# Supplementary material for: Analysis of aquaporins from the euryhaline barnacle Balanus improvisus reveals differential expression in response to changes in salinity
Source: PLoS One. 2017 Jul 17;12(7):e0181192. doi: 10.1371/journal.pone.0181192 (PMC5513457; doi:10.1371/journal.pone.0181192)
Supplement: S3 Table — (XLSX) [file pone.0181192.s014.xlsx]

## Sheet: Sheet1
			S3 Table . Accession numbers used in S1 Fig.
group abbrev.	full_name	aquaporin type	accession	group	subgroup	organism type	sequence identifier
Cr	Farfantepenaeus_aztecus	AQP	GEUA01033356.1	crustacea	malacostraca	shrimp	Cr_Farfantepenaeus_aztecus_AQP_GEUA01033356.1
Cr	Farfantepenaeus_aztecus	BIB	GEUA01058786.1	crustacea	malacostraca	shrimp	Cr_Farfantepenaeus_aztecus_BIB_GEUA01058786.1
Cr	Litopenaeus_vannamei	AQP	GETD01039634.1	crustacea	malacostraca	shrimp	Cr_Litopenaeus_vannamei_AQP_GETD01039634.1
Cr	Litopenaeus_vannamei	BIB	GETD01033258.1	crustacea	malacostraca	shrimp	Cr_Litopenaeus_vannamei_BIB_GETD01033258.1
Cr	Macrobrachium_nipponense	AQP	GCVG01059193.1	crustacea	malacostraca	shrimp	Cr_Macrobrachium_nipponense_AQP_GCVG01059193.1
Cr	Macrobrachium_nipponense	BIB	GCVG01023012.1	crustacea	malacostraca	shrimp	Cr_Macrobrachium_nipponense_BIB_GCVG01023012.1
Cr	Cherax_quadricarinatus	AQP	HACB02033976.1	crustacea	malacostraca	crayfish	Cr_Cherax_quadricarinatus_AQP_HACB02033976.1
Cr	Cherax_quadricarinatus	BIB	HACK01010029.1	crustacea	malacostraca	crayfish	Cr_Cherax_quadricarinatus_BIB_HACK01010029.1
Cr	Procambarus_clarkii	AQP	GARH01015770.1	crustacea	malacostraca	crayfish	Cr_Procambarus_clarkii_AQP_GARH01015770.1
Cr	Procambarus_clarkii	BIB	GBEV01001083.1	crustacea	malacostraca	crayfish	Cr_Procambarus_clarkii_BIB_GBEV01001083.1
Cr	Triops_newberryi	AQP	GEHY01012481.1	crustacea	branchiopoda	tadpole shrimp	Cr_Triops_newberryi_AQP_GEHY01012481.1
Cr	Triops_newberryi	BIB	GEHY01010105.1	crustacea	branchiopoda	tadpole shrimp	Cr_Triops_newberryi_BIB_GEHY01010105.1
Cr	Scylla_olivacea	AQP	GDRN01089154.1	crustacea	malacostraca	crab	Cr_Scylla_olivacea_AQP_GDRN01089154.1
Cr	Scylla_olivacea	BIB	GDRN01072349.1	crustacea	malacostraca	crab	Cr_Scylla_olivacea_BIB_GDRN01072349.1
Cr	Callinectes_sapidus	AQP	GEID01080610.1	crustacea	malacostraca	crab	Cr_Callinectes_sapidus_AQP_GEID01080610.1
Cr	Callinectes_sapidus	BIB	GEID01122724.1	crustacea	malacostraca	crab	Cr_Callinectes_sapidus_BIB_GEID01122724.1
Cr	Eriocheir_sinensis	AQP	GEFT01012598.1	crustacea	malacostraca	crab	Cr_Eriocheir_sinensis_AQP_GEFT01012598.1
Cr	Eriocheir_sinensis	BIB	GBZW01017467.1	crustacea	malacostraca	crab	Cr_Eriocheir_sinensis_BIB_GBZW01017467.1
Cr	Carcinus_maenas	AQP	GBXE01030866.1	crustacea	malacostraca	crab	Cr_Carcinus_maenas_AQP_GBXE01030866.1
Cr	Carcinus_maenas	BIB	GBXE01067520.1	crustacea	malacostraca	crab	Cr_Carcinus_maenas_BIB_GBXE01067520.1
Cr	Cancer_borealis	AQP	GEFB01004507.1	crustacea	malacostraca	crab	Cr_Cancer_borealis_AQP_GEFB01004507.1
Cr	Cancer_borealis	BIB	GEFB01001794.1	crustacea	malacostraca	crab	Cr_Cancer_borealis_BIB_GEFB01001794.1
Cr	Tigriopus_japonicus	AQP	GCHA01016904.1	crustacea	maxillopoda	copepod	Cr_Tigriopus_japonicus_AQP_GCHA01016904.1
Cr	Tigriopus_japonicus	BIB	GCHA01024795.1	crustacea	maxillopoda	copepod	Cr_Tigriopus_japonicus_BIB_GCHA01024795.1
Cr	Tigriopus_californicus	AQP	JW539490.1	crustacea	maxillopoda	copepod	Cr_Tigriopus_californicus_AQP_JW539490.1
Cr	Tigriopus_californicus	BIB	JW508536.1	crustacea	maxillopoda	copepod	Cr_Tigriopus_californicus_BIB_JW508536.1
Cr	Meganyctiphanes_norvegica	AQP	GETT01058380.1	crustacea	malacostraca	krill	Cr_Meganyctiphanes_norvegica_AQP_GETT01058380.1
Cr	Meganyctiphanes_norvegica	BIB	GETT01112222.1	crustacea	malacostraca	krill	Cr_Meganyctiphanes_norvegica_BIB_GETT01112222.1
Cr	Calanus_finmarchicus	AQP	GAXK01045963.1	crustacea	maxillopoda	copepod	Cr_Calanus_finmarchicus_AQP_GAXK01045963.1
Cr	Calanus_finmarchicus	AQP	GBFB01117268.1	crustacea	maxillopoda	copepod	Cr_Calanus_finmarchicus_AQP_GBFB01117268.1
Cr	Calanus_finmarchicus	BIB	GBFB01147743.1	crustacea	maxillopoda	copepod	Cr_Calanus_finmarchicus_BIB_GBFB01147743.1
Cr	Caligus_rogercresseyi	AQP	GAZX01019440.1	crustacea	maxillopoda	copepod	Cr_Caligus_rogercresseyi_AQP_GAZX01019440.1
Cr	Caligus_rogercresseyi	BIB	GAZX01030743.1	crustacea	maxillopoda	copepod	Cr_Caligus_rogercresseyi_BIB_GAZX01030743.1
Cr	Eurytemora_affinis	AQP	GBGO01029263.1	crustacea	maxillopoda	copepod	Cr_Eurytemora_affinis_AQP_GBGO01029263.1
Cr	Eurytemora_affinis	BIB	GBGO01053428.1	crustacea	maxillopoda	copepod	Cr_Eurytemora_affinis_BIB_GBGO01053428.1
Cr	Argulus_siamensis	AQP	JW950393.1	crustacea	maxillopoda	fishlice	Cr_Argulus_siamensis_AQP_JW950393.1
Cr	Argulus_siamensis	AQP	JW953836.1	crustacea	maxillopoda	fishlice	Cr_Argulus_siamensis_AQP_JW953836.1
Cr	Argulus_siamensis	BIB	JW965253.1	crustacea	maxillopoda	fishlice	Cr_Argulus_siamensis_BIB_JW965253.1
Ch	Tityus_serrulatus	AQP	GBZU01015267.1	chelicerata	scorpiones	scorpion	Ch_Tityus_serrulatus_AQP_GBZU01015267.1
Ch	Tityus_serrulatus	BIB	GBZU01018641.1	chelicerata	scorpiones	scorpion	Ch_Tityus_serrulatus_BIB_GBZU01018641.1
Ch	Steatoda_grossa	AQP	GBJQ01006921.1	chelicerata	araneae	spider	Ch_Steatoda_grossa_AQP_GBJQ01006921.1
Ch	Steatoda_grossa	BIB	GBJQ01041385.1	chelicerata	araneae	spider	Ch_Steatoda_grossa_BIB_GBJQ01041385.1
Ch	Latrodectus_hesperus	AQP	GBCS01013785.1	chelicerata	araneae	spider	Ch_Latrodectus_hesperus_AQP_GBCS01013785.1
Ch	Latrodectus_hesperus	AQP	GBCS01013355.1	chelicerata	araneae	spider	Ch_Latrodectus_hesperus_AQP_GBCS01013355.1
Ch	Latrodectus_hesperus	BIB	GBCS01010810.1	chelicerata	araneae	spider	Ch_Latrodectus_hesperus_BIB_GBCS01010810.1
Ch	Nephilengys_cruentata	AQP	GEWZ01007417.1	chelicerata	araneae	spider	Ch_Nephilengys_cruentata_AQP_GEWZ01007417.1
Ch	Nephilengys_cruentata	AQP	GEWZ01002754.1	chelicerata	araneae	spider	Ch_Nephilengys_cruentata_AQP_GEWZ01002754.1
Ch	Nephilengys_cruentata	BIB	GEWZ01021936.1	chelicerata	araneae	spider	Ch_Nephilengys_cruentata_BIB_GEWZ01021936.1
Ch	Pardosa_pseudoannulata	AQP	GCKE01012731.1	chelicerata	araneae	spider	Ch_Pardosa_pseudoannulata_AQP_GCKE01012731.1
Ch	Pardosa_pseudoannulata	BIB	GCVS01043193.1	chelicerata	araneae	spider	Ch_Pardosa_pseudoannulata_BIB_GCVS01043193.1
Ch	Ixodes_ricinus	AQP	GANP01000359.1	chelicerata	acari	tick	Ch_Ixodes_ricinus_AQP_GANP01000359.1
Ch	Ixodes_ricinus	BIB	GEGO01006932.1	chelicerata	acari	tick	Ch_Ixodes_ricinus_BIB_GEGO01006932.1
Ch	Nothrus_palustris	BIB	GEYJ01078472.1	chelicerata	acari	mite	Ch_Nothrus_palustris_BIB_GEYJ01078472.1
Ch	Nothrus_palustris	BIB-like	GEYJ01056692.1	chelicerata	acari	mite	Ch_Nothrus_palustris_BIB-like_GEYJ01056692.1
Ch	Nothrus_palustris	AQP	GEYJ01089882.1	chelicerata	acari	mite	Ch_Nothrus_palustris_AQP_GEYJ01089882.1
Ch	Parasteatoda_tepidariorum	BIB	IAAA01028386.1	chelicerata	araneae	spider	Ch_Parasteatoda_tepidariorum_BIB_IAAA01028386.1
Ch	Parasteatoda_tepidariorum	AQP	XP_015913513.1	chelicerata	araneae	spider	Ch_Parasteatoda_tepidariorum_AQP_XP_015913513.1
Ch	Parasteatoda_tepidariorum	AQP	XP_015926458.1	chelicerata	araneae	spider	Ch_Parasteatoda_tepidariorum_AQP_XP_015926458.1
Ch	Parasteatoda_tepidariorum	BIB-like	XP_015908547.1	chelicerata	araneae	spider	Ch_Parasteatoda_tepidariorum_BIB-like_XP_015908547.1
Ch	Steganacarus_magnus	AQP	GEYQ01017884.1	chelicerata	acari	mite	Ch_Steganacarus_magnus_AQP_GEYQ01017884.1
Ch	Steganacarus_magnus	BIB	GEYQ01023683.1	chelicerata	acari	mite	Ch_Steganacarus_magnus_BIB_GEYQ01023683.1
Ch	Rhipicephalus_appendiculatus	AQP	GEDV01011531.1	chelicerata	acari	tick	Ch_Rhipicephalus_appendiculatus_AQP_GEDV01011531.1
Ch	Rhipicephalus_appendiculatus	BIB	GEFJ01046198.1	chelicerata	acari	tick	Ch_Rhipicephalus_appendiculatus_BIB_GEFJ01046198.1
Ch	Hypochthonius_rufulus	AQP	GEYP01056151.1	chelicerata	acari	mite	Ch_Hypochthonius_rufulus_AQP_GEYP01056151.1
Ch	Hypochthonius_rufulus	BIB	GEYP01034974.1	chelicerata	acari	mite	Ch_Hypochthonius_rufulus_BIB-like_GEYP01034974.1
Ch	Metaseiulus_occidentalis	AQP	XP_003740496.1	chelicerata	acari	mite	Ch_Metaseiulus_occidentalis_AQP_XP_003740496.1
Ch	Metaseiulus_occidentalis	BIB-like	XP_003747223.1	chelicerata	acari	mite	Ch_Metaseiulus_occidentalis_BIB-like_XP_003747223.1
Ch	Tetranychus_urticae	AQP	XP_015785012.1	chelicerata	acari	mite	Ch_Tetranychus_urticae_AQP_XP_015785012.1
Ch	Tetranychus_urticae	BIB	XP_015789281.1	chelicerata	acari	mite	Ch_Tetranychus_urticae_BIB_XP_015789281.1
Ch	Stegodyphus_mimosarum	BIB-like	KFM80053.1	chelicerata	araneae	spider	Ch_Stegodyphus_mimosarum_BIB-like_KFM80053.1
Ch	Stegodyphus_mimosarum	AQP	KFM64205.1	chelicerata	araneae	spider	Ch_Stegodyphus_mimosarum_AQP_KFM64205.1
Ch	Stegodyphus_mimosarum	AQP	KFM80420.1	chelicerata	araneae	spider	Ch_Stegodyphus_mimosarum_AQP_KFM80420.1
Ch	Stegodyphus_mimosarum	BIB	KFM76502.1	chelicerata	araneae	spider	Ch_Stegodyphus_mimosarum_BIB_KFM76502.1
Ch	Carcinoscorpius_rotundicauda	AQP	comp90987_c0_seq9_fr2	chelicerata	merostomata	horseshoe crab	Ch_Carcinoscorpius_rotundicauda_AQP_comp90987_c0_seq9_fr2
Ch	Carcinoscorpius_rotundicauda	AQP	comp48567_c0_seq2_fr4	chelicerata	merostomata	horseshoe crab	Ch_Carcinoscorpius_rotundicauda_AQP_comp48567_c0_seq2_fr4
Ch	Carcinoscorpius_rotundicauda	BIB	comp83808_c0_seq2_fr2	chelicerata	merostomata	horseshoe crab	Ch_Carcinoscorpius_rotundicauda_BIB_comp83808_c0_seq2_fr2
Ch	Limulus_polyphemus	BIB-like	XP_013791159.1	chelicerata	merostomata	horseshoe crab	Ch_Limulus_polyphemus_BIB-like_XP_013791159.1
Ch	Limulus_polyphemus	AQP	XP_013789474.1	chelicerata	merostomata	horseshoe crab	Ch_Limulus_polyphemus_AQP_XP_013789474.1
Ch	Limulus_polyphemus	AQP	XP_013778287.1	chelicerata	merostomata	horseshoe crab	Ch_Limulus_polyphemus_AQP_XP_013778287.1
HI	Anopheles_gambiae	Drip	XP_319584.4	hexapoda	insecta	mosquito	HI_Anopheles_gambiae_Drip_XP_319584.4
HI	Anopheles_gambiae	Prip	XP_319585.4	hexapoda	insecta	mosquito	HI_Anopheles_gambiae_Prip_XP_319585.4
HI	Anopheles_gambiae	BIB	XP_314890.4	hexapoda	insecta	mosquito	HI_Anopheles_gambiae_BIB_XP_314890.4
HI	Anopheles_gambiae	BIB	XP_314891.4	hexapoda	insecta	mosquito	HI_Anopheles_gambiae_BIB_XP_314891.4
HI	Apis_mellifera	Prip	XP_394391.1	hexapoda	insecta	honey bee	HI_Apis_mellifera_Prip_XP_394391.1
HI	Apis_mellifera	Drip	XP_624531.3	hexapoda	insecta	honey bee	HI_Apis_mellifera_Drip_XP_624531.3
HI	Apis_mellifera	BIB	XP_396705.4	hexapoda	insecta	honey bee	HI_Apis_mellifera_BIB_XP_396705.4
HI	Drosophila_melanogaster	Drip	NP_523697.1	hexapoda	insecta	fruit fly	HI_Drosophila_melanogaster_Drip_NP_523697.1
HI	Drosophila_melanogaster	Prip	NP_725052.1	hexapoda	insecta	fruit fly	HI_Drosophila_melanogaster_Prip_NP_725052.1
HI	Drosophila_melanogaster	BIB	NP_476837.1	hexapoda	insecta	fruit fly	HI_Drosophila_melanogaster_BIB_NP_476837.1
HI	Tribolium_castaneum	Drip	EEZ97427.1	hexapoda	insecta	red flour beetle	HI_Tribolium_castaneum_Drip_EEZ97427.1
HI	Tribolium_castaneum	Prip	EEZ98804.1	hexapoda	insecta	red flour beetle	HI_Tribolium_castaneum_Prip_EEZ98804.1
HI	Tribolium_castaneum	BIB	XP_968782.1	hexapoda	insecta	red flour beetle	HI_Tribolium_castaneum_BIB_XP_968782.1
Cr	Balanus_improvisus	AQP	Bi_AQP1_v1	crustacea	maxillopoda	barnacle	Cr_Balanus_improvisus_AQP_Bi_AQP1_v1
Cr	Balanus_improvisus	AQP	Bi_AQP2_v1	crustacea	maxillopoda	barnacle	Cr_Balanus_improvisus_AQP_Bi_AQP2_v1
Cr	Balanus_improvisus	BIB	Bi_BIB	crustacea	maxillopoda	barnacle	Cr_Balanus_improvisus_BIB_Bi_BIB
Cr	Balanus_improvisus	BIB-like	Bi_BIBL1	crustacea	maxillopoda	barnacle	Cr_Balanus_improvisus_BIB-like_Bi_BIBL1
Cr	Balanus_improvisus	BIB-like	Bi_BIBL2	crustacea	maxillopoda	barnacle	Cr_Balanus_improvisus_BIB-like_Bi_BIBL2
Cr	Daphnia_pulex	AQP	EFX74648.1	crustacea	branchiopoda	common water flea	Cr_Daphnia_pulex_AQP_EFX74648.1
Cr	Daphnia_pulex	BIB	EFX82861.1	crustacea	branchiopoda	common water flea	Cr_Daphnia_pulex_BIB_EFX82861.1
Cr	Lepeophtheirus_salmonis	PripL	ALA27396.1	crustacea	maxillopoda	copepod	Cr_Lepeophtheirus_salmonis_PripL_ALA27396.1
Cr	Lepeophtheirus_salmonis	BIB	ALA27395.1	crustacea	maxillopoda	copepod	Cr_Lepeophtheirus_salmonis_BIB_ALA27395.1
Cr	Balanus_improvisus	GLP	Bi_Glp2	crustacea	maxillopoda	barnacle	Cr_Balanus_improvisus_GLP_Bi_Glp2
Ch	Limulus_polyphemus	BIB	XP_013784973.1	chelicerata	merostomata	horseshoe crab	Ch_Limulus_polyphemus_BIB_XP_013784973.1
HI	Termite_Coptotermes	Prip	JK445261.1	hexapoda	insecta	termite	HI_Termite_Coptotermes_Prip_JK445261.1
HI	Chilo_suppressalis	Prip	GAJS01000346.1	hexapoda	insecta	moth	HI_Chilo_suppressalis_Prip_GAJS01000346.1
HI	Danaus_plexippus	Prip	EHJ66754.1	hexapoda	insecta	butterfly	HI_Danaus_plexippus_Prip_EHJ66754.1
HI	Dendroctonus_ponderosae	Prip	AEE61850.1	hexapoda	insecta	mountain pine beetle	HI_Dendroctonus_ponderosae_Prip_AEE61850.1
HI	Lygus_hesperus	Prip	KF048099.1	hexapoda	insecta	Western tarnished plant bug	HI_Lygus_hesperus_Prip_KF048099.1
HI	Megachile_rotundata	Prip	XP_003701667.2	hexapoda	insecta	leafcutter bee	HI_Megachile_rotundata_Prip_XP_003701667.2
HI	Papilio_zelicaon	Prip	JP717913.1	hexapoda	insecta	butterfly	HI_Papilio_zelicaon_Prip_JP717913.1
HI	Pediculus_humanus_corporis	Prip	EEB16742.1	hexapoda	insecta	body louse	HI_Pediculus_humanus_corporis_Prip_EEB16742.1
HI	Pogonus_chalceus	Prip	JU408944.1	hexapoda	insecta	beetle	HI_Pogonus_chalceus_Prip_JU408944.1
HI	Rhodnius_prolixus	Prip	GAHY01001529.1	hexapoda	insecta	bug	HI_Rhodnius_prolixus_Prip_GAHY01001529.1
HI	Glossina_morsitans_morsitans	Prip1	ADD19396.1	hexapoda	insecta	tsetse fly	HI_Glossina_morsitans_morsitans_Prip1_ADD19396.1
HI	Glossina_morsitans_morsitans	Prip2	AFP49895.1	hexapoda	insecta	tsetse fly	HI_Glossina_morsitans_morsitans_Prip2_AFP49895.1
HI	Coptotermes_formosanus	Drip	BAG72254.1	hexapoda	insecta	termite	HI_Coptotermes_formosanus_Drip_BAG72254.1
HI	Chilo_suppressalis	Drip	AFC34081.1	hexapoda	insecta	moth	HI_Chilo_suppressalis_Drip_AFC34081.1
HI	Danaus_plexippus	Drip	EHJ75085.1	hexapoda	insecta	butterfly	HI_Danaus_plexippus_Drip_EHJ75085.1
HI	Dendroctonus_ponderosae	Drip	AEE63193.1	hexapoda	insecta	mountain pine beetle	HI_Dendroctonus_ponderosae_Drip_AEE63193.1
HI	Lygus_hesperus	Drip	KF048092.1	hexapoda	insecta	Western tarnished plant bug	HI_Lygus_hesperus_Drip_KF048092.1
HI	Megachile_rotundata	Drip	XP_003701708.2	hexapoda	insecta	leafcutter bee	HI_Megachile_rotundata_Drip_XP_003701708.2
HI	Papilio_xuthus	Drip	BAM17858.1	hexapoda	insecta	butterfly	HI_Papilio_xuthus_Drip_BAM17858.1
HI	Pediculus_humanus_corporis	Drip	EEB12655.1	hexapoda	insecta	body louse	HI_Pediculus_humanus_corporis_Drip_EEB12655.1
HI	Pogonus_chalceus	Drip	JU414336.1	hexapoda	insecta	beetle	HI_Pogonus_chalceus_Drip_JU414336.1
HI	Rhodnius_prolixus	Drip	JAA75980.1	hexapoda	insecta	bug	HI_Rhodnius_prolixus_Drip_JAA75980.1
HI	Glossina_morsitans_morsitans	Drip	ADD19102.1	hexapoda	insecta	tsetse fly	HI_Glossina_morsitans_morsitans_Drip_ADD19102.1
HI	Glossina_morsitans_morsitans	Drip	ADD20051.1	hexapoda	insecta	tsetse fly	HI_Glossina_morsitans_morsitans_Drip_ADD20051.1
HI	Atelura_formicaria	Drip	GAYJ02038352	hexapoda	insecta	silver fish	HI_Atelura_formicaria_Drip_GAYJ02038352
HI	Atelura_formicaria	Prip	GAYJ02038714	hexapoda	insecta	silver fish	HI_Atelura_formicaria_Prip_GAYJ02038714
HI	Bombus_impatiens	Drip	XP_003487533.1	hexapoda	insecta	bumble bee	HI_Bombus_impatiens_Drip_XP_003487533.1
HI	Bombus_impatiens	Prip	XP_012238039.1	hexapoda	insecta	bumble bee	HI_Bombus_impatiens_Prip_XP_012238039.1
HI	Camponotus_floridanus	Prip	EFN72835.1	hexapoda	insecta	ant	HI_Camponotus_floridanus_Prip_EFN72835.1
HI	Camponotus_floridanus	Drip	EFN72836.1	hexapoda	insecta	ant	HI_Camponotus_floridanus_Drip_EFN72836.1
HI	Euroleon_nostras	Drip	GAXW02019062	hexapoda	insecta	antlion	HI_Euroleon_nostras_Drip_GAXW02019062
HI	Euroleon_nostras	Prip	GAXW02032283	hexapoda	insecta	antlion	HI_Euroleon_nostras_Prip_GAXW02032283
HI	Liposcelis_bostrychophila	Drip	GAYV02009880	hexapoda	insecta	booklouse	HI_Liposcelis_bostrychophila_Drip_GAYV02009880
HI	Liposcelis_bostrychophila	Prip	GAYV02010298	hexapoda	insecta	booklouse	HI_Liposcelis_bostrychophila_Prip_GAYV02010298
HI	Frankliniella_occidentalis	Drip	GAXD01024860.1	hexapoda	insecta	western flower thrips	HI_Frankliniella_occidentalis_Drip_GAXD01024860.1
HI	Frankliniella_occidentalis	Prip	GAXD01020785.1	hexapoda	insecta	western flower thrips	HI_Frankliniella_occidentalis_Prip_GAXD01020785.1
HI	Periplaneta_americana	Drip	GEIF01014615	hexapoda	insecta	American cockroach	HI_Periplaneta_americana_Drip_GEIF01014615
HI	Periplaneta_americana	Prip	GEIF01020688	hexapoda	insecta	American cockroach	HI_Periplaneta_americana_Prip_GEIF01020688
HI	Zorotypus_caudelli	Drip	GAYA02038339	hexapoda	insecta	angel insect	HI_Zorotypus_caudelli_Drip_GAYA02038339
HI	Forficula_auricularia	Drip	GAYQ02033205	hexapoda	insecta	earwig	HI_Forficula_auricularia_Drip_GAYQ02033205
HI	Forficula_auricularia	Prip	GAYQ02046878	hexapoda	insecta	earwig	HI_Forficula_auricularia_Prip_GAYQ02046878
HI	Aposthonia_japonica	Drip	GAWU02054336	hexapoda	insecta	webspinner	HI_Aposthonia_japonica_Drip_GAWU02054336
HI	Aposthonia_japonica	Prip	GAWU02036526	hexapoda	insecta	webspinner	HI_Aposthonia_japonica_Prip_GAWU02036526
HI	Extatosoma_tiaratum	Drip	GAWG01027137.1	hexapoda	insecta	Australian walking stick	HI_Extatosoma_tiaratum_Drip_GAWG01027137.1
HI	Extatosoma_tiaratum	Prip	GAWG01042575.1	hexapoda	insecta	Australian walking stick	HI_Extatosoma_tiaratum_Prip_GAWG01042575.1
HI	Eurylophella_sp	Drip	GAZG02036344	hexapoda	insecta	mayfly	HI_Eurylophella_sp_Drip_GAZG02036344
HI	Eurylophella_sp	Prip	GAZG02024693	hexapoda	insecta	mayfly	HI_Eurylophella_sp_Prip_GAZG02024693
HI	Cordulegaster_boltoni	Drip	GAYO02023506	hexapoda	insecta	dragonfly	HI_Cordulegaster_boltoni_Drip_GAYO02023506
HI	Cordulegaster_boltoni	Prip1	GAYO02022092	hexapoda	insecta	dragonfly	HI_Cordulegaster_boltoni_Prip1_GAYO02022092
HI	Cordulegaster_boltoni	Prip2	GAYO02028829	hexapoda	insecta	dragonfly	HI_Cordulegaster_boltoni_Prip2_GAYO02028829
HD	Campodea_augens	Drip	GAYN02048604	hexapoda	diplura	bristle-tailed arthropod	HD_Campodea_augens_Drip_GAYN02048604
HD	Campodea_augens	Prip1	GAYN02058498	hexapoda	diplura	bristle-tailed arthropod	HD_Campodea_augens_Prip1_GAYN02058498
HD	Campodea_augens	Prip2	GAYN02049424	hexapoda	diplura	bristle-tailed arthropod	HD_Campodea_augens_Prip2_GAYN02049424
HC	Megaphorura_arctica	Drip	EW749142.1	hexapoda	collembola	Arctic springtail	HC_Megaphorura_arctica_Drip_EW749142.1
HC	Megaphorura_arctica	Prip-like 1	EW746787.1	hexapoda	collembola	Arctic springtail	HC_Megaphorura_arctica_Prip-like1_EW746787.1
HC	Megaphorura_arctica	Prip-like 2	EW748629.1	hexapoda	collembola	Arctic springtail	HC_Megaphorura_arctica_Prip-like2_EW748629.1
HI	Aedes_aegypti	Drip	XP_001656931.1	hexapoda	insecta	yellow fever mosquito	HI_Aedes_aegypti_Drip_XP_001656931.1
HI	Aedes_aegypti	Prip	XP_001656932.1	hexapoda	insecta	yellow fever mosquito	HI_Aedes_aegypti_Prip_XP_001656932.1
HI	Bombyx_mori	Drip	AB178640.1	hexapoda	insecta	silk moth	HI_Bombyx_mori_Drip_AB178640.1
HI	Bombyx_mori	Prip	NP_001153661.1	hexapoda	insecta	silk moth	HI_Bombyx_mori_Prip_NP_001153661.1
Ch	Acanthoscurria_geniculata	AQP	GAZS01059885.1	chelicerata	araneae	spider	Ch_Acanthoscurria_geniculata_AQP_GAZS01059885.1
Ch	Acanthoscurria_geniculata	AQP	GAZS01036184.1	chelicerata	araneae	spider	Ch_Acanthoscurria_geniculata_AQP_GAZS01036184.1
Ch	Cupiennius_salei	AQP	JAA92966.1	chelicerata	araneae	spider	Ch_Cupiennius_salei_AQP_JAA92966.1
Ch	Stegodyphus_tentoriicola	AQP	JT045087_1	chelicerata	araneae	spider	Ch_Stegodyphus_tentoriicola_AQP_JT045087_1
Cr	Penaeus_monodon	AQP	AEI25531.1	crustacea	malacostraca	shrimp	Cr_Penaeus_monodon_AQP_AEI25531.1
Cr	Macrobrachium_ rosenbergii	AQP	AET34919.1	crustacea	malacostraca	giant freshwater prawn	Cr_Macrobrachium_rosenbergii_AQP_AET34919.1
Cr	Homarus_americanus	AQP	FD699313	crustacea	malacostraca	American lobster	Cr_Homarus_americanus_AQP_FD699313
Cr	Melita_plumulosa	AQP	GAKD01017822.1	crustacea	malacostraca	amphipod	Cr_Melita_plumulosa_AQP_GAKD01017822.1
Cr	Pontastacus_leptodactylus	AQP	GAFS01003350.1	crustacea	malacostraca	crayfish	Cr_Pontastacus_leptodactylus_AQP_GAFS01003350.1
Ch	Limulus_polyphemus	AQP	XP_013780027.1	chelicerata	merostomata	horseshoe crab	Ch_Limulus_polyphemus_AQP_XP_013780027.1
Cr	Cherax_quadricarinatus	AQP	HACK01013559.1	crustacea	malacostraca	crayfish	Cr_Cherax_quadricarinatus_AQP_HACK01013559.1
Cr	Eucyclops_serrulatus	AQP	GARW01003134.1	crustacea	maxillopoda	copepod	Cr_Eucyclops_serrulatus_AQP_GARW01003134.1
Cr	Gammarus_chevreuxi	AQP	HADC01025558.1	crustacea	malacostraca	amphipod	Cr_Gammarus_chevreuxi_AQP_HADC01025558.1
Cr	Gammarus_chevreuxi	AQP	HADC01012332.1	crustacea	malacostraca	amphipod	Cr_Gammarus_chevreuxi_AQP_HADC01012332.1
Cr	Speleonectes_cf _tulumensis	AQP	JL195955.1	crustacea	remipedia	nectiopod	Cr_Speleonectes_cf_tulumensis_AQP_JL195955.1
HI	Cicadella_viridis	AQP	Q23808.1	hexapoda	insecta	Green leafhopper	HI_Cicadella_viridis_AQP_Q23808.1
Cr	Paracyclopina_nana	AQP	GCJT01008355.1	crustacea	maxillopoda	copepod	Cr_Paracyclopina_nana_AQP_GCJT01008355.1
Cr	Calanus_finmarchicus	AQP	GAXK01088237.1	crustacea	maxillopoda	copepod	Cr_Calanus_finmarchicus_AQP_GAXK01088237.1
Cr	Calanus_finmarchicus	AQP	GBFB01074551.1	crustacea	maxillopoda	copepod	Cr_Calanus_finmarchicus_AQP_GBFB01074551.1
Cr	Lernaeocera_branchialis	AQP	GO416492	crustacea	maxillopoda	copepod	Cr_Lernaeocera_branchialis_AQP_GO416492
Cr	Neomysis_awatschensis	BIB	GDFV01012947.1	crustacea	malacostraca	shrimp	Cr_Neomysis_awatschensis_BIB_GDFV01012947.1
Ch	Rhipicephalus_pulchellus	BIB	GACK01002509.1	chelicerata	acari	tick	Ch_Rhipicephalus_pulchellus_BIB_GACK01002509.1
Ch	Ornithodoros_turicata	BIB	GDIE01074983.	chelicerata	acari	tick	Ch_Ornithodoros_turicata_BIB_GDIE01074983.
Ch	Ornithodoros_turicata	AQP	GDIC01001077.1	chelicerata	acari	tick	Ch_Ornithodoros_turicata_AQP_GDIC01001077.1
Ch	Varroa_jacobsoni	AQP	GETP01053541.1	chelicerata	acari	mite	Ch_Varroa_jacobsoni_AQP_GETP01053541.1
Ch	Dermanyssus_gallinae	AQP	GAIF01009752.1	chelicerata	acari	mite	Ch_Dermanyssus_gallinae_AQP_GAIF01009752.1
Ch	Steatoda_grossa	AQP	GBJQ01093518.1	chelicerata	araneae	spider	Ch_Steatoda_grossa_AQP_GBJQ01093518.1
Ch	Latrodectus_hesperus	AQP	GBJN01099658.1	chelicerata	araneae	spider	Ch_Latrodectus_hesperus_AQP_GBJN01099658.1
Ch	Latrodectus_geometricus	AQP	GBJM01042650.1	chelicerata	araneae	spider	Ch_Latrodectus_geometricus_AQP_GBJM01042650.1
Ch	Latrodectus_geometricus	AQP	GBJM01135819.1	chelicerata	araneae	spider	Ch_Latrodectus_geometricus_AQP_GBJM01135819.1
Ch	Rhipicephalus_microplus	AQP	GEMR01001300.1	chelicerata	acari	tick	Ch_Rhipicephalus_microplus_AQP_GEMR01001300.1
Ch	Platynothrus_peltifer	BIB	GEYZ01002440.1	chelicerata	acari	mite	Ch_Platynothrus_peltifer_BIB_GEYZ01002440.1
Ch	Platynothrus_peltifer	AQP	GEYZ01017649.1	chelicerata	acari	mite	Ch_Platynothrus_peltifer_AQP_GEYZ01017649.1
Ch	Panonychus_ulmi	AQP	GCAC01003772.1	chelicerata	acari	mite	Ch_Panonychus_ulmi_AQP_GCAC01003772.1
Ch	Euphrynichus_bacillifer	AQP	GDAJ01001291.1	chelicerata	araneae	spider	Ch_Euphrynichus_bacillifer_AQP_GDAJ01001291.1
Ch	Ixodes_scapularis	BIB	GBBN01006411.1	chelicerata	acari	tick	Ch_Ixodes_scapularis_BIB_GBBN01006411.1
Ch	Mastigoproctus_giganteus	AQP	GDAQ01000323.1	chelicerata	scorpiones	scorpion	Ch_Mastigoproctus_giganteus_AQP_GDAQ01000323.1
Ch	Latrodectus_tredecimguttatus	AQP	GANL01009511.1	chelicerata	araneae	spider	Ch_Latrodectus_tredecimguttatus_AQP_GANL01009511.1
Ch	Amblyomma_triste	AQP	GBBM01005418.1	chelicerata	acari	tick	Ch_Amblyomma_triste_AQP_GBBM01005418.1
Ch	Carcinoscorpius_rotundicauda	BIB	comp44046_c0_seq2_fr3	chelicerata	merostomata	horseshoe crab	Ch_Carcinoscorpius_rotundicauda_BIB_comp44046_c0_seq2_fr3
Ch	Limulus_polyphemus	AQP	XP_013773302.1	chelicerata	merostomata	horseshoe crab	Ch_Limulus_polyphemus_AQP_XP_013773302.1
Cr	Echinogammarus_veneris	AQP	GARO01009541.1	crustacea	malacostraca	amphipod	Cr_Echinogammarus_veneris_AQP_GARO01009541.1
HC	Orchesella_cincta	Prip-like 3	ODN03848.1	hexapoda	collembola	springtail	HC_Orchesella_cincta_Prip-like3_ODN03848.1
HC	Orchesella_cincta	Drip	ODN03846.1	hexapoda	collembola	springtail	HC_Orchesella_cincta_Drip_ODN03846.1
HC	Orchesella_cincta	Prip-like 1	ODN03843.1	hexapoda	collembola	springtail	HC_Orchesella_cincta_Prip-like1_ODN03843.1
HI	Bombus_impatiens	BIB	XP_003487862.1	hexapoda	insecta	bumble bee	HI_Bombus_impatiens_BIB_XP_003487862.1
HI	Bombus_terrestri	BIB	XP_003399074.1	hexapoda	insecta	bumble bee	HI_Bombus_terrestri_BIB_XP_003399074.1
HI	Chironomus_riparius	BIB	KA181207.1	hexapoda	insecta	midge	HI_Chironomus_riparius_BIB_KA181207.1
HI	Dendroctonus_ponderosae	BIB	ENN74136.1	hexapoda	insecta	mountain pine beetle	HI_Dendroctonus_ponderosae_BIB_ENN74136.1
HI	Diaphorina_citri	BIB	GACJ01023397.1	hexapoda	insecta	Asian citrus psyllid	HI_Diaphorina_citri_BIB_GACJ01023397.1
HI	Glossina_morsitans_morsitans	BIB	AFP49901.1	hexapoda	insecta	tsetse fly	HI_Glossina_morsitans_morsitans_BIB_AFP49901.1
HI	Megachile_rotundata	BIB	XP_003699287.2	hexapoda	insecta	leafcutter bee	HI_Megachile_rotundata_BIB_XP_003699287.2
HI	Pediculus_humanus_corporis	BIB	XP_002433221.1	hexapoda	insecta	body louse	HI_Pediculus_humanus_corporis_BIB_XP_002433221.1
HI	Pogonus_chalceus	BIB	JU421678.1	hexapoda	insecta	beetle	HI_Pogonus_chalceus_BIB_JU421678.1
HI	Rhynchophorus_ferrugineus	BIB	JR479665.1	hexapoda	insecta	snout beetle	HI_Rhynchophorus_ferrugineus_BIB_JR479665.1
HI	Teleogryllus_commodus	BIB	GBHB01007420.1	hexapoda	insecta	cricket	HI_Teleogryllus_commodus_BIB_GBHB01007420.1
HI	Zootermopsis_nevadensis	Prip	KDR23516.1	hexapoda	insecta	eusocial termite	HI_Zootermopsis_nevadensis_Prip_KDR23516.1
HI	Zootermopsis_nevadensis	eGLP	KDR08549.1	hexapoda	insecta	eusocial termite	HI_Zootermopsis_nevadensis_eGLP_KDR08549.1
HI	Zootermopsis_nevadensis	BIB	KDR15027.1	hexapoda	insecta	eusocial termite	HI_Zootermopsis_nevadensis_BIB_KDR15027.1
HI	Zootermopsis_nevadensis	eGLP	KDR20426.1	hexapoda	insecta	eusocial termite	HI_Zootermopsis_nevadensis_eGLP_KDR20426.1
HI	Cimex_lectularius	BIB	XP_014239493.1	hexapoda	insecta	bed bug	HI_Cimex_lectularius_BIB_XP_014239493.1
HI	Oryctes_borbonicus	BIB	KRT78338.1	hexapoda	insecta	beetle	HI_Oryctes_borbonicus_BIB_KRT78338.1
HI	Culex_quinquefasciatus	BIB	XP_001866597.1	hexapoda	insecta	southern house mosquito	HI_Culex_quinquefasciatus_BIB_XP_001866597.1
HI	Bactrocera_cucurbitae	BIB	XP_011191557.1	hexapoda	insecta	melon fly	HI_Bactrocera_cucurbitae_BIB_XP_011191557.1
HI	Anopheles_sinensis	BIB	KFB39249.1	hexapoda	insecta	mosquito	HI_Anopheles_sinensis_BIB_KFB39249.1
HI	Belgica_antarctica	BIB	BAQ25604.1	hexapoda	insecta	Antarctic midge	HI_Belgica_antarctica_BIB_BAQ25604.1
HI	Bactrocera_olea	BIB	XP_014093639.1	hexapoda	insecta	olive tree fly	HI_Bactrocera_olea_BIB_XP_014093639.1
HI	Ceratitis_capitata	BIB	XP_004534536.1	hexapoda	insecta	Mediterranean fruit fly	HI_Ceratitis_capitata_BIB_XP_004534536.1
HI	Stomoxys_calcitrans	BIB	XP_013112422.1	hexapoda	insecta	stable fly	HI_Stomoxys_calcitrans_BIB_XP_013112422.1
HI	Pogonomyrmex_barbatus	BIB	XP_011638112.	hexapoda	insecta	red ant	HI_Pogonomyrmex_barbatus_BIB_XP_011638112.
HI	Cerapachys_biroi	BIB	XP_011344397.1	hexapoda	insecta	clonal raider ant	HI_Cerapachys_biroi_BIB_XP_011344397.1
HI	Polistes_canadensis	BIB	XP_014611622.1	hexapoda	insecta	red paper wasp	HI_Polistes_canadensis_BIB_XP_014611622.1
HI	Monomorium_pharaonis	BIB	XP_012530580.1	hexapoda	insecta	pharaoh ant	HI_Monomorium_pharaonis_BIB_XP_012530580.1
HI	Harpegnathos_saltator	BIB	XP_011136076.1	hexapoda	insecta	jumping ant	HI_Harpegnathos_saltator_BIB_XP_011136076.1
Cr	Hyalella_azteca	AQP	XP_018023597.1	crustacea	malacostraca	amphipod	Cr_Hyalella_azteca_AQP_XP_018023597.1
Cr	Hyalella_azteca	AQP	XP_018023593.1	crustacea	malacostraca	amphipod	Cr_Hyalella_azteca_AQP_XP_018023593.1
HI	Acyrthosiphon_pisum	BIB	XP_001948407.1	hexapoda	insecta	pea aphid	HI_Acyrthosiphon_pisum_BIB_XP_001948407.1
HI	Periplaneta_americana	BIB	GFCQ01051328	hexapoda	insecta	American cockroach	HI_Periplaneta_americana_BIB_GFCQ01051328
HI	Eurylophella_sp	BIB	GAZG02014357	hexapoda	insecta	mayfly	HI_Eurylophella_sp_BIB_GAZG02014357
HI	Solenopsis_invicta	BIB	XP_011164574.1	hexapoda	insecta	Red Imported Fire Ant	HI_Solenopsis_invicta_BIB_XP_011164574.1
HI	Aposthonia_japonica	BIB	GAWU02038752	hexapoda	insecta	web-spinner	HI_Aposthonia_japonica_BIB_GAWU02038752
HI	Aretaon_asperrimus	BIB	GAWC01014738.1	hexapoda	insecta	Thorny Stick insecta	HI_Aretaon_asperrimus_BIB_GAWC01014738.1
HI	Musca_domestica	BIB	XP_005178238.1	hexapoda	insecta	house fly	HI_Musca_domestica_BIB_XP_005178238.1
HI	Wasmannia_auropunctata	BIB	XP_011703322.1	hexapoda	insecta	little fire ant	HI_Wasmannia_auropunctata_BIB_XP_011703322.1
HI	Ceratosolen_solmsi_marchali	BIB	XP_011494226.1	hexapoda	insecta	Old World wasp	HI_Ceratosolen_solmsi_marchali_BIB_XP_011494226.1
HI	Vollenhovia_emeryi	BIB	XP_011876773.1	hexapoda	insecta	ant	HI_Vollenhovia_emeryi_BIB_XP_011876773.1
HI	Dinoponera_quadriceps	BIB	XP_014480317.1	hexapoda	insecta	ant	HI_Dinoponera_quadriceps_BIB_XP_014480317.1
HI	Acromyrmex_echinatior	BIB	XP_011068098.	hexapoda	insecta	ant	HI_Acromyrmex_echinatior_BIB_XP_011068098.
HI	Atta_cephalotes	BIB	XP_012055670.1	hexapoda	insecta	leafcutter ant	HI_Atta_cephalotes_BIB_XP_012055670.1
HI	Camponotus_floridanus	BIB	XP_011268932.1	hexapoda	insecta	ant	HI_Camponotus_floridanus_BIB_XP_011268932.1
HI	Habropoda_laboriosa	BIB	KOC62289.1	hexapoda	insecta	blueberry bee	HI_Habropoda_laboriosa_BIB_KOC62289.1
HI	Nasonia_vitripennis	BIB	XP_001604170.1	hexapoda	insecta	jewel wasp	HI_Nasonia_vitripennis_BIB_XP_001604170.1
HI	Linepithema_humile	BIB	XP_012225688.1	hexapoda	insecta	Argentine ant	HI_Linepithema_humile_BIB_XP_012225688.1
HI	Trichogramma_pretiosum	BIB	XP_014221537.1	hexapoda	insecta	polyphagous wasp	HI_Trichogramma_pretiosum_BIB_XP_014221537.1
HI	Athalia_rosae	BIB	XP_012254451.1	hexapoda	insecta	turnip sawfly	HI_Athalia_rosae_BIB_XP_012254451.1
HI	Diachasma_alloeumn	BIB	XP_015119873.1	hexapoda	insecta	wasp	HI_Diachasma_alloeumn_BIB_XP_015119873.1
HI	Orussus_abietinus	BIB	XP_012274697.1	hexapoda	insecta	parasitic wood wasp	HI_Orussus_abietinus_BIB_XP_012274697.1
HI	Fopius_arisanu	BIB	XP_011300992.1	hexapoda	insecta	wasp	HI_Fopius_arisanu_BIB_XP_011300992.1
HI	Drosophila_melanogaster	EGLP_AQP4	NP_611810.1	hexapoda	insecta	fruit fly	HI_Drosophila_melanogaster_eGLP_AQP4_NP_611810.1
HI	Drosophila_melanogaster	EGLP_AQP5b	NP_611811.3	hexapoda	insecta	fruit fly	HI_Drosophila_melanogaster_eGLP_AQP5b_NP_611811.3
HI	Drosophila_melanogaster	EGLP_AQP5c	NP_611812.2	hexapoda	insecta	fruit fly	HI_Drosophila_melanogaster_eGLP_AQP5c_NP_611812.2
HI	Drosophila_melanogaster	EGLP_AQP5	611813.1	hexapoda	insecta	fruit fly	HI_Drosophila_melanogaster_eGLP_AQP5_611813.1
HI	Tribolium_castaneum	EGLP_TcAQP5	EFA04046.1	hexapoda	insecta	red flour beetle	HI_Tribolium_castaneum_eGLP_TcAQP5_EFA04046.1
HI	Tribolium_castaneum	EGLP_TcAQP5	KYB27164.1	hexapoda	insecta	red flour beetle	HI_Tribolium_castaneum_eGLP_TcAQP5_KYB27164.1
HI	Tribolium_castaneum	EGLP_TcAQP5	EFA04048.2	hexapoda	insecta	red flour beetle	HI_Tribolium_castaneum_eGLP_TcAQP5_EFA04048.2
HI	Tribolium_castaneum	EGLP_TcAQP5	EFA04049.2	hexapoda	insecta	red flour beetle	HI_Tribolium_castaneum_eGLP_TcAQP5_EFA04049.2
HI	Apis_mellifera	EGLP_AQP5	XP_624194.2	hexapoda	insecta	honey bee	HI_Apis_mellifera_eGLP_AQP5_XP_624194.2
HI	Apis_mellifera	EGLP_AQP5	XP_001121043.2	hexapoda	insecta	honey bee	HI_Apis_mellifera_eGLP_AQP5_XP_001121043.2
HI	Pediculus_humanus_corporis	GLP	XP_002430403.1	hexapoda	insecta	body louse	HI_Pediculus_humanus_corporis_GLP_XP_002430403.1
HD	Megajapyx sp.	GLP	JT051615.1	hexapoda	diplura	earwig-like entrophs	HD_Megajapyxsp._GLP_JT051615.1
Cr	Litopenaeus_vannamei	GLP	GETZ01044067.1	crustacea	malacostraca	shrimp	Cr_Litopenaeus_vannamei_GLP_GETZ01044067.1
Cr	Lepeophtheirus_salmonis	GLP	ALA27399.1	crustacea	maxillopoda	copepod	Cr_Lepeophtheirus_salmonis_GLP_ALA27399.1
Cr	Daphnia_pulex	GLP	EFX88760.1	crustacea	branchiopoda	common water flea	Cr_Daphnia_pulex_GLP_EFX88760.1
Ch	Limulus_polyphemus	GLP	XP_013771828.1	chelicerata	merostomata	horseshoe crab	Ch_Limulus_polyphemus_GLP_XP_013771828.1
Ch	Nothrus_palustris	GLP	GEYJ01101621.1	chelicerata	acari	mite	Ch_Nothrus_palustris_GLP_GEYJ01101621.1
Ch	Parasteatoda_tepidariorum	GLP	IAAA01008187.1	chelicerata	araneae	spider	Ch_Parasteatoda_tepidariorum_GLP_IAAA01008187.1
Cr	Tigriopus_japonicus	AQP	GCHA01008592.1	crustacea	maxillopoda	copepod	Cr_Tigriopus_japonicus_AQP_GCHA01008592.1
Cr	Tigriopus_sp.	AQP	GDFW01031373.1	crustacea	maxillopoda	copepod	Cr_Tigriopus_sp._AQP_GDFW01031373.1
Ch	Limulus_polyphemus	BIB	XP_013773785.1	chelicerata	merostomata	horseshoe crab	Ch_Limulus_polyphemus_BIB_XP_013773785.1
Ch	Limulus_polyphemus	BIB	XP_013778932.1	chelicerata	merostomata	horseshoe crab	Ch_Limulus_polyphemus_BIB_XP_013778932.1
Ch	Limulus_polyphemus	BIB	XP_013786741.1	chelicerata	merostomata	horseshoe crab	Ch_Limulus_polyphemus_BIB_XP_013786741.1
Ch	Limulus_polyphemus	BIB	XP_013788706.1	chelicerata	merostomata	horseshoe crab	Ch_Limulus_polyphemus_BIB_XP_013788706.1
Ch	Limulus_polyphemus	BIB	XP_013782923.1	chelicerata	merostomata	horseshoe crab	Ch_Limulus_polyphemus_BIB_XP_013782923.1
Ch	Limulus_polyphemus	BIB-like	XP_013774603.1	chelicerata	merostomata	horseshoe crab	Ch_Limulus_polyphemus_BIB-like_XP_013774603.1
Cr	Tigriopus_californicus	AQP	JW502691.1	crustacea	maxillopoda	copepod	Cr_Tigriopus_californicus_AQP_JW502691.1
Cr	Tigriopus_sp.	AQP	GDFW01032758	crustacea	maxillopoda	copepod	Cr_Tigriopus_sp._AQP_GDFW01032758
