# Supplementary material for: Analysis of aquaporins from the euryhaline barnacle Balanus improvisus reveals differential expression in response to changes in salinity
Source: PLoS One. 2017 Jul 17;12(7):e0181192. doi: 10.1371/journal.pone.0181192 (PMC5513457; doi:10.1371/journal.pone.0181192)
Supplement: S1 Model — (PDB) [file pone.0181192.s019.pdb]

REMARK YASARA *************************************************************
REMARK YASARA *                                                           *
REMARK YASARA *                     Y  A  S  A  R  A                      *
REMARK YASARA *                                                           *
REMARK YASARA *   Yet Another Scientific Artificial Reality Application   *
REMARK YASARA *                                                           *
REMARK YASARA *            MOLECULE STRUCTURE FILE, PDB FORMAT            *
REMARK YASARA *                                                           *
REMARK YASARA * Just use YASARA every day to make your questions go away! *
REMARK YASARA *                                                           *
REMARK YASARA *                      www.YASARA.org                       *
REMARK YASARA *                                                           *
REMARK YASARA *************************************************************
REMARK YASARA
REMARK YASARA Original filename: F:\AQP\aqp1-hm-mono.pdb
REMARK YASARA Written on:        Fri Feb 26 16:37:41 2016
REMARK YASARA Number of models: 1
REMARK YASARA Number of atoms:   3910
REMARK YASARA Please address questions or suggestions to: Eliza@yasara.org
REMARK YASARA
REMARK   2 RESOLUTION. 1.80 ANGSTROMS.
REMARK 290 CRYSTALLOGRAPHIC SYMMETRY TRANSFORMATIONS
REMARK 290 THE FOLLOWING TRANSFORMATIONS OPERATE ON THE ATOM/HETATM
REMARK 290 RECORDS IN THIS ENTRY TO PRODUCE CRYSTALLOGRAPHICALLY
REMARK 290 RELATED MOLECULES.
REMARK 290   SMTRY1   1  1.000000  0.000000  0.000000        0.00000
REMARK 290   SMTRY2   1  0.000000  1.000000  0.000000        0.00000
REMARK 290   SMTRY3   1  0.000000  0.000000  1.000000        0.00000
REMARK 290   SMTRY1   2 -1.000000  0.000000  0.000000        0.00000
REMARK 290   SMTRY2   2  0.000000 -1.000000  0.000000        0.00000
REMARK 290   SMTRY3   2  0.000000  0.000000  1.000000        0.00000
REMARK 290   SMTRY1   3  0.000000 -1.000000  0.000000       41.02900
REMARK 290   SMTRY2   3  1.000000  0.000000  0.000000       41.02900
REMARK 290   SMTRY3   3  0.000000  0.000000  1.000000        0.00000
REMARK 290   SMTRY1   4  0.000000  1.000000  0.000000       41.02900
REMARK 290   SMTRY2   4 -1.000000  0.000000  0.000000       41.02900
REMARK 290   SMTRY3   4  0.000000  0.000000  1.000000        0.00000
REMARK 290   SMTRY1   5 -1.000000  0.000000  0.000000       41.02900
REMARK 290   SMTRY2   5  0.000000  1.000000  0.000000       41.02900
REMARK 290   SMTRY3   5  0.000000  0.000000 -1.000000        0.00000
REMARK 290   SMTRY1   6  1.000000  0.000000  0.000000       41.02900
REMARK 290   SMTRY2   6  0.000000 -1.000000  0.000000       41.02900
REMARK 290   SMTRY3   6  0.000000  0.000000 -1.000000        0.00000
REMARK 290   SMTRY1   7  0.000000  1.000000  0.000000        0.00000
REMARK 290   SMTRY2   7  1.000000  0.000000  0.000000        0.00000
REMARK 290   SMTRY3   7  0.000000  0.000000 -1.000000        0.00000
REMARK 290   SMTRY1   8  0.000000 -1.000000  0.000000        0.00000
REMARK 290   SMTRY2   8 -1.000000  0.000000  0.000000        0.00000
REMARK 290   SMTRY3   8  0.000000  0.000000 -1.000000        0.00000
COMPND    MOL_ID: 1;
COMPND   2 MOLECULE: AQUAPORIN-4;
COMPND   3 CHAIN: A;
SEQRES   1 A  261  MET PRO ALA TRP SER THR ALA ARG GLU GLY LEU GLY LEU 
SEQRES   2 A  261  GLN GLU VAL VAL ASN ASN LYS ASP LEU TRP LYS THR LEU 
SEQRES   3 A  261  LEU ALA GLU PHE VAL GLY THR LEU PHE LEU VAL PHE ILE 
SEQRES   4 A  261  GLY CYS LEU THR CYS ILE GLY TRP THR ASP GLU GLY TYR 
SEQRES   5 A  261  ALA PRO SER VAL VAL GLN ILE ALA LEU GLY PHE GLY ILE 
SEQRES   6 A  261  THR VAL ALA THR MET ALA GLN SER ILE GLY HIS ILE SER 
SEQRES   7 A  261  GLY CYS HIS ILE ASN PRO ALA VAL THR VAL ALA MET ILE 
SEQRES   8 A  261  VAL THR ARG LYS ILE PRO LEU PHE ARG ALA LEU CYS TYR 
SEQRES   9 A  261  ILE VAL MET GLN CYS MET GLY ALA ALA ALA GLY SER ALA 
SEQRES  10 A  261  LEU LEU LYS ALA LEU THR PRO GLU ASP ILE HIS GLY THR 
SEQRES  11 A  261  LEU GLY MET THR GLN LEU ASN PRO LYS LEU THR ALA ALA 
SEQRES  12 A  261  GLN GLY PHE GLY VAL GLU ALA LEU ILE THR PHE VAL LEU 
SEQRES  13 A  261  VAL LEU VAL VAL PHE GLY VAL CYS ASP GLU ARG ARG GLU 
SEQRES  14 A  261  ASP VAL LEU GLY SER GLY PRO LEU ALA ILE GLY LEU SER 
SEQRES  15 A  261  VAL THR THR CYS HIS VAL GLY ALA ILE LYS TYR THR GLY 
SEQRES  16 A  261  ALA SER MET ASN PRO ALA ARG SER PHE GLY PRO ALA LEU 
SEQRES  17 A  261  VAL THR GLY LEU TRP ASP ASN HIS TRP VAL TYR TRP ALA 
SEQRES  18 A  261  GLY PRO VAL PHE GLY GLY LEU LEU ALA GLY GLY LEU TYR 
SEQRES  19 A  261  ALA THR ALA PHE ARG ALA GLY ARG LEU HIS SER ALA SER 
SEQRES  20 A  261  ASP SER ASP ARG GLU ASP THR LYS MET GLU LYS TYR GLU 
SEQRES  21 A  261  PRO 
CRYST1   82.058   82.058   76.353  90.00  90.00  90.00 P 4 21 2      8
ORIGX1      1.000000  0.000000  0.000000        0.00000
ORIGX2      0.000000  1.000000  0.000000        0.00000
ORIGX3      0.000000  0.000000  1.000000        0.00000
SCALE1      0.012187  0.000000  0.000000        0.00000
SCALE2      0.000000  0.012187  0.000000        0.00000
SCALE3      0.000000  0.000000  0.013097        0.00000
ATOM      1  N   MET A   1      33.725 -79.626  64.747  1.00-47.19           N
ATOM      2 1H   MET A   1      33.245 -78.790  64.444  1.00-47.19           H
ATOM      3 2H   MET A   1      34.536 -79.360  65.288  1.00-47.19           H
ATOM      4 3H   MET A   1      33.101 -80.176  65.323  1.00-47.19           H
ATOM      5  CA  MET A   1      34.152 -80.418  63.560  1.00-47.19           C
ATOM      6  HA  MET A   1      34.848 -79.824  62.975  1.00-47.19           H
ATOM      7  C   MET A   1      32.944 -80.777  62.715  1.00-47.19           C
ATOM      8  O   MET A   1      31.996 -81.362  63.247  1.00-47.19           O
ATOM      9  CB  MET A   1      34.833 -81.722  63.984  1.00-47.19           C
ATOM     10 1HB  MET A   1      34.163 -82.266  64.651  1.00-47.19           H
ATOM     11 2HB  MET A   1      34.989 -82.325  63.091  1.00-47.19           H
ATOM     12  CG  MET A   1      36.173 -81.544  64.679  1.00-47.19           C
ATOM     13 1HG  MET A   1      36.863 -81.028  64.010  1.00-47.19           H
ATOM     14 2HG  MET A   1      36.029 -80.937  65.573  1.00-47.19           H
ATOM     15  SD  MET A   1      36.891 -83.129  65.170  1.00-47.19           S
ATOM     16  CE  MET A   1      37.619 -83.754  63.633  1.00-47.19           C
ATOM     17 1HE  MET A   1      38.142 -84.689  63.831  1.00-47.19           H
ATOM     18 2HE  MET A   1      38.331 -83.028  63.244  1.00-47.19           H
ATOM     19 3HE  MET A   1      36.839 -83.926  62.892  1.00-47.19           H
ATOM     20  N   PRO A   2      32.947 -80.454  61.407  1.00-17.01           N
ATOM     21  CA  PRO A   2      31.747 -80.814  60.640  1.00-17.01           C
ATOM     22  HA  PRO A   2      30.847 -80.448  61.135  1.00-17.01           H
ATOM     23  C   PRO A   2      31.634 -82.320  60.431  1.00-17.01           C
ATOM     24  O   PRO A   2      32.618 -83.050  60.577  1.00-17.01           O
ATOM     25  CB  PRO A   2      31.952 -80.071  59.318  1.00-17.01           C
ATOM     26 1HB  PRO A   2      31.477 -80.600  58.492  1.00-17.01           H
ATOM     27 2HB  PRO A   2      31.566 -79.056  59.398  1.00-17.01           H
ATOM     28  CG  PRO A   2      33.420 -80.040  59.158  1.00-17.01           C
ATOM     29 1HG  PRO A   2      33.774 -81.005  58.796  1.00-17.01           H
ATOM     30 2HG  PRO A   2      33.720 -79.243  58.476  1.00-17.01           H
ATOM     31  CD  PRO A   2      33.944 -79.789  60.543  1.00-17.01           C
ATOM     32 1HD  PRO A   2      34.931 -80.239  60.663  1.00-17.01           H
ATOM     33 2HD  PRO A   2      33.977 -78.719  60.756  1.00-17.01           H
ATOM     34  N   ALA A   3      30.438 -82.791  60.115  1.00 25.45           N
ATOM     35  H   ALA A   3      29.659 -82.140  60.020  1.00 25.45           H
ATOM     36  CA  ALA A   3      30.183 -84.201  59.838  1.00 25.45           C
ATOM     37  HA  ALA A   3      31.112 -84.771  59.885  1.00 25.45           H
ATOM     38  C   ALA A   3      29.637 -84.257  58.413  1.00 25.45           C
ATOM     39  O   ALA A   3      28.964 -83.312  57.989  1.00 25.45           O
ATOM     40  CB  ALA A   3      29.171 -84.768  60.849  1.00 25.45           C
ATOM     41 1HB  ALA A   3      29.565 -84.666  61.859  1.00 25.45           H
ATOM     42 2HB  ALA A   3      29.001 -85.825  60.640  1.00 25.45           H
ATOM     43 3HB  ALA A   3      28.228 -84.226  60.776  1.00 25.45           H
ATOM     44  N   TRP A   4      29.918 -85.328  57.685  1.00-15.35           N
ATOM     45  H   TRP A   4      30.411 -86.111  58.109  1.00-15.35           H
ATOM     46  CA  TRP A   4      29.643 -85.388  56.249  1.00-15.35           C
ATOM     47  HA  TRP A   4      29.102 -84.492  55.952  1.00-15.35           H
ATOM     48  C   TRP A   4      28.829 -86.611  55.825  1.00-15.35           C
ATOM     49  O   TRP A   4      29.060 -87.714  56.326  1.00-15.35           O
ATOM     50  CB  TRP A   4      30.985 -85.421  55.511  1.00-15.35           C
ATOM     51 1HB  TRP A   4      31.466 -86.377  55.717  1.00-15.35           H
ATOM     52 2HB  TRP A   4      30.800 -85.359  54.441  1.00-15.35           H
ATOM     53  CG  TRP A   4      31.948 -84.324  55.916  1.00-15.35           C
ATOM     54  CD1 TRP A   4      32.957 -84.414  56.830  1.00-15.35           C
ATOM     55  HD1 TRP A   4      33.181 -85.307  57.400  1.00-15.35           H
ATOM     56  CD2 TRP A   4      32.025 -82.979  55.401  1.00-15.35           C
ATOM     57  NE1 TRP A   4      33.658 -83.244  56.925  1.00-15.35           N
ATOM     58  HE1 TRP A   4      34.460 -83.099  57.530  1.00-15.35           H
ATOM     59  CE2 TRP A   4      33.115 -82.337  56.060  1.00-15.35           C
ATOM     60  CE3 TRP A   4      31.300 -82.255  54.434  1.00-15.35           C
ATOM     61  HE3 TRP A   4      30.466 -82.712  53.923  1.00-15.35           H
ATOM     62  CZ2 TRP A   4      33.491 -81.008  55.774  1.00-15.35           C
ATOM     63  HZ2 TRP A   4      34.329 -80.551  56.281  1.00-15.35           H
ATOM     64  CZ3 TRP A   4      31.674 -80.915  54.148  1.00-15.35           C
ATOM     65  HZ3 TRP A   4      31.136 -80.357  53.395  1.00-15.35           H
ATOM     66  CH2 TRP A   4      32.758 -80.303  54.838  1.00-15.35           C
ATOM     67  HH2 TRP A   4      33.016 -79.277  54.619  1.00-15.35           H
ATOM     68  N   SER A   5      27.908 -86.421  54.887  1.00  6.36           N
ATOM     69  H   SER A   5      27.726 -85.481  54.554  1.00  6.36           H
ATOM     70  CA  SER A   5      27.143 -87.505  54.263  1.00  6.36           C
ATOM     71  HA  SER A   5      27.796 -88.357  54.074  1.00  6.36           H
ATOM     72  C   SER A   5      26.564 -87.016  52.942  1.00  6.36           C
ATOM     73  O   SER A   5      26.489 -85.803  52.705  1.00  6.36           O
ATOM     74  CB  SER A   5      25.983 -87.954  55.154  1.00  6.36           C
ATOM     75 1HB  SER A   5      25.459 -88.779  54.673  1.00  6.36           H
ATOM     76 2HB  SER A   5      26.391 -88.307  56.095  1.00  6.36           H
ATOM     77  OG  SER A   5      25.065 -86.905  55.408  1.00  6.36           O
ATOM     78  HG  SER A   5      25.522 -86.194  55.887  1.00  6.36           H
ATOM     79  N   THR A   6      26.110 -87.936  52.105  1.00  0.83           N
ATOM     80  H   THR A   6      26.243 -88.918  52.329  1.00  0.83           H
ATOM     81  CA  THR A   6      25.339 -87.593  50.909  1.00  0.83           C
ATOM     82  HA  THR A   6      25.806 -86.763  50.381  1.00  0.83           H
ATOM     83  C   THR A   6      23.954 -87.208  51.436  1.00  0.83           C
ATOM     84  O   THR A   6      23.519 -87.777  52.435  1.00  0.83           O
ATOM     85  CB  THR A   6      25.232 -88.826  49.988  1.00  0.83           C
ATOM     86  HB  THR A   6      24.524 -89.534  50.417  1.00  0.83           H
ATOM     87  OG1 THR A   6      26.513 -89.455  49.896  1.00  0.83           O
ATOM     88  HG1 THR A   6      26.474 -90.286  50.401  1.00  0.83           H
ATOM     89  CG2 THR A   6      24.818 -88.484  48.582  1.00  0.83           C
ATOM     90 1HG2 THR A   6      24.811 -89.397  47.988  1.00  0.83           H
ATOM     91 2HG2 THR A   6      25.533 -87.783  48.147  1.00  0.83           H
ATOM     92 3HG2 THR A   6      23.821 -88.048  48.578  1.00  0.83           H
ATOM     93  N   ALA A   7      23.228 -86.290  50.810  1.00 -3.45           N
ATOM     94  H   ALA A   7      23.566 -85.866  49.950  1.00 -3.45           H
ATOM     95  CA  ALA A   7      21.950 -85.838  51.373  1.00 -3.45           C
ATOM     96  HA  ALA A   7      22.156 -85.405  52.354  1.00 -3.45           H
ATOM     97  C   ALA A   7      20.926 -86.965  51.588  1.00 -3.45           C
ATOM     98  O   ALA A   7      20.226 -86.989  52.590  1.00 -3.45           O
ATOM     99  CB  ALA A   7      21.362 -84.737  50.489  1.00 -3.45           C
ATOM    100 1HB  ALA A   7      22.086 -83.930  50.368  1.00 -3.45           H
ATOM    101 2HB  ALA A   7      20.465 -84.334  50.956  1.00 -3.45           H
ATOM    102 3HB  ALA A   7      21.101 -85.139  49.511  1.00 -3.45           H
ATOM    103  N   ARG A   8      20.882 -87.935  50.684  1.00 13.59           N
ATOM    104  H   ARG A   8      21.485 -87.872  49.876  1.00 13.59           H
ATOM    105  CA  ARG A   8      19.976 -89.087  50.806  1.00 13.59           C
ATOM    106  HA  ARG A   8      18.961 -88.717  50.954  1.00 13.59           H
ATOM    107  C   ARG A   8      20.289 -90.003  51.990  1.00 13.59           C
ATOM    108  O   ARG A   8      19.416 -90.704  52.496  1.00 13.59           O
ATOM    109  CB  ARG A   8      20.044 -89.865  49.484  1.00 13.59           C
ATOM    110 1HB  ARG A   8      19.868 -89.153  48.682  1.00 13.59           H
ATOM    111 2HB  ARG A   8      21.056 -90.253  49.368  1.00 13.59           H
ATOM    112  CG  ARG A   8      19.072 -91.027  49.292  1.00 13.59           C
ATOM    113 1HG  ARG A   8      19.307 -91.517  48.349  1.00 13.59           H
ATOM    114 2HG  ARG A   8      19.219 -91.750  50.093  1.00 13.59           H
ATOM    115  CD  ARG A   8      17.605 -90.604  49.267  1.00 13.59           C
ATOM    116 1HD  ARG A   8      17.347 -90.125  50.213  1.00 13.59           H
ATOM    117 2HD  ARG A   8      17.452 -89.890  48.457  1.00 13.59           H
ATOM    118  NE  ARG A   8      16.733 -91.768  49.053  1.00 13.59           N
ATOM    119  HE  ARG A   8      16.424 -91.951  48.107  1.00 13.59           H
ATOM    120  CZ  ARG A   8      16.317 -92.618  49.978  1.00 13.59           C
ATOM    121  NH1 ARG A   8      15.493 -93.555  49.629  1.00 13.59           N
ATOM    122 1HH1 ARG A   8      15.161 -93.609  48.675  1.00 13.59           H
ATOM    123 2HH1 ARG A   8      15.184 -94.228  50.322  1.00 13.59           H
ATOM    124  NH2 ARG A   8      16.695 -92.598  51.232  1.00 13.59           N
ATOM    125 1HH2 ARG A   8      17.309 -91.870  51.565  1.00 13.59           H
ATOM    126 2HH2 ARG A   8      16.395 -93.355  51.829  1.00 13.59           H
ATOM    127  N   GLU A   9      21.534 -89.986  52.439  1.00  1.24           N
ATOM    128  H   GLU A   9      22.213 -89.378  52.003  1.00  1.24           H
ATOM    129  CA  GLU A   9      21.961 -90.795  53.581  1.00  1.24           C
ATOM    130  HA  GLU A   9      21.494 -91.780  53.547  1.00  1.24           H
ATOM    131  C   GLU A   9      21.588 -90.098  54.880  1.00  1.24           C
ATOM    132  O   GLU A   9      21.347 -90.745  55.892  1.00  1.24           O
ATOM    133  CB  GLU A   9      23.486 -90.929  53.593  1.00  1.24           C
ATOM    134 1HB  GLU A   9      23.896 -89.925  53.603  1.00  1.24           H
ATOM    135 2HB  GLU A   9      23.798 -91.426  54.511  1.00  1.24           H
ATOM    136  CG  GLU A   9      24.077 -91.673  52.413  1.00  1.24           C
ATOM    137 1HG  GLU A   9      23.903 -92.743  52.538  1.00  1.24           H
ATOM    138 2HG  GLU A   9      23.574 -91.349  51.502  1.00  1.24           H
ATOM    139  CD  GLU A   9      25.563 -91.403  52.234  1.00  1.24           C
ATOM    140  OE1 GLU A   9      26.218 -90.733  53.060  1.00  1.24           O
ATOM    141  OE2 GLU A   9      26.072 -91.802  51.173  1.00  1.24           O
ATOM    142  N   GLY A  10      21.622 -88.772  54.855  1.00 24.59           N
ATOM    143  H   GLY A  10      21.816 -88.290  53.985  1.00 24.59           H
ATOM    144  CA  GLY A  10      21.496 -87.987  56.072  1.00 24.59           C
ATOM    145 1HA  GLY A  10      21.764 -88.611  56.924  1.00 24.59           H
ATOM    146 2HA  GLY A  10      22.224 -87.177  56.024  1.00 24.59           H
ATOM    147  C   GLY A  10      20.147 -87.363  56.360  1.00 24.59           C
ATOM    148  O   GLY A  10      19.944 -86.856  57.460  1.00 24.59           O
ATOM    149  N   LEU A  11      19.246 -87.350  55.385  1.00  3.43           N
ATOM    150  H   LEU A  11      19.463 -87.780  54.494  1.00  3.43           H
ATOM    151  CA  LEU A  11      17.970 -86.645  55.506  1.00  3.43           C
ATOM    152  HA  LEU A  11      17.772 -86.416  56.553  1.00  3.43           H
ATOM    153  C   LEU A  11      16.795 -87.444  54.940  1.00  3.43           C
ATOM    154  O   LEU A  11      16.964 -88.319  54.091  1.00  3.43           O
ATOM    155  CB  LEU A  11      18.072 -85.331  54.720  1.00  3.43           C
ATOM    156 1HB  LEU A  11      18.256 -85.608  53.685  1.00  3.43           H
ATOM    157 2HB  LEU A  11      17.106 -84.830  54.759  1.00  3.43           H
ATOM    158  CG  LEU A  11      19.153 -84.307  55.109  1.00  3.43           C
ATOM    159  HG  LEU A  11      20.110 -84.818  55.194  1.00  3.43           H
ATOM    160  CD1 LEU A  11      19.287 -83.271  54.004  1.00  3.43           C
ATOM    161 1HD1 LEU A  11      20.051 -82.544  54.278  1.00  3.43           H
ATOM    162 2HD1 LEU A  11      18.339 -82.759  53.850  1.00  3.43           H
ATOM    163 3HD1 LEU A  11      19.590 -83.764  53.083  1.00  3.43           H
ATOM    164  CD2 LEU A  11      18.858 -83.610  56.434  1.00  3.43           C
ATOM    165 1HD2 LEU A  11      19.647 -82.891  56.653  1.00  3.43           H
ATOM    166 2HD2 LEU A  11      18.830 -84.346  57.239  1.00  3.43           H
ATOM    167 3HD2 LEU A  11      17.904 -83.087  56.380  1.00  3.43           H
ATOM    168  N   GLY A  12      15.591 -87.090  55.369  1.00 39.78           N
ATOM    169  H   GLY A  12      15.514 -86.372  56.085  1.00 39.78           H
ATOM    170  CA  GLY A  12      14.366 -87.624  54.793  1.00 39.78           C
ATOM    171 1HA  GLY A  12      14.559 -88.607  54.369  1.00 39.78           H
ATOM    172 2HA  GLY A  12      13.600 -87.702  55.563  1.00 39.78           H
ATOM    173  C   GLY A  12      13.875 -86.698  53.698  1.00 39.78           C
ATOM    174  O   GLY A  12      13.094 -85.783  53.953  1.00 39.78           O
ATOM    175  N   LEU A  13      14.422 -86.860  52.502  1.00 10.39           N
ATOM    176  H   LEU A  13      15.003 -87.673  52.338  1.00 10.39           H
ATOM    177  CA  LEU A  13      14.311 -85.841  51.453  1.00 10.39           C
ATOM    178  HA  LEU A  13      14.607 -84.889  51.891  1.00 10.39           H
ATOM    179  C   LEU A  13      12.945 -85.591  50.827  1.00 10.39           C
ATOM    180  O   LEU A  13      12.713 -84.498  50.310  1.00 10.39           O
ATOM    181  CB  LEU A  13      15.280 -86.157  50.311  1.00 10.39           C
ATOM    182 1HB  LEU A  13      15.023 -87.138  49.911  1.00 10.39           H
ATOM    183 2HB  LEU A  13      15.106 -85.425  49.522  1.00 10.39           H
ATOM    184  CG  LEU A  13      16.783 -86.137  50.622  1.00 10.39           C
ATOM    185  HG  LEU A  13      16.993 -86.868  51.401  1.00 10.39           H
ATOM    186  CD1 LEU A  13      17.565 -86.515  49.373  1.00 10.39           C
ATOM    187 1HD1 LEU A  13      18.628 -86.546  49.602  1.00 10.39           H
ATOM    188 2HD1 LEU A  13      17.397 -85.781  48.583  1.00 10.39           H
ATOM    189 3HD1 LEU A  13      17.252 -87.496  49.021  1.00 10.39           H
ATOM    190  CD2 LEU A  13      17.251 -84.764  51.098  1.00 10.39           C
ATOM    191 1HD2 LEU A  13      18.319 -84.802  51.303  1.00 10.39           H
ATOM    192 2HD2 LEU A  13      16.741 -84.488  52.019  1.00 10.39           H
ATOM    193 3HD2 LEU A  13      17.060 -84.010  50.335  1.00 10.39           H
ATOM    194  N   GLN A  14      12.041 -86.555  50.869  1.00  6.57           N
ATOM    195  H   GLN A  14      12.255 -87.422  51.339  1.00  6.57           H
ATOM    196  CA  GLN A  14      10.691 -86.372  50.333  1.00  6.57           C
ATOM    197  HA  GLN A  14      10.493 -85.320  50.150  1.00  6.57           H
ATOM    198  C   GLN A  14       9.739 -86.850  51.408  1.00  6.57           C
ATOM    199  O   GLN A  14      10.150 -87.553  52.324  1.00  6.57           O
ATOM    200  CB  GLN A  14      10.476 -87.148  49.030  1.00  6.57           C
ATOM    201 1HB  GLN A  14      10.671 -88.199  49.213  1.00  6.57           H
ATOM    202 2HB  GLN A  14       9.434 -87.045  48.736  1.00  6.57           H
ATOM    203  CG  GLN A  14      11.341 -86.685  47.864  1.00  6.57           C
ATOM    204 1HG  GLN A  14      11.169 -85.622  47.690  1.00  6.57           H
ATOM    205 2HG  GLN A  14      12.390 -86.831  48.115  1.00  6.57           H
ATOM    206  CD  GLN A  14      11.035 -87.445  46.591  1.00  6.57           C
ATOM    207  OE1 GLN A  14       9.914 -87.434  46.090  1.00  6.57           O
ATOM    208  NE2 GLN A  14      12.007 -88.135  46.073  1.00  6.57           N
ATOM    209 1HE2 GLN A  14      11.833 -88.682  45.243  1.00  6.57           H
ATOM    210 2HE2 GLN A  14      12.915 -88.143  46.523  1.00  6.57           H
ATOM    211  N   GLU A  15       8.469 -86.495  51.294  1.00 -0.42           N
ATOM    212  H   GLU A  15       8.165 -85.929  50.501  1.00 -0.42           H
ATOM    213  CA  GLU A  15       7.473 -86.880  52.288  1.00 -0.42           C
ATOM    214  HA  GLU A  15       7.933 -86.826  53.267  1.00 -0.42           H
ATOM    215  C   GLU A  15       7.028 -88.319  52.089  1.00 -0.42           C
ATOM    216  O   GLU A  15       6.395 -88.928  52.951  1.00 -0.42           O
ATOM    217  CB  GLU A  15       6.301 -85.902  52.272  1.00 -0.42           C
ATOM    218 1HB  GLU A  15       5.892 -85.831  51.265  1.00 -0.42           H
ATOM    219 2HB  GLU A  15       5.525 -86.270  52.942  1.00 -0.42           H
ATOM    220  CG  GLU A  15       6.741 -84.527  52.751  1.00 -0.42           C
ATOM    221 1HG  GLU A  15       7.485 -84.128  52.060  1.00 -0.42           H
ATOM    222 2HG  GLU A  15       5.881 -83.857  52.767  1.00 -0.42           H
ATOM    223  CD  GLU A  15       7.345 -84.607  54.143  1.00 -0.42           C
ATOM    224  OE1 GLU A  15       6.619 -85.012  55.079  1.00 -0.42           O
ATOM    225  OE2 GLU A  15       8.550 -84.332  54.336  1.00 -0.42           O
ATOM    226  N   VAL A  16       7.453 -88.876  50.968  1.00 11.98           N
ATOM    227  H   VAL A  16       7.959 -88.303  50.313  1.00 11.98           H
ATOM    228  CA  VAL A  16       7.317 -90.297  50.682  1.00 11.98           C
ATOM    229  HA  VAL A  16       6.269 -90.584  50.751  1.00 11.98           H
ATOM    230  C   VAL A  16       8.139 -91.032  51.737  1.00 11.98           C
ATOM    231  O   VAL A  16       9.340 -90.821  51.841  1.00 11.98           O
ATOM    232  CB  VAL A  16       7.873 -90.611  49.267  1.00 11.98           C
ATOM    233  HB  VAL A  16       8.935 -90.376  49.261  1.00 11.98           H
ATOM    234  CG1 VAL A  16       7.703 -92.090  48.914  1.00 11.98           C
ATOM    235 1HG1 VAL A  16       8.051 -92.267  47.894  1.00 11.98           H
ATOM    236 2HG1 VAL A  16       6.652 -92.374  48.978  1.00 11.98           H
ATOM    237 3HG1 VAL A  16       8.295 -92.710  49.582  1.00 11.98           H
ATOM    238  CG2 VAL A  16       7.205 -89.721  48.211  1.00 11.98           C
ATOM    239 1HG2 VAL A  16       7.588 -89.977  47.222  1.00 11.98           H
ATOM    240 2HG2 VAL A  16       7.424 -88.669  48.387  1.00 11.98           H
ATOM    241 3HG2 VAL A  16       6.125 -89.869  48.223  1.00 11.98           H
ATOM    242  N   VAL A  17       7.518 -91.891  52.530  1.00 24.96           N
ATOM    243  H   VAL A  17       6.534 -92.070  52.390  1.00 24.96           H
ATOM    244  CA  VAL A  17       8.194 -92.531  53.666  1.00 24.96           C
ATOM    245  HA  VAL A  17       8.621 -91.740  54.282  1.00 24.96           H
ATOM    246  C   VAL A  17       9.371 -93.426  53.247  1.00 24.96           C
ATOM    247  O   VAL A  17      10.365 -93.535  53.961  1.00 24.96           O
ATOM    248  CB  VAL A  17       7.149 -93.283  54.551  1.00 24.96           C
ATOM    249  HB  VAL A  17       6.651 -94.031  53.937  1.00 24.96           H
ATOM    250  CG1 VAL A  17       7.790 -93.991  55.745  1.00 24.96           C
ATOM    251 1HG1 VAL A  17       7.017 -94.406  56.393  1.00 24.96           H
ATOM    252 2HG1 VAL A  17       8.411 -93.298  56.313  1.00 24.96           H
ATOM    253 3HG1 VAL A  17       8.404 -94.813  55.384  1.00 24.96           H
ATOM    254  CG2 VAL A  17       6.094 -92.294  55.082  1.00 24.96           C
ATOM    255 1HG2 VAL A  17       5.370 -92.823  55.704  1.00 24.96           H
ATOM    256 2HG2 VAL A  17       5.548 -91.831  54.260  1.00 24.96           H
ATOM    257 3HG2 VAL A  17       6.568 -91.511  55.675  1.00 24.96           H
ATOM    258  N   ASN A  18       9.356 -93.965  52.036  1.00 20.80           N
ATOM    259  H   ASN A  18       8.550 -93.854  51.445  1.00 20.80           H
ATOM    260  CA  ASN A  18      10.523 -94.707  51.539  1.00 20.80           C
ATOM    261  HA  ASN A  18      10.893 -95.344  52.342  1.00 20.80           H
ATOM    262  C   ASN A  18      11.702 -93.810  51.159  1.00 20.80           C
ATOM    263  O   ASN A  18      12.814 -94.290  51.025  1.00 20.80           O
ATOM    264  CB  ASN A  18      10.143 -95.621  50.372  1.00 20.80           C
ATOM    265 1HB  ASN A  18       9.579 -95.062  49.628  1.00 20.80           H
ATOM    266 2HB  ASN A  18      11.056 -95.987  49.903  1.00 20.80           H
ATOM    267  CG  ASN A  18       9.354 -96.826  50.820  1.00 20.80           C
ATOM    268  OD1 ASN A  18       9.345 -97.172  51.999  1.00 20.80           O
ATOM    269  ND2 ASN A  18       8.681 -97.466  49.904  1.00 20.80           N
ATOM    270 1HD2 ASN A  18       8.127 -98.260  50.177  1.00 20.80           H
ATOM    271 2HD2 ASN A  18       8.733 -97.174  48.939  1.00 20.80           H
ATOM    272  N   ASN A  19      11.504 -92.500  51.096  1.00 10.48           N
ATOM    273  H   ASN A  19      10.571 -92.120  51.229  1.00 10.48           H
ATOM    274  CA  ASN A  19      12.606 -91.552  50.915  1.00 10.48           C
ATOM    275  HA  ASN A  19      13.489 -92.076  50.553  1.00 10.48           H
ATOM    276  C   ASN A  19      12.962 -90.923  52.258  1.00 10.48           C
ATOM    277  O   ASN A  19      13.814 -90.044  52.350  1.00 10.48           O
ATOM    278  CB  ASN A  19      12.228 -90.482  49.895  1.00 10.48           C
ATOM    279 1HB  ASN A  19      11.245 -90.090  50.141  1.00 10.48           H
ATOM    280 2HB  ASN A  19      12.953 -89.671  49.942  1.00 10.48           H
ATOM    281  CG  ASN A  19      12.238 -91.008  48.492  1.00 10.48           C
ATOM    282  OD1 ASN A  19      13.239 -91.540  48.042  1.00 10.48           O
ATOM    283  ND2 ASN A  19      11.154 -90.858  47.789  1.00 10.48           N
ATOM    284 1HD2 ASN A  19      11.157 -91.168  46.821  1.00 10.48           H
ATOM    285 2HD2 ASN A  19      10.338 -90.438  48.191  1.00 10.48           H
ATOM    286  N   LYS A  20      12.338 -91.423  53.317  1.00 -3.31           N
ATOM    287  H   LYS A  20      11.632 -92.139  53.181  1.00 -3.31           H
ATOM    288  CA  LYS A  20      12.644 -91.035  54.694  1.00 -3.31           C
ATOM    289  HA  LYS A  20      13.313 -90.181  54.684  1.00 -3.31           H
ATOM    290  C   LYS A  20      13.360 -92.177  55.392  1.00 -3.31           C
ATOM    291  O   LYS A  20      13.175 -92.397  56.580  1.00 -3.31           O
ATOM    292  CB  LYS A  20      11.395 -90.651  55.492  1.00 -3.31           C
ATOM    293 1HB  LYS A  20      10.720 -91.503  55.556  1.00 -3.31           H
ATOM    294 2HB  LYS A  20      11.715 -90.400  56.498  1.00 -3.31           H
ATOM    295  CG  LYS A  20      10.644 -89.449  54.970  1.00 -3.31           C
ATOM    296 1HG  LYS A  20      11.356 -88.672  54.695  1.00 -3.31           H
ATOM    297 2HG  LYS A  20      10.060 -89.729  54.095  1.00 -3.31           H
ATOM    298  CD  LYS A  20       9.728 -88.904  56.056  1.00 -3.31           C
ATOM    299 1HD  LYS A  20       9.046 -89.688  56.387  1.00 -3.31           H
ATOM    300 2HD  LYS A  20      10.334 -88.578  56.902  1.00 -3.31           H
ATOM    301  CE  LYS A  20       8.934 -87.728  55.532  1.00 -3.31           C
ATOM    302 1HE  LYS A  20       9.619 -87.010  55.076  1.00 -3.31           H
ATOM    303 2HE  LYS A  20       8.259 -88.097  54.758  1.00 -3.31           H
ATOM    304  NZ  LYS A  20       8.129 -87.025  56.584  1.00 -3.31           N
ATOM    305 1HZ  LYS A  20       7.564 -86.296  56.155  1.00 -3.31           H
ATOM    306 2HZ  LYS A  20       8.741 -86.601  57.265  1.00 -3.31           H
ATOM    307 3HZ  LYS A  20       7.524 -87.686  57.059  1.00 -3.31           H
ATOM    308  N   ASP A  21      14.186 -92.910  54.658  1.00  1.02           N
ATOM    309  H   ASP A  21      14.325 -92.683  53.688  1.00  1.02           H
ATOM    310  CA  ASP A  21      14.891 -94.055  55.243  1.00  1.02           C
ATOM    311  HA  ASP A  21      14.155 -94.782  55.581  1.00  1.02           H
ATOM    312  C   ASP A  21      15.730 -93.670  56.450  1.00  1.02           C
ATOM    313  O   ASP A  21      15.725 -94.384  57.437  1.00  1.02           O
ATOM    314  CB  ASP A  21      15.829 -94.731  54.245  1.00  1.02           C
ATOM    315 1HB  ASP A  21      16.491 -93.979  53.816  1.00  1.02           H
ATOM    316 2HB  ASP A  21      16.436 -95.464  54.776  1.00  1.02           H
ATOM    317  CG  ASP A  21      15.093 -95.440  53.135  1.00  1.02           C
ATOM    318  OD1 ASP A  21      14.148 -96.217  53.388  1.00  1.02           O
ATOM    319  OD2 ASP A  21      15.476 -95.215  51.972  1.00  1.02           O
ATOM    320  N   LEU A  22      16.410 -92.530  56.410  1.00 27.51           N
ATOM    321  H   LEU A  22      16.396 -91.960  55.579  1.00 27.51           H
ATOM    322  CA  LEU A  22      17.204 -92.101  57.560  1.00 27.51           C
ATOM    323  HA  LEU A  22      17.919 -92.889  57.798  1.00 27.51           H
ATOM    324  C   LEU A  22      16.308 -91.903  58.779  1.00 27.51           C
ATOM    325  O   LEU A  22      16.630 -92.353  59.870  1.00 27.51           O
ATOM    326  CB  LEU A  22      17.967 -90.813  57.217  1.00 27.51           C
ATOM    327 1HB  LEU A  22      18.559 -91.029  56.328  1.00 27.51           H
ATOM    328 2HB  LEU A  22      17.238 -90.055  56.931  1.00 27.51           H
ATOM    329  CG  LEU A  22      18.925 -90.166  58.238  1.00 27.51           C
ATOM    330  HG  LEU A  22      19.612 -89.557  57.663  1.00 27.51           H
ATOM    331  CD1 LEU A  22      18.214 -89.215  59.197  1.00 27.51           C
ATOM    332 1HD1 LEU A  22      18.955 -88.685  59.796  1.00 27.51           H
ATOM    333 2HD1 LEU A  22      17.541 -89.761  59.857  1.00 27.51           H
ATOM    334 3HD1 LEU A  22      17.653 -88.472  58.630  1.00 27.51           H
ATOM    335  CD2 LEU A  22      19.782 -91.164  59.018  1.00 27.51           C
ATOM    336 1HD2 LEU A  22      20.519 -90.619  59.607  1.00 27.51           H
ATOM    337 2HD2 LEU A  22      20.302 -91.803  58.310  1.00 27.51           H
ATOM    338 3HD2 LEU A  22      19.163 -91.764  59.684  1.00 27.51           H
ATOM    339  N   TRP A  23      15.157 -91.276  58.594  1.00  5.08           N
ATOM    340  H   TRP A  23      14.904 -90.960  57.674  1.00  5.08           H
ATOM    341  CA  TRP A  23      14.229 -91.060  59.699  1.00  5.08           C
ATOM    342  HA  TRP A  23      14.761 -90.600  60.532  1.00  5.08           H
ATOM    343  C   TRP A  23      13.664 -92.389  60.197  1.00  5.08           C
ATOM    344  O   TRP A  23      13.607 -92.604  61.403  1.00  5.08           O
ATOM    345  CB  TRP A  23      13.114 -90.116  59.252  1.00  5.08           C
ATOM    346 1HB  TRP A  23      13.523 -89.110  59.152  1.00  5.08           H
ATOM    347 2HB  TRP A  23      12.759 -90.440  58.281  1.00  5.08           H
ATOM    348  CG  TRP A  23      11.947 -90.086  60.183  1.00  5.08           C
ATOM    349  CD1 TRP A  23      11.840 -89.394  61.348  1.00  5.08           C
ATOM    350  HD1 TRP A  23      12.617 -88.754  61.748  1.00  5.08           H
ATOM    351  CD2 TRP A  23      10.706 -90.803  60.048  1.00  5.08           C
ATOM    352  NE1 TRP A  23      10.636 -89.619  61.955  1.00  5.08           N
ATOM    353  HE1 TRP A  23      10.368 -89.228  62.852  1.00  5.08           H
ATOM    354  CE2 TRP A  23       9.896 -90.456  61.167  1.00  5.08           C
ATOM    355  CE3 TRP A  23      10.196 -91.712  59.097  1.00  5.08           C
ATOM    356  HE3 TRP A  23      10.793 -92.004  58.246  1.00  5.08           H
ATOM    357  CZ2 TRP A  23       8.592 -90.964  61.339  1.00  5.08           C
ATOM    358  HZ2 TRP A  23       7.996 -90.681  62.192  1.00  5.08           H
ATOM    359  CZ3 TRP A  23       8.897 -92.250  59.283  1.00  5.08           C
ATOM    360  HZ3 TRP A  23       8.506 -92.971  58.581  1.00  5.08           H
ATOM    361  CH2 TRP A  23       8.107 -91.860  60.404  1.00  5.08           C
ATOM    362  HH2 TRP A  23       7.120 -92.280  60.535  1.00  5.08           H
ATOM    363  N   LYS A  24      13.330 -93.314  59.302  1.00 -1.01           N
ATOM    364  H   LYS A  24      13.418 -93.102  58.312  1.00 -1.01           H
ATOM    365  CA  LYS A  24      12.848 -94.639  59.718  1.00 -1.01           C
ATOM    366  HA  LYS A  24      11.967 -94.520  60.351  1.00 -1.01           H
ATOM    367  C   LYS A  24      13.909 -95.351  60.541  1.00 -1.01           C
ATOM    368  O   LYS A  24      13.604 -95.930  61.578  1.00 -1.01           O
ATOM    369  CB  LYS A  24      12.503 -95.533  58.521  1.00 -1.01           C
ATOM    370 1HB  LYS A  24      13.352 -95.546  57.840  1.00 -1.01           H
ATOM    371 2HB  LYS A  24      12.364 -96.543  58.903  1.00 -1.01           H
ATOM    372  CG  LYS A  24      11.235 -95.161  57.750  1.00 -1.01           C
ATOM    373 1HG  LYS A  24      10.421 -95.037  58.464  1.00 -1.01           H
ATOM    374 2HG  LYS A  24      11.383 -94.222  57.219  1.00 -1.01           H
ATOM    375  CD  LYS A  24      10.843 -96.261  56.749  1.00 -1.01           C
ATOM    376 1HD  LYS A  24      10.824 -97.219  57.271  1.00 -1.01           H
ATOM    377 2HD  LYS A  24       9.842 -96.058  56.380  1.00 -1.01           H
ATOM    378  CE  LYS A  24      11.799 -96.350  55.556  1.00 -1.01           C
ATOM    379 1HE  LYS A  24      11.847 -95.372  55.073  1.00 -1.01           H
ATOM    380 2HE  LYS A  24      12.797 -96.589  55.927  1.00 -1.01           H
ATOM    381  NZ  LYS A  24      11.439 -97.383  54.516  1.00 -1.01           N
ATOM    382 1HZ  LYS A  24      12.178 -97.432  53.825  1.00 -1.01           H
ATOM    383 2HZ  LYS A  24      10.571 -97.142  54.054  1.00 -1.01           H
ATOM    384 3HZ  LYS A  24      11.338 -98.291  54.958  1.00 -1.01           H
ATOM    385  N   THR A  25      15.155 -95.276  60.103  1.00-17.19           N
ATOM    386  H   THR A  25      15.354 -94.812  59.219  1.00-17.19           H
ATOM    387  CA  THR A  25      16.264 -95.863  60.843  1.00-17.19           C
ATOM    388  HA  THR A  25      16.072 -96.926  60.977  1.00-17.19           H
ATOM    389  C   THR A  25      16.401 -95.231  62.219  1.00-17.19           C
ATOM    390  O   THR A  25      16.483 -95.943  63.211  1.00-17.19           O
ATOM    391  CB  THR A  25      17.585 -95.669  60.066  1.00-17.19           C
ATOM    392  HB  THR A  25      17.726 -94.608  59.867  1.00-17.19           H
ATOM    393  OG1 THR A  25      17.515 -96.360  58.818  1.00-17.19           O
ATOM    394  HG1 THR A  25      16.905 -97.110  58.900  1.00-17.19           H
ATOM    395  CG2 THR A  25      18.803 -96.165  60.806  1.00-17.19           C
ATOM    396 1HG2 THR A  25      19.643 -96.217  60.117  1.00-17.19           H
ATOM    397 2HG2 THR A  25      18.639 -97.151  61.217  1.00-17.19           H
ATOM    398 3HG2 THR A  25      19.046 -95.484  61.620  1.00-17.19           H
ATOM    399  N   LEU A  26      16.409 -93.908  62.307  1.00-13.17           N
ATOM    400  H   LEU A  26      16.302 -93.342  61.469  1.00-13.17           H
ATOM    401  CA  LEU A  26      16.618 -93.249  63.595  1.00-13.17           C
ATOM    402  HA  LEU A  26      17.523 -93.649  64.051  1.00-13.17           H
ATOM    403  C   LEU A  26      15.481 -93.538  64.562  1.00-13.17           C
ATOM    404  O   LEU A  26      15.708 -93.776  65.749  1.00-13.17           O
ATOM    405  CB  LEU A  26      16.772 -91.733  63.416  1.00-13.17           C
ATOM    406 1HB  LEU A  26      15.916 -91.366  62.850  1.00-13.17           H
ATOM    407 2HB  LEU A  26      16.705 -91.286  64.403  1.00-13.17           H
ATOM    408  CG  LEU A  26      18.052 -91.193  62.754  1.00-13.17           C
ATOM    409  HG  LEU A  26      18.016 -91.433  61.697  1.00-13.17           H
ATOM    410  CD1 LEU A  26      18.093 -89.675  62.897  1.00-13.17           C
ATOM    411 1HD1 LEU A  26      18.970 -89.277  62.385  1.00-13.17           H
ATOM    412 2HD1 LEU A  26      18.128 -89.392  63.949  1.00-13.17           H
ATOM    413 3HD1 LEU A  26      17.205 -89.242  62.437  1.00-13.17           H
ATOM    414  CD2 LEU A  26      19.354 -91.773  63.299  1.00-13.17           C
ATOM    415 1HD2 LEU A  26      20.191 -91.380  62.725  1.00-13.17           H
ATOM    416 2HD2 LEU A  26      19.348 -92.856  63.188  1.00-13.17           H
ATOM    417 3HD2 LEU A  26      19.479 -91.515  64.349  1.00-13.17           H
ATOM    418  N   LEU A  27      14.262 -93.558  64.049  1.00-13.36           N
ATOM    419  H   LEU A  27      14.123 -93.336  63.066  1.00-13.36           H
ATOM    420  CA  LEU A  27      13.100 -93.869  64.867  1.00-13.36           C
ATOM    421  HA  LEU A  27      13.100 -93.207  65.732  1.00-13.36           H
ATOM    422  C   LEU A  27      13.141 -95.314  65.357  1.00-13.36           C
ATOM    423  O   LEU A  27      12.877 -95.589  66.520  1.00-13.36           O
ATOM    424  CB  LEU A  27      11.835 -93.631  64.041  1.00-13.36           C
ATOM    425 1HB  LEU A  27      11.923 -92.655  63.564  1.00-13.36           H
ATOM    426 2HB  LEU A  27      11.801 -94.381  63.251  1.00-13.36           H
ATOM    427  CG  LEU A  27      10.496 -93.659  64.789  1.00-13.36           C
ATOM    428  HG  LEU A  27      10.415 -94.591  65.346  1.00-13.36           H
ATOM    429  CD1 LEU A  27      10.369 -92.489  65.762  1.00-13.36           C
ATOM    430 1HD1 LEU A  27       9.374 -92.484  66.206  1.00-13.36           H
ATOM    431 2HD1 LEU A  27      10.525 -91.549  65.234  1.00-13.36           H
ATOM    432 3HD1 LEU A  27      11.104 -92.585  66.560  1.00-13.36           H
ATOM    433  CD2 LEU A  27       9.375 -93.605  63.766  1.00-13.36           C
ATOM    434 1HD2 LEU A  27       8.410 -93.599  64.270  1.00-13.36           H
ATOM    435 2HD2 LEU A  27       9.422 -94.481  63.118  1.00-13.36           H
ATOM    436 3HD2 LEU A  27       9.464 -92.705  63.160  1.00-13.36           H
ATOM    437  N   ALA A  28      13.492 -96.251  64.491  1.00-20.66           N
ATOM    438  H   ALA A  28      13.698 -96.003  63.527  1.00-20.66           H
ATOM    439  CA  ALA A  28      13.568 -97.651  64.894  1.00-20.66           C
ATOM    440  HA  ALA A  28      12.645 -97.910  65.415  1.00-20.66           H
ATOM    441  C   ALA A  28      14.725 -97.915  65.868  1.00-20.66           C
ATOM    442  O   ALA A  28      14.567 -98.695  66.799  1.00-20.66           O
ATOM    443  CB  ALA A  28      13.677 -98.530  63.658  1.00-20.66           C
ATOM    444 1HB  ALA A  28      12.750 -98.473  63.086  1.00-20.66           H
ATOM    445 2HB  ALA A  28      13.854 -99.563  63.953  1.00-20.66           H
ATOM    446 3HB  ALA A  28      14.498 -98.183  63.035  1.00-20.66           H
ATOM    447  N   GLU A  29      15.862 -97.251  65.702  1.00-26.42           N
ATOM    448  H   GLU A  29      15.977 -96.640  64.897  1.00-26.42           H
ATOM    449  CA  GLU A  29      16.971 -97.395  66.652  1.00-26.42           C
ATOM    450  HA  GLU A  29      17.220 -98.451  66.758  1.00-26.42           H
ATOM    451  C   GLU A  29      16.559 -96.874  68.028  1.00-26.42           C
ATOM    452  O   GLU A  29      16.885 -97.474  69.054  1.00-26.42           O
ATOM    453  CB  GLU A  29      18.211 -96.628  66.172  1.00-26.42           C
ATOM    454 1HB  GLU A  29      17.905 -95.623  65.883  1.00-26.42           H
ATOM    455 2HB  GLU A  29      18.903 -96.536  67.009  1.00-26.42           H
ATOM    456  CG  GLU A  29      18.962 -97.271  64.999  1.00-26.42           C
ATOM    457 1HG  GLU A  29      18.292 -97.367  64.152  1.00-26.42           H
ATOM    458 2HG  GLU A  29      19.787 -96.617  64.713  1.00-26.42           H
ATOM    459  CD  GLU A  29      19.524 -98.639  65.346  1.00-26.42           C
ATOM    460  OE1 GLU A  29      20.190 -98.730  66.391  1.00-26.42           O
ATOM    461  OE2 GLU A  29      19.338 -99.632  64.604  1.00-26.42           O
ATOM    462  N   PHE A  30      15.793 -95.791  68.047  1.00 -0.82           N
ATOM    463  H   PHE A  30      15.559 -95.331  67.174  1.00 -0.82           H
ATOM    464  CA  PHE A  30      15.262 -95.240  69.292  1.00 -0.82           C
ATOM    465  HA  PHE A  30      16.082 -95.042  69.982  1.00 -0.82           H
ATOM    466  C   PHE A  30      14.310 -96.233  69.957  1.00 -0.82           C
ATOM    467  O   PHE A  30      14.535 -96.643  71.092  1.00 -0.82           O
ATOM    468  CB  PHE A  30      14.544 -93.922  68.979  1.00 -0.82           C
ATOM    469 1HB  PHE A  30      15.256 -93.245  68.518  1.00 -0.82           H
ATOM    470 2HB  PHE A  30      13.749 -94.105  68.263  1.00 -0.82           H
ATOM    471  CG  PHE A  30      13.940 -93.242  70.176  1.00 -0.82           C
ATOM    472  CD1 PHE A  30      14.656 -92.263  70.887  1.00 -0.82           C
ATOM    473  HD1 PHE A  30      15.665 -92.014  70.592  1.00 -0.82           H
ATOM    474  CD2 PHE A  30      12.622 -93.539  70.567  1.00 -0.82           C
ATOM    475  HD2 PHE A  30      12.049 -94.273  70.020  1.00 -0.82           H
ATOM    476  CE1 PHE A  30      14.057 -91.590  71.988  1.00 -0.82           C
ATOM    477  HE1 PHE A  30      14.595 -90.824  72.520  1.00 -0.82           H
ATOM    478  CE2 PHE A  30      12.029 -92.889  71.667  1.00 -0.82           C
ATOM    479  HE2 PHE A  30      11.020 -93.139  71.957  1.00 -0.82           H
ATOM    480  CZ  PHE A  30      12.749 -91.917  72.385  1.00 -0.82           C
ATOM    481  HZ  PHE A  30      12.295 -91.418  73.230  1.00 -0.82           H
ATOM    482  N   VAL A  31      13.265 -96.644  69.248  1.00 -2.66           N
ATOM    483  H   VAL A  31      13.153 -96.313  68.293  1.00 -2.66           H
ATOM    484  CA  VAL A  31      12.231 -97.527  69.804  1.00 -2.66           C
ATOM    485  HA  VAL A  31      11.833 -97.071  70.710  1.00 -2.66           H
ATOM    486  C   VAL A  31      12.807 -98.889  70.198  1.00 -2.66           C
ATOM    487  O   VAL A  31      12.473 -99.432  71.254  1.00 -2.66           O
ATOM    488  CB  VAL A  31      11.058 -97.683  68.778  1.00 -2.66           C
ATOM    489  HB  VAL A  31      11.470 -98.027  67.829  1.00 -2.66           H
ATOM    490  CG1 VAL A  31      10.004 -98.694  69.239  1.00 -2.66           C
ATOM    491 1HG1 VAL A  31       9.184 -98.727  68.521  1.00 -2.66           H
ATOM    492 2HG1 VAL A  31       9.614 -98.403  70.216  1.00 -2.66           H
ATOM    493 3HG1 VAL A  31      10.442 -99.689  69.305  1.00 -2.66           H
ATOM    494  CG2 VAL A  31      10.354 -96.329  68.554  1.00 -2.66           C
ATOM    495 1HG2 VAL A  31       9.574 -96.443  67.800  1.00 -2.66           H
ATOM    496 2HG2 VAL A  31      11.060 -95.581  68.203  1.00 -2.66           H
ATOM    497 3HG2 VAL A  31       9.902 -95.982  69.485  1.00 -2.66           H
ATOM    498  N   GLY A  32      13.708 -99.436  69.394  1.00 -7.07           N
ATOM    499  H   GLY A  32      13.984 -98.969  68.532  1.00 -7.07           H
ATOM    500  CA  GLY A  32      14.301-100.722  69.721  1.00 -7.07           C
ATOM    501 1HA  GLY A  32      13.503-101.450  69.868  1.00 -7.07           H
ATOM    502 2HA  GLY A  32      14.931-101.049  68.894  1.00 -7.07           H
ATOM    503  C   GLY A  32      15.137-100.667  70.983  1.00 -7.07           C
ATOM    504  O   GLY A  32      15.052-101.555  71.831  1.00 -7.07           O
ATOM    505  N   THR A  33      15.928 -99.616  71.152  1.00 -0.58           N
ATOM    506  H   THR A  33      15.984 -98.891  70.443  1.00 -0.58           H
ATOM    507  CA  THR A  33      16.745 -99.506  72.360  1.00 -0.58           C
ATOM    508  HA  THR A  33      17.229-100.467  72.529  1.00 -0.58           H
ATOM    509  C   THR A  33      15.860 -99.188  73.567  1.00 -0.58           C
ATOM    510  O   THR A  33      16.092 -99.689  74.667  1.00 -0.58           O
ATOM    511  CB  THR A  33      17.853 -98.444  72.221  1.00 -0.58           C
ATOM    512  HB  THR A  33      17.426 -97.443  72.297  1.00 -0.58           H
ATOM    513  OG1 THR A  33      18.489 -98.590  70.948  1.00 -0.58           O
ATOM    514  HG1 THR A  33      17.925 -98.176  70.276  1.00 -0.58           H
ATOM    515  CG2 THR A  33      18.938 -98.641  73.265  1.00 -0.58           C
ATOM    516 1HG2 THR A  33      19.728 -97.912  73.103  1.00 -0.58           H
ATOM    517 2HG2 THR A  33      19.362 -99.642  73.172  1.00 -0.58           H
ATOM    518 3HG2 THR A  33      18.525 -98.506  74.264  1.00 -0.58           H
ATOM    519  N   LEU A  34      14.804 -98.411  73.351  1.00 -0.31           N
ATOM    520  H   LEU A  34      14.648 -98.025  72.424  1.00 -0.31           H
ATOM    521  CA  LEU A  34      13.852 -98.075  74.411  1.00 -0.31           C
ATOM    522  HA  LEU A  34      14.383 -97.558  75.207  1.00 -0.31           H
ATOM    523  C   LEU A  34      13.257 -99.335  75.005  1.00 -0.31           C
ATOM    524  O   LEU A  34      13.277 -99.518  76.221  1.00 -0.31           O
ATOM    525  CB  LEU A  34      12.746 -97.162  73.848  1.00 -0.31           C
ATOM    526 1HB  LEU A  34      13.256 -96.309  73.404  1.00 -0.31           H
ATOM    527 2HB  LEU A  34      12.267 -97.697  73.033  1.00 -0.31           H
ATOM    528  CG  LEU A  34      11.606 -96.587  74.711  1.00 -0.31           C
ATOM    529  HG  LEU A  34      12.043 -96.111  75.582  1.00 -0.31           H
ATOM    530  CD1 LEU A  34      10.894 -95.511  73.902  1.00 -0.31           C
ATOM    531 1HD1 LEU A  34      10.101 -95.061  74.500  1.00 -0.31           H
ATOM    532 2HD1 LEU A  34      10.459 -95.937  72.996  1.00 -0.31           H
ATOM    533 3HD1 LEU A  34      11.603 -94.730  73.633  1.00 -0.31           H
ATOM    534  CD2 LEU A  34      10.561 -97.609  75.182  1.00 -0.31           C
ATOM    535 1HD2 LEU A  34       9.722 -97.095  75.649  1.00 -0.31           H
ATOM    536 2HD2 LEU A  34      11.001 -98.275  75.922  1.00 -0.31           H
ATOM    537 3HD2 LEU A  34      10.202 -98.195  74.336  1.00 -0.31           H
ATOM    538  N   PHE A  35      12.739-100.221  74.170  1.00 -6.67           N
ATOM    539  H   PHE A  35      12.740-100.046  73.169  1.00 -6.67           H
ATOM    540  CA  PHE A  35      12.102-101.418  74.700  1.00 -6.67           C
ATOM    541  HA  PHE A  35      11.514-101.127  75.567  1.00 -6.67           H
ATOM    542  C   PHE A  35      13.092-102.457  75.193  1.00 -6.67           C
ATOM    543  O   PHE A  35      12.779-103.197  76.125  1.00 -6.67           O
ATOM    544  CB  PHE A  35      11.130-102.012  73.692  1.00 -6.67           C
ATOM    545 1HB  PHE A  35      11.603-102.061  72.712  1.00 -6.67           H
ATOM    546 2HB  PHE A  35      10.888-103.025  74.014  1.00 -6.67           H
ATOM    547  CG  PHE A  35       9.840-101.248  73.606  1.00 -6.67           C
ATOM    548  CD1 PHE A  35       9.478-100.560  72.438  1.00 -6.67           C
ATOM    549  HD1 PHE A  35      10.143-100.558  71.587  1.00 -6.67           H
ATOM    550  CD2 PHE A  35       8.967-101.228  74.711  1.00 -6.67           C
ATOM    551  HD2 PHE A  35       9.236-101.744  75.622  1.00 -6.67           H
ATOM    552  CE1 PHE A  35       8.239 -99.874  72.361  1.00 -6.67           C
ATOM    553  HE1 PHE A  35       7.966 -99.348  71.459  1.00 -6.67           H
ATOM    554  CE2 PHE A  35       7.726-100.560  74.642  1.00 -6.67           C
ATOM    555  HE2 PHE A  35       7.061-100.572  75.489  1.00 -6.67           H
ATOM    556  CZ  PHE A  35       7.353 -99.893  73.459  1.00 -6.67           C
ATOM    557  HZ  PHE A  35       6.397 -99.391  73.396  1.00 -6.67           H
ATOM    558  N   LEU A  36      14.303-102.467  74.656  1.00  7.02           N
ATOM    559  H   LEU A  36      14.516-101.866  73.867  1.00  7.02           H
ATOM    560  CA  LEU A  36      15.353-103.320  75.208  1.00  7.02           C
ATOM    561  HA  LEU A  36      15.013-104.351  75.198  1.00  7.02           H
ATOM    562  C   LEU A  36      15.652-102.954  76.657  1.00  7.02           C
ATOM    563  O   LEU A  36      15.741-103.822  77.529  1.00  7.02           O
ATOM    564  CB  LEU A  36      16.625-103.188  74.366  1.00  7.02           C
ATOM    565 1HB  LEU A  36      16.394-103.521  73.354  1.00  7.02           H
ATOM    566 2HB  LEU A  36      16.883-102.133  74.312  1.00  7.02           H
ATOM    567  CG  LEU A  36      17.879-103.928  74.852  1.00  7.02           C
ATOM    568  HG  LEU A  36      18.178-103.515  75.815  1.00  7.02           H
ATOM    569  CD1 LEU A  36      17.644-105.422  75.033  1.00  7.02           C
ATOM    570 1HD1 LEU A  36      18.571-105.917  75.315  1.00  7.02           H
ATOM    571 2HD1 LEU A  36      17.272-105.859  74.106  1.00  7.02           H
ATOM    572 3HD1 LEU A  36      16.918-105.595  75.829  1.00  7.02           H
ATOM    573  CD2 LEU A  36      19.009-103.669  73.859  1.00  7.02           C
ATOM    574 1HD2 LEU A  36      19.918-104.171  74.181  1.00  7.02           H
ATOM    575 2HD2 LEU A  36      19.206-102.599  73.790  1.00  7.02           H
ATOM    576 3HD2 LEU A  36      18.734-104.042  72.872  1.00  7.02           H
ATOM    577  N   VAL A  37      15.791-101.665  76.923  1.00  4.72           N
ATOM    578  H   VAL A  37      15.708-100.979  76.177  1.00  4.72           H
ATOM    579  CA  VAL A  37      16.091-101.215  78.278  1.00  4.72           C
ATOM    580  HA  VAL A  37      16.848-101.873  78.702  1.00  4.72           H
ATOM    581  C   VAL A  37      14.843-101.372  79.136  1.00  4.72           C
ATOM    582  O   VAL A  37      14.944-101.882  80.245  1.00  4.72           O
ATOM    583  CB  VAL A  37      16.671 -99.776  78.258  1.00  4.72           C
ATOM    584  HB  VAL A  37      15.978 -99.121  77.729  1.00  4.72           H
ATOM    585  CG1 VAL A  37      16.894 -99.207  79.666  1.00  4.72           C
ATOM    586 1HG1 VAL A  37      17.286 -98.193  79.592  1.00  4.72           H
ATOM    587 2HG1 VAL A  37      17.604 -99.826  80.218  1.00  4.72           H
ATOM    588 3HG1 VAL A  37      15.951 -99.172  80.211  1.00  4.72           H
ATOM    589  CG2 VAL A  37      18.017 -99.803  77.510  1.00  4.72           C
ATOM    590 1HG2 VAL A  37      18.499 -98.834  77.580  1.00  4.72           H
ATOM    591 2HG2 VAL A  37      17.861-100.037  76.458  1.00  4.72           H
ATOM    592 3HG2 VAL A  37      18.674-100.554  77.950  1.00  4.72           H
ATOM    593  N   PHE A  38      13.668-101.024  78.626  1.00  1.01           N
ATOM    594  H   PHE A  38      13.619-100.631  77.690  1.00  1.01           H
ATOM    595  CA  PHE A  38      12.430-101.174  79.394  1.00  1.01           C
ATOM    596  HA  PHE A  38      12.495-100.541  80.280  1.00  1.01           H
ATOM    597  C   PHE A  38      12.223-102.610  79.879  1.00  1.01           C
ATOM    598  O   PHE A  38      12.122-102.837  81.079  1.00  1.01           O
ATOM    599  CB  PHE A  38      11.227-100.730  78.554  1.00  1.01           C
ATOM    600 1HB  PHE A  38      11.368 -99.689  78.265  1.00  1.01           H
ATOM    601 2HB  PHE A  38      11.188-101.338  77.652  1.00  1.01           H
ATOM    602  CG  PHE A  38       9.909-100.862  79.268  1.00  1.01           C
ATOM    603  CD1 PHE A  38       9.489 -99.879  80.178  1.00  1.01           C
ATOM    604  HD1 PHE A  38      10.101 -99.004  80.344  1.00  1.01           H
ATOM    605  CD2 PHE A  38       9.081-101.978  79.041  1.00  1.01           C
ATOM    606  HD2 PHE A  38       9.381-102.735  78.333  1.00  1.01           H
ATOM    607  CE1 PHE A  38       8.274-100.019  80.890  1.00  1.01           C
ATOM    608  HE1 PHE A  38       7.971 -99.257  81.590  1.00  1.01           H
ATOM    609  CE2 PHE A  38       7.858-102.133  79.739  1.00  1.01           C
ATOM    610  HE2 PHE A  38       7.238-103.000  79.562  1.00  1.01           H
ATOM    611  CZ  PHE A  38       7.459-101.155  80.678  1.00  1.01           C
ATOM    612  HZ  PHE A  38       6.532-101.270  81.222  1.00  1.01           H
ATOM    613  N   ILE A  39      12.205-103.583  78.976  1.00  5.26           N
ATOM    614  H   ILE A  39      12.372-103.369  77.996  1.00  5.26           H
ATOM    615  CA  ILE A  39      11.921-104.970  79.358  1.00  5.26           C
ATOM    616  HA  ILE A  39      11.007-104.993  79.952  1.00  5.26           H
ATOM    617  C   ILE A  39      13.037-105.536  80.233  1.00  5.26           C
ATOM    618  O   ILE A  39      12.774-106.181  81.253  1.00  5.26           O
ATOM    619  CB  ILE A  39      11.704-105.872  78.100  1.00  5.26           C
ATOM    620  HB  ILE A  39      12.553-105.741  77.429  1.00  5.26           H
ATOM    621  CG1 ILE A  39      10.414-105.430  77.373  1.00  5.26           C
ATOM    622 1HG1 ILE A  39       9.565-105.649  78.022  1.00  5.26           H
ATOM    623 2HG1 ILE A  39      10.448-104.352  77.224  1.00  5.26           H
ATOM    624  CG2 ILE A  39      11.628-107.368  78.495  1.00  5.26           C
ATOM    625 1HG2 ILE A  39      11.406-107.979  77.624  1.00  5.26           H
ATOM    626 2HG2 ILE A  39      10.858-107.523  79.251  1.00  5.26           H
ATOM    627 3HG2 ILE A  39      12.588-107.704  78.890  1.00  5.26           H
ATOM    628  CD1 ILE A  39      10.144-106.070  76.000  1.00  5.26           C
ATOM    629 1HD1 ILE A  39       9.217-105.668  75.596  1.00  5.26           H
ATOM    630 2HD1 ILE A  39      10.040-107.151  76.094  1.00  5.26           H
ATOM    631 3HD1 ILE A  39      10.962-105.837  75.318  1.00  5.26           H
ATOM    632  N   GLY A  40      14.292-105.293  79.883  1.00 -0.42           N
ATOM    633  H   GLY A  40      14.510-104.732  79.066  1.00 -0.42           H
ATOM    634  CA  GLY A  40      15.369-105.871  80.669  1.00 -0.42           C
ATOM    635 1HA  GLY A  40      15.224-106.949  80.728  1.00 -0.42           H
ATOM    636 2HA  GLY A  40      16.313-105.680  80.168  1.00 -0.42           H
ATOM    637  C   GLY A  40      15.439-105.323  82.083  1.00 -0.42           C
ATOM    638  O   GLY A  40      15.653-106.063  83.042  1.00 -0.42           O
ATOM    639  N   CYS A  41      15.206-104.031  82.254  1.00 -1.05           N
ATOM    640  H   CYS A  41      15.007-103.432  81.458  1.00 -1.05           H
ATOM    641  CA  CYS A  41      15.246-103.444  83.590  1.00 -1.05           C
ATOM    642  HA  CYS A  41      16.105-103.852  84.123  1.00 -1.05           H
ATOM    643  C   CYS A  41      13.989-103.783  84.400  1.00 -1.05           C
ATOM    644  O   CYS A  41      14.057-103.969  85.613  1.00 -1.05           O
ATOM    645  CB  CYS A  41      15.447-101.939  83.464  1.00 -1.05           C
ATOM    646 1HB  CYS A  41      14.595-101.505  82.941  1.00 -1.05           H
ATOM    647 2HB  CYS A  41      15.504-101.504  84.462  1.00 -1.05           H
ATOM    648  SG  CYS A  41      16.957-101.545  82.546  1.00 -1.05           S
ATOM    649  HG  CYS A  41      16.428-101.755  81.332  1.00 -1.05           H
ATOM    650  N   LEU A  42      12.861-103.959  83.723  1.00 -9.82           N
ATOM    651  H   LEU A  42      12.838-103.765  82.726  1.00 -9.82           H
ATOM    652  CA  LEU A  42      11.627-104.438  84.359  1.00 -9.82           C
ATOM    653  HA  LEU A  42      11.349-103.774  85.177  1.00 -9.82           H
ATOM    654  C   LEU A  42      11.849-105.842  84.920  1.00 -9.82           C
ATOM    655  O   LEU A  42      11.398-106.184  86.015  1.00 -9.82           O
ATOM    656  CB  LEU A  42      10.511-104.459  83.305  1.00 -9.82           C
ATOM    657 1HB  LEU A  42      10.424-103.449  82.907  1.00 -9.82           H
ATOM    658 2HB  LEU A  42      10.852-105.095  82.492  1.00 -9.82           H
ATOM    659  CG  LEU A  42       9.093-104.932  83.649  1.00 -9.82           C
ATOM    660  HG  LEU A  42       9.148-105.952  84.025  1.00 -9.82           H
ATOM    661  CD1 LEU A  42       8.414-104.079  84.683  1.00 -9.82           C
ATOM    662 1HD1 LEU A  42       7.439-104.500  84.923  1.00 -9.82           H
ATOM    663 2HD1 LEU A  42       8.280-103.063  84.314  1.00 -9.82           H
ATOM    664 3HD1 LEU A  42       9.010-104.056  85.595  1.00 -9.82           H
ATOM    665  CD2 LEU A  42       8.255-104.923  82.377  1.00 -9.82           C
ATOM    666 1HD2 LEU A  42       7.250-105.277  82.596  1.00 -9.82           H
ATOM    667 2HD2 LEU A  42       8.704-105.582  81.633  1.00 -9.82           H
ATOM    668 3HD2 LEU A  42       8.199-103.913  81.971  1.00 -9.82           H
ATOM    669  N   THR A  43      12.597-106.644  84.179  1.00 -6.58           N
ATOM    670  H   THR A  43      12.910-106.326  83.269  1.00 -6.58           H
ATOM    671  CA  THR A  43      12.967-107.982  84.630  1.00 -6.58           C
ATOM    672  HA  THR A  43      12.061-108.528  84.892  1.00 -6.58           H
ATOM    673  C   THR A  43      13.871-107.942  85.861  1.00 -6.58           C
ATOM    674  O   THR A  43      13.715-108.751  86.776  1.00 -6.58           O
ATOM    675  CB  THR A  43      13.694-108.747  83.508  1.00 -6.58           C
ATOM    676  HB  THR A  43      14.648-108.270  83.293  1.00 -6.58           H
ATOM    677  OG1 THR A  43      12.888-108.747  82.325  1.00 -6.58           O
ATOM    678  HG1 THR A  43      12.852-107.847  81.970  1.00 -6.58           H
ATOM    679  CG2 THR A  43      13.935-110.182  83.879  1.00 -6.58           C
ATOM    680 1HG2 THR A  43      14.372-110.694  83.025  1.00 -6.58           H
ATOM    681 2HG2 THR A  43      12.988-110.657  84.138  1.00 -6.58           H
ATOM    682 3HG2 THR A  43      14.622-110.248  84.722  1.00 -6.58           H
ATOM    683  N   CYS A  44      14.784-106.980  85.920  1.00 -1.99           N
ATOM    684  H   CYS A  44      14.871-106.323  85.157  1.00 -1.99           H
ATOM    685  CA  CYS A  44      15.662-106.846  87.082  1.00 -1.99           C
ATOM    686  HA  CYS A  44      16.201-107.781  87.231  1.00 -1.99           H
ATOM    687  C   CYS A  44      14.842-106.568  88.338  1.00 -1.99           C
ATOM    688  O   CYS A  44      15.057-107.191  89.372  1.00 -1.99           O
ATOM    689  CB  CYS A  44      16.671-105.712  86.879  1.00 -1.99           C
ATOM    690 1HB  CYS A  44      16.131-104.772  86.764  1.00 -1.99           H
ATOM    691 2HB  CYS A  44      17.287-105.638  87.777  1.00 -1.99           H
ATOM    692  SG  CYS A  44      17.757-105.934  85.454  1.00 -1.99           S
ATOM    693  HG  CYS A  44      16.804-106.026  84.513  1.00 -1.99           H
ATOM    694  N   ILE A  45      13.864-105.679  88.230  1.00 -2.99           N
ATOM    695  H   ILE A  45      13.711-105.209  87.345  1.00 -2.99           H
ATOM    696  CA  ILE A  45      13.003-105.341  89.366  1.00 -2.99           C
ATOM    697  HA  ILE A  45      13.625-105.026  90.204  1.00 -2.99           H
ATOM    698  C   ILE A  45      12.233-106.581  89.812  1.00 -2.99           C
ATOM    699  O   ILE A  45      12.200-106.884  90.998  1.00 -2.99           O
ATOM    700  CB  ILE A  45      12.031-104.177  89.008  1.00 -2.99           C
ATOM    701  HB  ILE A  45      11.478-104.451  88.109  1.00 -2.99           H
ATOM    702  CG1 ILE A  45      12.854-102.904  88.720  1.00 -2.99           C
ATOM    703 1HG1 ILE A  45      13.250-102.529  89.664  1.00 -2.99           H
ATOM    704 2HG1 ILE A  45      13.702-103.158  88.088  1.00 -2.99           H
ATOM    705  CG2 ILE A  45      11.014-103.923  90.152  1.00 -2.99           C
ATOM    706 1HG2 ILE A  45      10.365-103.083  89.910  1.00 -2.99           H
ATOM    707 2HG2 ILE A  45      11.543-103.700  91.079  1.00 -2.99           H
ATOM    708 3HG2 ILE A  45      10.387-104.801  90.308  1.00 -2.99           H
ATOM    709  CD1 ILE A  45      12.099-101.781  88.029  1.00 -2.99           C
ATOM    710 1HD1 ILE A  45      12.787-100.965  87.823  1.00 -2.99           H
ATOM    711 2HD1 ILE A  45      11.299-101.417  88.670  1.00 -2.99           H
ATOM    712 3HD1 ILE A  45      11.675-102.142  87.092  1.00 -2.99           H
ATOM    713  N   GLY A  46      11.696-107.350  88.873  1.00 14.58           N
ATOM    714  H   GLY A  46      11.793-107.094  87.899  1.00 14.58           H
ATOM    715  CA  GLY A  46      10.935-108.545  89.220  1.00 14.58           C
ATOM    716 1HA  GLY A  46      10.208-108.267  89.982  1.00 14.58           H
ATOM    717 2HA  GLY A  46      10.393-108.887  88.339  1.00 14.58           H
ATOM    718  C   GLY A  46      11.742-109.706  89.772  1.00 14.58           C
ATOM    719  O   GLY A  46      11.186-110.734  90.166  1.00 14.58           O
ATOM    720  N   TRP A  47      13.055-109.550  89.826  1.00 22.61           N
ATOM    721  H   TRP A  47      13.472-108.738  89.390  1.00 22.61           H
ATOM    722  CA  TRP A  47      13.920-110.456  90.577  1.00 22.61           C
ATOM    723  HA  TRP A  47      13.405-111.396  90.768  1.00 22.61           H
ATOM    724  C   TRP A  47      14.285-109.828  91.929  1.00 22.61           C
ATOM    725  O   TRP A  47      14.078-110.430  92.986  1.00 22.61           O
ATOM    726  CB  TRP A  47      15.162-110.742  89.732  1.00 22.61           C
ATOM    727 1HB  TRP A  47      14.853-111.267  88.829  1.00 22.61           H
ATOM    728 2HB  TRP A  47      15.611-109.795  89.433  1.00 22.61           H
ATOM    729  CG  TRP A  47      16.208-111.553  90.429  1.00 22.61           C
ATOM    730  CD1 TRP A  47      16.179-112.886  90.703  1.00 22.61           C
ATOM    731  HD1 TRP A  47      15.347-113.536  90.468  1.00 22.61           H
ATOM    732  CD2 TRP A  47      17.479-111.088  90.919  1.00 22.61           C
ATOM    733  NE1 TRP A  47      17.339-113.297  91.301  1.00 22.61           N
ATOM    734  HE1 TRP A  47      17.557-114.257  91.564  1.00 22.61           H
ATOM    735  CE2 TRP A  47      18.162-112.217  91.454  1.00 22.61           C
ATOM    736  CE3 TRP A  47      18.134-109.839  90.917  1.00 22.61           C
ATOM    737  HE3 TRP A  47      17.645-108.967  90.509  1.00 22.61           H
ATOM    738  CZ2 TRP A  47      19.460-112.128  91.990  1.00 22.61           C
ATOM    739  HZ2 TRP A  47      19.942-112.999  92.405  1.00 22.61           H
ATOM    740  CZ3 TRP A  47      19.450-109.747  91.438  1.00 22.61           C
ATOM    741  HZ3 TRP A  47      19.969-108.798  91.429  1.00 22.61           H
ATOM    742  CH2 TRP A  47      20.096-110.900  91.976  1.00 22.61           C
ATOM    743  HH2 TRP A  47      21.094-110.811  92.383  1.00 22.61           H
ATOM    744  N   THR A  48      14.785-108.598  91.906  1.00 16.64           N
ATOM    745  H   THR A  48      14.896-108.116  91.017  1.00 16.64           H
ATOM    746  CA  THR A  48      15.249-107.921  93.115  1.00 16.64           C
ATOM    747  HA  THR A  48      15.992-108.552  93.603  1.00 16.64           H
ATOM    748  C   THR A  48      14.160-107.621  94.139  1.00 16.64           C
ATOM    749  O   THR A  48      14.341-107.843  95.338  1.00 16.64           O
ATOM    750  CB  THR A  48      15.919-106.567  92.732  1.00 16.64           C
ATOM    751  HB  THR A  48      15.165-105.907  92.302  1.00 16.64           H
ATOM    752  OG1 THR A  48      16.938-106.804  91.758  1.00 16.64           O
ATOM    753  HG1 THR A  48      17.661-107.262  92.200  1.00 16.64           H
ATOM    754  CG2 THR A  48      16.578-105.886  93.914  1.00 16.64           C
ATOM    755 1HG2 THR A  48      17.166-105.038  93.567  1.00 16.64           H
ATOM    756 2HG2 THR A  48      17.233-106.590  94.423  1.00 16.64           H
ATOM    757 3HG2 THR A  48      15.821-105.527  94.612  1.00 16.64           H
ATOM    758  N   ASP A  49      13.035-107.061  93.727  1.00 40.36           N
ATOM    759  H   ASP A  49      12.800-107.001  92.732  1.00 40.36           H
ATOM    760  CA  ASP A  49      12.175-106.380  94.698  1.00 40.36           C
ATOM    761  HA  ASP A  49      12.832-105.819  95.357  1.00 40.36           H
ATOM    762  C   ASP A  49      11.311-107.281  95.562  1.00 40.36           C
ATOM    763  O   ASP A  49      10.966-106.935  96.696  1.00 40.36           O
ATOM    764  CB  ASP A  49      11.271-105.368  94.009  1.00 40.36           C
ATOM    765 1HB  ASP A  49      11.151-104.528  94.690  1.00 40.36           H
ATOM    766 2HB  ASP A  49      11.747-105.008  93.097  1.00 40.36           H
ATOM    767  CG  ASP A  49       9.898-105.921  93.705  1.00 40.36           C
ATOM    768  OD1 ASP A  49       9.740-106.691  92.747  1.00 40.36           O
ATOM    769  OD2 ASP A  49       8.945-105.604  94.439  1.00 40.36           O
ATOM    770  N   GLU A  50      10.994-108.453  95.033  1.00 11.22           N
ATOM    771  H   GLU A  50      11.276-108.646  94.081  1.00 11.22           H
ATOM    772  CA  GLU A  50      10.225-109.462  95.755  1.00 11.22           C
ATOM    773  HA  GLU A  50       9.452-108.993  96.362  1.00 11.22           H
ATOM    774  C   GLU A  50      11.164-110.245  96.658  1.00 11.22           C
ATOM    775  O   GLU A  50      10.731-111.073  97.459  1.00 11.22           O
ATOM    776  CB  GLU A  50       9.590-110.442  94.772  1.00 11.22           C
ATOM    777 1HB  GLU A  50      10.390-110.795  94.129  1.00 11.22           H
ATOM    778 2HB  GLU A  50       9.194-111.295  95.319  1.00 11.22           H
ATOM    779  CG  GLU A  50       8.486-109.884  93.884  1.00 11.22           C
ATOM    780 1HG  GLU A  50       8.804-108.930  93.471  1.00 11.22           H
ATOM    781 2HG  GLU A  50       8.337-110.572  93.053  1.00 11.22           H
ATOM    782  CD  GLU A  50       7.148-109.708  94.584  1.00 11.22           C
ATOM    783  OE1 GLU A  50       6.990-110.046  95.778  1.00 11.22           O
ATOM    784  OE2 GLU A  50       6.203-109.243  93.912  1.00 11.22           O
ATOM    785  N   GLY A  51      12.459-109.996  96.520  1.00 -4.51           N
ATOM    786  H   GLY A  51      12.773-109.288  95.868  1.00 -4.51           H
ATOM    787  CA  GLY A  51      13.445-110.698  97.320  1.00 -4.51           C
ATOM    788 1HA  GLY A  51      14.377-110.138  97.298  1.00 -4.51           H
ATOM    789 2HA  GLY A  51      13.098-110.748  98.352  1.00 -4.51           H
ATOM    790  C   GLY A  51      13.724-112.105  96.840  1.00 -4.51           C
ATOM    791  O   GLY A  51      13.942-113.012  97.647  1.00 -4.51           O
ATOM    792  N   TYR A  52      13.694-112.318  95.532  1.00 24.39           N
ATOM    793  H   TYR A  52      13.521-111.552  94.893  1.00 24.39           H
ATOM    794  CA  TYR A  52      13.972-113.638  94.982  1.00 24.39           C
ATOM    795  HA  TYR A  52      13.491-114.397  95.597  1.00 24.39           H
ATOM    796  C   TYR A  52      15.477-113.905  94.971  1.00 24.39           C
ATOM    797  O   TYR A  52      16.292-112.984  94.846  1.00 24.39           O
ATOM    798  CB  TYR A  52      13.439-113.751  93.553  1.00 24.39           C
ATOM    799 1HB  TYR A  52      13.813-112.918  92.962  1.00 24.39           H
ATOM    800 2HB  TYR A  52      13.830-114.658  93.118  1.00 24.39           H
ATOM    801  CG  TYR A  52      11.933-113.824  93.433  1.00 24.39           C
ATOM    802  CD1 TYR A  52      11.215-114.906  93.985  1.00 24.39           C
ATOM    803  HD1 TYR A  52      11.733-115.679  94.537  1.00 24.39           H
ATOM    804  CD2 TYR A  52      11.221-112.852  92.706  1.00 24.39           C
ATOM    805  HD2 TYR A  52      11.747-112.010  92.278  1.00 24.39           H
ATOM    806  CE1 TYR A  52       9.803-114.999  93.828  1.00 24.39           C
ATOM    807  HE1 TYR A  52       9.261-115.825  94.263  1.00 24.39           H
ATOM    808  CE2 TYR A  52       9.816-112.966  92.515  1.00 24.39           C
ATOM    809  HE2 TYR A  52       9.291-112.227  91.930  1.00 24.39           H
ATOM    810  CZ  TYR A  52       9.119-114.021  93.108  1.00 24.39           C
ATOM    811  OH  TYR A  52       7.754-114.090  92.994  1.00 24.39           O
ATOM    812  HH  TYR A  52       7.396-113.385  92.452  1.00 24.39           H
ATOM    813  N   ALA A  53      15.822-115.182  95.059  1.00 36.63           N
ATOM    814  H   ALA A  53      15.095-115.877  95.227  1.00 36.63           H
ATOM    815  CA  ALA A  53      17.187-115.679  94.925  1.00 36.63           C
ATOM    816  HA  ALA A  53      17.780-114.890  94.461  1.00 36.63           H
ATOM    817  C   ALA A  53      17.371-116.944  94.044  1.00 36.63           C
ATOM    818  O   ALA A  53      18.306-117.719  94.295  1.00 36.63           O
ATOM    819  CB  ALA A  53      17.755-115.924  96.340  1.00 36.63           C
ATOM    820 1HB  ALA A  53      17.635-115.024  96.944  1.00 36.63           H
ATOM    821 2HB  ALA A  53      18.818-116.167  96.284  1.00 36.63           H
ATOM    822 3HB  ALA A  53      17.222-116.745  96.824  1.00 36.63           H
ATOM    823  N   PRO A  54      16.531-117.192  93.008  1.00 29.86           N
ATOM    824  CA  PRO A  54      17.221-117.960  91.962  1.00 29.86           C
ATOM    825  HA  PRO A  54      17.562-118.921  92.338  1.00 29.86           H
ATOM    826  C   PRO A  54      18.364-117.158  91.367  1.00 29.86           C
ATOM    827  O   PRO A  54      18.432-115.941  91.528  1.00 29.86           O
ATOM    828  CB  PRO A  54      16.147-118.142  90.882  1.00 29.86           C
ATOM    829 1HB  PRO A  54      16.254-117.371  90.119  1.00 29.86           H
ATOM    830 2HB  PRO A  54      16.209-119.134  90.434  1.00 29.86           H
ATOM    831  CG  PRO A  54      14.893-117.971  91.579  1.00 29.86           C
ATOM    832 1HG  PRO A  54      14.100-117.698  90.886  1.00 29.86           H
ATOM    833 2HG  PRO A  54      14.639-118.881  92.120  1.00 29.86           H
ATOM    834  CD  PRO A  54      15.174-116.863  92.536  1.00 29.86           C
ATOM    835 1HD  PRO A  54      15.175-115.898  92.026  1.00 29.86           H
ATOM    836 2HD  PRO A  54      14.455-116.877  93.354  1.00 29.86           H
ATOM    837  N   SER A  55      19.232-117.814  90.617  1.00 23.77           N
ATOM    838  H   SER A  55      19.136-118.805  90.483  1.00 23.77           H
ATOM    839  CA  SER A  55      20.301-117.091  89.944  1.00 23.77           C
ATOM    840  HA  SER A  55      20.787-116.442  90.668  1.00 23.77           H
ATOM    841  C   SER A  55      19.724-116.216  88.833  1.00 23.77           C
ATOM    842  O   SER A  55      18.642-116.486  88.312  1.00 23.77           O
ATOM    843  CB  SER A  55      21.341-118.070  89.405  1.00 23.77           C
ATOM    844 1HB  SER A  55      21.441-118.898  90.108  1.00 23.77           H
ATOM    845 2HB  SER A  55      21.011-118.457  88.441  1.00 23.77           H
ATOM    846  OG  SER A  55      22.606-117.442  89.280  1.00 23.77           O
ATOM    847  HG  SER A  55      23.005-117.417  90.162  1.00 23.77           H
ATOM    848  N   VAL A  56      20.490-115.201  88.455  1.00 25.82           N
ATOM    849  H   VAL A  56      21.378-115.102  88.920  1.00 25.82           H
ATOM    850  CA  VAL A  56      20.165-114.153  87.469  1.00 25.82           C
ATOM    851  HA  VAL A  56      19.291-113.616  87.837  1.00 25.82           H
ATOM    852  C   VAL A  56      19.850-114.559  86.015  1.00 25.82           C
ATOM    853  O   VAL A  56      19.836-113.732  85.105  1.00 25.82           O
ATOM    854  CB  VAL A  56      21.357-113.145  87.445  1.00 25.82           C
ATOM    855  HB  VAL A  56      21.129-112.340  86.749  1.00 25.82           H
ATOM    856  CG1 VAL A  56      21.556-112.513  88.834  1.00 25.82           C
ATOM    857 1HG1 VAL A  56      22.320-111.737  88.778  1.00 25.82           H
ATOM    858 2HG1 VAL A  56      21.861-113.248  89.577  1.00 25.82           H
ATOM    859 3HG1 VAL A  56      20.627-112.043  89.164  1.00 25.82           H
ATOM    860  CG2 VAL A  56      22.665-113.838  86.999  1.00 25.82           C
ATOM    861 1HG2 VAL A  56      23.494-113.138  87.082  1.00 25.82           H
ATOM    862 2HG2 VAL A  56      22.585-114.142  85.954  1.00 25.82           H
ATOM    863 3HG2 VAL A  56      22.882-114.710  87.610  1.00 25.82           H
ATOM    864  N   VAL A  57      19.535-115.825  85.790  1.00  7.21           N
ATOM    865  H   VAL A  57      19.464-116.445  86.589  1.00  7.21           H
ATOM    866  CA  VAL A  57      19.214-116.361  84.466  1.00  7.21           C
ATOM    867  HA  VAL A  57      20.062-116.210  83.799  1.00  7.21           H
ATOM    868  C   VAL A  57      17.999-115.642  83.893  1.00  7.21           C
ATOM    869  O   VAL A  57      17.949-115.337  82.711  1.00  7.21           O
ATOM    870  CB  VAL A  57      18.888-117.880  84.555  1.00  7.21           C
ATOM    871  HB  VAL A  57      18.007-118.010  85.183  1.00  7.21           H
ATOM    872  CG1 VAL A  57      18.600-118.482  83.176  1.00  7.21           C
ATOM    873 1HG1 VAL A  57      18.403-119.550  83.273  1.00  7.21           H
ATOM    874 2HG1 VAL A  57      19.451-118.331  82.509  1.00  7.21           H
ATOM    875 3HG1 VAL A  57      17.718-118.016  82.740  1.00  7.21           H
ATOM    876  CG2 VAL A  57      20.042-118.642  85.199  1.00  7.21           C
ATOM    877 1HG2 VAL A  57      19.810-119.708  85.199  1.00  7.21           H
ATOM    878 2HG2 VAL A  57      20.179-118.327  86.231  1.00  7.21           H
ATOM    879 3HG2 VAL A  57      20.962-118.482  84.639  1.00  7.21           H
ATOM    880  N   GLN A  58      17.029-115.319  84.736  1.00 -3.39           N
ATOM    881  H   GLN A  58      17.105-115.569  85.711  1.00 -3.39           H
ATOM    882  CA  GLN A  58      15.842-114.614  84.257  1.00 -3.39           C
ATOM    883  HA  GLN A  58      15.382-115.212  83.470  1.00 -3.39           H
ATOM    884  C   GLN A  58      16.199-113.249  83.656  1.00 -3.39           C
ATOM    885  O   GLN A  58      15.658-112.872  82.623  1.00 -3.39           O
ATOM    886  CB  GLN A  58      14.841-114.473  85.406  1.00 -3.39           C
ATOM    887 1HB  GLN A  58      14.712-115.458  85.854  1.00 -3.39           H
ATOM    888 2HB  GLN A  58      15.251-113.802  86.162  1.00 -3.39           H
ATOM    889  CG  GLN A  58      13.472-113.958  84.983  1.00 -3.39           C
ATOM    890 1HG  GLN A  58      13.568-112.933  84.636  1.00 -3.39           H
ATOM    891 2HG  GLN A  58      13.094-114.570  84.165  1.00 -3.39           H
ATOM    892  CD  GLN A  58      12.484-114.004  86.119  1.00 -3.39           C
ATOM    893  OE1 GLN A  58      12.242-115.061  86.695  1.00 -3.39           O
ATOM    894  NE2 GLN A  58      11.933-112.878  86.473  1.00 -3.39           N
ATOM    895 1HE2 GLN A  58      11.365-112.863  87.308  1.00 -3.39           H
ATOM    896 2HE2 GLN A  58      12.064-112.042  85.924  1.00 -3.39           H
ATOM    897  N   ILE A  59      17.148-112.541  84.254  1.00-11.51           N
ATOM    898  H   ILE A  59      17.598-112.905  85.080  1.00-11.51           H
ATOM    899  CA  ILE A  59      17.585-111.235  83.750  1.00-11.51           C
ATOM    900  HA  ILE A  59      16.711-110.617  83.550  1.00-11.51           H
ATOM    901  C   ILE A  59      18.337-111.437  82.433  1.00-11.51           C
ATOM    902  O   ILE A  59      18.129-110.699  81.466  1.00-11.51           O
ATOM    903  CB  ILE A  59      18.480-110.500  84.798  1.00-11.51           C
ATOM    904  HB  ILE A  59      19.339-111.131  85.019  1.00-11.51           H
ATOM    905  CG1 ILE A  59      17.686-110.290  86.105  1.00-11.51           C
ATOM    906 1HG1 ILE A  59      16.875-109.589  85.906  1.00-11.51           H
ATOM    907 2HG1 ILE A  59      17.241-111.235  86.413  1.00-11.51           H
ATOM    908  CG2 ILE A  59      18.996-109.152  84.240  1.00-11.51           C
ATOM    909 1HG2 ILE A  59      19.619-108.644  84.978  1.00-11.51           H
ATOM    910 2HG2 ILE A  59      18.158-108.505  83.975  1.00-11.51           H
ATOM    911 3HG2 ILE A  59      19.612-109.320  83.356  1.00-11.51           H
ATOM    912  CD1 ILE A  59      18.496-109.769  87.294  1.00-11.51           C
ATOM    913 1HD1 ILE A  59      17.856-109.735  88.173  1.00-11.51           H
ATOM    914 2HD1 ILE A  59      18.862-108.760  87.097  1.00-11.51           H
ATOM    915 3HD1 ILE A  59      19.341-110.429  87.493  1.00-11.51           H
ATOM    916  N   ALA A  60      19.155-112.480  82.374  1.00 -7.94           N
ATOM    917  H   ALA A  60      19.278-113.057  83.196  1.00 -7.94           H
ATOM    918  CA  ALA A  60      19.902-112.811  81.163  1.00 -7.94           C
ATOM    919  HA  ALA A  60      20.529-111.957  80.901  1.00 -7.94           H
ATOM    920  C   ALA A  60      18.965-113.086  79.983  1.00 -7.94           C
ATOM    921  O   ALA A  60      19.159-112.577  78.879  1.00 -7.94           O
ATOM    922  CB  ALA A  60      20.798-114.037  81.431  1.00 -7.94           C
ATOM    923 1HB  ALA A  60      21.455-113.834  82.278  1.00 -7.94           H
ATOM    924 2HB  ALA A  60      21.407-114.241  80.548  1.00 -7.94           H
ATOM    925 3HB  ALA A  60      20.191-114.914  81.647  1.00 -7.94           H
ATOM    926  N   LEU A  61      17.934-113.882  80.232  1.00 -7.70           N
ATOM    927  H   LEU A  61      17.844-114.291  81.159  1.00 -7.70           H
ATOM    928  CA  LEU A  61      16.932-114.201  79.216  1.00 -7.70           C
ATOM    929  HA  LEU A  61      17.431-114.568  78.319  1.00 -7.70           H
ATOM    930  C   LEU A  61      16.149-112.946  78.851  1.00 -7.70           C
ATOM    931  O   LEU A  61      15.817-112.739  77.689  1.00 -7.70           O
ATOM    932  CB  LEU A  61      15.962-115.267  79.744  1.00 -7.70           C
ATOM    933 1HB  LEU A  61      15.563-114.901  80.689  1.00 -7.70           H
ATOM    934 2HB  LEU A  61      15.129-115.341  79.047  1.00 -7.70           H
ATOM    935  CG  LEU A  61      16.503-116.689  79.980  1.00 -7.70           C
ATOM    936  HG  LEU A  61      17.427-116.622  80.549  1.00 -7.70           H
ATOM    937  CD1 LEU A  61      15.494-117.481  80.808  1.00 -7.70           C
ATOM    938 1HD1 LEU A  61      15.873-118.489  80.984  1.00 -7.70           H
ATOM    939 2HD1 LEU A  61      14.539-117.544  80.287  1.00 -7.70           H
ATOM    940 3HD1 LEU A  61      15.353-116.992  81.771  1.00 -7.70           H
ATOM    941  CD2 LEU A  61      16.797-117.450  78.690  1.00 -7.70           C
ATOM    942 1HD2 LEU A  61      17.283-118.396  78.930  1.00 -7.70           H
ATOM    943 2HD2 LEU A  61      17.463-116.865  78.058  1.00 -7.70           H
ATOM    944 3HD2 LEU A  61      15.871-117.649  78.153  1.00 -7.70           H
ATOM    945  N   GLY A  62      15.877-112.102  79.837  1.00 15.19           N
ATOM    946  H   GLY A  62      16.171-112.319  80.784  1.00 15.19           H
ATOM    947  CA  GLY A  62      15.145-110.871  79.600  1.00 15.19           C
ATOM    948 1HA  GLY A  62      14.178-111.116  79.160  1.00 15.19           H
ATOM    949 2HA  GLY A  62      14.980-110.356  80.547  1.00 15.19           H
ATOM    950  C   GLY A  62      15.871-109.942  78.654  1.00 15.19           C
ATOM    951  O   GLY A  62      15.304-109.569  77.633  1.00 15.19           O
ATOM    952  N   PHE A  63      17.124-109.598  78.916  1.00  0.22           N
ATOM    953  H   PHE A  63      17.584-109.929  79.761  1.00  0.22           H
ATOM    954  CA  PHE A  63      17.840-108.735  77.975  1.00  0.22           C
ATOM    955  HA  PHE A  63      17.215-107.871  77.746  1.00  0.22           H
ATOM    956  C   PHE A  63      18.114-109.459  76.662  1.00  0.22           C
ATOM    957  O   PHE A  63      17.904-108.901  75.587  1.00  0.22           O
ATOM    958  CB  PHE A  63      19.173-108.237  78.544  1.00  0.22           C
ATOM    959 1HB  PHE A  63      19.691-109.064  79.031  1.00  0.22           H
ATOM    960 2HB  PHE A  63      19.787-107.891  77.713  1.00  0.22           H
ATOM    961  CG  PHE A  63      19.029-107.088  79.506  1.00  0.22           C
ATOM    962  CD1 PHE A  63      19.103-107.297  80.894  1.00  0.22           C
ATOM    963  HD1 PHE A  63      19.272-108.291  81.280  1.00  0.22           H
ATOM    964  CD2 PHE A  63      18.831-105.780  79.021  1.00  0.22           C
ATOM    965  HD2 PHE A  63      18.778-105.605  77.956  1.00  0.22           H
ATOM    966  CE1 PHE A  63      18.963-106.213  81.797  1.00  0.22           C
ATOM    967  HE1 PHE A  63      19.028-106.385  82.862  1.00  0.22           H
ATOM    968  CE2 PHE A  63      18.686-104.685  79.912  1.00  0.22           C
ATOM    969  HE2 PHE A  63      18.525-103.688  79.528  1.00  0.22           H
ATOM    970  CZ  PHE A  63      18.740-104.908  81.306  1.00  0.22           C
ATOM    971  HZ  PHE A  63      18.618-104.084  81.995  1.00  0.22           H
ATOM    972  N   GLY A  64      18.592-110.694  76.724  1.00 -3.60           N
ATOM    973  H   GLY A  64      18.704-111.169  77.617  1.00 -3.60           H
ATOM    974  CA  GLY A  64      19.046-111.352  75.512  1.00 -3.60           C
ATOM    975 1HA  GLY A  64      19.748-110.689  75.013  1.00 -3.60           H
ATOM    976 2HA  GLY A  64      19.575-112.261  75.785  1.00 -3.60           H
ATOM    977  C   GLY A  64      17.972-111.697  74.506  1.00 -3.60           C
ATOM    978  O   GLY A  64      18.108-111.427  73.311  1.00 -3.60           O
ATOM    979  N   ILE A  65      16.856-112.242  74.965  1.00  9.47           N
ATOM    980  H   ILE A  65      16.736-112.430  75.957  1.00  9.47           H
ATOM    981  CA  ILE A  65      15.786-112.585  74.035  1.00  9.47           C
ATOM    982  HA  ILE A  65      16.228-113.074  73.167  1.00  9.47           H
ATOM    983  C   ILE A  65      15.156-111.274  73.555  1.00  9.47           C
ATOM    984  O   ILE A  65      14.732-111.185  72.407  1.00  9.47           O
ATOM    985  CB  ILE A  65      14.758-113.581  74.648  1.00  9.47           C
ATOM    986  HB  ILE A  65      14.303-113.120  75.522  1.00  9.47           H
ATOM    987  CG1 ILE A  65      15.466-114.880  75.088  1.00  9.47           C
ATOM    988 1HG1 ILE A  65      15.826-115.399  74.198  1.00  9.47           H
ATOM    989 2HG1 ILE A  65      16.332-114.627  75.699  1.00  9.47           H
ATOM    990  CG2 ILE A  65      13.651-113.931  73.621  1.00  9.47           C
ATOM    991 1HG2 ILE A  65      12.884-114.551  74.086  1.00  9.47           H
ATOM    992 2HG2 ILE A  65      14.076-114.454  72.764  1.00  9.47           H
ATOM    993 3HG2 ILE A  65      13.158-113.025  73.269  1.00  9.47           H
ATOM    994  CD1 ILE A  65      14.599-115.852  75.904  1.00  9.47           C
ATOM    995 1HD1 ILE A  65      15.206-116.706  76.201  1.00  9.47           H
ATOM    996 2HD1 ILE A  65      13.760-116.213  75.311  1.00  9.47           H
ATOM    997 3HD1 ILE A  65      14.225-115.350  76.797  1.00  9.47           H
ATOM    998  N   THR A  66      15.163-110.212  74.350  1.00 -7.23           N
ATOM    999  H   THR A  66      15.510-110.273  75.299  1.00 -7.23           H
ATOM   1000  CA  THR A  66      14.675-108.927  73.838  1.00 -7.23           C
ATOM   1001  HA  THR A  66      13.698-109.104  73.392  1.00 -7.23           H
ATOM   1002  C   THR A  66      15.572-108.376  72.725  1.00 -7.23           C
ATOM   1003  O   THR A  66      15.044-107.866  71.742  1.00 -7.23           O
ATOM   1004  CB  THR A  66      14.464-107.884  74.954  1.00 -7.23           C
ATOM   1005  HB  THR A  66      15.419-107.604  75.399  1.00 -7.23           H
ATOM   1006  OG1 THR A  66      13.609-108.449  75.947  1.00 -7.23           O
ATOM   1007  HG1 THR A  66      14.172-108.860  76.624  1.00 -7.23           H
ATOM   1008  CG2 THR A  66      13.739-106.654  74.457  1.00 -7.23           C
ATOM   1009 1HG2 THR A  66      13.525-106.003  75.304  1.00 -7.23           H
ATOM   1010 2HG2 THR A  66      12.798-106.943  73.988  1.00 -7.23           H
ATOM   1011 3HG2 THR A  66      14.357-106.114  73.741  1.00 -7.23           H
ATOM   1012  N   VAL A  67      16.890-108.546  72.782  1.00 -5.31           N
ATOM   1013  H   VAL A  67      17.316-108.960  73.607  1.00 -5.31           H
ATOM   1014  CA  VAL A  67      17.742-108.156  71.646  1.00 -5.31           C
ATOM   1015  HA  VAL A  67      17.573-107.101  71.432  1.00 -5.31           H
ATOM   1016  C   VAL A  67      17.329-108.935  70.401  1.00 -5.31           C
ATOM   1017  O   VAL A  67      17.162-108.340  69.337  1.00 -5.31           O
ATOM   1018  CB  VAL A  67      19.269-108.367  71.919  1.00 -5.31           C
ATOM   1019  HB  VAL A  67      19.433-109.389  72.253  1.00 -5.31           H
ATOM   1020  CG1 VAL A  67      20.125-108.133  70.658  1.00 -5.31           C
ATOM   1021 1HG1 VAL A  67      21.181-108.229  70.904  1.00 -5.31           H
ATOM   1022 2HG1 VAL A  67      19.942-107.138  70.251  1.00 -5.31           H
ATOM   1023 3HG1 VAL A  67      19.887-108.878  69.898  1.00 -5.31           H
ATOM   1024  CG2 VAL A  67      19.739-107.414  73.010  1.00 -5.31           C
ATOM   1025 1HG2 VAL A  67      20.818-107.455  73.121  1.00 -5.31           H
ATOM   1026 2HG2 VAL A  67      19.288-107.691  73.958  1.00 -5.31           H
ATOM   1027 3HG2 VAL A  67      19.459-106.392  72.756  1.00 -5.31           H
ATOM   1028  N   ALA A  68      17.094-110.236  70.527  1.00 -8.89           N
ATOM   1029  H   ALA A  68      17.221-110.684  71.426  1.00 -8.89           H
ATOM   1030  CA  ALA A  68      16.664-111.030  69.376  1.00 -8.89           C
ATOM   1031  HA  ALA A  68      17.413-110.934  68.588  1.00 -8.89           H
ATOM   1032  C   ALA A  68      15.332-110.518  68.825  1.00 -8.89           C
ATOM   1033  O   ALA A  68      15.157-110.372  67.622  1.00 -8.89           O
ATOM   1034  CB  ALA A  68      16.530-112.505  69.769  1.00 -8.89           C
ATOM   1035 1HB  ALA A  68      17.514-112.928  69.966  1.00 -8.89           H
ATOM   1036 2HB  ALA A  68      16.071-113.054  68.945  1.00 -8.89           H
ATOM   1037 3HB  ALA A  68      15.903-112.611  70.653  1.00 -8.89           H
ATOM   1038  N   THR A  69      14.407-110.239  69.728  1.00 -7.90           N
ATOM   1039  H   THR A  69      14.639-110.367  70.707  1.00 -7.90           H
ATOM   1040  CA  THR A  69      13.058-109.798  69.384  1.00 -7.90           C
ATOM   1041  HA  THR A  69      12.608-110.531  68.713  1.00 -7.90           H
ATOM   1042  C   THR A  69      13.069-108.454  68.663  1.00 -7.90           C
ATOM   1043  O   THR A  69      12.384-108.273  67.651  1.00 -7.90           O
ATOM   1044  CB  THR A  69      12.214-109.708  70.680  1.00 -7.90           C
ATOM   1045  HB  THR A  69      12.643-108.957  71.343  1.00 -7.90           H
ATOM   1046  OG1 THR A  69      12.229-110.982  71.333  1.00 -7.90           O
ATOM   1047  HG1 THR A  69      13.107-111.111  71.722  1.00 -7.90           H
ATOM   1048  CG2 THR A  69      10.776-109.375  70.430  1.00 -7.90           C
ATOM   1049 1HG2 THR A  69      10.226-109.418  71.370  1.00 -7.90           H
ATOM   1050 2HG2 THR A  69      10.343-110.091  69.731  1.00 -7.90           H
ATOM   1051 3HG2 THR A  69      10.691-108.369  70.021  1.00 -7.90           H
ATOM   1052  N   MET A  70      13.875-107.518  69.144  1.00 -0.31           N
ATOM   1053  H   MET A  70      14.431-107.698  69.978  1.00 -0.31           H
ATOM   1054  CA  MET A  70      13.963-106.215  68.493  1.00 -0.31           C
ATOM   1055  HA  MET A  70      12.955-105.836  68.325  1.00 -0.31           H
ATOM   1056  C   MET A  70      14.636-106.377  67.139  1.00 -0.31           C
ATOM   1057  O   MET A  70      14.135-105.879  66.137  1.00 -0.31           O
ATOM   1058  CB  MET A  70      14.748-105.206  69.340  1.00 -0.31           C
ATOM   1059 1HB  MET A  70      15.733-105.619  69.554  1.00 -0.31           H
ATOM   1060 2HB  MET A  70      14.874-104.296  68.753  1.00 -0.31           H
ATOM   1061  CG  MET A  70      14.083-104.830  70.656  1.00 -0.31           C
ATOM   1062 1HG  MET A  70      13.989-105.719  71.276  1.00 -0.31           H
ATOM   1063 2HG  MET A  70      14.712-104.109  71.179  1.00 -0.31           H
ATOM   1064  SD  MET A  70      12.445-104.120  70.424  1.00 -0.31           S
ATOM   1065  CE  MET A  70      11.517-105.040  71.640  1.00 -0.31           C
ATOM   1066 1HE  MET A  70      10.493-104.669  71.667  1.00 -0.31           H
ATOM   1067 2HE  MET A  70      11.970-104.909  72.624  1.00 -0.31           H
ATOM   1068 3HE  MET A  70      11.513-106.099  71.378  1.00 -0.31           H
ATOM   1069  N   ALA A  71      15.745-107.102  67.085  1.00 -7.23           N
ATOM   1070  H   ALA A  71      16.110-107.545  67.925  1.00 -7.23           H
ATOM   1071  CA  ALA A  71      16.492-107.242  65.840  1.00 -7.23           C
ATOM   1072  HA  ALA A  71      16.708-106.242  65.471  1.00 -7.23           H
ATOM   1073  C   ALA A  71      15.690-107.956  64.749  1.00 -7.23           C
ATOM   1074  O   ALA A  71      15.760-107.585  63.578  1.00 -7.23           O
ATOM   1075  CB  ALA A  71      17.823-107.953  66.114  1.00 -7.23           C
ATOM   1076 1HB  ALA A  71      18.438-107.338  66.774  1.00 -7.23           H
ATOM   1077 2HB  ALA A  71      18.358-108.105  65.174  1.00 -7.23           H
ATOM   1078 3HB  ALA A  71      17.644-108.916  66.593  1.00 -7.23           H
ATOM   1079  N   GLN A  72      14.882-108.928  65.149  1.00 12.31           N
ATOM   1080  H   GLN A  72      14.883-109.202  66.128  1.00 12.31           H
ATOM   1081  CA  GLN A  72      13.989-109.638  64.235  1.00 12.31           C
ATOM   1082  HA  GLN A  72      14.570-110.082  63.428  1.00 12.31           H
ATOM   1083  C   GLN A  72      12.965-108.685  63.630  1.00 12.31           C
ATOM   1084  O   GLN A  72      12.532-108.868  62.499  1.00 12.31           O
ATOM   1085  CB  GLN A  72      13.250-110.740  65.006  1.00 12.31           C
ATOM   1086 1HB  GLN A  72      13.976-111.327  65.565  1.00 12.31           H
ATOM   1087 2HB  GLN A  72      12.585-110.258  65.722  1.00 12.31           H
ATOM   1088  CG  GLN A  72      12.416-111.699  64.162  1.00 12.31           C
ATOM   1089 1HG  GLN A  72      11.671-112.154  64.804  1.00 12.31           H
ATOM   1090 2HG  GLN A  72      11.889-111.151  63.385  1.00 12.31           H
ATOM   1091  CD  GLN A  72      13.232-112.809  63.533  1.00 12.31           C
ATOM   1092  OE1 GLN A  72      13.867-113.606  64.220  1.00 12.31           O
ATOM   1093  NE2 GLN A  72      13.200-112.895  62.233  1.00 12.31           N
ATOM   1094 1HE2 GLN A  72      13.643-113.698  61.794  1.00 12.31           H
ATOM   1095 2HE2 GLN A  72      12.726-112.195  61.690  1.00 12.31           H
ATOM   1096  N   SER A  73      12.564-107.672  64.381  1.00  9.57           N
ATOM   1097  H   SER A  73      12.962-107.542  65.303  1.00  9.57           H
ATOM   1098  CA  SER A  73      11.516-106.761  63.933  1.00  9.57           C
ATOM   1099  HA  SER A  73      10.823-107.324  63.309  1.00  9.57           H
ATOM   1100  C   SER A  73      11.978-105.550  63.124  1.00  9.57           C
ATOM   1101  O   SER A  73      11.193-105.027  62.338  1.00  9.57           O
ATOM   1102  CB  SER A  73      10.736-106.285  65.157  1.00  9.57           C
ATOM   1103 1HB  SER A  73      11.382-105.675  65.790  1.00  9.57           H
ATOM   1104 2HB  SER A  73       9.878-105.695  64.836  1.00  9.57           H
ATOM   1105  OG  SER A  73      10.294-107.421  65.883  1.00  9.57           O
ATOM   1106  HG  SER A  73      11.003-107.700  66.485  1.00  9.57           H
ATOM   1107  N   ILE A  74      13.207-105.079  63.319  1.00 27.72           N
ATOM   1108  H   ILE A  74      13.813-105.538  63.991  1.00 27.72           H
ATOM   1109  CA  ILE A  74      13.674-103.839  62.671  1.00 27.72           C
ATOM   1110  HA  ILE A  74      12.887-103.510  61.999  1.00 27.72           H
ATOM   1111  C   ILE A  74      14.924-103.980  61.795  1.00 27.72           C
ATOM   1112  O   ILE A  74      15.527-102.979  61.405  1.00 27.72           O
ATOM   1113  CB  ILE A  74      13.863-102.680  63.714  1.00 27.72           C
ATOM   1114  HB  ILE A  74      14.057-101.760  63.163  1.00 27.72           H
ATOM   1115  CG1 ILE A  74      15.068-102.935  64.642  1.00 27.72           C
ATOM   1116 1HG1 ILE A  74      14.875-103.822  65.230  1.00 27.72           H
ATOM   1117 2HG1 ILE A  74      15.943-103.125  64.026  1.00 27.72           H
ATOM   1118  CG2 ILE A  74      12.557-102.480  64.531  1.00 27.72           C
ATOM   1119 1HG2 ILE A  74      12.603-101.543  65.086  1.00 27.72           H
ATOM   1120 2HG2 ILE A  74      12.419-103.301  65.236  1.00 27.72           H
ATOM   1121 3HG2 ILE A  74      11.698-102.440  63.859  1.00 27.72           H
ATOM   1122  CD1 ILE A  74      15.423-101.806  65.608  1.00 27.72           C
ATOM   1123 1HD1 ILE A  74      16.332-102.070  66.144  1.00 27.72           H
ATOM   1124 2HD1 ILE A  74      14.621-101.657  66.331  1.00 27.72           H
ATOM   1125 3HD1 ILE A  74      15.591-100.881  65.057  1.00 27.72           H
ATOM   1126  N   GLY A  75      15.310-105.205  61.462  1.00 26.19           N
ATOM   1127  H   GLY A  75      14.773-106.007  61.761  1.00 26.19           H
ATOM   1128  CA  GLY A  75      16.536-105.431  60.703  1.00 26.19           C
ATOM   1129 1HA  GLY A  75      17.375-105.191  61.354  1.00 26.19           H
ATOM   1130 2HA  GLY A  75      16.602-106.488  60.448  1.00 26.19           H
ATOM   1131  C   GLY A  75      16.726-104.627  59.428  1.00 26.19           C
ATOM   1132  O   GLY A  75      17.660-103.829  59.347  1.00 26.19           O
ATOM   1133  N   HIS A  76      15.848-104.742  58.442  1.00  8.55           N
ATOM   1134  H   HIS A  76      15.116-105.447  58.484  1.00  8.55           H
ATOM   1135  CA  HIS A  76      15.992-103.917  57.240  1.00  8.55           C
ATOM   1136  HA  HIS A  76      17.029-103.989  56.911  1.00  8.55           H
ATOM   1137  C   HIS A  76      15.676-102.438  57.484  1.00  8.55           C
ATOM   1138  O   HIS A  76      16.064-101.573  56.697  1.00  8.55           O
ATOM   1139  CB  HIS A  76      15.101-104.431  56.104  1.00  8.55           C
ATOM   1140 1HB  HIS A  76      15.450-103.984  55.173  1.00  8.55           H
ATOM   1141 2HB  HIS A  76      15.210-105.512  56.025  1.00  8.55           H
ATOM   1142  CG  HIS A  76      13.653-104.081  56.260  1.00  8.55           C
ATOM   1143  ND1 HIS A  76      13.049-103.010  55.643  1.00  8.55           N
ATOM   1144  HD1 HIS A  76      13.503-102.331  55.042  1.00  8.55           H
ATOM   1145  CD2 HIS A  76      12.669-104.671  56.985  1.00  8.55           C
ATOM   1146  HD2 HIS A  76      12.795-105.556  57.591  1.00  8.55           H
ATOM   1147  CE1 HIS A  76      11.763-103.001  55.992  1.00  8.55           C
ATOM   1148  HE1 HIS A  76      11.037-102.279  55.640  1.00  8.55           H
ATOM   1149  NE2 HIS A  76      11.489-103.976  56.832  1.00  8.55           N
ATOM   1150  N   ILE A  77      14.945-102.138  58.549  1.00 21.97           N
ATOM   1151  H   ILE A  77      14.682-102.873  59.188  1.00 21.97           H
ATOM   1152  CA  ILE A  77      14.471-100.775  58.803  1.00 21.97           C
ATOM   1153  HA  ILE A  77      14.086-100.365  57.870  1.00 21.97           H
ATOM   1154  C   ILE A  77      15.636 -99.901  59.272  1.00 21.97           C
ATOM   1155  O   ILE A  77      15.772 -98.746  58.859  1.00 21.97           O
ATOM   1156  CB  ILE A  77      13.320-100.745  59.871  1.00 21.97           C
ATOM   1157  HB  ILE A  77      13.718-101.080  60.828  1.00 21.97           H
ATOM   1158  CG1 ILE A  77      12.189-101.712  59.456  1.00 21.97           C
ATOM   1159 1HG1 ILE A  77      11.791-101.379  58.498  1.00 21.97           H
ATOM   1160 2HG1 ILE A  77      12.608-102.707  59.315  1.00 21.97           H
ATOM   1161  CG2 ILE A  77      12.763 -99.305  60.042  1.00 21.97           C
ATOM   1162 1HG2 ILE A  77      12.007 -99.277  60.827  1.00 21.97           H
ATOM   1163 2HG2 ILE A  77      12.319 -98.958  59.109  1.00 21.97           H
ATOM   1164 3HG2 ILE A  77      13.562 -98.621  60.332  1.00 21.97           H
ATOM   1165  CD1 ILE A  77      11.011-101.856  60.435  1.00 21.97           C
ATOM   1166 1HD1 ILE A  77      10.379-102.688  60.119  1.00 21.97           H
ATOM   1167 2HD1 ILE A  77      10.412-100.945  60.440  1.00 21.97           H
ATOM   1168 3HD1 ILE A  77      11.379-102.054  61.441  1.00 21.97           H
ATOM   1169  N   SER A  78      16.467-100.452  60.148  1.00 13.55           N
ATOM   1170  H   SER A  78      16.292-101.396  60.478  1.00 13.55           H
ATOM   1171  CA  SER A  78      17.558 -99.681  60.744  1.00 13.55           C
ATOM   1172  HA  SER A  78      17.657 -98.750  60.195  1.00 13.55           H
ATOM   1173  C   SER A  78      18.943-100.304  60.808  1.00 13.55           C
ATOM   1174  O   SER A  78      19.895 -99.665  61.249  1.00 13.55           O
ATOM   1175  CB  SER A  78      17.166 -99.341  62.177  1.00 13.55           C
ATOM   1176 1HB  SER A  78      17.858 -98.596  62.560  1.00 13.55           H
ATOM   1177 2HB  SER A  78      16.162 -98.928  62.182  1.00 13.55           H
ATOM   1178  OG  SER A  78      17.229-100.479  63.014  1.00 13.55           O
ATOM   1179  HG  SER A  78      17.899-100.288  63.696  1.00 13.55           H
ATOM   1180  N   GLY A  79      19.048-101.575  60.453  1.00  0.44           N
ATOM   1181  H   GLY A  79      18.258-102.067  60.046  1.00  0.44           H
ATOM   1182  CA  GLY A  79      20.278-102.318  60.661  1.00  0.44           C
ATOM   1183 1HA  GLY A  79      20.322-103.137  59.945  1.00  0.44           H
ATOM   1184 2HA  GLY A  79      21.137-101.669  60.501  1.00  0.44           H
ATOM   1185  C   GLY A  79      20.343-102.900  62.059  1.00  0.44           C
ATOM   1186  O   GLY A  79      21.359-103.486  62.436  1.00  0.44           O
ATOM   1187  N   CYS A  80      19.248-102.738  62.798  1.00 51.14           N
ATOM   1188  H   CYS A  80      18.476-102.236  62.384  1.00 51.14           H
ATOM   1189  CA  CYS A  80      19.055-103.229  64.168  1.00 51.14           C
ATOM   1190  HA  CYS A  80      18.288-102.601  64.622  1.00 51.14           H
ATOM   1191  C   CYS A  80      20.267-103.137  65.098  1.00 51.14           C
ATOM   1192  O   CYS A  80      20.622-104.107  65.768  1.00 51.14           O
ATOM   1193  CB  CYS A  80      18.498-104.657  64.135  1.00 51.14           C
ATOM   1194 1HB  CYS A  80      18.362-104.987  65.165  1.00 51.14           H
ATOM   1195 2HB  CYS A  80      17.518-104.632  63.659  1.00 51.14           H
ATOM   1196  SG  CYS A  80      19.499-105.897  63.265  1.00 51.14           S
ATOM   1197  HG  CYS A  80      20.632-105.177  63.241  1.00 51.14           H
ATOM   1198  N   HIS A  81      20.925-101.989  65.129  1.00 10.01           N
ATOM   1199  H   HIS A  81      20.557-101.177  64.638  1.00 10.01           H
ATOM   1200  CA  HIS A  81      22.190-101.890  65.847  1.00 10.01           C
ATOM   1201  HA  HIS A  81      22.783-102.774  65.610  1.00 10.01           H
ATOM   1202  C   HIS A  81      21.930-101.869  67.349  1.00 10.01           C
ATOM   1203  O   HIS A  81      22.553-102.631  68.083  1.00 10.01           O
ATOM   1204  CB  HIS A  81      22.966-100.645  65.406  1.00 10.01           C
ATOM   1205 1HB  HIS A  81      22.396 -99.758  65.667  1.00 10.01           H
ATOM   1206 2HB  HIS A  81      23.913-100.615  65.943  1.00 10.01           H
ATOM   1207  CG  HIS A  81      23.240-100.600  63.935  1.00 10.01           C
ATOM   1208  ND1 HIS A  81      22.387-100.062  62.998  1.00 10.01           N
ATOM   1209  HD1 HIS A  81      21.474 -99.649  63.168  1.00 10.01           H
ATOM   1210  CD2 HIS A  81      24.305-101.048  63.222  1.00 10.01           C
ATOM   1211  HD2 HIS A  81      25.167-101.542  63.646  1.00 10.01           H
ATOM   1212  CE1 HIS A  81      22.950-100.199  61.798  1.00 10.01           C
ATOM   1213  HE1 HIS A  81      22.491 -99.876  60.872  1.00 10.01           H
ATOM   1214  NE2 HIS A  81      24.128-100.785  61.881  1.00 10.01           N
ATOM   1215  N   ILE A  82      21.003-101.005  67.764  1.00 45.05           N
ATOM   1216  H   ILE A  82      20.585-100.401  67.053  1.00 45.05           H
ATOM   1217  CA  ILE A  82      20.499-100.795  69.138  1.00 45.05           C
ATOM   1218  HA  ILE A  82      20.098 -99.784  69.132  1.00 45.05           H
ATOM   1219  C   ILE A  82      21.528-100.766  70.278  1.00 45.05           C
ATOM   1220  O   ILE A  82      21.231-100.997  71.453  1.00 45.05           O
ATOM   1221  CB  ILE A  82      19.254-101.692  69.439  1.00 45.05           C
ATOM   1222  HB  ILE A  82      18.870-101.421  70.423  1.00 45.05           H
ATOM   1223  CG1 ILE A  82      19.608-103.193  69.459  1.00 45.05           C
ATOM   1224 1HG1 ILE A  82      19.949-103.488  68.468  1.00 45.05           H
ATOM   1225 2HG1 ILE A  82      20.430-103.343  70.159  1.00 45.05           H
ATOM   1226  CG2 ILE A  82      18.145-101.379  68.400  1.00 45.05           C
ATOM   1227 1HG2 ILE A  82      17.217-101.871  68.688  1.00 45.05           H
ATOM   1228 2HG2 ILE A  82      18.441-101.725  67.409  1.00 45.05           H
ATOM   1229 3HG2 ILE A  82      17.965-100.303  68.366  1.00 45.05           H
ATOM   1230  CD1 ILE A  82      18.458-104.135  69.858  1.00 45.05           C
ATOM   1231 1HD1 ILE A  82      18.855-105.134  70.031  1.00 45.05           H
ATOM   1232 2HD1 ILE A  82      17.724-104.184  69.054  1.00 45.05           H
ATOM   1233 3HD1 ILE A  82      17.976-103.775  70.767  1.00 45.05           H
ATOM   1234  N   ASN A  83      22.766-100.476  69.904  1.00 -3.30           N
ATOM   1235  H   ASN A  83      22.930-100.235  68.939  1.00 -3.30           H
ATOM   1236  CA  ASN A  83      23.922-100.600  70.778  1.00 -3.30           C
ATOM   1237  HA  ASN A  83      23.658-100.299  71.790  1.00 -3.30           H
ATOM   1238  C   ASN A  83      25.067 -99.744  70.219  1.00 -3.30           C
ATOM   1239  O   ASN A  83      25.541-100.009  69.103  1.00 -3.30           O
ATOM   1240  CB  ASN A  83      24.331-102.081  70.769  1.00 -3.30           C
ATOM   1241 1HB  ASN A  83      23.468-102.688  71.037  1.00 -3.30           H
ATOM   1242 2HB  ASN A  83      24.639-102.358  69.766  1.00 -3.30           H
ATOM   1243  CG  ASN A  83      25.449-102.394  71.716  1.00 -3.30           C
ATOM   1244  OD1 ASN A  83      26.279-101.555  72.028  1.00 -3.30           O
ATOM   1245  ND2 ASN A  83      25.495-103.609  72.170  1.00 -3.30           N
ATOM   1246 1HD2 ASN A  83      26.240-103.853  72.815  1.00 -3.30           H
ATOM   1247 2HD2 ASN A  83      24.795-104.287  71.896  1.00 -3.30           H
ATOM   1248  N   PRO A  84      25.549 -98.737  70.972  1.00-13.65           N
ATOM   1249  CA  PRO A  84      26.689 -97.969  70.454  1.00-13.65           C
ATOM   1250  HA  PRO A  84      26.380 -97.426  69.561  1.00-13.65           H
ATOM   1251  C   PRO A  84      27.949 -98.771  70.126  1.00-13.65           C
ATOM   1252  O   PRO A  84      28.644 -98.430  69.181  1.00-13.65           O
ATOM   1253  CB  PRO A  84      26.986 -96.981  71.587  1.00-13.65           C
ATOM   1254 1HB  PRO A  84      27.737 -97.394  72.259  1.00-13.65           H
ATOM   1255 2HB  PRO A  84      27.321 -96.025  71.187  1.00-13.65           H
ATOM   1256  CG  PRO A  84      25.695 -96.829  72.286  1.00-13.65           C
ATOM   1257 1HG  PRO A  84      25.840 -96.474  73.306  1.00-13.65           H
ATOM   1258 2HG  PRO A  84      25.055 -96.144  71.730  1.00-13.65           H
ATOM   1259  CD  PRO A  84      25.099 -98.204  72.270  1.00-13.65           C
ATOM   1260 1HD  PRO A  84      25.479 -98.810  73.089  1.00-13.65           H
ATOM   1261 2HD  PRO A  84      24.011 -98.142  72.309  1.00-13.65           H
ATOM   1262  N   ALA A  85      28.249 -99.848  70.842  1.00-10.11           N
ATOM   1263  H   ALA A  85      27.631-100.158  71.583  1.00-10.11           H
ATOM   1264  CA  ALA A  85      29.461-100.623  70.568  1.00-10.11           C
ATOM   1265  HA  ALA A  85      30.317 -99.946  70.565  1.00-10.11           H
ATOM   1266  C   ALA A  85      29.378-101.290  69.190  1.00-10.11           C
ATOM   1267  O   ALA A  85      30.344-101.307  68.430  1.00-10.11           O
ATOM   1268  CB  ALA A  85      29.669-101.675  71.667  1.00-10.11           C
ATOM   1269 1HB  ALA A  85      29.799-101.182  72.629  1.00-10.11           H
ATOM   1270 2HB  ALA A  85      30.565-102.257  71.446  1.00-10.11           H
ATOM   1271 3HB  ALA A  85      28.813-102.350  71.720  1.00-10.11           H
ATOM   1272  N   VAL A  86      28.199-101.797  68.854  1.00 -7.99           N
ATOM   1273  H   VAL A  86      27.439-101.751  69.517  1.00 -7.99           H
ATOM   1274  CA  VAL A  86      27.960-102.404  67.541  1.00 -7.99           C
ATOM   1275  HA  VAL A  86      28.730-103.148  67.336  1.00 -7.99           H
ATOM   1276  C   VAL A  86      28.055-101.307  66.486  1.00 -7.99           C
ATOM   1277  O   VAL A  86      28.655-101.480  65.432  1.00 -7.99           O
ATOM   1278  CB  VAL A  86      26.557-103.086  67.481  1.00 -7.99           C
ATOM   1279  HB  VAL A  86      25.805-102.351  67.764  1.00 -7.99           H
ATOM   1280  CG1 VAL A  86      26.219-103.592  66.074  1.00 -7.99           C
ATOM   1281 1HG1 VAL A  86      25.264-104.121  66.091  1.00 -7.99           H
ATOM   1282 2HG1 VAL A  86      26.998-104.268  65.719  1.00 -7.99           H
ATOM   1283 3HG1 VAL A  86      26.133-102.754  65.383  1.00 -7.99           H
ATOM   1284  CG2 VAL A  86      26.486-104.263  68.471  1.00 -7.99           C
ATOM   1285 1HG2 VAL A  86      25.467-104.652  68.498  1.00 -7.99           H
ATOM   1286 2HG2 VAL A  86      26.760-103.943  69.475  1.00 -7.99           H
ATOM   1287 3HG2 VAL A  86      27.157-105.060  68.152  1.00 -7.99           H
ATOM   1288  N   THR A  87      27.498-100.146  66.788  1.00 -8.54           N
ATOM   1289  H   THR A  87      27.033-100.034  67.680  1.00 -8.54           H
ATOM   1290  CA  THR A  87      27.505 -99.033  65.842  1.00 -8.54           C
ATOM   1291  HA  THR A  87      27.063 -99.378  64.909  1.00 -8.54           H
ATOM   1292  C   THR A  87      28.924 -98.533  65.534  1.00 -8.54           C
ATOM   1293  O   THR A  87      29.273 -98.295  64.377  1.00 -8.54           O
ATOM   1294  CB  THR A  87      26.632 -97.891  66.395  1.00 -8.54           C
ATOM   1295  HB  THR A  87      27.114 -97.445  67.264  1.00 -8.54           H
ATOM   1296  OG1 THR A  87      25.359 -98.418  66.783  1.00 -8.54           O
ATOM   1297  HG1 THR A  87      25.467 -98.898  67.616  1.00 -8.54           H
ATOM   1298  CG2 THR A  87      26.378 -96.837  65.363  1.00 -8.54           C
ATOM   1299 1HG2 THR A  87      25.677 -96.111  65.768  1.00 -8.54           H
ATOM   1300 2HG2 THR A  87      25.957 -97.283  64.462  1.00 -8.54           H
ATOM   1301 3HG2 THR A  87      27.308 -96.327  65.124  1.00 -8.54           H
ATOM   1302  N   VAL A  88      29.776 -98.440  66.546  1.00-12.26           N
ATOM   1303  H   VAL A  88      29.453 -98.623  67.494  1.00-12.26           H
ATOM   1304  CA  VAL A  88      31.181 -98.070  66.349  1.00-12.26           C
ATOM   1305  HA  VAL A  88      31.229 -97.163  65.748  1.00-12.26           H
ATOM   1306  C   VAL A  88      31.905 -99.174  65.569  1.00-12.26           C
ATOM   1307  O   VAL A  88      32.736 -98.895  64.702  1.00-12.26           O
ATOM   1308  CB  VAL A  88      31.870 -97.782  67.723  1.00-12.26           C
ATOM   1309  HB  VAL A  88      31.708 -98.635  68.381  1.00-12.26           H
ATOM   1310  CG1 VAL A  88      33.376 -97.566  67.579  1.00-12.26           C
ATOM   1311 1HG1 VAL A  88      33.808 -97.281  68.538  1.00-12.26           H
ATOM   1312 2HG1 VAL A  88      33.580 -96.782  66.851  1.00-12.26           H
ATOM   1313 3HG1 VAL A  88      33.846 -98.491  67.252  1.00-12.26           H
ATOM   1314  CG2 VAL A  88      31.264 -96.525  68.376  1.00-12.26           C
ATOM   1315 1HG2 VAL A  88      31.705 -96.371  69.361  1.00-12.26           H
ATOM   1316 2HG2 VAL A  88      30.190 -96.638  68.500  1.00-12.26           H
ATOM   1317 3HG2 VAL A  88      31.457 -95.647  67.757  1.00-12.26           H
ATOM   1318  N   ALA A  89      31.560-100.433  65.795  1.00-15.46           N
ATOM   1319  H   ALA A  89      30.873-100.656  66.508  1.00-15.46           H
ATOM   1320  CA  ALA A  89      32.169-101.519  65.032  1.00-15.46           C
ATOM   1321  HA  ALA A  89      33.251-101.414  65.110  1.00-15.46           H
ATOM   1322  C   ALA A  89      31.802-101.467  63.538  1.00-15.46           C
ATOM   1323  O   ALA A  89      32.625-101.775  62.678  1.00-15.46           O
ATOM   1324  CB  ALA A  89      31.782-102.853  65.642  1.00-15.46           C
ATOM   1325 1HB  ALA A  89      32.047-102.862  66.700  1.00-15.46           H
ATOM   1326 2HB  ALA A  89      32.321-103.655  65.136  1.00-15.46           H
ATOM   1327 3HB  ALA A  89      30.710-103.018  65.539  1.00-15.46           H
ATOM   1328  N   MET A  90      30.605-101.005  63.202  1.00 -8.01           N
ATOM   1329  H   MET A  90      29.936-100.779  63.933  1.00 -8.01           H
ATOM   1330  CA  MET A  90      30.224-100.822  61.794  1.00 -8.01           C
ATOM   1331  HA  MET A  90      30.409-101.748  61.251  1.00 -8.01           H
ATOM   1332  C   MET A  90      31.052 -99.725  61.122  1.00 -8.01           C
ATOM   1333  O   MET A  90      31.190 -99.699  59.899  1.00 -8.01           O
ATOM   1334  CB  MET A  90      28.736-100.484  61.669  1.00 -8.01           C
ATOM   1335 1HB  MET A  90      28.537 -99.586  62.251  1.00 -8.01           H
ATOM   1336 2HB  MET A  90      28.516-100.268  60.625  1.00 -8.01           H
ATOM   1337  CG  MET A  90      27.796-101.586  62.137  1.00 -8.01           C
ATOM   1338 1HG  MET A  90      28.089-101.897  63.136  1.00 -8.01           H
ATOM   1339 2HG  MET A  90      26.790-101.178  62.189  1.00 -8.01           H
ATOM   1340  SD  MET A  90      27.757-103.044  61.072  1.00 -8.01           S
ATOM   1341  CE  MET A  90      26.749-102.474  59.690  1.00 -8.01           C
ATOM   1342 1HE  MET A  90      26.566-103.301  59.004  1.00 -8.01           H
ATOM   1343 2HE  MET A  90      27.262-101.673  59.163  1.00 -8.01           H
ATOM   1344 3HE  MET A  90      25.792-102.105  60.062  1.00 -8.01           H
ATOM   1345  N   ILE A  91      31.643 -98.844  61.918  1.00 12.25           N
ATOM   1346  H   ILE A  91      31.470 -98.885  62.916  1.00 12.25           H
ATOM   1347  CA  ILE A  91      32.557 -97.819  61.413  1.00 12.25           C
ATOM   1348  HA  ILE A  91      32.276 -97.575  60.390  1.00 12.25           H
ATOM   1349  C   ILE A  91      33.992 -98.327  61.325  1.00 12.25           C
ATOM   1350  O   ILE A  91      34.664 -98.013  60.345  1.00 12.25           O
ATOM   1351  CB  ILE A  91      32.455 -96.518  62.270  1.00 12.25           C
ATOM   1352  HB  ILE A  91      32.570 -96.786  63.318  1.00 12.25           H
ATOM   1353  CG1 ILE A  91      31.064 -95.881  62.085  1.00 12.25           C
ATOM   1354 1HG1 ILE A  91      30.308 -96.580  62.444  1.00 12.25           H
ATOM   1355 2HG1 ILE A  91      31.012 -94.992  62.714  1.00 12.25           H
ATOM   1356  CG2 ILE A  91      33.569 -95.495  61.938  1.00 12.25           C
ATOM   1357 1HG2 ILE A  91      33.409 -94.574  62.498  1.00 12.25           H
ATOM   1358 2HG2 ILE A  91      33.580 -95.269  60.871  1.00 12.25           H
ATOM   1359 3HG2 ILE A  91      34.542 -95.895  62.225  1.00 12.25           H
ATOM   1360  CD1 ILE A  91      30.691 -95.474  60.637  1.00 12.25           C
ATOM   1361 1HD1 ILE A  91      29.725 -94.976  60.633  1.00 12.25           H
ATOM   1362 2HD1 ILE A  91      30.613 -96.354  59.999  1.00 12.25           H
ATOM   1363 3HD1 ILE A  91      31.432 -94.791  60.224  1.00 12.25           H
ATOM   1364  N   VAL A  92      34.481 -99.149  62.247  1.00 12.53           N
ATOM   1365  H   VAL A  92      33.930 -99.393  63.064  1.00 12.53           H
ATOM   1366  CA  VAL A  92      35.853 -99.660  62.096  1.00 12.53           C
ATOM   1367  HA  VAL A  92      36.483 -98.797  61.885  1.00 12.53           H
ATOM   1368  C   VAL A  92      35.933-100.588  60.880  1.00 12.53           C
ATOM   1369  O   VAL A  92      36.944-100.645  60.180  1.00 12.53           O
ATOM   1370  CB  VAL A  92      36.419-100.313  63.399  1.00 12.53           C
ATOM   1371  HB  VAL A  92      36.090 -99.692  64.227  1.00 12.53           H
ATOM   1372  CG1 VAL A  92      35.924-101.744  63.646  1.00 12.53           C
ATOM   1373 1HG1 VAL A  92      36.309-102.101  64.602  1.00 12.53           H
ATOM   1374 2HG1 VAL A  92      36.273-102.414  62.859  1.00 12.53           H
ATOM   1375 3HG1 VAL A  92      34.842-101.762  63.685  1.00 12.53           H
ATOM   1376  CG2 VAL A  92      37.951-100.306  63.402  1.00 12.53           C
ATOM   1377 1HG2 VAL A  92      38.322-100.698  64.350  1.00 12.53           H
ATOM   1378 2HG2 VAL A  92      38.316 -99.284  63.290  1.00 12.53           H
ATOM   1379 3HG2 VAL A  92      38.340-100.919  62.587  1.00 12.53           H
ATOM   1380  N   THR A  93      34.822-101.242  60.565  1.00  9.03           N
ATOM   1381  H   THR A  93      34.016-101.170  61.175  1.00  9.03           H
ATOM   1382  CA  THR A  93      34.719-102.097  59.381  1.00  9.03           C
ATOM   1383  HA  THR A  93      35.699-102.509  59.142  1.00  9.03           H
ATOM   1384  C   THR A  93      34.218-101.342  58.154  1.00  9.03           C
ATOM   1385  O   THR A  93      34.065-101.922  57.075  1.00  9.03           O
ATOM   1386  CB  THR A  93      33.757-103.258  59.663  1.00  9.03           C
ATOM   1387  HB  THR A  93      33.651-103.873  58.769  1.00  9.03           H
ATOM   1388  OG1 THR A  93      32.486-102.730  60.049  1.00  9.03           O
ATOM   1389  HG1 THR A  93      32.493-102.611  61.009  1.00  9.03           H
ATOM   1390  CG2 THR A  93      34.261-104.111  60.808  1.00  9.03           C
ATOM   1391 1HG2 THR A  93      33.709-105.050  60.826  1.00  9.03           H
ATOM   1392 2HG2 THR A  93      34.126-103.604  61.760  1.00  9.03           H
ATOM   1393 3HG2 THR A  93      35.318-104.340  60.670  1.00  9.03           H
ATOM   1394  N   ARG A  94      33.986-100.045  58.339  1.00 13.95           N
ATOM   1395  H   ARG A  94      34.100 -99.671  59.272  1.00 13.95           H
ATOM   1396  CA  ARG A  94      33.627 -99.093  57.280  1.00 13.95           C
ATOM   1397  HA  ARG A  94      33.358 -98.153  57.761  1.00 13.95           H
ATOM   1398  C   ARG A  94      32.428 -99.485  56.430  1.00 13.95           C
ATOM   1399  O   ARG A  94      32.413 -99.307  55.216  1.00 13.95           O
ATOM   1400  CB  ARG A  94      34.859 -98.809  56.416  1.00 13.95           C
ATOM   1401 1HB  ARG A  94      35.270 -99.747  56.043  1.00 13.95           H
ATOM   1402 2HB  ARG A  94      34.553 -98.203  55.567  1.00 13.95           H
ATOM   1403  CG  ARG A  94      35.935 -98.035  57.157  1.00 13.95           C
ATOM   1404 1HG  ARG A  94      35.515 -97.069  57.431  1.00 13.95           H
ATOM   1405 2HG  ARG A  94      36.230 -98.564  58.063  1.00 13.95           H
ATOM   1406  CD  ARG A  94      37.159 -97.805  56.297  1.00 13.95           C
ATOM   1407 1HD  ARG A  94      37.753 -98.718  56.282  1.00 13.95           H
ATOM   1408 2HD  ARG A  94      36.849 -97.594  55.279  1.00 13.95           H
ATOM   1409  NE  ARG A  94      37.978 -96.684  56.780  1.00 13.95           N
ATOM   1410  HE  ARG A  94      38.709 -96.916  57.435  1.00 13.95           H
ATOM   1411  CZ  ARG A  94      37.870 -95.417  56.402  1.00 13.95           C
ATOM   1412  NH1 ARG A  94      38.728 -94.546  56.841  1.00 13.95           N
ATOM   1413 1HH1 ARG A  94      39.398 -94.818  57.553  1.00 13.95           H
ATOM   1414 2HH1 ARG A  94      38.712 -93.605  56.478  1.00 13.95           H
ATOM   1415  NH2 ARG A  94      36.954 -94.968  55.590  1.00 13.95           N
ATOM   1416 1HH2 ARG A  94      36.266 -95.608  55.198  1.00 13.95           H
ATOM   1417 2HH2 ARG A  94      36.950 -93.992  55.334  1.00 13.95           H
ATOM   1418  N   LYS A  95      31.407-100.040  57.063  1.00 16.57           N
ATOM   1419  H   LYS A  95      31.458-100.192  58.066  1.00 16.57           H
ATOM   1420  CA  LYS A  95      30.217-100.429  56.314  1.00 16.57           C
ATOM   1421  HA  LYS A  95      30.544-100.827  55.356  1.00 16.57           H
ATOM   1422  C   LYS A  95      29.304 -99.248  56.012  1.00 16.57           C
ATOM   1423  O   LYS A  95      28.781 -99.148  54.910  1.00 16.57           O
ATOM   1424  CB  LYS A  95      29.449-101.542  57.033  1.00 16.57           C
ATOM   1425 1HB  LYS A  95      29.266-101.260  58.070  1.00 16.57           H
ATOM   1426 2HB  LYS A  95      28.490-101.662  56.529  1.00 16.57           H
ATOM   1427  CG  LYS A  95      30.178-102.883  56.976  1.00 16.57           C
ATOM   1428 1HG  LYS A  95      30.495-103.043  55.948  1.00 16.57           H
ATOM   1429 2HG  LYS A  95      31.063-102.855  57.611  1.00 16.57           H
ATOM   1430  CD  LYS A  95      29.286-104.057  57.380  1.00 16.57           C
ATOM   1431 1HD  LYS A  95      29.051-103.994  58.442  1.00 16.57           H
ATOM   1432 2HD  LYS A  95      28.361-104.009  56.804  1.00 16.57           H
ATOM   1433  CE  LYS A  95      29.976-105.388  57.073  1.00 16.57           C
ATOM   1434 1HE  LYS A  95      30.289-105.378  56.027  1.00 16.57           H
ATOM   1435 2HE  LYS A  95      30.873-105.473  57.690  1.00 16.57           H
ATOM   1436  NZ  LYS A  95      29.106-106.596  57.292  1.00 16.57           N
ATOM   1437 1HZ  LYS A  95      29.580-107.431  56.966  1.00 16.57           H
ATOM   1438 2HZ  LYS A  95      28.235-106.502  56.775  1.00 16.57           H
ATOM   1439 3HZ  LYS A  95      28.889-106.702  58.271  1.00 16.57           H
ATOM   1440  N   ILE A  96      29.092 -98.359  56.971  1.00  9.40           N
ATOM   1441  H   ILE A  96      29.641 -98.400  57.816  1.00  9.40           H
ATOM   1442  CA  ILE A  96      28.024 -97.352  56.872  1.00  9.40           C
ATOM   1443  HA  ILE A  96      27.557 -97.430  55.892  1.00  9.40           H
ATOM   1444  C   ILE A  96      28.564 -95.922  57.001  1.00  9.40           C
ATOM   1445  O   ILE A  96      29.685 -95.737  57.481  1.00  9.40           O
ATOM   1446  CB  ILE A  96      26.919 -97.636  57.948  1.00  9.40           C
ATOM   1447  HB  ILE A  96      26.137 -96.886  57.843  1.00  9.40           H
ATOM   1448  CG1 ILE A  96      27.496 -97.523  59.375  1.00  9.40           C
ATOM   1449 1HG1 ILE A  96      28.228 -98.315  59.523  1.00  9.40           H
ATOM   1450 2HG1 ILE A  96      28.011 -96.569  59.468  1.00  9.40           H
ATOM   1451  CG2 ILE A  96      26.273 -99.018  57.686  1.00  9.40           C
ATOM   1452 1HG2 ILE A  96      25.386 -99.147  58.307  1.00  9.40           H
ATOM   1453 2HG2 ILE A  96      26.976 -99.820  57.906  1.00  9.40           H
ATOM   1454 3HG2 ILE A  96      25.965 -99.097  56.641  1.00  9.40           H
ATOM   1455  CD1 ILE A  96      26.468 -97.602  60.506  1.00  9.40           C
ATOM   1456 1HD1 ILE A  96      26.975 -97.475  61.463  1.00  9.40           H
ATOM   1457 2HD1 ILE A  96      25.973 -98.574  60.505  1.00  9.40           H
ATOM   1458 3HD1 ILE A  96      25.727 -96.812  60.389  1.00  9.40           H
ATOM   1459  N   PRO A  97      27.802 -94.899  56.553  1.00  5.06           N
ATOM   1460  CA  PRO A  97      28.289 -93.526  56.757  1.00  5.06           C
ATOM   1461  HA  PRO A  97      29.215 -93.376  56.202  1.00  5.06           H
ATOM   1462  C   PRO A  97      28.497 -93.135  58.219  1.00  5.06           C
ATOM   1463  O   PRO A  97      27.725 -93.518  59.105  1.00  5.06           O
ATOM   1464  CB  PRO A  97      27.163 -92.670  56.166  1.00  5.06           C
ATOM   1465 1HB  PRO A  97      26.457 -92.397  56.947  1.00  5.06           H
ATOM   1466 2HB  PRO A  97      27.558 -91.776  55.691  1.00  5.06           H
ATOM   1467  CG  PRO A  97      26.515 -93.544  55.178  1.00  5.06           C
ATOM   1468 1HG  PRO A  97      25.504 -93.205  54.955  1.00  5.06           H
ATOM   1469 2HG  PRO A  97      27.116 -93.584  54.269  1.00  5.06           H
ATOM   1470  CD  PRO A  97      26.501 -94.879  55.857  1.00  5.06           C
ATOM   1471 1HD  PRO A  97      25.687 -94.938  56.580  1.00  5.06           H
ATOM   1472 2HD  PRO A  97      26.428 -95.680  55.121  1.00  5.06           H
ATOM   1473  N   LEU A  98      29.520 -92.328  58.461  1.00-14.68           N
ATOM   1474  H   LEU A  98      30.073 -91.988  57.684  1.00-14.68           H
ATOM   1475  CA  LEU A  98      29.881 -91.903  59.812  1.00-14.68           C
ATOM   1476  HA  LEU A  98      29.960 -92.781  60.449  1.00-14.68           H
ATOM   1477  C   LEU A  98      28.817 -90.992  60.402  1.00-14.68           C
ATOM   1478  O   LEU A  98      28.440 -91.135  61.560  1.00-14.68           O
ATOM   1479  CB  LEU A  98      31.239 -91.193  59.777  1.00-14.68           C
ATOM   1480 1HB  LEU A  98      31.952 -91.878  59.320  1.00-14.68           H
ATOM   1481 2HB  LEU A  98      31.150 -90.323  59.125  1.00-14.68           H
ATOM   1482  CG  LEU A  98      31.836 -90.715  61.113  1.00-14.68           C
ATOM   1483  HG  LEU A  98      31.198 -89.931  61.518  1.00-14.68           H
ATOM   1484  CD1 LEU A  98      31.951 -91.823  62.158  1.00-14.68           C
ATOM   1485 1HD1 LEU A  98      32.464 -91.446  63.044  1.00-14.68           H
ATOM   1486 2HD1 LEU A  98      32.509 -92.663  61.748  1.00-14.68           H
ATOM   1487 3HD1 LEU A  98      30.958 -92.157  62.458  1.00-14.68           H
ATOM   1488  CD2 LEU A  98      33.222 -90.125  60.849  1.00-14.68           C
ATOM   1489 1HD2 LEU A  98      33.652 -89.767  61.782  1.00-14.68           H
ATOM   1490 2HD2 LEU A  98      33.146 -89.287  60.159  1.00-14.68           H
ATOM   1491 3HD2 LEU A  98      33.882 -90.883  60.424  1.00-14.68           H
ATOM   1492  N   PHE A  99      28.265 -90.118  59.571  1.00 15.93           N
ATOM   1493  H   PHE A  99      28.612 -90.049  58.623  1.00 15.93           H
ATOM   1494  CA  PHE A  99      27.167 -89.250  59.994  1.00 15.93           C
ATOM   1495  HA  PHE A  99      27.502 -88.597  60.800  1.00 15.93           H
ATOM   1496  C   PHE A  99      25.985 -90.069  60.507  1.00 15.93           C
ATOM   1497  O   PHE A  99      25.459 -89.798  61.588  1.00 15.93           O
ATOM   1498  CB  PHE A  99      26.723 -88.403  58.804  1.00 15.93           C
ATOM   1499 1HB  PHE A  99      27.568 -87.805  58.467  1.00 15.93           H
ATOM   1500 2HB  PHE A  99      26.430 -89.076  58.000  1.00 15.93           H
ATOM   1501  CG  PHE A  99      25.566 -87.485  59.096  1.00 15.93           C
ATOM   1502  CD1 PHE A  99      25.793 -86.180  59.568  1.00 15.93           C
ATOM   1503  HD1 PHE A  99      26.802 -85.836  59.726  1.00 15.93           H
ATOM   1504  CD2 PHE A  99      24.242 -87.909  58.871  1.00 15.93           C
ATOM   1505  HD2 PHE A  99      24.049 -88.902  58.492  1.00 15.93           H
ATOM   1506  CE1 PHE A  99      24.710 -85.301  59.823  1.00 15.93           C
ATOM   1507  HE1 PHE A  99      24.893 -84.299  60.182  1.00 15.93           H
ATOM   1508  CE2 PHE A  99      23.150 -87.045  59.128  1.00 15.93           C
ATOM   1509  HE2 PHE A  99      22.136 -87.381  58.958  1.00 15.93           H
ATOM   1510  CZ  PHE A  99      23.385 -85.737  59.595  1.00 15.93           C
ATOM   1511  HZ  PHE A  99      22.556 -85.068  59.770  1.00 15.93           H
ATOM   1512  N   ARG A 100      25.591 -91.098  59.764  1.00 -1.61           N
ATOM   1513  H   ARG A 100      26.088 -91.321  58.915  1.00 -1.61           H
ATOM   1514  CA  ARG A 100      24.451 -91.917  60.176  1.00 -1.61           C
ATOM   1515  HA  ARG A 100      23.605 -91.259  60.377  1.00 -1.61           H
ATOM   1516  C   ARG A 100      24.782 -92.629  61.477  1.00 -1.61           C
ATOM   1517  O   ARG A 100      23.997 -92.570  62.410  1.00 -1.61           O
ATOM   1518  CB  ARG A 100      24.047 -92.940  59.106  1.00 -1.61           C
ATOM   1519 1HB  ARG A 100      24.908 -93.561  58.860  1.00 -1.61           H
ATOM   1520 2HB  ARG A 100      23.283 -93.580  59.539  1.00 -1.61           H
ATOM   1521  CG  ARG A 100      23.485 -92.339  57.821  1.00 -1.61           C
ATOM   1522 1HG  ARG A 100      22.672 -91.659  58.069  1.00 -1.61           H
ATOM   1523 2HG  ARG A 100      24.268 -91.774  57.317  1.00 -1.61           H
ATOM   1524  CD  ARG A 100      22.959 -93.424  56.867  1.00 -1.61           C
ATOM   1525 1HD  ARG A 100      22.755 -92.967  55.898  1.00 -1.61           H
ATOM   1526 2HD  ARG A 100      23.732 -94.179  56.736  1.00 -1.61           H
ATOM   1527  NE  ARG A 100      21.726 -94.073  57.341  1.00 -1.61           N
ATOM   1528  HE  ARG A 100      21.261 -93.647  58.124  1.00 -1.61           H
ATOM   1529  CZ  ARG A 100      21.164 -95.162  56.829  1.00 -1.61           C
ATOM   1530  NH1 ARG A 100      20.050 -95.605  57.331  1.00 -1.61           N
ATOM   1531 1HH1 ARG A 100      19.544 -95.098  58.035  1.00 -1.61           H
ATOM   1532 2HH1 ARG A 100      19.696 -96.512  57.025  1.00 -1.61           H
ATOM   1533  NH2 ARG A 100      21.675 -95.849  55.842  1.00 -1.61           N
ATOM   1534 1HH2 ARG A 100      22.537 -95.564  55.407  1.00 -1.61           H
ATOM   1535 2HH2 ARG A 100      21.191 -96.674  55.498  1.00 -1.61           H
ATOM   1536  N   ALA A 101      25.956 -93.237  61.569  1.00-17.26           N
ATOM   1537  H   ALA A 101      26.594 -93.221  60.783  1.00-17.26           H
ATOM   1538  CA  ALA A 101      26.346 -93.960  62.777  1.00-17.26           C
ATOM   1539  HA  ALA A 101      25.632 -94.770  62.937  1.00-17.26           H
ATOM   1540  C   ALA A 101      26.337 -93.085  64.033  1.00-17.26           C
ATOM   1541  O   ALA A 101      25.818 -93.484  65.072  1.00-17.26           O
ATOM   1542  CB  ALA A 101      27.728 -94.552  62.572  1.00-17.26           C
ATOM   1543 1HB  ALA A 101      27.713 -95.227  61.718  1.00-17.26           H
ATOM   1544 2HB  ALA A 101      28.032 -95.107  63.458  1.00-17.26           H
ATOM   1545 3HB  ALA A 101      28.452 -93.757  62.389  1.00-17.26           H
ATOM   1546  N   LEU A 102      26.883 -91.881  63.938  1.00-19.22           N
ATOM   1547  H   LEU A 102      27.309 -91.586  63.064  1.00-19.22           H
ATOM   1548  CA  LEU A 102      26.899 -90.976  65.085  1.00-19.22           C
ATOM   1549  HA  LEU A 102      27.380 -91.474  65.926  1.00-19.22           H
ATOM   1550  C   LEU A 102      25.480 -90.624  65.512  1.00-19.22           C
ATOM   1551  O   LEU A 102      25.177 -90.588  66.706  1.00-19.22           O
ATOM   1552  CB  LEU A 102      27.665 -89.695  64.742  1.00-19.22           C
ATOM   1553 1HB  LEU A 102      27.277 -89.311  63.798  1.00-19.22           H
ATOM   1554 2HB  LEU A 102      27.443 -88.959  65.513  1.00-19.22           H
ATOM   1555  CG  LEU A 102      29.194 -89.797  64.632  1.00-19.22           C
ATOM   1556  HG  LEU A 102      29.448 -90.573  63.913  1.00-19.22           H
ATOM   1557  CD1 LEU A 102      29.744 -88.471  64.115  1.00-19.22           C
ATOM   1558 1HD1 LEU A 102      30.834 -88.507  64.090  1.00-19.22           H
ATOM   1559 2HD1 LEU A 102      29.419 -87.645  64.748  1.00-19.22           H
ATOM   1560 3HD1 LEU A 102      29.388 -88.305  63.098  1.00-19.22           H
ATOM   1561  CD2 LEU A 102      29.845 -90.155  65.973  1.00-19.22           C
ATOM   1562 1HD2 LEU A 102      30.930 -90.068  65.896  1.00-19.22           H
ATOM   1563 2HD2 LEU A 102      29.611 -91.189  66.225  1.00-19.22           H
ATOM   1564 3HD2 LEU A 102      29.475 -89.504  66.764  1.00-19.22           H
ATOM   1565  N   CYS A 103      24.593 -90.421  64.548  1.00 -9.26           N
ATOM   1566  H   CYS A 103      24.879 -90.479  63.578  1.00 -9.26           H
ATOM   1567  CA  CYS A 103      23.200 -90.127  64.866  1.00 -9.26           C
ATOM   1568  HA  CYS A 103      23.178 -89.320  65.600  1.00 -9.26           H
ATOM   1569  C   CYS A 103      22.485 -91.332  65.485  1.00 -9.26           C
ATOM   1570  O   CYS A 103      21.615 -91.147  66.335  1.00 -9.26           O
ATOM   1571  CB  CYS A 103      22.452 -89.663  63.615  1.00 -9.26           C
ATOM   1572 1HB  CYS A 103      22.492 -90.453  62.864  1.00 -9.26           H
ATOM   1573 2HB  CYS A 103      21.408 -89.498  63.884  1.00 -9.26           H
ATOM   1574  SG  CYS A 103      23.110 -88.135  62.894  1.00 -9.26           S
ATOM   1575  HG  CYS A 103      24.198 -88.691  62.334  1.00 -9.26           H
ATOM   1576  N   TYR A 104      22.859 -92.555  65.122  1.00 12.27           N
ATOM   1577  H   TYR A 104      23.569 -92.682  64.405  1.00 12.27           H
ATOM   1578  CA  TYR A 104      22.242 -93.734  65.737  1.00 12.27           C
ATOM   1579  HA  TYR A 104      21.159 -93.673  65.628  1.00 12.27           H
ATOM   1580  C   TYR A 104      22.589 -93.743  67.218  1.00 12.27           C
ATOM   1581  O   TYR A 104      21.731 -94.007  68.041  1.00 12.27           O
ATOM   1582  CB  TYR A 104      22.739 -95.078  65.181  1.00 12.27           C
ATOM   1583 1HB  TYR A 104      23.796 -95.162  65.414  1.00 12.27           H
ATOM   1584 2HB  TYR A 104      22.224 -95.865  65.730  1.00 12.27           H
ATOM   1585  CG  TYR A 104      22.581 -95.381  63.702  1.00 12.27           C
ATOM   1586  CD1 TYR A 104      21.841 -94.557  62.830  1.00 12.27           C
ATOM   1587  HD1 TYR A 104      21.333 -93.687  63.205  1.00 12.27           H
ATOM   1588  CD2 TYR A 104      23.206 -96.526  63.164  1.00 12.27           C
ATOM   1589  HD2 TYR A 104      23.750 -97.196  63.815  1.00 12.27           H
ATOM   1590  CE1 TYR A 104      21.787 -94.833  61.442  1.00 12.27           C
ATOM   1591  HE1 TYR A 104      21.244 -94.177  60.780  1.00 12.27           H
ATOM   1592  CE2 TYR A 104      23.130 -96.815  61.780  1.00 12.27           C
ATOM   1593  HE2 TYR A 104      23.623 -97.687  61.382  1.00 12.27           H
ATOM   1594  CZ  TYR A 104      22.428 -95.964  60.933  1.00 12.27           C
ATOM   1595  OH  TYR A 104      22.355 -96.243  59.593  1.00 12.27           O
ATOM   1596  HH  TYR A 104      22.695 -97.115  59.380  1.00 12.27           H
ATOM   1597  N   ILE A 105      23.832 -93.428  67.561  1.00 -5.42           N
ATOM   1598  H   ILE A 105      24.502 -93.196  66.836  1.00 -5.42           H
ATOM   1599  CA  ILE A 105      24.283 -93.449  68.958  1.00 -5.42           C
ATOM   1600  HA  ILE A 105      24.080 -94.439  69.366  1.00 -5.42           H
ATOM   1601  C   ILE A 105      23.480 -92.449  69.797  1.00 -5.42           C
ATOM   1602  O   ILE A 105      23.117 -92.747  70.941  1.00 -5.42           O
ATOM   1603  CB  ILE A 105      25.828 -93.197  69.058  1.00 -5.42           C
ATOM   1604  HB  ILE A 105      26.061 -92.256  68.561  1.00 -5.42           H
ATOM   1605  CG1 ILE A 105      26.577 -94.340  68.341  1.00 -5.42           C
ATOM   1606 1HG1 ILE A 105      26.437 -95.255  68.913  1.00 -5.42           H
ATOM   1607 2HG1 ILE A 105      26.127 -94.496  67.366  1.00 -5.42           H
ATOM   1608  CG2 ILE A 105      26.298 -93.100  70.534  1.00 -5.42           C
ATOM   1609 1HG2 ILE A 105      27.382 -92.998  70.590  1.00 -5.42           H
ATOM   1610 2HG2 ILE A 105      25.994 -93.988  71.088  1.00 -5.42           H
ATOM   1611 3HG2 ILE A 105      25.862 -92.221  71.007  1.00 -5.42           H
ATOM   1612  CD1 ILE A 105      28.084 -94.131  68.116  1.00 -5.42           C
ATOM   1613 1HD1 ILE A 105      28.468 -94.938  67.491  1.00 -5.42           H
ATOM   1614 2HD1 ILE A 105      28.615 -94.145  69.068  1.00 -5.42           H
ATOM   1615 3HD1 ILE A 105      28.257 -93.180  67.612  1.00 -5.42           H
ATOM   1616  N   VAL A 106      23.120 -91.302  69.233  1.00-19.20           N
ATOM   1617  H   VAL A 106      23.435 -91.080  68.298  1.00-19.20           H
ATOM   1618  CA  VAL A 106      22.249 -90.361  69.947  1.00-19.20           C
ATOM   1619  HA  VAL A 106      22.693 -90.139  70.916  1.00-19.20           H
ATOM   1620  C   VAL A 106      20.888 -91.006  70.187  1.00-19.20           C
ATOM   1621  O   VAL A 106      20.408 -91.061  71.316  1.00-19.20           O
ATOM   1622  CB  VAL A 106      22.044 -89.018  69.184  1.00-19.20           C
ATOM   1623  HB  VAL A 106      21.578 -89.220  68.221  1.00-19.20           H
ATOM   1624  CG1 VAL A 106      21.135 -88.066  69.977  1.00-19.20           C
ATOM   1625 1HG1 VAL A 106      21.059 -87.108  69.466  1.00-19.20           H
ATOM   1626 2HG1 VAL A 106      21.549 -87.899  70.973  1.00-19.20           H
ATOM   1627 3HG1 VAL A 106      20.135 -88.487  70.076  1.00-19.20           H
ATOM   1628  CG2 VAL A 106      23.384 -88.326  68.932  1.00-19.20           C
ATOM   1629 1HG2 VAL A 106      23.219 -87.370  68.434  1.00-19.20           H
ATOM   1630 2HG2 VAL A 106      24.008 -88.941  68.288  1.00-19.20           H
ATOM   1631 3HG2 VAL A 106      23.900 -88.152  69.878  1.00-19.20           H
ATOM   1632  N   MET A 107      20.270 -91.539  69.145  1.00-11.99           N
ATOM   1633  H   MET A 107      20.724 -91.551  68.238  1.00-11.99           H
ATOM   1634  CA  MET A 107      18.918 -92.080  69.281  1.00-11.99           C
ATOM   1635  HA  MET A 107      18.286 -91.313  69.732  1.00-11.99           H
ATOM   1636  C   MET A 107      18.854 -93.306  70.183  1.00-11.99           C
ATOM   1637  O   MET A 107      17.893 -93.474  70.920  1.00-11.99           O
ATOM   1638  CB  MET A 107      18.346 -92.435  67.913  1.00-11.99           C
ATOM   1639 1HB  MET A 107      18.974 -93.199  67.455  1.00-11.99           H
ATOM   1640 2HB  MET A 107      17.350 -92.848  68.048  1.00-11.99           H
ATOM   1641  CG  MET A 107      18.260 -91.248  66.970  1.00-11.99           C
ATOM   1642 1HG  MET A 107      19.267 -90.882  66.787  1.00-11.99           H
ATOM   1643 2HG  MET A 107      17.866 -91.611  66.026  1.00-11.99           H
ATOM   1644  SD  MET A 107      17.257 -89.840  67.510  1.00-11.99           S
ATOM   1645  CE  MET A 107      15.571 -90.468  67.402  1.00-11.99           C
ATOM   1646 1HE  MET A 107      14.864 -89.645  67.508  1.00-11.99           H
ATOM   1647 2HE  MET A 107      15.397 -91.183  68.203  1.00-11.99           H
ATOM   1648 3HE  MET A 107      15.415 -90.960  66.440  1.00-11.99           H
ATOM   1649  N   GLN A 108      19.891 -94.130  70.178  1.00-19.08           N
ATOM   1650  H   GLN A 108      20.660 -93.960  69.532  1.00-19.08           H
ATOM   1651  CA  GLN A 108      19.962 -95.290  71.063  1.00-19.08           C
ATOM   1652  HA  GLN A 108      19.069 -95.904  70.938  1.00-19.08           H
ATOM   1653  C   GLN A 108      20.037 -94.831  72.517  1.00-19.08           C
ATOM   1654  O   GLN A 108      19.333 -95.348  73.379  1.00-19.08           O
ATOM   1655  CB  GLN A 108      21.209 -96.117  70.734  1.00-19.08           C
ATOM   1656 1HB  GLN A 108      22.059 -95.435  70.734  1.00-19.08           H
ATOM   1657 2HB  GLN A 108      21.364 -96.860  71.517  1.00-19.08           H
ATOM   1658  CG  GLN A 108      21.147 -96.844  69.388  1.00-19.08           C
ATOM   1659 1HG  GLN A 108      20.532 -97.733  69.493  1.00-19.08           H
ATOM   1660 2HG  GLN A 108      20.674 -96.203  68.648  1.00-19.08           H
ATOM   1661  CD  GLN A 108      22.516 -97.233  68.861  1.00-19.08           C
ATOM   1662  OE1 GLN A 108      23.536 -96.988  69.480  1.00-19.08           O
ATOM   1663  NE2 GLN A 108      22.552 -97.832  67.708  1.00-19.08           N
ATOM   1664 1HE2 GLN A 108      23.451 -98.037  67.295  1.00-19.08           H
ATOM   1665 2HE2 GLN A 108      21.684 -98.066  67.227  1.00-19.08           H
ATOM   1666  N   CYS A 109      20.857 -93.831  72.807  1.00 -7.28           N
ATOM   1667  H   CYS A 109      21.418 -93.399  72.081  1.00 -7.28           H
ATOM   1668  CA  CYS A 109      20.976 -93.359  74.184  1.00 -7.28           C
ATOM   1669  HA  CYS A 109      21.087 -94.223  74.839  1.00 -7.28           H
ATOM   1670  C   CYS A 109      19.730 -92.603  74.641  1.00 -7.28           C
ATOM   1671  O   CYS A 109      19.310 -92.737  75.790  1.00 -7.28           O
ATOM   1672  CB  CYS A 109      22.225 -92.496  74.335  1.00 -7.28           C
ATOM   1673 1HB  CYS A 109      22.172 -91.653  73.644  1.00 -7.28           H
ATOM   1674 2HB  CYS A 109      22.263 -92.108  75.353  1.00 -7.28           H
ATOM   1675  SG  CYS A 109      23.730 -93.456  74.017  1.00 -7.28           S
ATOM   1676  HG  CYS A 109      23.609 -93.474  72.680  1.00 -7.28           H
ATOM   1677  N   MET A 110      19.085 -91.870  73.743  1.00-27.81           N
ATOM   1678  H   MET A 110      19.479 -91.739  72.814  1.00-27.81           H
ATOM   1679  CA  MET A 110      17.811 -91.236  74.082  1.00-27.81           C
ATOM   1680  HA  MET A 110      17.930 -90.676  75.010  1.00-27.81           H
ATOM   1681  C   MET A 110      16.719 -92.278  74.293  1.00-27.81           C
ATOM   1682  O   MET A 110      15.890 -92.127  75.182  1.00-27.81           O
ATOM   1683  CB  MET A 110      17.332 -90.288  72.985  1.00-27.81           C
ATOM   1684 1HB  MET A 110      17.279 -90.835  72.045  1.00-27.81           H
ATOM   1685 2HB  MET A 110      16.328 -89.971  73.254  1.00-27.81           H
ATOM   1686  CG  MET A 110      18.157 -89.041  72.776  1.00-27.81           C
ATOM   1687 1HG  MET A 110      18.218 -88.478  73.708  1.00-27.81           H
ATOM   1688 2HG  MET A 110      19.160 -89.310  72.452  1.00-27.81           H
ATOM   1689  SD  MET A 110      17.367 -88.027  71.515  1.00-27.81           S
ATOM   1690  CE  MET A 110      16.060 -87.207  72.474  1.00-27.81           C
ATOM   1691 1HE  MET A 110      15.540 -86.488  71.842  1.00-27.81           H
ATOM   1692 2HE  MET A 110      16.501 -86.681  73.322  1.00-27.81           H
ATOM   1693 3HE  MET A 110      15.342 -87.941  72.838  1.00-27.81           H
ATOM   1694  N   GLY A 111      16.728 -93.335  73.493  1.00-27.07           N
ATOM   1695  H   GLY A 111      17.415 -93.402  72.747  1.00-27.07           H
ATOM   1696  CA  GLY A 111      15.753 -94.404  73.630  1.00-27.07           C
ATOM   1697 1HA  GLY A 111      14.744 -93.997  73.565  1.00-27.07           H
ATOM   1698 2HA  GLY A 111      15.900 -95.132  72.833  1.00-27.07           H
ATOM   1699  C   GLY A 111      15.926 -95.090  74.964  1.00-27.07           C
ATOM   1700  O   GLY A 111      14.971 -95.280  75.704  1.00-27.07           O
ATOM   1701  N   ALA A 112      17.165 -95.389  75.321  1.00-10.57           N
ATOM   1702  H   ALA A 112      17.930 -95.201  74.680  1.00-10.57           H
ATOM   1703  CA  ALA A 112      17.464 -95.999  76.610  1.00-10.57           C
ATOM   1704  HA  ALA A 112      16.942 -96.956  76.668  1.00-10.57           H
ATOM   1705  C   ALA A 112      16.996 -95.133  77.786  1.00-10.57           C
ATOM   1706  O   ALA A 112      16.470 -95.643  78.782  1.00-10.57           O
ATOM   1707  CB  ALA A 112      18.963 -96.236  76.699  1.00-10.57           C
ATOM   1708 1HB  ALA A 112      19.280 -96.901  75.896  1.00-10.57           H
ATOM   1709 2HB  ALA A 112      19.202 -96.696  77.657  1.00-10.57           H
ATOM   1710 3HB  ALA A 112      19.501 -95.291  76.616  1.00-10.57           H
ATOM   1711  N   ALA A 113      17.186 -93.826  77.669  1.00-10.46           N
ATOM   1712  H   ALA A 113      17.657 -93.458  76.850  1.00-10.46           H
ATOM   1713  CA  ALA A 113      16.745 -92.902  78.706  1.00-10.46           C
ATOM   1714  HA  ALA A 113      17.132 -93.243  79.667  1.00-10.46           H
ATOM   1715  C   ALA A 113      15.218 -92.894  78.791  1.00-10.46           C
ATOM   1716  O   ALA A 113      14.658 -92.917  79.878  1.00-10.46           O
ATOM   1717  CB  ALA A 113      17.286 -91.498  78.422  1.00-10.46           C
ATOM   1718 1HB  ALA A 113      18.377 -91.520  78.410  1.00-10.46           H
ATOM   1719 2HB  ALA A 113      16.948 -90.816  79.204  1.00-10.46           H
ATOM   1720 3HB  ALA A 113      16.920 -91.141  77.459  1.00-10.46           H
ATOM   1721  N   ALA A 114      14.544 -92.898  77.651  1.00-26.26           N
ATOM   1722  H   ALA A 114      15.044 -92.866  76.768  1.00-26.26           H
ATOM   1723  CA  ALA A 114      13.086 -92.917  77.633  1.00-26.26           C
ATOM   1724  HA  ALA A 114      12.721 -92.103  78.261  1.00-26.26           H
ATOM   1725  C   ALA A 114      12.549 -94.228  78.211  1.00-26.26           C
ATOM   1726  O   ALA A 114      11.597 -94.217  78.974  1.00-26.26           O
ATOM   1727  CB  ALA A 114      12.578 -92.699  76.200  1.00-26.26           C
ATOM   1728 1HB  ALA A 114      12.939 -91.741  75.823  1.00-26.26           H
ATOM   1729 2HB  ALA A 114      11.487 -92.696  76.196  1.00-26.26           H
ATOM   1730 3HB  ALA A 114      12.937 -93.498  75.549  1.00-26.26           H
ATOM   1731  N   GLY A 115      13.163 -95.353  77.877  1.00-19.18           N
ATOM   1732  H   GLY A 115      13.949 -95.325  77.231  1.00-19.18           H
ATOM   1733  CA  GLY A 115      12.681 -96.635  78.369  1.00-19.18           C
ATOM   1734 1HA  GLY A 115      11.630 -96.739  78.097  1.00-19.18           H
ATOM   1735 2HA  GLY A 115      13.247 -97.441  77.903  1.00-19.18           H
ATOM   1736  C   GLY A 115      12.798 -96.755  79.871  1.00-19.18           C
ATOM   1737  O   GLY A 115      11.881 -97.220  80.543  1.00-19.18           O
ATOM   1738  N   SER A 116      13.913 -96.299  80.421  1.00-16.25           N
ATOM   1739  H   SER A 116      14.645 -95.915  79.836  1.00-16.25           H
ATOM   1740  CA  SER A 116      14.095 -96.335  81.869  1.00-16.25           C
ATOM   1741  HA  SER A 116      13.774 -97.309  82.239  1.00-16.25           H
ATOM   1742  C   SER A 116      13.228 -95.280  82.566  1.00-16.25           C
ATOM   1743  O   SER A 116      12.720 -95.520  83.658  1.00-16.25           O
ATOM   1744  CB  SER A 116      15.576 -96.173  82.210  1.00-16.25           C
ATOM   1745 1HB  SER A 116      15.687 -96.024  83.284  1.00-16.25           H
ATOM   1746 2HB  SER A 116      16.104 -97.084  81.926  1.00-16.25           H
ATOM   1747  OG  SER A 116      16.153 -95.088  81.508  1.00-16.25           O
ATOM   1748  HG  SER A 116      16.304 -95.348  80.588  1.00-16.25           H
ATOM   1749  N   ALA A 117      12.990 -94.139  81.933  1.00-16.44           N
ATOM   1750  H   ALA A 117      13.454 -93.942  81.052  1.00-16.44           H
ATOM   1751  CA  ALA A 117      12.100 -93.125  82.496  1.00-16.44           C
ATOM   1752  HA  ALA A 117      12.408 -92.926  83.523  1.00-16.44           H
ATOM   1753  C   ALA A 117      10.641 -93.593  82.523  1.00-16.44           C
ATOM   1754  O   ALA A 117       9.943 -93.400  83.521  1.00-16.44           O
ATOM   1755  CB  ALA A 117      12.225 -91.831  81.694  1.00-16.44           C
ATOM   1756 1HB  ALA A 117      13.250 -91.462  81.748  1.00-16.44           H
ATOM   1757 2HB  ALA A 117      11.553 -91.079  82.103  1.00-16.44           H
ATOM   1758 3HB  ALA A 117      11.963 -92.010  80.650  1.00-16.44           H
ATOM   1759  N   LEU A 118      10.187 -94.219  81.446  1.00-18.91           N
ATOM   1760  H   LEU A 118      10.790 -94.312  80.631  1.00-18.91           H
ATOM   1761  CA  LEU A 118       8.833 -94.768  81.380  1.00-18.91           C
ATOM   1762  HA  LEU A 118       8.106 -93.989  81.610  1.00-18.91           H
ATOM   1763  C   LEU A 118       8.694 -95.871  82.410  1.00-18.91           C
ATOM   1764  O   LEU A 118       7.688 -95.949  83.104  1.00-18.91           O
ATOM   1765  CB  LEU A 118       8.544 -95.358  79.995  1.00-18.91           C
ATOM   1766 1HB  LEU A 118       9.403 -95.967  79.712  1.00-18.91           H
ATOM   1767 2HB  LEU A 118       7.686 -96.024  80.083  1.00-18.91           H
ATOM   1768  CG  LEU A 118       8.253 -94.375  78.851  1.00-18.91           C
ATOM   1769  HG  LEU A 118       9.013 -93.596  78.856  1.00-18.91           H
ATOM   1770  CD1 LEU A 118       8.334 -95.107  77.516  1.00-18.91           C
ATOM   1771 1HD1 LEU A 118       8.137 -94.410  76.702  1.00-18.91           H
ATOM   1772 2HD1 LEU A 118       7.604 -95.917  77.479  1.00-18.91           H
ATOM   1773 3HD1 LEU A 118       9.337 -95.512  77.388  1.00-18.91           H
ATOM   1774  CD2 LEU A 118       6.879 -93.717  78.992  1.00-18.91           C
ATOM   1775 1HD2 LEU A 118       6.731 -93.007  78.178  1.00-18.91           H
ATOM   1776 2HD2 LEU A 118       6.821 -93.175  79.934  1.00-18.91           H
ATOM   1777 3HD2 LEU A 118       6.091 -94.471  78.957  1.00-18.91           H
ATOM   1778  N   LEU A 119       9.719 -96.699  82.550  1.00 -8.44           N
ATOM   1779  H   LEU A 119      10.530 -96.616  81.945  1.00 -8.44           H
ATOM   1780  CA  LEU A 119       9.689 -97.742  83.567  1.00 -8.44           C
ATOM   1781  HA  LEU A 119       8.808 -98.362  83.405  1.00 -8.44           H
ATOM   1782  C   LEU A 119       9.575 -97.131  84.953  1.00 -8.44           C
ATOM   1783  O   LEU A 119       8.756 -97.573  85.750  1.00 -8.44           O
ATOM   1784  CB  LEU A 119      10.946 -98.610  83.496  1.00 -8.44           C
ATOM   1785 1HB  LEU A 119      11.005 -99.048  82.501  1.00 -8.44           H
ATOM   1786 2HB  LEU A 119      11.810 -97.964  83.627  1.00 -8.44           H
ATOM   1787  CG  LEU A 119      11.055 -99.737  84.532  1.00 -8.44           C
ATOM   1788  HG  LEU A 119      11.090 -99.297  85.528  1.00 -8.44           H
ATOM   1789  CD1 LEU A 119       9.895-100.718  84.486  1.00 -8.44           C
ATOM   1790 1HD1 LEU A 119      10.071-101.525  85.198  1.00 -8.44           H
ATOM   1791 2HD1 LEU A 119       9.792-101.135  83.483  1.00 -8.44           H
ATOM   1792 3HD1 LEU A 119       8.971-100.218  84.773  1.00 -8.44           H
ATOM   1793  CD2 LEU A 119      12.354-100.471  84.292  1.00 -8.44           C
ATOM   1794 1HD2 LEU A 119      12.484-101.241  85.051  1.00 -8.44           H
ATOM   1795 2HD2 LEU A 119      13.192 -99.776  84.358  1.00 -8.44           H
ATOM   1796 3HD2 LEU A 119      12.343-100.938  83.305  1.00 -8.44           H
ATOM   1797  N   LYS A 120      10.348 -96.096  85.248  1.00-13.51           N
ATOM   1798  H   LYS A 120      11.011 -95.743  84.562  1.00-13.51           H
ATOM   1799  CA  LYS A 120      10.285 -95.487  86.575  1.00-13.51           C
ATOM   1800  HA  LYS A 120      10.402 -96.286  87.307  1.00-13.51           H
ATOM   1801  C   LYS A 120       8.926 -94.846  86.842  1.00-13.51           C
ATOM   1802  O   LYS A 120       8.432 -94.927  87.955  1.00-13.51           O
ATOM   1803  CB  LYS A 120      11.434 -94.492  86.785  1.00-13.51           C
ATOM   1804 1HB  LYS A 120      12.365 -94.973  86.488  1.00-13.51           H
ATOM   1805 2HB  LYS A 120      11.279 -93.613  86.159  1.00-13.51           H
ATOM   1806  CG  LYS A 120      11.549 -94.058  88.243  1.00-13.51           C
ATOM   1807 1HG  LYS A 120      10.741 -93.359  88.452  1.00-13.51           H
ATOM   1808 2HG  LYS A 120      11.422 -94.932  88.882  1.00-13.51           H
ATOM   1809  CD  LYS A 120      12.867 -93.394  88.603  1.00-13.51           C
ATOM   1810 1HD  LYS A 120      13.679 -94.097  88.421  1.00-13.51           H
ATOM   1811 2HD  LYS A 120      13.011 -92.503  87.993  1.00-13.51           H
ATOM   1812  CE  LYS A 120      12.835 -93.003  90.079  1.00-13.51           C
ATOM   1813 1HE  LYS A 120      12.194 -92.126  90.200  1.00-13.51           H
ATOM   1814 2HE  LYS A 120      12.372 -93.818  90.639  1.00-13.51           H
ATOM   1815  NZ  LYS A 120      14.175 -92.726  90.693  1.00-13.51           N
ATOM   1816 1HZ  LYS A 120      14.057 -92.465  91.666  1.00-13.51           H
ATOM   1817 2HZ  LYS A 120      14.642 -91.969  90.210  1.00-13.51           H
ATOM   1818 3HZ  LYS A 120      14.746 -93.560  90.649  1.00-13.51           H
ATOM   1819  N   ALA A 121       8.271 -94.286  85.836  1.00-16.31           N
ATOM   1820  H   ALA A 121       8.704 -94.244  84.921  1.00-16.31           H
ATOM   1821  CA  ALA A 121       6.933 -93.715  86.018  1.00-16.31           C
ATOM   1822  HA  ALA A 121       6.974 -92.984  86.828  1.00-16.31           H
ATOM   1823  C   ALA A 121       5.889 -94.781  86.396  1.00-16.31           C
ATOM   1824  O   ALA A 121       4.881 -94.502  87.055  1.00-16.31           O
ATOM   1825  CB  ALA A 121       6.513 -92.996  84.735  1.00-16.31           C
ATOM   1826 1HB  ALA A 121       7.250 -92.233  84.482  1.00-16.31           H
ATOM   1827 2HB  ALA A 121       5.546 -92.516  84.891  1.00-16.31           H
ATOM   1828 3HB  ALA A 121       6.432 -93.710  83.913  1.00-16.31           H
ATOM   1829  N   LEU A 122       6.135 -96.009  85.964  1.00 -0.67           N
ATOM   1830  H   LEU A 122       6.971 -96.179  85.415  1.00 -0.67           H
ATOM   1831  CA  LEU A 122       5.240 -97.135  86.219  1.00 -0.67           C
ATOM   1832  HA  LEU A 122       4.234 -96.763  86.398  1.00 -0.67           H
ATOM   1833  C   LEU A 122       5.669 -97.937  87.448  1.00 -0.67           C
ATOM   1834  O   LEU A 122       5.031 -98.923  87.794  1.00 -0.67           O
ATOM   1835  CB  LEU A 122       5.215 -98.039  84.979  1.00 -0.67           C
ATOM   1836 1HB  LEU A 122       6.228 -98.410  84.823  1.00 -0.67           H
ATOM   1837 2HB  LEU A 122       4.574 -98.895  85.190  1.00 -0.67           H
ATOM   1838  CG  LEU A 122       4.735 -97.399  83.663  1.00 -0.67           C
ATOM   1839  HG  LEU A 122       5.290 -96.482  83.491  1.00 -0.67           H
ATOM   1840  CD1 LEU A 122       5.012 -98.338  82.495  1.00 -0.67           C
ATOM   1841 1HD1 LEU A 122       4.672 -97.886  81.566  1.00 -0.67           H
ATOM   1842 2HD1 LEU A 122       4.493 -99.282  82.638  1.00 -0.67           H
ATOM   1843 3HD1 LEU A 122       6.083 -98.517  82.426  1.00 -0.67           H
ATOM   1844  CD2 LEU A 122       3.262 -97.040  83.682  1.00 -0.67           C
ATOM   1845 1HD2 LEU A 122       2.984 -96.573  82.738  1.00 -0.67           H
ATOM   1846 2HD2 LEU A 122       3.062 -96.328  84.482  1.00 -0.67           H
ATOM   1847 3HD2 LEU A 122       2.663 -97.937  83.832  1.00 -0.67           H
ATOM   1848  N   THR A 123       6.739 -97.514  88.109  1.00  1.48           N
ATOM   1849  H   THR A 123       7.193 -96.656  87.824  1.00  1.48           H
ATOM   1850  CA  THR A 123       7.323 -98.252  89.234  1.00  1.48           C
ATOM   1851  HA  THR A 123       6.803 -99.199  89.355  1.00  1.48           H
ATOM   1852  C   THR A 123       7.249 -97.458  90.539  1.00  1.48           C
ATOM   1853  O   THR A 123       7.811 -96.362  90.629  1.00  1.48           O
ATOM   1854  CB  THR A 123       8.808 -98.561  88.931  1.00  1.48           C
ATOM   1855  HB  THR A 123       9.346 -97.627  88.769  1.00  1.48           H
ATOM   1856  OG1 THR A 123       8.877 -99.361  87.749  1.00  1.48           O
ATOM   1857  HG1 THR A 123       8.741 -98.771  86.989  1.00  1.48           H
ATOM   1858  CG2 THR A 123       9.501 -99.340  90.024  1.00  1.48           C
ATOM   1859 1HG2 THR A 123      10.496 -99.620  89.684  1.00  1.48           H
ATOM   1860 2HG2 THR A 123       8.936-100.241  90.260  1.00  1.48           H
ATOM   1861 3HG2 THR A 123       9.605 -98.725  90.914  1.00  1.48           H
ATOM   1862  N   PRO A 124       6.552 -97.980  91.567  1.00 -0.29           N
ATOM   1863  CA  PRO A 124       6.646 -97.268  92.848  1.00 -0.29           C
ATOM   1864  HA  PRO A 124       6.222 -96.272  92.744  1.00 -0.29           H
ATOM   1865  C   PRO A 124       8.077 -97.177  93.368  1.00 -0.29           C
ATOM   1866  O   PRO A 124       8.875 -98.100  93.205  1.00 -0.29           O
ATOM   1867  CB  PRO A 124       5.797 -98.128  93.791  1.00 -0.29           C
ATOM   1868 1HB  PRO A 124       6.429 -98.848  94.311  1.00 -0.29           H
ATOM   1869 2HB  PRO A 124       5.259 -97.510  94.507  1.00 -0.29           H
ATOM   1870  CG  PRO A 124       4.858 -98.835  92.893  1.00 -0.29           C
ATOM   1871 1HG  PRO A 124       4.473 -99.738  93.364  1.00 -0.29           H
ATOM   1872 2HG  PRO A 124       4.042 -98.170  92.608  1.00 -0.29           H
ATOM   1873  CD  PRO A 124       5.691 -99.169  91.693  1.00 -0.29           C
ATOM   1874 1HD  PRO A 124       6.291-100.059  91.873  1.00 -0.29           H
ATOM   1875 2HD  PRO A 124       5.060 -99.292  90.813  1.00 -0.29           H
ATOM   1876  N   GLU A 125       8.408 -96.070  94.014  1.00 -0.45           N
ATOM   1877  H   GLU A 125       7.699 -95.362  94.188  1.00 -0.45           H
ATOM   1878  CA  GLU A 125       9.787 -95.795  94.432  1.00 -0.45           C
ATOM   1879  HA  GLU A 125      10.446 -95.867  93.566  1.00 -0.45           H
ATOM   1880  C   GLU A 125      10.286 -96.784  95.485  1.00 -0.45           C
ATOM   1881  O   GLU A 125      11.489 -97.025  95.625  1.00 -0.45           O
ATOM   1882  CB  GLU A 125       9.868 -94.375  94.996  1.00 -0.45           C
ATOM   1883 1HB  GLU A 125       9.130 -94.298  95.792  1.00 -0.45           H
ATOM   1884 2HB  GLU A 125      10.852 -94.220  95.438  1.00 -0.45           H
ATOM   1885  CG  GLU A 125       9.592 -93.246  94.000  1.00 -0.45           C
ATOM   1886 1HG  GLU A 125       8.712 -93.488  93.403  1.00 -0.45           H
ATOM   1887 2HG  GLU A 125       9.367 -92.350  94.579  1.00 -0.45           H
ATOM   1888  CD  GLU A 125      10.762 -92.920  93.076  1.00 -0.45           C
ATOM   1889  OE1 GLU A 125      11.794 -93.634  93.081  1.00 -0.45           O
ATOM   1890  OE2 GLU A 125      10.693 -91.889  92.366  1.00 -0.45           O
ATOM   1891  N   ASP A 126       9.337 -97.411  96.164  1.00 -2.40           N
ATOM   1892  H   ASP A 126       8.378 -97.151  95.984  1.00 -2.40           H
ATOM   1893  CA  ASP A 126       9.614 -98.461  97.144  1.00 -2.40           C
ATOM   1894  HA  ASP A 126      10.197 -98.048  97.967  1.00 -2.40           H
ATOM   1895  C   ASP A 126      10.378 -99.643  96.554  1.00 -2.40           C
ATOM   1896  O   ASP A 126      11.244-100.225  97.223  1.00 -2.40           O
ATOM   1897  CB  ASP A 126       8.302 -99.043  97.682  1.00 -2.40           C
ATOM   1898 1HB  ASP A 126       7.679 -99.321  96.833  1.00 -2.40           H
ATOM   1899 2HB  ASP A 126       8.525 -99.937  98.265  1.00 -2.40           H
ATOM   1900  CG  ASP A 126       7.537 -98.080  98.560  1.00 -2.40           C
ATOM   1901  OD1 ASP A 126       8.088 -97.582  99.560  1.00 -2.40           O
ATOM   1902  OD2 ASP A 126       6.357 -97.793  98.254  1.00 -2.40           O
ATOM   1903  N   ILE A 127      10.034-100.018  95.326  1.00 24.33           N
ATOM   1904  H   ILE A 127       9.386 -99.446  94.795  1.00 24.33           H
ATOM   1905  CA  ILE A 127      10.485-101.283  94.732  1.00 24.33           C
ATOM   1906  HA  ILE A 127      10.997-101.854  95.504  1.00 24.33           H
ATOM   1907  C   ILE A 127      11.488-101.097  93.590  1.00 24.33           C
ATOM   1908  O   ILE A 127      11.898-102.049  92.939  1.00 24.33           O
ATOM   1909  CB  ILE A 127       9.271-102.148  94.273  1.00 24.33           C
ATOM   1910  HB  ILE A 127       9.665-103.101  93.942  1.00 24.33           H
ATOM   1911  CG1 ILE A 127       8.521-101.536  93.079  1.00 24.33           C
ATOM   1912 1HG1 ILE A 127       7.928-100.691  93.425  1.00 24.33           H
ATOM   1913 2HG1 ILE A 127       9.249-101.171  92.359  1.00 24.33           H
ATOM   1914  CG2 ILE A 127       8.312-102.408  95.468  1.00 24.33           C
ATOM   1915 1HG2 ILE A 127       7.602-103.191  95.199  1.00 24.33           H
ATOM   1916 2HG2 ILE A 127       7.765-101.503  95.732  1.00 24.33           H
ATOM   1917 3HG2 ILE A 127       8.884-102.755  96.330  1.00 24.33           H
ATOM   1918  CD1 ILE A 127       7.607-102.530  92.345  1.00 24.33           C
ATOM   1919 1HD1 ILE A 127       7.225-102.067  91.434  1.00 24.33           H
ATOM   1920 2HD1 ILE A 127       6.768-102.812  92.982  1.00 24.33           H
ATOM   1921 3HD1 ILE A 127       8.176-103.421  92.074  1.00 24.33           H
ATOM   1922  N   HIS A 128      11.901 -99.854  93.399  1.00 29.76           N
ATOM   1923  H   HIS A 128      11.571 -99.150  94.043  1.00 29.76           H
ATOM   1924  CA  HIS A 128      12.783 -99.411  92.316  1.00 29.76           C
ATOM   1925  HA  HIS A 128      12.207 -99.392  91.391  1.00 29.76           H
ATOM   1926  C   HIS A 128      14.066-100.213  92.019  1.00 29.76           C
ATOM   1927  O   HIS A 128      14.466-100.337  90.855  1.00 29.76           O
ATOM   1928  CB  HIS A 128      13.135 -97.972  92.703  1.00 29.76           C
ATOM   1929 1HB  HIS A 128      12.207 -97.413  92.819  1.00 29.76           H
ATOM   1930 2HB  HIS A 128      13.647 -97.986  93.664  1.00 29.76           H
ATOM   1931  CG  HIS A 128      14.004 -97.248  91.724  1.00 29.76           C
ATOM   1932  ND1 HIS A 128      15.376 -97.316  91.708  1.00 29.76           N
ATOM   1933  HD1 HIS A 128      15.957 -97.923  92.283  1.00 29.76           H
ATOM   1934  CD2 HIS A 128      13.685 -96.364  90.747  1.00 29.76           C
ATOM   1935  HD2 HIS A 128      12.678 -96.080  90.480  1.00 29.76           H
ATOM   1936  CE1 HIS A 128      15.823 -96.460  90.798  1.00 29.76           C
ATOM   1937  HE1 HIS A 128      16.870 -96.290  90.592  1.00 29.76           H
ATOM   1938  NE2 HIS A 128      14.831 -95.855  90.175  1.00 29.76           N
ATOM   1939  N   GLY A 129      14.726-100.754  93.035  1.00 13.85           N
ATOM   1940  H   GLY A 129      14.373-100.654  93.978  1.00 13.85           H
ATOM   1941  CA  GLY A 129      15.969-101.479  92.805  1.00 13.85           C
ATOM   1942 1HA  GLY A 129      16.332-101.901  93.742  1.00 13.85           H
ATOM   1943 2HA  GLY A 129      15.784-102.292  92.102  1.00 13.85           H
ATOM   1944  C   GLY A 129      17.031-100.560  92.225  1.00 13.85           C
ATOM   1945  O   GLY A 129      17.136 -99.400  92.636  1.00 13.85           O
ATOM   1946  N   THR A 130      17.804-101.027  91.255  1.00 14.38           N
ATOM   1947  H   THR A 130      17.727-102.004  90.974  1.00 14.38           H
ATOM   1948  CA  THR A 130      18.774-100.177  90.549  1.00 14.38           C
ATOM   1949  HA  THR A 130      19.091 -99.350  91.182  1.00 14.38           H
ATOM   1950  C   THR A 130      18.208 -99.616  89.252  1.00 14.38           C
ATOM   1951  O   THR A 130      18.939 -99.000  88.473  1.00 14.38           O
ATOM   1952  CB  THR A 130      20.009-100.987  90.117  1.00 14.38           C
ATOM   1953  HB  THR A 130      20.675-100.358  89.527  1.00 14.38           H
ATOM   1954  OG1 THR A 130      19.577-102.101  89.332  1.00 14.38           O
ATOM   1955  HG1 THR A 130      20.338-102.674  89.197  1.00 14.38           H
ATOM   1956  CG2 THR A 130      20.773-101.509  91.303  1.00 14.38           C
ATOM   1957 1HG2 THR A 130      21.656-102.043  90.955  1.00 14.38           H
ATOM   1958 2HG2 THR A 130      20.154-102.187  91.889  1.00 14.38           H
ATOM   1959 3HG2 THR A 130      21.088-100.677  91.930  1.00 14.38           H
ATOM   1960  N   LEU A 131      16.939 -99.918  88.983  1.00 29.95           N
ATOM   1961  H   LEU A 131      16.373-100.343  89.710  1.00 29.95           H
ATOM   1962  CA  LEU A 131      16.302 -99.699  87.677  1.00 29.95           C
ATOM   1963  HA  LEU A 131      15.324-100.181  87.707  1.00 29.95           H
ATOM   1964  C   LEU A 131      17.106-100.346  86.541  1.00 29.95           C
ATOM   1965  O   LEU A 131      17.119 -99.869  85.415  1.00 29.95           O
ATOM   1966  CB  LEU A 131      16.085 -98.200  87.424  1.00 29.95           C
ATOM   1967 1HB  LEU A 131      15.886 -97.741  88.387  1.00 29.95           H
ATOM   1968 2HB  LEU A 131      17.034 -97.799  87.070  1.00 29.95           H
ATOM   1969  CG  LEU A 131      14.991 -97.708  86.462  1.00 29.95           C
ATOM   1970  HG  LEU A 131      15.083 -98.229  85.510  1.00 29.95           H
ATOM   1971  CD1 LEU A 131      13.586 -97.934  87.011  1.00 29.95           C
ATOM   1972 1HD1 LEU A 131      12.851 -97.535  86.313  1.00 29.95           H
ATOM   1973 2HD1 LEU A 131      13.476 -97.443  87.978  1.00 29.95           H
ATOM   1974 3HD1 LEU A 131      13.408 -99.000  87.129  1.00 29.95           H
ATOM   1975  CD2 LEU A 131      15.199 -96.222  86.213  1.00 29.95           C
ATOM   1976 1HD2 LEU A 131      14.440 -95.857  85.525  1.00 29.95           H
ATOM   1977 2HD2 LEU A 131      16.179 -96.059  85.766  1.00 29.95           H
ATOM   1978 3HD2 LEU A 131      15.131 -95.672  87.152  1.00 29.95           H
ATOM   1979  N   GLY A 132      17.811-101.428  86.851  1.00 -5.37           N
ATOM   1980  H   GLY A 132      17.829-101.759  87.805  1.00 -5.37           H
ATOM   1981  CA  GLY A 132      18.578-102.148  85.847  1.00 -5.37           C
ATOM   1982 1HA  GLY A 132      18.742-103.165  86.204  1.00 -5.37           H
ATOM   1983 2HA  GLY A 132      17.989-102.205  84.937  1.00 -5.37           H
ATOM   1984  C   GLY A 132      19.927-101.558  85.486  1.00 -5.37           C
ATOM   1985  O   GLY A 132      20.574-102.035  84.552  1.00 -5.37           O
ATOM   1986  N   MET A 133      20.389-100.548  86.212  1.00 17.07           N
ATOM   1987  H   MET A 133      19.831-100.163  86.964  1.00 17.07           H
ATOM   1988  CA  MET A 133      21.729-100.016  85.966  1.00 17.07           C
ATOM   1989  HA  MET A 133      21.844 -99.823  84.900  1.00 17.07           H
ATOM   1990  C   MET A 133      22.763-101.062  86.375  1.00 17.07           C
ATOM   1991  O   MET A 133      22.639-101.711  87.413  1.00 17.07           O
ATOM   1992  CB  MET A 133      21.954 -98.712  86.737  1.00 17.07           C
ATOM   1993 1HB  MET A 133      21.238 -97.972  86.381  1.00 17.07           H
ATOM   1994 2HB  MET A 133      21.760 -98.897  87.792  1.00 17.07           H
ATOM   1995  CG  MET A 133      23.363 -98.139  86.610  1.00 17.07           C
ATOM   1996 1HG  MET A 133      23.397 -97.174  87.106  1.00 17.07           H
ATOM   1997 2HG  MET A 133      24.053 -98.809  87.122  1.00 17.07           H
ATOM   1998  SD  MET A 133      23.939 -97.932  84.920  1.00 17.07           S
ATOM   1999  CE  MET A 133      25.698 -97.675  85.205  1.00 17.07           C
ATOM   2000 1HE  MET A 133      26.202 -97.485  84.260  1.00 17.07           H
ATOM   2001 2HE  MET A 133      26.130 -98.561  85.666  1.00 17.07           H
ATOM   2002 3HE  MET A 133      25.840 -96.828  85.876  1.00 17.07           H
ATOM   2003  N   THR A 134      23.771-101.232  85.535  1.00  9.30           N
ATOM   2004  H   THR A 134      23.829-100.653  84.711  1.00  9.30           H
ATOM   2005  CA  THR A 134      24.848-102.187  85.752  1.00  9.30           C
ATOM   2006  HA  THR A 134      24.445-103.170  85.995  1.00  9.30           H
ATOM   2007  C   THR A 134      25.760-101.727  86.881  1.00  9.30           C
ATOM   2008  O   THR A 134      26.129-100.555  86.938  1.00  9.30           O
ATOM   2009  CB  THR A 134      25.686-102.255  84.463  1.00  9.30           C
ATOM   2010  HB  THR A 134      26.613-102.797  84.644  1.00  9.30           H
ATOM   2011  OG1 THR A 134      25.951-100.922  84.012  1.00  9.30           O
ATOM   2012  HG1 THR A 134      26.460-100.484  84.707  1.00  9.30           H
ATOM   2013  CG2 THR A 134      24.925-102.909  83.347  1.00  9.30           C
ATOM   2014 1HG2 THR A 134      25.589-103.043  82.499  1.00  9.30           H
ATOM   2015 2HG2 THR A 134      24.079-102.290  83.047  1.00  9.30           H
ATOM   2016 3HG2 THR A 134      24.566-103.884  83.671  1.00  9.30           H
ATOM   2017  N   GLN A 135      26.137-102.635  87.770  1.00 13.42           N
ATOM   2018  H   GLN A 135      25.781-103.581  87.715  1.00 13.42           H
ATOM   2019  CA  GLN A 135      27.079-102.320  88.840  1.00 13.42           C
ATOM   2020  HA  GLN A 135      27.549-101.359  88.640  1.00 13.42           H
ATOM   2021  C   GLN A 135      28.176-103.377  88.887  1.00 13.42           C
ATOM   2022  O   GLN A 135      27.909-104.573  88.731  1.00 13.42           O
ATOM   2023  CB  GLN A 135      26.357-102.250  90.192  1.00 13.42           C
ATOM   2024 1HB  GLN A 135      25.852-103.197  90.383  1.00 13.42           H
ATOM   2025 2HB  GLN A 135      27.106-102.102  90.967  1.00 13.42           H
ATOM   2026  CG  GLN A 135      25.341-101.114  90.293  1.00 13.42           C
ATOM   2027 1HG  GLN A 135      25.809-100.200  89.928  1.00 13.42           H
ATOM   2028 2HG  GLN A 135      24.478-101.336  89.666  1.00 13.42           H
ATOM   2029  CD  GLN A 135      24.876-100.869  91.711  1.00 13.42           C
ATOM   2030  OE1 GLN A 135      24.172-101.676  92.318  1.00 13.42           O
ATOM   2031  NE2 GLN A 135      25.253 -99.742  92.255  1.00 13.42           N
ATOM   2032 1HE2 GLN A 135      24.950 -99.519  93.193  1.00 13.42           H
ATOM   2033 2HE2 GLN A 135      25.855 -99.114  91.750  1.00 13.42           H
ATOM   2034  N   LEU A 136      29.412-102.945  89.089  1.00 13.56           N
ATOM   2035  H   LEU A 136      29.591-101.948  89.147  1.00 13.56           H
ATOM   2036  CA  LEU A 136      30.513-103.882  89.279  1.00 13.56           C
ATOM   2037  HA  LEU A 136      30.479-104.642  88.502  1.00 13.56           H
ATOM   2038  C   LEU A 136      30.351-104.562  90.627  1.00 13.56           C
ATOM   2039  O   LEU A 136      29.961-103.934  91.616  1.00 13.56           O
ATOM   2040  CB  LEU A 136      31.884-103.194  89.267  1.00 13.56           C
ATOM   2041 1HB  LEU A 136      31.891-102.447  90.061  1.00 13.56           H
ATOM   2042 2HB  LEU A 136      32.614-103.957  89.539  1.00 13.56           H
ATOM   2043  CG  LEU A 136      32.407-102.523  87.989  1.00 13.56           C
ATOM   2044  HG  LEU A 136      31.805-101.642  87.775  1.00 13.56           H
ATOM   2045  CD1 LEU A 136      33.863-102.093  88.203  1.00 13.56           C
ATOM   2046 1HD1 LEU A 136      34.216-101.548  87.328  1.00 13.56           H
ATOM   2047 2HD1 LEU A 136      34.496-102.967  88.368  1.00 13.56           H
ATOM   2048 3HD1 LEU A 136      33.933-101.441  89.073  1.00 13.56           H
ATOM   2049  CD2 LEU A 136      32.333-103.461  86.799  1.00 13.56           C
ATOM   2050 1HD2 LEU A 136      32.899-103.057  85.964  1.00 13.56           H
ATOM   2051 2HD2 LEU A 136      31.295-103.555  86.487  1.00 13.56           H
ATOM   2052 3HD2 LEU A 136      32.731-104.440  87.065  1.00 13.56           H
ATOM   2053  N   ASN A 137      30.735-105.827  90.666  1.00  6.73           N
ATOM   2054  H   ASN A 137      31.014-106.287  89.805  1.00  6.73           H
ATOM   2055  CA  ASN A 137      30.852-106.565  91.916  1.00  6.73           C
ATOM   2056  HA  ASN A 137      29.900-106.546  92.445  1.00  6.73           H
ATOM   2057  C   ASN A 137      31.942-105.858  92.736  1.00  6.73           C
ATOM   2058  O   ASN A 137      33.004-105.526  92.182  1.00  6.73           O
ATOM   2059  CB  ASN A 137      31.243-108.010  91.594  1.00  6.73           C
ATOM   2060 1HB  ASN A 137      30.509-108.420  90.907  1.00  6.73           H
ATOM   2061 2HB  ASN A 137      32.215-108.021  91.111  1.00  6.73           H
ATOM   2062  CG  ASN A 137      31.316-108.890  92.816  1.00  6.73           C
ATOM   2063  OD1 ASN A 137      32.080-108.629  93.733  1.00  6.73           O
ATOM   2064  ND2 ASN A 137      30.559-109.943  92.824  1.00  6.73           N
ATOM   2065 1HD2 ASN A 137      30.597-110.572  93.618  1.00  6.73           H
ATOM   2066 2HD2 ASN A 137      29.956-110.146  92.039  1.00  6.73           H
ATOM   2067  N   PRO A 138      31.716-105.604  94.041  1.00-20.04           N
ATOM   2068  CA  PRO A 138      32.755-104.903  94.809  1.00-20.04           C
ATOM   2069  HA  PRO A 138      32.899-103.900  94.407  1.00-20.04           H
ATOM   2070  C   PRO A 138      34.107-105.599  94.914  1.00-20.04           C
ATOM   2071  O   PRO A 138      35.116-104.939  95.184  1.00-20.04           O
ATOM   2072  CB  PRO A 138      32.147-104.822  96.212  1.00-20.04           C
ATOM   2073 1HB  PRO A 138      32.478-105.670  96.812  1.00-20.04           H
ATOM   2074 2HB  PRO A 138      32.422-103.888  96.695  1.00-20.04           H
ATOM   2075  CG  PRO A 138      30.705-104.885  95.998  1.00-20.04           C
ATOM   2076 1HG  PRO A 138      30.188-105.207  96.900  1.00-20.04           H
ATOM   2077 2HG  PRO A 138      30.339-103.913  95.668  1.00-20.04           H
ATOM   2078  CD  PRO A 138      30.550-105.889  94.899  1.00-20.04           C
ATOM   2079 1HD  PRO A 138      30.603-106.907  95.291  1.00-20.04           H
ATOM   2080 2HD  PRO A 138      29.613-105.724  94.366  1.00-20.04           H
ATOM   2081  N   LYS A 139      34.157-106.912  94.724  1.00 -4.81           N
ATOM   2082  H   LYS A 139      33.301-107.433  94.533  1.00 -4.81           H
ATOM   2083  CA  LYS A 139      35.420-107.647  94.797  1.00 -4.81           C
ATOM   2084  HA  LYS A 139      35.986-107.267  95.648  1.00 -4.81           H
ATOM   2085  C   LYS A 139      36.288-107.452  93.559  1.00 -4.81           C
ATOM   2086  O   LYS A 139      37.503-107.644  93.633  1.00 -4.81           O
ATOM   2087  CB  LYS A 139      35.161-109.140  95.041  1.00 -4.81           C
ATOM   2088 1HB  LYS A 139      34.572-109.553  94.222  1.00 -4.81           H
ATOM   2089 2HB  LYS A 139      36.123-109.652  95.071  1.00 -4.81           H
ATOM   2090  CG  LYS A 139      34.442-109.392  96.364  1.00 -4.81           C
ATOM   2091 1HG  LYS A 139      34.969-108.844  97.143  1.00 -4.81           H
ATOM   2092 2HG  LYS A 139      33.420-109.016  96.304  1.00 -4.81           H
ATOM   2093  CD  LYS A 139      34.416-110.865  96.753  1.00 -4.81           C
ATOM   2094 1HD  LYS A 139      33.866-111.443  96.009  1.00 -4.81           H
ATOM   2095 2HD  LYS A 139      35.441-111.229  96.809  1.00 -4.81           H
ATOM   2096  CE  LYS A 139      33.760-111.011  98.125  1.00 -4.81           C
ATOM   2097 1HE  LYS A 139      34.209-110.277  98.797  1.00 -4.81           H
ATOM   2098 2HE  LYS A 139      32.696-110.779  98.035  1.00 -4.81           H
ATOM   2099  NZ  LYS A 139      33.921-112.369  98.739  1.00 -4.81           N
ATOM   2100 1HZ  LYS A 139      33.498-112.392  99.659  1.00 -4.81           H
ATOM   2101 2HZ  LYS A 139      34.908-112.590  98.825  1.00 -4.81           H
ATOM   2102 3HZ  LYS A 139      33.465-113.067  98.159  1.00 -4.81           H
ATOM   2103  N   LEU A 140      35.709-107.047  92.436  1.00 10.26           N
ATOM   2104  H   LEU A 140      34.714-106.873  92.411  1.00 10.26           H
ATOM   2105  CA  LEU A 140      36.514-106.796  91.236  1.00 10.26           C
ATOM   2106  HA  LEU A 140      37.257-107.585  91.127  1.00 10.26           H
ATOM   2107  C   LEU A 140      37.229-105.457  91.335  1.00 10.26           C
ATOM   2108  O   LEU A 140      36.694-104.503  91.908  1.00 10.26           O
ATOM   2109  CB  LEU A 140      35.668-106.720  89.958  1.00 10.26           C
ATOM   2110 1HB  LEU A 140      34.946-105.912  90.080  1.00 10.26           H
ATOM   2111 2HB  LEU A 140      36.350-106.410  89.169  1.00 10.26           H
ATOM   2112  CG  LEU A 140      34.915-107.931  89.403  1.00 10.26           C
ATOM   2113  HG  LEU A 140      34.006-108.067  89.980  1.00 10.26           H
ATOM   2114  CD1 LEU A 140      34.544-107.624  87.953  1.00 10.26           C
ATOM   2115 1HD1 LEU A 140      33.927-108.431  87.569  1.00 10.26           H
ATOM   2116 2HD1 LEU A 140      35.438-107.536  87.337  1.00 10.26           H
ATOM   2117 3HD1 LEU A 140      33.968-106.700  87.906  1.00 10.26           H
ATOM   2118  CD2 LEU A 140      35.707-109.219  89.465  1.00 10.26           C
ATOM   2119 1HD2 LEU A 140      35.129-110.028  89.021  1.00 10.26           H
ATOM   2120 2HD2 LEU A 140      35.890-109.480  90.504  1.00 10.26           H
ATOM   2121 3HD2 LEU A 140      36.654-109.121  88.934  1.00 10.26           H
ATOM   2122  N   THR A 141      38.382-105.335  90.695  1.00-14.44           N
ATOM   2123  H   THR A 141      38.837-106.156  90.310  1.00-14.44           H
ATOM   2124  CA  THR A 141      38.948-104.012  90.431  1.00-14.44           C
ATOM   2125  HA  THR A 141      38.808-103.369  91.300  1.00-14.44           H
ATOM   2126  C   THR A 141      38.206-103.430  89.232  1.00-14.44           C
ATOM   2127  O   THR A 141      37.604-104.168  88.442  1.00-14.44           O
ATOM   2128  CB  THR A 141      40.449-104.045  90.060  1.00-14.44           C
ATOM   2129  HB  THR A 141      40.809-103.026  89.920  1.00-14.44           H
ATOM   2130  OG1 THR A 141      40.633-104.767  88.844  1.00-14.44           O
ATOM   2131  HG1 THR A 141      41.515-105.150  88.878  1.00-14.44           H
ATOM   2132  CG2 THR A 141      41.287-104.731  91.105  1.00-14.44           C
ATOM   2133 1HG2 THR A 141      42.342-104.597  90.874  1.00-14.44           H
ATOM   2134 2HG2 THR A 141      41.064-105.798  91.132  1.00-14.44           H
ATOM   2135 3HG2 THR A 141      41.084-104.299  92.082  1.00-14.44           H
ATOM   2136  N   ALA A 142      38.291-102.125  89.022  1.00 -6.05           N
ATOM   2137  H   ALA A 142      38.774-101.534  89.694  1.00 -6.05           H
ATOM   2138  CA  ALA A 142      37.686-101.527  87.834  1.00 -6.05           C
ATOM   2139  HA  ALA A 142      36.634-101.809  87.805  1.00 -6.05           H
ATOM   2140  C   ALA A 142      38.347-102.061  86.556  1.00 -6.05           C
ATOM   2141  O   ALA A 142      37.695-102.216  85.529  1.00 -6.05           O
ATOM   2142  CB  ALA A 142      37.779-100.012  87.908  1.00 -6.05           C
ATOM   2143 1HB  ALA A 142      37.352 -99.661  88.849  1.00 -6.05           H
ATOM   2144 2HB  ALA A 142      37.210 -99.580  87.084  1.00 -6.05           H
ATOM   2145 3HB  ALA A 142      38.820 -99.695  87.834  1.00 -6.05           H
ATOM   2146  N   ALA A 143      39.627-102.399  86.639  1.00-18.02           N
ATOM   2147  H   ALA A 143      40.122-102.243  87.503  1.00-18.02           H
ATOM   2148  CA  ALA A 143      40.339-102.997  85.512  1.00-18.02           C
ATOM   2149  HA  ALA A 143      40.201-102.358  84.638  1.00-18.02           H
ATOM   2150  C   ALA A 143      39.812-104.396  85.159  1.00-18.02           C
ATOM   2151  O   ALA A 143      39.749-104.772  83.986  1.00-18.02           O
ATOM   2152  CB  ALA A 143      41.827-103.060  85.838  1.00-18.02           C
ATOM   2153 1HB  ALA A 143      42.202-102.056  86.031  1.00-18.02           H
ATOM   2154 2HB  ALA A 143      42.366-103.479  84.989  1.00-18.02           H
ATOM   2155 3HB  ALA A 143      41.997-103.687  86.715  1.00-18.02           H
ATOM   2156  N   GLN A 144      39.414-105.167  86.162  1.00-20.95           N
ATOM   2157  H   GLN A 144      39.502-104.845  87.120  1.00-20.95           H
ATOM   2158  CA  GLN A 144      38.807-106.472  85.908  1.00-20.95           C
ATOM   2159  HA  GLN A 144      39.408-107.010  85.176  1.00-20.95           H
ATOM   2160  C   GLN A 144      37.424-106.248  85.309  1.00-20.95           C
ATOM   2161  O   GLN A 144      37.029-106.961  84.399  1.00-20.95           O
ATOM   2162  CB  GLN A 144      38.710-107.314  87.185  1.00-20.95           C
ATOM   2163 1HB  GLN A 144      38.253-106.710  87.965  1.00-20.95           H
ATOM   2164 2HB  GLN A 144      38.067-108.173  86.990  1.00-20.95           H
ATOM   2165  CG  GLN A 144      40.057-107.833  87.672  1.00-20.95           C
ATOM   2166 1HG  GLN A 144      40.455-108.519  86.928  1.00-20.95           H
ATOM   2167 2HG  GLN A 144      40.751-107.003  87.767  1.00-20.95           H
ATOM   2168  CD  GLN A 144      39.982-108.541  89.007  1.00-20.95           C
ATOM   2169  OE1 GLN A 144      39.448-108.008  89.974  1.00-20.95           O
ATOM   2170  NE2 GLN A 144      40.549-109.716  89.092  1.00-20.95           N
ATOM   2171 1HE2 GLN A 144      40.515-110.210  89.969  1.00-20.95           H
ATOM   2172 2HE2 GLN A 144      41.022-110.117  88.292  1.00-20.95           H
ATOM   2173  N   GLY A 145      36.714-105.221  85.757  1.00-12.66           N
ATOM   2174  H   GLY A 145      37.066-104.653  86.521  1.00-12.66           H
ATOM   2175  CA  GLY A 145      35.414-104.920  85.174  1.00-12.66           C
ATOM   2176 1HA  GLY A 145      34.788-105.808  85.251  1.00-12.66           H
ATOM   2177 2HA  GLY A 145      34.948-104.111  85.732  1.00-12.66           H
ATOM   2178  C   GLY A 145      35.495-104.528  83.709  1.00-12.66           C
ATOM   2179  O   GLY A 145      34.746-105.040  82.878  1.00-12.66           O
ATOM   2180  N   PHE A 146      36.467-103.689  83.378  1.00 -2.16           N
ATOM   2181  H   PHE A 146      37.039-103.284  84.113  1.00 -2.16           H
ATOM   2182  CA  PHE A 146      36.761-103.327  81.991  1.00 -2.16           C
ATOM   2183  HA  PHE A 146      35.893-102.851  81.534  1.00 -2.16           H
ATOM   2184  C   PHE A 146      37.092-104.577  81.177  1.00 -2.16           C
ATOM   2185  O   PHE A 146      36.607-104.744  80.062  1.00 -2.16           O
ATOM   2186  CB  PHE A 146      37.954-102.361  81.972  1.00 -2.16           C
ATOM   2187 1HB  PHE A 146      37.658-101.420  82.436  1.00 -2.16           H
ATOM   2188 2HB  PHE A 146      38.754-102.793  82.570  1.00 -2.16           H
ATOM   2189  CG  PHE A 146      38.515-102.099  80.597  1.00 -2.16           C
ATOM   2190  CD1 PHE A 146      37.978-101.097  79.772  1.00 -2.16           C
ATOM   2191  HD1 PHE A 146      37.146-100.503  80.119  1.00 -2.16           H
ATOM   2192  CD2 PHE A 146      39.604-102.859  80.125  1.00 -2.16           C
ATOM   2193  HD2 PHE A 146      40.036-103.627  80.751  1.00 -2.16           H
ATOM   2194  CE1 PHE A 146      38.514-100.866  78.473  1.00 -2.16           C
ATOM   2195  HE1 PHE A 146      38.098-100.101  77.839  1.00 -2.16           H
ATOM   2196  CE2 PHE A 146      40.141-102.642  78.833  1.00 -2.16           C
ATOM   2197  HE2 PHE A 146      40.965-103.245  78.482  1.00 -2.16           H
ATOM   2198  CZ  PHE A 146      39.591-101.646  78.004  1.00 -2.16           C
ATOM   2199  HZ  PHE A 146      39.991-101.482  77.013  1.00 -2.16           H
ATOM   2200  N   GLY A 147      37.890-105.472  81.745  1.00-14.63           N
ATOM   2201  H   GLY A 147      38.255-105.306  82.674  1.00-14.63           H
ATOM   2202  CA  GLY A 147      38.289-106.672  81.028  1.00-14.63           C
ATOM   2203 1HA  GLY A 147      38.702-106.372  80.067  1.00-14.63           H
ATOM   2204 2HA  GLY A 147      39.067-107.181  81.594  1.00-14.63           H
ATOM   2205  C   GLY A 147      37.167-107.652  80.758  1.00-14.63           C
ATOM   2206  O   GLY A 147      37.095-108.207  79.660  1.00-14.63           O
ATOM   2207  N   VAL A 148      36.268-107.845  81.715  1.00-18.41           N
ATOM   2208  H   VAL A 148      36.372-107.379  82.612  1.00-18.41           H
ATOM   2209  CA  VAL A 148      35.117-108.718  81.490  1.00-18.41           C
ATOM   2210  HA  VAL A 148      35.471-109.683  81.129  1.00-18.41           H
ATOM   2211  C   VAL A 148      34.272-108.085  80.394  1.00-18.41           C
ATOM   2212  O   VAL A 148      33.917-108.776  79.447  1.00-18.41           O
ATOM   2213  CB  VAL A 148      34.262-108.939  82.774  1.00-18.41           C
ATOM   2214  HB  VAL A 148      33.990-107.963  83.168  1.00-18.41           H
ATOM   2215  CG1 VAL A 148      32.970-109.728  82.478  1.00-18.41           C
ATOM   2216 1HG1 VAL A 148      32.428-109.913  83.406  1.00-18.41           H
ATOM   2217 2HG1 VAL A 148      33.211-110.681  82.005  1.00-18.41           H
ATOM   2218 3HG1 VAL A 148      32.324-109.150  81.816  1.00-18.41           H
ATOM   2219  CG2 VAL A 148      35.053-109.690  83.849  1.00-18.41           C
ATOM   2220 1HG2 VAL A 148      34.463-109.743  84.763  1.00-18.41           H
ATOM   2221 2HG2 VAL A 148      35.981-109.171  84.074  1.00-18.41           H
ATOM   2222 3HG2 VAL A 148      35.285-110.702  83.515  1.00-18.41           H
ATOM   2223  N   GLU A 149      33.993-106.786  80.476  1.00-18.19           N
ATOM   2224  H   GLU A 149      34.351-106.239  81.253  1.00-18.19           H
ATOM   2225  CA  GLU A 149      33.153-106.122  79.472  1.00-18.19           C
ATOM   2226  HA  GLU A 149      32.189-106.625  79.428  1.00-18.19           H
ATOM   2227  C   GLU A 149      33.761-106.197  78.075  1.00-18.19           C
ATOM   2228  O   GLU A 149      33.049-106.435  77.096  1.00-18.19           O
ATOM   2229  CB  GLU A 149      32.906-104.650  79.820  1.00-18.19           C
ATOM   2230 1HB  GLU A 149      33.852-104.200  80.122  1.00-18.19           H
ATOM   2231 2HB  GLU A 149      32.569-104.143  78.917  1.00-18.19           H
ATOM   2232  CG  GLU A 149      31.866-104.400  80.914  1.00-18.19           C
ATOM   2233 1HG  GLU A 149      32.185-104.901  81.827  1.00-18.19           H
ATOM   2234 2HG  GLU A 149      31.823-103.327  81.110  1.00-18.19           H
ATOM   2235  CD  GLU A 149      30.463-104.883  80.544  1.00-18.19           C
ATOM   2236  OE1 GLU A 149      30.039-104.745  79.377  1.00-18.19           O
ATOM   2237  OE2 GLU A 149      29.741-105.377  81.436  1.00-18.19           O
ATOM   2238  N   ALA A 150      35.073-106.043  77.972  1.00-14.86           N
ATOM   2239  H   ALA A 150      35.624-105.831  78.799  1.00-14.86           H
ATOM   2240  CA  ALA A 150      35.744-106.161  76.685  1.00-14.86           C
ATOM   2241  HA  ALA A 150      35.277-105.464  75.989  1.00-14.86           H
ATOM   2242  C   ALA A 150      35.581-107.574  76.114  1.00-14.86           C
ATOM   2243  O   ALA A 150      35.239-107.732  74.942  1.00-14.86           O
ATOM   2244  CB  ALA A 150      37.228-105.794  76.835  1.00-14.86           C
ATOM   2245 1HB  ALA A 150      37.319-104.757  77.164  1.00-14.86           H
ATOM   2246 2HB  ALA A 150      37.734-105.913  75.878  1.00-14.86           H
ATOM   2247 3HB  ALA A 150      37.704-106.442  77.574  1.00-14.86           H
ATOM   2248  N   LEU A 151      35.802-108.601  76.924  1.00-21.28           N
ATOM   2249  H   LEU A 151      36.079-108.433  77.888  1.00-21.28           H
ATOM   2250  CA  LEU A 151      35.677-109.978  76.441  1.00-21.28           C
ATOM   2251  HA  LEU A 151      36.273-110.080  75.535  1.00-21.28           H
ATOM   2252  C   LEU A 151      34.249-110.363  76.076  1.00-21.28           C
ATOM   2253  O   LEU A 151      34.031-111.039  75.071  1.00-21.28           O
ATOM   2254  CB  LEU A 151      36.189-110.981  77.480  1.00-21.28           C
ATOM   2255 1HB  LEU A 151      35.730-110.737  78.438  1.00-21.28           H
ATOM   2256 2HB  LEU A 151      35.826-111.964  77.189  1.00-21.28           H
ATOM   2257  CG  LEU A 151      37.708-111.101  77.687  1.00-21.28           C
ATOM   2258  HG  LEU A 151      38.096-110.130  77.989  1.00-21.28           H
ATOM   2259  CD1 LEU A 151      37.975-112.100  78.800  1.00-21.28           C
ATOM   2260 1HD1 LEU A 151      39.041-112.122  79.028  1.00-21.28           H
ATOM   2261 2HD1 LEU A 151      37.647-113.099  78.507  1.00-21.28           H
ATOM   2262 3HD1 LEU A 151      37.432-111.800  79.694  1.00-21.28           H
ATOM   2263  CD2 LEU A 151      38.477-111.559  76.442  1.00-21.28           C
ATOM   2264 1HD2 LEU A 151      39.546-111.563  76.656  1.00-21.28           H
ATOM   2265 2HD2 LEU A 151      38.296-110.876  75.616  1.00-21.28           H
ATOM   2266 3HD2 LEU A 151      38.172-112.563  76.155  1.00-21.28           H
ATOM   2267  N   ILE A 152      33.259-109.969  76.863  1.00 12.28           N
ATOM   2268  H   ILE A 152      33.452-109.432  77.706  1.00 12.28           H
ATOM   2269  CA  ILE A 152      31.885-110.352  76.534  1.00 12.28           C
ATOM   2270  HA  ILE A 152      31.905-111.393  76.214  1.00 12.28           H
ATOM   2271  C   ILE A 152      31.357-109.570  75.332  1.00 12.28           C
ATOM   2272  O   ILE A 152      30.643-110.121  74.494  1.00 12.28           O
ATOM   2273  CB  ILE A 152      30.929-110.309  77.762  1.00 12.28           C
ATOM   2274  HB  ILE A 152      29.956-110.640  77.415  1.00 12.28           H
ATOM   2275  CG1 ILE A 152      30.759-108.893  78.340  1.00 12.28           C
ATOM   2276 1HG1 ILE A 152      31.704-108.571  78.749  1.00 12.28           H
ATOM   2277 2HG1 ILE A 152      30.511-108.212  77.534  1.00 12.28           H
ATOM   2278  CG2 ILE A 152      31.423-111.310  78.839  1.00 12.28           C
ATOM   2279 1HG2 ILE A 152      30.666-111.430  79.613  1.00 12.28           H
ATOM   2280 2HG2 ILE A 152      32.350-110.955  79.295  1.00 12.28           H
ATOM   2281 3HG2 ILE A 152      31.602-112.286  78.383  1.00 12.28           H
ATOM   2282  CD1 ILE A 152      29.704-108.739  79.439  1.00 12.28           C
ATOM   2283 1HD1 ILE A 152      29.564-107.679  79.653  1.00 12.28           H
ATOM   2284 2HD1 ILE A 152      30.039-109.236  80.348  1.00 12.28           H
ATOM   2285 3HD1 ILE A 152      28.756-109.167  79.112  1.00 12.28           H
ATOM   2286  N   THR A 153      31.775-108.323  75.158  1.00  0.39           N
ATOM   2287  H   THR A 153      32.372-107.875  75.847  1.00  0.39           H
ATOM   2288  CA  THR A 153      31.338-107.577  73.980  1.00  0.39           C
ATOM   2289  HA  THR A 153      30.271-107.749  73.846  1.00  0.39           H
ATOM   2290  C   THR A 153      32.061-108.065  72.734  1.00  0.39           C
ATOM   2291  O   THR A 153      31.486-108.078  71.648  1.00  0.39           O
ATOM   2292  CB  THR A 153      31.547-106.070  74.132  1.00  0.39           C
ATOM   2293  HB  THR A 153      32.608-105.830  74.064  1.00  0.39           H
ATOM   2294  OG1 THR A 153      31.054-105.666  75.410  1.00  0.39           O
ATOM   2295  HG1 THR A 153      31.714-105.907  76.080  1.00  0.39           H
ATOM   2296  CG2 THR A 153      30.761-105.296  73.083  1.00  0.39           C
ATOM   2297 1HG2 THR A 153      30.836-104.232  73.282  1.00  0.39           H
ATOM   2298 2HG2 THR A 153      29.710-105.585  73.113  1.00  0.39           H
ATOM   2299 3HG2 THR A 153      31.171-105.491  72.094  1.00  0.39           H
ATOM   2300  N   PHE A 154      33.291-108.539  72.890  1.00  6.76           N
ATOM   2301  H   PHE A 154      33.750-108.493  73.793  1.00  6.76           H
ATOM   2302  CA  PHE A 154      34.000-109.149  71.769  1.00  6.76           C
ATOM   2303  HA  PHE A 154      34.117-108.407  70.982  1.00  6.76           H
ATOM   2304  C   PHE A 154      33.183-110.307  71.208  1.00  6.76           C
ATOM   2305  O   PHE A 154      32.974-110.386  70.003  1.00  6.76           O
ATOM   2306  CB  PHE A 154      35.384-109.661  72.188  1.00  6.76           C
ATOM   2307 1HB  PHE A 154      35.982-108.820  72.537  1.00  6.76           H
ATOM   2308 2HB  PHE A 154      35.267-110.364  73.007  1.00  6.76           H
ATOM   2309  CG  PHE A 154      36.118-110.365  71.080  1.00  6.76           C
ATOM   2310  CD1 PHE A 154      36.914-109.642  70.184  1.00  6.76           C
ATOM   2311  HD1 PHE A 154      37.032-108.576  70.312  1.00  6.76           H
ATOM   2312  CD2 PHE A 154      35.984-111.756  70.905  1.00  6.76           C
ATOM   2313  HD2 PHE A 154      35.382-112.329  71.595  1.00  6.76           H
ATOM   2314  CE1 PHE A 154      37.544-110.287  69.091  1.00  6.76           C
ATOM   2315  HE1 PHE A 154      38.125-109.710  68.389  1.00  6.76           H
ATOM   2316  CE2 PHE A 154      36.613-112.415  69.820  1.00  6.76           C
ATOM   2317  HE2 PHE A 154      36.492-113.480  69.692  1.00  6.76           H
ATOM   2318  CZ  PHE A 154      37.389-111.674  68.905  1.00  6.76           C
ATOM   2319  HZ  PHE A 154      37.859-112.165  68.065  1.00  6.76           H
ATOM   2320  N   VAL A 155      32.676-111.179  72.069  1.00 -6.80           N
ATOM   2321  H   VAL A 155      32.851-111.075  73.061  1.00 -6.80           H
ATOM   2322  CA  VAL A 155      31.872-112.304  71.592  1.00 -6.80           C
ATOM   2323  HA  VAL A 155      32.449-112.847  70.843  1.00 -6.80           H
ATOM   2324  C   VAL A 155      30.612-111.793  70.912  1.00 -6.80           C
ATOM   2325  O   VAL A 155      30.307-112.209  69.799  1.00 -6.80           O
ATOM   2326  CB  VAL A 155      31.511-113.281  72.741  1.00 -6.80           C
ATOM   2327  HB  VAL A 155      31.009-112.727  73.532  1.00 -6.80           H
ATOM   2328  CG1 VAL A 155      30.577-114.407  72.265  1.00 -6.80           C
ATOM   2329 1HG1 VAL A 155      30.407-115.114  73.076  1.00 -6.80           H
ATOM   2330 2HG1 VAL A 155      31.016-114.924  71.410  1.00 -6.80           H
ATOM   2331 3HG1 VAL A 155      29.615-113.990  71.970  1.00 -6.80           H
ATOM   2332  CG2 VAL A 155      32.790-113.893  73.303  1.00 -6.80           C
ATOM   2333 1HG2 VAL A 155      32.545-114.582  74.108  1.00 -6.80           H
ATOM   2334 2HG2 VAL A 155      33.438-113.117  73.705  1.00 -6.80           H
ATOM   2335 3HG2 VAL A 155      33.325-114.432  72.521  1.00 -6.80           H
ATOM   2336  N   LEU A 156      29.909-110.854  71.530  1.00 -0.24           N
ATOM   2337  H   LEU A 156      30.213-110.498  72.430  1.00 -0.24           H
ATOM   2338  CA  LEU A 156      28.676-110.350  70.932  1.00 -0.24           C
ATOM   2339  HA  LEU A 156      27.983-111.184  70.825  1.00 -0.24           H
ATOM   2340  C   LEU A 156      28.887-109.762  69.542  1.00 -0.24           C
ATOM   2341  O   LEU A 156      28.153-110.068  68.608  1.00 -0.24           O
ATOM   2342  CB  LEU A 156      28.058-109.278  71.834  1.00 -0.24           C
ATOM   2343 1HB  LEU A 156      27.834-109.731  72.800  1.00 -0.24           H
ATOM   2344 2HB  LEU A 156      28.803-108.501  71.995  1.00 -0.24           H
ATOM   2345  CG  LEU A 156      26.791-108.594  71.294  1.00 -0.24           C
ATOM   2346  HG  LEU A 156      27.041-108.077  70.368  1.00 -0.24           H
ATOM   2347  CD1 LEU A 156      25.677-109.591  70.990  1.00 -0.24           C
ATOM   2348 1HD1 LEU A 156      24.762-109.060  70.732  1.00 -0.24           H
ATOM   2349 2HD1 LEU A 156      25.501-110.230  71.854  1.00 -0.24           H
ATOM   2350 3HD1 LEU A 156      25.956-110.213  70.140  1.00 -0.24           H
ATOM   2351  CD2 LEU A 156      26.322-107.545  72.290  1.00 -0.24           C
ATOM   2352 1HD2 LEU A 156      25.455-107.024  71.891  1.00 -0.24           H
ATOM   2353 2HD2 LEU A 156      27.116-106.816  72.455  1.00 -0.24           H
ATOM   2354 3HD2 LEU A 156      26.064-108.014  73.240  1.00 -0.24           H
ATOM   2355  N   VAL A 157      29.881-108.908  69.386  1.00 -0.10           N
ATOM   2356  H   VAL A 157      30.503-108.701  70.166  1.00 -0.10           H
ATOM   2357  CA  VAL A 157      30.069-108.220  68.115  1.00 -0.10           C
ATOM   2358  HA  VAL A 157      29.092-107.917  67.742  1.00 -0.10           H
ATOM   2359  C   VAL A 157      30.646-109.191  67.084  1.00 -0.10           C
ATOM   2360  O   VAL A 157      30.318-109.093  65.904  1.00 -0.10           O
ATOM   2361  CB  VAL A 157      30.895-106.927  68.327  1.00 -0.10           C
ATOM   2362  HB  VAL A 157      31.837-107.186  68.802  1.00 -0.10           H
ATOM   2363  CG1 VAL A 157      31.185-106.206  67.012  1.00 -0.10           C
ATOM   2364 1HG1 VAL A 157      31.745-105.295  67.212  1.00 -0.10           H
ATOM   2365 2HG1 VAL A 157      30.253-105.958  66.503  1.00 -0.10           H
ATOM   2366 3HG1 VAL A 157      31.791-106.842  66.366  1.00 -0.10           H
ATOM   2367  CG2 VAL A 157      30.121-105.970  69.258  1.00 -0.10           C
ATOM   2368 1HG2 VAL A 157      30.666-105.035  69.373  1.00 -0.10           H
ATOM   2369 2HG2 VAL A 157      30.002-106.420  70.243  1.00 -0.10           H
ATOM   2370 3HG2 VAL A 157      29.138-105.759  68.843  1.00 -0.10           H
ATOM   2371  N   LEU A 158      31.405-110.195  67.504  1.00  1.13           N
ATOM   2372  H   LEU A 158      31.669-110.269  68.483  1.00  1.13           H
ATOM   2373  CA  LEU A 158      31.866-111.220  66.566  1.00  1.13           C
ATOM   2374  HA  LEU A 158      32.391-110.731  65.745  1.00  1.13           H
ATOM   2375  C   LEU A 158      30.670-111.980  65.992  1.00  1.13           C
ATOM   2376  O   LEU A 158      30.619-112.264  64.798  1.00  1.13           O
ATOM   2377  CB  LEU A 158      32.819-112.200  67.264  1.00  1.13           C
ATOM   2378 1HB  LEU A 158      33.576-111.621  67.792  1.00  1.13           H
ATOM   2379 2HB  LEU A 158      32.244-112.750  68.008  1.00  1.13           H
ATOM   2380  CG  LEU A 158      33.551-113.223  66.381  1.00  1.13           C
ATOM   2381  HG  LEU A 158      32.824-113.730  65.749  1.00  1.13           H
ATOM   2382  CD1 LEU A 158      34.595-112.547  65.488  1.00  1.13           C
ATOM   2383 1HD1 LEU A 158      35.106-113.298  64.885  1.00  1.13           H
ATOM   2384 2HD1 LEU A 158      35.327-112.015  66.098  1.00  1.13           H
ATOM   2385 3HD1 LEU A 158      34.107-111.840  64.820  1.00  1.13           H
ATOM   2386  CD2 LEU A 158      34.234-114.272  67.255  1.00  1.13           C
ATOM   2387 1HD2 LEU A 158      34.737-115.005  66.623  1.00  1.13           H
ATOM   2388 2HD2 LEU A 158      33.489-114.786  67.861  1.00  1.13           H
ATOM   2389 3HD2 LEU A 158      34.965-113.797  67.908  1.00  1.13           H
ATOM   2390  N   VAL A 159      29.680-112.266  66.827  1.00 -0.42           N
ATOM   2391  H   VAL A 159      29.770-112.026  67.811  1.00 -0.42           H
ATOM   2392  CA  VAL A 159      28.457-112.934  66.374  1.00 -0.42           C
ATOM   2393  HA  VAL A 159      28.733-113.816  65.797  1.00 -0.42           H
ATOM   2394  C   VAL A 159      27.664-112.008  65.455  1.00 -0.42           C
ATOM   2395  O   VAL A 159      27.185-112.450  64.412  1.00 -0.42           O
ATOM   2396  CB  VAL A 159      27.589-113.389  67.585  1.00 -0.42           C
ATOM   2397  HB  VAL A 159      27.366-112.518  68.197  1.00 -0.42           H
ATOM   2398  CG1 VAL A 159      26.255-114.026  67.145  1.00 -0.42           C
ATOM   2399 1HG1 VAL A 159      25.710-114.382  68.019  1.00 -0.42           H
ATOM   2400 2HG1 VAL A 159      26.445-114.864  66.472  1.00 -0.42           H
ATOM   2401 3HG1 VAL A 159      25.641-113.287  66.631  1.00 -0.42           H
ATOM   2402  CG2 VAL A 159      28.363-114.400  68.441  1.00 -0.42           C
ATOM   2403 1HG2 VAL A 159      27.911-114.444  69.428  1.00 -0.42           H
ATOM   2404 2HG2 VAL A 159      29.401-114.106  68.564  1.00 -0.42           H
ATOM   2405 3HG2 VAL A 159      28.337-115.388  67.986  1.00 -0.42           H
ATOM   2406  N   VAL A 160      27.571-110.723  65.780  1.00 -9.39           N
ATOM   2407  H   VAL A 160      27.983-110.395  66.648  1.00 -9.39           H
ATOM   2408  CA  VAL A 160      26.874-109.772  64.904  1.00 -9.39           C
ATOM   2409  HA  VAL A 160      25.853-110.121  64.761  1.00 -9.39           H
ATOM   2410  C   VAL A 160      27.542-109.759  63.533  1.00 -9.39           C
ATOM   2411  O   VAL A 160      26.859-109.867  62.520  1.00 -9.39           O
ATOM   2412  CB  VAL A 160      26.835-108.319  65.485  1.00 -9.39           C
ATOM   2413  HB  VAL A 160      27.852-108.007  65.718  1.00 -9.39           H
ATOM   2414  CG1 VAL A 160      26.242-107.316  64.478  1.00 -9.39           C
ATOM   2415 1HG1 VAL A 160      26.143-106.337  64.943  1.00 -9.39           H
ATOM   2416 2HG1 VAL A 160      25.258-107.652  64.144  1.00 -9.39           H
ATOM   2417 3HG1 VAL A 160      26.898-107.217  63.614  1.00 -9.39           H
ATOM   2418  CG2 VAL A 160      25.996-108.254  66.766  1.00 -9.39           C
ATOM   2419 1HG2 VAL A 160      26.104-107.273  67.228  1.00 -9.39           H
ATOM   2420 2HG2 VAL A 160      26.319-109.009  67.476  1.00 -9.39           H
ATOM   2421 3HG2 VAL A 160      24.946-108.423  66.532  1.00 -9.39           H
ATOM   2422  N   PHE A 161      28.862-109.679  63.467  1.00  9.02           N
ATOM   2423  H   PHE A 161      29.416-109.616  64.318  1.00  9.02           H
ATOM   2424  CA  PHE A 161      29.529-109.656  62.168  1.00  9.02           C
ATOM   2425  HA  PHE A 161      28.972-108.981  61.519  1.00  9.02           H
ATOM   2426  C   PHE A 161      29.530-110.999  61.455  1.00  9.02           C
ATOM   2427  O   PHE A 161      29.507-111.019  60.234  1.00  9.02           O
ATOM   2428  CB  PHE A 161      30.937-109.081  62.277  1.00  9.02           C
ATOM   2429 1HB  PHE A 161      31.410-109.437  63.193  1.00  9.02           H
ATOM   2430 2HB  PHE A 161      31.516-109.438  61.427  1.00  9.02           H
ATOM   2431  CG  PHE A 161      30.948-107.581  62.230  1.00  9.02           C
ATOM   2432  CD1 PHE A 161      30.689-106.818  63.380  1.00  9.02           C
ATOM   2433  HD1 PHE A 161      30.554-107.308  64.329  1.00  9.02           H
ATOM   2434  CD2 PHE A 161      31.132-106.924  61.000  1.00  9.02           C
ATOM   2435  HD2 PHE A 161      31.353-107.497  60.111  1.00  9.02           H
ATOM   2436  CE1 PHE A 161      30.568-105.413  63.304  1.00  9.02           C
ATOM   2437  HE1 PHE A 161      30.334-104.843  64.189  1.00  9.02           H
ATOM   2438  CE2 PHE A 161      31.014-105.518  60.910  1.00  9.02           C
ATOM   2439  HE2 PHE A 161      31.146-105.022  59.960  1.00  9.02           H
ATOM   2440  CZ  PHE A 161      30.732-104.762  62.068  1.00  9.02           C
ATOM   2441  HZ  PHE A 161      30.633-103.692  62.003  1.00  9.02           H
ATOM   2442  N   GLY A 162      29.449-112.105  62.179  1.00 -4.06           N
ATOM   2443  H   GLY A 162      29.534-112.062  63.192  1.00 -4.06           H
ATOM   2444  CA  GLY A 162      29.250-113.393  61.535  1.00 -4.06           C
ATOM   2445 1HA  GLY A 162      30.023-113.538  60.782  1.00 -4.06           H
ATOM   2446 2HA  GLY A 162      29.327-114.186  62.278  1.00 -4.06           H
ATOM   2447  C   GLY A 162      27.897-113.482  60.854  1.00 -4.06           C
ATOM   2448  O   GLY A 162      27.792-113.985  59.737  1.00 -4.06           O
ATOM   2449  N   VAL A 163      26.855-112.977  61.501  1.00  0.11           N
ATOM   2450  H   VAL A 163      26.987-112.593  62.435  1.00  0.11           H
ATOM   2451  CA  VAL A 163      25.508-112.961  60.921  1.00  0.11           C
ATOM   2452  HA  VAL A 163      25.283-113.943  60.507  1.00  0.11           H
ATOM   2453  C   VAL A 163      25.432-111.948  59.775  1.00  0.11           C
ATOM   2454  O   VAL A 163      24.860-112.230  58.725  1.00  0.11           O
ATOM   2455  CB  VAL A 163      24.452-112.629  62.021  1.00  0.11           C
ATOM   2456  HB  VAL A 163      24.766-111.724  62.540  1.00  0.11           H
ATOM   2457  CG1 VAL A 163      23.055-112.378  61.442  1.00  0.11           C
ATOM   2458 1HG1 VAL A 163      22.347-112.205  62.252  1.00  0.11           H
ATOM   2459 2HG1 VAL A 163      22.734-113.233  60.847  1.00  0.11           H
ATOM   2460 3HG1 VAL A 163      23.065-111.488  60.811  1.00  0.11           H
ATOM   2461  CG2 VAL A 163      24.372-113.782  63.040  1.00  0.11           C
ATOM   2462 1HG2 VAL A 163      23.646-113.538  63.815  1.00  0.11           H
ATOM   2463 2HG2 VAL A 163      25.341-113.932  63.516  1.00  0.11           H
ATOM   2464 3HG2 VAL A 163      24.072-114.704  62.542  1.00  0.11           H
ATOM   2465  N   CYS A 164      26.045-110.786  59.948  1.00 12.44           N
ATOM   2466  H   CYS A 164      26.535-110.605  60.818  1.00 12.44           H
ATOM   2467  CA  CYS A 164      25.997-109.721  58.942  1.00 12.44           C
ATOM   2468  HA  CYS A 164      25.021-109.751  58.454  1.00 12.44           H
ATOM   2469  C   CYS A 164      27.059-109.878  57.853  1.00 12.44           C
ATOM   2470  O   CYS A 164      27.305-108.954  57.078  1.00 12.44           O
ATOM   2471  CB  CYS A 164      26.151-108.353  59.613  1.00 12.44           C
ATOM   2472 1HB  CYS A 164      27.133-108.300  60.083  1.00 12.44           H
ATOM   2473 2HB  CYS A 164      26.093-107.582  58.843  1.00 12.44           H
ATOM   2474  SG  CYS A 164      24.886-108.011  60.861  1.00 12.44           S
ATOM   2475  HG  CYS A 164      25.329-108.916  61.746  1.00 12.44           H
ATOM   2476  N   ASP A 165      27.710-111.028  57.788  1.00-27.45           N
ATOM   2477  H   ASP A 165      27.552-111.740  58.488  1.00-27.45           H
ATOM   2478  CA  ASP A 165      28.625-111.319  56.689  1.00-27.45           C
ATOM   2479  HA  ASP A 165      29.158-110.410  56.414  1.00-27.45           H
ATOM   2480  C   ASP A 165      27.785-111.780  55.505  1.00-27.45           C
ATOM   2481  O   ASP A 165      27.448-112.956  55.361  1.00-27.45           O
ATOM   2482  CB  ASP A 165      29.645-112.387  57.073  1.00-27.45           C
ATOM   2483 1HB  ASP A 165      30.123-112.095  58.004  1.00-27.45           H
ATOM   2484 2HB  ASP A 165      29.134-113.332  57.235  1.00-27.45           H
ATOM   2485  CG  ASP A 165      30.720-112.562  56.020  1.00-27.45           C
ATOM   2486  OD1 ASP A 165      30.762-111.785  55.037  1.00-27.45           O
ATOM   2487  OD2 ASP A 165      31.593-113.441  56.200  1.00-27.45           O
ATOM   2488  N   GLU A 166      27.405-110.830  54.666  1.00 11.54           N
ATOM   2489  H   GLU A 166      27.709-109.879  54.836  1.00 11.54           H
ATOM   2490  CA  GLU A 166      26.484-111.077  53.556  1.00 11.54           C
ATOM   2491  HA  GLU A 166      25.591-111.569  53.944  1.00 11.54           H
ATOM   2492  C   GLU A 166      27.079-111.983  52.482  1.00 11.54           C
ATOM   2493  O   GLU A 166      26.371-112.482  51.614  1.00 11.54           O
ATOM   2494  CB  GLU A 166      26.060-109.747  52.933  1.00 11.54           C
ATOM   2495 1HB  GLU A 166      26.936-109.274  52.497  1.00 11.54           H
ATOM   2496 2HB  GLU A 166      25.343-109.947  52.137  1.00 11.54           H
ATOM   2497  CG  GLU A 166      25.434-108.783  53.929  1.00 11.54           C
ATOM   2498 1HG  GLU A 166      24.598-109.271  54.429  1.00 11.54           H
ATOM   2499 2HG  GLU A 166      26.178-108.512  54.677  1.00 11.54           H
ATOM   2500  CD  GLU A 166      24.944-107.513  53.270  1.00 11.54           C
ATOM   2501  OE1 GLU A 166      23.995-107.563  52.458  1.00 11.54           O
ATOM   2502  OE2 GLU A 166      25.522-106.439  53.553  1.00 11.54           O
ATOM   2503  N   ARG A 167      28.379-112.242  52.557  1.00 -4.69           N
ATOM   2504  H   ARG A 167      28.926-111.799  53.287  1.00 -4.69           H
ATOM   2505  CA  ARG A 167      29.035-113.179  51.640  1.00 -4.69           C
ATOM   2506  HA  ARG A 167      28.778-112.921  50.611  1.00 -4.69           H
ATOM   2507  C   ARG A 167      28.626-114.624  51.897  1.00 -4.69           C
ATOM   2508  O   ARG A 167      28.714-115.462  51.000  1.00 -4.69           O
ATOM   2509  CB  ARG A 167      30.553-113.115  51.820  1.00 -4.69           C
ATOM   2510 1HB  ARG A 167      30.773-113.422  52.842  1.00 -4.69           H
ATOM   2511 2HB  ARG A 167      31.008-113.839  51.143  1.00 -4.69           H
ATOM   2512  CG  ARG A 167      31.193-111.750  51.558  1.00 -4.69           C
ATOM   2513 1HG  ARG A 167      31.000-111.452  50.528  1.00 -4.69           H
ATOM   2514 2HG  ARG A 167      30.767-111.006  52.231  1.00 -4.69           H
ATOM   2515  CD  ARG A 167      32.699-111.827  51.789  1.00 -4.69           C
ATOM   2516 1HD  ARG A 167      33.118-112.593  51.134  1.00 -4.69           H
ATOM   2517 2HD  ARG A 167      33.152-110.865  51.545  1.00 -4.69           H
ATOM   2518  NE  ARG A 167      32.982-112.169  53.190  1.00 -4.69           N
ATOM   2519  HE  ARG A 167      32.214-112.061  53.844  1.00 -4.69           H
ATOM   2520  CZ  ARG A 167      34.113-112.656  53.677  1.00 -4.69           C
ATOM   2521  NH1 ARG A 167      34.119-113.059  54.911  1.00 -4.69           N
ATOM   2522 1HH1 ARG A 167      33.264-113.002  55.461  1.00 -4.69           H
ATOM   2523 2HH1 ARG A 167      34.952-113.488  55.293  1.00 -4.69           H
ATOM   2524  NH2 ARG A 167      35.217-112.804  52.994  1.00 -4.69           N
ATOM   2525 1HH2 ARG A 167      35.270-112.479  52.033  1.00 -4.69           H
ATOM   2526 2HH2 ARG A 167      36.004-113.263  53.419  1.00 -4.69           H
ATOM   2527  N   ARG A 168      28.239-114.936  53.127  1.00-10.98           N
ATOM   2528  H   ARG A 168      28.099-114.196  53.806  1.00-10.98           H
ATOM   2529  CA  ARG A 168      28.043-116.328  53.547  1.00-10.98           C
ATOM   2530  HA  ARG A 168      28.894-116.913  53.198  1.00-10.98           H
ATOM   2531  C   ARG A 168      26.786-117.007  53.034  1.00-10.98           C
ATOM   2532  O   ARG A 168      25.689-116.451  53.030  1.00-10.98           O
ATOM   2533  CB  ARG A 168      27.989-116.406  55.071  1.00-10.98           C
ATOM   2534 1HB  ARG A 168      27.260-115.676  55.421  1.00-10.98           H
ATOM   2535 2HB  ARG A 168      27.637-117.397  55.349  1.00-10.98           H
ATOM   2536  CG  ARG A 168      29.313-116.159  55.775  1.00-10.98           C
ATOM   2537 1HG  ARG A 168      30.027-116.927  55.484  1.00-10.98           H
ATOM   2538 2HG  ARG A 168      29.699-115.186  55.477  1.00-10.98           H
ATOM   2539  CD  ARG A 168      29.132-116.178  57.290  1.00-10.98           C
ATOM   2540 1HD  ARG A 168      30.067-115.864  57.758  1.00-10.98           H
ATOM   2541 2HD  ARG A 168      28.359-115.455  57.554  1.00-10.98           H
ATOM   2542  NE  ARG A 168      28.755-117.499  57.819  1.00-10.98           N
ATOM   2543  HE  ARG A 168      28.757-118.278  57.169  1.00-10.98           H
ATOM   2544  CZ  ARG A 168      28.430-117.771  59.075  1.00-10.98           C
ATOM   2545  NH1 ARG A 168      28.246-119.004  59.441  1.00-10.98           N
ATOM   2546 1HH1 ARG A 168      28.347-119.762  58.769  1.00-10.98           H
ATOM   2547 2HH1 ARG A 168      27.980-119.198  60.395  1.00-10.98           H
ATOM   2548  NH2 ARG A 168      28.267-116.862  59.997  1.00-10.98           N
ATOM   2549 1HH2 ARG A 168      28.332-115.881  59.753  1.00-10.98           H
ATOM   2550 2HH2 ARG A 168      28.064-117.154  60.942  1.00-10.98           H
ATOM   2551  N   GLU A 169      26.970-118.272  52.694  1.00 -2.29           N
ATOM   2552  H   GLU A 169      27.909-118.634  52.668  1.00 -2.29           H
ATOM   2553  CA  GLU A 169      25.884-119.186  52.338  1.00 -2.29           C
ATOM   2554  HA  GLU A 169      25.144-118.680  51.716  1.00 -2.29           H
ATOM   2555  C   GLU A 169      25.214-119.733  53.600  1.00 -2.29           C
ATOM   2556  O   GLU A 169      24.045-120.095  53.613  1.00 -2.29           O
ATOM   2557  CB  GLU A 169      26.497-120.362  51.569  1.00 -2.29           C
ATOM   2558 1HB  GLU A 169      27.294-120.784  52.182  1.00 -2.29           H
ATOM   2559 2HB  GLU A 169      25.735-121.125  51.414  1.00 -2.29           H
ATOM   2560  CG  GLU A 169      27.083-119.969  50.222  1.00 -2.29           C
ATOM   2561 1HG  GLU A 169      26.269-119.723  49.540  1.00 -2.29           H
ATOM   2562 2HG  GLU A 169      27.706-119.083  50.347  1.00 -2.29           H
ATOM   2563  CD  GLU A 169      27.951-121.053  49.610  1.00 -2.29           C
ATOM   2564  OE1 GLU A 169      27.535-122.220  49.474  1.00 -2.29           O
ATOM   2565  OE2 GLU A 169      29.103-120.727  49.228  1.00 -2.29           O
ATOM   2566  N   ASP A 170      25.995-119.804  54.667  1.00  9.41           N
ATOM   2567  H   ASP A 170      26.912-119.380  54.641  1.00  9.41           H
ATOM   2568  CA  ASP A 170      25.675-120.600  55.854  1.00  9.41           C
ATOM   2569  HA  ASP A 170      24.808-121.219  55.625  1.00  9.41           H
ATOM   2570  C   ASP A 170      25.325-119.783  57.101  1.00  9.41           C
ATOM   2571  O   ASP A 170      25.496-120.232  58.233  1.00  9.41           O
ATOM   2572  CB  ASP A 170      26.844-121.546  56.152  1.00  9.41           C
ATOM   2573 1HB  ASP A 170      26.528-122.278  56.896  1.00  9.41           H
ATOM   2574 2HB  ASP A 170      27.109-122.076  55.237  1.00  9.41           H
ATOM   2575  CG  ASP A 170      28.070-120.817  56.672  1.00  9.41           C
ATOM   2576  OD1 ASP A 170      28.488-119.795  56.075  1.00  9.41           O
ATOM   2577  OD2 ASP A 170      28.649-121.258  57.684  1.00  9.41           O
ATOM   2578  N   VAL A 171      24.786-118.589  56.909  1.00 20.59           N
ATOM   2579  H   VAL A 171      24.715-118.208  55.977  1.00 20.59           H
ATOM   2580  CA  VAL A 171      24.056-117.934  57.999  1.00 20.59           C
ATOM   2581  HA  VAL A 171      24.524-118.155  58.955  1.00 20.59           H
ATOM   2582  C   VAL A 171      22.708-118.637  57.904  1.00 20.59           C
ATOM   2583  O   VAL A 171      22.079-118.597  56.849  1.00 20.59           O
ATOM   2584  CB  VAL A 171      23.920-116.396  57.821  1.00 20.59           C
ATOM   2585  HB  VAL A 171      23.464-116.193  56.852  1.00 20.59           H
ATOM   2586  CG1 VAL A 171      23.038-115.774  58.921  1.00 20.59           C
ATOM   2587 1HG1 VAL A 171      22.985-114.694  58.773  1.00 20.59           H
ATOM   2588 2HG1 VAL A 171      23.455-115.983  59.906  1.00 20.59           H
ATOM   2589 3HG1 VAL A 171      22.026-116.178  58.857  1.00 20.59           H
ATOM   2590  CG2 VAL A 171      25.300-115.741  57.862  1.00 20.59           C
ATOM   2591 1HG2 VAL A 171      25.205-114.671  57.682  1.00 20.59           H
ATOM   2592 2HG2 VAL A 171      25.932-116.165  57.088  1.00 20.59           H
ATOM   2593 3HG2 VAL A 171      25.767-115.897  58.834  1.00 20.59           H
ATOM   2594  N   LEU A 172      22.312-119.354  58.948  1.00 14.13           N
ATOM   2595  H   LEU A 172      22.844-119.337  59.804  1.00 14.13           H
ATOM   2596  CA  LEU A 172      21.144-120.231  58.891  1.00 14.13           C
ATOM   2597  HA  LEU A 172      20.631-120.096  57.941  1.00 14.13           H
ATOM   2598  C   LEU A 172      20.162-119.926  60.008  1.00 14.13           C
ATOM   2599  O   LEU A 172      20.562-119.561  61.116  1.00 14.13           O
ATOM   2600  CB  LEU A 172      21.568-121.699  59.014  1.00 14.13           C
ATOM   2601 1HB  LEU A 172      22.034-121.822  59.992  1.00 14.13           H
ATOM   2602 2HB  LEU A 172      20.658-122.295  59.007  1.00 14.13           H
ATOM   2603  CG  LEU A 172      22.516-122.311  57.974  1.00 14.13           C
ATOM   2604  HG  LEU A 172      23.448-121.755  57.983  1.00 14.13           H
ATOM   2605  CD1 LEU A 172      22.816-123.750  58.368  1.00 14.13           C
ATOM   2606 1HD1 LEU A 172      23.514-124.188  57.652  1.00 14.13           H
ATOM   2607 2HD1 LEU A 172      21.899-124.343  58.374  1.00 14.13           H
ATOM   2608 3HD1 LEU A 172      23.280-123.773  59.350  1.00 14.13           H
ATOM   2609  CD2 LEU A 172      21.960-122.280  56.556  1.00 14.13           C
ATOM   2610 1HD2 LEU A 172      22.661-122.772  55.881  1.00 14.13           H
ATOM   2611 2HD2 LEU A 172      21.832-121.248  56.232  1.00 14.13           H
ATOM   2612 3HD2 LEU A 172      21.000-122.796  56.516  1.00 14.13           H
ATOM   2613  N   GLY A 173      18.881-120.105  59.722  1.00 20.15           N
ATOM   2614  H   GLY A 173      18.612-120.390  58.778  1.00 20.15           H
ATOM   2615  CA  GLY A 173      17.851-119.850  60.711  1.00 20.15           C
ATOM   2616 1HA  GLY A 173      16.889-120.203  60.340  1.00 20.15           H
ATOM   2617 2HA  GLY A 173      18.101-120.384  61.626  1.00 20.15           H
ATOM   2618  C   GLY A 173      17.755-118.372  61.025  1.00 20.15           C
ATOM   2619  O   GLY A 173      18.097-117.510  60.220  1.00 20.15           O
ATOM   2620  N   SER A 174      17.289-118.058  62.221  1.00 25.40           N
ATOM   2621  H   SER A 174      17.035-118.788  62.875  1.00 25.40           H
ATOM   2622  CA  SER A 174      17.199-116.668  62.643  1.00 25.40           C
ATOM   2623  HA  SER A 174      16.879-116.058  61.799  1.00 25.40           H
ATOM   2624  C   SER A 174      18.567-116.172  63.104  1.00 25.40           C
ATOM   2625  O   SER A 174      18.971-116.372  64.252  1.00 25.40           O
ATOM   2626  CB  SER A 174      16.173-116.506  63.762  1.00 25.40           C
ATOM   2627 1HB  SER A 174      15.189-116.797  63.395  1.00 25.40           H
ATOM   2628 2HB  SER A 174      16.446-117.154  64.594  1.00 25.40           H
ATOM   2629  OG  SER A 174      16.132-115.161  64.209  1.00 25.40           O
ATOM   2630  HG  SER A 174      15.229-114.816  64.096  1.00 25.40           H
ATOM   2631  N   GLY A 175      19.249-115.450  62.227  1.00 29.89           N
ATOM   2632  H   GLY A 175      18.934-115.414  61.266  1.00 29.89           H
ATOM   2633  CA  GLY A 175      20.397-114.656  62.641  1.00 29.89           C
ATOM   2634 1HA  GLY A 175      21.185-115.333  62.970  1.00 29.89           H
ATOM   2635 2HA  GLY A 175      20.761-114.090  61.785  1.00 29.89           H
ATOM   2636  C   GLY A 175      20.108-113.691  63.788  1.00 29.89           C
ATOM   2637  O   GLY A 175      20.910-113.662  64.725  1.00 29.89           O
ATOM   2638  N   PRO A 176      18.981-112.943  63.816  1.00  4.60           N
ATOM   2639  CA  PRO A 176      18.701-112.177  65.040  1.00  4.60           C
ATOM   2640  HA  PRO A 176      19.438-111.383  65.158  1.00  4.60           H
ATOM   2641  C   PRO A 176      18.638-112.991  66.331  1.00  4.60           C
ATOM   2642  O   PRO A 176      19.105-112.530  67.376  1.00  4.60           O
ATOM   2643  CB  PRO A 176      17.317-111.586  64.759  1.00  4.60           C
ATOM   2644 1HB  PRO A 176      16.535-112.256  65.115  1.00  4.60           H
ATOM   2645 2HB  PRO A 176      17.215-110.610  65.221  1.00  4.60           H
ATOM   2646  CG  PRO A 176      17.270-111.470  63.303  1.00  4.60           C
ATOM   2647 1HG  PRO A 176      16.245-111.403  62.943  1.00  4.60           H
ATOM   2648 2HG  PRO A 176      17.847-110.602  62.992  1.00  4.60           H
ATOM   2649  CD  PRO A 176      17.924-112.708  62.811  1.00  4.60           C
ATOM   2650 1HD  PRO A 176      17.214-113.534  62.790  1.00  4.60           H
ATOM   2651 2HD  PRO A 176      18.353-112.540  61.824  1.00  4.60           H
ATOM   2652  N   LEU A 177      18.100-114.205  66.281  1.00 -1.66           N
ATOM   2653  H   LEU A 177      17.708-114.559  65.415  1.00 -1.66           H
ATOM   2654  CA  LEU A 177      18.072-115.057  67.467  1.00 -1.66           C
ATOM   2655  HA  LEU A 177      17.607-114.500  68.274  1.00 -1.66           H
ATOM   2656  C   LEU A 177      19.491-115.388  67.900  1.00 -1.66           C
ATOM   2657  O   LEU A 177      19.786-115.303  69.081  1.00 -1.66           O
ATOM   2658  CB  LEU A 177      17.263-116.337  67.232  1.00 -1.66           C
ATOM   2659 1HB  LEU A 177      16.274-116.038  66.886  1.00 -1.66           H
ATOM   2660 2HB  LEU A 177      17.742-116.894  66.432  1.00 -1.66           H
ATOM   2661  CG  LEU A 177      17.073-117.308  68.408  1.00 -1.66           C
ATOM   2662  HG  LEU A 177      18.049-117.696  68.692  1.00 -1.66           H
ATOM   2663  CD1 LEU A 177      16.451-116.638  69.633  1.00 -1.66           C
ATOM   2664 1HD1 LEU A 177      16.243-117.385  70.397  1.00 -1.66           H
ATOM   2665 2HD1 LEU A 177      15.527-116.135  69.351  1.00 -1.66           H
ATOM   2666 3HD1 LEU A 177      17.148-115.909  70.047  1.00 -1.66           H
ATOM   2667  CD2 LEU A 177      16.204-118.488  67.961  1.00 -1.66           C
ATOM   2668 1HD2 LEU A 177      16.113-119.207  68.775  1.00 -1.66           H
ATOM   2669 2HD2 LEU A 177      16.667-118.985  67.109  1.00 -1.66           H
ATOM   2670 3HD2 LEU A 177      15.211-118.137  67.676  1.00 -1.66           H
ATOM   2671  N   ALA A 178      20.382-115.691  66.965  1.00 -1.87           N
ATOM   2672  H   ALA A 178      20.098-115.721  65.992  1.00 -1.87           H
ATOM   2673  CA  ALA A 178      21.770-115.997  67.314  1.00 -1.87           C
ATOM   2674  HA  ALA A 178      21.763-116.845  68.000  1.00 -1.87           H
ATOM   2675  C   ALA A 178      22.450-114.824  68.038  1.00 -1.87           C
ATOM   2676  O   ALA A 178      23.181-115.031  69.012  1.00 -1.87           O
ATOM   2677  CB  ALA A 178      22.560-116.397  66.056  1.00 -1.87           C
ATOM   2678 1HB  ALA A 178      22.079-117.249  65.574  1.00 -1.87           H
ATOM   2679 2HB  ALA A 178      23.575-116.680  66.340  1.00 -1.87           H
ATOM   2680 3HB  ALA A 178      22.604-115.562  65.356  1.00 -1.87           H
ATOM   2681  N   ILE A 179      22.178-113.602  67.597  1.00 -2.94           N
ATOM   2682  H   ILE A 179      21.578-113.496  66.785  1.00 -2.94           H
ATOM   2683  CA  ILE A 179      22.726-112.400  68.238  1.00 -2.94           C
ATOM   2684  HA  ILE A 179      23.807-112.509  68.332  1.00 -2.94           H
ATOM   2685  C   ILE A 179      22.151-112.259  69.651  1.00 -2.94           C
ATOM   2686  O   ILE A 179      22.887-112.049  70.617  1.00 -2.94           O
ATOM   2687  CB  ILE A 179      22.426-111.121  67.390  1.00 -2.94           C
ATOM   2688  HB  ILE A 179      21.351-111.065  67.215  1.00 -2.94           H
ATOM   2689  CG1 ILE A 179      23.147-111.221  66.029  1.00 -2.94           C
ATOM   2690 1HG1 ILE A 179      24.220-111.130  66.200  1.00 -2.94           H
ATOM   2691 2HG1 ILE A 179      22.966-112.205  65.604  1.00 -2.94           H
ATOM   2692  CG2 ILE A 179      22.865-109.836  68.137  1.00 -2.94           C
ATOM   2693 1HG2 ILE A 179      22.648-108.952  67.537  1.00 -2.94           H
ATOM   2694 2HG2 ILE A 179      23.934-109.872  68.352  1.00 -2.94           H
ATOM   2695 3HG2 ILE A 179      22.318-109.737  69.074  1.00 -2.94           H
ATOM   2696  CD1 ILE A 179      22.733-110.186  64.971  1.00 -2.94           C
ATOM   2697 1HD1 ILE A 179      23.283-110.375  64.049  1.00 -2.94           H
ATOM   2698 2HD1 ILE A 179      22.963-109.177  65.311  1.00 -2.94           H
ATOM   2699 3HD1 ILE A 179      21.664-110.268  64.768  1.00 -2.94           H
ATOM   2700  N   GLY A 180      20.846-112.420  69.811  1.00-12.34           N
ATOM   2701  H   GLY A 180      20.251-112.616  69.009  1.00-12.34           H
ATOM   2702  CA  GLY A 180      20.263-112.299  71.140  1.00-12.34           C
ATOM   2703 1HA  GLY A 180      20.565-111.346  71.574  1.00-12.34           H
ATOM   2704 2HA  GLY A 180      19.180-112.307  71.058  1.00-12.34           H
ATOM   2705  C   GLY A 180      20.682-113.405  72.089  1.00-12.34           C
ATOM   2706  O   GLY A 180      20.871-113.201  73.288  1.00-12.34           O
ATOM   2707  N   LEU A 181      20.908-114.594  71.557  1.00 -7.27           N
ATOM   2708  H   LEU A 181      20.718-114.746  70.568  1.00 -7.27           H
ATOM   2709  CA  LEU A 181      21.417-115.705  72.353  1.00 -7.27           C
ATOM   2710  HA  LEU A 181      20.816-115.804  73.256  1.00 -7.27           H
ATOM   2711  C   LEU A 181      22.858-115.450  72.792  1.00 -7.27           C
ATOM   2712  O   LEU A 181      23.243-115.861  73.881  1.00 -7.27           O
ATOM   2713  CB  LEU A 181      21.326-117.005  71.555  1.00 -7.27           C
ATOM   2714 1HB  LEU A 181      21.729-116.811  70.564  1.00 -7.27           H
ATOM   2715 2HB  LEU A 181      21.982-117.727  72.028  1.00 -7.27           H
ATOM   2716  CG  LEU A 181      19.948-117.668  71.382  1.00 -7.27           C
ATOM   2717  HG  LEU A 181      19.281-116.956  70.905  1.00 -7.27           H
ATOM   2718  CD1 LEU A 181      20.104-118.872  70.453  1.00 -7.27           C
ATOM   2719 1HD1 LEU A 181      19.133-119.332  70.276  1.00 -7.27           H
ATOM   2720 2HD1 LEU A 181      20.779-119.609  70.890  1.00 -7.27           H
ATOM   2721 3HD1 LEU A 181      20.508-118.545  69.493  1.00 -7.27           H
ATOM   2722  CD2 LEU A 181      19.283-118.109  72.693  1.00 -7.27           C
ATOM   2723 1HD2 LEU A 181      18.311-118.547  72.470  1.00 -7.27           H
ATOM   2724 2HD2 LEU A 181      19.137-117.245  73.341  1.00 -7.27           H
ATOM   2725 3HD2 LEU A 181      19.906-118.845  73.198  1.00 -7.27           H
ATOM   2726  N   SER A 182      23.633-114.711  72.009  1.00 -3.51           N
ATOM   2727  H   SER A 182      23.295-114.402  71.104  1.00 -3.51           H
ATOM   2728  CA  SER A 182      24.978-114.317  72.441  1.00 -3.51           C
ATOM   2729  HA  SER A 182      25.524-115.209  72.748  1.00 -3.51           H
ATOM   2730  C   SER A 182      24.916-113.352  73.619  1.00 -3.51           C
ATOM   2731  O   SER A 182      25.749-113.398  74.517  1.00 -3.51           O
ATOM   2732  CB  SER A 182      25.747-113.634  71.310  1.00 -3.51           C
ATOM   2733 1HB  SER A 182      25.735-114.277  70.430  1.00 -3.51           H
ATOM   2734 2HB  SER A 182      25.273-112.685  71.063  1.00 -3.51           H
ATOM   2735  OG  SER A 182      27.091-113.405  71.698  1.00 -3.51           O
ATOM   2736  HG  SER A 182      27.103-112.948  72.546  1.00 -3.51           H
ATOM   2737  N   VAL A 183      23.918-112.482  73.634  1.00-10.45           N
ATOM   2738  H   VAL A 183      23.267-112.449  72.858  1.00-10.45           H
ATOM   2739  CA  VAL A 183      23.735-111.572  74.767  1.00-10.45           C
ATOM   2740  HA  VAL A 183      24.676-111.065  74.974  1.00-10.45           H
ATOM   2741  C   VAL A 183      23.361-112.419  75.980  1.00-10.45           C
ATOM   2742  O   VAL A 183      23.898-112.237  77.073  1.00-10.45           O
ATOM   2743  CB  VAL A 183      22.633-110.511  74.468  1.00-10.45           C
ATOM   2744  HB  VAL A 183      21.717-111.029  74.203  1.00-10.45           H
ATOM   2745  CG1 VAL A 183      22.338-109.609  75.672  1.00-10.45           C
ATOM   2746 1HG1 VAL A 183      21.548-108.901  75.419  1.00-10.45           H
ATOM   2747 2HG1 VAL A 183      23.230-109.054  75.959  1.00-10.45           H
ATOM   2748 3HG1 VAL A 183      22.000-110.207  76.518  1.00-10.45           H
ATOM   2749  CG2 VAL A 183      23.041-109.650  73.290  1.00-10.45           C
ATOM   2750 1HG2 VAL A 183      22.280-108.904  73.097  1.00-10.45           H
ATOM   2751 2HG2 VAL A 183      23.142-110.261  72.396  1.00-10.45           H
ATOM   2752 3HG2 VAL A 183      23.987-109.153  73.504  1.00-10.45           H
ATOM   2753  N   THR A 184      22.480-113.385  75.765  1.00 -5.74           N
ATOM   2754  H   THR A 184      22.101-113.503  74.834  1.00 -5.74           H
ATOM   2755  CA  THR A 184      22.010-114.257  76.840  1.00 -5.74           C
ATOM   2756  HA  THR A 184      21.539-113.635  77.601  1.00 -5.74           H
ATOM   2757  C   THR A 184      23.159-115.023  77.494  1.00 -5.74           C
ATOM   2758  O   THR A 184      23.248-115.059  78.717  1.00 -5.74           O
ATOM   2759  CB  THR A 184      20.969-115.282  76.316  1.00 -5.74           C
ATOM   2760  HB  THR A 184      21.461-115.993  75.655  1.00 -5.74           H
ATOM   2761  OG1 THR A 184      19.941-114.607  75.585  1.00 -5.74           O
ATOM   2762  HG1 THR A 184      20.331-114.176  74.813  1.00 -5.74           H
ATOM   2763  CG2 THR A 184      20.292-116.039  77.442  1.00 -5.74           C
ATOM   2764 1HG2 THR A 184      19.569-116.733  77.017  1.00 -5.74           H
ATOM   2765 2HG2 THR A 184      19.777-115.337  78.098  1.00 -5.74           H
ATOM   2766 3HG2 THR A 184      21.028-116.601  78.016  1.00 -5.74           H
ATOM   2767  N   THR A 185      24.050-115.627  76.715  1.00  2.59           N
ATOM   2768  H   THR A 185      23.984-115.562  75.702  1.00  2.59           H
ATOM   2769  CA  THR A 185      25.130-116.426  77.299  1.00  2.59           C
ATOM   2770  HA  THR A 185      24.712-117.169  77.977  1.00  2.59           H
ATOM   2771  C   THR A 185      26.097-115.570  78.082  1.00  2.59           C
ATOM   2772  O   THR A 185      26.536-115.938  79.170  1.00  2.59           O
ATOM   2773  CB  THR A 185      25.985-117.130  76.230  1.00  2.59           C
ATOM   2774  HB  THR A 185      26.878-117.548  76.693  1.00  2.59           H
ATOM   2775  OG1 THR A 185      26.353-116.207  75.205  1.00  2.59           O
ATOM   2776  HG1 THR A 185      26.920-116.666  74.581  1.00  2.59           H
ATOM   2777  CG2 THR A 185      25.236-118.218  75.571  1.00  2.59           C
ATOM   2778 1HG2 THR A 185      25.837-118.625  74.761  1.00  2.59           H
ATOM   2779 2HG2 THR A 185      24.300-117.840  75.163  1.00  2.59           H
ATOM   2780 3HG2 THR A 185      25.035-119.006  76.297  1.00  2.59           H
ATOM   2781  N   CYS A 186      26.418-114.407  77.544  1.00  5.90           N
ATOM   2782  H   CYS A 186      26.028-114.139  76.646  1.00  5.90           H
ATOM   2783  CA  CYS A 186      27.372-113.535  78.201  1.00  5.90           C
ATOM   2784  HA  CYS A 186      28.289-114.092  78.400  1.00  5.90           H
ATOM   2785  C   CYS A 186      26.842-113.011  79.527  1.00  5.90           C
ATOM   2786  O   CYS A 186      27.599-112.872  80.481  1.00  5.90           O
ATOM   2787  CB  CYS A 186      27.695-112.373  77.279  1.00  5.90           C
ATOM   2788 1HB  CYS A 186      26.767-111.884  76.986  1.00  5.90           H
ATOM   2789 2HB  CYS A 186      28.297-111.660  77.836  1.00  5.90           H
ATOM   2790  SG  CYS A 186      28.596-112.872  75.791  1.00  5.90           S
ATOM   2791  HG  CYS A 186      27.540-113.406  75.156  1.00  5.90           H
ATOM   2792  N   HIS A 187      25.543-112.767  79.613  1.00 24.18           N
ATOM   2793  H   HIS A 187      24.948-112.907  78.803  1.00 24.18           H
ATOM   2794  CA  HIS A 187      24.945-112.279  80.853  1.00 24.18           C
ATOM   2795  HA  HIS A 187      25.467-111.378  81.168  1.00 24.18           H
ATOM   2796  C   HIS A 187      24.993-113.251  82.030  1.00 24.18           C
ATOM   2797  O   HIS A 187      25.158-112.802  83.159  1.00 24.18           O
ATOM   2798  CB  HIS A 187      23.476-111.930  80.617  1.00 24.18           C
ATOM   2799 1HB  HIS A 187      23.065-112.602  79.865  1.00 24.18           H
ATOM   2800 2HB  HIS A 187      22.943-112.088  81.550  1.00 24.18           H
ATOM   2801  CG  HIS A 187      23.233-110.513  80.202  1.00 24.18           C
ATOM   2802  ND1 HIS A 187      22.556-109.617  81.000  1.00 24.18           N
ATOM   2803  CD2 HIS A 187      23.560-109.860  79.057  1.00 24.18           C
ATOM   2804  HD2 HIS A 187      24.078-110.317  78.228  1.00 24.18           H
ATOM   2805  CE1 HIS A 187      22.543-108.439  80.309  1.00 24.18           C
ATOM   2806  HE1 HIS A 187      22.101-107.525  80.683  1.00 24.18           H
ATOM   2807  NE2 HIS A 187      23.141-108.554  79.100  1.00 24.18           N
ATOM   2808  HE2 HIS A 187      23.257-107.830  78.393  1.00 24.18           H
ATOM   2809  N   VAL A 188      24.840-114.556  81.816  1.00 44.47           N
ATOM   2810  H   VAL A 188      24.859-114.918  80.871  1.00 44.47           H
ATOM   2811  CA  VAL A 188      24.535-115.473  82.933  1.00 44.47           C
ATOM   2812  HA  VAL A 188      23.590-115.140  83.361  1.00 44.47           H
ATOM   2813  C   VAL A 188      25.577-115.433  84.057  1.00 44.47           C
ATOM   2814  O   VAL A 188      25.237-115.388  85.245  1.00 44.47           O
ATOM   2815  CB  VAL A 188      24.361-116.962  82.476  1.00 44.47           C
ATOM   2816  HB  VAL A 188      25.340-117.376  82.235  1.00 44.47           H
ATOM   2817  CG1 VAL A 188      23.716-117.803  83.591  1.00 44.47           C
ATOM   2818 1HG1 VAL A 188      23.603-118.835  83.256  1.00 44.47           H
ATOM   2819 2HG1 VAL A 188      22.740-117.391  83.845  1.00 44.47           H
ATOM   2820 3HG1 VAL A 188      24.349-117.796  84.477  1.00 44.47           H
ATOM   2821  CG2 VAL A 188      23.483-117.077  81.230  1.00 44.47           C
ATOM   2822 1HG2 VAL A 188      23.243-118.124  81.036  1.00 44.47           H
ATOM   2823 2HG2 VAL A 188      24.030-116.702  80.368  1.00 44.47           H
ATOM   2824 3HG2 VAL A 188      22.560-116.512  81.355  1.00 44.47           H
ATOM   2825  N   GLY A 189      26.848-115.402  83.687  1.00 22.66           N
ATOM   2826  H   GLY A 189      27.096-115.480  82.703  1.00 22.66           H
ATOM   2827  CA  GLY A 189      27.914-115.228  84.655  1.00 22.66           C
ATOM   2828 1HA  GLY A 189      27.649-115.696  85.601  1.00 22.66           H
ATOM   2829 2HA  GLY A 189      28.815-115.704  84.270  1.00 22.66           H
ATOM   2830  C   GLY A 189      28.203-113.758  84.883  1.00 22.66           C
ATOM   2831  O   GLY A 189      28.243-113.305  86.025  1.00 22.66           O
ATOM   2832  N   ALA A 190      28.374-112.995  83.808  1.00  6.26           N
ATOM   2833  H   ALA A 190      28.224-113.389  82.891  1.00  6.26           H
ATOM   2834  CA  ALA A 190      28.857-111.615  83.901  1.00  6.26           C
ATOM   2835  HA  ALA A 190      29.783-111.655  84.475  1.00  6.26           H
ATOM   2836  C   ALA A 190      27.964-110.596  84.619  1.00  6.26           C
ATOM   2837  O   ALA A 190      28.478-109.561  85.041  1.00  6.26           O
ATOM   2838  CB  ALA A 190      29.226-111.089  82.516  1.00  6.26           C
ATOM   2839 1HB  ALA A 190      29.889-111.793  82.011  1.00  6.26           H
ATOM   2840 2HB  ALA A 190      29.736-110.129  82.615  1.00  6.26           H
ATOM   2841 3HB  ALA A 190      28.326-110.948  81.918  1.00  6.26           H
ATOM   2842  N   ILE A 191      26.681-110.864  84.839  1.00  9.94           N
ATOM   2843  H   ILE A 191      26.251-111.692  84.436  1.00  9.94           H
ATOM   2844  CA  ILE A 191      25.878-109.964  85.682  1.00  9.94           C
ATOM   2845  HA  ILE A 191      25.916-108.964  85.263  1.00  9.94           H
ATOM   2846  C   ILE A 191      26.521-109.917  87.072  1.00  9.94           C
ATOM   2847  O   ILE A 191      26.640-108.856  87.678  1.00  9.94           O
ATOM   2848  CB  ILE A 191      24.378-110.390  85.791  1.00  9.94           C
ATOM   2849  HB  ILE A 191      24.347-111.439  86.074  1.00  9.94           H
ATOM   2850  CG1 ILE A 191      23.664-110.209  84.439  1.00  9.94           C
ATOM   2851 1HG1 ILE A 191      23.446-109.150  84.298  1.00  9.94           H
ATOM   2852 2HG1 ILE A 191      24.333-110.511  83.638  1.00  9.94           H
ATOM   2853  CG2 ILE A 191      23.607-109.556  86.862  1.00  9.94           C
ATOM   2854 1HG2 ILE A 191      22.558-109.851  86.900  1.00  9.94           H
ATOM   2855 2HG2 ILE A 191      23.660-108.490  86.626  1.00  9.94           H
ATOM   2856 3HG2 ILE A 191      24.031-109.718  87.854  1.00  9.94           H
ATOM   2857  CD1 ILE A 191      22.359-111.010  84.295  1.00  9.94           C
ATOM   2858 1HD1 ILE A 191      21.914-110.805  83.322  1.00  9.94           H
ATOM   2859 2HD1 ILE A 191      21.650-110.721  85.068  1.00  9.94           H
ATOM   2860 3HD1 ILE A 191      22.569-112.077  84.370  1.00  9.94           H
ATOM   2861  N   LYS A 192      27.057-111.037  87.537  1.00 18.33           N
ATOM   2862  H   LYS A 192      27.076-111.866  86.950  1.00 18.33           H
ATOM   2863  CA  LYS A 192      27.643-111.123  88.880  1.00 18.33           C
ATOM   2864  HA  LYS A 192      27.011-110.570  89.578  1.00 18.33           H
ATOM   2865  C   LYS A 192      29.052-110.553  88.966  1.00 18.33           C
ATOM   2866  O   LYS A 192      29.700-110.615  90.003  1.00 18.33           O
ATOM   2867  CB  LYS A 192      27.694-112.582  89.322  1.00 18.33           C
ATOM   2868 1HB  LYS A 192      28.475-113.095  88.760  1.00 18.33           H
ATOM   2869 2HB  LYS A 192      27.952-112.617  90.381  1.00 18.33           H
ATOM   2870  CG  LYS A 192      26.388-113.316  89.097  1.00 18.33           C
ATOM   2871 1HG  LYS A 192      25.557-112.724  89.481  1.00 18.33           H
ATOM   2872 2HG  LYS A 192      26.250-113.485  88.029  1.00 18.33           H
ATOM   2873  CD  LYS A 192      26.420-114.635  89.809  1.00 18.33           C
ATOM   2874 1HD  LYS A 192      27.362-115.142  89.602  1.00 18.33           H
ATOM   2875 2HD  LYS A 192      26.352-114.453  90.881  1.00 18.33           H
ATOM   2876  CE  LYS A 192      25.271-115.512  89.364  1.00 18.33           C
ATOM   2877 1HE  LYS A 192      25.127-116.286  90.120  1.00 18.33           H
ATOM   2878 2HE  LYS A 192      24.361-114.915  89.294  1.00 18.33           H
ATOM   2879  NZ  LYS A 192      25.568-116.185  88.055  1.00 18.33           N
ATOM   2880 1HZ  LYS A 192      24.832-116.838  87.830  1.00 18.33           H
ATOM   2881 2HZ  LYS A 192      26.442-116.688  88.130  1.00 18.33           H
ATOM   2882 3HZ  LYS A 192      25.638-115.502  87.308  1.00 18.33           H
ATOM   2883  N   TYR A 193      29.531-110.029  87.849  1.00 23.09           N
ATOM   2884  H   TYR A 193      28.945-110.026  87.029  1.00 23.09           H
ATOM   2885  CA  TYR A 193      30.864-109.444  87.758  1.00 23.09           C
ATOM   2886  HA  TYR A 193      31.394-109.547  88.703  1.00 23.09           H
ATOM   2887  C   TYR A 193      30.752-107.957  87.454  1.00 23.09           C
ATOM   2888  O   TYR A 193      31.317-107.131  88.161  1.00 23.09           O
ATOM   2889  CB  TYR A 193      31.664-110.153  86.661  1.00 23.09           C
ATOM   2890 1HB  TYR A 193      30.995-110.399  85.840  1.00 23.09           H
ATOM   2891 2HB  TYR A 193      32.417-109.464  86.281  1.00 23.09           H
ATOM   2892  CG  TYR A 193      32.377-111.410  87.123  1.00 23.09           C
ATOM   2893  CD1 TYR A 193      31.664-112.543  87.580  1.00 23.09           C
ATOM   2894  HD1 TYR A 193      30.584-112.538  87.594  1.00 23.09           H
ATOM   2895  CD2 TYR A 193      33.787-111.468  87.112  1.00 23.09           C
ATOM   2896  HD2 TYR A 193      34.364-110.615  86.785  1.00 23.09           H
ATOM   2897  CE1 TYR A 193      32.358-113.705  88.026  1.00 23.09           C
ATOM   2898  HE1 TYR A 193      31.815-114.566  88.387  1.00 23.09           H
ATOM   2899  CE2 TYR A 193      34.476-112.635  87.526  1.00 23.09           C
ATOM   2900  HE2 TYR A 193      35.554-112.670  87.495  1.00 23.09           H
ATOM   2901  CZ  TYR A 193      33.756-113.741  87.967  1.00 23.09           C
ATOM   2902  OH  TYR A 193      34.430-114.876  88.320  1.00 23.09           O
ATOM   2903  HH  TYR A 193      35.379-114.818  88.162  1.00 23.09           H
ATOM   2904  N   THR A 194      30.019-107.604  86.409  1.00 -4.18           N
ATOM   2905  H   THR A 194      29.571-108.314  85.838  1.00 -4.18           H
ATOM   2906  CA  THR A 194      29.921-106.211  85.973  1.00 -4.18           C
ATOM   2907  HA  THR A 194      30.444-105.570  86.675  1.00 -4.18           H
ATOM   2908  C   THR A 194      28.506-105.685  85.817  1.00 -4.18           C
ATOM   2909  O   THR A 194      28.301-104.513  85.530  1.00 -4.18           O
ATOM   2910  CB  THR A 194      30.567-106.059  84.587  1.00 -4.18           C
ATOM   2911  HB  THR A 194      30.525-105.016  84.276  1.00 -4.18           H
ATOM   2912  OG1 THR A 194      29.857-106.876  83.655  1.00 -4.18           O
ATOM   2913  HG1 THR A 194      29.891-106.421  82.793  1.00 -4.18           H
ATOM   2914  CG2 THR A 194      31.998-106.532  84.577  1.00 -4.18           C
ATOM   2915 1HG2 THR A 194      32.473-106.204  83.654  1.00 -4.18           H
ATOM   2916 2HG2 THR A 194      32.033-107.619  84.624  1.00 -4.18           H
ATOM   2917 3HG2 THR A 194      32.541-106.116  85.423  1.00 -4.18           H
ATOM   2918  N   GLY A 195      27.528-106.569  85.925  1.00  2.19           N
ATOM   2919  H   GLY A 195      27.724-107.504  86.247  1.00  2.19           H
ATOM   2920  CA  GLY A 195      26.165-106.237  85.548  1.00  2.19           C
ATOM   2921 1HA  GLY A 195      25.477-106.815  86.165  1.00  2.19           H
ATOM   2922 2HA  GLY A 195      25.975-105.178  85.719  1.00  2.19           H
ATOM   2923  C   GLY A 195      25.894-106.563  84.092  1.00  2.19           C
ATOM   2924  O   GLY A 195      24.759-106.456  83.661  1.00  2.19           O
ATOM   2925  N   ALA A 196      26.919-106.980  83.354  1.00 27.84           N
ATOM   2926  H   ALA A 196      27.834-107.033  83.784  1.00 27.84           H
ATOM   2927  CA  ALA A 196      26.831-107.337  81.933  1.00 27.84           C
ATOM   2928  HA  ALA A 196      27.854-107.468  81.578  1.00 27.84           H
ATOM   2929  C   ALA A 196      26.200-106.249  81.049  1.00 27.84           C
ATOM   2930  O   ALA A 196      25.033-106.323  80.646  1.00 27.84           O
ATOM   2931  CB  ALA A 196      26.122-108.683  81.755  1.00 27.84           C
ATOM   2932 1HB  ALA A 196      26.613-109.443  82.356  1.00 27.84           H
ATOM   2933 2HB  ALA A 196      26.152-108.974  80.705  1.00 27.84           H
ATOM   2934 3HB  ALA A 196      25.080-108.596  82.066  1.00 27.84           H
ATOM   2935  N   SER A 197      26.974-105.224  80.733  1.00  8.52           N
ATOM   2936  H   SER A 197      27.943-105.193  81.060  1.00  8.52           H
ATOM   2937  CA  SER A 197      26.464-104.167  79.870  1.00  8.52           C
ATOM   2938  HA  SER A 197      25.438-103.952  80.160  1.00  8.52           H
ATOM   2939  C   SER A 197      26.455-104.610  78.412  1.00  8.52           C
ATOM   2940  O   SER A 197      25.375-104.734  77.825  1.00  8.52           O
ATOM   2941  CB  SER A 197      27.272-102.879  80.023  1.00  8.52           C
ATOM   2942 1HB  SER A 197      27.225-102.553  81.061  1.00  8.52           H
ATOM   2943 2HB  SER A 197      28.312-103.058  79.757  1.00  8.52           H
ATOM   2944  OG  SER A 197      26.749-101.860  79.192  1.00  8.52           O
ATOM   2945  HG  SER A 197      26.530-101.097  79.745  1.00  8.52           H
ATOM   2946  N   MET A 198      27.645-104.768  77.829  1.00 18.92           N
ATOM   2947  H   MET A 198      28.477-104.733  78.428  1.00 18.92           H
ATOM   2948  CA  MET A 198      27.897-104.915  76.378  1.00 18.92           C
ATOM   2949  HA  MET A 198      28.976-104.907  76.242  1.00 18.92           H
ATOM   2950  C   MET A 198      27.348-103.804  75.489  1.00 18.92           C
ATOM   2951  O   MET A 198      27.479-103.834  74.267  1.00 18.92           O
ATOM   2952  CB  MET A 198      27.383-106.251  75.836  1.00 18.92           C
ATOM   2953 1HB  MET A 198      26.318-106.332  76.043  1.00 18.92           H
ATOM   2954 2HB  MET A 198      27.525-106.275  74.758  1.00 18.92           H
ATOM   2955  CG  MET A 198      28.105-107.434  76.408  1.00 18.92           C
ATOM   2956 1HG  MET A 198      29.152-107.363  76.120  1.00 18.92           H
ATOM   2957 2HG  MET A 198      28.036-107.406  77.494  1.00 18.92           H
ATOM   2958  SD  MET A 198      27.449-108.998  75.832  1.00 18.92           S
ATOM   2959  CE  MET A 198      26.023-109.103  76.869  1.00 18.92           C
ATOM   2960 1HE  MET A 198      25.511-110.046  76.687  1.00 18.92           H
ATOM   2961 2HE  MET A 198      25.343-108.278  76.655  1.00 18.92           H
ATOM   2962 3HE  MET A 198      26.325-109.057  77.916  1.00 18.92           H
ATOM   2963  N   ASN A 199      26.671-102.851  76.102  1.00 -4.05           N
ATOM   2964  H   ASN A 199      26.669-102.823  77.115  1.00 -4.05           H
ATOM   2965  CA  ASN A 199      25.827-101.904  75.404  1.00 -4.05           C
ATOM   2966  HA  ASN A 199      26.190-101.749  74.394  1.00 -4.05           H
ATOM   2967  C   ASN A 199      25.892-100.609  76.194  1.00 -4.05           C
ATOM   2968  O   ASN A 199      25.168-100.454  77.177  1.00 -4.05           O
ATOM   2969  CB  ASN A 199      24.393-102.442  75.339  1.00 -4.05           C
ATOM   2970 1HB  ASN A 199      24.418-103.439  74.907  1.00 -4.05           H
ATOM   2971 2HB  ASN A 199      23.986-102.520  76.343  1.00 -4.05           H
ATOM   2972  CG  ASN A 199      23.488-101.576  74.504  1.00 -4.05           C
ATOM   2973  OD1 ASN A 199      23.663-100.368  74.413  1.00 -4.05           O
ATOM   2974  ND2 ASN A 199      22.528-102.185  73.872  1.00 -4.05           N
ATOM   2975 1HD2 ASN A 199      21.925-101.651  73.256  1.00 -4.05           H
ATOM   2976 2HD2 ASN A 199      22.408-103.184  73.978  1.00 -4.05           H
ATOM   2977  N   PRO A 200      26.761 -99.670  75.789  1.00-20.26           N
ATOM   2978  CA  PRO A 200      26.839 -98.436  76.580  1.00-20.26           C
ATOM   2979  HA  PRO A 200      27.261 -98.664  77.559  1.00-20.26           H
ATOM   2980  C   PRO A 200      25.521 -97.685  76.788  1.00-20.26           C
ATOM   2981  O   PRO A 200      25.315 -97.086  77.840  1.00-20.26           O
ATOM   2982  CB  PRO A 200      27.822 -97.587  75.781  1.00-20.26           C
ATOM   2983 1HB  PRO A 200      27.284 -96.929  75.102  1.00-20.26           H
ATOM   2984 2HB  PRO A 200      28.446 -97.015  76.459  1.00-20.26           H
ATOM   2985  CG  PRO A 200      28.651 -98.551  75.021  1.00-20.26           C
ATOM   2986 1HG  PRO A 200      29.072 -98.087  74.129  1.00-20.26           H
ATOM   2987 2HG  PRO A 200      29.449 -98.934  75.653  1.00-20.26           H
ATOM   2988  CD  PRO A 200      27.723 -99.661  74.668  1.00-20.26           C
ATOM   2989 1HD  PRO A 200      27.218 -99.456  73.727  1.00-20.26           H
ATOM   2990 2HD  PRO A 200      28.267-100.604  74.612  1.00-20.26           H
ATOM   2991  N   ALA A 201      24.585 -97.763  75.848  1.00-11.36           N
ATOM   2992  H   ALA A 201      24.749 -98.299  75.010  1.00-11.36           H
ATOM   2993  CA  ALA A 201      23.285 -97.121  76.029  1.00-11.36           C
ATOM   2994  HA  ALA A 201      23.454 -96.080  76.303  1.00-11.36           H
ATOM   2995  C   ALA A 201      22.489 -97.785  77.161  1.00-11.36           C
ATOM   2996  O   ALA A 201      21.774 -97.102  77.894  1.00-11.36           O
ATOM   2997  CB  ALA A 201      22.483 -97.144  74.718  1.00-11.36           C
ATOM   2998 1HB  ALA A 201      23.021 -96.595  73.945  1.00-11.36           H
ATOM   2999 2HB  ALA A 201      21.515 -96.665  74.874  1.00-11.36           H
ATOM   3000 3HB  ALA A 201      22.318 -98.171  74.390  1.00-11.36           H
ATOM   3001  N   ARG A 202      22.629 -99.095  77.345  1.00 24.77           N
ATOM   3002  H   ARG A 202      23.267 -99.620  76.755  1.00 24.77           H
ATOM   3003  CA  ARG A 202      21.880 -99.787  78.403  1.00 24.77           C
ATOM   3004  HA  ARG A 202      20.845 -99.455  78.326  1.00 24.77           H
ATOM   3005  C   ARG A 202      22.347 -99.386  79.789  1.00 24.77           C
ATOM   3006  O   ARG A 202      21.605 -99.544  80.744  1.00 24.77           O
ATOM   3007  CB  ARG A 202      21.874-101.321  78.260  1.00 24.77           C
ATOM   3008 1HB  ARG A 202      20.867-101.639  78.531  1.00 24.77           H
ATOM   3009 2HB  ARG A 202      22.021-101.583  77.213  1.00 24.77           H
ATOM   3010  CG  ARG A 202      22.848-102.146  79.141  1.00 24.77           C
ATOM   3011 1HG  ARG A 202      23.865-102.086  78.758  1.00 24.77           H
ATOM   3012 2HG  ARG A 202      22.832-101.773  80.162  1.00 24.77           H
ATOM   3013  CD  ARG A 202      22.383-103.595  79.182  1.00 24.77           C
ATOM   3014 1HD  ARG A 202      21.293-103.612  79.156  1.00 24.77           H
ATOM   3015 2HD  ARG A 202      22.747-104.105  78.290  1.00 24.77           H
ATOM   3016  NE  ARG A 202      22.810-104.339  80.379  1.00 24.77           N
ATOM   3017  HE  ARG A 202      23.575-104.993  80.269  1.00 24.77           H
ATOM   3018  CZ  ARG A 202      22.235-104.298  81.574  1.00 24.77           C
ATOM   3019  NH1 ARG A 202      22.501-105.236  82.427  1.00 24.77           N
ATOM   3020 1HH1 ARG A 202      23.235-105.911  82.250  1.00 24.77           H
ATOM   3021 2HH1 ARG A 202      21.989-105.273  83.302  1.00 24.77           H
ATOM   3022  NH2 ARG A 202      21.424-103.349  81.971  1.00 24.77           N
ATOM   3023 1HH2 ARG A 202      21.184-102.598  81.351  1.00 24.77           H
ATOM   3024 2HH2 ARG A 202      21.063-103.358  82.922  1.00 24.77           H
ATOM   3025  N   SER A 203      23.565 -98.881  79.899  1.00-13.61           N
ATOM   3026  H   SER A 203      24.184 -98.888  79.100  1.00-13.61           H
ATOM   3027  CA  SER A 203      24.027 -98.301  81.155  1.00-13.61           C
ATOM   3028  HA  SER A 203      23.538 -98.805  81.988  1.00-13.61           H
ATOM   3029  C   SER A 203      23.665 -96.816  81.210  1.00-13.61           C
ATOM   3030  O   SER A 203      23.247 -96.308  82.241  1.00-13.61           O
ATOM   3031  CB  SER A 203      25.535 -98.506  81.281  1.00-13.61           C
ATOM   3032 1HB  SER A 203      26.036 -98.019  80.444  1.00-13.61           H
ATOM   3033 2HB  SER A 203      25.890 -98.069  82.213  1.00-13.61           H
ATOM   3034  OG  SER A 203      25.832 -99.897  81.259  1.00-13.61           O
ATOM   3035  HG  SER A 203      25.833-100.224  82.173  1.00-13.61           H
ATOM   3036  N   PHE A 204      23.793 -96.109  80.094  1.00-12.40           N
ATOM   3037  H   PHE A 204      24.132 -96.561  79.251  1.00-12.40           H
ATOM   3038  CA  PHE A 204      23.515 -94.670  80.044  1.00-12.40           C
ATOM   3039  HA  PHE A 204      24.178 -94.166  80.745  1.00-12.40           H
ATOM   3040  C   PHE A 204      22.090 -94.306  80.445  1.00-12.40           C
ATOM   3041  O   PHE A 204      21.889 -93.400  81.246  1.00-12.40           O
ATOM   3042  CB  PHE A 204      23.772 -94.147  78.629  1.00-12.40           C
ATOM   3043 1HB  PHE A 204      24.804 -94.371  78.363  1.00-12.40           H
ATOM   3044 2HB  PHE A 204      23.113 -94.673  77.941  1.00-12.40           H
ATOM   3045  CG  PHE A 204      23.527 -92.671  78.479  1.00-12.40           C
ATOM   3046  CD1 PHE A 204      24.540 -91.744  78.774  1.00-12.40           C
ATOM   3047  HD1 PHE A 204      25.505 -92.089  79.116  1.00-12.40           H
ATOM   3048  CD2 PHE A 204      22.272 -92.200  78.042  1.00-12.40           C
ATOM   3049  HD2 PHE A 204      21.481 -92.901  77.816  1.00-12.40           H
ATOM   3050  CE1 PHE A 204      24.310 -90.353  78.635  1.00-12.40           C
ATOM   3051  HE1 PHE A 204      25.098 -89.649  78.861  1.00-12.40           H
ATOM   3052  CE2 PHE A 204      22.024 -90.814  77.909  1.00-12.40           C
ATOM   3053  HE2 PHE A 204      21.054 -90.467  77.588  1.00-12.40           H
ATOM   3054  CZ  PHE A 204      23.046 -89.886  78.206  1.00-12.40           C
ATOM   3055  HZ  PHE A 204      22.862 -88.825  78.109  1.00-12.40           H
ATOM   3056  N   GLY A 205      21.109 -95.009  79.898  1.00 21.87           N
ATOM   3057  H   GLY A 205      21.329 -95.775  79.269  1.00 21.87           H
ATOM   3058  CA  GLY A 205      19.720 -94.674  80.176  1.00 21.87           C
ATOM   3059 1HA  GLY A 205      19.539 -93.656  79.830  1.00 21.87           H
ATOM   3060 2HA  GLY A 205      19.070 -95.350  79.625  1.00 21.87           H
ATOM   3061  C   GLY A 205      19.346 -94.735  81.644  1.00 21.87           C
ATOM   3062  O   GLY A 205      18.990 -93.702  82.219  1.00 21.87           O
ATOM   3063  N   PRO A 206      19.449 -95.901  82.304  1.00  8.46           N
ATOM   3064  CA  PRO A 206      19.092 -95.849  83.723  1.00  8.46           C
ATOM   3065  HA  PRO A 206      18.106 -95.399  83.839  1.00  8.46           H
ATOM   3066  C   PRO A 206      20.078 -95.066  84.584  1.00  8.46           C
ATOM   3067  O   PRO A 206      19.652 -94.540  85.597  1.00  8.46           O
ATOM   3068  CB  PRO A 206      19.022 -97.326  84.114  1.00  8.46           C
ATOM   3069 1HB  PRO A 206      19.268 -97.467  85.166  1.00  8.46           H
ATOM   3070 2HB  PRO A 206      18.029 -97.721  83.900  1.00  8.46           H
ATOM   3071  CG  PRO A 206      20.013 -97.968  83.236  1.00  8.46           C
ATOM   3072 1HG  PRO A 206      21.019 -97.793  83.618  1.00  8.46           H
ATOM   3073 2HG  PRO A 206      19.819 -99.037  83.146  1.00  8.46           H
ATOM   3074  CD  PRO A 206      19.826 -97.270  81.911  1.00  8.46           C
ATOM   3075 1HD  PRO A 206      20.756 -97.274  81.345  1.00  8.46           H
ATOM   3076 2HD  PRO A 206      19.021 -97.738  81.342  1.00  8.46           H
ATOM   3077  N   ALA A 207      21.342 -94.890  84.213  1.00-21.71           N
ATOM   3078  H   ALA A 207      21.719 -95.345  83.390  1.00-21.71           H
ATOM   3079  CA  ALA A 207      22.213 -94.017  85.003  1.00-21.71           C
ATOM   3080  HA  ALA A 207      22.219 -94.369  86.036  1.00-21.71           H
ATOM   3081  C   ALA A 207      21.688 -92.582  84.987  1.00-21.71           C
ATOM   3082  O   ALA A 207      21.655 -91.921  86.016  1.00-21.71           O
ATOM   3083  CB  ALA A 207      23.630 -94.051  84.474  1.00-21.71           C
ATOM   3084 1HB  ALA A 207      24.006 -95.072  84.515  1.00-21.71           H
ATOM   3085 2HB  ALA A 207      24.262 -93.417  85.097  1.00-21.71           H
ATOM   3086 3HB  ALA A 207      23.657 -93.688  83.446  1.00-21.71           H
ATOM   3087  N   LEU A 208      21.239 -92.110  83.833  1.00-15.65           N
ATOM   3088  H   LEU A 208      21.293 -92.687  82.997  1.00-15.65           H
ATOM   3089  CA  LEU A 208      20.696 -90.758  83.721  1.00-15.65           C
ATOM   3090  HA  LEU A 208      21.437 -90.055  84.093  1.00-15.65           H
ATOM   3091  C   LEU A 208      19.430 -90.576  84.552  1.00-15.65           C
ATOM   3092  O   LEU A 208      19.199 -89.519  85.140  1.00-15.65           O
ATOM   3093  CB  LEU A 208      20.411 -90.457  82.246  1.00-15.65           C
ATOM   3094 1HB  LEU A 208      21.303 -90.710  81.674  1.00-15.65           H
ATOM   3095 2HB  LEU A 208      19.610 -91.119  81.918  1.00-15.65           H
ATOM   3096  CG  LEU A 208      20.013 -89.018  81.881  1.00-15.65           C
ATOM   3097  HG  LEU A 208      19.137 -88.739  82.465  1.00-15.65           H
ATOM   3098  CD1 LEU A 208      21.128 -88.010  82.163  1.00-15.65           C
ATOM   3099 1HD1 LEU A 208      20.819 -87.018  81.835  1.00-15.65           H
ATOM   3100 2HD1 LEU A 208      22.038 -88.294  81.631  1.00-15.65           H
ATOM   3101 3HD1 LEU A 208      21.331 -87.968  83.232  1.00-15.65           H
ATOM   3102  CD2 LEU A 208      19.639 -88.960  80.408  1.00-15.65           C
ATOM   3103 1HD2 LEU A 208      19.316 -87.953  80.148  1.00-15.65           H
ATOM   3104 2HD2 LEU A 208      18.820 -89.648  80.208  1.00-15.65           H
ATOM   3105 3HD2 LEU A 208      20.497 -89.227  79.789  1.00-15.65           H
ATOM   3106  N   VAL A 209      18.612 -91.613  84.629  1.00 -2.51           N
ATOM   3107  H   VAL A 209      18.832 -92.458  84.113  1.00 -2.51           H
ATOM   3108  CA  VAL A 209      17.383 -91.556  85.421  1.00 -2.51           C
ATOM   3109  HA  VAL A 209      16.940 -90.570  85.288  1.00 -2.51           H
ATOM   3110  C   VAL A 209      17.662 -91.723  86.925  1.00 -2.51           C
ATOM   3111  O   VAL A 209      17.039 -91.048  87.745  1.00 -2.51           O
ATOM   3112  CB  VAL A 209      16.357 -92.607  84.887  1.00 -2.51           C
ATOM   3113  HB  VAL A 209      16.797 -93.600  84.964  1.00 -2.51           H
ATOM   3114  CG1 VAL A 209      15.041 -92.592  85.672  1.00 -2.51           C
ATOM   3115 1HG1 VAL A 209      14.354 -93.328  85.251  1.00 -2.51           H
ATOM   3116 2HG1 VAL A 209      14.580 -91.605  85.624  1.00 -2.51           H
ATOM   3117 3HG1 VAL A 209      15.230 -92.853  86.712  1.00 -2.51           H
ATOM   3118  CG2 VAL A 209      16.033 -92.319  83.410  1.00 -2.51           C
ATOM   3119 1HG2 VAL A 209      15.320 -93.054  83.039  1.00 -2.51           H
ATOM   3120 2HG2 VAL A 209      16.928 -92.394  82.796  1.00 -2.51           H
ATOM   3121 3HG2 VAL A 209      15.604 -91.323  83.301  1.00 -2.51           H
ATOM   3122  N   THR A 210      18.586 -92.589  87.317  1.00 -4.41           N
ATOM   3123  H   THR A 210      19.114 -93.109  86.621  1.00 -4.41           H
ATOM   3124  CA  THR A 210      18.816 -92.891  88.740  1.00 -4.41           C
ATOM   3125  HA  THR A 210      17.906 -92.685  89.301  1.00 -4.41           H
ATOM   3126  C   THR A 210      19.960 -92.161  89.430  1.00 -4.41           C
ATOM   3127  O   THR A 210      20.055 -92.181  90.654  1.00 -4.41           O
ATOM   3128  CB  THR A 210      19.181 -94.375  88.931  1.00 -4.41           C
ATOM   3129  HB  THR A 210      19.344 -94.572  89.990  1.00 -4.41           H
ATOM   3130  OG1 THR A 210      20.376 -94.659  88.200  1.00 -4.41           O
ATOM   3131  HG1 THR A 210      20.125 -94.806  87.274  1.00 -4.41           H
ATOM   3132  CG2 THR A 210      18.103 -95.294  88.419  1.00 -4.41           C
ATOM   3133 1HG2 THR A 210      18.347 -96.318  88.705  1.00 -4.41           H
ATOM   3134 2HG2 THR A 210      18.028 -95.243  87.336  1.00 -4.41           H
ATOM   3135 3HG2 THR A 210      17.145 -95.019  88.854  1.00 -4.41           H
ATOM   3136  N   GLY A 211      20.876 -91.583  88.669  1.00-17.08           N
ATOM   3137  H   GLY A 211      20.779 -91.585  87.657  1.00-17.08           H
ATOM   3138  CA  GLY A 211      22.068 -90.981  89.244  1.00-17.08           C
ATOM   3139 1HA  GLY A 211      22.454 -90.241  88.545  1.00-17.08           H
ATOM   3140 2HA  GLY A 211      21.806 -90.470  90.171  1.00-17.08           H
ATOM   3141  C   GLY A 211      23.167 -91.988  89.536  1.00-17.08           C
ATOM   3142  O   GLY A 211      24.180 -91.645  90.151  1.00-17.08           O
ATOM   3143  N   LEU A 212      23.000 -93.240  89.133  1.00 27.04           N
ATOM   3144  H   LEU A 212      22.158 -93.496  88.632  1.00 27.04           H
ATOM   3145  CA  LEU A 212      24.007 -94.277  89.387  1.00 27.04           C
ATOM   3146  HA  LEU A 212      24.472 -94.089  90.353  1.00 27.04           H
ATOM   3147  C   LEU A 212      25.121 -94.260  88.339  1.00 27.04           C
ATOM   3148  O   LEU A 212      25.070 -94.970  87.341  1.00 27.04           O
ATOM   3149  CB  LEU A 212      23.354 -95.665  89.427  1.00 27.04           C
ATOM   3150 1HB  LEU A 212      22.743 -95.763  88.532  1.00 27.04           H
ATOM   3151 2HB  LEU A 212      24.150 -96.407  89.366  1.00 27.04           H
ATOM   3152  CG  LEU A 212      22.485 -96.039  90.636  1.00 27.04           C
ATOM   3153  HG  LEU A 212      21.733 -95.265  90.784  1.00 27.04           H
ATOM   3154  CD1 LEU A 212      21.769 -97.365  90.387  1.00 27.04           C
ATOM   3155 1HD1 LEU A 212      21.168 -97.637  91.253  1.00 27.04           H
ATOM   3156 2HD1 LEU A 212      22.495 -98.156  90.197  1.00 27.04           H
ATOM   3157 3HD1 LEU A 212      21.108 -97.266  89.524  1.00 27.04           H
ATOM   3158  CD2 LEU A 212      23.326 -96.154  91.904  1.00 27.04           C
ATOM   3159 1HD2 LEU A 212      22.699 -96.462  92.739  1.00 27.04           H
ATOM   3160 2HD2 LEU A 212      23.766 -95.190  92.151  1.00 27.04           H
ATOM   3161 3HD2 LEU A 212      24.120 -96.890  91.769  1.00 27.04           H
ATOM   3162  N   TRP A 213      26.135 -93.439  88.570  1.00-10.19           N
ATOM   3163  H   TRP A 213      26.121 -92.859  89.397  1.00-10.19           H
ATOM   3164  CA  TRP A 213      27.252 -93.295  87.631  1.00-10.19           C
ATOM   3165  HA  TRP A 213      26.994 -93.798  86.700  1.00-10.19           H
ATOM   3166  C   TRP A 213      28.550 -93.926  88.148  1.00-10.19           C
ATOM   3167  O   TRP A 213      29.639 -93.617  87.652  1.00-10.19           O
ATOM   3168  CB  TRP A 213      27.459 -91.809  87.317  1.00-10.19           C
ATOM   3169 1HB  TRP A 213      27.658 -91.276  88.247  1.00-10.19           H
ATOM   3170 2HB  TRP A 213      28.321 -91.696  86.661  1.00-10.19           H
ATOM   3171  CG  TRP A 213      26.266 -91.179  86.637  1.00-10.19           C
ATOM   3172  CD1 TRP A 213      25.212 -90.553  87.230  1.00-10.19           C
ATOM   3173  HD1 TRP A 213      25.103 -90.431  88.301  1.00-10.19           H
ATOM   3174  CD2 TRP A 213      26.004 -91.098  85.221  1.00-10.19           C
ATOM   3175  NE1 TRP A 213      24.305 -90.110  86.307  1.00-10.19           N
ATOM   3176  HE1 TRP A 213      23.435 -89.628  86.529  1.00-10.19           H
ATOM   3177  CE2 TRP A 213      24.766 -90.414  85.058  1.00-10.19           C
ATOM   3178  CE3 TRP A 213      26.701 -91.512  84.069  1.00-10.19           C
ATOM   3179  HE3 TRP A 213      27.652 -92.011  84.162  1.00-10.19           H
ATOM   3180  CZ2 TRP A 213      24.231 -90.116  83.788  1.00-10.19           C
ATOM   3181  HZ2 TRP A 213      23.325 -89.543  83.692  1.00-10.19           H
ATOM   3182  CZ3 TRP A 213      26.134 -91.265  82.788  1.00-10.19           C
ATOM   3183  HZ3 TRP A 213      26.642 -91.601  81.897  1.00-10.19           H
ATOM   3184  CH2 TRP A 213      24.902 -90.566  82.667  1.00-10.19           C
ATOM   3185  HH2 TRP A 213      24.490 -90.374  81.685  1.00-10.19           H
ATOM   3186  N   ASP A 214      28.467 -94.792  89.151  1.00 13.14           N
ATOM   3187  H   ASP A 214      27.570 -95.041  89.533  1.00 13.14           H
ATOM   3188  CA  ASP A 214      29.672 -95.442  89.686  1.00 13.14           C
ATOM   3189  HA  ASP A 214      30.422 -94.674  89.863  1.00 13.14           H
ATOM   3190  C   ASP A 214      30.230 -96.444  88.677  1.00 13.14           C
ATOM   3191  O   ASP A 214      29.517 -97.332  88.209  1.00 13.14           O
ATOM   3192  CB  ASP A 214      29.419 -96.175  91.007  1.00 13.14           C
ATOM   3193 1HB  ASP A 214      28.930 -95.491  91.700  1.00 13.14           H
ATOM   3194 2HB  ASP A 214      28.754 -97.018  90.823  1.00 13.14           H
ATOM   3195  CG  ASP A 214      30.715 -96.692  91.643  1.00 13.14           C
ATOM   3196  OD1 ASP A 214      31.808 -96.143  91.351  1.00 13.14           O
ATOM   3197  OD2 ASP A 214      30.667 -97.633  92.469  1.00 13.14           O
ATOM   3198  N   ASN A 215      31.497 -96.244  88.331  1.00 -0.82           N
ATOM   3199  H   ASN A 215      31.974 -95.465  88.781  1.00 -0.82           H
ATOM   3200  CA  ASN A 215      32.255 -97.019  87.339  1.00 -0.82           C
ATOM   3201  HA  ASN A 215      33.241 -96.562  87.254  1.00 -0.82           H
ATOM   3202  C   ASN A 215      31.608 -96.983  85.960  1.00 -0.82           C
ATOM   3203  O   ASN A 215      31.858 -97.851  85.132  1.00 -0.82           O
ATOM   3204  CB  ASN A 215      32.455 -98.481  87.761  1.00 -0.82           C
ATOM   3205 1HB  ASN A 215      31.493 -98.987  87.759  1.00 -0.82           H
ATOM   3206 2HB  ASN A 215      33.102 -98.981  87.042  1.00 -0.82           H
ATOM   3207  CG  ASN A 215      33.065 -98.617  89.120  1.00 -0.82           C
ATOM   3208  OD1 ASN A 215      34.157 -98.127  89.381  1.00 -0.82           O
ATOM   3209  ND2 ASN A 215      32.384 -99.290  89.997  1.00 -0.82           N
ATOM   3210 1HD2 ASN A 215      32.741 -99.371  90.936  1.00 -0.82           H
ATOM   3211 2HD2 ASN A 215      31.495 -99.703  89.736  1.00 -0.82           H
ATOM   3212  N   HIS A 216      30.798 -95.968  85.694  1.00 21.44           N
ATOM   3213  H   HIS A 216      30.677 -95.235  86.384  1.00 21.44           H
ATOM   3214  CA  HIS A 216      30.045 -95.884  84.445  1.00 21.44           C
ATOM   3215  HA  HIS A 216      29.378 -96.738  84.393  1.00 21.44           H
ATOM   3216  C   HIS A 216      30.962 -95.908  83.226  1.00 21.44           C
ATOM   3217  O   HIS A 216      30.619 -96.441  82.169  1.00 21.44           O
ATOM   3218  CB  HIS A 216      29.204 -94.611  84.435  1.00 21.44           C
ATOM   3219 1HB  HIS A 216      28.689 -94.532  85.387  1.00 21.44           H
ATOM   3220 2HB  HIS A 216      29.862 -93.749  84.322  1.00 21.44           H
ATOM   3221  CG  HIS A 216      28.177 -94.583  83.351  1.00 21.44           C
ATOM   3222  ND1 HIS A 216      26.853 -94.888  83.537  1.00 21.44           N
ATOM   3223  HD1 HIS A 216      26.411 -95.147  84.409  1.00 21.44           H
ATOM   3224  CD2 HIS A 216      28.285 -94.263  82.036  1.00 21.44           C
ATOM   3225  HD2 HIS A 216      29.203 -93.971  81.547  1.00 21.44           H
ATOM   3226  CE1 HIS A 216      26.234 -94.766  82.366  1.00 21.44           C
ATOM   3227  HE1 HIS A 216      25.180 -94.952  82.219  1.00 21.44           H
ATOM   3228  NE2 HIS A 216      27.062 -94.376  81.417  1.00 21.44           N
ATOM   3229  N   TRP A 217      32.169 -95.394  83.404  1.00  6.60           N
ATOM   3230  H   TRP A 217      32.399 -94.973  84.295  1.00  6.60           H
ATOM   3231  CA  TRP A 217      33.165 -95.399  82.342  1.00  6.60           C
ATOM   3232  HA  TRP A 217      32.750 -94.838  81.505  1.00  6.60           H
ATOM   3233  C   TRP A 217      33.524 -96.788  81.807  1.00  6.60           C
ATOM   3234  O   TRP A 217      33.861 -96.897  80.628  1.00  6.60           O
ATOM   3235  CB  TRP A 217      34.432 -94.678  82.813  1.00  6.60           C
ATOM   3236 1HB  TRP A 217      35.069 -94.508  81.944  1.00  6.60           H
ATOM   3237 2HB  TRP A 217      34.155 -93.708  83.225  1.00  6.60           H
ATOM   3238  CG  TRP A 217      35.240 -95.430  83.839  1.00  6.60           C
ATOM   3239  CD1 TRP A 217      35.153 -95.340  85.196  1.00  6.60           C
ATOM   3240  HD1 TRP A 217      34.454 -94.699  85.717  1.00  6.60           H
ATOM   3241  CD2 TRP A 217      36.298 -96.374  83.586  1.00  6.60           C
ATOM   3242  NE1 TRP A 217      36.082 -96.139  85.811  1.00  6.60           N
ATOM   3243  HE1 TRP A 217      36.205 -96.221  86.818  1.00  6.60           H
ATOM   3244  CE2 TRP A 217      36.819 -96.774  84.850  1.00  6.60           C
ATOM   3245  CE3 TRP A 217      36.860 -96.926  82.415  1.00  6.60           C
ATOM   3246  HE3 TRP A 217      36.475 -96.651  81.445  1.00  6.60           H
ATOM   3247  CZ2 TRP A 217      37.887 -97.684  84.969  1.00  6.60           C
ATOM   3248  HZ2 TRP A 217      38.271 -97.954  85.940  1.00  6.60           H
ATOM   3249  CZ3 TRP A 217      37.918 -97.864  82.531  1.00  6.60           C
ATOM   3250  HZ3 TRP A 217      38.349 -98.303  81.642  1.00  6.60           H
ATOM   3251  CH2 TRP A 217      38.417 -98.233  83.814  1.00  6.60           C
ATOM   3252  HH2 TRP A 217      39.217 -98.957  83.884  1.00  6.60           H
ATOM   3253  N   VAL A 218      33.430 -97.856  82.597  1.00  4.98           N
ATOM   3254  H   VAL A 218      33.089 -97.772  83.551  1.00  4.98           H
ATOM   3255  CA  VAL A 218      33.837 -99.172  82.088  1.00  4.98           C
ATOM   3256  HA  VAL A 218      34.787 -99.044  81.570  1.00  4.98           H
ATOM   3257  C   VAL A 218      32.814 -99.660  81.075  1.00  4.98           C
ATOM   3258  O   VAL A 218      33.153-100.393  80.157  1.00  4.98           O
ATOM   3259  CB  VAL A 218      34.054-100.281  83.176  1.00  4.98           C
ATOM   3260  HB  VAL A 218      34.530-101.128  82.684  1.00  4.98           H
ATOM   3261  CG1 VAL A 218      34.994 -99.799  84.277  1.00  4.98           C
ATOM   3262 1HG1 VAL A 218      35.215-100.622  84.957  1.00  4.98           H
ATOM   3263 2HG1 VAL A 218      34.542 -98.980  84.838  1.00  4.98           H
ATOM   3264 3HG1 VAL A 218      35.929 -99.465  83.834  1.00  4.98           H
ATOM   3265  CG2 VAL A 218      32.753-100.799  83.786  1.00  4.98           C
ATOM   3266 1HG2 VAL A 218      32.969-101.421  84.648  1.00  4.98           H
ATOM   3267 2HG2 VAL A 218      32.220-101.406  83.055  1.00  4.98           H
ATOM   3268 3HG2 VAL A 218      32.110 -99.981  84.100  1.00  4.98           H
ATOM   3269  N   TYR A 219      31.578 -99.196  81.209  1.00 17.85           N
ATOM   3270  H   TYR A 219      31.369 -98.537  81.949  1.00 17.85           H
ATOM   3271  CA  TYR A 219      30.484 -99.634  80.351  1.00 17.85           C
ATOM   3272  HA  TYR A 219      30.601-100.700  80.157  1.00 17.85           H
ATOM   3273  C   TYR A 219      30.484 -98.911  79.020  1.00 17.85           C
ATOM   3274  O   TYR A 219      29.729 -99.255  78.125  1.00 17.85           O
ATOM   3275  CB  TYR A 219      29.149 -99.408  81.050  1.00 17.85           C
ATOM   3276 1HB  TYR A 219      28.990 -98.338  81.178  1.00 17.85           H
ATOM   3277 2HB  TYR A 219      28.353 -99.805  80.422  1.00 17.85           H
ATOM   3278  CG  TYR A 219      29.099-100.077  82.402  1.00 17.85           C
ATOM   3279  CD1 TYR A 219      28.858 -99.323  83.566  1.00 17.85           C
ATOM   3280  HD1 TYR A 219      28.647 -98.271  83.477  1.00 17.85           H
ATOM   3281  CD2 TYR A 219      29.327-101.461  82.532  1.00 17.85           C
ATOM   3282  HD2 TYR A 219      29.518-102.066  81.657  1.00 17.85           H
ATOM   3283  CE1 TYR A 219      28.885 -99.933  84.850  1.00 17.85           C
ATOM   3284  HE1 TYR A 219      28.723 -99.351  85.746  1.00 17.85           H
ATOM   3285  CE2 TYR A 219      29.322-102.077  83.799  1.00 17.85           C
ATOM   3286  HE2 TYR A 219      29.487-103.139  83.879  1.00 17.85           H
ATOM   3287  CZ  TYR A 219      29.104-101.308  84.947  1.00 17.85           C
ATOM   3288  OH  TYR A 219      29.070-101.927  86.163  1.00 17.85           O
ATOM   3289  HH  TYR A 219      28.996-102.887  86.072  1.00 17.85           H
ATOM   3290  N   TRP A 220      31.378 -97.946  78.879  1.00 18.63           N
ATOM   3291  H   TRP A 220      31.909 -97.642  79.684  1.00 18.63           H
ATOM   3292  CA  TRP A 220      31.680 -97.374  77.574  1.00 18.63           C
ATOM   3293  HA  TRP A 220      30.905 -97.641  76.858  1.00 18.63           H
ATOM   3294  C   TRP A 220      32.996 -97.960  77.086  1.00 18.63           C
ATOM   3295  O   TRP A 220      33.057 -98.545  76.010  1.00 18.63           O
ATOM   3296  CB  TRP A 220      31.765 -95.849  77.660  1.00 18.63           C
ATOM   3297 1HB  TRP A 220      32.388 -95.571  78.509  1.00 18.63           H
ATOM   3298 2HB  TRP A 220      32.225 -95.469  76.748  1.00 18.63           H
ATOM   3299  CG  TRP A 220      30.413 -95.218  77.810  1.00 18.63           C
ATOM   3300  CD1 TRP A 220      29.709 -95.048  78.959  1.00 18.63           C
ATOM   3301  HD1 TRP A 220      30.068 -95.341  79.939  1.00 18.63           H
ATOM   3302  CD2 TRP A 220      29.567 -94.705  76.762  1.00 18.63           C
ATOM   3303  NE1 TRP A 220      28.484 -94.491  78.718  1.00 18.63           N
ATOM   3304  HE1 TRP A 220      27.793 -94.307  79.439  1.00 18.63           H
ATOM   3305  CE2 TRP A 220      28.355 -94.271  77.375  1.00 18.63           C
ATOM   3306  CE3 TRP A 220      29.674 -94.641  75.356  1.00 18.63           C
ATOM   3307  HE3 TRP A 220      30.572 -94.980  74.861  1.00 18.63           H
ATOM   3308  CZ2 TRP A 220      27.271 -93.762  76.628  1.00 18.63           C
ATOM   3309  HZ2 TRP A 220      26.369 -93.430  77.118  1.00 18.63           H
ATOM   3310  CZ3 TRP A 220      28.573 -94.153  74.598  1.00 18.63           C
ATOM   3311  HZ3 TRP A 220      28.637 -94.116  73.519  1.00 18.63           H
ATOM   3312  CH2 TRP A 220      27.387 -93.710  75.251  1.00 18.63           C
ATOM   3313  HH2 TRP A 220      26.565 -93.332  74.661  1.00 18.63           H
ATOM   3314  N   ALA A 221      34.047 -97.828  77.883  1.00  1.35           N
ATOM   3315  H   ALA A 221      33.940 -97.407  78.800  1.00  1.35           H
ATOM   3316  CA  ALA A 221      35.385 -98.203  77.442  1.00  1.35           C
ATOM   3317  HA  ALA A 221      35.596 -97.649  76.526  1.00  1.35           H
ATOM   3318  C   ALA A 221      35.526 -99.691  77.107  1.00  1.35           C
ATOM   3319  O   ALA A 221      36.100-100.035  76.079  1.00  1.35           O
ATOM   3320  CB  ALA A 221      36.405 -97.779  78.509  1.00  1.35           C
ATOM   3321 1HB  ALA A 221      36.308 -96.710  78.706  1.00  1.35           H
ATOM   3322 2HB  ALA A 221      37.416 -97.977  78.151  1.00  1.35           H
ATOM   3323 3HB  ALA A 221      36.233 -98.331  79.434  1.00  1.35           H
ATOM   3324  N   GLY A 222      34.990-100.565  77.948  1.00  3.42           N
ATOM   3325  H   GLY A 222      34.488-100.244  78.770  1.00  3.42           H
ATOM   3326  CA  GLY A 222      35.071-101.998  77.704  1.00  3.42           C
ATOM   3327 1HA  GLY A 222      36.114-102.281  77.563  1.00  3.42           H
ATOM   3328 2HA  GLY A 222      34.680-102.533  78.568  1.00  3.42           H
ATOM   3329  C   GLY A 222      34.287-102.413  76.475  1.00  3.42           C
ATOM   3330  O   GLY A 222      34.885-102.945  75.535  1.00  3.42           O
ATOM   3331  N   PRO A 223      32.964-102.169  76.411  1.00 15.34           N
ATOM   3332  CA  PRO A 223      32.287-102.554  75.170  1.00 15.34           C
ATOM   3333  HA  PRO A 223      32.364-103.630  75.056  1.00 15.34           H
ATOM   3334  C   PRO A 223      32.780-101.906  73.881  1.00 15.34           C
ATOM   3335  O   PRO A 223      32.798-102.570  72.851  1.00 15.34           O
ATOM   3336  CB  PRO A 223      30.829-102.162  75.438  1.00 15.34           C
ATOM   3337 1HB  PRO A 223      30.633-101.153  75.078  1.00 15.34           H
ATOM   3338 2HB  PRO A 223      30.146-102.871  74.973  1.00 15.34           H
ATOM   3339  CG  PRO A 223      30.703-102.222  76.893  1.00 15.34           C
ATOM   3340 1HG  PRO A 223      29.840-101.655  77.238  1.00 15.34           H
ATOM   3341 2HG  PRO A 223      30.634-103.261  77.217  1.00 15.34           H
ATOM   3342  CD  PRO A 223      31.987-101.615  77.366  1.00 15.34           C
ATOM   3343 1HD  PRO A 223      31.953-100.529  77.293  1.00 15.34           H
ATOM   3344 2HD  PRO A 223      32.203-101.933  78.385  1.00 15.34           H
ATOM   3345  N   VAL A 224      33.208-100.650  73.889  1.00 -1.76           N
ATOM   3346  H   VAL A 224      33.171-100.085  74.733  1.00 -1.76           H
ATOM   3347  CA  VAL A 224      33.737-100.062  72.655  1.00 -1.76           C
ATOM   3348  HA  VAL A 224      33.042-100.282  71.844  1.00 -1.76           H
ATOM   3349  C   VAL A 224      35.059-100.747  72.298  1.00 -1.76           C
ATOM   3350  O   VAL A 224      35.251-101.110  71.140  1.00 -1.76           O
ATOM   3351  CB  VAL A 224      33.863 -98.513  72.753  1.00 -1.76           C
ATOM   3352  HB  VAL A 224      34.454 -98.262  73.633  1.00 -1.76           H
ATOM   3353  CG1 VAL A 224      34.555 -97.917  71.521  1.00 -1.76           C
ATOM   3354 1HG1 VAL A 224      34.521 -96.829  71.568  1.00 -1.76           H
ATOM   3355 2HG1 VAL A 224      34.054 -98.255  70.613  1.00 -1.76           H
ATOM   3356 3HG1 VAL A 224      35.596 -98.237  71.492  1.00 -1.76           H
ATOM   3357  CG2 VAL A 224      32.457 -97.877  72.881  1.00 -1.76           C
ATOM   3358 1HG2 VAL A 224      32.551 -96.797  73.001  1.00 -1.76           H
ATOM   3359 2HG2 VAL A 224      31.940 -98.272  73.754  1.00 -1.76           H
ATOM   3360 3HG2 VAL A 224      31.864 -98.086  71.990  1.00 -1.76           H
ATOM   3361  N   PHE A 225      35.932-101.015  73.264  1.00-14.65           N
ATOM   3362  H   PHE A 225      35.743-100.738  74.223  1.00-14.65           H
ATOM   3363  CA  PHE A 225      37.180-101.729  72.974  1.00-14.65           C
ATOM   3364  HA  PHE A 225      37.756-101.159  72.245  1.00-14.65           H
ATOM   3365  C   PHE A 225      36.889-103.104  72.378  1.00-14.65           C
ATOM   3366  O   PHE A 225      37.461-103.473  71.348  1.00-14.65           O
ATOM   3367  CB  PHE A 225      38.019-101.902  74.250  1.00-14.65           C
ATOM   3368 1HB  PHE A 225      38.234-100.917  74.663  1.00-14.65           H
ATOM   3369 2HB  PHE A 225      37.438-102.462  74.982  1.00-14.65           H
ATOM   3370  CG  PHE A 225      39.323-102.628  74.029  1.00-14.65           C
ATOM   3371  CD1 PHE A 225      40.514-101.909  73.839  1.00-14.65           C
ATOM   3372  HD1 PHE A 225      40.499-100.829  73.854  1.00-14.65           H
ATOM   3373  CD2 PHE A 225      39.370-104.035  74.017  1.00-14.65           C
ATOM   3374  HD2 PHE A 225      38.469-104.605  74.182  1.00-14.65           H
ATOM   3375  CE1 PHE A 225      41.741-102.585  73.618  1.00-14.65           C
ATOM   3376  HE1 PHE A 225      42.650-102.021  73.471  1.00-14.65           H
ATOM   3377  CE2 PHE A 225      40.584-104.721  73.778  1.00-14.65           C
ATOM   3378  HE2 PHE A 225      40.600-105.801  73.764  1.00-14.65           H
ATOM   3379  CZ  PHE A 225      41.775-103.994  73.583  1.00-14.65           C
ATOM   3380  HZ  PHE A 225      42.708-104.513  73.418  1.00-14.65           H
ATOM   3381  N   GLY A 226      35.985-103.845  73.007  1.00-21.74           N
ATOM   3382  H   GLY A 226      35.532-103.483  73.845  1.00-21.74           H
ATOM   3383  CA  GLY A 226      35.654-105.183  72.547  1.00-21.74           C
ATOM   3384 1HA  GLY A 226      36.569-105.771  72.480  1.00-21.74           H
ATOM   3385 2HA  GLY A 226      34.986-105.657  73.266  1.00-21.74           H
ATOM   3386  C   GLY A 226      34.986-105.182  71.188  1.00-21.74           C
ATOM   3387  O   GLY A 226      35.283-106.028  70.350  1.00-21.74           O
ATOM   3388  N   GLY A 227      34.119-104.212  70.934  1.00-14.42           N
ATOM   3389  H   GLY A 227      33.899-103.522  71.650  1.00-14.42           H
ATOM   3390  CA  GLY A 227      33.452-104.123  69.646  1.00-14.42           C
ATOM   3391 1HA  GLY A 227      33.001-105.089  69.423  1.00-14.42           H
ATOM   3392 2HA  GLY A 227      32.665-103.370  69.697  1.00-14.42           H
ATOM   3393  C   GLY A 227      34.393-103.768  68.515  1.00-14.42           C
ATOM   3394  O   GLY A 227      34.312-104.341  67.429  1.00-14.42           O
ATOM   3395  N   LEU A 228      35.324-102.859  68.769  1.00-11.77           N
ATOM   3396  H   LEU A 228      35.347-102.403  69.678  1.00-11.77           H
ATOM   3397  CA  LEU A 228      36.328-102.490  67.770  1.00-11.77           C
ATOM   3398  HA  LEU A 228      35.837-102.163  66.854  1.00-11.77           H
ATOM   3399  C   LEU A 228      37.218-103.683  67.446  1.00-11.77           C
ATOM   3400  O   LEU A 228      37.553-103.937  66.284  1.00-11.77           O
ATOM   3401  CB  LEU A 228      37.216-101.371  68.320  1.00-11.77           C
ATOM   3402 1HB  LEU A 228      37.495-101.655  69.332  1.00-11.77           H
ATOM   3403 2HB  LEU A 228      38.130-101.348  67.725  1.00-11.77           H
ATOM   3404  CG  LEU A 228      36.669 -99.939  68.376  1.00-11.77           C
ATOM   3405  HG  LEU A 228      35.672 -99.953  68.814  1.00-11.77           H
ATOM   3406  CD1 LEU A 228      37.569 -99.093  69.257  1.00-11.77           C
ATOM   3407 1HD1 LEU A 228      37.196 -98.070  69.289  1.00-11.77           H
ATOM   3408 2HD1 LEU A 228      38.589 -99.095  68.873  1.00-11.77           H
ATOM   3409 3HD1 LEU A 228      37.568 -99.494  70.271  1.00-11.77           H
ATOM   3410  CD2 LEU A 228      36.582 -99.323  66.993  1.00-11.77           C
ATOM   3411 1HD2 LEU A 228      36.278 -98.280  67.070  1.00-11.77           H
ATOM   3412 2HD2 LEU A 228      35.836 -99.857  66.407  1.00-11.77           H
ATOM   3413 3HD2 LEU A 228      37.550 -99.375  66.492  1.00-11.77           H
ATOM   3414  N   LEU A 229      37.591-104.423  68.480  1.00-17.21           N
ATOM   3415  H   LEU A 229      37.302-104.161  69.416  1.00-17.21           H
ATOM   3416  CA  LEU A 229      38.434-105.600  68.304  1.00-17.21           C
ATOM   3417  HA  LEU A 229      39.318-105.314  67.738  1.00-17.21           H
ATOM   3418  C   LEU A 229      37.696-106.681  67.519  1.00-17.21           C
ATOM   3419  O   LEU A 229      38.238-107.243  66.578  1.00-17.21           O
ATOM   3420  CB  LEU A 229      38.873-106.130  69.674  1.00-17.21           C
ATOM   3421 1HB  LEU A 229      39.325-105.304  70.223  1.00-17.21           H
ATOM   3422 2HB  LEU A 229      37.980-106.436  70.217  1.00-17.21           H
ATOM   3423  CG  LEU A 229      39.861-107.307  69.697  1.00-17.21           C
ATOM   3424  HG  LEU A 229      39.417-108.140  69.159  1.00-17.21           H
ATOM   3425  CD1 LEU A 229      41.200-106.982  69.042  1.00-17.21           C
ATOM   3426 1HD1 LEU A 229      41.863-107.844  69.120  1.00-17.21           H
ATOM   3427 2HD1 LEU A 229      41.667-106.129  69.529  1.00-17.21           H
ATOM   3428 3HD1 LEU A 229      41.054-106.765  67.984  1.00-17.21           H
ATOM   3429  CD2 LEU A 229      40.091-107.745  71.141  1.00-17.21           C
ATOM   3430 1HD2 LEU A 229      40.734-108.626  71.157  1.00-17.21           H
ATOM   3431 2HD2 LEU A 229      39.142-108.008  71.606  1.00-17.21           H
ATOM   3432 3HD2 LEU A 229      40.565-106.946  71.709  1.00-17.21           H
ATOM   3433  N   ALA A 230      36.452-106.962  67.874  1.00 -4.70           N
ATOM   3434  H   ALA A 230      36.028-106.477  68.659  1.00 -4.70           H
ATOM   3435  CA  ALA A 230      35.691-108.006  67.195  1.00 -4.70           C
ATOM   3436  HA  ALA A 230      36.296-108.912  67.172  1.00 -4.70           H
ATOM   3437  C   ALA A 230      35.331-107.668  65.756  1.00 -4.70           C
ATOM   3438  O   ALA A 230      35.457-108.513  64.875  1.00 -4.70           O
ATOM   3439  CB  ALA A 230      34.437-108.286  67.969  1.00 -4.70           C
ATOM   3440 1HB  ALA A 230      34.695-108.688  68.943  1.00 -4.70           H
ATOM   3441 2HB  ALA A 230      33.838-109.022  67.436  1.00 -4.70           H
ATOM   3442 3HB  ALA A 230      33.868-107.367  68.097  1.00 -4.70           H
ATOM   3443  N   GLY A 231      34.896-106.439  65.516  1.00  1.20           N
ATOM   3444  H   GLY A 231      34.790-105.773  66.277  1.00  1.20           H
ATOM   3445  CA  GLY A 231      34.555-106.044  64.162  1.00  1.20           C
ATOM   3446 1HA  GLY A 231      33.807-106.726  63.757  1.00  1.20           H
ATOM   3447 2HA  GLY A 231      34.170-105.025  64.152  1.00  1.20           H
ATOM   3448  C   GLY A 231      35.810-106.120  63.321  1.00  1.20           C
ATOM   3449  O   GLY A 231      35.806-106.661  62.218  1.00  1.20           O
ATOM   3450  N   GLY A 232      36.916-105.640  63.871  1.00 -5.02           N
ATOM   3451  H   GLY A 232      36.897-105.233  64.800  1.00 -5.02           H
ATOM   3452  CA  GLY A 232      38.173-105.680  63.147  1.00 -5.02           C
ATOM   3453 1HA  GLY A 232      38.035-105.186  62.186  1.00 -5.02           H
ATOM   3454 2HA  GLY A 232      38.923-105.129  63.712  1.00 -5.02           H
ATOM   3455  C   GLY A 232      38.701-107.077  62.885  1.00 -5.02           C
ATOM   3456  O   GLY A 232      39.158-107.338  61.776  1.00 -5.02           O
ATOM   3457  N   LEU A 233      38.626-107.979  63.855  1.00 -2.13           N
ATOM   3458  H   LEU A 233      38.251-107.713  64.763  1.00 -2.13           H
ATOM   3459  CA  LEU A 233      39.109-109.352  63.680  1.00 -2.13           C
ATOM   3460  HA  LEU A 233      40.012-109.316  63.073  1.00 -2.13           H
ATOM   3461  C   LEU A 233      38.139-110.265  62.939  1.00 -2.13           C
ATOM   3462  O   LEU A 233      38.527-111.361  62.532  1.00 -2.13           O
ATOM   3463  CB  LEU A 233      39.468-110.002  65.025  1.00 -2.13           C
ATOM   3464 1HB  LEU A 233      38.618-109.886  65.697  1.00 -2.13           H
ATOM   3465 2HB  LEU A 233      39.597-111.069  64.847  1.00 -2.13           H
ATOM   3466  CG  LEU A 233      40.738-109.524  65.752  1.00 -2.13           C
ATOM   3467  HG  LEU A 233      40.636-108.466  65.988  1.00 -2.13           H
ATOM   3468  CD1 LEU A 233      40.907-110.305  67.054  1.00 -2.13           C
ATOM   3469 1HD1 LEU A 233      41.799-109.962  67.577  1.00 -2.13           H
ATOM   3470 2HD1 LEU A 233      41.004-111.372  66.849  1.00 -2.13           H
ATOM   3471 3HD1 LEU A 233      40.051-110.135  67.699  1.00 -2.13           H
ATOM   3472  CD2 LEU A 233      42.008-109.712  64.911  1.00 -2.13           C
ATOM   3473 1HD2 LEU A 233      42.879-109.416  65.496  1.00 -2.13           H
ATOM   3474 2HD2 LEU A 233      41.965-109.085  64.023  1.00 -2.13           H
ATOM   3475 3HD2 LEU A 233      42.116-110.758  64.617  1.00 -2.13           H
ATOM   3476  N   TYR A 234      36.902-109.850  62.716  1.00 24.65           N
ATOM   3477  H   TYR A 234      36.518-109.060  63.226  1.00 24.65           H
ATOM   3478  CA  TYR A 234      36.093-110.536  61.712  1.00 24.65           C
ATOM   3479  HA  TYR A 234      36.303-111.604  61.754  1.00 24.65           H
ATOM   3480  C   TYR A 234      36.474-110.015  60.324  1.00 24.65           C
ATOM   3481  O   TYR A 234      36.773-110.779  59.399  1.00 24.65           O
ATOM   3482  CB  TYR A 234      34.596-110.337  61.958  1.00 24.65           C
ATOM   3483 1HB  TYR A 234      34.385-110.493  63.015  1.00 24.65           H
ATOM   3484 2HB  TYR A 234      34.306-109.320  61.693  1.00 24.65           H
ATOM   3485  CG  TYR A 234      33.791-111.328  61.151  1.00 24.65           C
ATOM   3486  CD1 TYR A 234      33.506-112.609  61.669  1.00 24.65           C
ATOM   3487  HD1 TYR A 234      33.788-112.857  62.682  1.00 24.65           H
ATOM   3488  CD2 TYR A 234      33.377-111.025  59.839  1.00 24.65           C
ATOM   3489  HD2 TYR A 234      33.554-110.040  59.430  1.00 24.65           H
ATOM   3490  CE1 TYR A 234      32.874-113.594  60.866  1.00 24.65           C
ATOM   3491  HE1 TYR A 234      32.668-114.576  61.264  1.00 24.65           H
ATOM   3492  CE2 TYR A 234      32.754-112.009  59.033  1.00 24.65           C
ATOM   3493  HE2 TYR A 234      32.469-111.772  58.022  1.00 24.65           H
ATOM   3494  CZ  TYR A 234      32.524-113.290  59.550  1.00 24.65           C
ATOM   3495  OH  TYR A 234      31.968-114.269  58.765  1.00 24.65           O
ATOM   3496  HH  TYR A 234      31.768-113.950  57.872  1.00 24.65           H
ATOM   3497  N   ALA A 235      36.499-108.694  60.187  1.00 14.77           N
ATOM   3498  H   ALA A 235      36.304-108.104  60.991  1.00 14.77           H
ATOM   3499  CA  ALA A 235      36.724-108.044  58.898  1.00 14.77           C
ATOM   3500  HA  ALA A 235      36.081-108.536  58.166  1.00 14.77           H
ATOM   3501  C   ALA A 235      38.155-108.139  58.371  1.00 14.77           C
ATOM   3502  O   ALA A 235      38.408-107.758  57.230  1.00 14.77           O
ATOM   3503  CB  ALA A 235      36.292-106.585  58.976  1.00 14.77           C
ATOM   3504 1HB  ALA A 235      35.245-106.533  59.275  1.00 14.77           H
ATOM   3505 2HB  ALA A 235      36.401-106.116  57.997  1.00 14.77           H
ATOM   3506 3HB  ALA A 235      36.908-106.054  59.703  1.00 14.77           H
ATOM   3507  N   THR A 236      39.079-108.685  59.147  1.00 24.70           N
ATOM   3508  H   THR A 236      38.854-108.960  60.096  1.00 24.70           H
ATOM   3509  CA  THR A 236      40.433-108.939  58.668  1.00 24.70           C
ATOM   3510  HA  THR A 236      40.919-108.005  58.391  1.00 24.70           H
ATOM   3511  C   THR A 236      40.392-109.846  57.452  1.00 24.70           C
ATOM   3512  O   THR A 236      41.149-109.627  56.519  1.00 24.70           O
ATOM   3513  CB  THR A 236      41.253-109.669  59.734  1.00 24.70           C
ATOM   3514  HB  THR A 236      41.882-110.423  59.262  1.00 24.70           H
ATOM   3515  OG1 THR A 236      40.338-110.289  60.634  1.00 24.70           O
ATOM   3516  HG1 THR A 236      40.841-110.866  61.223  1.00 24.70           H
ATOM   3517  CG2 THR A 236      42.113-108.734  60.550  1.00 24.70           C
ATOM   3518 1HG2 THR A 236      42.629-109.304  61.323  1.00 24.70           H
ATOM   3519 2HG2 THR A 236      41.499-107.971  61.023  1.00 24.70           H
ATOM   3520 3HG2 THR A 236      42.856-108.264  59.906  1.00 24.70           H
ATOM   3521  N   ALA A 237      39.482-110.813  57.423  1.00 15.67           N
ATOM   3522  H   ALA A 237      38.875-110.947  58.221  1.00 15.67           H
ATOM   3523  CA  ALA A 237      39.350-111.701  56.267  1.00 15.67           C
ATOM   3524  HA  ALA A 237      40.341-112.074  56.004  1.00 15.67           H
ATOM   3525  C   ALA A 237      38.786-110.967  55.045  1.00 15.67           C
ATOM   3526  O   ALA A 237      39.189-111.220  53.915  1.00 15.67           O
ATOM   3527  CB  ALA A 237      38.459-112.896  56.633  1.00 15.67           C
ATOM   3528 1HB  ALA A 237      38.919-113.465  57.441  1.00 15.67           H
ATOM   3529 2HB  ALA A 237      38.347-113.548  55.764  1.00 15.67           H
ATOM   3530 3HB  ALA A 237      37.473-112.551  56.950  1.00 15.67           H
ATOM   3531  N   PHE A 238      37.859-110.047  55.269  1.00 13.37           N
ATOM   3532  H   PHE A 238      37.571-109.849  56.215  1.00 13.37           H
ATOM   3533  CA  PHE A 238      37.262-109.298  54.164  1.00 13.37           C
ATOM   3534  HA  PHE A 238      36.973-109.994  53.375  1.00 13.37           H
ATOM   3535  C   PHE A 238      38.286-108.332  53.579  1.00 13.37           C
ATOM   3536  O   PHE A 238      38.545-108.339  52.376  1.00 13.37           O
ATOM   3537  CB  PHE A 238      36.020-108.535  54.627  1.00 13.37           C
ATOM   3538 1HB  PHE A 238      35.302-109.252  55.025  1.00 13.37           H
ATOM   3539 2HB  PHE A 238      36.296-107.847  55.426  1.00 13.37           H
ATOM   3540  CG  PHE A 238      35.361-107.751  53.524  1.00 13.37           C
ATOM   3541  CD1 PHE A 238      34.637-108.416  52.519  1.00 13.37           C
ATOM   3542  HD1 PHE A 238      34.555-109.493  52.542  1.00 13.37           H
ATOM   3543  CD2 PHE A 238      35.479-106.348  53.469  1.00 13.37           C
ATOM   3544  HD2 PHE A 238      36.039-105.822  54.229  1.00 13.37           H
ATOM   3545  CE1 PHE A 238      34.021-107.694  51.464  1.00 13.37           C
ATOM   3546  HE1 PHE A 238      33.466-108.217  50.698  1.00 13.37           H
ATOM   3547  CE2 PHE A 238      34.861-105.608  52.427  1.00 13.37           C
ATOM   3548  HE2 PHE A 238      34.944-104.531  52.407  1.00 13.37           H
ATOM   3549  CZ  PHE A 238      34.127-106.285  51.423  1.00 13.37           C
ATOM   3550  HZ  PHE A 238      33.650-105.728  50.628  1.00 13.37           H
ATOM   3551  N   ARG A 239      38.921-107.537  54.432  1.00 25.39           N
ATOM   3552  H   ARG A 239      38.693-107.577  55.425  1.00 25.39           H
ATOM   3553  CA  ARG A 239      39.942-106.595  53.970  1.00 25.39           C
ATOM   3554  HA  ARG A 239      39.528-106.039  53.128  1.00 25.39           H
ATOM   3555  C   ARG A 239      41.163-107.339  53.441  1.00 25.39           C
ATOM   3556  O   ARG A 239      41.809-106.830  52.548  1.00 25.39           O
ATOM   3557  CB  ARG A 239      40.317-105.577  55.064  1.00 25.39           C
ATOM   3558 1HB  ARG A 239      39.415-105.031  55.342  1.00 25.39           H
ATOM   3559 2HB  ARG A 239      40.661-106.126  55.941  1.00 25.39           H
ATOM   3560  CG  ARG A 239      41.419-104.550  54.689  1.00 25.39           C
ATOM   3561 1HG  ARG A 239      41.597-103.890  55.537  1.00 25.39           H
ATOM   3562 2HG  ARG A 239      42.336-105.111  54.516  1.00 25.39           H
ATOM   3563  CD  ARG A 239      41.161-103.693  53.426  1.00 25.39           C
ATOM   3564 1HD  ARG A 239      42.130-103.382  53.038  1.00 25.39           H
ATOM   3565 2HD  ARG A 239      40.699-104.314  52.661  1.00 25.39           H
ATOM   3566  NE  ARG A 239      40.329-102.497  53.634  1.00 25.39           N
ATOM   3567  HE  ARG A 239      39.334-102.645  53.773  1.00 25.39           H
ATOM   3568  CZ  ARG A 239      40.742-101.235  53.606  1.00 25.39           C
ATOM   3569  NH1 ARG A 239      39.909-100.294  53.936  1.00 25.39           N
ATOM   3570 1HH1 ARG A 239      38.973-100.552  54.233  1.00 25.39           H
ATOM   3571 2HH1 ARG A 239      40.192 -99.331  53.886  1.00 25.39           H
ATOM   3572  NH2 ARG A 239      41.944-100.862  53.251  1.00 25.39           N
ATOM   3573 1HH2 ARG A 239      42.631-101.553  53.004  1.00 25.39           H
ATOM   3574 2HH2 ARG A 239      42.179 -99.878  53.231  1.00 25.39           H
ATOM   3575  N   ALA A 240      41.435-108.565  53.869  1.00 13.49           N
ATOM   3576  H   ALA A 240      40.900-108.970  54.627  1.00 13.49           H
ATOM   3577  CA  ALA A 240      42.517-109.353  53.268  1.00 13.49           C
ATOM   3578  HA  ALA A 240      43.438-108.783  53.360  1.00 13.49           H
ATOM   3579  C   ALA A 240      42.275-109.617  51.777  1.00 13.49           C
ATOM   3580  O   ALA A 240      43.217-109.711  50.991  1.00 13.49           O
ATOM   3581  CB  ALA A 240      42.720-110.663  54.013  1.00 13.49           C
ATOM   3582 1HB  ALA A 240      43.033-110.459  55.037  1.00 13.49           H
ATOM   3583 2HB  ALA A 240      43.501-111.244  53.520  1.00 13.49           H
ATOM   3584 3HB  ALA A 240      41.794-111.237  54.023  1.00 13.49           H
ATOM   3585  N   GLY A 241      41.014-109.662  51.366  1.00  0.82           N
ATOM   3586  H   GLY A 241      40.254-109.574  52.035  1.00  0.82           H
ATOM   3587  CA  GLY A 241      40.684-109.811  49.957  1.00  0.82           C
ATOM   3588 1HA  GLY A 241      41.319-110.578  49.517  1.00  0.82           H
ATOM   3589 2HA  GLY A 241      39.646-110.132  49.873  1.00  0.82           H
ATOM   3590  C   GLY A 241      40.860-108.530  49.163  1.00  0.82           C
ATOM   3591  O   GLY A 241      40.782-108.546  47.937  1.00  0.82           O
ATOM   3592  N   ARG A 242      41.098-107.413  49.843  1.00 25.78           N
ATOM   3593  H   ARG A 242      41.143-107.452  50.857  1.00 25.78           H
ATOM   3594  CA  ARG A 242      41.282-106.102  49.204  1.00 25.78           C
ATOM   3595  HA  ARG A 242      41.219-106.223  48.127  1.00 25.78           H
ATOM   3596  C   ARG A 242      42.638-105.510  49.558  1.00 25.78           C
ATOM   3597  O   ARG A 242      42.923-104.350  49.288  1.00 25.78           O
ATOM   3598  CB  ARG A 242      40.194-105.122  49.661  1.00 25.78           C
ATOM   3599 1HB  ARG A 242      40.485-104.703  50.622  1.00 25.78           H
ATOM   3600 2HB  ARG A 242      40.136-104.305  48.941  1.00 25.78           H
ATOM   3601  CG  ARG A 242      38.823-105.763  49.828  1.00 25.78           C
ATOM   3602 1HG  ARG A 242      38.634-106.436  48.992  1.00 25.78           H
ATOM   3603 2HG  ARG A 242      38.819-106.338  50.752  1.00 25.78           H
ATOM   3604  CD  ARG A 242      37.697-104.761  49.891  1.00 25.78           C
ATOM   3605 1HD  ARG A 242      36.834-105.248  50.345  1.00 25.78           H
ATOM   3606 2HD  ARG A 242      37.989-103.910  50.508  1.00 25.78           H
ATOM   3607  NE  ARG A 242      37.330-104.317  48.541  1.00 25.78           N
ATOM   3608  HE  ARG A 242      37.951-104.584  47.783  1.00 25.78           H
ATOM   3609  CZ  ARG A 242      36.231-103.658  48.205  1.00 25.78           C
ATOM   3610  NH1 ARG A 242      35.989-103.464  46.947  1.00 25.78           N
ATOM   3611 1HH1 ARG A 242      36.650-103.773  46.247  1.00 25.78           H
ATOM   3612 2HH1 ARG A 242      35.138-102.992  46.663  1.00 25.78           H
ATOM   3613  NH2 ARG A 242      35.359-103.203  49.069  1.00 25.78           N
ATOM   3614 1HH2 ARG A 242      35.540-103.298  50.053  1.00 25.78           H
ATOM   3615 2HH2 ARG A 242      34.507-102.787  48.732  1.00 25.78           H
ATOM   3616  N   LEU A 243      43.447-106.297  50.251  1.00  9.66           N
ATOM   3617  H   LEU A 243      43.224-107.276  50.346  1.00  9.66           H
ATOM   3618  CA  LEU A 243      44.567-105.758  51.022  1.00  9.66           C
ATOM   3619  HA  LEU A 243      44.193-104.971  51.675  1.00  9.66           H
ATOM   3620  C   LEU A 243      45.624-105.176  50.116  1.00  9.66           C
ATOM   3621  O   LEU A 243      46.262-104.169  50.407  1.00  9.66           O
ATOM   3622  CB  LEU A 243      45.181-106.876  51.866  1.00  9.66           C
ATOM   3623 1HB  LEU A 243      44.359-107.403  52.328  1.00  9.66           H
ATOM   3624 2HB  LEU A 243      45.682-107.574  51.195  1.00  9.66           H
ATOM   3625  CG  LEU A 243      46.156-106.503  52.991  1.00  9.66           C
ATOM   3626  HG  LEU A 243      46.988-105.945  52.566  1.00  9.66           H
ATOM   3627  CD1 LEU A 243      45.479-105.643  54.064  1.00  9.66           C
ATOM   3628 1HD1 LEU A 243      46.191-105.430  54.861  1.00  9.66           H
ATOM   3629 2HD1 LEU A 243      44.622-106.172  54.483  1.00  9.66           H
ATOM   3630 3HD1 LEU A 243      45.149-104.700  53.633  1.00  9.66           H
ATOM   3631  CD2 LEU A 243      46.705-107.775  53.637  1.00  9.66           C
ATOM   3632 1HD2 LEU A 243      47.432-107.509  54.405  1.00  9.66           H
ATOM   3633 2HD2 LEU A 243      47.212-108.380  52.885  1.00  9.66           H
ATOM   3634 3HD2 LEU A 243      45.898-108.354  54.088  1.00  9.66           H
ATOM   3635  N   HIS A 244      45.745-105.833  48.978  1.00  4.62           N
ATOM   3636  H   HIS A 244      45.163-106.647  48.823  1.00  4.62           H
ATOM   3637  CA  HIS A 244      46.690-105.477  47.938  1.00  4.62           C
ATOM   3638  HA  HIS A 244      47.694-105.473  48.363  1.00  4.62           H
ATOM   3639  C   HIS A 244      46.421-104.110  47.317  1.00  4.62           C
ATOM   3640  O   HIS A 244      47.329-103.532  46.724  1.00  4.62           O
ATOM   3641  CB  HIS A 244      46.604-106.552  46.850  1.00  4.62           C
ATOM   3642 1HB  HIS A 244      45.616-106.501  46.392  1.00  4.62           H
ATOM   3643 2HB  HIS A 244      47.352-106.345  46.085  1.00  4.62           H
ATOM   3644  CG  HIS A 244      46.803-107.944  47.368  1.00  4.62           C
ATOM   3645  ND1 HIS A 244      45.772-108.695  47.901  1.00  4.62           N
ATOM   3646  CD2 HIS A 244      47.929-108.704  47.436  1.00  4.62           C
ATOM   3647  HD2 HIS A 244      48.901-108.384  47.091  1.00  4.62           H
ATOM   3648  CE1 HIS A 244      46.340-109.878  48.289  1.00  4.62           C
ATOM   3649  HE1 HIS A 244      45.793-110.683  48.761  1.00  4.62           H
ATOM   3650  NE2 HIS A 244      47.666-109.921  48.010  1.00  4.62           N
ATOM   3651  HE2 HIS A 244      48.313-110.681  48.185  1.00  4.62           H
ATOM   3652  N   SER A 245      45.204-103.590  47.430  1.00 15.62           N
ATOM   3653  H   SER A 245      44.486-104.074  47.963  1.00 15.62           H
ATOM   3654  CA  SER A 245      44.847-102.315  46.806  1.00 15.62           C
ATOM   3655  HA  SER A 245      45.751-101.727  46.659  1.00 15.62           H
ATOM   3656  C   SER A 245      43.876-101.479  47.641  1.00 15.62           C
ATOM   3657  O   SER A 245      42.676-101.737  47.672  1.00 15.62           O
ATOM   3658  CB  SER A 245      44.217-102.582  45.437  1.00 15.62           C
ATOM   3659 1HB  SER A 245      44.885-103.216  44.854  1.00 15.62           H
ATOM   3660 2HB  SER A 245      43.269-103.103  45.573  1.00 15.62           H
ATOM   3661  OG  SER A 245      43.994-101.372  44.728  1.00 15.62           O
ATOM   3662  HG  SER A 245      43.404-101.556  43.978  1.00 15.62           H
ATOM   3663  N   ALA A 246      44.368-100.417  48.261  1.00  6.12           N
ATOM   3664  H   ALA A 246      45.367-100.243  48.237  1.00  6.12           H
ATOM   3665  CA  ALA A 246      43.500 -99.459  48.948  1.00  6.12           C
ATOM   3666  HA  ALA A 246      42.920 -99.993  49.701  1.00  6.12           H
ATOM   3667  C   ALA A 246      42.523 -98.798  47.962  1.00  6.12           C
ATOM   3668  O   ALA A 246      41.432 -98.371  48.335  1.00  6.12           O
ATOM   3669  CB  ALA A 246      44.348 -98.398  49.647  1.00  6.12           C
ATOM   3670 1HB  ALA A 246      45.056 -98.876  50.325  1.00  6.12           H
ATOM   3671 2HB  ALA A 246      43.700 -97.733  50.220  1.00  6.12           H
ATOM   3672 3HB  ALA A 246      44.891 -97.813  48.904  1.00  6.12           H
ATOM   3673  N   SER A 247      42.892 -98.745  46.689  1.00 -7.20           N
ATOM   3674  H   SER A 247      43.822 -99.058  46.424  1.00 -7.20           H
ATOM   3675  CA  SER A 247      41.984 -98.260  45.648  1.00 -7.20           C
ATOM   3676  HA  SER A 247      41.568 -97.304  45.965  1.00 -7.20           H
ATOM   3677  C   SER A 247      40.807 -99.195  45.366  1.00 -7.20           C
ATOM   3678  O   SER A 247      39.795 -98.763  44.816  1.00 -7.20           O
ATOM   3679  CB  SER A 247      42.750 -98.040  44.345  1.00 -7.20           C
ATOM   3680 1HB  SER A 247      43.199 -98.980  44.024  1.00 -7.20           H
ATOM   3681 2HB  SER A 247      42.051 -97.704  43.579  1.00 -7.20           H
ATOM   3682  OG  SER A 247      43.765 -97.057  44.503  1.00 -7.20           O
ATOM   3683  HG  SER A 247      43.980 -96.719  43.619  1.00 -7.20           H
ATOM   3684  N   ASP A 248      40.897-100.462  45.746  1.00  2.87           N
ATOM   3685  H   ASP A 248      41.749-100.808  46.177  1.00  2.87           H
ATOM   3686  CA  ASP A 248      39.758-101.375  45.618  1.00  2.87           C
ATOM   3687  HA  ASP A 248      39.256-101.221  44.663  1.00  2.87           H
ATOM   3688  C   ASP A 248      38.795-101.041  46.751  1.00  2.87           C
ATOM   3689  O   ASP A 248      37.590-100.881  46.555  1.00  2.87           O
ATOM   3690  CB  ASP A 248      40.214-102.831  45.733  1.00  2.87           C
ATOM   3691 1HB  ASP A 248      40.946-103.042  44.954  1.00  2.87           H
ATOM   3692 2HB  ASP A 248      40.688-102.972  46.703  1.00  2.87           H
ATOM   3693  CG  ASP A 248      39.069-103.813  45.636  1.00  2.87           C
ATOM   3694  OD1 ASP A 248      38.072-103.550  44.929  1.00  2.87           O
ATOM   3695  OD2 ASP A 248      39.136-104.861  46.316  1.00  2.87           O
ATOM   3696  N   SER A 249      39.347-100.815  47.934  1.00 27.14           N
ATOM   3697  H   SER A 249      40.351-100.916  48.051  1.00 27.14           H
ATOM   3698  CA  SER A 249      38.560-100.411  49.097  1.00 27.14           C
ATOM   3699  HA  SER A 249      37.599-100.925  49.060  1.00 27.14           H
ATOM   3700  C   SER A 249      38.266 -98.901  49.101  1.00 27.14           C
ATOM   3701  O   SER A 249      38.030 -98.282  50.138  1.00 27.14           O
ATOM   3702  CB  SER A 249      39.281-100.879  50.357  1.00 27.14           C
ATOM   3703 1HB  SER A 249      38.754-100.524  51.242  1.00 27.14           H
ATOM   3704 2HB  SER A 249      39.288-101.969  50.364  1.00 27.14           H
ATOM   3705  OG  SER A 249      40.620-100.429  50.378  1.00 27.14           O
ATOM   3706  HG  SER A 249      40.635 -99.500  50.661  1.00 27.14           H
ATOM   3707  N   ASP A 250      38.155 -98.318  47.916  1.00 15.88           N
ATOM   3708  H   ASP A 250      38.407 -98.852  47.094  1.00 15.88           H
ATOM   3709  CA  ASP A 250      37.613 -96.968  47.721  1.00 15.88           C
ATOM   3710  HA  ASP A 250      38.175 -96.244  48.312  1.00 15.88           H
ATOM   3711  C   ASP A 250      36.144 -96.936  48.156  1.00 15.88           C
ATOM   3712  O   ASP A 250      35.627 -95.918  48.613  1.00 15.88           O
ATOM   3713  CB  ASP A 250      37.718 -96.611  46.237  1.00 15.88           C
ATOM   3714 1HB  ASP A 250      38.759 -96.694  45.929  1.00 15.88           H
ATOM   3715 2HB  ASP A 250      37.123 -97.325  45.667  1.00 15.88           H
ATOM   3716  CG  ASP A 250      37.227 -95.213  45.925  1.00 15.88           C
ATOM   3717  OD1 ASP A 250      37.845 -94.222  46.378  1.00 15.88           O
ATOM   3718  OD2 ASP A 250      36.198 -95.085  45.220  1.00 15.88           O
ATOM   3719  N   ARG A 251      35.495 -98.095  48.096  1.00 28.36           N
ATOM   3720  H   ARG A 251      35.964 -98.891  47.685  1.00 28.36           H
ATOM   3721  CA  ARG A 251      34.143 -98.279  48.648  1.00 28.36           C
ATOM   3722  HA  ARG A 251      33.606 -97.340  48.552  1.00 28.36           H
ATOM   3723  C   ARG A 251      34.113 -98.614  50.135  1.00 28.36           C
ATOM   3724  O   ARG A 251      33.080 -98.962  50.671  1.00 28.36           O
ATOM   3725  CB  ARG A 251      33.360 -99.345  47.869  1.00 28.36           C
ATOM   3726 1HB  ARG A 251      33.942-100.266  47.869  1.00 28.36           H
ATOM   3727 2HB  ARG A 251      32.423 -99.540  48.389  1.00 28.36           H
ATOM   3728  CG  ARG A 251      32.995 -98.987  46.424  1.00 28.36           C
ATOM   3729 1HG  ARG A 251      33.904 -98.863  45.835  1.00 28.36           H
ATOM   3730 2HG  ARG A 251      32.427 -99.818  46.005  1.00 28.36           H
ATOM   3731  CD  ARG A 251      32.135 -97.729  46.306  1.00 28.36           C
ATOM   3732 1HD  ARG A 251      31.444 -97.856  45.471  1.00 28.36           H
ATOM   3733 2HD  ARG A 251      31.552 -97.595  47.220  1.00 28.36           H
ATOM   3734  NE  ARG A 251      32.959 -96.539  46.058  1.00 28.36           N
ATOM   3735  HE  ARG A 251      33.947 -96.681  45.962  1.00 28.36           H
ATOM   3736  CZ  ARG A 251      32.521 -95.298  45.919  1.00 28.36           C
ATOM   3737  NH1 ARG A 251      33.388 -94.383  45.617  1.00 28.36           N
ATOM   3738 1HH1 ARG A 251      34.366 -94.627  45.509  1.00 28.36           H
ATOM   3739 2HH1 ARG A 251      33.083 -93.433  45.468  1.00 28.36           H
ATOM   3740  NH2 ARG A 251      31.277 -94.927  46.051  1.00 28.36           N
ATOM   3741 1HH2 ARG A 251      30.586 -95.597  46.386  1.00 28.36           H
ATOM   3742 2HH2 ARG A 251      31.002 -93.986  45.841  1.00 28.36           H
ATOM   3743  N   GLU A 252      35.244 -98.514  50.812  1.00  7.99           N
ATOM   3744  H   GLU A 252      36.120 -98.399  50.322  1.00  7.99           H
ATOM   3745  CA  GLU A 252      35.254 -98.468  52.276  1.00  7.99           C
ATOM   3746  HA  GLU A 252      34.272 -98.729  52.675  1.00  7.99           H
ATOM   3747  C   GLU A 252      35.573 -97.037  52.700  1.00  7.99           C
ATOM   3748  O   GLU A 252      35.304 -96.619  53.821  1.00  7.99           O
ATOM   3749  CB  GLU A 252      36.294 -99.422  52.864  1.00  7.99           C
ATOM   3750 1HB  GLU A 252      37.265 -99.212  52.420  1.00  7.99           H
ATOM   3751 2HB  GLU A 252      36.362 -99.221  53.927  1.00  7.99           H
ATOM   3752  CG  GLU A 252      35.972-100.898  52.687  1.00  7.99           C
ATOM   3753 1HG  GLU A 252      34.991-101.095  53.116  1.00  7.99           H
ATOM   3754 2HG  GLU A 252      35.944-101.136  51.622  1.00  7.99           H
ATOM   3755  CD  GLU A 252      37.002-101.786  53.369  1.00  7.99           C
ATOM   3756  OE1 GLU A 252      37.404-101.504  54.527  1.00  7.99           O
ATOM   3757  OE2 GLU A 252      37.494-102.733  52.721  1.00  7.99           O
ATOM   3758  N   ASP A 253      36.126 -96.240  51.796  1.00  3.43           N
ATOM   3759  H   ASP A 253      36.409 -96.597  50.895  1.00  3.43           H
ATOM   3760  CA  ASP A 253      36.290 -94.820  52.098  1.00  3.43           C
ATOM   3761  HA  ASP A 253      36.701 -94.714  53.098  1.00  3.43           H
ATOM   3762  C   ASP A 253      34.912 -94.168  52.084  1.00  3.43           C
ATOM   3763  O   ASP A 253      34.644 -93.230  52.842  1.00  3.43           O
ATOM   3764  CB  ASP A 253      37.236 -94.124  51.125  1.00  3.43           C
ATOM   3765 1HB  ASP A 253      36.967 -94.382  50.104  1.00  3.43           H
ATOM   3766 2HB  ASP A 253      37.128 -93.048  51.253  1.00  3.43           H
ATOM   3767  CG  ASP A 253      38.685 -94.481  51.377  1.00  3.43           C
ATOM   3768  OD1 ASP A 253      39.137 -94.387  52.543  1.00  3.43           O
ATOM   3769  OD2 ASP A 253      39.403 -94.836  50.414  1.00  3.43           O
ATOM   3770  N   THR A 254      34.010 -94.733  51.298  1.00 34.76           N
ATOM   3771  H   THR A 254      34.292 -95.485  50.683  1.00 34.76           H
ATOM   3772  CA  THR A 254      32.587 -94.395  51.336  1.00 34.76           C
ATOM   3773  HA  THR A 254      32.429 -93.427  51.808  1.00 34.76           H
ATOM   3774  C   THR A 254      31.863 -95.469  52.141  1.00 34.76           C
ATOM   3775  O   THR A 254      32.486 -96.342  52.735  1.00 34.76           O
ATOM   3776  CB  THR A 254      31.994 -94.360  49.911  1.00 34.76           C
ATOM   3777  HB  THR A 254      30.922 -94.172  49.956  1.00 34.76           H
ATOM   3778  OG1 THR A 254      32.240 -95.609  49.263  1.00 34.76           O
ATOM   3779  HG1 THR A 254      31.610 -96.269  49.601  1.00 34.76           H
ATOM   3780  CG2 THR A 254      32.642 -93.270  49.084  1.00 34.76           C
ATOM   3781 1HG2 THR A 254      32.133 -93.200  48.126  1.00 34.76           H
ATOM   3782 2HG2 THR A 254      33.691 -93.506  48.917  1.00 34.76           H
ATOM   3783 3HG2 THR A 254      32.560 -92.310  49.594  1.00 34.76           H
ATOM   3784  N   LYS A 255      30.539 -95.425  52.132  1.00 32.10           N
ATOM   3785  H   LYS A 255      30.076 -94.635  51.713  1.00 32.10           H
ATOM   3786  CA  LYS A 255      29.718 -96.560  52.561  1.00 32.10           C
ATOM   3787  HA  LYS A 255      29.942 -96.816  53.597  1.00 32.10           H
ATOM   3788  C   LYS A 255      30.056 -97.758  51.669  1.00 32.10           C
ATOM   3789  O   LYS A 255      30.485 -97.582  50.526  1.00 32.10           O
ATOM   3790  CB  LYS A 255      28.239 -96.177  52.411  1.00 32.10           C
ATOM   3791 1HB  LYS A 255      27.608 -96.983  52.786  1.00 32.10           H
ATOM   3792 2HB  LYS A 255      28.068 -95.290  53.018  1.00 32.10           H
ATOM   3793  CG  LYS A 255      27.846 -95.854  50.964  1.00 32.10           C
ATOM   3794 1HG  LYS A 255      28.608 -95.212  50.527  1.00 32.10           H
ATOM   3795 2HG  LYS A 255      27.794 -96.770  50.376  1.00 32.10           H
ATOM   3796  CD  LYS A 255      26.538 -95.112  50.859  1.00 32.10           C
ATOM   3797 1HD  LYS A 255      25.706 -95.766  51.114  1.00 32.10           H
ATOM   3798 2HD  LYS A 255      26.557 -94.261  51.538  1.00 32.10           H
ATOM   3799  CE  LYS A 255      26.416 -94.612  49.431  1.00 32.10           C
ATOM   3800 1HE  LYS A 255      27.323 -94.058  49.179  1.00 32.10           H
ATOM   3801 2HE  LYS A 255      26.351 -95.469  48.765  1.00 32.10           H
ATOM   3802  NZ  LYS A 255      25.245 -93.715  49.217  1.00 32.10           N
ATOM   3803 1HZ  LYS A 255      25.293 -92.953  49.887  1.00 32.10           H
ATOM   3804 2HZ  LYS A 255      24.380 -94.227  49.337  1.00 32.10           H
ATOM   3805 3HZ  LYS A 255      25.289 -93.323  48.284  1.00 32.10           H
ATOM   3806  N   MET A 256      29.829 -98.948  52.203  1.00 18.44           N
ATOM   3807  H   MET A 256      29.460 -98.998  53.145  1.00 18.44           H
ATOM   3808  CA  MET A 256      30.098-100.201  51.504  1.00 18.44           C
ATOM   3809  HA  MET A 256      31.150-100.233  51.231  1.00 18.44           H
ATOM   3810  C   MET A 256      29.262-100.301  50.229  1.00 18.44           C
ATOM   3811  O   MET A 256      28.156 -99.769  50.148  1.00 18.44           O
ATOM   3812  CB  MET A 256      29.808-101.365  52.463  1.00 18.44           C
ATOM   3813 1HB  MET A 256      30.348-101.159  53.382  1.00 18.44           H
ATOM   3814 2HB  MET A 256      28.744-101.373  52.685  1.00 18.44           H
ATOM   3815  CG  MET A 256      30.231-102.760  52.000  1.00 18.44           C
ATOM   3816 1HG  MET A 256      29.630-103.056  51.142  1.00 18.44           H
ATOM   3817 2HG  MET A 256      31.279-102.724  51.700  1.00 18.44           H
ATOM   3818  SD  MET A 256      30.064-104.009  53.300  1.00 18.44           S
ATOM   3819  CE  MET A 256      28.292-104.133  53.545  1.00 18.44           C
ATOM   3820 1HE  MET A 256      28.071-104.962  54.217  1.00 18.44           H
ATOM   3821 2HE  MET A 256      27.800-104.314  52.593  1.00 18.44           H
ATOM   3822 3HE  MET A 256      27.911-103.211  53.980  1.00 18.44           H
ATOM   3823  N   GLU A 257      29.777-101.059  49.272  1.00 10.81           N
ATOM   3824  H   GLU A 257      30.672-101.488  49.449  1.00 10.81           H
ATOM   3825  CA  GLU A 257      29.168-101.319  47.963  1.00 10.81           C
ATOM   3826  HA  GLU A 257      29.285-100.433  47.336  1.00 10.81           H
ATOM   3827  C   GLU A 257      27.676-101.688  47.980  1.00 10.81           C
ATOM   3828  O   GLU A 257      26.906-101.275  47.111  1.00 10.81           O
ATOM   3829  CB  GLU A 257      29.987-102.474  47.374  1.00 10.81           C
ATOM   3830 1HB  GLU A 257      31.041-102.220  47.488  1.00 10.81           H
ATOM   3831 2HB  GLU A 257      29.795-103.361  47.977  1.00 10.81           H
ATOM   3832  CG  GLU A 257      29.749-102.835  45.917  1.00 10.81           C
ATOM   3833 1HG  GLU A 257      28.686-103.026  45.767  1.00 10.81           H
ATOM   3834 2HG  GLU A 257      30.053-102.002  45.282  1.00 10.81           H
ATOM   3835  CD  GLU A 257      30.530-104.086  45.540  1.00 10.81           C
ATOM   3836  OE1 GLU A 257      31.781-104.101  45.628  1.00 10.81           O
ATOM   3837  OE2 GLU A 257      29.891-105.104  45.202  1.00 10.81           O
ATOM   3838  N   LYS A 258      27.240-102.399  49.011  1.00  3.36           N
ATOM   3839  H   LYS A 258      27.907-102.695  49.706  1.00  3.36           H
ATOM   3840  CA  LYS A 258      25.826-102.762  49.196  1.00  3.36           C
ATOM   3841  HA  LYS A 258      25.473-103.328  48.332  1.00  3.36           H
ATOM   3842  C   LYS A 258      24.883-101.581  49.380  1.00  3.36           C
ATOM   3843  O   LYS A 258      23.681-101.703  49.185  1.00  3.36           O
ATOM   3844  CB  LYS A 258      25.704-103.619  50.457  1.00  3.36           C
ATOM   3845 1HB  LYS A 258      26.234-103.112  51.263  1.00  3.36           H
ATOM   3846 2HB  LYS A 258      24.654-103.691  50.742  1.00  3.36           H
ATOM   3847  CG  LYS A 258      26.257-105.027  50.316  1.00  3.36           C
ATOM   3848 1HG  LYS A 258      27.176-105.009  49.733  1.00  3.36           H
ATOM   3849 2HG  LYS A 258      26.478-105.407  51.310  1.00  3.36           H
ATOM   3850  CD  LYS A 258      25.253-105.965  49.674  1.00  3.36           C
ATOM   3851 1HD  LYS A 258      24.318-105.898  50.232  1.00  3.36           H
ATOM   3852 2HD  LYS A 258      25.072-105.681  48.637  1.00  3.36           H
ATOM   3853  CE  LYS A 258      25.752-107.400  49.737  1.00  3.36           C
ATOM   3854 1HE  LYS A 258      26.500-107.569  48.960  1.00  3.36           H
ATOM   3855 2HE  LYS A 258      26.202-107.578  50.715  1.00  3.36           H
ATOM   3856  NZ  LYS A 258      24.597-108.325  49.568  1.00  3.36           N
ATOM   3857 1HZ  LYS A 258      24.899-109.290  49.650  1.00  3.36           H
ATOM   3858 2HZ  LYS A 258      24.181-108.196  48.650  1.00  3.36           H
ATOM   3859 3HZ  LYS A 258      23.910-108.138  50.289  1.00  3.36           H
ATOM   3860  N   TYR A 259      25.417-100.440  49.778  1.00 18.80           N
ATOM   3861  H   TYR A 259      26.422-100.372  49.911  1.00 18.80           H
ATOM   3862  CA  TYR A 259      24.598 -99.270  50.080  1.00 18.80           C
ATOM   3863  HA  TYR A 259      23.545 -99.553  50.079  1.00 18.80           H
ATOM   3864  C   TYR A 259      24.797 -98.181  49.040  1.00 18.80           C
ATOM   3865  O   TYR A 259      24.261 -97.075  49.159  1.00 18.80           O
ATOM   3866  CB  TYR A 259      24.961 -98.758  51.469  1.00 18.80           C
ATOM   3867 1HB  TYR A 259      25.941 -98.286  51.411  1.00 18.80           H
ATOM   3868 2HB  TYR A 259      24.234 -98.011  51.776  1.00 18.80           H
ATOM   3869  CG  TYR A 259      25.037 -99.854  52.509  1.00 18.80           C
ATOM   3870  CD1 TYR A 259      26.206-100.010  53.271  1.00 18.80           C
ATOM   3871  HD1 TYR A 259      27.040 -99.343  53.113  1.00 18.80           H
ATOM   3872  CD2 TYR A 259      23.968-100.755  52.722  1.00 18.80           C
ATOM   3873  HD2 TYR A 259      23.055-100.660  52.151  1.00 18.80           H
ATOM   3874  CE1 TYR A 259      26.311-101.033  54.239  1.00 18.80           C
ATOM   3875  HE1 TYR A 259      27.207-101.134  54.826  1.00 18.80           H
ATOM   3876  CE2 TYR A 259      24.088-101.809  53.672  1.00 18.80           C
ATOM   3877  HE2 TYR A 259      23.282-102.514  53.815  1.00 18.80           H
ATOM   3878  CZ  TYR A 259      25.260-101.924  54.429  1.00 18.80           C
ATOM   3879  OH  TYR A 259      25.427-102.905  55.370  1.00 18.80           O
ATOM   3880  HH  TYR A 259      24.744-103.591  55.304  1.00 18.80           H
ATOM   3881  N   GLU A 260      25.581 -98.482  48.017  1.00 26.75           N
ATOM   3882  H   GLU A 260      26.052 -99.377  47.984  1.00 26.75           H
ATOM   3883  CA  GLU A 260      25.751 -97.567  46.894  1.00 26.75           C
ATOM   3884  HA  GLU A 260      26.051 -96.600  47.280  1.00 26.75           H
ATOM   3885  C   GLU A 260      24.375 -97.443  46.221  1.00 26.75           C
ATOM   3886  O   GLU A 260      23.634 -98.434  46.197  1.00 26.75           O
ATOM   3887  CB  GLU A 260      26.856 -98.100  45.974  1.00 26.75           C
ATOM   3888 1HB  GLU A 260      27.568 -98.632  46.604  1.00 26.75           H
ATOM   3889 2HB  GLU A 260      26.439 -98.812  45.263  1.00 26.75           H
ATOM   3890  CG  GLU A 260      27.623 -97.011  45.241  1.00 26.75           C
ATOM   3891 1HG  GLU A 260      28.407 -97.471  44.638  1.00 26.75           H
ATOM   3892 2HG  GLU A 260      26.941 -96.480  44.579  1.00 26.75           H
ATOM   3893  CD  GLU A 260      28.247 -96.016  46.217  1.00 26.75           C
ATOM   3894  OE1 GLU A 260      29.068 -96.425  47.057  1.00 26.75           O
ATOM   3895  OE2 GLU A 260      27.894 -94.813  46.184  1.00 26.75           O
ATOM   3896  N   PRO A 261      23.963 -96.236  45.782  1.00 -4.50           N
ATOM   3897  CA  PRO A 261      22.556 -96.107  45.382  1.00 -4.50           C
ATOM   3898  HA  PRO A 261      21.910 -96.428  46.195  1.00 -4.50           H
ATOM   3899  C   PRO A 261      22.154 -96.860  44.121  1.00 -4.50           C
ATOM   3900  O   PRO A 261      23.021 -97.357  43.373  1.00 -4.50           O
ATOM   3901  OXT PRO A 261      20.932 -96.924  43.877  1.00 -4.50           O
ATOM   3902  CB  PRO A 261      22.400 -94.597  45.185  1.00 -4.50           C
ATOM   3903 1HB  PRO A 261      21.650 -94.376  44.425  1.00 -4.50           H
ATOM   3904 2HB  PRO A 261      22.140 -94.117  46.125  1.00 -4.50           H
ATOM   3905  CG  PRO A 261      23.721 -94.156  44.764  1.00 -4.50           C
ATOM   3906 1HG  PRO A 261      23.895 -94.418  43.721  1.00 -4.50           H
ATOM   3907 2HG  PRO A 261      23.846 -93.085  44.916  1.00 -4.50           H
ATOM   3908  CD  PRO A 261      24.632 -94.927  45.666  1.00 -4.50           C
ATOM   3909 1HD  PRO A 261      25.611 -95.019  45.206  1.00 -4.50           H
ATOM   3910 2HD  PRO A 261      24.704 -94.448  46.642  1.00 -4.50           H
TER    3911      PRO A 261 
END
