# Supplementary material for: Analysis of aquaporins from the euryhaline barnacle Balanus improvisus reveals differential expression in response to changes in salinity
Source: PLoS One. 2017 Jul 17;12(7):e0181192. doi: 10.1371/journal.pone.0181192 (PMC5513457; doi:10.1371/journal.pone.0181192)
Supplement: S2 Model — (PDB) [file pone.0181192.s020.pdb]

REMARK YASARA *************************************************************
REMARK YASARA *                                                           *
REMARK YASARA *                     Y  A  S  A  R  A                      *
REMARK YASARA *                                                           *
REMARK YASARA *   Yet Another Scientific Artificial Reality Application   *
REMARK YASARA *                                                           *
REMARK YASARA *            MOLECULE STRUCTURE FILE, PDB FORMAT            *
REMARK YASARA *                                                           *
REMARK YASARA * Just use YASARA every day to make your questions go away! *
REMARK YASARA *                                                           *
REMARK YASARA *                      www.YASARA.org                       *
REMARK YASARA *                                                           *
REMARK YASARA *************************************************************
REMARK YASARA
REMARK YASARA Original filename: E:\AQP1S-HM\AQP1S-mono-H.pdb
REMARK YASARA Written on:        Fri Apr 15 11:52:45 2016
REMARK YASARA Number of models: 1
REMARK YASARA Number of atoms:   4408
REMARK YASARA Please address questions or suggestions to: Eliza@yasara.org
REMARK YASARA
REMARK   2 RESOLUTION. 1.80 ANGSTROMS.
REMARK 290 CRYSTALLOGRAPHIC SYMMETRY TRANSFORMATIONS
REMARK 290 THE FOLLOWING TRANSFORMATIONS OPERATE ON THE ATOM/HETATM
REMARK 290 RECORDS IN THIS ENTRY TO PRODUCE CRYSTALLOGRAPHICALLY
REMARK 290 RELATED MOLECULES.
REMARK 290   SMTRY1   1  1.000000  0.000000  0.000000        0.00000
REMARK 290   SMTRY2   1  0.000000  1.000000  0.000000        0.00000
REMARK 290   SMTRY3   1  0.000000  0.000000  1.000000        0.00000
REMARK 290   SMTRY1   2 -1.000000  0.000000  0.000000        0.00000
REMARK 290   SMTRY2   2  0.000000 -1.000000  0.000000        0.00000
REMARK 290   SMTRY3   2  0.000000  0.000000  1.000000        0.00000
REMARK 290   SMTRY1   3  0.000000 -1.000000  0.000000       41.02900
REMARK 290   SMTRY2   3  1.000000  0.000000  0.000000       41.02900
REMARK 290   SMTRY3   3  0.000000  0.000000  1.000000        0.00000
REMARK 290   SMTRY1   4  0.000000  1.000000  0.000000       41.02900
REMARK 290   SMTRY2   4 -1.000000  0.000000  0.000000       41.02900
REMARK 290   SMTRY3   4  0.000000  0.000000  1.000000        0.00000
REMARK 290   SMTRY1   5 -1.000000  0.000000  0.000000       41.02900
REMARK 290   SMTRY2   5  0.000000  1.000000  0.000000       41.02900
REMARK 290   SMTRY3   5  0.000000  0.000000 -1.000000        0.00000
REMARK 290   SMTRY1   6  1.000000  0.000000  0.000000       41.02900
REMARK 290   SMTRY2   6  0.000000 -1.000000  0.000000       41.02900
REMARK 290   SMTRY3   6  0.000000  0.000000 -1.000000        0.00000
REMARK 290   SMTRY1   7  0.000000  1.000000  0.000000        0.00000
REMARK 290   SMTRY2   7  1.000000  0.000000  0.000000        0.00000
REMARK 290   SMTRY3   7  0.000000  0.000000 -1.000000        0.00000
REMARK 290   SMTRY1   8  0.000000 -1.000000  0.000000        0.00000
REMARK 290   SMTRY2   8 -1.000000  0.000000  0.000000        0.00000
REMARK 290   SMTRY3   8  0.000000  0.000000 -1.000000        0.00000
COMPND    MOL_ID: 1;
COMPND   2 MOLECULE: AQUAPORIN-4;
COMPND   3 CHAIN: A;
SEQRES   1 A  293  MET PRO ALA TRP SER THR ALA ARG GLU GLY LEU GLY LEU 
SEQRES   2 A  293  GLN GLU VAL VAL ASN ASN LYS ASP LEU TRP LYS THR LEU 
SEQRES   3 A  293  LEU ALA GLU PHE VAL GLY THR LEU PHE LEU VAL PHE ILE 
SEQRES   4 A  293  GLY CYS LEU THR CYS ILE GLY TRP THR ASP GLU GLY TYR 
SEQRES   5 A  293  ALA PRO SER VAL VAL GLN ILE ALA LEU GLY PHE GLY ILE 
SEQRES   6 A  293  THR VAL ALA THR MET ALA GLN SER ILE GLY HIS ILE SER 
SEQRES   7 A  293  GLY CYS HIS ILE ASN PRO ALA VAL THR VAL ALA MET LEU 
SEQRES   8 A  293  VAL THR ARG ASN ILE PRO LEU PHE ARG ALA LEU CYS TYR 
SEQRES   9 A  293  ILE VAL MET GLN CYS MET GLY ALA ALA ALA GLY SER ALA 
SEQRES  10 A  293  LEU LEU LYS ALA LEU THR PRO GLU ASP ILE HIS GLY THR 
SEQRES  11 A  293  LEU GLY MET THR GLN LEU ASN PRO LYS LEU THR ALA ALA 
SEQRES  12 A  293  GLN GLY PHE GLY VAL GLU ALA LEU ILE THR PHE VAL LEU 
SEQRES  13 A  293  VAL LEU VAL VAL PHE GLY VAL CYS ASP GLU ARG ARG GLU 
SEQRES  14 A  293  ASP VAL LEU GLY SER GLY PRO LEU ALA ILE GLY LEU SER 
SEQRES  15 A  293  VAL THR THR CYS HIS VAL GLY ALA ILE LYS TYR THR GLY 
SEQRES  16 A  293  ALA SER MET ASN PRO ALA ARG SER PHE GLY PRO ALA LEU 
SEQRES  17 A  293  VAL THR GLY LEU TRP GLU ASN HIS TRP VAL TYR TRP LEU 
SEQRES  18 A  293  GLY PRO LEU LEU GLY GLY VAL LEU ALA GLY LYS LEU TYR 
SEQRES  19 A  293  LYS ASP CYS PHE LEU SER GLU LYS LEU GLY THR GLN LYS 
SEQRES  20 A  293  HIS HIS HIS HIS ARG THR PRO ARG CYS ALA ASP CYS GLY 
SEQRES  21 A  293  LEU LEU LEU PRO PRO HIS GLY GLY GLY GLU GLU GLU GLU 
SEQRES  22 A  293  LEU LYS THR ARG ARG SER SER ARG ASP PRO LEU VAL THR 
SEQRES  23 A  293  GLY PRO GLU GLU GLY THR GLY 
CRYST1   82.058   82.058   76.353  90.00  90.00  90.00 P 4 21 2      8
ORIGX1      1.000000  0.000000  0.000000        0.00000
ORIGX2      0.000000  1.000000  0.000000        0.00000
ORIGX3      0.000000  0.000000  1.000000        0.00000
SCALE1      0.012187  0.000000  0.000000        0.00000
SCALE2      0.000000  0.012187  0.000000        0.00000
SCALE3      0.000000  0.000000  0.013097        0.00000
ATOM      1  N   MET A   1       3.969 -42.760  23.804  1.00-30.81           N
ATOM      2 1H   MET A   1       3.661 -43.534  24.377  1.00-30.81           H
ATOM      3 2H   MET A   1       4.955 -42.866  23.606  1.00-30.81           H
ATOM      4 3H   MET A   1       3.450 -42.763  22.936  1.00-30.81           H
ATOM      5  CA  MET A   1       3.729 -41.478  24.517  1.00-30.81           C
ATOM      6  HA  MET A   1       4.253 -41.500  25.472  1.00-30.81           H
ATOM      7  C   MET A   1       2.237 -41.321  24.752  1.00-30.81           C
ATOM      8  O   MET A   1       1.460 -41.944  24.022  1.00-30.81           O
ATOM      9  CB  MET A   1       4.237 -40.299  23.674  1.00-30.81           C
ATOM     10 1HB  MET A   1       3.571 -40.181  22.822  1.00-30.81           H
ATOM     11 2HB  MET A   1       4.171 -39.395  24.274  1.00-30.81           H
ATOM     12  CG  MET A   1       5.663 -40.429  23.133  1.00-30.81           C
ATOM     13 1HG  MET A   1       5.699 -41.284  22.459  1.00-30.81           H
ATOM     14 2HG  MET A   1       5.893 -39.537  22.549  1.00-30.81           H
ATOM     15  SD  MET A   1       6.951 -40.646  24.376  1.00-30.81           S
ATOM     16  CE  MET A   1       7.054 -39.030  25.159  1.00-30.81           C
ATOM     17 1HE  MET A   1       7.878 -39.022  25.873  1.00-30.81           H
ATOM     18 2HE  MET A   1       6.126 -38.820  25.691  1.00-30.81           H
ATOM     19 3HE  MET A   1       7.227 -38.262  24.406  1.00-30.81           H
ATOM     20  N   PRO A   2       1.799 -40.518  25.742  1.00-21.30           N
ATOM     21  CA  PRO A   2       0.338 -40.409  25.832  1.00-21.30           C
ATOM     22  HA  PRO A   2      -0.126 -41.395  25.854  1.00-21.30           H
ATOM     23  C   PRO A   2      -0.235 -39.598  24.672  1.00-21.30           C
ATOM     24  O   PRO A   2       0.498 -38.908  23.955  1.00-21.30           O
ATOM     25  CB  PRO A   2       0.133 -39.712  27.178  1.00-21.30           C
ATOM     26 1HB  PRO A   2      -0.786 -39.126  27.182  1.00-21.30           H
ATOM     27 2HB  PRO A   2       0.120 -40.450  27.979  1.00-21.30           H
ATOM     28  CG  PRO A   2       1.311 -38.848  27.309  1.00-21.30           C
ATOM     29 1HG  PRO A   2       1.177 -37.957  26.699  1.00-21.30           H
ATOM     30 2HG  PRO A   2       1.484 -38.578  28.351  1.00-21.30           H
ATOM     31  CD  PRO A   2       2.448 -39.682  26.772  1.00-21.30           C
ATOM     32 1HD  PRO A   2       3.220 -39.046  26.340  1.00-21.30           H
ATOM     33 2HD  PRO A   2       2.860 -40.310  27.561  1.00-21.30           H
ATOM     34  N   ALA A   3      -1.536 -39.709  24.454  1.00 15.71           N
ATOM     35  H   ALA A   3      -2.090 -40.312  25.057  1.00 15.71           H
ATOM     36  CA  ALA A   3      -2.213 -39.013  23.362  1.00 15.71           C
ATOM     37  HA  ALA A   3      -1.567 -39.060  22.486  1.00 15.71           H
ATOM     38  C   ALA A   3      -2.475 -37.527  23.663  1.00 15.71           C
ATOM     39  O   ALA A   3      -3.624 -37.097  23.764  1.00 15.71           O
ATOM     40  CB  ALA A   3      -3.518 -39.742  23.025  1.00 15.71           C
ATOM     41 1HB  ALA A   3      -3.307 -40.782  22.775  1.00 15.71           H
ATOM     42 2HB  ALA A   3      -3.996 -39.262  22.170  1.00 15.71           H
ATOM     43 3HB  ALA A   3      -4.199 -39.705  23.878  1.00 15.71           H
ATOM     44  N   TRP A   4      -1.418 -36.733  23.772  1.00  4.75           N
ATOM     45  H   TRP A   4      -0.488 -37.131  23.704  1.00  4.75           H
ATOM     46  CA  TRP A   4      -1.567 -35.290  23.964  1.00  4.75           C
ATOM     47  HA  TRP A   4      -2.182 -35.094  24.843  1.00  4.75           H
ATOM     48  C   TRP A   4      -2.225 -34.642  22.754  1.00  4.75           C
ATOM     49  O   TRP A   4      -2.873 -33.608  22.869  1.00  4.75           O
ATOM     50  CB  TRP A   4      -0.217 -34.596  24.114  1.00  4.75           C
ATOM     51 1HB  TRP A   4       0.394 -34.814  23.240  1.00  4.75           H
ATOM     52 2HB  TRP A   4      -0.417 -33.526  24.118  1.00  4.75           H
ATOM     53  CG  TRP A   4       0.576 -34.906  25.345  1.00  4.75           C
ATOM     54  CD1 TRP A   4       0.320 -34.471  26.608  1.00  4.75           C
ATOM     55  HD1 TRP A   4      -0.570 -33.922  26.891  1.00  4.75           H
ATOM     56  CD2 TRP A   4       1.862 -35.550  25.419  1.00  4.75           C
ATOM     57  NE1 TRP A   4       1.337 -34.783  27.465  1.00  4.75           N
ATOM     58  HE1 TRP A   4       1.337 -34.573  28.455  1.00  4.75           H
ATOM     59  CE2 TRP A   4       2.331 -35.399  26.757  1.00  4.75           C
ATOM     60  CE3 TRP A   4       2.681 -36.218  24.485  1.00  4.75           C
ATOM     61  HE3 TRP A   4       2.340 -36.374  23.472  1.00  4.75           H
ATOM     62  CZ2 TRP A   4       3.605 -35.843  27.165  1.00  4.75           C
ATOM     63  HZ2 TRP A   4       3.941 -35.700  28.181  1.00  4.75           H
ATOM     64  CZ3 TRP A   4       3.960 -36.681  24.898  1.00  4.75           C
ATOM     65  HZ3 TRP A   4       4.599 -37.189  24.192  1.00  4.75           H
ATOM     66  CH2 TRP A   4       4.412 -36.469  26.233  1.00  4.75           C
ATOM     67  HH2 TRP A   4       5.397 -36.806  26.527  1.00  4.75           H
ATOM     68  N   SER A   5      -2.062 -35.255  21.589  1.00 -0.06           N
ATOM     69  H   SER A   5      -1.524 -36.111  21.547  1.00 -0.06           H
ATOM     70  CA  SER A   5      -2.583 -34.696  20.349  1.00 -0.06           C
ATOM     71  HA  SER A   5      -2.141 -33.716  20.207  1.00 -0.06           H
ATOM     72  C   SER A   5      -4.090 -34.502  20.379  1.00 -0.06           C
ATOM     73  O   SER A   5      -4.590 -33.557  19.766  1.00 -0.06           O
ATOM     74  CB  SER A   5      -2.189 -35.574  19.164  1.00 -0.06           C
ATOM     75 1HB  SER A   5      -2.609 -35.149  18.251  1.00 -0.06           H
ATOM     76 2HB  SER A   5      -1.102 -35.587  19.081  1.00 -0.06           H
ATOM     77  OG  SER A   5      -2.651 -36.905  19.327  1.00 -0.06           O
ATOM     78  HG  SER A   5      -2.876 -37.247  18.448  1.00 -0.06           H
ATOM     79  N   THR A   6      -4.796 -35.314  21.156  1.00 25.21           N
ATOM     80  H   THR A   6      -4.322 -36.045  21.675  1.00 25.21           H
ATOM     81  CA  THR A   6      -6.245 -35.214  21.313  1.00 25.21           C
ATOM     82  HA  THR A   6      -6.713 -35.374  20.344  1.00 25.21           H
ATOM     83  C   THR A   6      -6.696 -33.852  21.847  1.00 25.21           C
ATOM     84  O   THR A   6      -7.787 -33.395  21.517  1.00 25.21           O
ATOM     85  CB  THR A   6      -6.714 -36.329  22.265  1.00 25.21           C
ATOM     86  HB  THR A   6      -6.401 -36.081  23.277  1.00 25.21           H
ATOM     87  OG1 THR A   6      -6.095 -37.559  21.879  1.00 25.21           O
ATOM     88  HG1 THR A   6      -6.510 -37.870  21.062  1.00 25.21           H
ATOM     89  CG2 THR A   6      -8.208 -36.554  22.236  1.00 25.21           C
ATOM     90 1HG2 THR A   6      -8.450 -37.400  22.877  1.00 25.21           H
ATOM     91 2HG2 THR A   6      -8.540 -36.765  21.220  1.00 25.21           H
ATOM     92 3HG2 THR A   6      -8.725 -35.672  22.615  1.00 25.21           H
ATOM     93  N   ALA A   7      -5.831 -33.142  22.565  1.00  7.57           N
ATOM     94  H   ALA A   7      -4.913 -33.521  22.771  1.00  7.57           H
ATOM     95  CA  ALA A   7      -6.154 -31.806  23.070  1.00  7.57           C
ATOM     96  HA  ALA A   7      -7.008 -31.894  23.742  1.00  7.57           H
ATOM     97  C   ALA A   7      -6.542 -30.819  21.960  1.00  7.57           C
ATOM     98  O   ALA A   7      -7.306 -29.879  22.188  1.00  7.57           O
ATOM     99  CB  ALA A   7      -4.958 -31.262  23.872  1.00  7.57           C
ATOM    100 1HB  ALA A   7      -4.705 -31.957  24.674  1.00  7.57           H
ATOM    101 2HB  ALA A   7      -5.219 -30.298  24.312  1.00  7.57           H
ATOM    102 3HB  ALA A   7      -4.090 -31.137  23.221  1.00  7.57           H
ATOM    103  N   ARG A   8      -6.029 -31.051  20.757  1.00 26.73           N
ATOM    104  H   ARG A   8      -5.401 -31.841  20.651  1.00 26.73           H
ATOM    105  CA  ARG A   8      -6.362 -30.230  19.585  1.00 26.73           C
ATOM    106  HA  ARG A   8      -7.022 -29.416  19.887  1.00 26.73           H
ATOM    107  C   ARG A   8      -7.123 -31.053  18.557  1.00 26.73           C
ATOM    108  O   ARG A   8      -8.137 -30.624  18.033  1.00 26.73           O
ATOM    109  CB  ARG A   8      -5.082 -29.638  18.973  1.00 26.73           C
ATOM    110 1HB  ARG A   8      -4.450 -30.460  18.638  1.00 26.73           H
ATOM    111 2HB  ARG A   8      -5.357 -29.040  18.103  1.00 26.73           H
ATOM    112  CG  ARG A   8      -4.256 -28.761  19.926  1.00 26.73           C
ATOM    113 1HG  ARG A   8      -4.042 -29.316  20.839  1.00 26.73           H
ATOM    114 2HG  ARG A   8      -3.311 -28.508  19.446  1.00 26.73           H
ATOM    115  CD  ARG A   8      -4.979 -27.473  20.281  1.00 26.73           C
ATOM    116 1HD  ARG A   8      -5.122 -26.894  19.369  1.00 26.73           H
ATOM    117 2HD  ARG A   8      -5.957 -27.711  20.700  1.00 26.73           H
ATOM    118  NE  ARG A   8      -4.244 -26.663  21.261  1.00 26.73           N
ATOM    119  HE  ARG A   8      -3.354 -27.009  21.581  1.00 26.73           H
ATOM    120  CZ  ARG A   8      -4.662 -25.520  21.785  1.00 26.73           C
ATOM    121  NH1 ARG A   8      -3.999 -24.998  22.767  1.00 26.73           N
ATOM    122 1HH1 ARG A   8      -3.165 -25.446  23.115  1.00 26.73           H
ATOM    123 2HH1 ARG A   8      -4.311 -24.117  23.159  1.00 26.73           H
ATOM    124  NH2 ARG A   8      -5.703 -24.855  21.364  1.00 26.73           N
ATOM    125 1HH2 ARG A   8      -6.214 -25.186  20.557  1.00 26.73           H
ATOM    126 2HH2 ARG A   8      -5.969 -24.005  21.840  1.00 26.73           H
ATOM    127  N   GLU A   9      -6.651 -32.262  18.300  1.00 19.65           N
ATOM    128  H   GLU A   9      -5.831 -32.590  18.800  1.00 19.65           H
ATOM    129  CA  GLU A   9      -7.237 -33.162  17.305  1.00 19.65           C
ATOM    130  HA  GLU A   9      -7.212 -32.696  16.321  1.00 19.65           H
ATOM    131  C   GLU A   9      -8.675 -33.540  17.631  1.00 19.65           C
ATOM    132  O   GLU A   9      -9.494 -33.751  16.736  1.00 19.65           O
ATOM    133  CB  GLU A   9      -6.384 -34.437  17.299  1.00 19.65           C
ATOM    134 1HB  GLU A   9      -5.351 -34.149  17.106  1.00 19.65           H
ATOM    135 2HB  GLU A   9      -6.427 -34.859  18.299  1.00 19.65           H
ATOM    136  CG  GLU A   9      -6.754 -35.545  16.329  1.00 19.65           C
ATOM    137 1HG  GLU A   9      -7.784 -35.855  16.501  1.00 19.65           H
ATOM    138 2HG  GLU A   9      -6.666 -35.170  15.314  1.00 19.65           H
ATOM    139  CD  GLU A   9      -5.844 -36.748  16.515  1.00 19.65           C
ATOM    140  OE1 GLU A   9      -5.023 -37.057  15.628  1.00 19.65           O
ATOM    141  OE2 GLU A   9      -5.918 -37.398  17.581  1.00 19.65           O
ATOM    142  N   GLY A  10      -8.982 -33.657  18.915  1.00 52.60           N
ATOM    143  H   GLY A  10      -8.328 -33.363  19.637  1.00 52.60           H
ATOM    144  CA  GLY A  10     -10.181 -34.356  19.330  1.00 52.60           C
ATOM    145 1HA  GLY A  10     -10.936 -34.236  18.558  1.00 52.60           H
ATOM    146 2HA  GLY A  10      -9.934 -35.416  19.387  1.00 52.60           H
ATOM    147  C   GLY A  10     -10.840 -33.989  20.634  1.00 52.60           C
ATOM    148  O   GLY A  10     -11.027 -34.863  21.472  1.00 52.60           O
ATOM    149  N   LEU A  11     -11.312 -32.759  20.765  1.00 14.26           N
ATOM    150  H   LEU A  11     -11.110 -32.058  20.072  1.00 14.26           H
ATOM    151  CA  LEU A  11     -12.206 -32.439  21.876  1.00 14.26           C
ATOM    152  HA  LEU A  11     -11.693 -32.647  22.815  1.00 14.26           H
ATOM    153  C   LEU A  11     -13.421 -33.360  21.776  1.00 14.26           C
ATOM    154  O   LEU A  11     -13.912 -33.655  20.679  1.00 14.26           O
ATOM    155  CB  LEU A  11     -12.661 -30.976  21.855  1.00 14.26           C
ATOM    156 1HB  LEU A  11     -13.166 -30.797  20.906  1.00 14.26           H
ATOM    157 2HB  LEU A  11     -13.402 -30.858  22.646  1.00 14.26           H
ATOM    158  CG  LEU A  11     -11.612 -29.870  22.044  1.00 14.26           C
ATOM    159  HG  LEU A  11     -10.912 -29.911  21.211  1.00 14.26           H
ATOM    160  CD1 LEU A  11     -12.317 -28.515  22.023  1.00 14.26           C
ATOM    161 1HD1 LEU A  11     -11.573 -27.717  22.020  1.00 14.26           H
ATOM    162 2HD1 LEU A  11     -12.948 -28.403  22.906  1.00 14.26           H
ATOM    163 3HD1 LEU A  11     -12.936 -28.422  21.134  1.00 14.26           H
ATOM    164  CD2 LEU A  11     -10.827 -30.006  23.343  1.00 14.26           C
ATOM    165 1HD2 LEU A  11     -10.138 -29.168  23.443  1.00 14.26           H
ATOM    166 2HD2 LEU A  11     -10.242 -30.925  23.334  1.00 14.26           H
ATOM    167 3HD2 LEU A  11     -11.502 -30.013  24.199  1.00 14.26           H
ATOM    168  N   GLY A  12     -13.854 -33.886  22.912  1.00  2.89           N
ATOM    169  H   GLY A  12     -13.393 -33.638  23.784  1.00  2.89           H
ATOM    170  CA  GLY A  12     -14.951 -34.842  22.929  1.00  2.89           C
ATOM    171 1HA  GLY A  12     -15.207 -35.078  23.961  1.00  2.89           H
ATOM    172 2HA  GLY A  12     -15.819 -34.395  22.449  1.00  2.89           H
ATOM    173  C   GLY A  12     -14.621 -36.129  22.197  1.00  2.89           C
ATOM    174  O   GLY A  12     -15.511 -36.753  21.639  1.00  2.89           O
ATOM    175  N   LEU A  13     -13.340 -36.471  22.109  1.00  3.73           N
ATOM    176  H   LEU A  13     -12.651 -35.879  22.558  1.00  3.73           H
ATOM    177  CA  LEU A  13     -12.838 -37.626  21.348  1.00  3.73           C
ATOM    178  HA  LEU A  13     -11.752 -37.535  21.307  1.00  3.73           H
ATOM    179  C   LEU A  13     -13.332 -37.571  19.898  1.00  3.73           C
ATOM    180  O   LEU A  13     -13.784 -38.557  19.306  1.00  3.73           O
ATOM    181  CB  LEU A  13     -13.152 -38.957  22.049  1.00  3.73           C
ATOM    182 1HB  LEU A  13     -14.233 -39.093  22.067  1.00  3.73           H
ATOM    183 2HB  LEU A  13     -12.722 -39.761  21.452  1.00  3.73           H
ATOM    184  CG  LEU A  13     -12.620 -39.101  23.488  1.00  3.73           C
ATOM    185  HG  LEU A  13     -13.087 -38.341  24.114  1.00  3.73           H
ATOM    186  CD1 LEU A  13     -12.993 -40.463  24.041  1.00  3.73           C
ATOM    187 1HD1 LEU A  13     -12.622 -40.554  25.062  1.00  3.73           H
ATOM    188 2HD1 LEU A  13     -12.554 -41.249  23.426  1.00  3.73           H
ATOM    189 3HD1 LEU A  13     -14.077 -40.565  24.051  1.00  3.73           H
ATOM    190  CD2 LEU A  13     -11.102 -38.932  23.586  1.00  3.73           C
ATOM    191 1HD2 LEU A  13     -10.771 -39.146  24.603  1.00  3.73           H
ATOM    192 2HD2 LEU A  13     -10.828 -37.904  23.357  1.00  3.73           H
ATOM    193 3HD2 LEU A  13     -10.600 -39.609  22.895  1.00  3.73           H
ATOM    194  N   GLN A  14     -13.224 -36.357  19.366  1.00 23.81           N
ATOM    195  H   GLN A  14     -12.893 -35.628  19.986  1.00 23.81           H
ATOM    196  CA  GLN A  14     -13.546 -35.952  17.987  1.00 23.81           C
ATOM    197  HA  GLN A  14     -13.158 -34.939  17.883  1.00 23.81           H
ATOM    198  C   GLN A  14     -15.033 -35.825  17.684  1.00 23.81           C
ATOM    199  O   GLN A  14     -15.415 -35.526  16.550  1.00 23.81           O
ATOM    200  CB  GLN A  14     -12.832 -36.801  16.920  1.00 23.81           C
ATOM    201 1HB  GLN A  14     -13.186 -37.829  16.967  1.00 23.81           H
ATOM    202 2HB  GLN A  14     -13.080 -36.401  15.938  1.00 23.81           H
ATOM    203  CG  GLN A  14     -11.323 -36.789  17.070  1.00 23.81           C
ATOM    204 1HG  GLN A  14     -10.994 -35.757  17.054  1.00 23.81           H
ATOM    205 2HG  GLN A  14     -11.049 -37.236  18.023  1.00 23.81           H
ATOM    206  CD  GLN A  14     -10.590 -37.509  15.977  1.00 23.81           C
ATOM    207  OE1 GLN A  14     -10.815 -37.275  14.792  1.00 23.81           O
ATOM    208  NE2 GLN A  14      -9.676 -38.354  16.352  1.00 23.81           N
ATOM    209 1HE2 GLN A  14      -9.108 -38.805  15.646  1.00 23.81           H
ATOM    210 2HE2 GLN A  14      -9.526 -38.541  17.333  1.00 23.81           H
ATOM    211  N   GLU A  15     -15.879 -35.989  18.688  1.00 -6.90           N
ATOM    212  H   GLU A  15     -15.551 -36.276  19.606  1.00 -6.90           H
ATOM    213  CA  GLU A  15     -17.304 -35.750  18.494  1.00 -6.90           C
ATOM    214  HA  GLU A  15     -17.629 -36.204  17.559  1.00 -6.90           H
ATOM    215  C   GLU A  15     -17.579 -34.253  18.427  1.00 -6.90           C
ATOM    216  O   GLU A  15     -18.455 -33.817  17.682  1.00 -6.90           O
ATOM    217  CB  GLU A  15     -18.100 -36.370  19.633  1.00 -6.90           C
ATOM    218 1HB  GLU A  15     -17.766 -35.928  20.571  1.00 -6.90           H
ATOM    219 2HB  GLU A  15     -19.151 -36.124  19.486  1.00 -6.90           H
ATOM    220  CG  GLU A  15     -17.945 -37.881  19.710  1.00 -6.90           C
ATOM    221 1HG  GLU A  15     -18.300 -38.322  18.778  1.00 -6.90           H
ATOM    222 2HG  GLU A  15     -16.894 -38.137  19.835  1.00 -6.90           H
ATOM    223  CD  GLU A  15     -18.724 -38.461  20.868  1.00 -6.90           C
ATOM    224  OE1 GLU A  15     -19.679 -37.798  21.335  1.00 -6.90           O
ATOM    225  OE2 GLU A  15     -18.445 -39.608  21.295  1.00 -6.90           O
ATOM    226  N   VAL A  16     -16.817 -33.456  19.166  1.00  8.36           N
ATOM    227  H   VAL A  16     -16.091 -33.851  19.750  1.00  8.36           H
ATOM    228  CA  VAL A  16     -16.964 -31.999  19.133  1.00  8.36           C
ATOM    229  HA  VAL A  16     -18.014 -31.745  19.000  1.00  8.36           H
ATOM    230  C   VAL A  16     -16.170 -31.471  17.946  1.00  8.36           C
ATOM    231  O   VAL A  16     -14.970 -31.723  17.813  1.00  8.36           O
ATOM    232  CB  VAL A  16     -16.452 -31.331  20.443  1.00  8.36           C
ATOM    233  HB  VAL A  16     -15.413 -31.611  20.593  1.00  8.36           H
ATOM    234  CG1 VAL A  16     -16.524 -29.792  20.376  1.00  8.36           C
ATOM    235 1HG1 VAL A  16     -16.210 -29.377  21.336  1.00  8.36           H
ATOM    236 2HG1 VAL A  16     -17.546 -29.471  20.165  1.00  8.36           H
ATOM    237 3HG1 VAL A  16     -15.847 -29.420  19.609  1.00  8.36           H
ATOM    238  CG2 VAL A  16     -17.271 -31.819  21.646  1.00  8.36           C
ATOM    239 1HG2 VAL A  16     -16.874 -31.385  22.565  1.00  8.36           H
ATOM    240 2HG2 VAL A  16     -17.222 -32.902  21.727  1.00  8.36           H
ATOM    241 3HG2 VAL A  16     -18.316 -31.523  21.536  1.00  8.36           H
ATOM    242  N   VAL A  17     -16.848 -30.722  17.088  1.00 26.99           N
ATOM    243  H   VAL A  17     -17.854 -30.623  17.204  1.00 26.99           H
ATOM    244  CA  VAL A  17     -16.202 -30.048  15.961  1.00 26.99           C
ATOM    245  HA  VAL A  17     -15.125 -30.125  16.086  1.00 26.99           H
ATOM    246  C   VAL A  17     -16.509 -28.549  15.915  1.00 26.99           C
ATOM    247  O   VAL A  17     -15.616 -27.752  15.670  1.00 26.99           O
ATOM    248  CB  VAL A  17     -16.539 -30.747  14.607  1.00 26.99           C
ATOM    249  HB  VAL A  17     -16.129 -30.143  13.807  1.00 26.99           H
ATOM    250  CG1 VAL A  17     -15.872 -32.125  14.530  1.00 26.99           C
ATOM    251 1HG1 VAL A  17     -16.042 -32.554  13.542  1.00 26.99           H
ATOM    252 2HG1 VAL A  17     -16.285 -32.794  15.287  1.00 26.99           H
ATOM    253 3HG1 VAL A  17     -14.800 -32.025  14.681  1.00 26.99           H
ATOM    254  CG2 VAL A  17     -18.046 -30.902  14.364  1.00 26.99           C
ATOM    255 1HG2 VAL A  17     -18.204 -31.372  13.393  1.00 26.99           H
ATOM    256 2HG2 VAL A  17     -18.526 -29.926  14.346  1.00 26.99           H
ATOM    257 3HG2 VAL A  17     -18.502 -31.527  15.132  1.00 26.99           H
ATOM    258  N   ASN A  18     -17.720 -28.128  16.253  1.00  5.19           N
ATOM    259  H   ASN A  18     -18.421 -28.804  16.547  1.00  5.19           H
ATOM    260  CA  ASN A  18     -18.116 -26.721  16.122  1.00  5.19           C
ATOM    261  HA  ASN A  18     -17.952 -26.405  15.091  1.00  5.19           H
ATOM    262  C   ASN A  18     -17.310 -25.792  17.028  1.00  5.19           C
ATOM    263  O   ASN A  18     -17.056 -24.635  16.689  1.00  5.19           O
ATOM    264  CB  ASN A  18     -19.598 -26.536  16.479  1.00  5.19           C
ATOM    265 1HB  ASN A  18     -19.801 -26.989  17.448  1.00  5.19           H
ATOM    266 2HB  ASN A  18     -19.803 -25.469  16.553  1.00  5.19           H
ATOM    267  CG  ASN A  18     -20.535 -27.125  15.453  1.00  5.19           C
ATOM    268  OD1 ASN A  18     -20.464 -28.298  15.120  1.00  5.19           O
ATOM    269  ND2 ASN A  18     -21.427 -26.325  14.952  1.00  5.19           N
ATOM    270 1HD2 ASN A  18     -22.076 -26.677  14.268  1.00  5.19           H
ATOM    271 2HD2 ASN A  18     -21.475 -25.361  15.257  1.00  5.19           H
ATOM    272  N   ASN A  19     -16.910 -26.308  18.181  1.00 15.46           N
ATOM    273  H   ASN A  19     -17.160 -27.259  18.402  1.00 15.46           H
ATOM    274  CA  ASN A  19     -16.161 -25.527  19.165  1.00 15.46           C
ATOM    275  HA  ASN A  19     -16.180 -24.474  18.884  1.00 15.46           H
ATOM    276  C   ASN A  19     -14.703 -25.975  19.201  1.00 15.46           C
ATOM    277  O   ASN A  19     -13.954 -25.574  20.078  1.00 15.46           O
ATOM    278  CB  ASN A  19     -16.779 -25.664  20.568  1.00 15.46           C
ATOM    279 1HB  ASN A  19     -16.831 -26.715  20.846  1.00 15.46           H
ATOM    280 2HB  ASN A  19     -16.136 -25.151  21.282  1.00 15.46           H
ATOM    281  CG  ASN A  19     -18.162 -25.059  20.668  1.00 15.46           C
ATOM    282  OD1 ASN A  19     -19.094 -25.479  19.996  1.00 15.46           O
ATOM    283  ND2 ASN A  19     -18.314 -24.085  21.524  1.00 15.46           N
ATOM    284 1HD2 ASN A  19     -19.219 -23.653  21.608  1.00 15.46           H
ATOM    285 2HD2 ASN A  19     -17.539 -23.786  22.091  1.00 15.46           H
ATOM    286  N   LYS A  20     -14.298 -26.833  18.273  1.00 14.28           N
ATOM    287  H   LYS A  20     -14.914 -27.086  17.508  1.00 14.28           H
ATOM    288  CA  LYS A  20     -12.937 -27.370  18.288  1.00 14.28           C
ATOM    289  HA  LYS A  20     -12.563 -27.368  19.311  1.00 14.28           H
ATOM    290  C   LYS A  20     -12.059 -26.443  17.468  1.00 14.28           C
ATOM    291  O   LYS A  20     -12.327 -26.201  16.294  1.00 14.28           O
ATOM    292  CB  LYS A  20     -12.922 -28.805  17.752  1.00 14.28           C
ATOM    293 1HB  LYS A  20     -13.642 -29.387  18.327  1.00 14.28           H
ATOM    294 2HB  LYS A  20     -13.246 -28.786  16.714  1.00 14.28           H
ATOM    295  CG  LYS A  20     -11.562 -29.498  17.840  1.00 14.28           C
ATOM    296 1HG  LYS A  20     -10.860 -28.996  17.176  1.00 14.28           H
ATOM    297 2HG  LYS A  20     -11.194 -29.411  18.861  1.00 14.28           H
ATOM    298  CD  LYS A  20     -11.620 -30.985  17.477  1.00 14.28           C
ATOM    299 1HD  LYS A  20     -10.658 -31.432  17.724  1.00 14.28           H
ATOM    300 2HD  LYS A  20     -12.389 -31.467  18.080  1.00 14.28           H
ATOM    301  CE  LYS A  20     -11.906 -31.238  15.995  1.00 14.28           C
ATOM    302 1HE  LYS A  20     -12.867 -30.791  15.733  1.00 14.28           H
ATOM    303 2HE  LYS A  20     -11.121 -30.772  15.397  1.00 14.28           H
ATOM    304  NZ  LYS A  20     -11.958 -32.700  15.680  1.00 14.28           N
ATOM    305 1HZ  LYS A  20     -12.045 -32.846  14.681  1.00 14.28           H
ATOM    306 2HZ  LYS A  20     -12.747 -33.127  16.145  1.00 14.28           H
ATOM    307 3HZ  LYS A  20     -11.101 -33.150  15.990  1.00 14.28           H
ATOM    308  N   ASP A  21     -11.004 -25.932  18.080  1.00 12.75           N
ATOM    309  H   ASP A  21     -10.807 -26.180  19.041  1.00 12.75           H
ATOM    310  CA  ASP A  21     -10.115 -24.979  17.419  1.00 12.75           C
ATOM    311  HA  ASP A  21     -10.716 -24.119  17.123  1.00 12.75           H
ATOM    312  C   ASP A  21      -9.477 -25.553  16.157  1.00 12.75           C
ATOM    313  O   ASP A  21      -9.430 -24.892  15.129  1.00 12.75           O
ATOM    314  CB  ASP A  21      -9.027 -24.494  18.388  1.00 12.75           C
ATOM    315 1HB  ASP A  21      -8.525 -23.635  17.942  1.00 12.75           H
ATOM    316 2HB  ASP A  21      -9.497 -24.178  19.319  1.00 12.75           H
ATOM    317  CG  ASP A  21      -7.974 -25.558  18.689  1.00 12.75           C
ATOM    318  OD1 ASP A  21      -8.323 -26.725  18.977  1.00 12.75           O
ATOM    319  OD2 ASP A  21      -6.771 -25.241  18.607  1.00 12.75           O
ATOM    320  N   LEU A  22      -9.060 -26.809  16.198  1.00 23.47           N
ATOM    321  H   LEU A  22      -9.100 -27.304  17.084  1.00 23.47           H
ATOM    322  CA  LEU A  22      -8.466 -27.469  15.040  1.00 23.47           C
ATOM    323  HA  LEU A  22      -7.602 -26.892  14.708  1.00 23.47           H
ATOM    324  C   LEU A  22      -9.454 -27.548  13.884  1.00 23.47           C
ATOM    325  O   LEU A  22      -9.086 -27.340  12.733  1.00 23.47           O
ATOM    326  CB  LEU A  22      -8.001 -28.863  15.470  1.00 23.47           C
ATOM    327 1HB  LEU A  22      -7.334 -28.702  16.317  1.00 23.47           H
ATOM    328 2HB  LEU A  22      -8.874 -29.382  15.861  1.00 23.47           H
ATOM    329  CG  LEU A  22      -7.281 -29.862  14.549  1.00 23.47           C
ATOM    330  HG  LEU A  22      -6.768 -30.574  15.195  1.00 23.47           H
ATOM    331  CD1 LEU A  22      -8.274 -30.667  13.710  1.00 23.47           C
ATOM    332 1HD1 LEU A  22      -7.743 -31.393  13.096  1.00 23.47           H
ATOM    333 2HD1 LEU A  22      -8.841 -30.012  13.050  1.00 23.47           H
ATOM    334 3HD1 LEU A  22      -8.957 -31.210  14.362  1.00 23.47           H
ATOM    335  CD2 LEU A  22      -6.225 -29.218  13.660  1.00 23.47           C
ATOM    336 1HD2 LEU A  22      -5.659 -29.993  13.146  1.00 23.47           H
ATOM    337 2HD2 LEU A  22      -5.549 -28.623  14.274  1.00 23.47           H
ATOM    338 3HD2 LEU A  22      -6.696 -28.571  12.918  1.00 23.47           H
ATOM    339  N   TRP A  23     -10.722 -27.787  14.175  1.00  6.72           N
ATOM    340  H   TRP A  23     -11.005 -27.884  15.137  1.00  6.72           H
ATOM    341  CA  TRP A  23     -11.724 -27.869  13.115  1.00  6.72           C
ATOM    342  HA  TRP A  23     -11.413 -28.609  12.377  1.00  6.72           H
ATOM    343  C   TRP A  23     -11.855 -26.518  12.427  1.00  6.72           C
ATOM    344  O   TRP A  23     -11.894 -26.431  11.197  1.00  6.72           O
ATOM    345  CB  TRP A  23     -13.068 -28.271  13.708  1.00  6.72           C
ATOM    346 1HB  TRP A  23     -12.923 -29.157  14.318  1.00  6.72           H
ATOM    347 2HB  TRP A  23     -13.435 -27.468  14.343  1.00  6.72           H
ATOM    348  CG  TRP A  23     -14.100 -28.580  12.689  1.00  6.72           C
ATOM    349  CD1 TRP A  23     -15.232 -27.879  12.426  1.00  6.72           C
ATOM    350  HD1 TRP A  23     -15.508 -26.960  12.928  1.00  6.72           H
ATOM    351  CD2 TRP A  23     -14.143 -29.723  11.821  1.00  6.72           C
ATOM    352  NE1 TRP A  23     -15.993 -28.499  11.474  1.00  6.72           N
ATOM    353  HE1 TRP A  23     -16.898 -28.163  11.148  1.00  6.72           H
ATOM    354  CE2 TRP A  23     -15.350 -29.637  11.071  1.00  6.72           C
ATOM    355  CE3 TRP A  23     -13.284 -30.818  11.603  1.00  6.72           C
ATOM    356  HE3 TRP A  23     -12.360 -30.906  12.153  1.00  6.72           H
ATOM    357  CZ2 TRP A  23     -15.720 -30.616  10.130  1.00  6.72           C
ATOM    358  HZ2 TRP A  23     -16.649 -30.535   9.586  1.00  6.72           H
ATOM    359  CZ3 TRP A  23     -13.651 -31.805  10.659  1.00  6.72           C
ATOM    360  HZ3 TRP A  23     -13.006 -32.655  10.492  1.00  6.72           H
ATOM    361  CH2 TRP A  23     -14.866 -31.687   9.928  1.00  6.72           C
ATOM    362  HH2 TRP A  23     -15.124 -32.447   9.205  1.00  6.72           H
ATOM    363  N   LYS A  24     -11.838 -25.460  13.230  1.00 -6.52           N
ATOM    364  H   LYS A  24     -11.775 -25.596  14.234  1.00 -6.52           H
ATOM    365  CA  LYS A  24     -11.895 -24.103  12.695  1.00 -6.52           C
ATOM    366  HA  LYS A  24     -12.766 -24.021  12.043  1.00 -6.52           H
ATOM    367  C   LYS A  24     -10.654 -23.823  11.851  1.00 -6.52           C
ATOM    368  O   LYS A  24     -10.773 -23.211  10.794  1.00 -6.52           O
ATOM    369  CB  LYS A  24     -12.011 -23.057  13.814  1.00 -6.52           C
ATOM    370 1HB  LYS A  24     -11.131 -23.130  14.451  1.00 -6.52           H
ATOM    371 2HB  LYS A  24     -12.011 -22.073  13.348  1.00 -6.52           H
ATOM    372  CG  LYS A  24     -13.254 -23.151  14.703  1.00 -6.52           C
ATOM    373 1HG  LYS A  24     -14.148 -23.068  14.085  1.00 -6.52           H
ATOM    374 2HG  LYS A  24     -13.262 -24.108  15.219  1.00 -6.52           H
ATOM    375  CD  LYS A  24     -13.240 -22.022  15.740  1.00 -6.52           C
ATOM    376 1HD  LYS A  24     -12.306 -22.076  16.303  1.00 -6.52           H
ATOM    377 2HD  LYS A  24     -13.281 -21.064  15.219  1.00 -6.52           H
ATOM    378  CE  LYS A  24     -14.407 -22.110  16.726  1.00 -6.52           C
ATOM    379 1HE  LYS A  24     -15.349 -22.100  16.172  1.00 -6.52           H
ATOM    380 2HE  LYS A  24     -14.336 -23.053  17.273  1.00 -6.52           H
ATOM    381  NZ  LYS A  24     -14.395 -20.964  17.708  1.00 -6.52           N
ATOM    382 1HZ  LYS A  24     -14.529 -20.089  17.220  1.00 -6.52           H
ATOM    383 2HZ  LYS A  24     -13.512 -20.935  18.209  1.00 -6.52           H
ATOM    384 3HZ  LYS A  24     -15.149 -21.065  18.374  1.00 -6.52           H
ATOM    385  N   THR A  25      -9.480 -24.284  12.269  1.00 -8.19           N
ATOM    386  H   THR A  25      -9.415 -24.772  13.157  1.00 -8.19           H
ATOM    387  CA  THR A  25      -8.267 -24.044  11.477  1.00 -8.19           C
ATOM    388  HA  THR A  25      -8.214 -22.973  11.293  1.00 -8.19           H
ATOM    389  C   THR A  25      -8.311 -24.726  10.118  1.00 -8.19           C
ATOM    390  O   THR A  25      -7.908 -24.143   9.122  1.00 -8.19           O
ATOM    391  CB  THR A  25      -6.930 -24.472  12.160  1.00 -8.19           C
ATOM    392  HB  THR A  25      -6.110 -24.113  11.540  1.00 -8.19           H
ATOM    393  OG1 THR A  25      -6.820 -25.894  12.265  1.00 -8.19           O
ATOM    394  HG1 THR A  25      -7.671 -26.262  12.541  1.00 -8.19           H
ATOM    395  CG2 THR A  25      -6.765 -23.910  13.556  1.00 -8.19           C
ATOM    396 1HG2 THR A  25      -5.711 -23.707  13.736  1.00 -8.19           H
ATOM    397 2HG2 THR A  25      -7.110 -24.630  14.294  1.00 -8.19           H
ATOM    398 3HG2 THR A  25      -7.324 -22.984  13.674  1.00 -8.19           H
ATOM    399  N   LEU A  26      -8.824 -25.945  10.054  1.00-12.01           N
ATOM    400  H   LEU A  26      -9.171 -26.393  10.894  1.00-12.01           H
ATOM    401  CA  LEU A  26      -8.831 -26.683   8.795  1.00-12.01           C
ATOM    402  HA  LEU A  26      -7.849 -26.592   8.332  1.00-12.01           H
ATOM    403  C   LEU A  26      -9.828 -26.088   7.813  1.00-12.01           C
ATOM    404  O   LEU A  26      -9.541 -25.964   6.621  1.00-12.01           O
ATOM    405  CB  LEU A  26      -9.123 -28.163   9.064  1.00-12.01           C
ATOM    406 1HB  LEU A  26     -10.066 -28.239   9.605  1.00-12.01           H
ATOM    407 2HB  LEU A  26      -9.259 -28.659   8.109  1.00-12.01           H
ATOM    408  CG  LEU A  26      -8.044 -28.931   9.848  1.00-12.01           C
ATOM    409  HG  LEU A  26      -7.994 -28.523  10.853  1.00-12.01           H
ATOM    410  CD1 LEU A  26      -8.433 -30.401   9.956  1.00-12.01           C
ATOM    411 1HD1 LEU A  26      -7.709 -30.930  10.574  1.00-12.01           H
ATOM    412 2HD1 LEU A  26      -8.461 -30.860   8.968  1.00-12.01           H
ATOM    413 3HD1 LEU A  26      -9.415 -30.491  10.423  1.00-12.01           H
ATOM    414  CD2 LEU A  26      -6.641 -28.821   9.246  1.00-12.01           C
ATOM    415 1HD2 LEU A  26      -5.944 -29.398   9.849  1.00-12.01           H
ATOM    416 2HD2 LEU A  26      -6.309 -27.783   9.259  1.00-12.01           H
ATOM    417 3HD2 LEU A  26      -6.639 -29.191   8.220  1.00-12.01           H
ATOM    418  N   LEU A  27     -10.970 -25.648   8.321  1.00-22.83           N
ATOM    419  H   LEU A  27     -11.174 -25.786   9.304  1.00-22.83           H
ATOM    420  CA  LEU A  27     -11.935 -24.950   7.477  1.00-22.83           C
ATOM    421  HA  LEU A  27     -12.159 -25.559   6.601  1.00-22.83           H
ATOM    422  C   LEU A  27     -11.341 -23.630   6.996  1.00-22.83           C
ATOM    423  O   LEU A  27     -11.495 -23.263   5.837  1.00-22.83           O
ATOM    424  CB  LEU A  27     -13.225 -24.673   8.253  1.00-22.83           C
ATOM    425 1HB  LEU A  27     -12.950 -24.171   9.180  1.00-22.83           H
ATOM    426 2HB  LEU A  27     -13.829 -23.980   7.668  1.00-22.83           H
ATOM    427  CG  LEU A  27     -14.104 -25.881   8.607  1.00-22.83           C
ATOM    428  HG  LEU A  27     -13.488 -26.638   9.087  1.00-22.83           H
ATOM    429  CD1 LEU A  27     -15.168 -25.443   9.598  1.00-22.83           C
ATOM    430 1HD1 LEU A  27     -15.800 -26.290   9.857  1.00-22.83           H
ATOM    431 2HD1 LEU A  27     -15.789 -24.661   9.163  1.00-22.83           H
ATOM    432 3HD1 LEU A  27     -14.695 -25.071  10.507  1.00-22.83           H
ATOM    433  CD2 LEU A  27     -14.769 -26.509   7.380  1.00-22.83           C
ATOM    434 1HD2 LEU A  27     -15.400 -27.343   7.689  1.00-22.83           H
ATOM    435 2HD2 LEU A  27     -14.010 -26.889   6.697  1.00-22.83           H
ATOM    436 3HD2 LEU A  27     -15.383 -25.772   6.862  1.00-22.83           H
ATOM    437  N   ALA A  28     -10.634 -22.928   7.869  1.00-23.42           N
ATOM    438  H   ALA A  28     -10.530 -23.259   8.822  1.00-23.42           H
ATOM    439  CA  ALA A  28     -10.018 -21.661   7.493  1.00-23.42           C
ATOM    440  HA  ALA A  28     -10.798 -21.006   7.103  1.00-23.42           H
ATOM    441  C   ALA A  28      -8.975 -21.848   6.386  1.00-23.42           C
ATOM    442  O   ALA A  28      -8.964 -21.096   5.421  1.00-23.42           O
ATOM    443  CB  ALA A  28      -9.393 -21.004   8.725  1.00-23.42           C
ATOM    444 1HB  ALA A  28     -10.168 -20.779   9.458  1.00-23.42           H
ATOM    445 2HB  ALA A  28      -8.902 -20.082   8.430  1.00-23.42           H
ATOM    446 3HB  ALA A  28      -8.655 -21.667   9.171  1.00-23.42           H
ATOM    447  N   GLU A  29      -8.115 -22.851   6.499  1.00-27.76           N
ATOM    448  H   GLU A  29      -8.153 -23.453   7.317  1.00-27.76           H
ATOM    449  CA  GLU A  29      -7.080 -23.087   5.487  1.00-27.76           C
ATOM    450  HA  GLU A  29      -6.495 -22.176   5.357  1.00-27.76           H
ATOM    451  C   GLU A  29      -7.682 -23.445   4.131  1.00-27.76           C
ATOM    452  O   GLU A  29      -7.172 -23.027   3.088  1.00-27.76           O
ATOM    453  CB  GLU A  29      -6.148 -24.218   5.935  1.00-27.76           C
ATOM    454 1HB  GLU A  29      -6.760 -25.068   6.237  1.00-27.76           H
ATOM    455 2HB  GLU A  29      -5.535 -24.525   5.089  1.00-27.76           H
ATOM    456  CG  GLU A  29      -5.227 -23.843   7.089  1.00-27.76           C
ATOM    457 1HG  GLU A  29      -5.819 -23.470   7.920  1.00-27.76           H
ATOM    458 2HG  GLU A  29      -4.706 -24.741   7.417  1.00-27.76           H
ATOM    459  CD  GLU A  29      -4.198 -22.790   6.706  1.00-27.76           C
ATOM    460  OE1 GLU A  29      -3.398 -23.050   5.786  1.00-27.76           O
ATOM    461  OE2 GLU A  29      -4.159 -21.696   7.312  1.00-27.76           O
ATOM    462  N   PHE A  30      -8.795 -24.166   4.143  1.00 -5.56           N
ATOM    463  H   PHE A  30      -9.166 -24.496   5.028  1.00 -5.56           H
ATOM    464  CA  PHE A  30      -9.514 -24.483   2.911  1.00 -5.56           C
ATOM    465  HA  PHE A  30      -8.838 -24.972   2.210  1.00 -5.56           H
ATOM    466  C   PHE A  30     -10.033 -23.206   2.256  1.00 -5.56           C
ATOM    467  O   PHE A  30      -9.768 -22.953   1.085  1.00 -5.56           O
ATOM    468  CB  PHE A  30     -10.680 -25.424   3.236  1.00 -5.56           C
ATOM    469 1HB  PHE A  30     -10.276 -26.334   3.674  1.00 -5.56           H
ATOM    470 2HB  PHE A  30     -11.325 -24.951   3.972  1.00 -5.56           H
ATOM    471  CG  PHE A  30     -11.530 -25.792   2.051  1.00 -5.56           C
ATOM    472  CD1 PHE A  30     -11.253 -26.950   1.306  1.00 -5.56           C
ATOM    473  HD1 PHE A  30     -10.405 -27.568   1.565  1.00 -5.56           H
ATOM    474  CD2 PHE A  30     -12.645 -25.004   1.703  1.00 -5.56           C
ATOM    475  HD2 PHE A  30     -12.879 -24.117   2.274  1.00 -5.56           H
ATOM    476  CE1 PHE A  30     -12.086 -27.325   0.220  1.00 -5.56           C
ATOM    477  HE1 PHE A  30     -11.881 -28.223  -0.340  1.00 -5.56           H
ATOM    478  CE2 PHE A  30     -13.476 -25.361   0.618  1.00 -5.56           C
ATOM    479  HE2 PHE A  30     -14.330 -24.748   0.366  1.00 -5.56           H
ATOM    480  CZ  PHE A  30     -13.194 -26.523  -0.128  1.00 -5.56           C
ATOM    481  HZ  PHE A  30     -13.825 -26.802  -0.960  1.00 -5.56           H
ATOM    482  N   VAL A  31     -10.742 -22.385   3.019  1.00-12.45           N
ATOM    483  H   VAL A  31     -10.898 -22.624   3.994  1.00-12.45           H
ATOM    484  CA  VAL A  31     -11.349 -21.158   2.493  1.00-12.45           C
ATOM    485  HA  VAL A  31     -11.959 -21.409   1.626  1.00-12.45           H
ATOM    486  C   VAL A  31     -10.276 -20.173   2.033  1.00-12.45           C
ATOM    487  O   VAL A  31     -10.387 -19.558   0.967  1.00-12.45           O
ATOM    488  CB  VAL A  31     -12.263 -20.511   3.581  1.00-12.45           C
ATOM    489  HB  VAL A  31     -11.678 -20.370   4.489  1.00-12.45           H
ATOM    490  CG1 VAL A  31     -12.814 -19.149   3.150  1.00-12.45           C
ATOM    491 1HG1 VAL A  31     -13.493 -18.764   3.910  1.00-12.45           H
ATOM    492 2HG1 VAL A  31     -13.353 -19.253   2.208  1.00-12.45           H
ATOM    493 3HG1 VAL A  31     -11.998 -18.437   3.023  1.00-12.45           H
ATOM    494  CG2 VAL A  31     -13.453 -21.433   3.896  1.00-12.45           C
ATOM    495 1HG2 VAL A  31     -14.039 -21.014   4.713  1.00-12.45           H
ATOM    496 2HG2 VAL A  31     -13.110 -22.421   4.193  1.00-12.45           H
ATOM    497 3HG2 VAL A  31     -14.089 -21.533   3.016  1.00-12.45           H
ATOM    498  N   GLY A  32      -9.213 -20.040   2.812  1.00 -9.33           N
ATOM    499  H   GLY A  32      -9.143 -20.573   3.677  1.00 -9.33           H
ATOM    500  CA  GLY A  32      -8.158 -19.105   2.467  1.00 -9.33           C
ATOM    501 1HA  GLY A  32      -8.598 -18.119   2.338  1.00 -9.33           H
ATOM    502 2HA  GLY A  32      -7.431 -19.065   3.276  1.00 -9.33           H
ATOM    503  C   GLY A  32      -7.452 -19.488   1.184  1.00 -9.33           C
ATOM    504  O   GLY A  32      -7.191 -18.640   0.334  1.00 -9.33           O
ATOM    505  N   THR A  33      -7.166 -20.769   1.000  1.00  6.74           N
ATOM    506  H   THR A  33      -7.393 -21.457   1.710  1.00  6.74           H
ATOM    507  CA  THR A  33      -6.493 -21.191  -0.226  1.00  6.74           C
ATOM    508  HA  THR A  33      -5.682 -20.489  -0.414  1.00  6.74           H
ATOM    509  C   THR A  33      -7.451 -21.144  -1.418  1.00  6.74           C
ATOM    510  O   THR A  33      -7.047 -20.816  -2.535  1.00  6.74           O
ATOM    511  CB  THR A  33      -5.859 -22.586  -0.076  1.00  6.74           C
ATOM    512  HB  THR A  33      -6.623 -23.360  -0.159  1.00  6.74           H
ATOM    513  OG1 THR A  33      -5.229 -22.673   1.205  1.00  6.74           O
ATOM    514  HG1 THR A  33      -5.914 -22.840   1.871  1.00  6.74           H
ATOM    515  CG2 THR A  33      -4.757 -22.806  -1.101  1.00  6.74           C
ATOM    516 1HG2 THR A  33      -4.322 -23.792  -0.951  1.00  6.74           H
ATOM    517 2HG2 THR A  33      -3.978 -22.054  -0.971  1.00  6.74           H
ATOM    518 3HG2 THR A  33      -5.167 -22.746  -2.108  1.00  6.74           H
ATOM    519  N   LEU A  34      -8.733 -21.401  -1.181  1.00 -2.38           N
ATOM    520  H   LEU A  34      -9.032 -21.678  -0.250  1.00 -2.38           H
ATOM    521  CA  LEU A  34      -9.745 -21.308  -2.235  1.00 -2.38           C
ATOM    522  HA  LEU A  34      -9.461 -21.974  -3.048  1.00 -2.38           H
ATOM    523  C   LEU A  34      -9.802 -19.901  -2.803  1.00 -2.38           C
ATOM    524  O   LEU A  34      -9.709 -19.716  -4.015  1.00 -2.38           O
ATOM    525  CB  LEU A  34     -11.117 -21.736  -1.682  1.00 -2.38           C
ATOM    526 1HB  LEU A  34     -10.971 -22.728  -1.256  1.00 -2.38           H
ATOM    527 2HB  LEU A  34     -11.360 -21.073  -0.855  1.00 -2.38           H
ATOM    528  CG  LEU A  34     -12.379 -21.822  -2.561  1.00 -2.38           C
ATOM    529  HG  LEU A  34     -12.139 -22.393  -3.453  1.00 -2.38           H
ATOM    530  CD1 LEU A  34     -13.445 -22.592  -1.789  1.00 -2.38           C
ATOM    531 1HD1 LEU A  34     -14.334 -22.715  -2.407  1.00 -2.38           H
ATOM    532 2HD1 LEU A  34     -13.715 -22.058  -0.876  1.00 -2.38           H
ATOM    533 3HD1 LEU A  34     -13.069 -23.580  -1.528  1.00 -2.38           H
ATOM    534  CD2 LEU A  34     -12.977 -20.473  -2.989  1.00 -2.38           C
ATOM    535 1HD2 LEU A  34     -13.933 -20.630  -3.488  1.00 -2.38           H
ATOM    536 2HD2 LEU A  34     -12.309 -19.973  -3.687  1.00 -2.38           H
ATOM    537 3HD2 LEU A  34     -13.134 -19.836  -2.116  1.00 -2.38           H
ATOM    538  N   PHE A  35      -9.932 -18.896  -1.951  1.00 -5.22           N
ATOM    539  H   PHE A  35     -10.003 -19.076  -0.953  1.00 -5.22           H
ATOM    540  CA  PHE A  35     -10.046 -17.532  -2.456  1.00 -5.22           C
ATOM    541  HA  PHE A  35     -10.699 -17.546  -3.326  1.00 -5.22           H
ATOM    542  C   PHE A  35      -8.717 -16.962  -2.929  1.00 -5.22           C
ATOM    543  O   PHE A  35      -8.694 -16.134  -3.841  1.00 -5.22           O
ATOM    544  CB  PHE A  35     -10.698 -16.625  -1.422  1.00 -5.22           C
ATOM    545 1HB  PHE A  35     -10.222 -16.779  -0.456  1.00 -5.22           H
ATOM    546 2HB  PHE A  35     -10.539 -15.591  -1.728  1.00 -5.22           H
ATOM    547  CG  PHE A  35     -12.182 -16.840  -1.299  1.00 -5.22           C
ATOM    548  CD1 PHE A  35     -12.745 -17.345  -0.116  1.00 -5.22           C
ATOM    549  HD1 PHE A  35     -12.105 -17.606   0.714  1.00 -5.22           H
ATOM    550  CD2 PHE A  35     -13.031 -16.512  -2.374  1.00 -5.22           C
ATOM    551  HD2 PHE A  35     -12.613 -16.132  -3.295  1.00 -5.22           H
ATOM    552  CE1 PHE A  35     -14.151 -17.508   0.005  1.00 -5.22           C
ATOM    553  HE1 PHE A  35     -14.577 -17.901   0.915  1.00 -5.22           H
ATOM    554  CE2 PHE A  35     -14.433 -16.648  -2.259  1.00 -5.22           C
ATOM    555  HE2 PHE A  35     -15.070 -16.358  -3.077  1.00 -5.22           H
ATOM    556  CZ  PHE A  35     -14.996 -17.149  -1.067  1.00 -5.22           C
ATOM    557  HZ  PHE A  35     -16.067 -17.260  -0.977  1.00 -5.22           H
ATOM    558  N   LEU A  36      -7.610 -17.466  -2.401  1.00  9.74           N
ATOM    559  H   LEU A  36      -7.670 -18.110  -1.617  1.00  9.74           H
ATOM    560  CA  LEU A  36      -6.297 -17.131  -2.948  1.00  9.74           C
ATOM    561  HA  LEU A  36      -6.154 -16.054  -2.909  1.00  9.74           H
ATOM    562  C   LEU A  36      -6.182 -17.555  -4.405  1.00  9.74           C
ATOM    563  O   LEU A  36      -5.738 -16.773  -5.249  1.00  9.74           O
ATOM    564  CB  LEU A  36      -5.201 -17.831  -2.141  1.00  9.74           C
ATOM    565 1HB  LEU A  36      -5.201 -17.416  -1.133  1.00  9.74           H
ATOM    566 2HB  LEU A  36      -5.479 -18.877  -2.062  1.00  9.74           H
ATOM    567  CG  LEU A  36      -3.770 -17.803  -2.695  1.00  9.74           C
ATOM    568  HG  LEU A  36      -3.762 -18.283  -3.672  1.00  9.74           H
ATOM    569  CD1 LEU A  36      -3.247 -16.380  -2.860  1.00  9.74           C
ATOM    570 1HD1 LEU A  36      -2.203 -16.390  -3.159  1.00  9.74           H
ATOM    571 2HD1 LEU A  36      -3.359 -15.833  -1.924  1.00  9.74           H
ATOM    572 3HD1 LEU A  36      -3.815 -15.866  -3.637  1.00  9.74           H
ATOM    573  CD2 LEU A  36      -2.873 -18.624  -1.773  1.00  9.74           C
ATOM    574 1HD2 LEU A  36      -1.926 -18.829  -2.253  1.00  9.74           H
ATOM    575 2HD2 LEU A  36      -3.346 -19.582  -1.545  1.00  9.74           H
ATOM    576 3HD2 LEU A  36      -2.701 -18.090  -0.839  1.00  9.74           H
ATOM    577  N   VAL A  37      -6.571 -18.783  -4.712  1.00  4.51           N
ATOM    578  H   VAL A  37      -6.925 -19.406  -3.990  1.00  4.51           H
ATOM    579  CA  VAL A  37      -6.484 -19.257  -6.088  1.00  4.51           C
ATOM    580  HA  VAL A  37      -5.520 -18.962  -6.500  1.00  4.51           H
ATOM    581  C   VAL A  37      -7.549 -18.543  -6.904  1.00  4.51           C
ATOM    582  O   VAL A  37      -7.238 -18.048  -7.980  1.00  4.51           O
ATOM    583  CB  VAL A  37      -6.584 -20.806  -6.161  1.00  4.51           C
ATOM    584  HB  VAL A  37      -7.480 -21.130  -5.632  1.00  4.51           H
ATOM    585  CG1 VAL A  37      -6.662 -21.322  -7.605  1.00  4.51           C
ATOM    586 1HG1 VAL A  37      -6.734 -22.410  -7.600  1.00  4.51           H
ATOM    587 2HG1 VAL A  37      -5.773 -21.026  -8.164  1.00  4.51           H
ATOM    588 3HG1 VAL A  37      -7.547 -20.923  -8.102  1.00  4.51           H
ATOM    589  CG2 VAL A  37      -5.345 -21.416  -5.487  1.00  4.51           C
ATOM    590 1HG2 VAL A  37      -5.358 -22.495  -5.611  1.00  4.51           H
ATOM    591 2HG2 VAL A  37      -5.345 -21.187  -4.422  1.00  4.51           H
ATOM    592 3HG2 VAL A  37      -4.437 -21.024  -5.946  1.00  4.51           H
ATOM    593  N   PHE A  38      -8.766 -18.413  -6.395  1.00 -3.81           N
ATOM    594  H   PHE A  38      -8.982 -18.796  -5.478  1.00 -3.81           H
ATOM    595  CA  PHE A  38      -9.827 -17.769  -7.166  1.00 -3.81           C
ATOM    596  HA  PHE A  38      -9.955 -18.335  -8.089  1.00 -3.81           H
ATOM    597  C   PHE A  38      -9.492 -16.338  -7.577  1.00 -3.81           C
ATOM    598  O   PHE A  38      -9.573 -16.028  -8.755  1.00 -3.81           O
ATOM    599  CB  PHE A  38     -11.154 -17.785  -6.398  1.00 -3.81           C
ATOM    600 1HB  PHE A  38     -11.415 -18.820  -6.177  1.00 -3.81           H
ATOM    601 2HB  PHE A  38     -11.029 -17.251  -5.458  1.00 -3.81           H
ATOM    602  CG  PHE A  38     -12.286 -17.148  -7.156  1.00 -3.81           C
ATOM    603  CD1 PHE A  38     -12.861 -17.805  -8.258  1.00 -3.81           C
ATOM    604  HD1 PHE A  38     -12.521 -18.794  -8.533  1.00 -3.81           H
ATOM    605  CD2 PHE A  38     -12.762 -15.873  -6.794  1.00 -3.81           C
ATOM    606  HD2 PHE A  38     -12.342 -15.365  -5.939  1.00 -3.81           H
ATOM    607  CE1 PHE A  38     -13.870 -17.178  -9.026  1.00 -3.81           C
ATOM    608  HE1 PHE A  38     -14.276 -17.681  -9.889  1.00 -3.81           H
ATOM    609  CE2 PHE A  38     -13.786 -15.237  -7.545  1.00 -3.81           C
ATOM    610  HE2 PHE A  38     -14.144 -14.259  -7.259  1.00 -3.81           H
ATOM    611  CZ  PHE A  38     -14.333 -15.891  -8.672  1.00 -3.81           C
ATOM    612  HZ  PHE A  38     -15.104 -15.412  -9.258  1.00 -3.81           H
ATOM    613  N   ILE A  39      -9.094 -15.470  -6.654  1.00 11.15           N
ATOM    614  H   ILE A  39      -8.991 -15.767  -5.687  1.00 11.15           H
ATOM    615  CA  ILE A  39      -8.842 -14.066  -7.007  1.00 11.15           C
ATOM    616  HA  ILE A  39      -9.606 -13.753  -7.716  1.00 11.15           H
ATOM    617  C   ILE A  39      -7.494 -13.916  -7.707  1.00 11.15           C
ATOM    618  O   ILE A  39      -7.362 -13.132  -8.649  1.00 11.15           O
ATOM    619  CB  ILE A  39      -8.940 -13.108  -5.778  1.00 11.15           C
ATOM    620  HB  ILE A  39      -8.227 -13.430  -5.022  1.00 11.15           H
ATOM    621  CG1 ILE A  39     -10.366 -13.185  -5.199  1.00 11.15           C
ATOM    622 1HG1 ILE A  39     -11.062 -12.830  -5.959  1.00 11.15           H
ATOM    623 2HG1 ILE A  39     -10.604 -14.226  -4.984  1.00 11.15           H
ATOM    624  CG2 ILE A  39      -8.616 -11.635  -6.179  1.00 11.15           C
ATOM    625 1HG2 ILE A  39      -8.658 -10.981  -5.311  1.00 11.15           H
ATOM    626 2HG2 ILE A  39      -9.318 -11.280  -6.935  1.00 11.15           H
ATOM    627 3HG2 ILE A  39      -7.603 -11.566  -6.577  1.00 11.15           H
ATOM    628  CD1 ILE A  39     -10.615 -12.390  -3.923  1.00 11.15           C
ATOM    629 1HD1 ILE A  39     -11.658 -12.511  -3.636  1.00 11.15           H
ATOM    630 2HD1 ILE A  39     -10.432 -11.329  -4.083  1.00 11.15           H
ATOM    631 3HD1 ILE A  39      -9.971 -12.759  -3.124  1.00 11.15           H
ATOM    632  N   GLY A  40      -6.494 -14.689  -7.308  1.00  8.62           N
ATOM    633  H   GLY A  40      -6.615 -15.356  -6.553  1.00  8.62           H
ATOM    634  CA  GLY A  40      -5.205 -14.585  -7.969  1.00  8.62           C
ATOM    635 1HA  GLY A  40      -4.840 -13.561  -7.885  1.00  8.62           H
ATOM    636 2HA  GLY A  40      -4.501 -15.258  -7.487  1.00  8.62           H
ATOM    637  C   GLY A  40      -5.311 -14.946  -9.438  1.00  8.62           C
ATOM    638  O   GLY A  40      -4.853 -14.207 -10.311  1.00  8.62           O
ATOM    639  N   CYS A  41      -5.989 -16.043  -9.740  1.00  1.03           N
ATOM    640  H   CYS A  41      -6.405 -16.610  -9.006  1.00  1.03           H
ATOM    641  CA  CYS A  41      -6.128 -16.486 -11.123  1.00  1.03           C
ATOM    642  HA  CYS A  41      -5.161 -16.378 -11.614  1.00  1.03           H
ATOM    643  C   CYS A  41      -7.147 -15.659 -11.914  1.00  1.03           C
ATOM    644  O   CYS A  41      -7.097 -15.623 -13.141  1.00  1.03           O
ATOM    645  CB  CYS A  41      -6.497 -17.966 -11.135  1.00  1.03           C
ATOM    646 1HB  CYS A  41      -7.471 -18.095 -10.665  1.00  1.03           H
ATOM    647 2HB  CYS A  41      -6.564 -18.306 -12.169  1.00  1.03           H
ATOM    648  SG  CYS A  41      -5.288 -18.986 -10.247  1.00  1.03           S
ATOM    649  HG  CYS A  41      -5.824 -18.783  -9.035  1.00  1.03           H
ATOM    650  N   LEU A  42      -8.003 -14.919 -11.219  1.00 18.23           N
ATOM    651  H   LEU A  42      -7.992 -14.984 -10.208  1.00 18.23           H
ATOM    652  CA  LEU A  42      -8.989 -14.013 -11.829  1.00 18.23           C
ATOM    653  HA  LEU A  42      -9.656 -14.591 -12.468  1.00 18.23           H
ATOM    654  C   LEU A  42      -8.323 -12.919 -12.662  1.00 18.23           C
ATOM    655  O   LEU A  42      -8.938 -12.324 -13.542  1.00 18.23           O
ATOM    656  CB  LEU A  42      -9.799 -13.333 -10.714  1.00 18.23           C
ATOM    657 1HB  LEU A  42      -9.777 -14.008  -9.873  1.00 18.23           H
ATOM    658 2HB  LEU A  42      -9.232 -12.457 -10.406  1.00 18.23           H
ATOM    659  CG  LEU A  42     -11.267 -12.900 -10.840  1.00 18.23           C
ATOM    660  HG  LEU A  42     -11.359 -12.161 -11.635  1.00 18.23           H
ATOM    661  CD1 LEU A  42     -12.185 -14.070 -11.135  1.00 18.23           C
ATOM    662 1HD1 LEU A  42     -13.220 -13.731 -11.191  1.00 18.23           H
ATOM    663 2HD1 LEU A  42     -12.094 -14.827 -10.352  1.00 18.23           H
ATOM    664 3HD1 LEU A  42     -11.919 -14.516 -12.089  1.00 18.23           H
ATOM    665  CD2 LEU A  42     -11.720 -12.273  -9.512  1.00 18.23           C
ATOM    666 1HD2 LEU A  42     -12.753 -11.942  -9.598  1.00 18.23           H
ATOM    667 2HD2 LEU A  42     -11.092 -11.421  -9.260  1.00 18.23           H
ATOM    668 3HD2 LEU A  42     -11.654 -13.012  -8.710  1.00 18.23           H
ATOM    669  N   THR A  43      -7.053 -12.656 -12.394  1.00  3.13           N
ATOM    670  H   THR A  43      -6.595 -13.162 -11.647  1.00  3.13           H
ATOM    671  CA  THR A  43      -6.294 -11.648 -13.137  1.00  3.13           C
ATOM    672  HA  THR A  43      -6.958 -10.833 -13.421  1.00  3.13           H
ATOM    673  C   THR A  43      -5.607 -12.181 -14.392  1.00  3.13           C
ATOM    674  O   THR A  43      -5.190 -11.420 -15.263  1.00  3.13           O
ATOM    675  CB  THR A  43      -5.162 -11.095 -12.265  1.00  3.13           C
ATOM    676  HB  THR A  43      -4.640 -10.310 -12.814  1.00  3.13           H
ATOM    677  OG1 THR A  43      -4.240 -12.143 -11.957  1.00  3.13           O
ATOM    678  HG1 THR A  43      -4.585 -12.687 -11.230  1.00  3.13           H
ATOM    679  CG2 THR A  43      -5.677 -10.544 -10.962  1.00  3.13           C
ATOM    680 1HG2 THR A  43      -4.868 -10.004 -10.477  1.00  3.13           H
ATOM    681 2HG2 THR A  43      -6.015 -11.348 -10.305  1.00  3.13           H
ATOM    682 3HG2 THR A  43      -6.499  -9.854 -11.146  1.00  3.13           H
ATOM    683  N   CYS A  44      -5.488 -13.499 -14.490  1.00 13.07           N
ATOM    684  H   CYS A  44      -5.945 -14.094 -13.807  1.00 13.07           H
ATOM    685  CA  CYS A  44      -4.682 -14.145 -15.528  1.00 13.07           C
ATOM    686  HA  CYS A  44      -3.858 -13.492 -15.817  1.00 13.07           H
ATOM    687  C   CYS A  44      -5.513 -14.471 -16.761  1.00 13.07           C
ATOM    688  O   CYS A  44      -5.056 -15.129 -17.699  1.00 13.07           O
ATOM    689  CB  CYS A  44      -4.124 -15.447 -14.956  1.00 13.07           C
ATOM    690 1HB  CYS A  44      -4.960 -16.100 -14.700  1.00 13.07           H
ATOM    691 2HB  CYS A  44      -3.521 -15.942 -15.718  1.00 13.07           H
ATOM    692  SG  CYS A  44      -3.113 -15.192 -13.485  1.00 13.07           S
ATOM    693  HG  CYS A  44      -3.936 -14.347 -12.851  1.00 13.07           H
ATOM    694  N   ILE A  45      -6.764 -14.054 -16.688  1.00 10.14           N
ATOM    695  H   ILE A  45      -7.034 -13.500 -15.892  1.00 10.14           H
ATOM    696  CA  ILE A  45      -7.795 -14.364 -17.667  1.00 10.14           C
ATOM    697  HA  ILE A  45      -7.786 -15.434 -17.871  1.00 10.14           H
ATOM    698  C   ILE A  45      -7.473 -13.638 -18.973  1.00 10.14           C
ATOM    699  O   ILE A  45      -7.079 -12.465 -18.991  1.00 10.14           O
ATOM    700  CB  ILE A  45      -9.172 -13.985 -17.052  1.00 10.14           C
ATOM    701  HB  ILE A  45      -9.157 -12.918 -16.833  1.00 10.14           H
ATOM    702  CG1 ILE A  45      -9.377 -14.732 -15.715  1.00 10.14           C
ATOM    703 1HG1 ILE A  45      -8.598 -14.433 -15.021  1.00 10.14           H
ATOM    704 2HG1 ILE A  45     -10.314 -14.386 -15.290  1.00 10.14           H
ATOM    705  CG2 ILE A  45     -10.345 -14.260 -18.004  1.00 10.14           C
ATOM    706 1HG2 ILE A  45     -11.287 -13.998 -17.519  1.00 10.14           H
ATOM    707 2HG2 ILE A  45     -10.376 -15.312 -18.288  1.00 10.14           H
ATOM    708 3HG2 ILE A  45     -10.248 -13.651 -18.903  1.00 10.14           H
ATOM    709  CD1 ILE A  45      -9.400 -16.278 -15.744  1.00 10.14           C
ATOM    710 1HD1 ILE A  45      -9.599 -16.652 -14.740  1.00 10.14           H
ATOM    711 2HD1 ILE A  45      -8.437 -16.668 -16.076  1.00 10.14           H
ATOM    712 3HD1 ILE A  45     -10.183 -16.633 -16.409  1.00 10.14           H
ATOM    713  N   GLY A  46      -7.587 -14.377 -20.066  1.00 29.14           N
ATOM    714  H   GLY A  46      -7.988 -15.310 -19.994  1.00 29.14           H
ATOM    715  CA  GLY A  46      -7.161 -13.925 -21.378  1.00 29.14           C
ATOM    716 1HA  GLY A  46      -6.270 -13.306 -21.270  1.00 29.14           H
ATOM    717 2HA  GLY A  46      -6.895 -14.797 -21.975  1.00 29.14           H
ATOM    718  C   GLY A  46      -8.204 -13.140 -22.143  1.00 29.14           C
ATOM    719  O   GLY A  46      -8.594 -13.548 -23.228  1.00 29.14           O
ATOM    720  N   TRP A  47      -8.674 -12.026 -21.597  1.00 20.88           N
ATOM    721  H   TRP A  47      -8.361 -11.753 -20.674  1.00 20.88           H
ATOM    722  CA  TRP A  47      -9.665 -11.206 -22.304  1.00 20.88           C
ATOM    723  HA  TRP A  47     -10.545 -11.817 -22.503  1.00 20.88           H
ATOM    724  C   TRP A  47      -9.112 -10.679 -23.625  1.00 20.88           C
ATOM    725  O   TRP A  47      -9.795 -10.652 -24.649  1.00 20.88           O
ATOM    726  CB  TRP A  47     -10.065  -9.996 -21.463  1.00 20.88           C
ATOM    727 1HB  TRP A  47      -9.245  -9.284 -21.455  1.00 20.88           H
ATOM    728 2HB  TRP A  47     -10.925  -9.516 -21.926  1.00 20.88           H
ATOM    729  CG  TRP A  47     -10.391 -10.329 -20.053  1.00 20.88           C
ATOM    730  CD1 TRP A  47      -9.561 -10.255 -18.974  1.00 20.88           C
ATOM    731  HD1 TRP A  47      -8.520  -9.962 -19.018  1.00 20.88           H
ATOM    732  CD2 TRP A  47     -11.662 -10.741 -19.531  1.00 20.88           C
ATOM    733  NE1 TRP A  47     -10.211 -10.582 -17.823  1.00 20.88           N
ATOM    734  HE1 TRP A  47      -9.791 -10.560 -16.896  1.00 20.88           H
ATOM    735  CE2 TRP A  47     -11.501 -10.913 -18.129  1.00 20.88           C
ATOM    736  CE3 TRP A  47     -12.938 -10.941 -20.096  1.00 20.88           C
ATOM    737  HE3 TRP A  47     -13.096 -10.802 -21.155  1.00 20.88           H
ATOM    738  CZ2 TRP A  47     -12.563 -11.283 -17.293  1.00 20.88           C
ATOM    739  HZ2 TRP A  47     -12.402 -11.374 -16.237  1.00 20.88           H
ATOM    740  CZ3 TRP A  47     -14.011 -11.332 -19.252  1.00 20.88           C
ATOM    741  HZ3 TRP A  47     -14.990 -11.502 -19.674  1.00 20.88           H
ATOM    742  CH2 TRP A  47     -13.802 -11.511 -17.859  1.00 20.88           C
ATOM    743  HH2 TRP A  47     -14.626 -11.823 -17.236  1.00 20.88           H
ATOM    744  N   THR A  48      -7.853 -10.256 -23.555  1.00 38.20           N
ATOM    745  H   THR A  48      -7.395 -10.323 -22.663  1.00 38.20           H
ATOM    746  CA  THR A  48      -7.056  -9.735 -24.677  1.00 38.20           C
ATOM    747  HA  THR A  48      -6.194  -9.230 -24.243  1.00 38.20           H
ATOM    748  C   THR A  48      -7.731  -8.701 -25.587  1.00 38.20           C
ATOM    749  O   THR A  48      -7.412  -8.608 -26.767  1.00 38.20           O
ATOM    750  CB  THR A  48      -6.485 -10.887 -25.544  1.00 38.20           C
ATOM    751  HB  THR A  48      -5.830 -10.474 -26.312  1.00 38.20           H
ATOM    752  OG1 THR A  48      -7.543 -11.624 -26.160  1.00 38.20           O
ATOM    753  HG1 THR A  48      -8.384 -11.271 -25.839  1.00 38.20           H
ATOM    754  CG2 THR A  48      -5.701 -11.882 -24.716  1.00 38.20           C
ATOM    755 1HG2 THR A  48      -5.230 -12.602 -25.384  1.00 38.20           H
ATOM    756 2HG2 THR A  48      -6.364 -12.425 -24.048  1.00 38.20           H
ATOM    757 3HG2 THR A  48      -4.927 -11.373 -24.143  1.00 38.20           H
ATOM    758  N   ASP A  49      -8.670  -7.933 -25.050  1.00 16.39           N
ATOM    759  H   ASP A  49      -8.915  -8.058 -24.085  1.00 16.39           H
ATOM    760  CA  ASP A  49      -9.384  -6.910 -25.820  1.00 16.39           C
ATOM    761  HA  ASP A  49      -9.875  -7.357 -26.685  1.00 16.39           H
ATOM    762  C   ASP A  49      -8.408  -5.829 -26.266  1.00 16.39           C
ATOM    763  O   ASP A  49      -7.397  -5.606 -25.593  1.00 16.39           O
ATOM    764  CB  ASP A  49     -10.419  -6.211 -24.937  1.00 16.39           C
ATOM    765 1HB  ASP A  49      -9.898  -5.774 -24.091  1.00 16.39           H
ATOM    766 2HB  ASP A  49     -10.897  -5.409 -25.501  1.00 16.39           H
ATOM    767  CG  ASP A  49     -11.482  -7.143 -24.416  1.00 16.39           C
ATOM    768  OD1 ASP A  49     -12.275  -7.682 -25.206  1.00 16.39           O
ATOM    769  OD2 ASP A  49     -11.586  -7.299 -23.184  1.00 16.39           O
ATOM    770  N   GLU A  50      -8.712  -5.097 -27.329  1.00 -7.50           N
ATOM    771  H   GLU A  50      -9.536  -5.296 -27.878  1.00 -7.50           H
ATOM    772  CA  GLU A  50      -7.900  -3.927 -27.660  1.00 -7.50           C
ATOM    773  HA  GLU A  50      -6.858  -4.225 -27.772  1.00 -7.50           H
ATOM    774  C   GLU A  50      -8.031  -2.963 -26.481  1.00 -7.50           C
ATOM    775  O   GLU A  50      -9.124  -2.778 -25.943  1.00 -7.50           O
ATOM    776  CB  GLU A  50      -8.380  -3.231 -28.940  1.00 -7.50           C
ATOM    777 1HB  GLU A  50      -8.445  -3.966 -29.742  1.00 -7.50           H
ATOM    778 2HB  GLU A  50      -9.373  -2.822 -28.753  1.00 -7.50           H
ATOM    779  CG  GLU A  50      -7.446  -2.101 -29.378  1.00 -7.50           C
ATOM    780 1HG  GLU A  50      -7.285  -1.437 -28.532  1.00 -7.50           H
ATOM    781 2HG  GLU A  50      -6.485  -2.537 -29.656  1.00 -7.50           H
ATOM    782  CD  GLU A  50      -7.960  -1.255 -30.532  1.00 -7.50           C
ATOM    783  OE1 GLU A  50      -9.142  -1.351 -30.928  1.00 -7.50           O
ATOM    784  OE2 GLU A  50      -7.151  -0.457 -31.065  1.00 -7.50           O
ATOM    785  N   GLY A  51      -6.913  -2.395 -26.053  1.00 16.46           N
ATOM    786  H   GLY A  51      -6.027  -2.649 -26.489  1.00 16.46           H
ATOM    787  CA  GLY A  51      -6.900  -1.401 -24.993  1.00 16.46           C
ATOM    788 1HA  GLY A  51      -5.968  -0.843 -25.071  1.00 16.46           H
ATOM    789 2HA  GLY A  51      -7.720  -0.702 -25.154  1.00 16.46           H
ATOM    790  C   GLY A  51      -6.998  -1.934 -23.578  1.00 16.46           C
ATOM    791  O   GLY A  51      -6.791  -1.183 -22.623  1.00 16.46           O
ATOM    792  N   TYR A  52      -7.251  -3.225 -23.409  1.00 43.83           N
ATOM    793  H   TYR A  52      -7.430  -3.806 -24.221  1.00 43.83           H
ATOM    794  CA  TYR A  52      -7.262  -3.823 -22.072  1.00 43.83           C
ATOM    795  HA  TYR A  52      -7.853  -3.202 -21.399  1.00 43.83           H
ATOM    796  C   TYR A  52      -5.832  -3.861 -21.552  1.00 43.83           C
ATOM    797  O   TYR A  52      -5.580  -3.430 -20.419  1.00 43.83           O
ATOM    798  CB  TYR A  52      -7.866  -5.228 -22.127  1.00 43.83           C
ATOM    799 1HB  TYR A  52      -8.942  -5.128 -22.240  1.00 43.83           H
ATOM    800 2HB  TYR A  52      -7.486  -5.724 -23.016  1.00 43.83           H
ATOM    801  CG  TYR A  52      -7.573  -6.135 -20.949  1.00 43.83           C
ATOM    802  CD1 TYR A  52      -7.640  -5.681 -19.612  1.00 43.83           C
ATOM    803  HD1 TYR A  52      -7.931  -4.662 -19.398  1.00 43.83           H
ATOM    804  CD2 TYR A  52      -7.213  -7.476 -21.183  1.00 43.83           C
ATOM    805  HD2 TYR A  52      -7.143  -7.837 -22.200  1.00 43.83           H
ATOM    806  CE1 TYR A  52      -7.301  -6.547 -18.537  1.00 43.83           C
ATOM    807  HE1 TYR A  52      -7.307  -6.186 -17.521  1.00 43.83           H
ATOM    808  CE2 TYR A  52      -6.925  -8.353 -20.112  1.00 43.83           C
ATOM    809  HE2 TYR A  52      -6.651  -9.380 -20.297  1.00 43.83           H
ATOM    810  CZ  TYR A  52      -6.950  -7.874 -18.802  1.00 43.83           C
ATOM    811  OH  TYR A  52      -6.589  -8.721 -17.789  1.00 43.83           O
ATOM    812  HH  TYR A  52      -6.270  -8.238 -17.016  1.00 43.83           H
ATOM    813  N   ALA A  53      -4.922  -4.334 -22.397  1.00 31.85           N
ATOM    814  H   ALA A  53      -5.239  -4.705 -23.285  1.00 31.85           H
ATOM    815  CA  ALA A  53      -3.489  -4.427 -22.110  1.00 31.85           C
ATOM    816  HA  ALA A  53      -3.048  -5.073 -22.869  1.00 31.85           H
ATOM    817  C   ALA A  53      -3.189  -5.060 -20.739  1.00 31.85           C
ATOM    818  O   ALA A  53      -2.876  -4.351 -19.767  1.00 31.85           O
ATOM    819  CB  ALA A  53      -2.822  -3.051 -22.269  1.00 31.85           C
ATOM    820 1HB  ALA A  53      -2.988  -2.675 -23.279  1.00 31.85           H
ATOM    821 2HB  ALA A  53      -1.749  -3.144 -22.096  1.00 31.85           H
ATOM    822 3HB  ALA A  53      -3.239  -2.349 -21.552  1.00 31.85           H
ATOM    823  N   PRO A  54      -3.290  -6.400 -20.634  1.00 -2.99           N
ATOM    824  CA  PRO A  54      -3.008  -6.975 -19.314  1.00 -2.99           C
ATOM    825  HA  PRO A  54      -3.646  -6.531 -18.551  1.00 -2.99           H
ATOM    826  C   PRO A  54      -1.549  -6.779 -18.954  1.00 -2.99           C
ATOM    827  O   PRO A  54      -0.679  -6.702 -19.827  1.00 -2.99           O
ATOM    828  CB  PRO A  54      -3.336  -8.457 -19.497  1.00 -2.99           C
ATOM    829 1HB  PRO A  54      -2.686  -9.082 -18.886  1.00 -2.99           H
ATOM    830 2HB  PRO A  54      -4.375  -8.639 -19.245  1.00 -2.99           H
ATOM    831  CG  PRO A  54      -3.122  -8.706 -20.930  1.00 -2.99           C
ATOM    832 1HG  PRO A  54      -2.061  -8.848 -21.123  1.00 -2.99           H
ATOM    833 2HG  PRO A  54      -3.692  -9.574 -21.263  1.00 -2.99           H
ATOM    834  CD  PRO A  54      -3.599  -7.459 -21.614  1.00 -2.99           C
ATOM    835 1HD  PRO A  54      -3.057  -7.307 -22.547  1.00 -2.99           H
ATOM    836 2HD  PRO A  54      -4.672  -7.506 -21.794  1.00 -2.99           H
ATOM    837  N   SER A  55      -1.273  -6.664 -17.666  1.00  2.72           N
ATOM    838  H   SER A  55      -2.000  -6.774 -16.975  1.00  2.72           H
ATOM    839  CA  SER A  55       0.069  -6.335 -17.218  1.00  2.72           C
ATOM    840  HA  SER A  55       0.772  -6.440 -18.042  1.00  2.72           H
ATOM    841  C   SER A  55       0.528  -7.253 -16.110  1.00  2.72           C
ATOM    842  O   SER A  55      -0.272  -7.818 -15.361  1.00  2.72           O
ATOM    843  CB  SER A  55       0.100  -4.883 -16.750  1.00  2.72           C
ATOM    844 1HB  SER A  55       1.121  -4.610 -16.484  1.00  2.72           H
ATOM    845 2HB  SER A  55      -0.232  -4.245 -17.570  1.00  2.72           H
ATOM    846  OG  SER A  55      -0.749  -4.679 -15.632  1.00  2.72           O
ATOM    847  HG  SER A  55      -0.949  -3.726 -15.596  1.00  2.72           H
ATOM    848  N   VAL A  56       1.843  -7.325 -15.972  1.00 13.67           N
ATOM    849  H   VAL A  56       2.436  -6.867 -16.650  1.00 13.67           H
ATOM    850  CA  VAL A  56       2.483  -8.054 -14.882  1.00 13.67           C
ATOM    851  HA  VAL A  56       2.189  -9.102 -14.924  1.00 13.67           H
ATOM    852  C   VAL A  56       1.999  -7.452 -13.565  1.00 13.67           C
ATOM    853  O   VAL A  56       1.747  -8.155 -12.595  1.00 13.67           O
ATOM    854  CB  VAL A  56       4.028  -7.938 -15.008  1.00 13.67           C
ATOM    855  HB  VAL A  56       4.308  -6.890 -14.899  1.00 13.67           H
ATOM    856  CG1 VAL A  56       4.737  -8.747 -13.932  1.00 13.67           C
ATOM    857 1HG1 VAL A  56       5.817  -8.682 -14.072  1.00 13.67           H
ATOM    858 2HG1 VAL A  56       4.433  -9.789 -13.993  1.00 13.67           H
ATOM    859 3HG1 VAL A  56       4.494  -8.358 -12.945  1.00 13.67           H
ATOM    860  CG2 VAL A  56       4.487  -8.411 -16.391  1.00 13.67           C
ATOM    861 1HG2 VAL A  56       5.578  -8.422 -16.435  1.00 13.67           H
ATOM    862 2HG2 VAL A  56       4.138  -7.734 -17.170  1.00 13.67           H
ATOM    863 3HG2 VAL A  56       4.109  -9.414 -16.589  1.00 13.67           H
ATOM    864  N   VAL A  57       1.786  -6.143 -13.574  1.00  2.33           N
ATOM    865  H   VAL A  57       1.970  -5.629 -14.420  1.00  2.33           H
ATOM    866  CA  VAL A  57       1.274  -5.412 -12.417  1.00  2.33           C
ATOM    867  HA  VAL A  57       1.950  -5.579 -11.580  1.00  2.33           H
ATOM    868  C   VAL A  57      -0.112  -5.915 -11.995  1.00  2.33           C
ATOM    869  O   VAL A  57      -0.340  -6.111 -10.806  1.00  2.33           O
ATOM    870  CB  VAL A  57       1.235  -3.882 -12.737  1.00  2.33           C
ATOM    871  HB  VAL A  57       0.591  -3.728 -13.600  1.00  2.33           H
ATOM    872  CG1 VAL A  57       0.672  -3.060 -11.573  1.00  2.33           C
ATOM    873 1HG1 VAL A  57       0.732  -1.998 -11.812  1.00  2.33           H
ATOM    874 2HG1 VAL A  57       1.234  -3.265 -10.662  1.00  2.33           H
ATOM    875 3HG1 VAL A  57      -0.374  -3.319 -11.413  1.00  2.33           H
ATOM    876  CG2 VAL A  57       2.646  -3.368 -13.098  1.00  2.33           C
ATOM    877 1HG2 VAL A  57       2.607  -2.296 -13.297  1.00  2.33           H
ATOM    878 2HG2 VAL A  57       3.015  -3.858 -13.999  1.00  2.33           H
ATOM    879 3HG2 VAL A  57       3.338  -3.555 -12.276  1.00  2.33           H
ATOM    880  N   GLN A  58      -1.022  -6.169 -12.931  1.00 -6.10           N
ATOM    881  H   GLN A  58      -0.795  -6.040 -13.910  1.00 -6.10           H
ATOM    882  CA  GLN A  58      -2.365  -6.640 -12.572  1.00 -6.10           C
ATOM    883  HA  GLN A  58      -2.820  -5.915 -11.897  1.00 -6.10           H
ATOM    884  C   GLN A  58      -2.265  -7.983 -11.848  1.00 -6.10           C
ATOM    885  O   GLN A  58      -2.830  -8.188 -10.777  1.00 -6.10           O
ATOM    886  CB  GLN A  58      -3.243  -6.793 -13.830  1.00 -6.10           C
ATOM    887 1HB  GLN A  58      -3.170  -5.880 -14.422  1.00 -6.10           H
ATOM    888 2HB  GLN A  58      -2.851  -7.615 -14.428  1.00 -6.10           H
ATOM    889  CG  GLN A  58      -4.729  -7.068 -13.543  1.00 -6.10           C
ATOM    890 1HG  GLN A  58      -4.804  -7.913 -12.861  1.00 -6.10           H
ATOM    891 2HG  GLN A  58      -5.163  -6.196 -13.056  1.00 -6.10           H
ATOM    892  CD  GLN A  58      -5.553  -7.399 -14.780  1.00 -6.10           C
ATOM    893  OE1 GLN A  58      -5.171  -7.122 -15.910  1.00 -6.10           O
ATOM    894  NE2 GLN A  58      -6.701  -7.989 -14.568  1.00 -6.10           N
ATOM    895 1HE2 GLN A  58      -7.245  -8.327 -15.347  1.00 -6.10           H
ATOM    896 2HE2 GLN A  58      -7.047  -8.091 -13.620  1.00 -6.10           H
ATOM    897  N   ILE A  59      -1.514  -8.904 -12.427  1.00 -5.44           N
ATOM    898  H   ILE A  59      -1.028  -8.687 -13.291  1.00 -5.44           H
ATOM    899  CA  ILE A  59      -1.433 -10.257 -11.883  1.00 -5.44           C
ATOM    900  HA  ILE A  59      -2.440 -10.609 -11.684  1.00 -5.44           H
ATOM    901  C   ILE A  59      -0.688 -10.236 -10.543  1.00 -5.44           C
ATOM    902  O   ILE A  59      -1.057 -10.929  -9.586  1.00 -5.44           O
ATOM    903  CB  ILE A  59      -0.795 -11.208 -12.938  1.00 -5.44           C
ATOM    904  HB  ILE A  59       0.185 -10.815 -13.195  1.00 -5.44           H
ATOM    905  CG1 ILE A  59      -1.649 -11.227 -14.226  1.00 -5.44           C
ATOM    906 1HG1 ILE A  59      -2.576 -11.760 -14.018  1.00 -5.44           H
ATOM    907 2HG1 ILE A  59      -1.909 -10.209 -14.510  1.00 -5.44           H
ATOM    908  CG2 ILE A  59      -0.639 -12.641 -12.375  1.00 -5.44           C
ATOM    909 1HG2 ILE A  59      -0.177 -13.294 -13.116  1.00 -5.44           H
ATOM    910 2HG2 ILE A  59      -1.619 -13.044 -12.110  1.00 -5.44           H
ATOM    911 3HG2 ILE A  59      -0.008 -12.635 -11.489  1.00 -5.44           H
ATOM    912  CD1 ILE A  59      -0.985 -11.872 -15.447  1.00 -5.44           C
ATOM    913 1HD1 ILE A  59      -1.648 -11.773 -16.306  1.00 -5.44           H
ATOM    914 2HD1 ILE A  59      -0.802 -12.931 -15.268  1.00 -5.44           H
ATOM    915 3HD1 ILE A  59      -0.043 -11.367 -15.668  1.00 -5.44           H
ATOM    916  N   ALA A  60       0.327  -9.389 -10.436  1.00-10.79           N
ATOM    917  H   ALA A  60       0.597  -8.824 -11.237  1.00-10.79           H
ATOM    918  CA  ALA A  60       1.085  -9.264  -9.198  1.00-10.79           C
ATOM    919  HA  ALA A  60       1.455 -10.250  -8.928  1.00-10.79           H
ATOM    920  C   ALA A  60       0.223  -8.775  -8.044  1.00-10.79           C
ATOM    921  O   ALA A  60       0.282  -9.320  -6.941  1.00-10.79           O
ATOM    922  CB  ALA A  60       2.266  -8.312  -9.403  1.00-10.79           C
ATOM    923 1HB  ALA A  60       2.917  -8.693 -10.191  1.00-10.79           H
ATOM    924 2HB  ALA A  60       2.833  -8.234  -8.475  1.00-10.79           H
ATOM    925 3HB  ALA A  60       1.906  -7.322  -9.688  1.00-10.79           H
ATOM    926  N   LEU A  61      -0.564  -7.740  -8.296  1.00-12.87           N
ATOM    927  H   LEU A  61      -0.563  -7.313  -9.219  1.00-12.87           H
ATOM    928  CA  LEU A  61      -1.422  -7.185  -7.257  1.00-12.87           C
ATOM    929  HA  LEU A  61      -0.822  -6.989  -6.369  1.00-12.87           H
ATOM    930  C   LEU A  61      -2.510  -8.180  -6.876  1.00-12.87           C
ATOM    931  O   LEU A  61      -2.812  -8.322  -5.697  1.00-12.87           O
ATOM    932  CB  LEU A  61      -2.054  -5.877  -7.735  1.00-12.87           C
ATOM    933 1HB  LEU A  61      -2.538  -6.076  -8.690  1.00-12.87           H
ATOM    934 2HB  LEU A  61      -2.827  -5.593  -7.023  1.00-12.87           H
ATOM    935  CG  LEU A  61      -1.118  -4.672  -7.920  1.00-12.87           C
ATOM    936  HG  LEU A  61      -0.278  -4.970  -8.543  1.00-12.87           H
ATOM    937  CD1 LEU A  61      -1.874  -3.565  -8.639  1.00-12.87           C
ATOM    938 1HD1 LEU A  61      -1.222  -2.704  -8.776  1.00-12.87           H
ATOM    939 2HD1 LEU A  61      -2.746  -3.263  -8.057  1.00-12.87           H
ATOM    940 3HD1 LEU A  61      -2.200  -3.920  -9.616  1.00-12.87           H
ATOM    941  CD2 LEU A  61      -0.556  -4.120  -6.615  1.00-12.87           C
ATOM    942 1HD2 LEU A  61       0.140  -3.309  -6.830  1.00-12.87           H
ATOM    943 2HD2 LEU A  61      -0.024  -4.899  -6.073  1.00-12.87           H
ATOM    944 3HD2 LEU A  61      -1.362  -3.735  -5.993  1.00-12.87           H
ATOM    945  N   GLY A  62      -3.069  -8.899  -7.842  1.00 12.09           N
ATOM    946  H   GLY A  62      -2.788  -8.767  -8.809  1.00 12.09           H
ATOM    947  CA  GLY A  62      -4.110  -9.865  -7.520  1.00 12.09           C
ATOM    948 1HA  GLY A  62      -4.916  -9.348  -6.999  1.00 12.09           H
ATOM    949 2HA  GLY A  62      -4.507 -10.293  -8.435  1.00 12.09           H
ATOM    950  C   GLY A  62      -3.627 -10.993  -6.635  1.00 12.09           C
ATOM    951  O   GLY A  62      -4.215 -11.267  -5.593  1.00 12.09           O
ATOM    952  N   PHE A  63      -2.523 -11.634  -6.982  1.00 11.95           N
ATOM    953  H   PHE A  63      -2.042 -11.410  -7.849  1.00 11.95           H
ATOM    954  CA  PHE A  63      -2.013 -12.683  -6.098  1.00 11.95           C
ATOM    955  HA  PHE A  63      -2.830 -13.362  -5.853  1.00 11.95           H
ATOM    956  C   PHE A  63      -1.484 -12.124  -4.782  1.00 11.95           C
ATOM    957  O   PHE A  63      -1.613 -12.764  -3.740  1.00 11.95           O
ATOM    958  CB  PHE A  63      -0.885 -13.487  -6.747  1.00 11.95           C
ATOM    959 1HB  PHE A  63      -0.203 -12.809  -7.261  1.00 11.95           H
ATOM    960 2HB  PHE A  63      -0.334 -13.986  -5.950  1.00 11.95           H
ATOM    961  CG  PHE A  63      -1.362 -14.559  -7.687  1.00 11.95           C
ATOM    962  CD1 PHE A  63      -1.269 -14.396  -9.079  1.00 11.95           C
ATOM    963  HD1 PHE A  63      -0.875 -13.478  -9.488  1.00 11.95           H
ATOM    964  CD2 PHE A  63      -1.891 -15.758  -7.173  1.00 11.95           C
ATOM    965  HD2 PHE A  63      -1.976 -15.896  -6.104  1.00 11.95           H
ATOM    966  CE1 PHE A  63      -1.684 -15.429  -9.959  1.00 11.95           C
ATOM    967  HE1 PHE A  63      -1.597 -15.299 -11.028  1.00 11.95           H
ATOM    968  CE2 PHE A  63      -2.331 -16.791  -8.042  1.00 11.95           C
ATOM    969  HE2 PHE A  63      -2.759 -17.698  -7.639  1.00 11.95           H
ATOM    970  CZ  PHE A  63      -2.223 -16.626  -9.438  1.00 11.95           C
ATOM    971  HZ  PHE A  63      -2.558 -17.408 -10.108  1.00 11.95           H
ATOM    972  N   GLY A  64      -0.855 -10.958  -4.822  1.00  0.12           N
ATOM    973  H   GLY A  64      -0.789 -10.437  -5.692  1.00  0.12           H
ATOM    974  CA  GLY A  64      -0.188 -10.440  -3.643  1.00  0.12           C
ATOM    975 1HA  GLY A  64       0.387 -11.241  -3.186  1.00  0.12           H
ATOM    976 2HA  GLY A  64       0.502  -9.664  -3.961  1.00  0.12           H
ATOM    977  C   GLY A  64      -1.099  -9.866  -2.584  1.00  0.12           C
ATOM    978  O   GLY A  64      -0.974 -10.193  -1.402  1.00  0.12           O
ATOM    979  N   ILE A  65      -2.043  -9.026  -2.984  1.00  4.54           N
ATOM    980  H   ILE A  65      -2.151  -8.800  -3.971  1.00  4.54           H
ATOM    981  CA  ILE A  65      -2.935  -8.393  -2.014  1.00  4.54           C
ATOM    982  HA  ILE A  65      -2.337  -7.982  -1.202  1.00  4.54           H
ATOM    983  C   ILE A  65      -3.852  -9.468  -1.431  1.00  4.54           C
ATOM    984  O   ILE A  65      -4.134  -9.457  -0.235  1.00  4.54           O
ATOM    985  CB  ILE A  65      -3.762  -7.232  -2.637  1.00  4.54           C
ATOM    986  HB  ILE A  65      -4.342  -7.632  -3.466  1.00  4.54           H
ATOM    987  CG1 ILE A  65      -2.835  -6.124  -3.179  1.00  4.54           C
ATOM    988 1HG1 ILE A  65      -2.354  -5.631  -2.335  1.00  4.54           H
ATOM    989 2HG1 ILE A  65      -2.054  -6.577  -3.789  1.00  4.54           H
ATOM    990  CG2 ILE A  65      -4.717  -6.626  -1.579  1.00  4.54           C
ATOM    991 1HG2 ILE A  65      -5.286  -5.798  -1.999  1.00  4.54           H
ATOM    992 2HG2 ILE A  65      -4.150  -6.272  -0.716  1.00  4.54           H
ATOM    993 3HG2 ILE A  65      -5.438  -7.372  -1.244  1.00  4.54           H
ATOM    994  CD1 ILE A  65      -3.531  -5.051  -4.041  1.00  4.54           C
ATOM    995 1HD1 ILE A  65      -2.781  -4.366  -4.432  1.00  4.54           H
ATOM    996 2HD1 ILE A  65      -4.239  -4.479  -3.441  1.00  4.54           H
ATOM    997 3HD1 ILE A  65      -4.055  -5.525  -4.873  1.00  4.54           H
ATOM    998  N   THR A  66      -4.260 -10.448  -2.229  1.00 -0.81           N
ATOM    999  H   THR A  66      -4.005 -10.452  -3.207  1.00 -0.81           H
ATOM   1000  CA  THR A  66      -5.106 -11.525  -1.702  1.00 -0.81           C
ATOM   1001  HA  THR A  66      -5.997 -11.050  -1.297  1.00 -0.81           H
ATOM   1002  C   THR A  66      -4.478 -12.307  -0.546  1.00 -0.81           C
ATOM   1003  O   THR A  66      -5.184 -12.641   0.398  1.00 -0.81           O
ATOM   1004  CB  THR A  66      -5.596 -12.480  -2.812  1.00 -0.81           C
ATOM   1005  HB  THR A  66      -4.769 -13.067  -3.212  1.00 -0.81           H
ATOM   1006  OG1 THR A  66      -6.187 -11.696  -3.845  1.00 -0.81           O
ATOM   1007  HG1 THR A  66      -5.516 -11.551  -4.536  1.00 -0.81           H
ATOM   1008  CG2 THR A  66      -6.700 -13.383  -2.337  1.00 -0.81           C
ATOM   1009 1HG2 THR A  66      -7.078 -13.960  -3.180  1.00 -0.81           H
ATOM   1010 2HG2 THR A  66      -7.515 -12.787  -1.925  1.00 -0.81           H
ATOM   1011 3HG2 THR A  66      -6.328 -14.070  -1.578  1.00 -0.81           H
ATOM   1012  N   VAL A  67      -3.169 -12.533  -0.527  1.00 -2.11           N
ATOM   1013  H   VAL A  67      -2.585 -12.236  -1.298  1.00 -2.11           H
ATOM   1014  CA  VAL A  67      -2.556 -13.194   0.632  1.00 -2.11           C
ATOM   1015  HA  VAL A  67      -3.090 -14.126   0.817  1.00 -2.11           H
ATOM   1016  C   VAL A  67      -2.722 -12.335   1.887  1.00 -2.11           C
ATOM   1017  O   VAL A  67      -3.109 -12.856   2.932  1.00 -2.11           O
ATOM   1018  CB  VAL A  67      -1.064 -13.541   0.374  1.00 -2.11           C
ATOM   1019  HB  VAL A  67      -0.538 -12.639   0.064  1.00 -2.11           H
ATOM   1020  CG1 VAL A  67      -0.382 -14.092   1.633  1.00 -2.11           C
ATOM   1021 1HG1 VAL A  67       0.634 -14.411   1.402  1.00 -2.11           H
ATOM   1022 2HG1 VAL A  67      -0.941 -14.941   2.030  1.00 -2.11           H
ATOM   1023 3HG1 VAL A  67      -0.328 -13.318   2.400  1.00 -2.11           H
ATOM   1024  CG2 VAL A  67      -0.969 -14.585  -0.745  1.00 -2.11           C
ATOM   1025 1HG2 VAL A  67       0.065 -14.873  -0.901  1.00 -2.11           H
ATOM   1026 2HG2 VAL A  67      -1.362 -14.176  -1.674  1.00 -2.11           H
ATOM   1027 3HG2 VAL A  67      -1.537 -15.475  -0.468  1.00 -2.11           H
ATOM   1028  N   ALA A  68      -2.528 -11.024   1.785  1.00-13.87           N
ATOM   1029  H   ALA A  68      -2.257 -10.622   0.899  1.00-13.87           H
ATOM   1030  CA  ALA A  68      -2.746 -10.144   2.935  1.00-13.87           C
ATOM   1031  HA  ALA A  68      -2.147 -10.507   3.772  1.00-13.87           H
ATOM   1032  C   ALA A  68      -4.219 -10.187   3.355  1.00-13.87           C
ATOM   1033  O   ALA A  68      -4.530 -10.261   4.534  1.00-13.87           O
ATOM   1034  CB  ALA A  68      -2.324  -8.702   2.602  1.00-13.87           C
ATOM   1035 1HB  ALA A  68      -1.261  -8.672   2.373  1.00-13.87           H
ATOM   1036 2HB  ALA A  68      -2.516  -8.066   3.467  1.00-13.87           H
ATOM   1037 3HB  ALA A  68      -2.896  -8.327   1.753  1.00-13.87           H
ATOM   1038  N   THR A  69      -5.104 -10.177   2.371  1.00-14.19           N
ATOM   1039  H   THR A  69      -4.759 -10.140   1.420  1.00-14.19           H
ATOM   1040  CA  THR A  69      -6.551 -10.192   2.586  1.00-14.19           C
ATOM   1041  HA  THR A  69      -6.833  -9.317   3.171  1.00-14.19           H
ATOM   1042  C   THR A  69      -6.982 -11.448   3.346  1.00-14.19           C
ATOM   1043  O   THR A  69      -7.778 -11.394   4.285  1.00-14.19           O
ATOM   1044  CB  THR A  69      -7.269 -10.145   1.212  1.00-14.19           C
ATOM   1045  HB  THR A  69      -7.074 -11.069   0.672  1.00-14.19           H
ATOM   1046  OG1 THR A  69      -6.777  -9.041   0.446  1.00-14.19           O
ATOM   1047  HG1 THR A  69      -5.820  -9.130   0.351  1.00-14.19           H
ATOM   1048  CG2 THR A  69      -8.745  -9.948   1.316  1.00-14.19           C
ATOM   1049 1HG2 THR A  69      -9.171  -9.902   0.316  1.00-14.19           H
ATOM   1050 2HG2 THR A  69      -8.944  -9.010   1.829  1.00-14.19           H
ATOM   1051 3HG2 THR A  69      -9.205 -10.769   1.866  1.00-14.19           H
ATOM   1052  N   MET A  70      -6.433 -12.595   2.976  1.00 -9.69           N
ATOM   1053  H   MET A  70      -5.778 -12.620   2.199  1.00 -9.69           H
ATOM   1054  CA  MET A  70      -6.782 -13.835   3.661  1.00 -9.69           C
ATOM   1055  HA  MET A  70      -7.867 -13.898   3.742  1.00 -9.69           H
ATOM   1056  C   MET A  70      -6.215 -13.840   5.072  1.00 -9.69           C
ATOM   1057  O   MET A  70      -6.909 -14.208   6.009  1.00 -9.69           O
ATOM   1058  CB  MET A  70      -6.272 -15.061   2.901  1.00 -9.69           C
ATOM   1059 1HB  MET A  70      -5.195 -14.965   2.763  1.00 -9.69           H
ATOM   1060 2HB  MET A  70      -6.462 -15.942   3.514  1.00 -9.69           H
ATOM   1061  CG  MET A  70      -6.924 -15.287   1.541  1.00 -9.69           C
ATOM   1062 1HG  MET A  70      -6.723 -14.437   0.893  1.00 -9.69           H
ATOM   1063 2HG  MET A  70      -6.483 -16.176   1.091  1.00 -9.69           H
ATOM   1064  SD  MET A  70      -8.706 -15.518   1.648  1.00 -9.69           S
ATOM   1065  CE  MET A  70      -9.331 -14.006   0.952  1.00 -9.69           C
ATOM   1066 1HE  MET A  70     -10.421 -14.039   0.949  1.00 -9.69           H
ATOM   1067 2HE  MET A  70      -8.969 -13.890  -0.069  1.00 -9.69           H
ATOM   1068 3HE  MET A  70      -9.007 -13.160   1.557  1.00 -9.69           H
ATOM   1069  N   ALA A  71      -4.988 -13.386   5.267  1.00-12.65           N
ATOM   1070  H   ALA A  71      -4.423 -13.072   4.486  1.00-12.65           H
ATOM   1071  CA  ALA A  71      -4.426 -13.378   6.615  1.00-12.65           C
ATOM   1072  HA  ALA A  71      -4.574 -14.367   7.046  1.00-12.65           H
ATOM   1073  C   ALA A  71      -5.159 -12.390   7.536  1.00-12.65           C
ATOM   1074  O   ALA A  71      -5.404 -12.689   8.703  1.00-12.65           O
ATOM   1075  CB  ALA A  71      -2.923 -13.126   6.544  1.00-12.65           C
ATOM   1076 1HB  ALA A  71      -2.429 -14.004   6.127  1.00-12.65           H
ATOM   1077 2HB  ALA A  71      -2.528 -12.948   7.545  1.00-12.65           H
ATOM   1078 3HB  ALA A  71      -2.716 -12.276   5.898  1.00-12.65           H
ATOM   1079  N   GLN A  72      -5.617 -11.273   6.991  1.00  2.14           N
ATOM   1080  H   GLN A  72      -5.380 -11.055   6.027  1.00  2.14           H
ATOM   1081  CA  GLN A  72      -6.469 -10.337   7.731  1.00  2.14           C
ATOM   1082  HA  GLN A  72      -5.960 -10.022   8.643  1.00  2.14           H
ATOM   1083  C   GLN A  72      -7.795 -10.981   8.137  1.00  2.14           C
ATOM   1084  O   GLN A  72      -8.367 -10.622   9.164  1.00  2.14           O
ATOM   1085  CB  GLN A  72      -6.741  -9.103   6.864  1.00  2.14           C
ATOM   1086 1HB  GLN A  72      -7.024  -9.438   5.868  1.00  2.14           H
ATOM   1087 2HB  GLN A  72      -7.565  -8.531   7.290  1.00  2.14           H
ATOM   1088  CG  GLN A  72      -5.517  -8.203   6.782  1.00  2.14           C
ATOM   1089 1HG  GLN A  72      -5.440  -7.631   7.706  1.00  2.14           H
ATOM   1090 2HG  GLN A  72      -4.634  -8.826   6.707  1.00  2.14           H
ATOM   1091  CD  GLN A  72      -5.489  -7.249   5.607  1.00  2.14           C
ATOM   1092  OE1 GLN A  72      -6.265  -7.318   4.668  1.00  2.14           O
ATOM   1093  NE2 GLN A  72      -4.555  -6.341   5.653  1.00  2.14           N
ATOM   1094 1HE2 GLN A  72      -4.486  -5.683   4.896  1.00  2.14           H
ATOM   1095 2HE2 GLN A  72      -3.942  -6.300   6.449  1.00  2.14           H
ATOM   1096  N   SER A  73      -8.266 -11.948   7.363  1.00  7.13           N
ATOM   1097  H   SER A  73      -7.761 -12.198   6.522  1.00  7.13           H
ATOM   1098  CA  SER A  73      -9.498 -12.669   7.685  1.00  7.13           C
ATOM   1099  HA  SER A  73     -10.228 -11.957   8.072  1.00  7.13           H
ATOM   1100  C   SER A  73      -9.343 -13.810   8.697  1.00  7.13           C
ATOM   1101  O   SER A  73     -10.183 -13.968   9.579  1.00  7.13           O
ATOM   1102  CB  SER A  73     -10.055 -13.298   6.410  1.00  7.13           C
ATOM   1103 1HB  SER A  73      -9.368 -14.062   6.052  1.00  7.13           H
ATOM   1104 2HB  SER A  73     -11.006 -13.773   6.639  1.00  7.13           H
ATOM   1105  OG  SER A  73     -10.232 -12.334   5.391  1.00  7.13           O
ATOM   1106  HG  SER A  73      -9.364 -11.977   5.138  1.00  7.13           H
ATOM   1107  N   ILE A  74      -8.328 -14.651   8.517  1.00 14.75           N
ATOM   1108  H   ILE A  74      -7.663 -14.466   7.772  1.00 14.75           H
ATOM   1109  CA  ILE A  74      -8.219 -15.926   9.252  1.00 14.75           C
ATOM   1110  HA  ILE A  74      -9.014 -15.955   9.996  1.00 14.75           H
ATOM   1111  C   ILE A  74      -6.913 -16.174  10.017  1.00 14.75           C
ATOM   1112  O   ILE A  74      -6.699 -17.273  10.544  1.00 14.75           O
ATOM   1113  CB  ILE A  74      -8.447 -17.145   8.293  1.00 14.75           C
ATOM   1114  HB  ILE A  74      -8.406 -18.050   8.897  1.00 14.75           H
ATOM   1115  CG1 ILE A  74      -7.349 -17.231   7.215  1.00 14.75           C
ATOM   1116 1HG1 ILE A  74      -7.546 -16.468   6.469  1.00 14.75           H
ATOM   1117 2HG1 ILE A  74      -6.385 -17.021   7.672  1.00 14.75           H
ATOM   1118  CG2 ILE A  74      -9.851 -17.076   7.635  1.00 14.75           C
ATOM   1119 1HG2 ILE A  74     -10.077 -18.022   7.142  1.00 14.75           H
ATOM   1120 2HG2 ILE A  74      -9.888 -16.276   6.895  1.00 14.75           H
ATOM   1121 3HG2 ILE A  74     -10.609 -16.889   8.397  1.00 14.75           H
ATOM   1122  CD1 ILE A  74      -7.226 -18.554   6.482  1.00 14.75           C
ATOM   1123 1HD1 ILE A  74      -6.398 -18.499   5.776  1.00 14.75           H
ATOM   1124 2HD1 ILE A  74      -8.143 -18.757   5.930  1.00 14.75           H
ATOM   1125 3HD1 ILE A  74      -7.034 -19.360   7.190  1.00 14.75           H
ATOM   1126  N   GLY A  75      -6.025 -15.190  10.092  1.00 -0.33           N
ATOM   1127  H   GLY A  75      -6.208 -14.289   9.662  1.00 -0.33           H
ATOM   1128  CA  GLY A  75      -4.747 -15.395  10.762  1.00 -0.33           C
ATOM   1129 1HA  GLY A  75      -4.208 -16.191  10.252  1.00 -0.33           H
ATOM   1130 2HA  GLY A  75      -4.156 -14.481  10.697  1.00 -0.33           H
ATOM   1131  C   GLY A  75      -4.873 -15.786  12.222  1.00 -0.33           C
ATOM   1132  O   GLY A  75      -4.149 -16.650  12.704  1.00 -0.33           O
ATOM   1133  N   HIS A  76      -5.858 -15.233  12.913  1.00-13.62           N
ATOM   1134  H   HIS A  76      -6.464 -14.557  12.469  1.00-13.62           H
ATOM   1135  CA  HIS A  76      -6.108 -15.551  14.321  1.00-13.62           C
ATOM   1136  HA  HIS A  76      -5.168 -15.474  14.869  1.00-13.62           H
ATOM   1137  C   HIS A  76      -6.675 -16.946  14.539  1.00-13.62           C
ATOM   1138  O   HIS A  76      -6.711 -17.438  15.673  1.00-13.62           O
ATOM   1139  CB  HIS A  76      -7.102 -14.545  14.896  1.00-13.62           C
ATOM   1140 1HB  HIS A  76      -7.149 -14.667  15.978  1.00-13.62           H
ATOM   1141 2HB  HIS A  76      -6.734 -13.551  14.672  1.00-13.62           H
ATOM   1142  CG  HIS A  76      -8.486 -14.666  14.335  1.00-13.62           C
ATOM   1143  ND1 HIS A  76      -8.775 -14.458  12.999  1.00-13.62           N
ATOM   1144  CD2 HIS A  76      -9.662 -14.947  14.960  1.00-13.62           C
ATOM   1145  HD2 HIS A  76      -9.753 -15.186  16.011  1.00-13.62           H
ATOM   1146  CE1 HIS A  76     -10.135 -14.539  12.899  1.00-13.62           C
ATOM   1147  HE1 HIS A  76     -10.682 -14.378  11.979  1.00-13.62           H
ATOM   1148  NE2 HIS A  76     -10.712 -14.850  14.086  1.00-13.62           N
ATOM   1149  HE2 HIS A  76     -11.699 -14.958  14.284  1.00-13.62           H
ATOM   1150  N   ILE A  77      -7.136 -17.580  13.467  1.00 14.29           N
ATOM   1151  H   ILE A  77      -7.086 -17.121  12.566  1.00 14.29           H
ATOM   1152  CA  ILE A  77      -7.692 -18.925  13.549  1.00 14.29           C
ATOM   1153  HA  ILE A  77      -8.062 -19.098  14.559  1.00 14.29           H
ATOM   1154  C   ILE A  77      -6.575 -19.919  13.257  1.00 14.29           C
ATOM   1155  O   ILE A  77      -6.221 -20.733  14.101  1.00 14.29           O
ATOM   1156  CB  ILE A  77      -8.859 -19.184  12.537  1.00 14.29           C
ATOM   1157  HB  ILE A  77      -8.463 -19.174  11.522  1.00 14.29           H
ATOM   1158  CG1 ILE A  77      -9.925 -18.080  12.624  1.00 14.29           C
ATOM   1159 1HG1 ILE A  77     -10.385 -18.113  13.611  1.00 14.29           H
ATOM   1160 2HG1 ILE A  77      -9.431 -17.120  12.511  1.00 14.29           H
ATOM   1161  CG2 ILE A  77      -9.493 -20.561  12.812  1.00 14.29           C
ATOM   1162 1HG2 ILE A  77     -10.241 -20.794  12.055  1.00 14.29           H
ATOM   1163 2HG2 ILE A  77      -9.961 -20.565  13.800  1.00 14.29           H
ATOM   1164 3HG2 ILE A  77      -8.733 -21.339  12.785  1.00 14.29           H
ATOM   1165  CD1 ILE A  77     -11.034 -18.142  11.555  1.00 14.29           C
ATOM   1166 1HD1 ILE A  77     -11.638 -17.235  11.613  1.00 14.29           H
ATOM   1167 2HD1 ILE A  77     -11.679 -19.004  11.727  1.00 14.29           H
ATOM   1168 3HD1 ILE A  77     -10.591 -18.208  10.561  1.00 14.29           H
ATOM   1169  N   SER A  78      -6.021 -19.868  12.053  1.00  1.12           N
ATOM   1170  H   SER A  78      -6.279 -19.127  11.408  1.00  1.12           H
ATOM   1171  CA  SER A  78      -5.141 -20.937  11.580  1.00  1.12           C
ATOM   1172  HA  SER A  78      -5.185 -21.776  12.271  1.00  1.12           H
ATOM   1173  C   SER A  78      -3.684 -20.549  11.426  1.00  1.12           C
ATOM   1174  O   SER A  78      -2.847 -21.390  11.104  1.00  1.12           O
ATOM   1175  CB  SER A  78      -5.645 -21.423  10.224  1.00  1.12           C
ATOM   1176 1HB  SER A  78      -5.050 -22.279   9.905  1.00  1.12           H
ATOM   1177 2HB  SER A  78      -6.686 -21.727  10.314  1.00  1.12           H
ATOM   1178  OG  SER A  78      -5.538 -20.396   9.257  1.00  1.12           O
ATOM   1179  HG  SER A  78      -5.161 -20.798   8.451  1.00  1.12           H
ATOM   1180  N   GLY A  79      -3.383 -19.269  11.589  1.00  1.50           N
ATOM   1181  H   GLY A  79      -4.075 -18.608  11.928  1.00  1.50           H
ATOM   1182  CA  GLY A  79      -2.061 -18.769  11.261  1.00  1.50           C
ATOM   1183 1HA  GLY A  79      -1.873 -17.855  11.826  1.00  1.50           H
ATOM   1184 2HA  GLY A  79      -1.308 -19.508  11.532  1.00  1.50           H
ATOM   1185  C   GLY A  79      -1.939 -18.467   9.779  1.00  1.50           C
ATOM   1186  O   GLY A  79      -0.862 -18.085   9.316  1.00  1.50           O
ATOM   1187  N   CYS A  80      -3.037 -18.668   9.053  1.00 31.64           N
ATOM   1188  H   CYS A  80      -3.862 -19.011   9.523  1.00 31.64           H
ATOM   1189  CA  CYS A  80      -3.142 -18.459   7.606  1.00 31.64           C
ATOM   1190  HA  CYS A  80      -4.013 -19.013   7.253  1.00 31.64           H
ATOM   1191  C   CYS A  80      -1.935 -18.956   6.812  1.00 31.64           C
ATOM   1192  O   CYS A  80      -1.241 -18.173   6.158  1.00 31.64           O
ATOM   1193  CB  CYS A  80      -3.390 -16.980   7.313  1.00 31.64           C
ATOM   1194 1HB  CYS A  80      -4.144 -16.605   8.003  1.00 31.64           H
ATOM   1195 2HB  CYS A  80      -2.464 -16.424   7.475  1.00 31.64           H
ATOM   1196  SG  CYS A  80      -3.960 -16.718   5.618  1.00 31.64           S
ATOM   1197  HG  CYS A  80      -2.820 -17.130   5.043  1.00 31.64           H
ATOM   1198  N   HIS A  81      -1.634 -20.244   6.891  1.00  8.76           N
ATOM   1199  H   HIS A  81      -2.251 -20.883   7.386  1.00  8.76           H
ATOM   1200  CA  HIS A  81      -0.425 -20.734   6.226  1.00  8.76           C
ATOM   1201  HA  HIS A  81       0.405 -20.066   6.460  1.00  8.76           H
ATOM   1202  C   HIS A  81      -0.688 -20.675   4.727  1.00  8.76           C
ATOM   1203  O   HIS A  81       0.130 -20.146   3.979  1.00  8.76           O
ATOM   1204  CB  HIS A  81      -0.057 -22.164   6.634  1.00  8.76           C
ATOM   1205 1HB  HIS A  81      -0.907 -22.817   6.446  1.00  8.76           H
ATOM   1206 2HB  HIS A  81       0.775 -22.491   6.011  1.00  8.76           H
ATOM   1207  CG  HIS A  81       0.347 -22.316   8.069  1.00  8.76           C
ATOM   1208  ND1 HIS A  81       0.998 -23.443   8.526  1.00  8.76           N
ATOM   1209  CD2 HIS A  81       0.170 -21.491   9.141  1.00  8.76           C
ATOM   1210  HD2 HIS A  81      -0.297 -20.517   9.093  1.00  8.76           H
ATOM   1211  CE1 HIS A  81       1.148 -23.260   9.873  1.00  8.76           C
ATOM   1212  HE1 HIS A  81       1.611 -23.980  10.531  1.00  8.76           H
ATOM   1213  NE2 HIS A  81       0.651 -22.069  10.288  1.00  8.76           N
ATOM   1214  HE2 HIS A  81       0.637 -21.697  11.231  1.00  8.76           H
ATOM   1215  N   ILE A  82      -1.847 -21.204   4.330  1.00 45.07           N
ATOM   1216  H   ILE A  82      -2.432 -21.634   5.049  1.00 45.07           H
ATOM   1217  CA  ILE A  82      -2.390 -21.258   2.958  1.00 45.07           C
ATOM   1218  HA  ILE A  82      -3.056 -22.118   2.958  1.00 45.07           H
ATOM   1219  C   ILE A  82      -1.382 -21.568   1.844  1.00 45.07           C
ATOM   1220  O   ILE A  82      -1.491 -21.126   0.693  1.00 45.07           O
ATOM   1221  CB  ILE A  82      -3.327 -20.048   2.646  1.00 45.07           C
ATOM   1222  HB  ILE A  82      -3.767 -20.214   1.663  1.00 45.07           H
ATOM   1223  CG1 ILE A  82      -2.567 -18.707   2.604  1.00 45.07           C
ATOM   1224 1HG1 ILE A  82      -2.229 -18.460   3.609  1.00 45.07           H
ATOM   1225 2HG1 ILE A  82      -1.688 -18.826   1.975  1.00 45.07           H
ATOM   1226  CG2 ILE A  82      -4.483 -20.029   3.682  1.00 45.07           C
ATOM   1227 1HG2 ILE A  82      -5.209 -19.264   3.417  1.00 45.07           H
ATOM   1228 2HG2 ILE A  82      -4.102 -19.819   4.683  1.00 45.07           H
ATOM   1229 3HG2 ILE A  82      -4.987 -20.998   3.690  1.00 45.07           H
ATOM   1230  CD1 ILE A  82      -3.381 -17.525   2.059  1.00 45.07           C
ATOM   1231 1HD1 ILE A  82      -2.732 -16.657   1.948  1.00 45.07           H
ATOM   1232 2HD1 ILE A  82      -4.185 -17.277   2.751  1.00 45.07           H
ATOM   1233 3HD1 ILE A  82      -3.813 -17.781   1.092  1.00 45.07           H
ATOM   1234  N   ASN A  83      -0.362 -22.323   2.226  1.00 -1.94           N
ATOM   1235  H   ASN A  83      -0.349 -22.664   3.177  1.00 -1.94           H
ATOM   1236  CA  ASN A  83       0.788 -22.623   1.389  1.00 -1.94           C
ATOM   1237  HA  ASN A  83       0.465 -22.840   0.372  1.00 -1.94           H
ATOM   1238  C   ASN A  83       1.556 -23.798   1.992  1.00 -1.94           C
ATOM   1239  O   ASN A  83       2.090 -23.662   3.099  1.00 -1.94           O
ATOM   1240  CB  ASN A  83       1.719 -21.403   1.394  1.00 -1.94           C
ATOM   1241 1HB  ASN A  83       1.140 -20.521   1.144  1.00 -1.94           H
ATOM   1242 2HB  ASN A  83       2.123 -21.264   2.393  1.00 -1.94           H
ATOM   1243  CG  ASN A  83       2.851 -21.519   0.419  1.00 -1.94           C
ATOM   1244  OD1 ASN A  83       3.174 -22.589  -0.068  1.00 -1.94           O
ATOM   1245  ND2 ASN A  83       3.461 -20.412   0.113  1.00 -1.94           N
ATOM   1246 1HD2 ASN A  83       4.211 -20.440  -0.572  1.00 -1.94           H
ATOM   1247 2HD2 ASN A  83       3.179 -19.547   0.548  1.00 -1.94           H
ATOM   1248  N   PRO A  84       1.684 -24.927   1.274  1.00 -7.22           N
ATOM   1249  CA  PRO A  84       2.518 -25.993   1.840  1.00 -7.22           C
ATOM   1250  HA  PRO A  84       2.060 -26.370   2.754  1.00 -7.22           H
ATOM   1251  C   PRO A  84       3.965 -25.602   2.135  1.00 -7.22           C
ATOM   1252  O   PRO A  84       4.547 -26.134   3.062  1.00 -7.22           O
ATOM   1253  CB  PRO A  84       2.480 -27.068   0.755  1.00 -7.22           C
ATOM   1254 1HB  PRO A  84       3.327 -26.946   0.081  1.00 -7.22           H
ATOM   1255 2HB  PRO A  84       2.488 -28.064   1.197  1.00 -7.22           H
ATOM   1256  CG  PRO A  84       1.214 -26.829   0.040  1.00 -7.22           C
ATOM   1257 1HG  PRO A  84       1.238 -27.262  -0.959  1.00 -7.22           H
ATOM   1258 2HG  PRO A  84       0.383 -27.239   0.615  1.00 -7.22           H
ATOM   1259  CD  PRO A  84       1.106 -25.339  -0.017  1.00 -7.22           C
ATOM   1260 1HD  PRO A  84       1.683 -24.933  -0.845  1.00 -7.22           H
ATOM   1261 2HD  PRO A  84       0.060 -25.038  -0.089  1.00 -7.22           H
ATOM   1262  N   ALA A  85       4.551 -24.648   1.420  1.00-11.52           N
ATOM   1263  H   ALA A  85       4.046 -24.188   0.672  1.00-11.52           H
ATOM   1264  CA  ALA A  85       5.921 -24.224   1.716  1.00-11.52           C
ATOM   1265  HA  ALA A  85       6.570 -25.098   1.699  1.00-11.52           H
ATOM   1266  C   ALA A  85       6.027 -23.606   3.114  1.00-11.52           C
ATOM   1267  O   ALA A  85       7.002 -23.827   3.829  1.00-11.52           O
ATOM   1268  CB  ALA A  85       6.404 -23.238   0.651  1.00-11.52           C
ATOM   1269 1HB  ALA A  85       6.378 -23.711  -0.331  1.00-11.52           H
ATOM   1270 2HB  ALA A  85       7.432 -22.945   0.873  1.00-11.52           H
ATOM   1271 3HB  ALA A  85       5.777 -22.347   0.642  1.00-11.52           H
ATOM   1272  N   VAL A  86       5.001 -22.867   3.516  1.00 -8.42           N
ATOM   1273  H   VAL A  86       4.205 -22.747   2.908  1.00 -8.42           H
ATOM   1274  CA  VAL A  86       4.963 -22.276   4.854  1.00 -8.42           C
ATOM   1275  HA  VAL A  86       5.928 -21.824   5.081  1.00 -8.42           H
ATOM   1276  C   VAL A  86       4.715 -23.403   5.847  1.00 -8.42           C
ATOM   1277  O   VAL A  86       5.411 -23.514   6.848  1.00 -8.42           O
ATOM   1278  CB  VAL A  86       3.845 -21.194   4.980  1.00 -8.42           C
ATOM   1279  HB  VAL A  86       2.899 -21.633   4.669  1.00 -8.42           H
ATOM   1280  CG1 VAL A  86       3.690 -20.700   6.420  1.00 -8.42           C
ATOM   1281 1HG1 VAL A  86       2.965 -19.885   6.458  1.00 -8.42           H
ATOM   1282 2HG1 VAL A  86       4.646 -20.345   6.806  1.00 -8.42           H
ATOM   1283 3HG1 VAL A  86       3.322 -21.504   7.058  1.00 -8.42           H
ATOM   1284  CG2 VAL A  86       4.150 -19.995   4.066  1.00 -8.42           C
ATOM   1285 1HG2 VAL A  86       3.307 -19.301   4.087  1.00 -8.42           H
ATOM   1286 2HG2 VAL A  86       4.307 -20.322   3.041  1.00 -8.42           H
ATOM   1287 3HG2 VAL A  86       5.041 -19.475   4.420  1.00 -8.42           H
ATOM   1288  N   THR A  87       3.757 -24.272   5.565  1.00-16.79           N
ATOM   1289  H   THR A  87       3.209 -24.171   4.716  1.00-16.79           H
ATOM   1290  CA  THR A  87       3.416 -25.351   6.490  1.00-16.79           C
ATOM   1291  HA  THR A  87       3.151 -24.903   7.447  1.00-16.79           H
ATOM   1292  C   THR A  87       4.568 -26.327   6.746  1.00-16.79           C
ATOM   1293  O   THR A  87       4.843 -26.686   7.891  1.00-16.79           O
ATOM   1294  CB  THR A  87       2.182 -26.092   5.946  1.00-16.79           C
ATOM   1295  HB  THR A  87       2.441 -26.615   5.025  1.00-16.79           H
ATOM   1296  OG1 THR A  87       1.160 -25.129   5.679  1.00-16.79           O
ATOM   1297  HG1 THR A  87       1.025 -24.622   6.490  1.00-16.79           H
ATOM   1298  CG2 THR A  87       1.608 -27.058   6.934  1.00-16.79           C
ATOM   1299 1HG2 THR A  87       0.749 -27.552   6.485  1.00-16.79           H
ATOM   1300 2HG2 THR A  87       1.288 -26.529   7.833  1.00-16.79           H
ATOM   1301 3HG2 THR A  87       2.348 -27.814   7.192  1.00-16.79           H
ATOM   1302  N   VAL A  88       5.293 -26.726   5.711  1.00-11.22           N
ATOM   1303  H   VAL A  88       5.046 -26.425   4.769  1.00-11.22           H
ATOM   1304  CA  VAL A  88       6.445 -27.611   5.887  1.00-11.22           C
ATOM   1305  HA  VAL A  88       6.145 -28.445   6.519  1.00-11.22           H
ATOM   1306  C   VAL A  88       7.550 -26.856   6.628  1.00-11.22           C
ATOM   1307  O   VAL A  88       8.192 -27.420   7.506  1.00-11.22           O
ATOM   1308  CB  VAL A  88       6.930 -28.197   4.524  1.00-11.22           C
ATOM   1309  HB  VAL A  88       7.158 -27.376   3.845  1.00-11.22           H
ATOM   1310  CG1 VAL A  88       8.183 -29.064   4.684  1.00-11.22           C
ATOM   1311 1HG1 VAL A  88       8.488 -29.454   3.712  1.00-11.22           H
ATOM   1312 2HG1 VAL A  88       7.974 -29.898   5.355  1.00-11.22           H
ATOM   1313 3HG1 VAL A  88       8.999 -28.472   5.092  1.00-11.22           H
ATOM   1314  CG2 VAL A  88       5.828 -29.078   3.903  1.00-11.22           C
ATOM   1315 1HG2 VAL A  88       6.174 -29.502   2.961  1.00-11.22           H
ATOM   1316 2HG2 VAL A  88       4.936 -28.489   3.701  1.00-11.22           H
ATOM   1317 3HG2 VAL A  88       5.567 -29.894   4.580  1.00-11.22           H
ATOM   1318  N   ALA A  89       7.745 -25.569   6.378  1.00-19.01           N
ATOM   1319  H   ALA A  89       7.202 -25.088   5.670  1.00-19.01           H
ATOM   1320  CA  ALA A  89       8.748 -24.829   7.140  1.00-19.01           C
ATOM   1321  HA  ALA A  89       9.694 -25.368   7.076  1.00-19.01           H
ATOM   1322  C   ALA A  89       8.367 -24.727   8.627  1.00-19.01           C
ATOM   1323  O   ALA A  89       9.220 -24.863   9.503  1.00-19.01           O
ATOM   1324  CB  ALA A  89       8.935 -23.449   6.534  1.00-19.01           C
ATOM   1325 1HB  ALA A  89       9.192 -23.545   5.480  1.00-19.01           H
ATOM   1326 2HB  ALA A  89       9.741 -22.926   7.050  1.00-19.01           H
ATOM   1327 3HB  ALA A  89       8.013 -22.873   6.621  1.00-19.01           H
ATOM   1328  N   MET A  90       7.088 -24.536   8.922  1.00-15.37           N
ATOM   1329  H   MET A  90       6.420 -24.401   8.164  1.00-15.37           H
ATOM   1330  CA  MET A  90       6.605 -24.502  10.306  1.00-15.37           C
ATOM   1331  HA  MET A  90       7.187 -23.777  10.873  1.00-15.37           H
ATOM   1332  C   MET A  90       6.792 -25.862  10.973  1.00-15.37           C
ATOM   1333  O   MET A  90       7.052 -25.937  12.170  1.00-15.37           O
ATOM   1334  CB  MET A  90       5.130 -24.085  10.354  1.00-15.37           C
ATOM   1335 1HB  MET A  90       4.571 -24.728   9.676  1.00-15.37           H
ATOM   1336 2HB  MET A  90       4.751 -24.244  11.363  1.00-15.37           H
ATOM   1337  CG  MET A  90       4.874 -22.628   9.969  1.00-15.37           C
ATOM   1338 1HG  MET A  90       5.415 -22.411   9.049  1.00-15.37           H
ATOM   1339 2HG  MET A  90       3.810 -22.490   9.780  1.00-15.37           H
ATOM   1340  SD  MET A  90       5.387 -21.443  11.231  1.00-15.37           S
ATOM   1341  CE  MET A  90       4.018 -21.517  12.416  1.00-15.37           C
ATOM   1342 1HE  MET A  90       4.210 -20.827  13.239  1.00-15.37           H
ATOM   1343 2HE  MET A  90       3.915 -22.526  12.812  1.00-15.37           H
ATOM   1344 3HE  MET A  90       3.089 -21.224  11.926  1.00-15.37           H
ATOM   1345  N   LEU A  91       6.707 -26.944  10.214  1.00 -4.64           N
ATOM   1346  H   LEU A  91       6.431 -26.853   9.241  1.00 -4.64           H
ATOM   1347  CA  LEU A  91       6.979 -28.275  10.756  1.00 -4.64           C
ATOM   1348  HA  LEU A  91       6.432 -28.386  11.693  1.00 -4.64           H
ATOM   1349  C   LEU A  91       8.468 -28.485  11.044  1.00 -4.64           C
ATOM   1350  O   LEU A  91       8.834 -28.960  12.121  1.00 -4.64           O
ATOM   1351  CB  LEU A  91       6.496 -29.334   9.760  1.00 -4.64           C
ATOM   1352 1HB  LEU A  91       5.444 -29.149   9.548  1.00 -4.64           H
ATOM   1353 2HB  LEU A  91       7.048 -29.196   8.834  1.00 -4.64           H
ATOM   1354  CG  LEU A  91       6.663 -30.804  10.165  1.00 -4.64           C
ATOM   1355  HG  LEU A  91       7.708 -30.984  10.414  1.00 -4.64           H
ATOM   1356  CD1 LEU A  91       5.812 -31.171  11.373  1.00 -4.64           C
ATOM   1357 1HD1 LEU A  91       5.933 -32.230  11.597  1.00 -4.64           H
ATOM   1358 2HD1 LEU A  91       4.763 -30.959  11.171  1.00 -4.64           H
ATOM   1359 3HD1 LEU A  91       6.127 -30.591  12.240  1.00 -4.64           H
ATOM   1360  CD2 LEU A  91       6.310 -31.686   8.979  1.00 -4.64           C
ATOM   1361 1HD2 LEU A  91       6.512 -32.727   9.224  1.00 -4.64           H
ATOM   1362 2HD2 LEU A  91       6.925 -31.417   8.119  1.00 -4.64           H
ATOM   1363 3HD2 LEU A  91       5.258 -31.576   8.715  1.00 -4.64           H
ATOM   1364  N   VAL A  92       9.332 -28.111  10.110  1.00 -1.67           N
ATOM   1365  H   VAL A  92       8.981 -27.712   9.240  1.00 -1.67           H
ATOM   1366  CA  VAL A  92      10.781 -28.313  10.259  1.00 -1.67           C
ATOM   1367  HA  VAL A  92      10.948 -29.344  10.570  1.00 -1.67           H
ATOM   1368  C   VAL A  92      11.349 -27.411  11.361  1.00 -1.67           C
ATOM   1369  O   VAL A  92      12.278 -27.792  12.071  1.00 -1.67           O
ATOM   1370  CB  VAL A  92      11.531 -28.113   8.900  1.00 -1.67           C
ATOM   1371  HB  VAL A  92      11.332 -27.107   8.531  1.00 -1.67           H
ATOM   1372  CG1 VAL A  92      13.055 -28.297   9.055  1.00 -1.67           C
ATOM   1373 1HG1 VAL A  92      13.533 -28.318   8.077  1.00 -1.67           H
ATOM   1374 2HG1 VAL A  92      13.272 -29.234   9.570  1.00 -1.67           H
ATOM   1375 3HG1 VAL A  92      13.474 -27.465   9.621  1.00 -1.67           H
ATOM   1376  CG2 VAL A  92      11.035 -29.135   7.858  1.00 -1.67           C
ATOM   1377 1HG2 VAL A  92      11.526 -28.950   6.902  1.00 -1.67           H
ATOM   1378 2HG2 VAL A  92       9.962 -29.055   7.719  1.00 -1.67           H
ATOM   1379 3HG2 VAL A  92      11.272 -30.146   8.189  1.00 -1.67           H
ATOM   1380  N   THR A  93      10.745 -26.257  11.597  1.00 -0.11           N
ATOM   1381  H   THR A  93       9.993 -25.945  10.988  1.00 -0.11           H
ATOM   1382  CA  THR A  93      11.123 -25.411  12.737  1.00 -0.11           C
ATOM   1383  HA  THR A  93      12.189 -25.518  12.933  1.00 -0.11           H
ATOM   1384  C   THR A  93      10.383 -25.771  14.023  1.00 -0.11           C
ATOM   1385  O   THR A  93      10.497 -25.056  15.006  1.00 -0.11           O
ATOM   1386  CB  THR A  93      10.845 -23.932  12.449  1.00 -0.11           C
ATOM   1387  HB  THR A  93      11.064 -23.336  13.335  1.00 -0.11           H
ATOM   1388  OG1 THR A  93       9.471 -23.776  12.090  1.00 -0.11           O
ATOM   1389  HG1 THR A  93       9.390 -23.988  11.148  1.00 -0.11           H
ATOM   1390  CG2 THR A  93      11.692 -23.426  11.304  1.00 -0.11           C
ATOM   1391 1HG2 THR A  93      11.462 -22.375  11.133  1.00 -0.11           H
ATOM   1392 2HG2 THR A  93      11.491 -23.985  10.391  1.00 -0.11           H
ATOM   1393 3HG2 THR A  93      12.748 -23.516  11.560  1.00 -0.11           H
ATOM   1394  N   ARG A  94       9.645 -26.878  14.015  1.00 24.57           N
ATOM   1395  H   ARG A  94       9.582 -27.403  13.152  1.00 24.57           H
ATOM   1396  CA  ARG A  94       8.904 -27.402  15.177  1.00 24.57           C
ATOM   1397  HA  ARG A  94       8.303 -28.237  14.825  1.00 24.57           H
ATOM   1398  C   ARG A  94       7.939 -26.389  15.787  1.00 24.57           C
ATOM   1399  O   ARG A  94       7.850 -26.250  16.998  1.00 24.57           O
ATOM   1400  CB  ARG A  94       9.807 -27.919  16.311  1.00 24.57           C
ATOM   1401 1HB  ARG A  94      10.282 -27.067  16.790  1.00 24.57           H
ATOM   1402 2HB  ARG A  94       9.142 -28.355  17.049  1.00 24.57           H
ATOM   1403  CG  ARG A  94      10.869 -28.993  16.019  1.00 24.57           C
ATOM   1404 1HG  ARG A  94      11.118 -29.471  16.965  1.00 24.57           H
ATOM   1405 2HG  ARG A  94      10.442 -29.753  15.365  1.00 24.57           H
ATOM   1406  CD  ARG A  94      12.171 -28.484  15.404  1.00 24.57           C
ATOM   1407 1HD  ARG A  94      12.943 -29.243  15.533  1.00 24.57           H
ATOM   1408 2HD  ARG A  94      12.003 -28.351  14.340  1.00 24.57           H
ATOM   1409  NE  ARG A  94      12.638 -27.203  15.957  1.00 24.57           N
ATOM   1410  HE  ARG A  94      12.096 -26.782  16.705  1.00 24.57           H
ATOM   1411  CZ  ARG A  94      13.660 -26.483  15.522  1.00 24.57           C
ATOM   1412  NH1 ARG A  94      13.805 -25.274  15.971  1.00 24.57           N
ATOM   1413 1HH1 ARG A  94      13.161 -24.943  16.689  1.00 24.57           H
ATOM   1414 2HH1 ARG A  94      14.525 -24.682  15.596  1.00 24.57           H
ATOM   1415  NH2 ARG A  94      14.496 -26.887  14.610  1.00 24.57           N
ATOM   1416 1HH2 ARG A  94      14.421 -27.821  14.232  1.00 24.57           H
ATOM   1417 2HH2 ARG A  94      15.214 -26.251  14.281  1.00 24.57           H
ATOM   1418  N   ASN A  95       7.213 -25.674  14.946  1.00 16.09           N
ATOM   1419  H   ASN A  95       7.359 -25.780  13.946  1.00 16.09           H
ATOM   1420  CA  ASN A  95       6.204 -24.730  15.421  1.00 16.09           C
ATOM   1421  HA  ASN A  95       6.343 -24.566  16.490  1.00 16.09           H
ATOM   1422  C   ASN A  95       4.787 -25.277  15.254  1.00 16.09           C
ATOM   1423  O   ASN A  95       3.844 -24.740  15.840  1.00 16.09           O
ATOM   1424  CB  ASN A  95       6.390 -23.373  14.739  1.00 16.09           C
ATOM   1425 1HB  ASN A  95       6.639 -23.518  13.689  1.00 16.09           H
ATOM   1426 2HB  ASN A  95       5.457 -22.815  14.806  1.00 16.09           H
ATOM   1427  CG  ASN A  95       7.454 -22.553  15.413  1.00 16.09           C
ATOM   1428  OD1 ASN A  95       7.216 -21.992  16.479  1.00 16.09           O
ATOM   1429  ND2 ASN A  95       8.621 -22.487  14.834  1.00 16.09           N
ATOM   1430 1HD2 ASN A  95       9.378 -22.037  15.328  1.00 16.09           H
ATOM   1431 2HD2 ASN A  95       8.771 -22.920  13.935  1.00 16.09           H
ATOM   1432  N   ILE A  96       4.643 -26.367  14.506  1.00 21.00           N
ATOM   1433  H   ILE A  96       5.433 -26.727  13.990  1.00 21.00           H
ATOM   1434  CA  ILE A  96       3.383 -27.122  14.437  1.00 21.00           C
ATOM   1435  HA  ILE A  96       2.782 -26.854  15.303  1.00 21.00           H
ATOM   1436  C   ILE A  96       3.672 -28.629  14.499  1.00 21.00           C
ATOM   1437  O   ILE A  96       4.774 -29.061  14.138  1.00 21.00           O
ATOM   1438  CB  ILE A  96       2.549 -26.801  13.144  1.00 21.00           C
ATOM   1439  HB  ILE A  96       1.642 -27.402  13.172  1.00 21.00           H
ATOM   1440  CG1 ILE A  96       3.319 -27.190  11.866  1.00 21.00           C
ATOM   1441 1HG1 ILE A  96       4.232 -26.602  11.814  1.00 21.00           H
ATOM   1442 2HG1 ILE A  96       3.596 -28.241  11.928  1.00 21.00           H
ATOM   1443  CG2 ILE A  96       2.109 -25.321  13.133  1.00 21.00           C
ATOM   1444 1HG2 ILE A  96       1.363 -25.153  12.358  1.00 21.00           H
ATOM   1445 2HG2 ILE A  96       2.964 -24.668  12.960  1.00 21.00           H
ATOM   1446 3HG2 ILE A  96       1.660 -25.061  14.093  1.00 21.00           H
ATOM   1447  CD1 ILE A  96       2.551 -26.995  10.565  1.00 21.00           C
ATOM   1448 1HD1 ILE A  96       3.119 -27.437   9.747  1.00 21.00           H
ATOM   1449 2HD1 ILE A  96       2.419 -25.934  10.358  1.00 21.00           H
ATOM   1450 3HD1 ILE A  96       1.577 -27.480  10.626  1.00 21.00           H
ATOM   1451  N   PRO A  97       2.699 -29.450  14.941  1.00  8.13           N
ATOM   1452  CA  PRO A  97       2.858 -30.905  14.845  1.00  8.13           C
ATOM   1453  HA  PRO A  97       3.836 -31.212  15.197  1.00  8.13           H
ATOM   1454  C   PRO A  97       2.633 -31.451  13.444  1.00  8.13           C
ATOM   1455  O   PRO A  97       2.003 -30.811  12.598  1.00  8.13           O
ATOM   1456  CB  PRO A  97       1.767 -31.420  15.788  1.00  8.13           C
ATOM   1457 1HB  PRO A  97       1.425 -32.412  15.496  1.00  8.13           H
ATOM   1458 2HB  PRO A  97       2.124 -31.431  16.816  1.00  8.13           H
ATOM   1459  CG  PRO A  97       0.699 -30.429  15.637  1.00  8.13           C
ATOM   1460 1HG  PRO A  97       0.162 -30.605  14.708  1.00  8.13           H
ATOM   1461 2HG  PRO A  97       0.013 -30.453  16.478  1.00  8.13           H
ATOM   1462  CD  PRO A  97       1.415 -29.116  15.586  1.00  8.13           C
ATOM   1463 1HD  PRO A  97       0.851 -28.397  14.997  1.00  8.13           H
ATOM   1464 2HD  PRO A  97       1.589 -28.738  16.595  1.00  8.13           H
ATOM   1465  N   LEU A  98       3.077 -32.683  13.226  1.00 -9.45           N
ATOM   1466  H   LEU A  98       3.572 -33.172  13.959  1.00 -9.45           H
ATOM   1467  CA  LEU A  98       2.883 -33.359  11.944  1.00 -9.45           C
ATOM   1468  HA  LEU A  98       3.339 -32.757  11.159  1.00 -9.45           H
ATOM   1469  C   LEU A  98       1.406 -33.517  11.603  1.00 -9.45           C
ATOM   1470  O   LEU A  98       1.018 -33.366  10.454  1.00 -9.45           O
ATOM   1471  CB  LEU A  98       3.564 -34.732  11.970  1.00 -9.45           C
ATOM   1472 1HB  LEU A  98       4.600 -34.580  12.266  1.00 -9.45           H
ATOM   1473 2HB  LEU A  98       3.080 -35.330  12.741  1.00 -9.45           H
ATOM   1474  CG  LEU A  98       3.568 -35.557  10.673  1.00 -9.45           C
ATOM   1475  HG  LEU A  98       2.537 -35.726  10.368  1.00 -9.45           H
ATOM   1476  CD1 LEU A  98       4.305 -34.871   9.530  1.00 -9.45           C
ATOM   1477 1HD1 LEU A  98       4.291 -35.512   8.648  1.00 -9.45           H
ATOM   1478 2HD1 LEU A  98       5.341 -34.677   9.809  1.00 -9.45           H
ATOM   1479 3HD1 LEU A  98       3.811 -33.936   9.270  1.00 -9.45           H
ATOM   1480  CD2 LEU A  98       4.210 -36.908  10.940  1.00 -9.45           C
ATOM   1481 1HD2 LEU A  98       4.192 -37.508  10.030  1.00 -9.45           H
ATOM   1482 2HD2 LEU A  98       3.647 -37.437  11.706  1.00 -9.45           H
ATOM   1483 3HD2 LEU A  98       5.243 -36.783  11.266  1.00 -9.45           H
ATOM   1484  N   PHE A  99       0.569 -33.747  12.607  1.00  3.56           N
ATOM   1485  H   PHE A  99       0.927 -33.876  13.538  1.00  3.56           H
ATOM   1486  CA  PHE A  99      -0.870 -33.833  12.368  1.00  3.56           C
ATOM   1487  HA  PHE A  99      -1.048 -34.639  11.656  1.00  3.56           H
ATOM   1488  C   PHE A  99      -1.428 -32.553  11.744  1.00  3.56           C
ATOM   1489  O   PHE A  99      -2.094 -32.611  10.712  1.00  3.56           O
ATOM   1490  CB  PHE A  99      -1.618 -34.145  13.664  1.00  3.56           C
ATOM   1491 1HB  PHE A  99      -1.240 -35.085  14.068  1.00  3.56           H
ATOM   1492 2HB  PHE A  99      -1.423 -33.355  14.389  1.00  3.56           H
ATOM   1493  CG  PHE A  99      -3.103 -34.262  13.468  1.00  3.56           C
ATOM   1494  CD1 PHE A  99      -3.662 -35.444  12.950  1.00  3.56           C
ATOM   1495  HD1 PHE A  99      -3.033 -36.299  12.754  1.00  3.56           H
ATOM   1496  CD2 PHE A  99      -3.946 -33.172  13.751  1.00  3.56           C
ATOM   1497  HD2 PHE A  99      -3.535 -32.264  14.167  1.00  3.56           H
ATOM   1498  CE1 PHE A  99      -5.047 -35.525  12.666  1.00  3.56           C
ATOM   1499  HE1 PHE A  99      -5.465 -36.436  12.265  1.00  3.56           H
ATOM   1500  CE2 PHE A  99      -5.329 -33.240  13.478  1.00  3.56           C
ATOM   1501  HE2 PHE A  99      -5.962 -32.400  13.701  1.00  3.56           H
ATOM   1502  CZ  PHE A  99      -5.881 -34.413  12.918  1.00  3.56           C
ATOM   1503  HZ  PHE A  99      -6.937 -34.467  12.698  1.00  3.56           H
ATOM   1504  N   ARG A 100      -1.128 -31.391  12.319  1.00  4.26           N
ATOM   1505  H   ARG A 100      -0.541 -31.371  13.137  1.00  4.26           H
ATOM   1506  CA  ARG A 100      -1.617 -30.138  11.734  1.00  4.26           C
ATOM   1507  HA  ARG A 100      -2.690 -30.225  11.554  1.00  4.26           H
ATOM   1508  C   ARG A 100      -0.969 -29.953  10.379  1.00  4.26           C
ATOM   1509  O   ARG A 100      -1.661 -29.574   9.456  1.00  4.26           O
ATOM   1510  CB  ARG A 100      -1.357 -28.894  12.601  1.00  4.26           C
ATOM   1511 1HB  ARG A 100      -0.330 -28.916  12.962  1.00  4.26           H
ATOM   1512 2HB  ARG A 100      -1.477 -28.014  11.968  1.00  4.26           H
ATOM   1513  CG  ARG A 100      -2.321 -28.752  13.782  1.00  4.26           C
ATOM   1514 1HG  ARG A 100      -3.335 -28.674  13.394  1.00  4.26           H
ATOM   1515 2HG  ARG A 100      -2.257 -29.654  14.391  1.00  4.26           H
ATOM   1516  CD  ARG A 100      -2.047 -27.539  14.689  1.00  4.26           C
ATOM   1517 1HD  ARG A 100      -2.660 -27.649  15.585  1.00  4.26           H
ATOM   1518 2HD  ARG A 100      -1.002 -27.555  14.993  1.00  4.26           H
ATOM   1519  NE  ARG A 100      -2.345 -26.219  14.107  1.00  4.26           N
ATOM   1520  HE  ARG A 100      -2.717 -26.195  13.172  1.00  4.26           H
ATOM   1521  CZ  ARG A 100      -2.202 -25.053  14.731  1.00  4.26           C
ATOM   1522  NH1 ARG A 100      -2.597 -23.959  14.149  1.00  4.26           N
ATOM   1523 1HH1 ARG A 100      -3.011 -23.992  13.231  1.00  4.26           H
ATOM   1524 2HH1 ARG A 100      -2.468 -23.077  14.621  1.00  4.26           H
ATOM   1525  NH2 ARG A 100      -1.672 -24.921  15.917  1.00  4.26           N
ATOM   1526 1HH2 ARG A 100      -1.255 -25.711  16.382  1.00  4.26           H
ATOM   1527 2HH2 ARG A 100      -1.678 -24.011  16.365  1.00  4.26           H
ATOM   1528  N   ALA A 101       0.314 -30.253  10.238  1.00-12.05           N
ATOM   1529  H   ALA A 101       0.846 -30.595  11.028  1.00-12.05           H
ATOM   1530  CA  ALA A 101       0.986 -30.061   8.958  1.00-12.05           C
ATOM   1531  HA  ALA A 101       0.918 -29.003   8.715  1.00-12.05           H
ATOM   1532  C   ALA A 101       0.318 -30.830   7.816  1.00-12.05           C
ATOM   1533  O   ALA A 101      -0.021 -30.254   6.786  1.00-12.05           O
ATOM   1534  CB  ALA A 101       2.468 -30.451   9.073  1.00-12.05           C
ATOM   1535 1HB  ALA A 101       2.932 -29.908   9.896  1.00-12.05           H
ATOM   1536 2HB  ALA A 101       2.984 -30.199   8.145  1.00-12.05           H
ATOM   1537 3HB  ALA A 101       2.563 -31.522   9.252  1.00-12.05           H
ATOM   1538  N   LEU A 102       0.107 -32.123   8.002  1.00-23.92           N
ATOM   1539  H   LEU A 102       0.385 -32.562   8.876  1.00-23.92           H
ATOM   1540  CA  LEU A 102      -0.481 -32.940   6.945  1.00-23.92           C
ATOM   1541  HA  LEU A 102       0.094 -32.793   6.031  1.00-23.92           H
ATOM   1542  C   LEU A 102      -1.913 -32.514   6.663  1.00-23.92           C
ATOM   1543  O   LEU A 102      -2.312 -32.401   5.510  1.00-23.92           O
ATOM   1544  CB  LEU A 102      -0.450 -34.422   7.331  1.00-23.92           C
ATOM   1545 1HB  LEU A 102      -0.950 -34.528   8.294  1.00-23.92           H
ATOM   1546 2HB  LEU A 102      -1.029 -34.975   6.592  1.00-23.92           H
ATOM   1547  CG  LEU A 102       0.936 -35.081   7.434  1.00-23.92           C
ATOM   1548  HG  LEU A 102       1.554 -34.494   8.109  1.00-23.92           H
ATOM   1549  CD1 LEU A 102       0.790 -36.479   8.020  1.00-23.92           C
ATOM   1550 1HD1 LEU A 102       1.767 -36.958   8.078  1.00-23.92           H
ATOM   1551 2HD1 LEU A 102       0.132 -37.089   7.399  1.00-23.92           H
ATOM   1552 3HD1 LEU A 102       0.385 -36.413   9.028  1.00-23.92           H
ATOM   1553  CD2 LEU A 102       1.652 -35.167   6.088  1.00-23.92           C
ATOM   1554 1HD2 LEU A 102       2.618 -35.656   6.222  1.00-23.92           H
ATOM   1555 2HD2 LEU A 102       1.835 -34.167   5.696  1.00-23.92           H
ATOM   1556 3HD2 LEU A 102       1.055 -35.744   5.382  1.00-23.92           H
ATOM   1557  N   CYS A 103      -2.695 -32.251   7.699  1.00 -3.71           N
ATOM   1558  H   CYS A 103      -2.337 -32.325   8.646  1.00 -3.71           H
ATOM   1559  CA  CYS A 103      -4.087 -31.869   7.486  1.00 -3.71           C
ATOM   1560  HA  CYS A 103      -4.546 -32.589   6.807  1.00 -3.71           H
ATOM   1561  C   CYS A 103      -4.206 -30.490   6.836  1.00 -3.71           C
ATOM   1562  O   CYS A 103      -5.070 -30.277   5.994  1.00 -3.71           O
ATOM   1563  CB  CYS A 103      -4.850 -31.906   8.808  1.00 -3.71           C
ATOM   1564 1HB  CYS A 103      -4.397 -31.199   9.503  1.00 -3.71           H
ATOM   1565 2HB  CYS A 103      -5.878 -31.596   8.616  1.00 -3.71           H
ATOM   1566  SG  CYS A 103      -4.880 -33.541   9.573  1.00 -3.71           S
ATOM   1567  HG  CYS A 103      -3.672 -33.460  10.152  1.00 -3.71           H
ATOM   1568  N   TYR A 104      -3.310 -29.571   7.167  1.00  8.64           N
ATOM   1569  H   TYR A 104      -2.606 -29.776   7.872  1.00  8.64           H
ATOM   1570  CA  TYR A 104      -3.290 -28.254   6.534  1.00  8.64           C
ATOM   1571  HA  TYR A 104      -4.252 -27.755   6.656  1.00  8.64           H
ATOM   1572  C   TYR A 104      -3.023 -28.416   5.051  1.00  8.64           C
ATOM   1573  O   TYR A 104      -3.760 -27.876   4.242  1.00  8.64           O
ATOM   1574  CB  TYR A 104      -2.177 -27.378   7.108  1.00  8.64           C
ATOM   1575 1HB  TYR A 104      -1.342 -28.013   7.392  1.00  8.64           H
ATOM   1576 2HB  TYR A 104      -1.831 -26.717   6.315  1.00  8.64           H
ATOM   1577  CG  TYR A 104      -2.556 -26.503   8.284  1.00  8.64           C
ATOM   1578  CD1 TYR A 104      -3.378 -26.971   9.335  1.00  8.64           C
ATOM   1579  HD1 TYR A 104      -3.742 -27.987   9.329  1.00  8.64           H
ATOM   1580  CD2 TYR A 104      -2.089 -25.175   8.341  1.00  8.64           C
ATOM   1581  HD2 TYR A 104      -1.457 -24.793   7.552  1.00  8.64           H
ATOM   1582  CE1 TYR A 104      -3.741 -26.114  10.409  1.00  8.64           C
ATOM   1583  HE1 TYR A 104      -4.389 -26.467  11.197  1.00  8.64           H
ATOM   1584  CE2 TYR A 104      -2.444 -24.323   9.410  1.00  8.64           C
ATOM   1585  HE2 TYR A 104      -2.088 -23.304   9.433  1.00  8.64           H
ATOM   1586  CZ  TYR A 104      -3.263 -24.802  10.428  1.00  8.64           C
ATOM   1587  OH  TYR A 104      -3.578 -23.961  11.454  1.00  8.64           O
ATOM   1588  HH  TYR A 104      -3.216 -23.072  11.300  1.00  8.64           H
ATOM   1589  N   ILE A 105      -2.003 -29.181   4.685  1.00 -7.05           N
ATOM   1590  H   ILE A 105      -1.435 -29.638   5.391  1.00 -7.05           H
ATOM   1591  CA  ILE A 105      -1.656 -29.354   3.273  1.00 -7.05           C
ATOM   1592  HA  ILE A 105      -1.496 -28.368   2.836  1.00 -7.05           H
ATOM   1593  C   ILE A 105      -2.823 -29.990   2.516  1.00 -7.05           C
ATOM   1594  O   ILE A 105      -3.141 -29.552   1.409  1.00 -7.05           O
ATOM   1595  CB  ILE A 105      -0.334 -30.167   3.115  1.00 -7.05           C
ATOM   1596  HB  ILE A 105      -0.438 -31.107   3.659  1.00 -7.05           H
ATOM   1597  CG1 ILE A 105       0.833 -29.358   3.718  1.00 -7.05           C
ATOM   1598 1HG1 ILE A 105       1.032 -28.506   3.071  1.00 -7.05           H
ATOM   1599 2HG1 ILE A 105       0.529 -28.963   4.682  1.00 -7.05           H
ATOM   1600  CG2 ILE A 105      -0.032 -30.484   1.629  1.00 -7.05           C
ATOM   1601 1HG2 ILE A 105       0.905 -31.033   1.540  1.00 -7.05           H
ATOM   1602 2HG2 ILE A 105       0.036 -29.562   1.051  1.00 -7.05           H
ATOM   1603 3HG2 ILE A 105      -0.823 -31.106   1.212  1.00 -7.05           H
ATOM   1604  CD1 ILE A 105       2.139 -30.128   3.933  1.00 -7.05           C
ATOM   1605 1HD1 ILE A 105       2.842 -29.492   4.470  1.00 -7.05           H
ATOM   1606 2HD1 ILE A 105       2.577 -30.409   2.976  1.00 -7.05           H
ATOM   1607 3HD1 ILE A 105       1.950 -31.024   4.527  1.00 -7.05           H
ATOM   1608  N   VAL A 106      -3.520 -30.952   3.108  1.00-20.07           N
ATOM   1609  H   VAL A 106      -3.231 -31.302   4.016  1.00-20.07           H
ATOM   1610  CA  VAL A 106      -4.712 -31.517   2.464  1.00-20.07           C
ATOM   1611  HA  VAL A 106      -4.425 -31.906   1.488  1.00-20.07           H
ATOM   1612  C   VAL A 106      -5.766 -30.437   2.227  1.00-20.07           C
ATOM   1613  O   VAL A 106      -6.248 -30.279   1.106  1.00-20.07           O
ATOM   1614  CB  VAL A 106      -5.332 -32.679   3.301  1.00-20.07           C
ATOM   1615  HB  VAL A 106      -5.484 -32.334   4.322  1.00-20.07           H
ATOM   1616  CG1 VAL A 106      -6.687 -33.140   2.743  1.00-20.07           C
ATOM   1617 1HG1 VAL A 106      -7.038 -34.012   3.297  1.00-20.07           H
ATOM   1618 2HG1 VAL A 106      -6.594 -33.401   1.688  1.00-20.07           H
ATOM   1619 3HG1 VAL A 106      -7.428 -32.349   2.857  1.00-20.07           H
ATOM   1620  CG2 VAL A 106      -4.390 -33.881   3.325  1.00-20.07           C
ATOM   1621 1HG2 VAL A 106      -4.798 -34.646   3.985  1.00-20.07           H
ATOM   1622 2HG2 VAL A 106      -3.407 -33.593   3.690  1.00-20.07           H
ATOM   1623 3HG2 VAL A 106      -4.285 -34.290   2.320  1.00-20.07           H
ATOM   1624  N   MET A 107      -6.111 -29.659   3.244  1.00-10.95           N
ATOM   1625  H   MET A 107      -5.655 -29.767   4.145  1.00-10.95           H
ATOM   1626  CA  MET A 107      -7.186 -28.677   3.092  1.00-10.95           C
ATOM   1627  HA  MET A 107      -8.049 -29.179   2.655  1.00-10.95           H
ATOM   1628  C   MET A 107      -6.786 -27.552   2.144  1.00-10.95           C
ATOM   1629  O   MET A 107      -7.619 -27.037   1.408  1.00-10.95           O
ATOM   1630  CB  MET A 107      -7.595 -28.112   4.453  1.00-10.95           C
ATOM   1631 1HB  MET A 107      -6.727 -27.635   4.908  1.00-10.95           H
ATOM   1632 2HB  MET A 107      -8.367 -27.359   4.306  1.00-10.95           H
ATOM   1633  CG  MET A 107      -8.123 -29.180   5.405  1.00-10.95           C
ATOM   1634 1HG  MET A 107      -7.360 -29.945   5.514  1.00-10.95           H
ATOM   1635 2HG  MET A 107      -8.274 -28.723   6.376  1.00-10.95           H
ATOM   1636  SD  MET A 107      -9.653 -30.014   4.909  1.00-10.95           S
ATOM   1637  CE  MET A 107     -10.946 -28.850   5.392  1.00-10.95           C
ATOM   1638 1HE  MET A 107     -11.910 -29.201   5.023  1.00-10.95           H
ATOM   1639 2HE  MET A 107     -10.737 -27.867   4.976  1.00-10.95           H
ATOM   1640 3HE  MET A 107     -10.987 -28.773   6.479  1.00-10.95           H
ATOM   1641  N   GLN A 108      -5.504 -27.221   2.092  1.00-20.66           N
ATOM   1642  H   GLN A 108      -4.849 -27.654   2.741  1.00-20.66           H
ATOM   1643  CA  GLN A 108      -5.000 -26.243   1.130  1.00-20.66           C
ATOM   1644  HA  GLN A 108      -5.587 -25.328   1.205  1.00-20.66           H
ATOM   1645  C   GLN A 108      -5.123 -26.779  -0.296  1.00-20.66           C
ATOM   1646  O   GLN A 108      -5.547 -26.060  -1.193  1.00-20.66           O
ATOM   1647  CB  GLN A 108      -3.529 -25.932   1.421  1.00-20.66           C
ATOM   1648 1HB  GLN A 108      -2.999 -26.881   1.484  1.00-20.66           H
ATOM   1649 2HB  GLN A 108      -3.114 -25.363   0.589  1.00-20.66           H
ATOM   1650  CG  GLN A 108      -3.288 -25.142   2.708  1.00-20.66           C
ATOM   1651 1HG  GLN A 108      -3.540 -24.101   2.537  1.00-20.66           H
ATOM   1652 2HG  GLN A 108      -3.936 -25.516   3.496  1.00-20.66           H
ATOM   1653  CD  GLN A 108      -1.854 -25.245   3.187  1.00-20.66           C
ATOM   1654  OE1 GLN A 108      -0.990 -25.744   2.491  1.00-20.66           O
ATOM   1655  NE2 GLN A 108      -1.584 -24.767   4.367  1.00-20.66           N
ATOM   1656 1HE2 GLN A 108      -0.649 -24.887   4.733  1.00-20.66           H
ATOM   1657 2HE2 GLN A 108      -2.308 -24.295   4.908  1.00-20.66           H
ATOM   1658  N   CYS A 109      -4.792 -28.043  -0.525  1.00 -4.09           N
ATOM   1659  H   CYS A 109      -4.446 -28.623   0.234  1.00 -4.09           H
ATOM   1660  CA  CYS A 109      -4.906 -28.616  -1.869  1.00 -4.09           C
ATOM   1661  HA  CYS A 109      -4.389 -27.969  -2.578  1.00 -4.09           H
ATOM   1662  C   CYS A 109      -6.370 -28.707  -2.298  1.00 -4.09           C
ATOM   1663  O   CYS A 109      -6.717 -28.409  -3.443  1.00 -4.09           O
ATOM   1664  CB  CYS A 109      -4.268 -30.007  -1.916  1.00 -4.09           C
ATOM   1665 1HB  CYS A 109      -4.747 -30.644  -1.171  1.00 -4.09           H
ATOM   1666 2HB  CYS A 109      -4.453 -30.437  -2.903  1.00 -4.09           H
ATOM   1667  SG  CYS A 109      -2.478 -29.994  -1.622  1.00 -4.09           S
ATOM   1668  HG  CYS A 109      -2.547 -29.622  -0.333  1.00 -4.09           H
ATOM   1669  N   MET A 110      -7.241 -29.084  -1.374  1.00-27.51           N
ATOM   1670  H   MET A 110      -6.914 -29.341  -0.446  1.00-27.51           H
ATOM   1671  CA  MET A 110      -8.672 -29.161  -1.670  1.00-27.51           C
ATOM   1672  HA  MET A 110      -8.813 -29.745  -2.579  1.00-27.51           H
ATOM   1673  C   MET A 110      -9.262 -27.772  -1.915  1.00-27.51           C
ATOM   1674  O   MET A 110     -10.081 -27.589  -2.816  1.00-27.51           O
ATOM   1675  CB  MET A 110      -9.405 -29.861  -0.524  1.00-27.51           C
ATOM   1676 1HB  MET A 110      -9.187 -29.338   0.406  1.00-27.51           H
ATOM   1677 2HB  MET A 110     -10.474 -29.802  -0.716  1.00-27.51           H
ATOM   1678  CG  MET A 110      -9.028 -31.331  -0.367  1.00-27.51           C
ATOM   1679 1HG  MET A 110      -9.277 -31.863  -1.285  1.00-27.51           H
ATOM   1680 2HG  MET A 110      -7.956 -31.410  -0.205  1.00-27.51           H
ATOM   1681  SD  MET A 110      -9.876 -32.113   1.021  1.00-27.51           S
ATOM   1682  CE  MET A 110     -11.516 -32.378   0.341  1.00-27.51           C
ATOM   1683 1HE  MET A 110     -12.132 -32.906   1.069  1.00-27.51           H
ATOM   1684 2HE  MET A 110     -11.446 -32.973  -0.570  1.00-27.51           H
ATOM   1685 3HE  MET A 110     -11.983 -31.420   0.110  1.00-27.51           H
ATOM   1686  N   GLY A 111      -8.811 -26.781  -1.158  1.00-25.46           N
ATOM   1687  H   GLY A 111      -8.159 -26.976  -0.402  1.00-25.46           H
ATOM   1688  CA  GLY A 111      -9.250 -25.410  -1.360  1.00-25.46           C
ATOM   1689 1HA  GLY A 111     -10.337 -25.357  -1.293  1.00-25.46           H
ATOM   1690 2HA  GLY A 111      -8.816 -24.779  -0.585  1.00-25.46           H
ATOM   1691  C   GLY A 111      -8.812 -24.891  -2.712  1.00-25.46           C
ATOM   1692  O   GLY A 111      -9.604 -24.340  -3.468  1.00-25.46           O
ATOM   1693  N   ALA A 112      -7.556 -25.127  -3.060  1.00 -9.77           N
ATOM   1694  H   ALA A 112      -6.938 -25.607  -2.412  1.00 -9.77           H
ATOM   1695  CA  ALA A 112      -7.018 -24.695  -4.345  1.00 -9.77           C
ATOM   1696  HA  ALA A 112      -7.112 -23.609  -4.406  1.00 -9.77           H
ATOM   1697  C   ALA A 112      -7.775 -25.298  -5.533  1.00 -9.77           C
ATOM   1698  O   ALA A 112      -8.031 -24.623  -6.538  1.00 -9.77           O
ATOM   1699  CB  ALA A 112      -5.540 -25.082  -4.419  1.00 -9.77           C
ATOM   1700 1HB  ALA A 112      -4.990 -24.600  -3.612  1.00 -9.77           H
ATOM   1701 2HB  ALA A 112      -5.124 -24.760  -5.374  1.00 -9.77           H
ATOM   1702 3HB  ALA A 112      -5.429 -26.163  -4.332  1.00 -9.77           H
ATOM   1703  N   ALA A 113      -8.124 -26.573  -5.421  1.00-10.07           N
ATOM   1704  H   ALA A 113      -7.856 -27.098  -4.596  1.00-10.07           H
ATOM   1705  CA  ALA A 113      -8.872 -27.241  -6.477  1.00-10.07           C
ATOM   1706  HA  ALA A 113      -8.370 -27.063  -7.429  1.00-10.07           H
ATOM   1707  C   ALA A 113     -10.283 -26.656  -6.570  1.00-10.07           C
ATOM   1708  O   ALA A 113     -10.792 -26.438  -7.662  1.00-10.07           O
ATOM   1709  CB  ALA A 113      -8.916 -28.746  -6.215  1.00-10.07           C
ATOM   1710 1HB  ALA A 113      -7.901 -29.146  -6.192  1.00-10.07           H
ATOM   1711 2HB  ALA A 113      -9.469 -29.236  -7.018  1.00-10.07           H
ATOM   1712 3HB  ALA A 113      -9.412 -28.950  -5.265  1.00-10.07           H
ATOM   1713  N   ALA A 114     -10.905 -26.362  -5.436  1.00-23.18           N
ATOM   1714  H   ALA A 114     -10.463 -26.564  -4.546  1.00-23.18           H
ATOM   1715  CA  ALA A 114     -12.235 -25.764  -5.452  1.00-23.18           C
ATOM   1716  HA  ALA A 114     -12.885 -26.393  -6.060  1.00-23.18           H
ATOM   1717  C   ALA A 114     -12.203 -24.378  -6.093  1.00-23.18           C
ATOM   1718  O   ALA A 114     -13.040 -24.069  -6.931  1.00-23.18           O
ATOM   1719  CB  ALA A 114     -12.812 -25.688  -4.032  1.00-23.18           C
ATOM   1720 1HB  ALA A 114     -12.981 -26.693  -3.649  1.00-23.18           H
ATOM   1721 2HB  ALA A 114     -13.764 -25.156  -4.053  1.00-23.18           H
ATOM   1722 3HB  ALA A 114     -12.123 -25.161  -3.371  1.00-23.18           H
ATOM   1723  N   GLY A 115     -11.228 -23.558  -5.726  1.00-12.23           N
ATOM   1724  H   GLY A 115     -10.543 -23.868  -5.039  1.00-12.23           H
ATOM   1725  CA  GLY A 115     -11.162 -22.200  -6.243  1.00-12.23           C
ATOM   1726 1HA  GLY A 115     -12.084 -21.681  -5.980  1.00-12.23           H
ATOM   1727 2HA  GLY A 115     -10.321 -21.679  -5.787  1.00-12.23           H
ATOM   1728  C   GLY A 115     -11.011 -22.155  -7.748  1.00-12.23           C
ATOM   1729  O   GLY A 115     -11.647 -21.352  -8.425  1.00-12.23           O
ATOM   1730  N   SER A 116     -10.200 -23.049  -8.292  1.00 -7.65           N
ATOM   1731  H   SER A 116      -9.707 -23.706  -7.701  1.00 -7.65           H
ATOM   1732  CA  SER A 116     -10.011 -23.106  -9.738  1.00 -7.65           C
ATOM   1733  HA  SER A 116      -9.955 -22.089 -10.126  1.00 -7.65           H
ATOM   1734  C   SER A 116     -11.175 -23.799 -10.455  1.00 -7.65           C
ATOM   1735  O   SER A 116     -11.543 -23.404 -11.557  1.00 -7.65           O
ATOM   1736  CB  SER A 116      -8.685 -23.796 -10.049  1.00 -7.65           C
ATOM   1737 1HB  SER A 116      -8.636 -24.024 -11.114  1.00 -7.65           H
ATOM   1738 2HB  SER A 116      -7.868 -23.120  -9.795  1.00 -7.65           H
ATOM   1739  OG  SER A 116      -8.540 -24.982  -9.286  1.00 -7.65           O
ATOM   1740  HG  SER A 116      -8.282 -24.755  -8.381  1.00 -7.65           H
ATOM   1741  N   ALA A 117     -11.808 -24.790  -9.841  1.00-14.11           N
ATOM   1742  H   ALA A 117     -11.474 -25.133  -8.945  1.00-14.11           H
ATOM   1743  CA  ALA A 117     -12.969 -25.432 -10.456  1.00-14.11           C
ATOM   1744  HA  ALA A 117     -12.699 -25.739 -11.467  1.00-14.11           H
ATOM   1745  C   ALA A 117     -14.144 -24.452 -10.555  1.00-14.11           C
ATOM   1746  O   ALA A 117     -14.809 -24.370 -11.590  1.00-14.11           O
ATOM   1747  CB  ALA A 117     -13.363 -26.675  -9.654  1.00-14.11           C
ATOM   1748 1HB  ALA A 117     -12.521 -27.367  -9.612  1.00-14.11           H
ATOM   1749 2HB  ALA A 117     -14.206 -27.169 -10.137  1.00-14.11           H
ATOM   1750 3HB  ALA A 117     -13.645 -26.390  -8.640  1.00-14.11           H
ATOM   1751  N   LEU A 118     -14.354 -23.678  -9.496  1.00-17.17           N
ATOM   1752  H   LEU A 118     -13.785 -23.810  -8.662  1.00-17.17           H
ATOM   1753  CA  LEU A 118     -15.377 -22.633  -9.487  1.00-17.17           C
ATOM   1754  HA  LEU A 118     -16.348 -23.061  -9.737  1.00-17.17           H
ATOM   1755  C   LEU A 118     -15.035 -21.577 -10.517  1.00-17.17           C
ATOM   1756  O   LEU A 118     -15.913 -21.078 -11.207  1.00-17.17           O
ATOM   1757  CB  LEU A 118     -15.445 -21.934  -8.126  1.00-17.17           C
ATOM   1758 1HB  LEU A 118     -14.429 -21.640  -7.863  1.00-17.17           H
ATOM   1759 2HB  LEU A 118     -16.024 -21.020  -8.250  1.00-17.17           H
ATOM   1760  CG  LEU A 118     -16.037 -22.693  -6.932  1.00-17.17           C
ATOM   1761  HG  LEU A 118     -15.570 -23.673  -6.868  1.00-17.17           H
ATOM   1762  CD1 LEU A 118     -15.702 -21.917  -5.662  1.00-17.17           C
ATOM   1763 1HD1 LEU A 118     -16.050 -22.473  -4.795  1.00-17.17           H
ATOM   1764 2HD1 LEU A 118     -16.173 -20.933  -5.677  1.00-17.17           H
ATOM   1765 3HD1 LEU A 118     -14.621 -21.802  -5.578  1.00-17.17           H
ATOM   1766  CD2 LEU A 118     -17.548 -22.892  -7.049  1.00-17.17           C
ATOM   1767 1HD2 LEU A 118     -17.902 -23.472  -6.198  1.00-17.17           H
ATOM   1768 2HD2 LEU A 118     -17.783 -23.444  -7.959  1.00-17.17           H
ATOM   1769 3HD2 LEU A 118     -18.059 -21.930  -7.063  1.00-17.17           H
ATOM   1770  N   LEU A 119     -13.759 -21.240 -10.639  1.00 -9.80           N
ATOM   1771  H   LEU A 119     -13.059 -21.649 -10.034  1.00 -9.80           H
ATOM   1772  CA  LEU A 119     -13.359 -20.256 -11.635  1.00 -9.80           C
ATOM   1773  HA  LEU A 119     -13.953 -19.357 -11.472  1.00 -9.80           H
ATOM   1774  C   LEU A 119     -13.675 -20.763 -13.038  1.00 -9.80           C
ATOM   1775  O   LEU A 119     -14.220 -20.015 -13.821  1.00 -9.80           O
ATOM   1776  CB  LEU A 119     -11.876 -19.900 -11.502  1.00 -9.80           C
ATOM   1777 1HB  LEU A 119     -11.695 -19.610 -10.469  1.00 -9.80           H
ATOM   1778 2HB  LEU A 119     -11.290 -20.795 -11.705  1.00 -9.80           H
ATOM   1779  CG  LEU A 119     -11.340 -18.778 -12.404  1.00 -9.80           C
ATOM   1780  HG  LEU A 119     -11.407 -19.100 -13.440  1.00 -9.80           H
ATOM   1781  CD1 LEU A 119     -12.095 -17.469 -12.273  1.00 -9.80           C
ATOM   1782 1HD1 LEU A 119     -11.624 -16.716 -12.901  1.00 -9.80           H
ATOM   1783 2HD1 LEU A 119     -12.092 -17.135 -11.235  1.00 -9.80           H
ATOM   1784 3HD1 LEU A 119     -13.121 -17.597 -12.620  1.00 -9.80           H
ATOM   1785  CD2 LEU A 119      -9.877 -18.541 -12.063  1.00 -9.80           C
ATOM   1786 1HD2 LEU A 119      -9.457 -17.802 -12.743  1.00 -9.80           H
ATOM   1787 2HD2 LEU A 119      -9.315 -19.469 -12.173  1.00 -9.80           H
ATOM   1788 3HD2 LEU A 119      -9.786 -18.179 -11.037  1.00 -9.80           H
ATOM   1789  N   LYS A 120     -13.437 -22.029 -13.359  1.00-12.67           N
ATOM   1790  H   LYS A 120     -12.997 -22.649 -12.685  1.00-12.67           H
ATOM   1791  CA  LYS A 120     -13.790 -22.525 -14.699  1.00-12.67           C
ATOM   1792  HA  LYS A 120     -13.305 -21.877 -15.431  1.00-12.67           H
ATOM   1793  C   LYS A 120     -15.290 -22.439 -14.964  1.00-12.67           C
ATOM   1794  O   LYS A 120     -15.709 -22.097 -16.066  1.00-12.67           O
ATOM   1795  CB  LYS A 120     -13.291 -23.959 -14.922  1.00-12.67           C
ATOM   1796 1HB  LYS A 120     -12.239 -24.009 -14.647  1.00-12.67           H
ATOM   1797 2HB  LYS A 120     -13.851 -24.638 -14.279  1.00-12.67           H
ATOM   1798  CG  LYS A 120     -13.441 -24.411 -16.377  1.00-12.67           C
ATOM   1799 1HG  LYS A 120     -14.501 -24.426 -16.630  1.00-12.67           H
ATOM   1800 2HG  LYS A 120     -12.943 -23.687 -17.018  1.00-12.67           H
ATOM   1801  CD  LYS A 120     -12.868 -25.792 -16.654  1.00-12.67           C
ATOM   1802 1HD  LYS A 120     -11.805 -25.806 -16.415  1.00-12.67           H
ATOM   1803 2HD  LYS A 120     -13.386 -26.519 -16.029  1.00-12.67           H
ATOM   1804  CE  LYS A 120     -13.069 -26.164 -18.123  1.00-12.67           C
ATOM   1805 1HE  LYS A 120     -13.208 -27.242 -18.198  1.00-12.67           H
ATOM   1806 2HE  LYS A 120     -13.980 -25.684 -18.482  1.00-12.67           H
ATOM   1807  NZ  LYS A 120     -11.928 -25.772 -19.011  1.00-12.67           N
ATOM   1808 1HZ  LYS A 120     -12.215 -25.813 -19.983  1.00-12.67           H
ATOM   1809 2HZ  LYS A 120     -11.145 -26.398 -18.858  1.00-12.67           H
ATOM   1810 3HZ  LYS A 120     -11.639 -24.823 -18.809  1.00-12.67           H
ATOM   1811  N   ALA A 121     -16.107 -22.673 -13.949  1.00-15.65           N
ATOM   1812  H   ALA A 121     -15.726 -22.942 -13.052  1.00-15.65           H
ATOM   1813  CA  ALA A 121     -17.555 -22.538 -14.102  1.00-15.65           C
ATOM   1814  HA  ALA A 121     -17.879 -23.171 -14.929  1.00-15.65           H
ATOM   1815  C   ALA A 121     -17.960 -21.091 -14.430  1.00-15.65           C
ATOM   1816  O   ALA A 121     -18.972 -20.843 -15.090  1.00-15.65           O
ATOM   1817  CB  ALA A 121     -18.252 -23.015 -12.822  1.00-15.65           C
ATOM   1818 1HB  ALA A 121     -17.949 -24.038 -12.596  1.00-15.65           H
ATOM   1819 2HB  ALA A 121     -19.332 -22.987 -12.970  1.00-15.65           H
ATOM   1820 3HB  ALA A 121     -17.992 -22.365 -11.986  1.00-15.65           H
ATOM   1821  N   LEU A 122     -17.156 -20.137 -13.980  1.00 -1.81           N
ATOM   1822  H   LEU A 122     -16.326 -20.401 -13.460  1.00 -1.81           H
ATOM   1823  CA  LEU A 122     -17.416 -18.711 -14.169  1.00 -1.81           C
ATOM   1824  HA  LEU A 122     -18.476 -18.570 -14.363  1.00 -1.81           H
ATOM   1825  C   LEU A 122     -16.655 -18.089 -15.348  1.00 -1.81           C
ATOM   1826  O   LEU A 122     -16.858 -16.918 -15.657  1.00 -1.81           O
ATOM   1827  CB  LEU A 122     -17.067 -17.980 -12.864  1.00 -1.81           C
ATOM   1828 1HB  LEU A 122     -16.014 -18.166 -12.654  1.00 -1.81           H
ATOM   1829 2HB  LEU A 122     -17.194 -16.910 -13.023  1.00 -1.81           H
ATOM   1830  CG  LEU A 122     -17.888 -18.379 -11.622  1.00 -1.81           C
ATOM   1831  HG  LEU A 122     -17.881 -19.461 -11.523  1.00 -1.81           H
ATOM   1832  CD1 LEU A 122     -17.275 -17.801 -10.361  1.00 -1.81           C
ATOM   1833 1HD1 LEU A 122     -17.890 -18.064  -9.501  1.00 -1.81           H
ATOM   1834 2HD1 LEU A 122     -17.196 -16.719 -10.434  1.00 -1.81           H
ATOM   1835 3HD1 LEU A 122     -16.289 -18.237 -10.221  1.00 -1.81           H
ATOM   1836  CD2 LEU A 122     -19.338 -17.934 -11.709  1.00 -1.81           C
ATOM   1837 1HD2 LEU A 122     -19.863 -18.215 -10.796  1.00 -1.81           H
ATOM   1838 2HD2 LEU A 122     -19.824 -18.437 -12.544  1.00 -1.81           H
ATOM   1839 3HD2 LEU A 122     -19.391 -16.856 -11.846  1.00 -1.81           H
ATOM   1840  N   THR A 123     -15.804 -18.857 -16.015  1.00  2.78           N
ATOM   1841  H   THR A 123     -15.681 -19.821 -15.732  1.00  2.78           H
ATOM   1842  CA  THR A 123     -14.960 -18.355 -17.106  1.00  2.78           C
ATOM   1843  HA  THR A 123     -15.147 -17.294 -17.243  1.00  2.78           H
ATOM   1844  C   THR A 123     -15.208 -19.098 -18.427  1.00  2.78           C
ATOM   1845  O   THR A 123     -14.846 -20.273 -18.550  1.00  2.78           O
ATOM   1846  CB  THR A 123     -13.464 -18.536 -16.737  1.00  2.78           C
ATOM   1847  HB  THR A 123     -13.229 -19.599 -16.679  1.00  2.78           H
ATOM   1848  OG1 THR A 123     -13.202 -17.933 -15.469  1.00  2.78           O
ATOM   1849  HG1 THR A 123     -13.366 -16.988 -15.533  1.00  2.78           H
ATOM   1850  CG2 THR A 123     -12.532 -17.868 -17.710  1.00  2.78           C
ATOM   1851 1HG2 THR A 123     -11.508 -18.068 -17.402  1.00  2.78           H
ATOM   1852 2HG2 THR A 123     -12.706 -16.793 -17.718  1.00  2.78           H
ATOM   1853 3HG2 THR A 123     -12.677 -18.276 -18.710  1.00  2.78           H
ATOM   1854  N   PRO A 124     -15.814 -18.441 -19.438  1.00 -1.62           N
ATOM   1855  CA  PRO A 124     -15.911 -19.120 -20.741  1.00 -1.62           C
ATOM   1856  HA  PRO A 124     -16.534 -20.009 -20.653  1.00 -1.62           H
ATOM   1857  C   PRO A 124     -14.566 -19.508 -21.350  1.00 -1.62           C
ATOM   1858  O   PRO A 124     -13.549 -18.851 -21.117  1.00 -1.62           O
ATOM   1859  CB  PRO A 124     -16.599 -18.076 -21.628  1.00 -1.62           C
ATOM   1860 1HB  PRO A 124     -15.853 -17.479 -22.152  1.00 -1.62           H
ATOM   1861 2HB  PRO A 124     -17.273 -18.554 -22.338  1.00 -1.62           H
ATOM   1862  CG  PRO A 124     -17.357 -17.232 -20.676  1.00 -1.62           C
ATOM   1863 1HG  PRO A 124     -17.575 -16.256 -21.106  1.00 -1.62           H
ATOM   1864 2HG  PRO A 124     -18.278 -17.737 -20.380  1.00 -1.62           H
ATOM   1865  CD  PRO A 124     -16.438 -17.107 -19.500  1.00 -1.62           C
ATOM   1866 1HD  PRO A 124     -15.687 -16.342 -19.685  1.00 -1.62           H
ATOM   1867 2HD  PRO A 124     -17.003 -16.893 -18.593  1.00 -1.62           H
ATOM   1868  N   GLU A 125     -14.570 -20.555 -22.165  1.00 -3.24           N
ATOM   1869  H   GLU A 125     -15.460 -20.999 -22.391  1.00 -3.24           H
ATOM   1870  CA  GLU A 125     -13.338 -21.144 -22.711  1.00 -3.24           C
ATOM   1871  HA  GLU A 125     -12.694 -21.429 -21.884  1.00 -3.24           H
ATOM   1872  C   GLU A 125     -12.561 -20.185 -23.613  1.00 -3.24           C
ATOM   1873  O   GLU A 125     -11.351 -20.307 -23.794  1.00 -3.24           O
ATOM   1874  CB  GLU A 125     -13.651 -22.410 -23.513  1.00 -3.24           C
ATOM   1875 1HB  GLU A 125     -14.245 -22.113 -24.376  1.00 -3.24           H
ATOM   1876 2HB  GLU A 125     -12.715 -22.832 -23.878  1.00 -3.24           H
ATOM   1877  CG  GLU A 125     -14.431 -23.504 -22.782  1.00 -3.24           C
ATOM   1878 1HG  GLU A 125     -15.336 -23.076 -22.354  1.00 -3.24           H
ATOM   1879 2HG  GLU A 125     -14.735 -24.240 -23.525  1.00 -3.24           H
ATOM   1880  CD  GLU A 125     -13.681 -24.236 -21.674  1.00 -3.24           C
ATOM   1881  OE1 GLU A 125     -12.511 -23.951 -21.347  1.00 -3.24           O
ATOM   1882  OE2 GLU A 125     -14.302 -25.171 -21.108  1.00 -3.24           O
ATOM   1883  N   ASP A 126     -13.264 -19.190 -24.132  1.00 -1.86           N
ATOM   1884  H   ASP A 126     -14.250 -19.149 -23.922  1.00 -1.86           H
ATOM   1885  CA  ASP A 126     -12.683 -18.163 -24.999  1.00 -1.86           C
ATOM   1886  HA  ASP A 126     -12.277 -18.630 -25.898  1.00 -1.86           H
ATOM   1887  C   ASP A 126     -11.570 -17.375 -24.312  1.00 -1.86           C
ATOM   1888  O   ASP A 126     -10.591 -16.970 -24.934  1.00 -1.86           O
ATOM   1889  CB  ASP A 126     -13.776 -17.162 -25.390  1.00 -1.86           C
ATOM   1890 1HB  ASP A 126     -14.173 -16.705 -24.483  1.00 -1.86           H
ATOM   1891 2HB  ASP A 126     -13.337 -16.379 -26.010  1.00 -1.86           H
ATOM   1892  CG  ASP A 126     -14.919 -17.808 -26.137  1.00 -1.86           C
ATOM   1893  OD1 ASP A 126     -14.685 -18.573 -27.095  1.00 -1.86           O
ATOM   1894  OD2 ASP A 126     -16.082 -17.589 -25.736  1.00 -1.86           O
ATOM   1895  N   ILE A 127     -11.736 -17.147 -23.017  1.00 19.43           N
ATOM   1896  H   ILE A 127     -12.534 -17.561 -22.546  1.00 19.43           H
ATOM   1897  CA  ILE A 127     -10.848 -16.276 -22.241  1.00 19.43           C
ATOM   1898  HA  ILE A 127     -10.066 -15.878 -22.887  1.00 19.43           H
ATOM   1899  C   ILE A 127     -10.163 -17.059 -21.122  1.00 19.43           C
ATOM   1900  O   ILE A 127      -9.460 -16.504 -20.280  1.00 19.43           O
ATOM   1901  CB  ILE A 127     -11.660 -15.080 -21.669  1.00 19.43           C
ATOM   1902  HB  ILE A 127     -10.987 -14.452 -21.085  1.00 19.43           H
ATOM   1903  CG1 ILE A 127     -12.789 -15.597 -20.755  1.00 19.43           C
ATOM   1904 1HG1 ILE A 127     -13.518 -16.137 -21.357  1.00 19.43           H
ATOM   1905 2HG1 ILE A 127     -12.358 -16.294 -20.043  1.00 19.43           H
ATOM   1906  CG2 ILE A 127     -12.234 -14.227 -22.826  1.00 19.43           C
ATOM   1907 1HG2 ILE A 127     -12.666 -13.307 -22.432  1.00 19.43           H
ATOM   1908 2HG2 ILE A 127     -13.000 -14.781 -23.369  1.00 19.43           H
ATOM   1909 3HG2 ILE A 127     -11.428 -13.959 -23.514  1.00 19.43           H
ATOM   1910  CD1 ILE A 127     -13.531 -14.539 -19.967  1.00 19.43           C
ATOM   1911 1HD1 ILE A 127     -14.135 -15.012 -19.194  1.00 19.43           H
ATOM   1912 2HD1 ILE A 127     -14.181 -13.965 -20.628  1.00 19.43           H
ATOM   1913 3HD1 ILE A 127     -12.821 -13.868 -19.486  1.00 19.43           H
ATOM   1914  N   HIS A 128     -10.388 -18.363 -21.117  1.00 24.12           N
ATOM   1915  H   HIS A 128     -10.920 -18.769 -21.874  1.00 24.12           H
ATOM   1916  CA  HIS A 128      -9.923 -19.248 -20.052  1.00 24.12           C
ATOM   1917  HA  HIS A 128     -10.353 -18.932 -19.105  1.00 24.12           H
ATOM   1918  C   HIS A 128      -8.405 -19.229 -19.902  1.00 24.12           C
ATOM   1919  O   HIS A 128      -7.880 -19.169 -18.784  1.00 24.12           O
ATOM   1920  CB  HIS A 128     -10.440 -20.645 -20.399  1.00 24.12           C
ATOM   1921 1HB  HIS A 128     -11.522 -20.579 -20.479  1.00 24.12           H
ATOM   1922 2HB  HIS A 128     -10.036 -20.944 -21.365  1.00 24.12           H
ATOM   1923  CG  HIS A 128     -10.125 -21.712 -19.399  1.00 24.12           C
ATOM   1924  ND1 HIS A 128      -8.901 -22.322 -19.273  1.00 24.12           N
ATOM   1925  HD1 HIS A 128      -8.042 -22.043 -19.731  1.00 24.12           H
ATOM   1926  CD2 HIS A 128     -10.955 -22.425 -18.595  1.00 24.12           C
ATOM   1927  HD2 HIS A 128     -12.013 -22.235 -18.479  1.00 24.12           H
ATOM   1928  CE1 HIS A 128      -9.037 -23.361 -18.456  1.00 24.12           C
ATOM   1929  HE1 HIS A 128      -8.236 -24.040 -18.206  1.00 24.12           H
ATOM   1930  NE2 HIS A 128     -10.264 -23.451 -17.988  1.00 24.12           N
ATOM   1931  N   GLY A 129      -7.691 -19.254 -21.019  1.00 12.29           N
ATOM   1932  H   GLY A 129      -8.153 -19.278 -21.922  1.00 12.29           H
ATOM   1933  CA  GLY A 129      -6.240 -19.264 -20.964  1.00 12.29           C
ATOM   1934 1HA  GLY A 129      -5.828 -19.314 -21.973  1.00 12.29           H
ATOM   1935 2HA  GLY A 129      -5.904 -18.346 -20.487  1.00 12.29           H
ATOM   1936  C   GLY A 129      -5.751 -20.445 -20.153  1.00 12.29           C
ATOM   1937  O   GLY A 129      -6.271 -21.560 -20.275  1.00 12.29           O
ATOM   1938  N   THR A 130      -4.794 -20.197 -19.270  1.00 11.96           N
ATOM   1939  H   THR A 130      -4.432 -19.252 -19.179  1.00 11.96           H
ATOM   1940  CA  THR A 130      -4.234 -21.235 -18.402  1.00 11.96           C
ATOM   1941  HA  THR A 130      -4.208 -22.182 -18.938  1.00 11.96           H
ATOM   1942  C   THR A 130      -5.009 -21.429 -17.103  1.00 11.96           C
ATOM   1943  O   THR A 130      -4.596 -22.212 -16.250  1.00 11.96           O
ATOM   1944  CB  THR A 130      -2.801 -20.855 -17.977  1.00 11.96           C
ATOM   1945  HB  THR A 130      -2.382 -21.648 -17.359  1.00 11.96           H
ATOM   1946  OG1 THR A 130      -2.820 -19.632 -17.232  1.00 11.96           O
ATOM   1947  HG1 THR A 130      -1.951 -19.544 -16.825  1.00 11.96           H
ATOM   1948  CG2 THR A 130      -1.911 -20.626 -19.174  1.00 11.96           C
ATOM   1949 1HG2 THR A 130      -0.892 -20.479 -18.827  1.00 11.96           H
ATOM   1950 2HG2 THR A 130      -2.225 -19.739 -19.723  1.00 11.96           H
ATOM   1951 3HG2 THR A 130      -1.937 -21.494 -19.832  1.00 11.96           H
ATOM   1952  N   LEU A 131      -6.075 -20.652 -16.926  1.00 29.18           N
ATOM   1953  H   LEU A 131      -6.401 -20.084 -17.702  1.00 29.18           H
ATOM   1954  CA  LEU A 131      -6.822 -20.543 -15.664  1.00 29.18           C
ATOM   1955  HA  LEU A 131      -7.536 -19.729 -15.789  1.00 29.18           H
ATOM   1956  C   LEU A 131      -5.919 -20.177 -14.482  1.00 29.18           C
ATOM   1957  O   LEU A 131      -6.187 -20.506 -13.334  1.00 29.18           O
ATOM   1958  CB  LEU A 131      -7.615 -21.826 -15.387  1.00 29.18           C
ATOM   1959 1HB  LEU A 131      -7.890 -22.246 -16.349  1.00 29.18           H
ATOM   1960 2HB  LEU A 131      -6.936 -22.534 -14.911  1.00 29.18           H
ATOM   1961  CG  LEU A 131      -8.895 -21.757 -14.540  1.00 29.18           C
ATOM   1962  HG  LEU A 131      -8.665 -21.305 -13.578  1.00 29.18           H
ATOM   1963  CD1 LEU A 131      -9.995 -20.936 -15.215  1.00 29.18           C
ATOM   1964 1HD1 LEU A 131     -10.917 -21.010 -14.640  1.00 29.18           H
ATOM   1965 2HD1 LEU A 131     -10.177 -21.306 -16.222  1.00 29.18           H
ATOM   1966 3HD1 LEU A 131      -9.703 -19.889 -15.264  1.00 29.18           H
ATOM   1967  CD2 LEU A 131      -9.383 -23.173 -14.294  1.00 29.18           C
ATOM   1968 1HD2 LEU A 131     -10.272 -23.142 -13.669  1.00 29.18           H
ATOM   1969 2HD2 LEU A 131      -8.614 -23.747 -13.779  1.00 29.18           H
ATOM   1970 3HD2 LEU A 131      -9.630 -23.657 -15.240  1.00 29.18           H
ATOM   1971  N   GLY A 132      -4.820 -19.498 -14.783  1.00  0.60           N
ATOM   1972  H   GLY A 132      -4.620 -19.276 -15.747  1.00  0.60           H
ATOM   1973  CA  GLY A 132      -3.884 -19.080 -13.753  1.00  0.60           C
ATOM   1974 1HA  GLY A 132      -3.351 -18.200 -14.108  1.00  0.60           H
ATOM   1975 2HA  GLY A 132      -4.438 -18.803 -12.862  1.00  0.60           H
ATOM   1976  C   GLY A 132      -2.854 -20.117 -13.363  1.00  0.60           C
ATOM   1977  O   GLY A 132      -2.075 -19.881 -12.440  1.00  0.60           O
ATOM   1978  N   MET A 133      -2.797 -21.236 -14.074  1.00 23.15           N
ATOM   1979  H   MET A 133      -3.468 -21.413 -14.814  1.00 23.15           H
ATOM   1980  CA  MET A 133      -1.712 -22.189 -13.861  1.00 23.15           C
ATOM   1981  HA  MET A 133      -1.651 -22.425 -12.799  1.00 23.15           H
ATOM   1982  C   MET A 133      -0.421 -21.488 -14.264  1.00 23.15           C
ATOM   1983  O   MET A 133      -0.332 -20.832 -15.308  1.00 23.15           O
ATOM   1984  CB  MET A 133      -1.917 -23.484 -14.656  1.00 23.15           C
ATOM   1985 1HB  MET A 133      -2.819 -23.974 -14.291  1.00 23.15           H
ATOM   1986 2HB  MET A 133      -2.064 -23.235 -15.705  1.00 23.15           H
ATOM   1987  CG  MET A 133      -0.753 -24.463 -14.566  1.00 23.15           C
ATOM   1988 1HG  MET A 133      -1.043 -25.393 -15.048  1.00 23.15           H
ATOM   1989 2HG  MET A 133       0.091 -24.045 -15.116  1.00 23.15           H
ATOM   1990  SD  MET A 133      -0.196 -24.827 -12.887  1.00 23.15           S
ATOM   1991  CE  MET A 133       1.298 -25.753 -13.251  1.00 23.15           C
ATOM   1992 1HE  MET A 133       1.861 -25.920 -12.334  1.00 23.15           H
ATOM   1993 2HE  MET A 133       1.918 -25.197 -13.954  1.00 23.15           H
ATOM   1994 3HE  MET A 133       1.032 -26.705 -13.706  1.00 23.15           H
ATOM   1995  N   THR A 134       0.557 -21.597 -13.383  1.00 20.70           N
ATOM   1996  H   THR A 134       0.422 -22.167 -12.562  1.00 20.70           H
ATOM   1997  CA  THR A 134       1.847 -20.952 -13.543  1.00 20.70           C
ATOM   1998  HA  THR A 134       1.727 -19.966 -13.990  1.00 20.70           H
ATOM   1999  C   THR A 134       2.677 -21.831 -14.459  1.00 20.70           C
ATOM   2000  O   THR A 134       2.771 -23.029 -14.224  1.00 20.70           O
ATOM   2001  CB  THR A 134       2.517 -20.845 -12.161  1.00 20.70           C
ATOM   2002  HB  THR A 134       3.540 -20.490 -12.269  1.00 20.70           H
ATOM   2003  OG1 THR A 134       2.502 -22.133 -11.532  1.00 20.70           O
ATOM   2004  HG1 THR A 134       2.887 -22.759 -12.162  1.00 20.70           H
ATOM   2005  CG2 THR A 134       1.735 -19.900 -11.256  1.00 20.70           C
ATOM   2006 1HG2 THR A 134       2.288 -19.751 -10.334  1.00 20.70           H
ATOM   2007 2HG2 THR A 134       0.755 -20.319 -11.022  1.00 20.70           H
ATOM   2008 3HG2 THR A 134       1.605 -18.935 -11.746  1.00 20.70           H
ATOM   2009  N   GLN A 135       3.260 -21.273 -15.507  1.00 14.09           N
ATOM   2010  H   GLN A 135       3.139 -20.281 -15.687  1.00 14.09           H
ATOM   2011  CA  GLN A 135       4.083 -22.053 -16.428  1.00 14.09           C
ATOM   2012  HA  GLN A 135       4.321 -23.023 -15.990  1.00 14.09           H
ATOM   2013  C   GLN A 135       5.377 -21.296 -16.670  1.00 14.09           C
ATOM   2014  O   GLN A 135       5.396 -20.062 -16.676  1.00 14.09           O
ATOM   2015  CB  GLN A 135       3.367 -22.268 -17.762  1.00 14.09           C
ATOM   2016 1HB  GLN A 135       3.159 -21.292 -18.197  1.00 14.09           H
ATOM   2017 2HB  GLN A 135       4.039 -22.806 -18.432  1.00 14.09           H
ATOM   2018  CG  GLN A 135       2.064 -23.054 -17.659  1.00 14.09           C
ATOM   2019 1HG  GLN A 135       2.265 -24.013 -17.183  1.00 14.09           H
ATOM   2020 2HG  GLN A 135       1.353 -22.499 -17.049  1.00 14.09           H
ATOM   2021  CD  GLN A 135       1.450 -23.302 -19.014  1.00 14.09           C
ATOM   2022  OE1 GLN A 135       1.300 -24.437 -19.451  1.00 14.09           O
ATOM   2023  NE2 GLN A 135       1.108 -22.248 -19.706  1.00 14.09           N
ATOM   2024 1HE2 GLN A 135       0.710 -22.371 -20.621  1.00 14.09           H
ATOM   2025 2HE2 GLN A 135       1.253 -21.320 -19.326  1.00 14.09           H
ATOM   2026  N   LEU A 136       6.459 -22.028 -16.880  1.00 16.74           N
ATOM   2027  H   LEU A 136       6.398 -23.032 -16.845  1.00 16.74           H
ATOM   2028  CA  LEU A 136       7.734 -21.398 -17.197  1.00 16.74           C
ATOM   2029  HA  LEU A 136       7.932 -20.598 -16.488  1.00 16.74           H
ATOM   2030  C   LEU A 136       7.671 -20.816 -18.592  1.00 16.74           C
ATOM   2031  O   LEU A 136       7.051 -21.396 -19.483  1.00 16.74           O
ATOM   2032  CB  LEU A 136       8.883 -22.408 -17.176  1.00 16.74           C
ATOM   2033 1HB  LEU A 136       8.690 -23.158 -17.943  1.00 16.74           H
ATOM   2034 2HB  LEU A 136       9.790 -21.875 -17.462  1.00 16.74           H
ATOM   2035  CG  LEU A 136       9.168 -23.142 -15.863  1.00 16.74           C
ATOM   2036  HG  LEU A 136       8.337 -23.810 -15.643  1.00 16.74           H
ATOM   2037  CD1 LEU A 136      10.428 -23.961 -16.013  1.00 16.74           C
ATOM   2038 1HD1 LEU A 136      10.574 -24.567 -15.121  1.00 16.74           H
ATOM   2039 2HD1 LEU A 136      11.292 -23.310 -16.159  1.00 16.74           H
ATOM   2040 3HD1 LEU A 136      10.348 -24.622 -16.876  1.00 16.74           H
ATOM   2041  CD2 LEU A 136       9.332 -22.185 -14.707  1.00 16.74           C
ATOM   2042 1HD2 LEU A 136       9.701 -22.709 -13.830  1.00 16.74           H
ATOM   2043 2HD2 LEU A 136       8.365 -21.755 -14.456  1.00 16.74           H
ATOM   2044 3HD2 LEU A 136      10.033 -21.397 -14.977  1.00 16.74           H
ATOM   2045  N   ASN A 137       8.364 -19.712 -18.809  1.00  1.70           N
ATOM   2046  H   ASN A 137       8.794 -19.219 -18.032  1.00  1.70           H
ATOM   2047  CA  ASN A 137       8.597 -19.261 -20.173  1.00  1.70           C
ATOM   2048  HA  ASN A 137       7.650 -19.211 -20.709  1.00  1.70           H
ATOM   2049  C   ASN A 137       9.528 -20.298 -20.806  1.00  1.70           C
ATOM   2050  O   ASN A 137      10.514 -20.678 -20.170  1.00  1.70           O
ATOM   2051  CB  ASN A 137       9.274 -17.895 -20.189  1.00  1.70           C
ATOM   2052 1HB  ASN A 137       8.693 -17.205 -19.587  1.00  1.70           H
ATOM   2053 2HB  ASN A 137      10.271 -17.982 -19.757  1.00  1.70           H
ATOM   2054  CG  ASN A 137       9.400 -17.348 -21.581  1.00  1.70           C
ATOM   2055  OD1 ASN A 137      10.241 -17.783 -22.353  1.00  1.70           O
ATOM   2056  ND2 ASN A 137       8.556 -16.420 -21.926  1.00  1.70           N
ATOM   2057 1HD2 ASN A 137       8.593 -16.061 -22.866  1.00  1.70           H
ATOM   2058 2HD2 ASN A 137       7.876 -16.084 -21.261  1.00  1.70           H
ATOM   2059  N   PRO A 138       9.255 -20.760 -22.042  1.00-10.34           N
ATOM   2060  CA  PRO A 138      10.138 -21.802 -22.590  1.00-10.34           C
ATOM   2061  HA  PRO A 138      10.087 -22.685 -21.952  1.00-10.34           H
ATOM   2062  C   PRO A 138      11.611 -21.446 -22.799  1.00-10.34           C
ATOM   2063  O   PRO A 138      12.430 -22.348 -22.976  1.00-10.34           O
ATOM   2064  CB  PRO A 138       9.499 -22.118 -23.946  1.00-10.34           C
ATOM   2065 1HB  PRO A 138       9.987 -21.539 -24.727  1.00-10.34           H
ATOM   2066 2HB  PRO A 138       9.561 -23.184 -24.164  1.00-10.34           H
ATOM   2067  CG  PRO A 138       8.095 -21.699 -23.809  1.00-10.34           C
ATOM   2068 1HG  PRO A 138       7.647 -21.511 -24.784  1.00-10.34           H
ATOM   2069 2HG  PRO A 138       7.533 -22.460 -23.266  1.00-10.34           H
ATOM   2070  CD  PRO A 138       8.176 -20.442 -22.998  1.00-10.34           C
ATOM   2071 1HD  PRO A 138       8.457 -19.593 -23.624  1.00-10.34           H
ATOM   2072 2HD  PRO A 138       7.229 -20.257 -22.489  1.00-10.34           H
ATOM   2073  N   LYS A 139      11.985 -20.170 -22.768  1.00 -6.79           N
ATOM   2074  H   LYS A 139      11.287 -19.437 -22.677  1.00 -6.79           H
ATOM   2075  CA  LYS A 139      13.404 -19.799 -22.823  1.00 -6.79           C
ATOM   2076  HA  LYS A 139      13.867 -20.310 -23.669  1.00 -6.79           H
ATOM   2077  C   LYS A 139      14.173 -20.230 -21.575  1.00 -6.79           C
ATOM   2078  O   LYS A 139      15.400 -20.321 -21.616  1.00 -6.79           O
ATOM   2079  CB  LYS A 139      13.575 -18.291 -23.029  1.00 -6.79           C
ATOM   2080 1HB  LYS A 139      13.043 -17.750 -22.245  1.00 -6.79           H
ATOM   2081 2HB  LYS A 139      14.636 -18.060 -22.947  1.00 -6.79           H
ATOM   2082  CG  LYS A 139      13.096 -17.814 -24.397  1.00 -6.79           C
ATOM   2083 1HG  LYS A 139      13.552 -18.444 -25.159  1.00 -6.79           H
ATOM   2084 2HG  LYS A 139      12.012 -17.910 -24.462  1.00 -6.79           H
ATOM   2085  CD  LYS A 139      13.499 -16.370 -24.667  1.00 -6.79           C
ATOM   2086 1HD  LYS A 139      13.042 -15.715 -23.925  1.00 -6.79           H
ATOM   2087 2HD  LYS A 139      14.585 -16.293 -24.593  1.00 -6.79           H
ATOM   2088  CE  LYS A 139      13.072 -15.949 -26.069  1.00 -6.79           C
ATOM   2089 1HE  LYS A 139      13.452 -16.685 -26.781  1.00 -6.79           H
ATOM   2090 2HE  LYS A 139      11.981 -15.934 -26.128  1.00 -6.79           H
ATOM   2091  NZ  LYS A 139      13.619 -14.602 -26.435  1.00 -6.79           N
ATOM   2092 1HZ  LYS A 139      13.387 -14.384 -27.398  1.00 -6.79           H
ATOM   2093 2HZ  LYS A 139      14.630 -14.612 -26.358  1.00 -6.79           H
ATOM   2094 3HZ  LYS A 139      13.227 -13.883 -25.838  1.00 -6.79           H
ATOM   2095  N   LEU A 140      13.487 -20.511 -20.475  1.00  3.31           N
ATOM   2096  H   LEU A 140      12.476 -20.457 -20.481  1.00  3.31           H
ATOM   2097  CA  LEU A 140      14.148 -21.005 -19.268  1.00  3.31           C
ATOM   2098  HA  LEU A 140      15.141 -20.563 -19.181  1.00  3.31           H
ATOM   2099  C   LEU A 140      14.280 -22.520 -19.317  1.00  3.31           C
ATOM   2100  O   LEU A 140      13.356 -23.221 -19.734  1.00  3.31           O
ATOM   2101  CB  LEU A 140      13.331 -20.685 -18.011  1.00  3.31           C
ATOM   2102 1HB  LEU A 140      12.361 -21.171 -18.114  1.00  3.31           H
ATOM   2103 2HB  LEU A 140      13.842 -21.160 -17.175  1.00  3.31           H
ATOM   2104  CG  LEU A 140      13.077 -19.230 -17.607  1.00  3.31           C
ATOM   2105  HG  LEU A 140      12.467 -18.750 -18.372  1.00  3.31           H
ATOM   2106  CD1 LEU A 140      12.314 -19.226 -16.287  1.00  3.31           C
ATOM   2107 1HD1 LEU A 140      12.072 -18.202 -16.017  1.00  3.31           H
ATOM   2108 2HD1 LEU A 140      12.914 -19.678 -15.496  1.00  3.31           H
ATOM   2109 3HD1 LEU A 140      11.382 -19.781 -16.401  1.00  3.31           H
ATOM   2110  CD2 LEU A 140      14.366 -18.434 -17.443  1.00  3.31           C
ATOM   2111 1HD2 LEU A 140      14.138 -17.412 -17.144  1.00  3.31           H
ATOM   2112 2HD2 LEU A 140      14.906 -18.399 -18.387  1.00  3.31           H
ATOM   2113 3HD2 LEU A 140      15.007 -18.889 -16.688  1.00  3.31           H
ATOM   2114  N   THR A 141      15.376 -23.031 -18.780  1.00-14.84           N
ATOM   2115  H   THR A 141      16.145 -22.421 -18.528  1.00-14.84           H
ATOM   2116  CA  THR A 141      15.442 -24.444 -18.416  1.00-14.84           C
ATOM   2117  HA  THR A 141      15.042 -25.065 -19.218  1.00-14.84           H
ATOM   2118  C   THR A 141      14.598 -24.604 -17.161  1.00-14.84           C
ATOM   2119  O   THR A 141      14.400 -23.651 -16.396  1.00-14.84           O
ATOM   2120  CB  THR A 141      16.866 -24.912 -18.043  1.00-14.84           C
ATOM   2121  HB  THR A 141      16.824 -25.935 -17.670  1.00-14.84           H
ATOM   2122  OG1 THR A 141      17.390 -24.061 -17.023  1.00-14.84           O
ATOM   2123  HG1 THR A 141      17.800 -23.310 -17.465  1.00-14.84           H
ATOM   2124  CG2 THR A 141      17.817 -24.851 -19.201  1.00-14.84           C
ATOM   2125 1HG2 THR A 141      18.810 -25.153 -18.870  1.00-14.84           H
ATOM   2126 2HG2 THR A 141      17.862 -23.841 -19.604  1.00-14.84           H
ATOM   2127 3HG2 THR A 141      17.487 -25.535 -19.982  1.00-14.84           H
ATOM   2128  N   ALA A 142      14.154 -25.816 -16.877  1.00 -8.37           N
ATOM   2129  H   ALA A 142      14.338 -26.588 -17.513  1.00 -8.37           H
ATOM   2130  CA  ALA A 142      13.387 -26.057 -15.666  1.00 -8.37           C
ATOM   2131  HA  ALA A 142      12.602 -25.312 -15.603  1.00 -8.37           H
ATOM   2132  C   ALA A 142      14.276 -25.888 -14.435  1.00 -8.37           C
ATOM   2133  O   ALA A 142      13.806 -25.525 -13.364  1.00 -8.37           O
ATOM   2134  CB  ALA A 142      12.742 -27.424 -15.728  1.00 -8.37           C
ATOM   2135 1HB  ALA A 142      12.082 -27.474 -16.595  1.00 -8.37           H
ATOM   2136 2HB  ALA A 142      12.150 -27.589 -14.829  1.00 -8.37           H
ATOM   2137 3HB  ALA A 142      13.506 -28.197 -15.813  1.00 -8.37           H
ATOM   2138  N   ALA A 143      15.578 -26.058 -14.615  1.00-15.02           N
ATOM   2139  H   ALA A 143      15.914 -26.366 -15.514  1.00-15.02           H
ATOM   2140  CA  ALA A 143      16.537 -25.774 -13.556  1.00-15.02           C
ATOM   2141  HA  ALA A 143      16.248 -26.344 -12.672  1.00-15.02           H
ATOM   2142  C   ALA A 143      16.541 -24.283 -13.177  1.00-15.02           C
ATOM   2143  O   ALA A 143      16.566 -23.945 -11.995  1.00-15.02           O
ATOM   2144  CB  ALA A 143      17.925 -26.223 -14.006  1.00-15.02           C
ATOM   2145 1HB  ALA A 143      17.923 -27.296 -14.207  1.00-15.02           H
ATOM   2146 2HB  ALA A 143      18.650 -26.011 -13.220  1.00-15.02           H
ATOM   2147 3HB  ALA A 143      18.223 -25.689 -14.911  1.00-15.02           H
ATOM   2148  N   GLN A 144      16.477 -23.394 -14.161  1.00-22.10           N
ATOM   2149  H   GLN A 144      16.470 -23.705 -15.126  1.00-22.10           H
ATOM   2150  CA  GLN A 144      16.401 -21.959 -13.878  1.00-22.10           C
ATOM   2151  HA  GLN A 144      17.170 -21.692 -13.153  1.00-22.10           H
ATOM   2152  C   GLN A 144      15.041 -21.635 -13.270  1.00-22.10           C
ATOM   2153  O   GLN A 144      14.938 -20.808 -12.370  1.00-22.10           O
ATOM   2154  CB  GLN A 144      16.595 -21.124 -15.149  1.00-22.10           C
ATOM   2155 1HB  GLN A 144      15.922 -21.511 -15.912  1.00-22.10           H
ATOM   2156 2HB  GLN A 144      16.313 -20.092 -14.939  1.00-22.10           H
ATOM   2157  CG  GLN A 144      18.020 -21.116 -15.699  1.00-22.10           C
ATOM   2158 1HG  GLN A 144      18.650 -20.502 -15.057  1.00-22.10           H
ATOM   2159 2HG  GLN A 144      18.417 -22.129 -15.699  1.00-22.10           H
ATOM   2160  CD  GLN A 144      18.074 -20.588 -17.116  1.00-22.10           C
ATOM   2161  OE1 GLN A 144      17.466 -21.161 -18.019  1.00-22.10           O
ATOM   2162  NE2 GLN A 144      18.792 -19.520 -17.337  1.00-22.10           N
ATOM   2163 1HE2 GLN A 144      18.804 -19.123 -18.267  1.00-22.10           H
ATOM   2164 2HE2 GLN A 144      19.321 -19.090 -16.586  1.00-22.10           H
ATOM   2165  N   GLY A 145      13.995 -22.314 -13.719  1.00-14.82           N
ATOM   2166  H   GLY A 145      14.110 -22.979 -14.479  1.00-14.82           H
ATOM   2167  CA  GLY A 145      12.680 -22.099 -13.135  1.00-14.82           C
ATOM   2168 1HA  GLY A 145      12.427 -21.044 -13.225  1.00-14.82           H
ATOM   2169 2HA  GLY A 145      11.946 -22.690 -13.677  1.00-14.82           H
ATOM   2170  C   GLY A 145      12.629 -22.476 -11.666  1.00-14.82           C
ATOM   2171  O   GLY A 145      12.103 -21.728 -10.845  1.00-14.82           O
ATOM   2172  N   PHE A 146      13.248 -23.597 -11.323  1.00 10.72           N
ATOM   2173  H   PHE A 146      13.654 -24.179 -12.051  1.00 10.72           H
ATOM   2174  CA  PHE A 146      13.385 -24.035  -9.936  1.00 10.72           C
ATOM   2175  HA  PHE A 146      12.399 -24.135  -9.482  1.00 10.72           H
ATOM   2176  C   PHE A 146      14.163 -23.004  -9.122  1.00 10.72           C
ATOM   2177  O   PHE A 146      13.771 -22.679  -8.003  1.00 10.72           O
ATOM   2178  CB  PHE A 146      14.092 -25.398  -9.908  1.00 10.72           C
ATOM   2179 1HB  PHE A 146      13.349 -26.184 -10.034  1.00 10.72           H
ATOM   2180 2HB  PHE A 146      14.781 -25.448 -10.748  1.00 10.72           H
ATOM   2181  CG  PHE A 146      14.882 -25.651  -8.652  1.00 10.72           C
ATOM   2182  CD1 PHE A 146      14.247 -26.091  -7.482  1.00 10.72           C
ATOM   2183  HD1 PHE A 146      13.185 -26.282  -7.494  1.00 10.72           H
ATOM   2184  CD2 PHE A 146      16.270 -25.422  -8.629  1.00 10.72           C
ATOM   2185  HD2 PHE A 146      16.774 -25.076  -9.519  1.00 10.72           H
ATOM   2186  CE1 PHE A 146      14.983 -26.275  -6.281  1.00 10.72           C
ATOM   2187  HE1 PHE A 146      14.481 -26.584  -5.377  1.00 10.72           H
ATOM   2188  CE2 PHE A 146      17.022 -25.627  -7.449  1.00 10.72           C
ATOM   2189  HE2 PHE A 146      18.088 -25.449  -7.448  1.00 10.72           H
ATOM   2190  CZ  PHE A 146      16.376 -26.049  -6.271  1.00 10.72           C
ATOM   2191  HZ  PHE A 146      16.947 -26.196  -5.368  1.00 10.72           H
ATOM   2192  N   GLY A 147      15.225 -22.455  -9.698  1.00-10.41           N
ATOM   2193  H   GLY A 147      15.509 -22.753 -10.624  1.00-10.41           H
ATOM   2194  CA  GLY A 147      16.016 -21.450  -9.007  1.00-10.41           C
ATOM   2195 1HA  GLY A 147      16.392 -21.873  -8.076  1.00-10.41           H
ATOM   2196 2HA  GLY A 147      16.864 -21.178  -9.632  1.00-10.41           H
ATOM   2197  C   GLY A 147      15.234 -20.194  -8.677  1.00-10.41           C
ATOM   2198  O   GLY A 147      15.249 -19.739  -7.533  1.00-10.41           O
ATOM   2199  N   VAL A 148      14.501 -19.657  -9.645  1.00-22.21           N
ATOM   2200  H   VAL A 148      14.505 -20.076 -10.571  1.00-22.21           H
ATOM   2201  CA  VAL A 148      13.693 -18.459  -9.400  1.00-22.21           C
ATOM   2202  HA  VAL A 148      14.344 -17.675  -9.016  1.00-22.21           H
ATOM   2203  C   VAL A 148      12.650 -18.770  -8.326  1.00-22.21           C
ATOM   2204  O   VAL A 148      12.502 -17.998  -7.381  1.00-22.21           O
ATOM   2205  CB  VAL A 148      12.987 -17.942 -10.695  1.00-22.21           C
ATOM   2206  HB  VAL A 148      12.382 -18.751 -11.100  1.00-22.21           H
ATOM   2207  CG1 VAL A 148      12.068 -16.740 -10.406  1.00-22.21           C
ATOM   2208 1HG1 VAL A 148      11.642 -16.368 -11.338  1.00-22.21           H
ATOM   2209 2HG1 VAL A 148      12.634 -15.942  -9.924  1.00-22.21           H
ATOM   2210 3HG1 VAL A 148      11.250 -17.048  -9.755  1.00-22.21           H
ATOM   2211  CG2 VAL A 148      14.005 -17.519 -11.763  1.00-22.21           C
ATOM   2212 1HG2 VAL A 148      13.484 -17.245 -12.679  1.00-22.21           H
ATOM   2213 2HG2 VAL A 148      14.680 -18.341 -11.992  1.00-22.21           H
ATOM   2214 3HG2 VAL A 148      14.588 -16.666 -11.416  1.00-22.21           H
ATOM   2215  N   GLU A 149      11.960 -19.900  -8.431  1.00-21.63           N
ATOM   2216  H   GLU A 149      12.141 -20.533  -9.206  1.00-21.63           H
ATOM   2217  CA  GLU A 149      10.917 -20.255  -7.462  1.00-21.63           C
ATOM   2218  HA  GLU A 149      10.187 -19.450  -7.420  1.00-21.63           H
ATOM   2219  C   GLU A 149      11.464 -20.441  -6.045  1.00-21.63           C
ATOM   2220  O   GLU A 149      10.831 -20.025  -5.069  1.00-21.63           O
ATOM   2221  CB  GLU A 149      10.193 -21.537  -7.887  1.00-21.63           C
ATOM   2222 1HB  GLU A 149      10.939 -22.276  -8.176  1.00-21.63           H
ATOM   2223 2HB  GLU A 149       9.655 -21.923  -7.025  1.00-21.63           H
ATOM   2224  CG  GLU A 149       9.193 -21.367  -9.031  1.00-21.63           C
ATOM   2225 1HG  GLU A 149       9.699 -20.927  -9.890  1.00-21.63           H
ATOM   2226 2HG  GLU A 149       8.829 -22.355  -9.317  1.00-21.63           H
ATOM   2227  CD  GLU A 149       7.992 -20.502  -8.656  1.00-21.63           C
ATOM   2228  OE1 GLU A 149       7.398 -20.707  -7.578  1.00-21.63           O
ATOM   2229  OE2 GLU A 149       7.596 -19.625  -9.454  1.00-21.63           O
ATOM   2230  N   ALA A 150      12.645 -21.029  -5.913  1.00-17.36           N
ATOM   2231  H   ALA A 150      13.136 -21.372  -6.736  1.00-17.36           H
ATOM   2232  CA  ALA A 150      13.252 -21.203  -4.599  1.00-17.36           C
ATOM   2233  HA  ALA A 150      12.532 -21.698  -3.948  1.00-17.36           H
ATOM   2234  C   ALA A 150      13.592 -19.848  -3.979  1.00-17.36           C
ATOM   2235  O   ALA A 150      13.271 -19.590  -2.817  1.00-17.36           O
ATOM   2236  CB  ALA A 150      14.513 -22.079  -4.712  1.00-17.36           C
ATOM   2237 1HB  ALA A 150      14.258 -23.044  -5.150  1.00-17.36           H
ATOM   2238 2HB  ALA A 150      14.939 -22.238  -3.720  1.00-17.36           H
ATOM   2239 3HB  ALA A 150      15.254 -21.590  -5.348  1.00-17.36           H
ATOM   2240  N   LEU A 151      14.228 -18.979  -4.754  1.00-23.45           N
ATOM   2241  H   LEU A 151      14.446 -19.231  -5.715  1.00-23.45           H
ATOM   2242  CA  LEU A 151      14.667 -17.681  -4.241  1.00-23.45           C
ATOM   2243  HA  LEU A 151      15.270 -17.847  -3.349  1.00-23.45           H
ATOM   2244  C   LEU A 151      13.498 -16.791  -3.834  1.00-23.45           C
ATOM   2245  O   LEU A 151      13.540 -16.147  -2.786  1.00-23.45           O
ATOM   2246  CB  LEU A 151      15.521 -16.960  -5.293  1.00-23.45           C
ATOM   2247 1HB  LEU A 151      14.959 -16.951  -6.227  1.00-23.45           H
ATOM   2248 2HB  LEU A 151      15.645 -15.925  -4.977  1.00-23.45           H
ATOM   2249  CG  LEU A 151      16.920 -17.534  -5.579  1.00-23.45           C
ATOM   2250  HG  LEU A 151      16.817 -18.586  -5.835  1.00-23.45           H
ATOM   2251  CD1 LEU A 151      17.529 -16.814  -6.773  1.00-23.45           C
ATOM   2252 1HD1 LEU A 151      18.480 -17.280  -7.032  1.00-23.45           H
ATOM   2253 2HD1 LEU A 151      17.692 -15.760  -6.545  1.00-23.45           H
ATOM   2254 3HD1 LEU A 151      16.860 -16.902  -7.628  1.00-23.45           H
ATOM   2255  CD2 LEU A 151      17.889 -17.432  -4.398  1.00-23.45           C
ATOM   2256 1HD2 LEU A 151      18.847 -17.875  -4.673  1.00-23.45           H
ATOM   2257 2HD2 LEU A 151      17.495 -17.978  -3.542  1.00-23.45           H
ATOM   2258 3HD2 LEU A 151      18.049 -16.389  -4.127  1.00-23.45           H
ATOM   2259  N   ILE A 152      12.435 -16.753  -4.625  1.00 13.91           N
ATOM   2260  H   ILE A 152      12.419 -17.288  -5.489  1.00 13.91           H
ATOM   2261  CA  ILE A 152      11.297 -15.904  -4.266  1.00 13.91           C
ATOM   2262  HA  ILE A 152      11.699 -14.944  -3.940  1.00 13.91           H
ATOM   2263  C   ILE A 152      10.516 -16.462  -3.072  1.00 13.91           C
ATOM   2264  O   ILE A 152       9.988 -15.703  -2.257  1.00 13.91           O
ATOM   2265  CB  ILE A 152      10.372 -15.610  -5.484  1.00 13.91           C
ATOM   2266  HB  ILE A 152       9.598 -14.932  -5.142  1.00 13.91           H
ATOM   2267  CG1 ILE A 152       9.671 -16.885  -5.992  1.00 13.91           C
ATOM   2268 1HG1 ILE A 152      10.427 -17.623  -6.229  1.00 13.91           H
ATOM   2269 2HG1 ILE A 152       9.069 -17.293  -5.183  1.00 13.91           H
ATOM   2270  CG2 ILE A 152      11.187 -14.871  -6.584  1.00 13.91           C
ATOM   2271 1HG2 ILE A 152      10.518 -14.494  -7.356  1.00 13.91           H
ATOM   2272 2HG2 ILE A 152      11.911 -15.546  -7.041  1.00 13.91           H
ATOM   2273 3HG2 ILE A 152      11.716 -14.023  -6.146  1.00 13.91           H
ATOM   2274  CD1 ILE A 152       8.772 -16.728  -7.223  1.00 13.91           C
ATOM   2275 1HD1 ILE A 152       8.229 -17.660  -7.390  1.00 13.91           H
ATOM   2276 2HD1 ILE A 152       9.378 -16.519  -8.104  1.00 13.91           H
ATOM   2277 3HD1 ILE A 152       8.057 -15.920  -7.066  1.00 13.91           H
ATOM   2278  N   THR A 153      10.469 -17.777  -2.911  1.00 -2.54           N
ATOM   2279  H   THR A 153      10.901 -18.397  -3.588  1.00 -2.54           H
ATOM   2280  CA  THR A 153       9.758 -18.341  -1.765  1.00 -2.54           C
ATOM   2281  HA  THR A 153       8.820 -17.802  -1.638  1.00 -2.54           H
ATOM   2282  C   THR A 153      10.577 -18.185  -0.496  1.00 -2.54           C
ATOM   2283  O   THR A 153      10.020 -17.968   0.578  1.00 -2.54           O
ATOM   2284  CB  THR A 153       9.417 -19.818  -1.961  1.00 -2.54           C
ATOM   2285  HB  THR A 153      10.325 -20.419  -1.922  1.00 -2.54           H
ATOM   2286  OG1 THR A 153       8.797 -19.979  -3.238  1.00 -2.54           O
ATOM   2287  HG1 THR A 153       9.494 -20.015  -3.913  1.00 -2.54           H
ATOM   2288  CG2 THR A 153       8.422 -20.298  -0.912  1.00 -2.54           C
ATOM   2289 1HG2 THR A 153       8.120 -21.316  -1.135  1.00 -2.54           H
ATOM   2290 2HG2 THR A 153       7.537 -19.661  -0.914  1.00 -2.54           H
ATOM   2291 3HG2 THR A 153       8.885 -20.288   0.074  1.00 -2.54           H
ATOM   2292  N   PHE A 154      11.898 -18.215  -0.620  1.00  3.68           N
ATOM   2293  H   PHE A 154      12.324 -18.406  -1.522  1.00  3.68           H
ATOM   2294  CA  PHE A 154      12.771 -17.967   0.525  1.00  3.68           C
ATOM   2295  HA  PHE A 154      12.602 -18.737   1.277  1.00  3.68           H
ATOM   2296  C   PHE A 154      12.426 -16.614   1.134  1.00  3.68           C
ATOM   2297  O   PHE A 154      12.219 -16.498   2.336  1.00  3.68           O
ATOM   2298  CB  PHE A 154      14.242 -17.991   0.090  1.00  3.68           C
ATOM   2299 1HB  PHE A 154      14.444 -18.942  -0.402  1.00  3.68           H
ATOM   2300 2HB  PHE A 154      14.413 -17.192  -0.628  1.00  3.68           H
ATOM   2301  CG  PHE A 154      15.216 -17.822   1.224  1.00  3.68           C
ATOM   2302  CD1 PHE A 154      15.863 -18.943   1.768  1.00  3.68           C
ATOM   2303  HD1 PHE A 154      15.650 -19.929   1.380  1.00  3.68           H
ATOM   2304  CD2 PHE A 154      15.508 -16.545   1.745  1.00  3.68           C
ATOM   2305  HD2 PHE A 154      15.034 -15.670   1.324  1.00  3.68           H
ATOM   2306  CE1 PHE A 154      16.798 -18.799   2.819  1.00  3.68           C
ATOM   2307  HE1 PHE A 154      17.296 -19.668   3.219  1.00  3.68           H
ATOM   2308  CE2 PHE A 154      16.423 -16.388   2.814  1.00  3.68           C
ATOM   2309  HE2 PHE A 154      16.633 -15.405   3.208  1.00  3.68           H
ATOM   2310  CZ  PHE A 154      17.069 -17.518   3.353  1.00  3.68           C
ATOM   2311  HZ  PHE A 154      17.774 -17.402   4.163  1.00  3.68           H
ATOM   2312  N   VAL A 155      12.294 -15.592   0.303  1.00 -5.09           N
ATOM   2313  H   VAL A 155      12.457 -15.723  -0.688  1.00 -5.09           H
ATOM   2314  CA  VAL A 155      11.945 -14.264   0.806  1.00 -5.09           C
ATOM   2315  HA  VAL A 155      12.653 -13.998   1.590  1.00 -5.09           H
ATOM   2316  C   VAL A 155      10.557 -14.248   1.438  1.00 -5.09           C
ATOM   2317  O   VAL A 155      10.372 -13.661   2.501  1.00 -5.09           O
ATOM   2318  CB  VAL A 155      12.067 -13.216  -0.324  1.00 -5.09           C
ATOM   2319  HB  VAL A 155      11.444 -13.521  -1.164  1.00 -5.09           H
ATOM   2320  CG1 VAL A 155      11.625 -11.823   0.126  1.00 -5.09           C
ATOM   2321 1HG1 VAL A 155      11.767 -11.112  -0.687  1.00 -5.09           H
ATOM   2322 2HG1 VAL A 155      12.200 -11.505   0.998  1.00 -5.09           H
ATOM   2323 3HG1 VAL A 155      10.566 -11.835   0.380  1.00 -5.09           H
ATOM   2324  CG2 VAL A 155      13.519 -13.159  -0.778  1.00 -5.09           C
ATOM   2325 1HG2 VAL A 155      13.659 -12.348  -1.486  1.00 -5.09           H
ATOM   2326 2HG2 VAL A 155      13.800 -14.089  -1.270  1.00 -5.09           H
ATOM   2327 3HG2 VAL A 155      14.180 -12.995   0.075  1.00 -5.09           H
ATOM   2328  N   LEU A 156       9.584 -14.925   0.845  1.00  1.24           N
ATOM   2329  H   LEU A 156       9.765 -15.417  -0.021  1.00  1.24           H
ATOM   2330  CA  LEU A 156       8.252 -14.970   1.447  1.00  1.24           C
ATOM   2331  HA  LEU A 156       7.883 -13.953   1.557  1.00  1.24           H
ATOM   2332  C   LEU A 156       8.266 -15.592   2.832  1.00  1.24           C
ATOM   2333  O   LEU A 156       7.700 -15.042   3.771  1.00  1.24           O
ATOM   2334  CB  LEU A 156       7.289 -15.770   0.568  1.00  1.24           C
ATOM   2335 1HB  LEU A 156       7.211 -15.251  -0.382  1.00  1.24           H
ATOM   2336 2HB  LEU A 156       7.732 -16.746   0.380  1.00  1.24           H
ATOM   2337  CG  LEU A 156       5.872 -16.015   1.114  1.00  1.24           C
ATOM   2338  HG  LEU A 156       5.947 -16.604   2.028  1.00  1.24           H
ATOM   2339  CD1 LEU A 156       5.160 -14.711   1.451  1.00  1.24           C
ATOM   2340 1HD1 LEU A 156       4.110 -14.906   1.668  1.00  1.24           H
ATOM   2341 2HD1 LEU A 156       5.241 -14.010   0.623  1.00  1.24           H
ATOM   2342 3HD1 LEU A 156       5.608 -14.265   2.340  1.00  1.24           H
ATOM   2343  CD2 LEU A 156       5.060 -16.828   0.107  1.00  1.24           C
ATOM   2344 1HD2 LEU A 156       4.070 -17.027   0.517  1.00  1.24           H
ATOM   2345 2HD2 LEU A 156       5.558 -17.781  -0.080  1.00  1.24           H
ATOM   2346 3HD2 LEU A 156       4.963 -16.282  -0.830  1.00  1.24           H
ATOM   2347  N   VAL A 157       8.887 -16.748   2.967  1.00  2.09           N
ATOM   2348  H   VAL A 157       9.394 -17.153   2.183  1.00  2.09           H
ATOM   2349  CA  VAL A 157       8.787 -17.487   4.217  1.00  2.09           C
ATOM   2350  HA  VAL A 157       7.762 -17.412   4.579  1.00  2.09           H
ATOM   2351  C   VAL A 157       9.668 -16.807   5.263  1.00  2.09           C
ATOM   2352  O   VAL A 157       9.335 -16.809   6.443  1.00  2.09           O
ATOM   2353  CB  VAL A 157       9.069 -18.992   3.972  1.00  2.09           C
ATOM   2354  HB  VAL A 157      10.063 -19.102   3.543  1.00  2.09           H
ATOM   2355  CG1 VAL A 157       8.993 -19.803   5.260  1.00  2.09           C
ATOM   2356 1HG1 VAL A 157       9.107 -20.863   5.039  1.00  2.09           H
ATOM   2357 2HG1 VAL A 157       8.037 -19.638   5.758  1.00  2.09           H
ATOM   2358 3HG1 VAL A 157       9.805 -19.506   5.924  1.00  2.09           H
ATOM   2359  CG2 VAL A 157       8.021 -19.550   2.975  1.00  2.09           C
ATOM   2360 1HG2 VAL A 157       8.135 -20.628   2.871  1.00  2.09           H
ATOM   2361 2HG2 VAL A 157       8.157 -19.094   1.997  1.00  2.09           H
ATOM   2362 3HG2 VAL A 157       7.015 -19.334   3.331  1.00  2.09           H
ATOM   2363  N   LEU A 158      10.717 -16.113   4.841  1.00  2.78           N
ATOM   2364  H   LEU A 158      10.985 -16.135   3.862  1.00  2.78           H
ATOM   2365  CA  LEU A 158      11.504 -15.304   5.773  1.00  2.78           C
ATOM   2366  HA  LEU A 158      11.852 -15.948   6.580  1.00  2.78           H
ATOM   2367  C   LEU A 158      10.649 -14.192   6.382  1.00  2.78           C
ATOM   2368  O   LEU A 158      10.709 -13.950   7.584  1.00  2.78           O
ATOM   2369  CB  LEU A 158      12.712 -14.690   5.055  1.00  2.78           C
ATOM   2370 1HB  LEU A 158      13.233 -15.483   4.521  1.00  2.78           H
ATOM   2371 2HB  LEU A 158      12.335 -13.984   4.316  1.00  2.78           H
ATOM   2372  CG  LEU A 158      13.745 -13.958   5.923  1.00  2.78           C
ATOM   2373  HG  LEU A 158      13.227 -13.235   6.551  1.00  2.78           H
ATOM   2374  CD1 LEU A 158      14.527 -14.916   6.823  1.00  2.78           C
ATOM   2375 1HD1 LEU A 158      15.274 -14.364   7.392  1.00  2.78           H
ATOM   2376 2HD1 LEU A 158      15.022 -15.680   6.222  1.00  2.78           H
ATOM   2377 3HD1 LEU A 158      13.846 -15.398   7.523  1.00  2.78           H
ATOM   2378  CD2 LEU A 158      14.713 -13.195   5.021  1.00  2.78           C
ATOM   2379 1HD2 LEU A 158      15.434 -12.658   5.638  1.00  2.78           H
ATOM   2380 2HD2 LEU A 158      14.153 -12.478   4.420  1.00  2.78           H
ATOM   2381 3HD2 LEU A 158      15.239 -13.890   4.366  1.00  2.78           H
ATOM   2382  N   VAL A 159       9.813 -13.551   5.573  1.00 -2.23           N
ATOM   2383  H   VAL A 159       9.801 -13.770   4.583  1.00 -2.23           H
ATOM   2384  CA  VAL A 159       8.897 -12.529   6.089  1.00 -2.23           C
ATOM   2385  HA  VAL A 159       9.471 -11.815   6.679  1.00 -2.23           H
ATOM   2386  C   VAL A 159       7.876 -13.184   7.017  1.00 -2.23           C
ATOM   2387  O   VAL A 159       7.607 -12.651   8.086  1.00 -2.23           O
ATOM   2388  CB  VAL A 159       8.166 -11.752   4.949  1.00 -2.23           C
ATOM   2389  HB  VAL A 159       7.644 -12.464   4.313  1.00 -2.23           H
ATOM   2390  CG1 VAL A 159       7.138 -10.750   5.502  1.00 -2.23           C
ATOM   2391 1HG1 VAL A 159       6.707 -10.175   4.683  1.00 -2.23           H
ATOM   2392 2HG1 VAL A 159       7.618 -10.070   6.208  1.00 -2.23           H
ATOM   2393 3HG1 VAL A 159       6.334 -11.281   6.011  1.00 -2.23           H
ATOM   2394  CG2 VAL A 159       9.168 -10.970   4.094  1.00 -2.23           C
ATOM   2395 1HG2 VAL A 159       8.662 -10.557   3.227  1.00 -2.23           H
ATOM   2396 2HG2 VAL A 159       9.974 -11.615   3.756  1.00 -2.23           H
ATOM   2397 3HG2 VAL A 159       9.601 -10.156   4.675  1.00 -2.23           H
ATOM   2398  N   VAL A 160       7.343 -14.348   6.665  1.00 -8.37           N
ATOM   2399  H   VAL A 160       7.606 -14.772   5.781  1.00 -8.37           H
ATOM   2400  CA  VAL A 160       6.368 -15.029   7.529  1.00 -8.37           C
ATOM   2401  HA  VAL A 160       5.529 -14.355   7.697  1.00 -8.37           H
ATOM   2402  C   VAL A 160       6.978 -15.334   8.898  1.00 -8.37           C
ATOM   2403  O   VAL A 160       6.370 -15.038   9.926  1.00 -8.37           O
ATOM   2404  CB  VAL A 160       5.831 -16.348   6.884  1.00 -8.37           C
ATOM   2405  HB  VAL A 160       6.677 -16.978   6.616  1.00 -8.37           H
ATOM   2406  CG1 VAL A 160       4.939 -17.135   7.850  1.00 -8.37           C
ATOM   2407 1HG1 VAL A 160       4.505 -17.993   7.340  1.00 -8.37           H
ATOM   2408 2HG1 VAL A 160       4.132 -16.501   8.223  1.00 -8.37           H
ATOM   2409 3HG1 VAL A 160       5.524 -17.501   8.694  1.00 -8.37           H
ATOM   2410  CG2 VAL A 160       5.020 -16.049   5.615  1.00 -8.37           C
ATOM   2411 1HG2 VAL A 160       4.736 -16.982   5.130  1.00 -8.37           H
ATOM   2412 2HG2 VAL A 160       5.604 -15.458   4.916  1.00 -8.37           H
ATOM   2413 3HG2 VAL A 160       4.116 -15.497   5.874  1.00 -8.37           H
ATOM   2414  N   PHE A 161       8.188 -15.875   8.945  1.00  1.24           N
ATOM   2415  H   PHE A 161       8.681 -16.094   8.084  1.00  1.24           H
ATOM   2416  CA  PHE A 161       8.816 -16.172  10.233  1.00  1.24           C
ATOM   2417  HA  PHE A 161       8.084 -16.665  10.873  1.00  1.24           H
ATOM   2418  C   PHE A 161       9.252 -14.923  10.975  1.00  1.24           C
ATOM   2419  O   PHE A 161       9.250 -14.916  12.199  1.00  1.24           O
ATOM   2420  CB  PHE A 161       9.999 -17.120  10.070  1.00  1.24           C
ATOM   2421 1HB  PHE A 161      10.554 -16.864   9.167  1.00  1.24           H
ATOM   2422 2HB  PHE A 161      10.658 -16.987  10.927  1.00  1.24           H
ATOM   2423  CG  PHE A 161       9.589 -18.562  10.042  1.00  1.24           C
ATOM   2424  CD1 PHE A 161       9.216 -19.191   8.846  1.00  1.24           C
ATOM   2425  HD1 PHE A 161       9.239 -18.640   7.923  1.00  1.24           H
ATOM   2426  CD2 PHE A 161       9.524 -19.286  11.241  1.00  1.24           C
ATOM   2427  HD2 PHE A 161       9.770 -18.800  12.172  1.00  1.24           H
ATOM   2428  CE1 PHE A 161       8.796 -20.539   8.838  1.00  1.24           C
ATOM   2429  HE1 PHE A 161       8.492 -21.003   7.914  1.00  1.24           H
ATOM   2430  CE2 PHE A 161       9.119 -20.640  11.250  1.00  1.24           C
ATOM   2431  HE2 PHE A 161       9.074 -21.187  12.179  1.00  1.24           H
ATOM   2432  CZ  PHE A 161       8.763 -21.269  10.040  1.00  1.24           C
ATOM   2433  HZ  PHE A 161       8.455 -22.300  10.037  1.00  1.24           H
ATOM   2434  N   GLY A 162       9.547 -13.850  10.257  1.00 -1.58           N
ATOM   2435  H   GLY A 162       9.601 -13.907   9.245  1.00 -1.58           H
ATOM   2436  CA  GLY A 162       9.781 -12.579  10.914  1.00 -1.58           C
ATOM   2437 1HA  GLY A 162      10.539 -12.712  11.685  1.00 -1.58           H
ATOM   2438 2HA  GLY A 162      10.138 -11.852  10.184  1.00 -1.58           H
ATOM   2439  C   GLY A 162       8.519 -12.052  11.570  1.00 -1.58           C
ATOM   2440  O   GLY A 162       8.564 -11.567  12.690  1.00 -1.58           O
ATOM   2441  N   VAL A 163       7.381 -12.137  10.898  1.00 -0.61           N
ATOM   2442  H   VAL A 163       7.380 -12.532   9.959  1.00 -0.61           H
ATOM   2443  CA  VAL A 163       6.114 -11.664  11.466  1.00 -0.61           C
ATOM   2444  HA  VAL A 163       6.244 -10.644  11.826  1.00 -0.61           H
ATOM   2445  C   VAL A 163       5.725 -12.523  12.668  1.00 -0.61           C
ATOM   2446  O   VAL A 163       5.275 -11.999  13.682  1.00 -0.61           O
ATOM   2447  CB  VAL A 163       4.988 -11.669  10.380  1.00 -0.61           C
ATOM   2448  HB  VAL A 163       4.990 -12.638   9.883  1.00 -0.61           H
ATOM   2449  CG1 VAL A 163       3.587 -11.448  10.975  1.00 -0.61           C
ATOM   2450 1HG1 VAL A 163       2.847 -11.418  10.174  1.00 -0.61           H
ATOM   2451 2HG1 VAL A 163       3.556 -10.517  11.541  1.00 -0.61           H
ATOM   2452 3HG1 VAL A 163       3.332 -12.278  11.634  1.00 -0.61           H
ATOM   2453  CG2 VAL A 163       5.259 -10.570   9.332  1.00 -0.61           C
ATOM   2454 1HG2 VAL A 163       4.493 -10.608   8.558  1.00 -0.61           H
ATOM   2455 2HG2 VAL A 163       6.230 -10.725   8.866  1.00 -0.61           H
ATOM   2456 3HG2 VAL A 163       5.245  -9.588   9.805  1.00 -0.61           H
ATOM   2457  N   CYS A 164       5.922 -13.830  12.586  1.00 14.30           N
ATOM   2458  H   CYS A 164       6.345 -14.217  11.751  1.00 14.30           H
ATOM   2459  CA  CYS A 164       5.487 -14.748  13.642  1.00 14.30           C
ATOM   2460  HA  CYS A 164       4.593 -14.331  14.108  1.00 14.30           H
ATOM   2461  C   CYS A 164       6.500 -15.005  14.765  1.00 14.30           C
ATOM   2462  O   CYS A 164       6.447 -16.052  15.413  1.00 14.30           O
ATOM   2463  CB  CYS A 164       5.097 -16.082  13.002  1.00 14.30           C
ATOM   2464 1HB  CYS A 164       5.989 -16.547  12.580  1.00 14.30           H
ATOM   2465 2HB  CYS A 164       4.699 -16.738  13.777  1.00 14.30           H
ATOM   2466  SG  CYS A 164       3.851 -15.894  11.698  1.00 14.30           S
ATOM   2467  HG  CYS A 164       4.683 -15.374  10.782  1.00 14.30           H
ATOM   2468  N   ASP A 165       7.446 -14.101  14.979  1.00 -7.21           N
ATOM   2469  H   ASP A 165       7.470 -13.261  14.419  1.00 -7.21           H
ATOM   2470  CA  ASP A 165       8.470 -14.292  16.013  1.00 -7.21           C
ATOM   2471  HA  ASP A 165       8.610 -15.360  16.175  1.00 -7.21           H
ATOM   2472  C   ASP A 165       8.121 -13.653  17.362  1.00 -7.21           C
ATOM   2473  O   ASP A 165       8.003 -12.433  17.490  1.00 -7.21           O
ATOM   2474  CB  ASP A 165       9.798 -13.712  15.534  1.00 -7.21           C
ATOM   2475 1HB  ASP A 165      10.027 -14.125  14.554  1.00 -7.21           H
ATOM   2476 2HB  ASP A 165       9.690 -12.635  15.432  1.00 -7.21           H
ATOM   2477  CG  ASP A 165      10.954 -14.015  16.480  1.00 -7.21           C
ATOM   2478  OD1 ASP A 165      10.816 -14.835  17.419  1.00 -7.21           O
ATOM   2479  OD2 ASP A 165      12.046 -13.456  16.264  1.00 -7.21           O
ATOM   2480  N   GLU A 166       8.021 -14.483  18.389  1.00 11.39           N
ATOM   2481  H   GLU A 166       8.120 -15.483  18.222  1.00 11.39           H
ATOM   2482  CA  GLU A 166       7.734 -14.052  19.761  1.00 11.39           C
ATOM   2483  HA  GLU A 166       6.822 -13.454  19.753  1.00 11.39           H
ATOM   2484  C   GLU A 166       8.841 -13.209  20.412  1.00 11.39           C
ATOM   2485  O   GLU A 166       8.627 -12.577  21.449  1.00 11.39           O
ATOM   2486  CB  GLU A 166       7.496 -15.283  20.649  1.00 11.39           C
ATOM   2487 1HB  GLU A 166       8.437 -15.822  20.757  1.00 11.39           H
ATOM   2488 2HB  GLU A 166       7.194 -14.934  21.636  1.00 11.39           H
ATOM   2489  CG  GLU A 166       6.435 -16.266  20.149  1.00 11.39           C
ATOM   2490 1HG  GLU A 166       5.854 -16.610  21.005  1.00 11.39           H
ATOM   2491 2HG  GLU A 166       5.760 -15.753  19.461  1.00 11.39           H
ATOM   2492  CD  GLU A 166       7.044 -17.480  19.459  1.00 11.39           C
ATOM   2493  OE1 GLU A 166       7.761 -17.307  18.448  1.00 11.39           O
ATOM   2494  OE2 GLU A 166       6.824 -18.633  19.902  1.00 11.39           O
ATOM   2495  N   ARG A 167      10.044 -13.198  19.849  1.00 14.47           N
ATOM   2496  H   ARG A 167      10.213 -13.763  19.020  1.00 14.47           H
ATOM   2497  CA  ARG A 167      11.130 -12.367  20.398  1.00 14.47           C
ATOM   2498  HA  ARG A 167      11.061 -12.344  21.486  1.00 14.47           H
ATOM   2499  C   ARG A 167      11.089 -10.918  19.930  1.00 14.47           C
ATOM   2500  O   ARG A 167      11.832 -10.087  20.445  1.00 14.47           O
ATOM   2501  CB  ARG A 167      12.502 -12.925  20.002  1.00 14.47           C
ATOM   2502 1HB  ARG A 167      12.477 -13.205  18.950  1.00 14.47           H
ATOM   2503 2HB  ARG A 167      13.235 -12.127  20.118  1.00 14.47           H
ATOM   2504  CG  ARG A 167      12.980 -14.109  20.841  1.00 14.47           C
ATOM   2505 1HG  ARG A 167      13.161 -13.768  21.861  1.00 14.47           H
ATOM   2506 2HG  ARG A 167      12.215 -14.886  20.855  1.00 14.47           H
ATOM   2507  CD  ARG A 167      14.275 -14.681  20.264  1.00 14.47           C
ATOM   2508 1HD  ARG A 167      14.592 -15.530  20.872  1.00 14.47           H
ATOM   2509 2HD  ARG A 167      14.063 -15.042  19.260  1.00 14.47           H
ATOM   2510  NE  ARG A 167      15.359 -13.689  20.163  1.00 14.47           N
ATOM   2511  HE  ARG A 167      15.218 -12.931  19.511  1.00 14.47           H
ATOM   2512  CZ  ARG A 167      16.505 -13.680  20.825  1.00 14.47           C
ATOM   2513  NH1 ARG A 167      17.357 -12.744  20.540  1.00 14.47           N
ATOM   2514 1HH1 ARG A 167      17.091 -12.001  19.901  1.00 14.47           H
ATOM   2515 2HH1 ARG A 167      18.276 -12.762  20.976  1.00 14.47           H
ATOM   2516  NH2 ARG A 167      16.859 -14.564  21.719  1.00 14.47           N
ATOM   2517 1HH2 ARG A 167      16.211 -15.285  22.012  1.00 14.47           H
ATOM   2518 2HH2 ARG A 167      17.771 -14.482  22.147  1.00 14.47           H
ATOM   2519  N   ARG A 168      10.290 -10.609  18.922  1.00 -7.54           N
ATOM   2520  H   ARG A 168       9.655 -11.299  18.542  1.00 -7.54           H
ATOM   2521  CA  ARG A 168      10.334  -9.269  18.335  1.00 -7.54           C
ATOM   2522  HA  ARG A 168      11.358  -8.895  18.374  1.00 -7.54           H
ATOM   2523  C   ARG A 168       9.452  -8.256  19.024  1.00 -7.54           C
ATOM   2524  O   ARG A 168       8.342  -8.556  19.438  1.00 -7.54           O
ATOM   2525  CB  ARG A 168       9.899  -9.326  16.882  1.00 -7.54           C
ATOM   2526 1HB  ARG A 168       8.943  -9.846  16.809  1.00 -7.54           H
ATOM   2527 2HB  ARG A 168       9.766  -8.306  16.527  1.00 -7.54           H
ATOM   2528  CG  ARG A 168      10.913 -10.006  16.016  1.00 -7.54           C
ATOM   2529 1HG  ARG A 168      11.873  -9.503  16.121  1.00 -7.54           H
ATOM   2530 2HG  ARG A 168      11.017 -11.042  16.327  1.00 -7.54           H
ATOM   2531  CD  ARG A 168      10.474  -9.951  14.582  1.00 -7.54           C
ATOM   2532 1HD  ARG A 168      11.076 -10.648  14.001  1.00 -7.54           H
ATOM   2533 2HD  ARG A 168       9.431 -10.258  14.527  1.00 -7.54           H
ATOM   2534  NE  ARG A 168      10.628  -8.605  14.017  1.00 -7.54           N
ATOM   2535  HE  ARG A 168      11.013  -7.889  14.634  1.00 -7.54           H
ATOM   2536  CZ  ARG A 168      10.352  -8.234  12.778  1.00 -7.54           C
ATOM   2537  NH1 ARG A 168      10.704  -7.049  12.379  1.00 -7.54           N
ATOM   2538 1HH1 ARG A 168      11.136  -6.402  13.031  1.00 -7.54           H
ATOM   2539 2HH1 ARG A 168      10.533  -6.781  11.422  1.00 -7.54           H
ATOM   2540  NH2 ARG A 168       9.773  -9.011  11.908  1.00 -7.54           N
ATOM   2541 1HH2 ARG A 168       9.402  -9.901  12.213  1.00 -7.54           H
ATOM   2542 2HH2 ARG A 168       9.719  -8.710  10.943  1.00 -7.54           H
ATOM   2543  N   GLU A 169       9.928  -7.024  19.049  1.00 16.68           N
ATOM   2544  H   GLU A 169      10.890  -6.861  18.753  1.00 16.68           H
ATOM   2545  CA  GLU A 169       9.149  -5.881  19.522  1.00 16.68           C
ATOM   2546  HA  GLU A 169       8.275  -6.211  20.084  1.00 16.68           H
ATOM   2547  C   GLU A 169       8.698  -5.051  18.319  1.00 16.68           C
ATOM   2548  O   GLU A 169       7.916  -4.114  18.441  1.00 16.68           O
ATOM   2549  CB  GLU A 169      10.039  -5.009  20.412  1.00 16.68           C
ATOM   2550 1HB  GLU A 169      10.906  -4.712  19.823  1.00 16.68           H
ATOM   2551 2HB  GLU A 169       9.495  -4.109  20.696  1.00 16.68           H
ATOM   2552  CG  GLU A 169      10.533  -5.698  21.672  1.00 16.68           C
ATOM   2553 1HG  GLU A 169       9.783  -5.590  22.456  1.00 16.68           H
ATOM   2554 2HG  GLU A 169      10.680  -6.761  21.483  1.00 16.68           H
ATOM   2555  CD  GLU A 169      11.855  -5.121  22.134  1.00 16.68           C
ATOM   2556  OE1 GLU A 169      11.880  -4.091  22.848  1.00 16.68           O
ATOM   2557  OE2 GLU A 169      12.913  -5.702  21.786  1.00 16.68           O
ATOM   2558  N   ASP A 170       9.256  -5.370  17.159  1.00 18.97           N
ATOM   2559  H   ASP A 170       9.814  -6.212  17.094  1.00 18.97           H
ATOM   2560  CA  ASP A 170       9.277  -4.479  15.995  1.00 18.97           C
ATOM   2561  HA  ASP A 170       8.762  -3.556  16.262  1.00 18.97           H
ATOM   2562  C   ASP A 170       8.585  -5.048  14.753  1.00 18.97           C
ATOM   2563  O   ASP A 170       8.948  -4.751  13.610  1.00 18.97           O
ATOM   2564  CB  ASP A 170      10.729  -4.116  15.657  1.00 18.97           C
ATOM   2565 1HB  ASP A 170      10.728  -3.284  14.952  1.00 18.97           H
ATOM   2566 2HB  ASP A 170      11.236  -3.795  16.567  1.00 18.97           H
ATOM   2567  CG  ASP A 170      11.496  -5.272  15.037  1.00 18.97           C
ATOM   2568  OD1 ASP A 170      11.411  -6.408  15.544  1.00 18.97           O
ATOM   2569  OD2 ASP A 170      12.182  -5.069  14.006  1.00 18.97           O
ATOM   2570  N   VAL A 171       7.559  -5.857  14.968  1.00 28.04           N
ATOM   2571  H   VAL A 171       7.323  -6.122  15.914  1.00 28.04           H
ATOM   2572  CA  VAL A 171       6.668  -6.270  13.878  1.00 28.04           C
ATOM   2573  HA  VAL A 171       7.248  -6.413  12.967  1.00 28.04           H
ATOM   2574  C   VAL A 171       5.720  -5.082  13.705  1.00 28.04           C
ATOM   2575  O   VAL A 171       4.720  -4.957  14.410  1.00 28.04           O
ATOM   2576  CB  VAL A 171       5.874  -7.575  14.197  1.00 28.04           C
ATOM   2577  HB  VAL A 171       5.237  -7.400  15.062  1.00 28.04           H
ATOM   2578  CG1 VAL A 171       4.993  -7.991  13.006  1.00 28.04           C
ATOM   2579 1HG1 VAL A 171       4.465  -8.914  13.252  1.00 28.04           H
ATOM   2580 2HG1 VAL A 171       5.606  -8.150  12.119  1.00 28.04           H
ATOM   2581 3HG1 VAL A 171       4.252  -7.216  12.805  1.00 28.04           H
ATOM   2582  CG2 VAL A 171       6.832  -8.722  14.543  1.00 28.04           C
ATOM   2583 1HG2 VAL A 171       6.259  -9.626  14.758  1.00 28.04           H
ATOM   2584 2HG2 VAL A 171       7.409  -8.472  15.431  1.00 28.04           H
ATOM   2585 3HG2 VAL A 171       7.505  -8.920  13.710  1.00 28.04           H
ATOM   2586  N   LEU A 172       6.099  -4.133  12.860  1.00 13.01           N
ATOM   2587  H   LEU A 172       6.929  -4.272  12.300  1.00 13.01           H
ATOM   2588  CA  LEU A 172       5.403  -2.849  12.811  1.00 13.01           C
ATOM   2589  HA  LEU A 172       4.906  -2.690  13.768  1.00 13.01           H
ATOM   2590  C   LEU A 172       4.331  -2.780  11.736  1.00 13.01           C
ATOM   2591  O   LEU A 172       4.581  -3.044  10.546  1.00 13.01           O
ATOM   2592  CB  LEU A 172       6.407  -1.710  12.608  1.00 13.01           C
ATOM   2593 1HB  LEU A 172       6.926  -1.883  11.666  1.00 13.01           H
ATOM   2594 2HB  LEU A 172       5.836  -0.789  12.517  1.00 13.01           H
ATOM   2595  CG  LEU A 172       7.461  -1.486  13.703  1.00 13.01           C
ATOM   2596  HG  LEU A 172       8.013  -2.408  13.851  1.00 13.01           H
ATOM   2597  CD1 LEU A 172       8.444  -0.426  13.247  1.00 13.01           C
ATOM   2598 1HD1 LEU A 172       9.187  -0.253  14.025  1.00 13.01           H
ATOM   2599 2HD1 LEU A 172       7.927   0.510  13.042  1.00 13.01           H
ATOM   2600 3HD1 LEU A 172       8.970  -0.773  12.363  1.00 13.01           H
ATOM   2601  CD2 LEU A 172       6.853  -1.078  15.042  1.00 13.01           C
ATOM   2602 1HD2 LEU A 172       7.646  -0.883  15.764  1.00 13.01           H
ATOM   2603 2HD2 LEU A 172       6.230  -1.882  15.435  1.00 13.01           H
ATOM   2604 3HD2 LEU A 172       6.250  -0.178  14.925  1.00 13.01           H
ATOM   2605  N   GLY A 173       3.141  -2.376  12.154  1.00 14.47           N
ATOM   2606  H   GLY A 173       2.988  -2.183  13.140  1.00 14.47           H
ATOM   2607  CA  GLY A 173       2.017  -2.250  11.249  1.00 14.47           C
ATOM   2608 1HA  GLY A 173       1.268  -1.593  11.690  1.00 14.47           H
ATOM   2609 2HA  GLY A 173       2.354  -1.827  10.304  1.00 14.47           H
ATOM   2610  C   GLY A 173       1.404  -3.610  11.001  1.00 14.47           C
ATOM   2611  O   GLY A 173       1.584  -4.550  11.763  1.00 14.47           O
ATOM   2612  N   SER A 174       0.669  -3.734   9.910  1.00 28.98           N
ATOM   2613  H   SER A 174       0.584  -2.963   9.271  1.00 28.98           H
ATOM   2614  CA  SER A 174       0.040  -5.007   9.583  1.00 28.98           C
ATOM   2615  HA  SER A 174      -0.486  -5.374  10.460  1.00 28.98           H
ATOM   2616  C   SER A 174       1.093  -6.044   9.194  1.00 28.98           C
ATOM   2617  O   SER A 174       1.789  -5.901   8.181  1.00 28.98           O
ATOM   2618  CB  SER A 174      -0.973  -4.798   8.460  1.00 28.98           C
ATOM   2619 1HB  SER A 174      -1.759  -4.130   8.810  1.00 28.98           H
ATOM   2620 2HB  SER A 174      -0.465  -4.322   7.624  1.00 28.98           H
ATOM   2621  OG  SER A 174      -1.554  -6.013   8.012  1.00 28.98           O
ATOM   2622  HG  SER A 174      -2.263  -6.274   8.635  1.00 28.98           H
ATOM   2623  N   GLY A 175       1.182  -7.102   9.989  1.00 26.60           N
ATOM   2624  H   GLY A 175       0.683  -7.107  10.869  1.00 26.60           H
ATOM   2625  CA  GLY A 175       1.948  -8.280   9.609  1.00 26.60           C
ATOM   2626 1HA  GLY A 175       2.980  -7.983   9.421  1.00 26.60           H
ATOM   2627 2HA  GLY A 175       1.936  -8.991  10.435  1.00 26.60           H
ATOM   2628  C   GLY A 175       1.418  -8.978   8.363  1.00 26.60           C
ATOM   2629  O   GLY A 175       2.206  -9.163   7.431  1.00 26.60           O
ATOM   2630  N   PRO A 176       0.096  -9.229   8.224  1.00  7.50           N
ATOM   2631  CA  PRO A 176      -0.413  -9.676   6.920  1.00  7.50           C
ATOM   2632  HA  PRO A 176      -0.103 -10.703   6.727  1.00  7.50           H
ATOM   2633  C   PRO A 176      -0.038  -8.817   5.719  1.00  7.50           C
ATOM   2634  O   PRO A 176       0.232  -9.353   4.644  1.00  7.50           O
ATOM   2635  CB  PRO A 176      -1.926  -9.597   7.114  1.00  7.50           C
ATOM   2636 1HB  PRO A 176      -2.287  -8.599   6.870  1.00  7.50           H
ATOM   2637 2HB  PRO A 176      -2.435 -10.332   6.502  1.00  7.50           H
ATOM   2638  CG  PRO A 176      -2.123  -9.886   8.534  1.00  7.50           C
ATOM   2639 1HG  PRO A 176      -3.092  -9.524   8.877  1.00  7.50           H
ATOM   2640 2HG  PRO A 176      -2.032 -10.957   8.712  1.00  7.50           H
ATOM   2641  CD  PRO A 176      -1.005  -9.156   9.208  1.00  7.50           C
ATOM   2642 1HD  PRO A 176      -1.284  -8.119   9.394  1.00  7.50           H
ATOM   2643 2HD  PRO A 176      -0.732  -9.656  10.138  1.00  7.50           H
ATOM   2644  N   LEU A 177       0.009  -7.498   5.871  1.00 -2.17           N
ATOM   2645  H   LEU A 177      -0.225  -7.080   6.764  1.00 -2.17           H
ATOM   2646  CA  LEU A 177       0.409  -6.642   4.756  1.00 -2.17           C
ATOM   2647  HA  LEU A 177      -0.234  -6.861   3.905  1.00 -2.17           H
ATOM   2648  C   LEU A 177       1.838  -6.941   4.337  1.00 -2.17           C
ATOM   2649  O   LEU A 177       2.095  -7.063   3.151  1.00 -2.17           O
ATOM   2650  CB  LEU A 177       0.278  -5.156   5.100  1.00 -2.17           C
ATOM   2651 1HB  LEU A 177      -0.754  -4.974   5.389  1.00 -2.17           H
ATOM   2652 2HB  LEU A 177       0.911  -4.960   5.963  1.00 -2.17           H
ATOM   2653  CG  LEU A 177       0.659  -4.121   4.029  1.00 -2.17           C
ATOM   2654  HG  LEU A 177       1.704  -4.267   3.766  1.00 -2.17           H
ATOM   2655  CD1 LEU A 177      -0.178  -4.245   2.757  1.00 -2.17           C
ATOM   2656 1HD1 LEU A 177       0.113  -3.472   2.046  1.00 -2.17           H
ATOM   2657 2HD1 LEU A 177      -1.235  -4.150   2.997  1.00 -2.17           H
ATOM   2658 3HD1 LEU A 177       0.001  -5.214   2.292  1.00 -2.17           H
ATOM   2659  CD2 LEU A 177       0.513  -2.719   4.614  1.00 -2.17           C
ATOM   2660 1HD2 LEU A 177       0.839  -1.979   3.883  1.00 -2.17           H
ATOM   2661 2HD2 LEU A 177       1.143  -2.625   5.501  1.00 -2.17           H
ATOM   2662 3HD2 LEU A 177      -0.526  -2.530   4.888  1.00 -2.17           H
ATOM   2663  N   ALA A 178       2.752  -7.121   5.279  1.00 -3.53           N
ATOM   2664  H   ALA A 178       2.489  -7.058   6.255  1.00 -3.53           H
ATOM   2665  CA  ALA A 178       4.141  -7.423   4.932  1.00 -3.53           C
ATOM   2666  HA  ALA A 178       4.519  -6.622   4.296  1.00 -3.53           H
ATOM   2667  C   ALA A 178       4.248  -8.739   4.146  1.00 -3.53           C
ATOM   2668  O   ALA A 178       4.997  -8.839   3.172  1.00 -3.53           O
ATOM   2669  CB  ALA A 178       4.989  -7.486   6.211  1.00 -3.53           C
ATOM   2670 1HB  ALA A 178       4.907  -6.545   6.757  1.00 -3.53           H
ATOM   2671 2HB  ALA A 178       6.034  -7.660   5.948  1.00 -3.53           H
ATOM   2672 3HB  ALA A 178       4.647  -8.301   6.851  1.00 -3.53           H
ATOM   2673  N   ILE A 179       3.474  -9.736   4.552  1.00 -3.47           N
ATOM   2674  H   ILE A 179       2.876  -9.599   5.361  1.00 -3.47           H
ATOM   2675  CA  ILE A 179       3.483 -11.041   3.886  1.00 -3.47           C
ATOM   2676  HA  ILE A 179       4.513 -11.385   3.801  1.00 -3.47           H
ATOM   2677  C   ILE A 179       2.923 -10.881   2.467  1.00 -3.47           C
ATOM   2678  O   ILE A 179       3.523 -11.341   1.492  1.00 -3.47           O
ATOM   2679  CB  ILE A 179       2.677 -12.092   4.716  1.00 -3.47           C
ATOM   2680  HB  ILE A 179       1.658 -11.725   4.843  1.00 -3.47           H
ATOM   2681  CG1 ILE A 179       3.324 -12.261   6.109  1.00 -3.47           C
ATOM   2682 1HG1 ILE A 179       4.285 -12.762   5.984  1.00 -3.47           H
ATOM   2683 2HG1 ILE A 179       3.519 -11.280   6.535  1.00 -3.47           H
ATOM   2684  CG2 ILE A 179       2.624 -13.456   3.988  1.00 -3.47           C
ATOM   2685 1HG2 ILE A 179       1.987 -14.152   4.538  1.00 -3.47           H
ATOM   2686 2HG2 ILE A 179       3.626 -13.880   3.911  1.00 -3.47           H
ATOM   2687 3HG2 ILE A 179       2.208 -13.341   2.989  1.00 -3.47           H
ATOM   2688  CD1 ILE A 179       2.502 -13.039   7.139  1.00 -3.47           C
ATOM   2689 1HD1 ILE A 179       3.036 -13.058   8.089  1.00 -3.47           H
ATOM   2690 2HD1 ILE A 179       2.344 -14.066   6.810  1.00 -3.47           H
ATOM   2691 3HD1 ILE A 179       1.536 -12.555   7.288  1.00 -3.47           H
ATOM   2692  N   GLY A 180       1.814 -10.170   2.320  1.00-17.70           N
ATOM   2693  H   GLY A 180       1.344  -9.788   3.138  1.00-17.70           H
ATOM   2694  CA  GLY A 180       1.252  -9.942   0.996  1.00-17.70           C
ATOM   2695 1HA  GLY A 180       1.094 -10.905   0.510  1.00-17.70           H
ATOM   2696 2HA  GLY A 180       0.289  -9.447   1.097  1.00-17.70           H
ATOM   2697  C   GLY A 180       2.135  -9.099   0.096  1.00-17.70           C
ATOM   2698  O   GLY A 180       2.233  -9.349  -1.105  1.00-17.70           O
ATOM   2699  N   LEU A 181       2.829  -8.121   0.661  1.00 -9.13           N
ATOM   2700  H   LEU A 181       2.703  -7.934   1.655  1.00 -9.13           H
ATOM   2701  CA  LEU A 181       3.769  -7.288  -0.090  1.00 -9.13           C
ATOM   2702  HA  LEU A 181       3.260  -6.855  -0.950  1.00 -9.13           H
ATOM   2703  C   LEU A 181       4.932  -8.123  -0.609  1.00 -9.13           C
ATOM   2704  O   LEU A 181       5.387  -7.914  -1.733  1.00 -9.13           O
ATOM   2705  CB  LEU A 181       4.320  -6.161   0.792  1.00 -9.13           C
ATOM   2706 1HB  LEU A 181       4.578  -6.594   1.757  1.00 -9.13           H
ATOM   2707 2HB  LEU A 181       5.246  -5.815   0.344  1.00 -9.13           H
ATOM   2708  CG  LEU A 181       3.438  -4.926   1.039  1.00 -9.13           C
ATOM   2709  HG  LEU A 181       2.486  -5.256   1.446  1.00 -9.13           H
ATOM   2710  CD1 LEU A 181       4.114  -4.024   2.072  1.00 -9.13           C
ATOM   2711 1HD1 LEU A 181       3.464  -3.180   2.299  1.00 -9.13           H
ATOM   2712 2HD1 LEU A 181       5.069  -3.660   1.693  1.00 -9.13           H
ATOM   2713 3HD1 LEU A 181       4.279  -4.585   2.992  1.00 -9.13           H
ATOM   2714  CD2 LEU A 181       3.143  -4.111  -0.221  1.00 -9.13           C
ATOM   2715 1HD2 LEU A 181       2.462  -3.299   0.024  1.00 -9.13           H
ATOM   2716 2HD2 LEU A 181       2.658  -4.740  -0.965  1.00 -9.13           H
ATOM   2717 3HD2 LEU A 181       4.063  -3.703  -0.636  1.00 -9.13           H
ATOM   2718  N   SER A 182       5.372  -9.102   0.168  1.00 -5.70           N
ATOM   2719  H   SER A 182       4.981  -9.221   1.098  1.00 -5.70           H
ATOM   2720  CA  SER A 182       6.424 -10.013  -0.282  1.00 -5.70           C
ATOM   2721  HA  SER A 182       7.298  -9.424  -0.558  1.00 -5.70           H
ATOM   2722  C   SER A 182       5.960 -10.795  -1.510  1.00 -5.70           C
ATOM   2723  O   SER A 182       6.650 -10.846  -2.531  1.00 -5.70           O
ATOM   2724  CB  SER A 182       6.814 -10.975   0.843  1.00 -5.70           C
ATOM   2725 1HB  SER A 182       7.053 -10.395   1.734  1.00 -5.70           H
ATOM   2726 2HB  SER A 182       5.981 -11.640   1.067  1.00 -5.70           H
ATOM   2727  OG  SER A 182       7.945 -11.741   0.472  1.00 -5.70           O
ATOM   2728  HG  SER A 182       8.290 -12.183   1.255  1.00 -5.70           H
ATOM   2729  N   VAL A 183       4.748 -11.337  -1.456  1.00-10.55           N
ATOM   2730  H   VAL A 183       4.203 -11.252  -0.603  1.00-10.55           H
ATOM   2731  CA  VAL A 183       4.185 -12.066  -2.598  1.00-10.55           C
ATOM   2732  HA  VAL A 183       4.868 -12.868  -2.871  1.00-10.55           H
ATOM   2733  C   VAL A 183       4.053 -11.132  -3.796  1.00-10.55           C
ATOM   2734  O   VAL A 183       4.369 -11.517  -4.931  1.00-10.55           O
ATOM   2735  CB  VAL A 183       2.797 -12.686  -2.247  1.00-10.55           C
ATOM   2736  HB  VAL A 183       2.120 -11.889  -1.945  1.00-10.55           H
ATOM   2737  CG1 VAL A 183       2.170 -13.434  -3.440  1.00-10.55           C
ATOM   2738 1HG1 VAL A 183       1.207 -13.854  -3.141  1.00-10.55           H
ATOM   2739 2HG1 VAL A 183       2.834 -14.231  -3.772  1.00-10.55           H
ATOM   2740 3HG1 VAL A 183       1.987 -12.740  -4.259  1.00-10.55           H
ATOM   2741  CG2 VAL A 183       2.939 -13.657  -1.089  1.00-10.55           C
ATOM   2742 1HG2 VAL A 183       1.987 -14.127  -0.870  1.00-10.55           H
ATOM   2743 2HG2 VAL A 183       3.251 -13.127  -0.193  1.00-10.55           H
ATOM   2744 3HG2 VAL A 183       3.674 -14.426  -1.327  1.00-10.55           H
ATOM   2745  N   THR A 184       3.629  -9.902  -3.542  1.00 -4.47           N
ATOM   2746  H   THR A 184       3.407  -9.647  -2.584  1.00 -4.47           H
ATOM   2747  CA  THR A 184       3.441  -8.913  -4.601  1.00 -4.47           C
ATOM   2748  HA  THR A 184       2.742  -9.321  -5.330  1.00 -4.47           H
ATOM   2749  C   THR A 184       4.763  -8.635  -5.297  1.00 -4.47           C
ATOM   2750  O   THR A 184       4.852  -8.791  -6.506  1.00 -4.47           O
ATOM   2751  CB  THR A 184       2.887  -7.562  -4.064  1.00 -4.47           C
ATOM   2752  HB  THR A 184       3.645  -7.075  -3.451  1.00 -4.47           H
ATOM   2753  OG1 THR A 184       1.729  -7.797  -3.259  1.00 -4.47           O
ATOM   2754  HG1 THR A 184       1.976  -8.375  -2.519  1.00 -4.47           H
ATOM   2755  CG2 THR A 184       2.463  -6.621  -5.181  1.00 -4.47           C
ATOM   2756 1HG2 THR A 184       2.042  -5.715  -4.744  1.00 -4.47           H
ATOM   2757 2HG2 THR A 184       1.706  -7.101  -5.803  1.00 -4.47           H
ATOM   2758 3HG2 THR A 184       3.322  -6.349  -5.794  1.00 -4.47           H
ATOM   2759  N   THR A 185       5.805  -8.256  -4.570  1.00 15.06           N
ATOM   2760  H   THR A 185       5.743  -8.226  -3.553  1.00 15.06           H
ATOM   2761  CA  THR A 185       7.029  -7.790  -5.228  1.00 15.06           C
ATOM   2762  HA  THR A 185       6.729  -7.086  -6.002  1.00 15.06           H
ATOM   2763  C   THR A 185       7.757  -8.923  -5.940  1.00 15.06           C
ATOM   2764  O   THR A 185       8.314  -8.732  -7.019  1.00 15.06           O
ATOM   2765  CB  THR A 185       7.939  -7.015  -4.246  1.00 15.06           C
ATOM   2766  HB  THR A 185       7.308  -6.327  -3.695  1.00 15.06           H
ATOM   2767  OG1 THR A 185       8.906  -6.255  -4.974  1.00 15.06           O
ATOM   2768  HG1 THR A 185       8.499  -5.437  -5.279  1.00 15.06           H
ATOM   2769  CG2 THR A 185       8.671  -7.894  -3.242  1.00 15.06           C
ATOM   2770 1HG2 THR A 185       9.215  -7.257  -2.546  1.00 15.06           H
ATOM   2771 2HG2 THR A 185       9.381  -8.543  -3.754  1.00 15.06           H
ATOM   2772 3HG2 THR A 185       7.960  -8.494  -2.677  1.00 15.06           H
ATOM   2773  N   CYS A 186       7.649 -10.139  -5.422  1.00  0.94           N
ATOM   2774  H   CYS A 186       7.189 -10.274  -4.528  1.00  0.94           H
ATOM   2775  CA  CYS A 186       8.210 -11.286  -6.121  1.00  0.94           C
ATOM   2776  HA  CYS A 186       9.262 -11.097  -6.337  1.00  0.94           H
ATOM   2777  C   CYS A 186       7.491 -11.524  -7.446  1.00  0.94           C
ATOM   2778  O   CYS A 186       8.120 -11.796  -8.468  1.00  0.94           O
ATOM   2779  CB  CYS A 186       8.100 -12.519  -5.236  1.00  0.94           C
ATOM   2780 1HB  CYS A 186       7.058 -12.673  -4.952  1.00  0.94           H
ATOM   2781 2HB  CYS A 186       8.432 -13.381  -5.812  1.00  0.94           H
ATOM   2782  SG  CYS A 186       9.112 -12.385  -3.738  1.00  0.94           S
ATOM   2783  HG  CYS A 186       8.259 -11.622  -3.035  1.00  0.94           H
ATOM   2784  N   HIS A 187       6.174 -11.364  -7.454  1.00 11.40           N
ATOM   2785  H   HIS A 187       5.696 -11.103  -6.597  1.00 11.40           H
ATOM   2786  CA  HIS A 187       5.402 -11.519  -8.688  1.00 11.40           C
ATOM   2787  HA  HIS A 187       5.614 -12.494  -9.124  1.00 11.40           H
ATOM   2788  C   HIS A 187       5.769 -10.473  -9.736  1.00 11.40           C
ATOM   2789  O   HIS A 187       5.827 -10.799 -10.916  1.00 11.40           O
ATOM   2790  CB  HIS A 187       3.901 -11.412  -8.412  1.00 11.40           C
ATOM   2791 1HB  HIS A 187       3.721 -10.716  -7.596  1.00 11.40           H
ATOM   2792 2HB  HIS A 187       3.435 -11.009  -9.305  1.00 11.40           H
ATOM   2793  CG  HIS A 187       3.238 -12.718  -8.113  1.00 11.40           C
ATOM   2794  ND1 HIS A 187       3.346 -13.369  -6.893  1.00 11.40           N
ATOM   2795  HD1 HIS A 187       3.838 -12.999  -6.079  1.00 11.40           H
ATOM   2796  CD2 HIS A 187       2.468 -13.533  -8.879  1.00 11.40           C
ATOM   2797  HD2 HIS A 187       2.162 -13.341  -9.899  1.00 11.40           H
ATOM   2798  CE1 HIS A 187       2.724 -14.537  -6.970  1.00 11.40           C
ATOM   2799  HE1 HIS A 187       2.703 -15.294  -6.196  1.00 11.40           H
ATOM   2800  NE2 HIS A 187       2.190 -14.659  -8.163  1.00 11.40           N
ATOM   2801  HE2 HIS A 187       1.715 -15.483  -8.522  1.00 11.40           H
ATOM   2802  N   VAL A 188       6.049  -9.245  -9.315  1.00 20.24           N
ATOM   2803  H   VAL A 188       6.046  -9.055  -8.320  1.00 20.24           H
ATOM   2804  CA  VAL A 188       6.342  -8.134 -10.233  1.00 20.24           C
ATOM   2805  HA  VAL A 188       5.478  -7.988 -10.880  1.00 20.24           H
ATOM   2806  C   VAL A 188       7.523  -8.453 -11.166  1.00 20.24           C
ATOM   2807  O   VAL A 188       7.541  -8.002 -12.310  1.00 20.24           O
ATOM   2808  CB  VAL A 188       6.562  -6.805  -9.426  1.00 20.24           C
ATOM   2809  HB  VAL A 188       7.344  -6.968  -8.688  1.00 20.24           H
ATOM   2810  CG1 VAL A 188       6.964  -5.643 -10.299  1.00 20.24           C
ATOM   2811 1HG1 VAL A 188       7.178  -4.779  -9.673  1.00 20.24           H
ATOM   2812 2HG1 VAL A 188       6.162  -5.395 -10.992  1.00 20.24           H
ATOM   2813 3HG1 VAL A 188       7.862  -5.877 -10.865  1.00 20.24           H
ATOM   2814  CG2 VAL A 188       5.274  -6.355  -8.711  1.00 20.24           C
ATOM   2815 1HG2 VAL A 188       5.496  -5.518  -8.050  1.00 20.24           H
ATOM   2816 2HG2 VAL A 188       4.866  -7.157  -8.119  1.00 20.24           H
ATOM   2817 3HG2 VAL A 188       4.520  -6.048  -9.438  1.00 20.24           H
ATOM   2818  N   GLY A 189       8.447  -9.308 -10.745  1.00 37.56           N
ATOM   2819  H   GLY A 189       8.440  -9.625  -9.785  1.00 37.56           H
ATOM   2820  CA  GLY A 189       9.439  -9.839 -11.674  1.00 37.56           C
ATOM   2821 1HA  GLY A 189       9.538  -9.175 -12.533  1.00 37.56           H
ATOM   2822 2HA  GLY A 189      10.401  -9.870 -11.167  1.00 37.56           H
ATOM   2823  C   GLY A 189       9.131 -11.236 -12.189  1.00 37.56           C
ATOM   2824  O   GLY A 189       9.112 -11.509 -13.391  1.00 37.56           O
ATOM   2825  N   ALA A 190       8.893 -12.165 -11.273  1.00 -0.17           N
ATOM   2826  H   ALA A 190       8.792 -11.907 -10.298  1.00 -0.17           H
ATOM   2827  CA  ALA A 190       8.880 -13.582 -11.620  1.00 -0.17           C
ATOM   2828  HA  ALA A 190       9.735 -13.750 -12.277  1.00 -0.17           H
ATOM   2829  C   ALA A 190       7.655 -14.107 -12.380  1.00 -0.17           C
ATOM   2830  O   ALA A 190       7.686 -15.254 -12.814  1.00 -0.17           O
ATOM   2831  CB  ALA A 190       9.122 -14.415 -10.354  1.00 -0.17           C
ATOM   2832 1HB  ALA A 190      10.100 -14.178  -9.937  1.00 -0.17           H
ATOM   2833 2HB  ALA A 190       9.094 -15.479 -10.599  1.00 -0.17           H
ATOM   2834 3HB  ALA A 190       8.358 -14.199  -9.609  1.00 -0.17           H
ATOM   2835  N   ILE A 191       6.599 -13.328 -12.593  1.00 13.13           N
ATOM   2836  H   ILE A 191       6.569 -12.386 -12.215  1.00 13.13           H
ATOM   2837  CA  ILE A 191       5.473 -13.836 -13.395  1.00 13.13           C
ATOM   2838  HA  ILE A 191       5.102 -14.753 -12.942  1.00 13.13           H
ATOM   2839  C   ILE A 191       5.961 -14.178 -14.797  1.00 13.13           C
ATOM   2840  O   ILE A 191       5.644 -15.241 -15.326  1.00 13.13           O
ATOM   2841  CB  ILE A 191       4.294 -12.832 -13.516  1.00 13.13           C
ATOM   2842  HB  ILE A 191       4.707 -11.863 -13.788  1.00 13.13           H
ATOM   2843  CG1 ILE A 191       3.563 -12.720 -12.173  1.00 13.13           C
ATOM   2844 1HG1 ILE A 191       2.875 -13.562 -12.082  1.00 13.13           H
ATOM   2845 2HG1 ILE A 191       4.284 -12.795 -11.363  1.00 13.13           H
ATOM   2846  CG2 ILE A 191       3.252 -13.254 -14.598  1.00 13.13           C
ATOM   2847 1HG2 ILE A 191       2.406 -12.567 -14.611  1.00 13.13           H
ATOM   2848 2HG2 ILE A 191       2.882 -14.263 -14.397  1.00 13.13           H
ATOM   2849 3HG2 ILE A 191       3.703 -13.235 -15.591  1.00 13.13           H
ATOM   2850  CD1 ILE A 191       2.787 -11.422 -12.005  1.00 13.13           C
ATOM   2851 1HD1 ILE A 191       2.113 -11.508 -11.156  1.00 13.13           H
ATOM   2852 2HD1 ILE A 191       2.209 -11.203 -12.899  1.00 13.13           H
ATOM   2853 3HD1 ILE A 191       3.475 -10.595 -11.832  1.00 13.13           H
ATOM   2854  N   LYS A 192       6.768 -13.320 -15.404  1.00 13.67           N
ATOM   2855  H   LYS A 192       7.075 -12.477 -14.936  1.00 13.67           H
ATOM   2856  CA  LYS A 192       7.181 -13.589 -16.781  1.00 13.67           C
ATOM   2857  HA  LYS A 192       6.309 -13.905 -17.352  1.00 13.67           H
ATOM   2858  C   LYS A 192       8.183 -14.726 -16.872  1.00 13.67           C
ATOM   2859  O   LYS A 192       8.245 -15.411 -17.882  1.00 13.67           O
ATOM   2860  CB  LYS A 192       7.766 -12.342 -17.431  1.00 13.67           C
ATOM   2861 1HB  LYS A 192       8.611 -12.004 -16.830  1.00 13.67           H
ATOM   2862 2HB  LYS A 192       8.146 -12.632 -18.409  1.00 13.67           H
ATOM   2863  CG  LYS A 192       6.808 -11.164 -17.618  1.00 13.67           C
ATOM   2864 1HG  LYS A 192       6.503 -10.805 -16.636  1.00 13.67           H
ATOM   2865 2HG  LYS A 192       7.351 -10.361 -18.117  1.00 13.67           H
ATOM   2866  CD  LYS A 192       5.539 -11.475 -18.434  1.00 13.67           C
ATOM   2867 1HD  LYS A 192       4.962 -12.242 -17.917  1.00 13.67           H
ATOM   2868 2HD  LYS A 192       4.930 -10.573 -18.477  1.00 13.67           H
ATOM   2869  CE  LYS A 192       5.809 -11.942 -19.868  1.00 13.67           C
ATOM   2870 1HE  LYS A 192       6.351 -11.162 -20.406  1.00 13.67           H
ATOM   2871 2HE  LYS A 192       6.410 -12.853 -19.851  1.00 13.67           H
ATOM   2872  NZ  LYS A 192       4.511 -12.226 -20.564  1.00 13.67           N
ATOM   2873 1HZ  LYS A 192       4.691 -12.563 -21.503  1.00 13.67           H
ATOM   2874 2HZ  LYS A 192       3.960 -11.377 -20.619  1.00 13.67           H
ATOM   2875 3HZ  LYS A 192       3.992 -12.933 -20.054  1.00 13.67           H
ATOM   2876  N   TYR A 193       8.918 -14.949 -15.795  1.00  4.13           N
ATOM   2877  H   TYR A 193       8.828 -14.337 -15.004  1.00  4.13           H
ATOM   2878  CA  TYR A 193       9.826 -16.087 -15.715  1.00  4.13           C
ATOM   2879  HA  TYR A 193      10.411 -16.159 -16.633  1.00  4.13           H
ATOM   2880  C   TYR A 193       9.053 -17.395 -15.534  1.00  4.13           C
ATOM   2881  O   TYR A 193       9.146 -18.301 -16.357  1.00  4.13           O
ATOM   2882  CB  TYR A 193      10.777 -15.911 -14.524  1.00  4.13           C
ATOM   2883 1HB  TYR A 193      10.211 -15.573 -13.658  1.00  4.13           H
ATOM   2884 2HB  TYR A 193      11.211 -16.881 -14.288  1.00  4.13           H
ATOM   2885  CG  TYR A 193      11.919 -14.955 -14.775  1.00  4.13           C
ATOM   2886  CD1 TYR A 193      11.731 -13.553 -14.748  1.00  4.13           C
ATOM   2887  HD1 TYR A 193      10.757 -13.136 -14.535  1.00  4.13           H
ATOM   2888  CD2 TYR A 193      13.210 -15.456 -15.039  1.00  4.13           C
ATOM   2889  HD2 TYR A 193      13.387 -16.523 -15.052  1.00  4.13           H
ATOM   2890  CE1 TYR A 193      12.818 -12.673 -15.011  1.00  4.13           C
ATOM   2891  HE1 TYR A 193      12.670 -11.602 -14.996  1.00  4.13           H
ATOM   2892  CE2 TYR A 193      14.294 -14.582 -15.281  1.00  4.13           C
ATOM   2893  HE2 TYR A 193      15.281 -14.979 -15.466  1.00  4.13           H
ATOM   2894  CZ  TYR A 193      14.087 -13.206 -15.265  1.00  4.13           C
ATOM   2895  OH  TYR A 193      15.158 -12.390 -15.482  1.00  4.13           O
ATOM   2896  HH  TYR A 193      14.923 -11.459 -15.453  1.00  4.13           H
ATOM   2897  N   THR A 194       8.336 -17.509 -14.424  1.00 -5.32           N
ATOM   2898  H   THR A 194       8.239 -16.711 -13.802  1.00 -5.32           H
ATOM   2899  CA  THR A 194       7.791 -18.790 -13.971  1.00 -5.32           C
ATOM   2900  HA  THR A 194       7.988 -19.555 -14.717  1.00 -5.32           H
ATOM   2901  C   THR A 194       6.302 -18.805 -13.650  1.00 -5.32           C
ATOM   2902  O   THR A 194       5.754 -19.831 -13.273  1.00 -5.32           O
ATOM   2903  CB  THR A 194       8.470 -19.196 -12.643  1.00 -5.32           C
ATOM   2904  HB  THR A 194       8.103 -20.173 -12.331  1.00 -5.32           H
ATOM   2905  OG1 THR A 194       8.157 -18.221 -11.647  1.00 -5.32           O
ATOM   2906  HG1 THR A 194       8.077 -18.695 -10.798  1.00 -5.32           H
ATOM   2907  CG2 THR A 194       9.983 -19.229 -12.733  1.00 -5.32           C
ATOM   2908 1HG2 THR A 194      10.371 -19.866 -11.938  1.00 -5.32           H
ATOM   2909 2HG2 THR A 194      10.382 -18.226 -12.605  1.00 -5.32           H
ATOM   2910 3HG2 THR A 194      10.305 -19.624 -13.694  1.00 -5.32           H
ATOM   2911  N   GLY A 195       5.667 -17.644 -13.691  1.00  6.92           N
ATOM   2912  H   GLY A 195       6.131 -16.834 -14.084  1.00  6.92           H
ATOM   2913  CA  GLY A 195       4.319 -17.485 -13.165  1.00  6.92           C
ATOM   2914 1HA  GLY A 195       3.820 -16.693 -13.721  1.00  6.92           H
ATOM   2915 2HA  GLY A 195       3.757 -18.407 -13.302  1.00  6.92           H
ATOM   2916  C   GLY A 195       4.311 -17.113 -11.691  1.00  6.92           C
ATOM   2917  O   GLY A 195       3.272 -16.725 -11.155  1.00  6.92           O
ATOM   2918  N   ALA A 196       5.481 -17.183 -11.062  1.00 25.78           N
ATOM   2919  H   ALA A 196       6.289 -17.506 -11.583  1.00 25.78           H
ATOM   2920  CA  ALA A 196       5.697 -16.855  -9.650  1.00 25.78           C
ATOM   2921  HA  ALA A 196       6.716 -17.151  -9.400  1.00 25.78           H
ATOM   2922  C   ALA A 196       4.765 -17.622  -8.704  1.00 25.78           C
ATOM   2923  O   ALA A 196       3.971 -17.025  -7.973  1.00 25.78           O
ATOM   2924  CB  ALA A 196       5.596 -15.341  -9.437  1.00 25.78           C
ATOM   2925 1HB  ALA A 196       6.280 -14.832 -10.108  1.00 25.78           H
ATOM   2926 2HB  ALA A 196       5.845 -15.100  -8.404  1.00 25.78           H
ATOM   2927 3HB  ALA A 196       4.584 -15.013  -9.656  1.00 25.78           H
ATOM   2928  N   SER A 197       4.834 -18.943  -8.716  1.00 -5.73           N
ATOM   2929  H   SER A 197       5.561 -19.407  -9.258  1.00 -5.73           H
ATOM   2930  CA  SER A 197       3.892 -19.726  -7.921  1.00 -5.73           C
ATOM   2931  HA  SER A 197       2.882 -19.396  -8.161  1.00 -5.73           H
ATOM   2932  C   SER A 197       4.101 -19.533  -6.430  1.00 -5.73           C
ATOM   2933  O   SER A 197       3.146 -19.228  -5.724  1.00 -5.73           O
ATOM   2934  CB  SER A 197       3.998 -21.211  -8.227  1.00 -5.73           C
ATOM   2935 1HB  SER A 197       3.793 -21.380  -9.284  1.00 -5.73           H
ATOM   2936 2HB  SER A 197       5.001 -21.563  -7.990  1.00 -5.73           H
ATOM   2937  OG  SER A 197       3.062 -21.917  -7.441  1.00 -5.73           O
ATOM   2938  HG  SER A 197       2.816 -22.727  -7.918  1.00 -5.73           H
ATOM   2939  N   MET A 198       5.336 -19.695  -5.961  1.00 11.57           N
ATOM   2940  H   MET A 198       6.072 -19.954  -6.629  1.00 11.57           H
ATOM   2941  CA  MET A 198       5.740 -19.569  -4.549  1.00 11.57           C
ATOM   2942  HA  MET A 198       6.811 -19.758  -4.514  1.00 11.57           H
ATOM   2943  C   MET A 198       5.065 -20.558  -3.592  1.00 11.57           C
ATOM   2944  O   MET A 198       5.161 -20.427  -2.368  1.00 11.57           O
ATOM   2945  CB  MET A 198       5.496 -18.148  -4.011  1.00 11.57           C
ATOM   2946 1HB  MET A 198       4.432 -18.042  -3.805  1.00 11.57           H
ATOM   2947 2HB  MET A 198       6.030 -18.037  -3.068  1.00 11.57           H
ATOM   2948  CG  MET A 198       5.898 -17.022  -4.951  1.00 11.57           C
ATOM   2949 1HG  MET A 198       6.969 -17.075  -5.118  1.00 11.57           H
ATOM   2950 2HG  MET A 198       5.390 -17.156  -5.903  1.00 11.57           H
ATOM   2951  SD  MET A 198       5.477 -15.385  -4.326  1.00 11.57           S
ATOM   2952  CE  MET A 198       6.772 -15.161  -3.129  1.00 11.57           C
ATOM   2953 1HE  MET A 198       6.647 -14.210  -2.613  1.00 11.57           H
ATOM   2954 2HE  MET A 198       7.743 -15.166  -3.627  1.00 11.57           H
ATOM   2955 3HE  MET A 198       6.751 -15.971  -2.402  1.00 11.57           H
ATOM   2956  N   ASN A 199       4.267 -21.464  -4.141  1.00 -5.47           N
ATOM   2957  H   ASN A 199       4.258 -21.573  -5.147  1.00 -5.47           H
ATOM   2958  CA  ASN A 199       3.271 -22.198  -3.369  1.00 -5.47           C
ATOM   2959  HA  ASN A 199       3.675 -22.448  -2.392  1.00 -5.47           H
ATOM   2960  C   ASN A 199       2.843 -23.469  -4.113  1.00 -5.47           C
ATOM   2961  O   ASN A 199       2.131 -23.379  -5.114  1.00 -5.47           O
ATOM   2962  CB  ASN A 199       2.074 -21.251  -3.188  1.00 -5.47           C
ATOM   2963 1HB  ASN A 199       2.418 -20.341  -2.702  1.00 -5.47           H
ATOM   2964 2HB  ASN A 199       1.698 -20.979  -4.167  1.00 -5.47           H
ATOM   2965  CG  ASN A 199       0.950 -21.839  -2.371  1.00 -5.47           C
ATOM   2966  OD1 ASN A 199       0.663 -23.023  -2.394  1.00 -5.47           O
ATOM   2967  ND2 ASN A 199       0.265 -20.988  -1.671  1.00 -5.47           N
ATOM   2968 1HD2 ASN A 199      -0.524 -21.321  -1.128  1.00 -5.47           H
ATOM   2969 2HD2 ASN A 199       0.541 -20.019  -1.622  1.00 -5.47           H
ATOM   2970  N   PRO A 200       3.241 -24.661  -3.633  1.00-21.40           N
ATOM   2971  CA  PRO A 200       2.829 -25.864  -4.374  1.00-21.40           C
ATOM   2972  HA  PRO A 200       3.326 -25.868  -5.344  1.00-21.40           H
ATOM   2973  C   PRO A 200       1.325 -26.064  -4.610  1.00-21.40           C
ATOM   2974  O   PRO A 200       0.921 -26.504  -5.686  1.00-21.40           O
ATOM   2975  CB  PRO A 200       3.379 -26.997  -3.505  1.00-21.40           C
ATOM   2976 1HB  PRO A 200       2.619 -27.346  -2.809  1.00-21.40           H
ATOM   2977 2HB  PRO A 200       3.727 -27.814  -4.126  1.00-21.40           H
ATOM   2978  CG  PRO A 200       4.516 -26.401  -2.772  1.00-21.40           C
ATOM   2979 1HG  PRO A 200       4.720 -26.953  -1.855  1.00-21.40           H
ATOM   2980 2HG  PRO A 200       5.399 -26.386  -3.406  1.00-21.40           H
ATOM   2981  CD  PRO A 200       4.088 -25.005  -2.475  1.00-21.40           C
ATOM   2982 1HD  PRO A 200       3.515 -24.965  -1.551  1.00-21.40           H
ATOM   2983 2HD  PRO A 200       4.956 -24.349  -2.415  1.00-21.40           H
ATOM   2984  N   ALA A 201       0.474 -25.718  -3.650  1.00 -6.96           N
ATOM   2985  H   ALA A 201       0.819 -25.305  -2.796  1.00 -6.96           H
ATOM   2986  CA  ALA A 201      -0.971 -25.910  -3.809  1.00 -6.96           C
ATOM   2987  HA  ALA A 201      -1.146 -26.922  -4.174  1.00 -6.96           H
ATOM   2988  C   ALA A 201      -1.549 -24.925  -4.833  1.00 -6.96           C
ATOM   2989  O   ALA A 201      -2.503 -25.232  -5.545  1.00 -6.96           O
ATOM   2990  CB  ALA A 201      -1.686 -25.754  -2.457  1.00 -6.96           C
ATOM   2991 1HB  ALA A 201      -1.336 -26.518  -1.762  1.00 -6.96           H
ATOM   2992 2HB  ALA A 201      -2.761 -25.878  -2.598  1.00 -6.96           H
ATOM   2993 3HB  ALA A 201      -1.494 -24.764  -2.039  1.00 -6.96           H
ATOM   2994  N   ARG A 202      -0.949 -23.744  -4.916  1.00  9.68           N
ATOM   2995  H   ARG A 202      -0.146 -23.566  -4.322  1.00  9.68           H
ATOM   2996  CA  ARG A 202      -1.404 -22.702  -5.843  1.00  9.68           C
ATOM   2997  HA  ARG A 202      -2.466 -22.517  -5.678  1.00  9.68           H
ATOM   2998  C   ARG A 202      -1.237 -23.151  -7.287  1.00  9.68           C
ATOM   2999  O   ARG A 202      -2.075 -22.830  -8.109  1.00  9.68           O
ATOM   3000  CB  ARG A 202      -0.628 -21.408  -5.592  1.00  9.68           C
ATOM   3001 1HB  ARG A 202      -0.672 -21.205  -4.524  1.00  9.68           H
ATOM   3002 2HB  ARG A 202       0.411 -21.581  -5.871  1.00  9.68           H
ATOM   3003  CG  ARG A 202      -1.108 -20.160  -6.328  1.00  9.68           C
ATOM   3004 1HG  ARG A 202      -1.073 -20.343  -7.403  1.00  9.68           H
ATOM   3005 2HG  ARG A 202      -2.132 -19.926  -6.036  1.00  9.68           H
ATOM   3006  CD  ARG A 202      -0.194 -18.976  -6.002  1.00  9.68           C
ATOM   3007 1HD  ARG A 202       0.828 -19.272  -6.229  1.00  9.68           H
ATOM   3008 2HD  ARG A 202      -0.457 -18.142  -6.650  1.00  9.68           H
ATOM   3009  NE  ARG A 202      -0.281 -18.535  -4.597  1.00  9.68           N
ATOM   3010  HE  ARG A 202      -1.047 -18.908  -4.061  1.00  9.68           H
ATOM   3011  CZ  ARG A 202       0.537 -17.684  -3.986  1.00  9.68           C
ATOM   3012  NH1 ARG A 202       0.311 -17.340  -2.751  1.00  9.68           N
ATOM   3013 1HH1 ARG A 202      -0.496 -17.682  -2.254  1.00  9.68           H
ATOM   3014 2HH1 ARG A 202       0.960 -16.748  -2.266  1.00  9.68           H
ATOM   3015  NH2 ARG A 202       1.635 -17.215  -4.512  1.00  9.68           N
ATOM   3016 1HH2 ARG A 202       1.982 -17.641  -5.365  1.00  9.68           H
ATOM   3017 2HH2 ARG A 202       2.173 -16.522  -4.028  1.00  9.68           H
ATOM   3018  N   SER A 203      -0.199 -23.918  -7.588  1.00-10.19           N
ATOM   3019  H   SER A 203       0.526 -24.084  -6.901  1.00-10.19           H
ATOM   3020  CA  SER A 203      -0.100 -24.552  -8.906  1.00-10.19           C
ATOM   3021  HA  SER A 203      -0.428 -23.842  -9.666  1.00-10.19           H
ATOM   3022  C   SER A 203      -0.970 -25.804  -9.017  1.00-10.19           C
ATOM   3023  O   SER A 203      -1.544 -26.073 -10.065  1.00-10.19           O
ATOM   3024  CB  SER A 203       1.347 -24.941  -9.199  1.00-10.19           C
ATOM   3025 1HB  SER A 203       1.691 -25.642  -8.437  1.00-10.19           H
ATOM   3026 2HB  SER A 203       1.405 -25.420 -10.176  1.00-10.19           H
ATOM   3027  OG  SER A 203       2.172 -23.792  -9.183  1.00-10.19           O
ATOM   3028  HG  SER A 203       2.102 -23.342 -10.040  1.00-10.19           H
ATOM   3029  N   PHE A 204      -1.064 -26.584  -7.948  1.00 -7.97           N
ATOM   3030  H   PHE A 204      -0.584 -26.325  -7.094  1.00 -7.97           H
ATOM   3031  CA  PHE A 204      -1.796 -27.855  -7.973  1.00 -7.97           C
ATOM   3032  HA  PHE A 204      -1.333 -28.510  -8.709  1.00 -7.97           H
ATOM   3033  C   PHE A 204      -3.264 -27.717  -8.364  1.00 -7.97           C
ATOM   3034  O   PHE A 204      -3.751 -28.482  -9.191  1.00 -7.97           O
ATOM   3035  CB  PHE A 204      -1.701 -28.524  -6.598  1.00 -7.97           C
ATOM   3036 1HB  PHE A 204      -0.649 -28.629  -6.335  1.00 -7.97           H
ATOM   3037 2HB  PHE A 204      -2.178 -27.881  -5.863  1.00 -7.97           H
ATOM   3038  CG  PHE A 204      -2.355 -29.875  -6.533  1.00 -7.97           C
ATOM   3039  CD1 PHE A 204      -1.651 -31.027  -6.924  1.00 -7.97           C
ATOM   3040  HD1 PHE A 204      -0.636 -30.943  -7.285  1.00 -7.97           H
ATOM   3041  CD2 PHE A 204      -3.681 -30.002  -6.074  1.00 -7.97           C
ATOM   3042  HD2 PHE A 204      -4.233 -29.126  -5.765  1.00 -7.97           H
ATOM   3043  CE1 PHE A 204      -2.264 -32.304  -6.865  1.00 -7.97           C
ATOM   3044  HE1 PHE A 204      -1.715 -33.184  -7.167  1.00 -7.97           H
ATOM   3045  CE2 PHE A 204      -4.309 -31.269  -6.022  1.00 -7.97           C
ATOM   3046  HE2 PHE A 204      -5.330 -31.355  -5.683  1.00 -7.97           H
ATOM   3047  CZ  PHE A 204      -3.600 -32.422  -6.420  1.00 -7.97           C
ATOM   3048  HZ  PHE A 204      -4.079 -33.390  -6.394  1.00 -7.97           H
ATOM   3049  N   GLY A 205      -3.960 -26.736  -7.803  1.00 22.86           N
ATOM   3050  H   GLY A 205      -3.506 -26.107  -7.149  1.00 22.86           H
ATOM   3051  CA  GLY A 205      -5.374 -26.566  -8.113  1.00 22.86           C
ATOM   3052 1HA  GLY A 205      -5.903 -27.464  -7.791  1.00 22.86           H
ATOM   3053 2HA  GLY A 205      -5.763 -25.717  -7.552  1.00 22.86           H
ATOM   3054  C   GLY A 205      -5.691 -26.353  -9.585  1.00 22.86           C
ATOM   3055  O   GLY A 205      -6.368 -27.194 -10.184  1.00 22.86           O
ATOM   3056  N   PRO A 206      -5.204 -25.274 -10.224  1.00  9.51           N
ATOM   3057  CA  PRO A 206      -5.548 -25.165 -11.644  1.00  9.51           C
ATOM   3058  HA  PRO A 206      -6.627 -25.250 -11.773  1.00  9.51           H
ATOM   3059  C   PRO A 206      -4.878 -26.211 -12.529  1.00  9.51           C
ATOM   3060  O   PRO A 206      -5.430 -26.525 -13.572  1.00  9.51           O
ATOM   3061  CB  PRO A 206      -5.107 -23.741 -11.996  1.00  9.51           C
ATOM   3062 1HB  PRO A 206      -4.817 -23.666 -13.043  1.00  9.51           H
ATOM   3063 2HB  PRO A 206      -5.907 -23.035 -11.772  1.00  9.51           H
ATOM   3064  CG  PRO A 206      -3.959 -23.497 -11.095  1.00  9.51           C
ATOM   3065 1HG  PRO A 206      -3.069 -23.997 -11.477  1.00  9.51           H
ATOM   3066 2HG  PRO A 206      -3.777 -22.428 -10.974  1.00  9.51           H
ATOM   3067  CD  PRO A 206      -4.395 -24.121  -9.793  1.00  9.51           C
ATOM   3068 1HD  PRO A 206      -3.529 -24.448  -9.221  1.00  9.51           H
ATOM   3069 2HD  PRO A 206      -5.003 -23.422  -9.216  1.00  9.51           H
ATOM   3070  N   ALA A 207      -3.758 -26.814 -12.144  1.00-19.13           N
ATOM   3071  H   ALA A 207      -3.280 -26.536 -11.296  1.00-19.13           H
ATOM   3072  CA  ALA A 207      -3.204 -27.908 -12.942  1.00-19.13           C
ATOM   3073  HA  ALA A 207      -3.056 -27.558 -13.965  1.00-19.13           H
ATOM   3074  C   ALA A 207      -4.172 -29.092 -12.972  1.00-19.13           C
ATOM   3075  O   ALA A 207      -4.411 -29.677 -14.023  1.00-19.13           O
ATOM   3076  CB  ALA A 207      -1.868 -28.346 -12.381  1.00-19.13           C
ATOM   3077 1HB  ALA A 207      -1.192 -27.493 -12.352  1.00-19.13           H
ATOM   3078 2HB  ALA A 207      -1.442 -29.113 -13.029  1.00-19.13           H
ATOM   3079 3HB  ALA A 207      -1.994 -28.751 -11.375  1.00-19.13           H
ATOM   3080  N   LEU A 208      -4.762 -29.419 -11.831  1.00-18.29           N
ATOM   3081  H   LEU A 208      -4.531 -28.915 -10.979  1.00-18.29           H
ATOM   3082  CA  LEU A 208      -5.725 -30.515 -11.758  1.00-18.29           C
ATOM   3083  HA  LEU A 208      -5.250 -31.419 -12.138  1.00-18.29           H
ATOM   3084  C   LEU A 208      -6.948 -30.229 -12.628  1.00-18.29           C
ATOM   3085  O   LEU A 208      -7.467 -31.119 -13.305  1.00-18.29           O
ATOM   3086  CB  LEU A 208      -6.128 -30.739 -10.294  1.00-18.29           C
ATOM   3087 1HB  LEU A 208      -5.211 -30.825  -9.711  1.00-18.29           H
ATOM   3088 2HB  LEU A 208      -6.652 -29.848  -9.950  1.00-18.29           H
ATOM   3089  CG  LEU A 208      -7.006 -31.956  -9.958  1.00-18.29           C
ATOM   3090  HG  LEU A 208      -7.946 -31.868 -10.502  1.00-18.29           H
ATOM   3091  CD1 LEU A 208      -6.353 -33.283 -10.339  1.00-18.29           C
ATOM   3092 1HD1 LEU A 208      -6.987 -34.111 -10.023  1.00-18.29           H
ATOM   3093 2HD1 LEU A 208      -5.376 -33.375  -9.862  1.00-18.29           H
ATOM   3094 3HD1 LEU A 208      -6.235 -33.339 -11.421  1.00-18.29           H
ATOM   3095  CD2 LEU A 208      -7.313 -31.960  -8.464  1.00-18.29           C
ATOM   3096 1HD2 LEU A 208      -7.951 -32.809  -8.222  1.00-18.29           H
ATOM   3097 2HD2 LEU A 208      -7.840 -31.044  -8.196  1.00-18.29           H
ATOM   3098 3HD2 LEU A 208      -6.389 -32.032  -7.890  1.00-18.29           H
ATOM   3099  N   VAL A 209      -7.392 -28.981 -12.660  1.00 -2.32           N
ATOM   3100  H   VAL A 209      -6.939 -28.279 -12.086  1.00 -2.32           H
ATOM   3101  CA  VAL A 209      -8.537 -28.605 -13.496  1.00 -2.32           C
ATOM   3102  HA  VAL A 209      -9.321 -29.349 -13.360  1.00 -2.32           H
ATOM   3103  C   VAL A 209      -8.179 -28.582 -14.988  1.00 -2.32           C
ATOM   3104  O   VAL A 209      -8.940 -29.080 -15.816  1.00 -2.32           O
ATOM   3105  CB  VAL A 209      -9.104 -27.217 -13.062  1.00 -2.32           C
ATOM   3106  HB  VAL A 209      -8.317 -26.469 -13.153  1.00 -2.32           H
ATOM   3107  CG1 VAL A 209     -10.299 -26.781 -13.928  1.00 -2.32           C
ATOM   3108 1HG1 VAL A 209     -10.721 -25.854 -13.538  1.00 -2.32           H
ATOM   3109 2HG1 VAL A 209     -11.069 -27.555 -13.927  1.00 -2.32           H
ATOM   3110 3HG1 VAL A 209      -9.971 -26.602 -14.952  1.00 -2.32           H
ATOM   3111  CG2 VAL A 209      -9.564 -27.265 -11.602  1.00 -2.32           C
ATOM   3112 1HG2 VAL A 209      -9.920 -26.281 -11.303  1.00 -2.32           H
ATOM   3113 2HG2 VAL A 209      -8.741 -27.533 -10.943  1.00 -2.32           H
ATOM   3114 3HG2 VAL A 209     -10.376 -27.983 -11.488  1.00 -2.32           H
ATOM   3115  N   THR A 210      -7.039 -28.015 -15.358  1.00 -2.06           N
ATOM   3116  H   THR A 210      -6.398 -27.668 -14.650  1.00 -2.06           H
ATOM   3117  CA  THR A 210      -6.720 -27.770 -16.772  1.00 -2.06           C
ATOM   3118  HA  THR A 210      -7.648 -27.686 -17.336  1.00 -2.06           H
ATOM   3119  C   THR A 210      -5.857 -28.806 -17.471  1.00 -2.06           C
ATOM   3120  O   THR A 210      -5.739 -28.783 -18.691  1.00 -2.06           O
ATOM   3121  CB  THR A 210      -5.936 -26.454 -16.937  1.00 -2.06           C
ATOM   3122  HB  THR A 210      -5.721 -26.293 -17.994  1.00 -2.06           H
ATOM   3123  OG1 THR A 210      -4.711 -26.544 -16.205  1.00 -2.06           O
ATOM   3124  HG1 THR A 210      -4.910 -26.370 -15.272  1.00 -2.06           H
ATOM   3125  CG2 THR A 210      -6.714 -25.270 -16.403  1.00 -2.06           C
ATOM   3126 1HG2 THR A 210      -6.224 -24.352 -16.726  1.00 -2.06           H
ATOM   3127 2HG2 THR A 210      -6.744 -25.286 -15.315  1.00 -2.06           H
ATOM   3128 3HG2 THR A 210      -7.733 -25.290 -16.786  1.00 -2.06           H
ATOM   3129  N   GLY A 211      -5.207 -29.686 -16.727  1.00-17.70           N
ATOM   3130  H   GLY A 211      -5.298 -29.673 -15.714  1.00-17.70           H
ATOM   3131  CA  GLY A 211      -4.313 -30.660 -17.331  1.00-17.70           C
ATOM   3132 1HA  GLY A 211      -4.198 -31.499 -16.648  1.00-17.70           H
ATOM   3133 2HA  GLY A 211      -4.749 -31.026 -18.261  1.00-17.70           H
ATOM   3134  C   GLY A 211      -2.935 -30.099 -17.631  1.00-17.70           C
ATOM   3135  O   GLY A 211      -2.070 -30.814 -18.150  1.00-17.70           O
ATOM   3136  N   LEU A 212      -2.706 -28.836 -17.297  1.00 18.13           N
ATOM   3137  H   LEU A 212      -3.446 -28.295 -16.868  1.00 18.13           H
ATOM   3138  CA  LEU A 212      -1.411 -28.192 -17.508  1.00 18.13           C
ATOM   3139  HA  LEU A 212      -0.966 -28.581 -18.424  1.00 18.13           H
ATOM   3140  C   LEU A 212      -0.466 -28.503 -16.354  1.00 18.13           C
ATOM   3141  O   LEU A 212      -0.448 -27.824 -15.338  1.00 18.13           O
ATOM   3142  CB  LEU A 212      -1.569 -26.673 -17.639  1.00 18.13           C
ATOM   3143 1HB  LEU A 212      -2.041 -26.311 -16.727  1.00 18.13           H
ATOM   3144 2HB  LEU A 212      -0.571 -26.240 -17.692  1.00 18.13           H
ATOM   3145  CG  LEU A 212      -2.375 -26.121 -18.822  1.00 18.13           C
ATOM   3146  HG  LEU A 212      -3.379 -26.543 -18.797  1.00 18.13           H
ATOM   3147  CD1 LEU A 212      -2.485 -24.612 -18.655  1.00 18.13           C
ATOM   3148 1HD1 LEU A 212      -3.067 -24.198 -19.476  1.00 18.13           H
ATOM   3149 2HD1 LEU A 212      -1.495 -24.156 -18.639  1.00 18.13           H
ATOM   3150 3HD1 LEU A 212      -3.005 -24.386 -17.722  1.00 18.13           H
ATOM   3151  CD2 LEU A 212      -1.740 -26.453 -20.173  1.00 18.13           C
ATOM   3152 1HD2 LEU A 212      -2.338 -26.018 -20.975  1.00 18.13           H
ATOM   3153 2HD2 LEU A 212      -1.729 -27.532 -20.317  1.00 18.13           H
ATOM   3154 3HD2 LEU A 212      -0.719 -26.071 -20.217  1.00 18.13           H
ATOM   3155  N   TRP A 213       0.342 -29.536 -16.521  1.00 -6.06           N
ATOM   3156  H   TRP A 213       0.280 -30.082 -17.376  1.00 -6.06           H
ATOM   3157  CA  TRP A 213       1.316 -29.947 -15.511  1.00 -6.06           C
ATOM   3158  HA  TRP A 213       1.155 -29.390 -14.589  1.00 -6.06           H
ATOM   3159  C   TRP A 213       2.710 -29.615 -16.033  1.00 -6.06           C
ATOM   3160  O   TRP A 213       3.712 -30.230 -15.659  1.00 -6.06           O
ATOM   3161  CB  TRP A 213       1.145 -31.436 -15.202  1.00 -6.06           C
ATOM   3162 1HB  TRP A 213       1.180 -32.001 -16.132  1.00 -6.06           H
ATOM   3163 2HB  TRP A 213       1.958 -31.765 -14.556  1.00 -6.06           H
ATOM   3164  CG  TRP A 213      -0.160 -31.703 -14.499  1.00 -6.06           C
ATOM   3165  CD1 TRP A 213      -1.387 -31.839 -15.065  1.00 -6.06           C
ATOM   3166  HD1 TRP A 213      -1.566 -31.813 -16.132  1.00 -6.06           H
ATOM   3167  CD2 TRP A 213      -0.384 -31.819 -13.080  1.00 -6.06           C
ATOM   3168  NE1 TRP A 213      -2.363 -31.997 -14.124  1.00 -6.06           N
ATOM   3169  HE1 TRP A 213      -3.351 -32.089 -14.323  1.00 -6.06           H
ATOM   3170  CE2 TRP A 213      -1.784 -31.996 -12.888  1.00 -6.06           C
ATOM   3171  CE3 TRP A 213       0.456 -31.797 -11.948  1.00 -6.06           C
ATOM   3172  HE3 TRP A 213       1.522 -31.688 -12.062  1.00 -6.06           H
ATOM   3173  CZ2 TRP A 213      -2.359 -32.134 -11.610  1.00 -6.06           C
ATOM   3174  HZ2 TRP A 213      -3.419 -32.286 -11.494  1.00 -6.06           H
ATOM   3175  CZ3 TRP A 213      -0.122 -31.918 -10.656  1.00 -6.06           C
ATOM   3176  HZ3 TRP A 213       0.507 -31.893  -9.779  1.00 -6.06           H
ATOM   3177  CH2 TRP A 213      -1.529 -32.082 -10.508  1.00 -6.06           C
ATOM   3178  HH2 TRP A 213      -1.956 -32.179  -9.522  1.00 -6.06           H
ATOM   3179  N   GLU A 214       2.760 -28.635 -16.923  1.00 20.85           N
ATOM   3180  H   GLU A 214       1.918 -28.136 -17.156  1.00 20.85           H
ATOM   3181  CA  GLU A 214       4.010 -28.239 -17.561  1.00 20.85           C
ATOM   3182  HA  GLU A 214       4.447 -29.127 -18.015  1.00 20.85           H
ATOM   3183  C   GLU A 214       5.009 -27.692 -16.542  1.00 20.85           C
ATOM   3184  O   GLU A 214       4.766 -26.684 -15.882  1.00 20.85           O
ATOM   3185  CB  GLU A 214       3.756 -27.212 -18.668  1.00 20.85           C
ATOM   3186 1HB  GLU A 214       2.993 -27.611 -19.337  1.00 20.85           H
ATOM   3187 2HB  GLU A 214       3.384 -26.287 -18.227  1.00 20.85           H
ATOM   3188  CG  GLU A 214       5.014 -26.910 -19.476  1.00 20.85           C
ATOM   3189 1HG  GLU A 214       4.801 -26.127 -20.205  1.00 20.85           H
ATOM   3190 2HG  GLU A 214       5.786 -26.547 -18.799  1.00 20.85           H
ATOM   3191  CD  GLU A 214       5.531 -28.143 -20.194  1.00 20.85           C
ATOM   3192  OE1 GLU A 214       4.858 -28.623 -21.135  1.00 20.85           O
ATOM   3193  OE2 GLU A 214       6.607 -28.668 -19.826  1.00 20.85           O
ATOM   3194  N   ASN A 215       6.106 -28.428 -16.397  1.00 -7.28           N
ATOM   3195  H   ASN A 215       6.176 -29.266 -16.970  1.00 -7.28           H
ATOM   3196  CA  ASN A 215       7.182 -28.163 -15.438  1.00 -7.28           C
ATOM   3197  HA  ASN A 215       7.868 -29.008 -15.467  1.00 -7.28           H
ATOM   3198  C   ASN A 215       6.669 -28.060 -14.002  1.00 -7.28           C
ATOM   3199  O   ASN A 215       7.279 -27.403 -13.168  1.00 -7.28           O
ATOM   3200  CB  ASN A 215       7.986 -26.918 -15.839  1.00 -7.28           C
ATOM   3201 1HB  ASN A 215       7.316 -26.065 -15.920  1.00 -7.28           H
ATOM   3202 2HB  ASN A 215       8.729 -26.705 -15.072  1.00 -7.28           H
ATOM   3203  CG  ASN A 215       8.721 -27.107 -17.136  1.00 -7.28           C
ATOM   3204  OD1 ASN A 215       9.500 -28.041 -17.274  1.00 -7.28           O
ATOM   3205  ND2 ASN A 215       8.490 -26.246 -18.084  1.00 -7.28           N
ATOM   3206 1HD2 ASN A 215       9.004 -26.327 -18.954  1.00 -7.28           H
ATOM   3207 2HD2 ASN A 215       7.809 -25.520 -17.954  1.00 -7.28           H
ATOM   3208  N   HIS A 216       5.570 -28.738 -13.694  1.00 22.15           N
ATOM   3209  H   HIS A 216       5.132 -29.320 -14.402  1.00 22.15           H
ATOM   3210  CA  HIS A 216       4.892 -28.589 -12.402  1.00 22.15           C
ATOM   3211  HA  HIS A 216       4.528 -27.567 -12.336  1.00 22.15           H
ATOM   3212  C   HIS A 216       5.780 -28.852 -11.182  1.00 22.15           C
ATOM   3213  O   HIS A 216       5.607 -28.263 -10.115  1.00 22.15           O
ATOM   3214  CB  HIS A 216       3.686 -29.530 -12.366  1.00 22.15           C
ATOM   3215 1HB  HIS A 216       3.164 -29.454 -13.313  1.00 22.15           H
ATOM   3216 2HB  HIS A 216       4.035 -30.555 -12.244  1.00 22.15           H
ATOM   3217  CG  HIS A 216       2.703 -29.216 -11.284  1.00 22.15           C
ATOM   3218  ND1 HIS A 216       1.516 -28.558 -11.487  1.00 22.15           N
ATOM   3219  HD1 HIS A 216       1.162 -28.214 -12.368  1.00 22.15           H
ATOM   3220  CD2 HIS A 216       2.707 -29.527  -9.963  1.00 22.15           C
ATOM   3221  HD2 HIS A 216       3.495 -30.070  -9.461  1.00 22.15           H
ATOM   3222  CE1 HIS A 216       0.885 -28.467 -10.320  1.00 22.15           C
ATOM   3223  HE1 HIS A 216      -0.078 -27.993 -10.186  1.00 22.15           H
ATOM   3224  NE2 HIS A 216       1.574 -29.037  -9.353  1.00 22.15           N
ATOM   3225  N   TRP A 217       6.780 -29.702 -11.355  1.00  6.29           N
ATOM   3226  H   TRP A 217       6.919 -30.120 -12.260  1.00  6.29           H
ATOM   3227  CA  TRP A 217       7.702 -30.037 -10.277  1.00  6.29           C
ATOM   3228  HA  TRP A 217       7.119 -30.428  -9.443  1.00  6.29           H
ATOM   3229  C   TRP A 217       8.516 -28.857  -9.753  1.00  6.29           C
ATOM   3230  O   TRP A 217       8.930 -28.882  -8.593  1.00  6.29           O
ATOM   3231  CB  TRP A 217       8.660 -31.132 -10.748  1.00  6.29           C
ATOM   3232 1HB  TRP A 217       9.238 -31.474  -9.890  1.00  6.29           H
ATOM   3233 2HB  TRP A 217       8.075 -31.972 -11.122  1.00  6.29           H
ATOM   3234  CG  TRP A 217       9.627 -30.692 -11.824  1.00  6.29           C
ATOM   3235  CD1 TRP A 217       9.463 -30.784 -13.173  1.00  6.29           C
ATOM   3236  HD1 TRP A 217       8.571 -31.162 -13.651  1.00  6.29           H
ATOM   3237  CD2 TRP A 217      10.956 -30.165 -11.640  1.00  6.29           C
ATOM   3238  NE1 TRP A 217      10.587 -30.388 -13.847  1.00  6.29           N
ATOM   3239  HE1 TRP A 217      10.689 -30.391 -14.858  1.00  6.29           H
ATOM   3240  CE2 TRP A 217      11.544 -30.044 -12.932  1.00  6.29           C
ATOM   3241  CE3 TRP A 217      11.720 -29.797 -10.513  1.00  6.29           C
ATOM   3242  HE3 TRP A 217      11.302 -29.874  -9.520  1.00  6.29           H
ATOM   3243  CZ2 TRP A 217      12.881 -29.639 -13.113  1.00  6.29           C
ATOM   3244  HZ2 TRP A 217      13.325 -29.626 -14.094  1.00  6.29           H
ATOM   3245  CZ3 TRP A 217      13.041 -29.311 -10.703  1.00  6.29           C
ATOM   3246  HZ3 TRP A 217      13.628 -28.992  -9.858  1.00  6.29           H
ATOM   3247  CH2 TRP A 217      13.607 -29.250 -12.005  1.00  6.29           C
ATOM   3248  HH2 TRP A 217      14.623 -28.903 -12.128  1.00  6.29           H
ATOM   3249  N   VAL A 218       8.735 -27.811 -10.544  1.00  4.06           N
ATOM   3250  H   VAL A 218       8.345 -27.777 -11.482  1.00  4.06           H
ATOM   3251  CA  VAL A 218       9.571 -26.701 -10.076  1.00  4.06           C
ATOM   3252  HA  VAL A 218      10.476 -27.126  -9.643  1.00  4.06           H
ATOM   3253  C   VAL A 218       8.838 -25.948  -8.975  1.00  4.06           C
ATOM   3254  O   VAL A 218       9.458 -25.430  -8.053  1.00  4.06           O
ATOM   3255  CB  VAL A 218      10.013 -25.723 -11.210  1.00  4.06           C
ATOM   3256  HB  VAL A 218      10.742 -25.037 -10.786  1.00  4.06           H
ATOM   3257  CG1 VAL A 218      10.695 -26.490 -12.343  1.00  4.06           C
ATOM   3258 1HG1 VAL A 218      11.105 -25.785 -13.065  1.00  4.06           H
ATOM   3259 2HG1 VAL A 218       9.987 -27.146 -12.850  1.00  4.06           H
ATOM   3260 3HG1 VAL A 218      11.518 -27.083 -11.945  1.00  4.06           H
ATOM   3261  CG2 VAL A 218       8.865 -24.872 -11.758  1.00  4.06           C
ATOM   3262 1HG2 VAL A 218       9.157 -24.408 -12.696  1.00  4.06           H
ATOM   3263 2HG2 VAL A 218       8.623 -24.084 -11.047  1.00  4.06           H
ATOM   3264 3HG2 VAL A 218       7.976 -25.471 -11.933  1.00  4.06           H
ATOM   3265  N   TYR A 219       7.511 -25.986  -9.031  1.00 18.59           N
ATOM   3266  H   TYR A 219       7.066 -26.490  -9.787  1.00 18.59           H
ATOM   3267  CA  TYR A 219       6.646 -25.302  -8.074  1.00 18.59           C
ATOM   3268  HA  TYR A 219       7.089 -24.336  -7.832  1.00 18.59           H
ATOM   3269  C   TYR A 219       6.482 -26.095  -6.790  1.00 18.59           C
ATOM   3270  O   TYR A 219       5.848 -25.643  -5.847  1.00 18.59           O
ATOM   3271  CB  TYR A 219       5.274 -25.074  -8.702  1.00 18.59           C
ATOM   3272 1HB  TYR A 219       4.784 -26.036  -8.842  1.00 18.59           H
ATOM   3273 2HB  TYR A 219       4.668 -24.470  -8.027  1.00 18.59           H
ATOM   3274  CG  TYR A 219       5.377 -24.382 -10.040  1.00 18.59           C
ATOM   3275  CD1 TYR A 219       4.906 -25.005 -11.211  1.00 18.59           C
ATOM   3276  HD1 TYR A 219       4.413 -25.962 -11.141  1.00 18.59           H
ATOM   3277  CD2 TYR A 219       5.982 -23.115 -10.150  1.00 18.59           C
ATOM   3278  HD2 TYR A 219       6.358 -22.620  -9.267  1.00 18.59           H
ATOM   3279  CE1 TYR A 219       5.080 -24.393 -12.481  1.00 18.59           C
ATOM   3280  HE1 TYR A 219       4.739 -24.881 -13.383  1.00 18.59           H
ATOM   3281  CE2 TYR A 219       6.118 -22.482 -11.404  1.00 18.59           C
ATOM   3282  HE2 TYR A 219       6.568 -21.503 -11.469  1.00 18.59           H
ATOM   3283  CZ  TYR A 219       5.683 -23.135 -12.558  1.00 18.59           C
ATOM   3284  OH  TYR A 219       5.849 -22.515 -13.763  1.00 18.59           O
ATOM   3285  HH  TYR A 219       6.004 -21.566 -13.654  1.00 18.59           H
ATOM   3286  N   TRP A 220       7.096 -27.267  -6.748  1.00 25.22           N
ATOM   3287  H   TRP A 220       7.564 -27.609  -7.576  1.00 25.22           H
ATOM   3288  CA  TRP A 220       7.172 -28.051  -5.522  1.00 25.22           C
ATOM   3289  HA  TRP A 220       6.525 -27.618  -4.762  1.00 25.22           H
ATOM   3290  C   TRP A 220       8.601 -27.986  -5.007  1.00 25.22           C
ATOM   3291  O   TRP A 220       8.833 -27.546  -3.887  1.00 25.22           O
ATOM   3292  CB  TRP A 220       6.727 -29.496  -5.774  1.00 25.22           C
ATOM   3293 1HB  TRP A 220       7.235 -29.878  -6.658  1.00 25.22           H
ATOM   3294 2HB  TRP A 220       7.009 -30.106  -4.916  1.00 25.22           H
ATOM   3295  CG  TRP A 220       5.237 -29.601  -5.972  1.00 25.22           C
ATOM   3296  CD1 TRP A 220       4.509 -29.102  -7.005  1.00 25.22           C
ATOM   3297  HD1 TRP A 220       4.936 -28.588  -7.859  1.00 25.22           H
ATOM   3298  CD2 TRP A 220       4.270 -30.187  -5.076  1.00 25.22           C
ATOM   3299  NE1 TRP A 220       3.172 -29.308  -6.823  1.00 25.22           N
ATOM   3300  HE1 TRP A 220       2.452 -29.002  -7.476  1.00 25.22           H
ATOM   3301  CE2 TRP A 220       2.981 -29.968  -5.646  1.00 25.22           C
ATOM   3302  CE3 TRP A 220       4.355 -30.843  -3.831  1.00 25.22           C
ATOM   3303  HE3 TRP A 220       5.316 -31.018  -3.370  1.00 25.22           H
ATOM   3304  CZ2 TRP A 220       1.792 -30.374  -5.006  1.00 25.22           C
ATOM   3305  HZ2 TRP A 220       0.829 -30.184  -5.457  1.00 25.22           H
ATOM   3306  CZ3 TRP A 220       3.157 -31.268  -3.190  1.00 25.22           C
ATOM   3307  HZ3 TRP A 220       3.212 -31.786  -2.243  1.00 25.22           H
ATOM   3308  CH2 TRP A 220       1.887 -31.012  -3.783  1.00 25.22           C
ATOM   3309  HH2 TRP A 220       0.986 -31.329  -3.277  1.00 25.22           H
ATOM   3310  N   LEU A 221       9.570 -28.380  -5.823  1.00 -0.76           N
ATOM   3311  H   LEU A 221       9.352 -28.657  -6.777  1.00 -0.76           H
ATOM   3312  CA  LEU A 221      10.952 -28.481  -5.353  1.00 -0.76           C
ATOM   3313  HA  LEU A 221      10.952 -29.123  -4.473  1.00 -0.76           H
ATOM   3314  C   LEU A 221      11.529 -27.131  -4.938  1.00 -0.76           C
ATOM   3315  O   LEU A 221      12.204 -27.036  -3.916  1.00 -0.76           O
ATOM   3316  CB  LEU A 221      11.840 -29.111  -6.435  1.00 -0.76           C
ATOM   3317 1HB  LEU A 221      11.337 -30.000  -6.817  1.00 -0.76           H
ATOM   3318 2HB  LEU A 221      11.925 -28.400  -7.257  1.00 -0.76           H
ATOM   3319  CG  LEU A 221      13.261 -29.519  -6.003  1.00 -0.76           C
ATOM   3320  HG  LEU A 221      13.734 -28.673  -5.513  1.00 -0.76           H
ATOM   3321  CD1 LEU A 221      13.257 -30.687  -5.026  1.00 -0.76           C
ATOM   3322 1HD1 LEU A 221      14.282 -30.977  -4.792  1.00 -0.76           H
ATOM   3323 2HD1 LEU A 221      12.742 -31.538  -5.469  1.00 -0.76           H
ATOM   3324 3HD1 LEU A 221      12.760 -30.395  -4.103  1.00 -0.76           H
ATOM   3325  CD2 LEU A 221      14.104 -29.884  -7.210  1.00 -0.76           C
ATOM   3326 1HD2 LEU A 221      15.094 -30.210  -6.890  1.00 -0.76           H
ATOM   3327 2HD2 LEU A 221      14.232 -29.005  -7.840  1.00 -0.76           H
ATOM   3328 3HD2 LEU A 221      13.632 -30.684  -7.783  1.00 -0.76           H
ATOM   3329  N   GLY A 222      11.240 -26.088  -5.704  1.00 10.45           N
ATOM   3330  H   GLY A 222      10.654 -26.195  -6.524  1.00 10.45           H
ATOM   3331  CA  GLY A 222      11.745 -24.765  -5.376  1.00 10.45           C
ATOM   3332 1HA  GLY A 222      12.818 -24.829  -5.203  1.00 10.45           H
ATOM   3333 2HA  GLY A 222      11.569 -24.091  -6.215  1.00 10.45           H
ATOM   3334  C   GLY A 222      11.098 -24.183  -4.135  1.00 10.45           C
ATOM   3335  O   GLY A 222      11.790 -23.961  -3.137  1.00 10.45           O
ATOM   3336  N   PRO A 223       9.775 -23.941  -4.136  1.00 18.94           N
ATOM   3337  CA  PRO A 223       9.173 -23.384  -2.924  1.00 18.94           C
ATOM   3338  HA  PRO A 223       9.584 -22.393  -2.758  1.00 18.94           H
ATOM   3339  C   PRO A 223       9.343 -24.182  -1.639  1.00 18.94           C
ATOM   3340  O   PRO A 223       9.547 -23.578  -0.588  1.00 18.94           O
ATOM   3341  CB  PRO A 223       7.690 -23.273  -3.301  1.00 18.94           C
ATOM   3342 1HB  PRO A 223       7.154 -24.179  -3.021  1.00 18.94           H
ATOM   3343 2HB  PRO A 223       7.232 -22.403  -2.834  1.00 18.94           H
ATOM   3344  CG  PRO A 223       7.709 -23.109  -4.757  1.00 18.94           C
ATOM   3345 1HG  PRO A 223       6.738 -23.341  -5.192  1.00 18.94           H
ATOM   3346 2HG  PRO A 223       8.012 -22.094  -5.016  1.00 18.94           H
ATOM   3347  CD  PRO A 223       8.751 -24.093  -5.182  1.00 18.94           C
ATOM   3348 1HD  PRO A 223       8.355 -25.108  -5.175  1.00 18.94           H
ATOM   3349 2HD  PRO A 223       9.141 -23.832  -6.163  1.00 18.94           H
ATOM   3350  N   LEU A 224       9.299 -25.509  -1.674  1.00 -7.69           N
ATOM   3351  H   LEU A 224       9.130 -26.008  -2.542  1.00 -7.69           H
ATOM   3352  CA  LEU A 224       9.486 -26.265  -0.435  1.00 -7.69           C
ATOM   3353  HA  LEU A 224       8.813 -25.865   0.323  1.00 -7.69           H
ATOM   3354  C   LEU A 224      10.908 -26.097   0.089  1.00 -7.69           C
ATOM   3355  O   LEU A 224      11.100 -25.915   1.288  1.00 -7.69           O
ATOM   3356  CB  LEU A 224       9.177 -27.754  -0.631  1.00 -7.69           C
ATOM   3357 1HB  LEU A 224       9.772 -28.115  -1.469  1.00 -7.69           H
ATOM   3358 2HB  LEU A 224       9.509 -28.285   0.261  1.00 -7.69           H
ATOM   3359  CG  LEU A 224       7.705 -28.132  -0.875  1.00 -7.69           C
ATOM   3360  HG  LEU A 224       7.320 -27.534  -1.699  1.00 -7.69           H
ATOM   3361  CD1 LEU A 224       7.595 -29.600  -1.263  1.00 -7.69           C
ATOM   3362 1HD1 LEU A 224       6.551 -29.849  -1.456  1.00 -7.69           H
ATOM   3363 2HD1 LEU A 224       7.969 -30.234  -0.459  1.00 -7.69           H
ATOM   3364 3HD1 LEU A 224       8.168 -29.783  -2.171  1.00 -7.69           H
ATOM   3365  CD2 LEU A 224       6.841 -27.870   0.351  1.00 -7.69           C
ATOM   3366 1HD2 LEU A 224       5.824 -28.218   0.169  1.00 -7.69           H
ATOM   3367 2HD2 LEU A 224       6.805 -26.805   0.554  1.00 -7.69           H
ATOM   3368 3HD2 LEU A 224       7.247 -28.392   1.217  1.00 -7.69           H
ATOM   3369  N   LEU A 225      11.905 -26.115  -0.787  1.00-11.20           N
ATOM   3370  H   LEU A 225      11.721 -26.261  -1.773  1.00-11.20           H
ATOM   3371  CA  LEU A 225      13.283 -25.911  -0.342  1.00-11.20           C
ATOM   3372  HA  LEU A 225      13.504 -26.614   0.461  1.00-11.20           H
ATOM   3373  C   LEU A 225      13.480 -24.499   0.200  1.00-11.20           C
ATOM   3374  O   LEU A 225      14.037 -24.317   1.281  1.00-11.20           O
ATOM   3375  CB  LEU A 225      14.258 -26.133  -1.503  1.00-11.20           C
ATOM   3376 1HB  LEU A 225      14.131 -27.150  -1.871  1.00-11.20           H
ATOM   3377 2HB  LEU A 225      13.979 -25.452  -2.306  1.00-11.20           H
ATOM   3378  CG  LEU A 225      15.748 -25.899  -1.203  1.00-11.20           C
ATOM   3379  HG  LEU A 225      15.871 -24.884  -0.832  1.00-11.20           H
ATOM   3380  CD1 LEU A 225      16.298 -26.862  -0.153  1.00-11.20           C
ATOM   3381 1HD1 LEU A 225      17.372 -26.707  -0.037  1.00-11.20           H
ATOM   3382 2HD1 LEU A 225      16.114 -27.893  -0.453  1.00-11.20           H
ATOM   3383 3HD1 LEU A 225      15.823 -26.667   0.808  1.00-11.20           H
ATOM   3384  CD2 LEU A 225      16.545 -26.010  -2.490  1.00-11.20           C
ATOM   3385 1HD2 LEU A 225      17.584 -25.746  -2.296  1.00-11.20           H
ATOM   3386 2HD2 LEU A 225      16.151 -25.315  -3.232  1.00-11.20           H
ATOM   3387 3HD2 LEU A 225      16.500 -27.025  -2.883  1.00-11.20           H
ATOM   3388  N   GLY A 226      13.012 -23.504  -0.543  1.00-13.06           N
ATOM   3389  H   GLY A 226      12.530 -23.708  -1.416  1.00-13.06           H
ATOM   3390  CA  GLY A 226      13.212 -22.120  -0.145  1.00-13.06           C
ATOM   3391 1HA  GLY A 226      14.279 -21.932  -0.028  1.00-13.06           H
ATOM   3392 2HA  GLY A 226      12.815 -21.457  -0.913  1.00-13.06           H
ATOM   3393  C   GLY A 226      12.526 -21.824   1.170  1.00-13.06           C
ATOM   3394  O   GLY A 226      13.077 -21.138   2.028  1.00-13.06           O
ATOM   3395  N   GLY A 227      11.345 -22.396   1.356  1.00 -4.48           N
ATOM   3396  H   GLY A 227      10.933 -22.969   0.625  1.00 -4.48           H
ATOM   3397  CA  GLY A 227      10.612 -22.209   2.594  1.00 -4.48           C
ATOM   3398 1HA  GLY A 227      10.487 -21.143   2.766  1.00 -4.48           H
ATOM   3399 2HA  GLY A 227       9.630 -22.671   2.500  1.00 -4.48           H
ATOM   3400  C   GLY A 227      11.309 -22.801   3.799  1.00 -4.48           C
ATOM   3401  O   GLY A 227      11.504 -22.117   4.804  1.00 -4.48           O
ATOM   3402  N   VAL A 228      11.727 -24.056   3.702  1.00 -2.79           N
ATOM   3403  H   VAL A 228      11.565 -24.581   2.848  1.00 -2.79           H
ATOM   3404  CA  VAL A 228      12.415 -24.712   4.815  1.00 -2.79           C
ATOM   3405  HA  VAL A 228      11.781 -24.660   5.699  1.00 -2.79           H
ATOM   3406  C   VAL A 228      13.712 -23.984   5.150  1.00 -2.79           C
ATOM   3407  O   VAL A 228      13.991 -23.739   6.327  1.00 -2.79           O
ATOM   3408  CB  VAL A 228      12.685 -26.209   4.494  1.00 -2.79           C
ATOM   3409  HB  VAL A 228      13.167 -26.279   3.519  1.00 -2.79           H
ATOM   3410  CG1 VAL A 228      13.608 -26.859   5.531  1.00 -2.79           C
ATOM   3411 1HG1 VAL A 228      13.666 -27.934   5.358  1.00 -2.79           H
ATOM   3412 2HG1 VAL A 228      13.227 -26.673   6.534  1.00 -2.79           H
ATOM   3413 3HG1 VAL A 228      14.613 -26.446   5.447  1.00 -2.79           H
ATOM   3414  CG2 VAL A 228      11.356 -26.975   4.452  1.00 -2.79           C
ATOM   3415 1HG2 VAL A 228      11.542 -28.018   4.196  1.00 -2.79           H
ATOM   3416 2HG2 VAL A 228      10.695 -26.549   3.699  1.00 -2.79           H
ATOM   3417 3HG2 VAL A 228      10.865 -26.926   5.424  1.00 -2.79           H
ATOM   3418  N   LEU A 229      14.481 -23.586   4.145  1.00-20.68           N
ATOM   3419  H   LEU A 229      14.211 -23.781   3.185  1.00-20.68           H
ATOM   3420  CA  LEU A 229      15.730 -22.876   4.410  1.00-20.68           C
ATOM   3421  HA  LEU A 229      16.345 -23.482   5.074  1.00-20.68           H
ATOM   3422  C   LEU A 229      15.474 -21.550   5.111  1.00-20.68           C
ATOM   3423  O   LEU A 229      16.138 -21.242   6.095  1.00-20.68           O
ATOM   3424  CB  LEU A 229      16.500 -22.606   3.116  1.00-20.68           C
ATOM   3425 1HB  LEU A 229      15.815 -22.128   2.416  1.00-20.68           H
ATOM   3426 2HB  LEU A 229      17.285 -21.888   3.350  1.00-20.68           H
ATOM   3427  CG  LEU A 229      17.171 -23.785   2.396  1.00-20.68           C
ATOM   3428  HG  LEU A 229      16.428 -24.553   2.197  1.00-20.68           H
ATOM   3429  CD1 LEU A 229      17.725 -23.281   1.070  1.00-20.68           C
ATOM   3430 1HD1 LEU A 229      18.179 -24.111   0.528  1.00-20.68           H
ATOM   3431 2HD1 LEU A 229      18.474 -22.511   1.255  1.00-20.68           H
ATOM   3432 3HD1 LEU A 229      16.913 -22.876   0.464  1.00-20.68           H
ATOM   3433  CD2 LEU A 229      18.302 -24.408   3.214  1.00-20.68           C
ATOM   3434 1HD2 LEU A 229      18.768 -25.209   2.640  1.00-20.68           H
ATOM   3435 2HD2 LEU A 229      17.905 -24.832   4.135  1.00-20.68           H
ATOM   3436 3HD2 LEU A 229      19.055 -23.656   3.456  1.00-20.68           H
ATOM   3437  N   ALA A 230      14.506 -20.776   4.641  1.00-13.29           N
ATOM   3438  H   ALA A 230      13.968 -21.066   3.832  1.00-13.29           H
ATOM   3439  CA  ALA A 230      14.220 -19.483   5.254  1.00-13.29           C
ATOM   3440  HA  ALA A 230      15.135 -18.889   5.260  1.00-13.29           H
ATOM   3441  C   ALA A 230      13.749 -19.647   6.695  1.00-13.29           C
ATOM   3442  O   ALA A 230      14.187 -18.928   7.593  1.00-13.29           O
ATOM   3443  CB  ALA A 230      13.165 -18.762   4.440  1.00-13.29           C
ATOM   3444 1HB  ALA A 230      13.535 -18.592   3.431  1.00-13.29           H
ATOM   3445 2HB  ALA A 230      12.948 -17.801   4.901  1.00-13.29           H
ATOM   3446 3HB  ALA A 230      12.252 -19.356   4.391  1.00-13.29           H
ATOM   3447  N   GLY A 231      12.868 -20.614   6.914  1.00-13.12           N
ATOM   3448  H   GLY A 231      12.533 -21.180   6.138  1.00-13.12           H
ATOM   3449  CA  GLY A 231      12.357 -20.854   8.250  1.00-13.12           C
ATOM   3450 1HA  GLY A 231      11.909 -19.934   8.625  1.00-13.12           H
ATOM   3451 2HA  GLY A 231      11.597 -21.633   8.219  1.00-13.12           H
ATOM   3452  C   GLY A 231      13.458 -21.273   9.198  1.00-13.12           C
ATOM   3453  O   GLY A 231      13.544 -20.759  10.310  1.00-13.12           O
ATOM   3454  N   LYS A 232      14.336 -22.170   8.771  1.00-16.67           N
ATOM   3455  H   LYS A 232      14.239 -22.565   7.837  1.00-16.67           H
ATOM   3456  CA  LYS A 232      15.434 -22.624   9.628  1.00-16.67           C
ATOM   3457  HA  LYS A 232      15.023 -22.924  10.593  1.00-16.67           H
ATOM   3458  C   LYS A 232      16.453 -21.523   9.889  1.00-16.67           C
ATOM   3459  O   LYS A 232      16.887 -21.334  11.023  1.00-16.67           O
ATOM   3460  CB  LYS A 232      16.106 -23.840   8.986  1.00-16.67           C
ATOM   3461 1HB  LYS A 232      15.328 -24.573   8.768  1.00-16.67           H
ATOM   3462 2HB  LYS A 232      16.570 -23.541   8.045  1.00-16.67           H
ATOM   3463  CG  LYS A 232      17.155 -24.508   9.861  1.00-16.67           C
ATOM   3464 1HG  LYS A 232      18.000 -23.834   9.992  1.00-16.67           H
ATOM   3465 2HG  LYS A 232      16.722 -24.726  10.835  1.00-16.67           H
ATOM   3466  CD  LYS A 232      17.639 -25.803   9.235  1.00-16.67           C
ATOM   3467 1HD  LYS A 232      16.793 -26.478   9.091  1.00-16.67           H
ATOM   3468 2HD  LYS A 232      18.096 -25.581   8.270  1.00-16.67           H
ATOM   3469  CE  LYS A 232      18.671 -26.464  10.132  1.00-16.67           C
ATOM   3470 1HE  LYS A 232      19.463 -25.741  10.339  1.00-16.67           H
ATOM   3471 2HE  LYS A 232      18.205 -26.757  11.077  1.00-16.67           H
ATOM   3472  NZ  LYS A 232      19.267 -27.661   9.467  1.00-16.67           N
ATOM   3473 1HZ  LYS A 232      20.094 -27.957   9.973  1.00-16.67           H
ATOM   3474 2HZ  LYS A 232      19.527 -27.440   8.512  1.00-16.67           H
ATOM   3475 3HZ  LYS A 232      18.608 -28.428   9.457  1.00-16.67           H
ATOM   3476  N   LEU A 233      16.829 -20.775   8.864  1.00 -7.65           N
ATOM   3477  H   LEU A 233      16.438 -20.944   7.941  1.00 -7.65           H
ATOM   3478  CA  LEU A 233      17.832 -19.720   9.025  1.00 -7.65           C
ATOM   3479  HA  LEU A 233      18.684 -20.129   9.566  1.00 -7.65           H
ATOM   3480  C   LEU A 233      17.315 -18.557   9.852  1.00 -7.65           C
ATOM   3481  O   LEU A 233      18.099 -17.878  10.514  1.00 -7.65           O
ATOM   3482  CB  LEU A 233      18.326 -19.213   7.668  1.00 -7.65           C
ATOM   3483 1HB  LEU A 233      17.458 -18.954   7.062  1.00 -7.65           H
ATOM   3484 2HB  LEU A 233      18.897 -18.300   7.839  1.00 -7.65           H
ATOM   3485  CG  LEU A 233      19.222 -20.178   6.874  1.00 -7.65           C
ATOM   3486  HG  LEU A 233      18.707 -21.130   6.759  1.00 -7.65           H
ATOM   3487  CD1 LEU A 233      19.473 -19.597   5.492  1.00 -7.65           C
ATOM   3488 1HD1 LEU A 233      20.104 -20.271   4.914  1.00 -7.65           H
ATOM   3489 2HD1 LEU A 233      19.959 -18.624   5.569  1.00 -7.65           H
ATOM   3490 3HD1 LEU A 233      18.523 -19.486   4.976  1.00 -7.65           H
ATOM   3491  CD2 LEU A 233      20.562 -20.440   7.561  1.00 -7.65           C
ATOM   3492 1HD2 LEU A 233      21.159 -21.108   6.944  1.00 -7.65           H
ATOM   3493 2HD2 LEU A 233      20.403 -20.919   8.525  1.00 -7.65           H
ATOM   3494 3HD2 LEU A 233      21.102 -19.503   7.709  1.00 -7.65           H
ATOM   3495  N   TYR A 234      16.005 -18.372   9.899  1.00 13.38           N
ATOM   3496  H   TYR A 234      15.391 -18.867   9.261  1.00 13.38           H
ATOM   3497  CA  TYR A 234      15.438 -17.473  10.894  1.00 13.38           C
ATOM   3498  HA  TYR A 234      16.090 -16.603  10.984  1.00 13.38           H
ATOM   3499  C   TYR A 234      15.385 -18.165  12.264  1.00 13.38           C
ATOM   3500  O   TYR A 234      16.120 -17.813  13.189  1.00 13.38           O
ATOM   3501  CB  TYR A 234      14.051 -16.985  10.453  1.00 13.38           C
ATOM   3502 1HB  TYR A 234      14.109 -16.672   9.412  1.00 13.38           H
ATOM   3503 2HB  TYR A 234      13.328 -17.797  10.520  1.00 13.38           H
ATOM   3504  CG  TYR A 234      13.575 -15.810  11.277  1.00 13.38           C
ATOM   3505  CD1 TYR A 234      13.780 -14.487  10.831  1.00 13.38           C
ATOM   3506  HD1 TYR A 234      14.223 -14.305   9.862  1.00 13.38           H
ATOM   3507  CD2 TYR A 234      12.957 -16.009  12.527  1.00 13.38           C
ATOM   3508  HD2 TYR A 234      12.750 -17.009  12.872  1.00 13.38           H
ATOM   3509  CE1 TYR A 234      13.423 -13.380  11.650  1.00 13.38           C
ATOM   3510  HE1 TYR A 234      13.583 -12.370  11.304  1.00 13.38           H
ATOM   3511  CE2 TYR A 234      12.623 -14.913  13.352  1.00 13.38           C
ATOM   3512  HE2 TYR A 234      12.183 -15.082  14.320  1.00 13.38           H
ATOM   3513  CZ  TYR A 234      12.879 -13.610  12.917  1.00 13.38           C
ATOM   3514  OH  TYR A 234      12.622 -12.554  13.749  1.00 13.38           O
ATOM   3515  HH  TYR A 234      12.364 -12.847  14.639  1.00 13.38           H
ATOM   3516  N   LYS A 235      14.512 -19.152  12.428  1.00  9.07           N
ATOM   3517  H   LYS A 235      14.056 -19.567  11.616  1.00  9.07           H
ATOM   3518  CA  LYS A 235      14.149 -19.609  13.771  1.00  9.07           C
ATOM   3519  HA  LYS A 235      13.963 -18.717  14.367  1.00  9.07           H
ATOM   3520  C   LYS A 235      15.218 -20.379  14.514  1.00  9.07           C
ATOM   3521  O   LYS A 235      15.363 -20.162  15.707  1.00  9.07           O
ATOM   3522  CB  LYS A 235      12.862 -20.443  13.760  1.00  9.07           C
ATOM   3523 1HB  LYS A 235      12.720 -20.848  12.760  1.00  9.07           H
ATOM   3524 2HB  LYS A 235      12.975 -21.281  14.449  1.00  9.07           H
ATOM   3525  CG  LYS A 235      11.608 -19.663  14.158  1.00  9.07           C
ATOM   3526 1HG  LYS A 235      11.568 -18.747  13.569  1.00  9.07           H
ATOM   3527 2HG  LYS A 235      10.734 -20.269  13.919  1.00  9.07           H
ATOM   3528  CD  LYS A 235      11.548 -19.309  15.648  1.00  9.07           C
ATOM   3529 1HD  LYS A 235      11.576 -20.231  16.228  1.00  9.07           H
ATOM   3530 2HD  LYS A 235      12.409 -18.697  15.917  1.00  9.07           H
ATOM   3531  CE  LYS A 235      10.274 -18.538  15.987  1.00  9.07           C
ATOM   3532 1HE  LYS A 235      10.267 -17.590  15.444  1.00  9.07           H
ATOM   3533 2HE  LYS A 235       9.403 -19.124  15.689  1.00  9.07           H
ATOM   3534  NZ  LYS A 235      10.206 -18.269  17.461  1.00  9.07           N
ATOM   3535 1HZ  LYS A 235       9.371 -17.732  17.680  1.00  9.07           H
ATOM   3536 2HZ  LYS A 235      11.023 -17.750  17.766  1.00  9.07           H
ATOM   3537 3HZ  LYS A 235      10.151 -19.140  17.974  1.00  9.07           H
ATOM   3538  N   ASP A 236      15.986 -21.244  13.868  1.00 -7.65           N
ATOM   3539  H   ASP A 236      15.891 -21.372  12.867  1.00 -7.65           H
ATOM   3540  CA  ASP A 236      16.969 -22.041  14.611  1.00 -7.65           C
ATOM   3541  HA  ASP A 236      16.477 -22.496  15.470  1.00 -7.65           H
ATOM   3542  C   ASP A 236      18.091 -21.160  15.150  1.00 -7.65           C
ATOM   3543  O   ASP A 236      18.659 -21.452  16.198  1.00 -7.65           O
ATOM   3544  CB  ASP A 236      17.584 -23.169  13.777  1.00 -7.65           C
ATOM   3545 1HB  ASP A 236      17.786 -22.822  12.768  1.00 -7.65           H
ATOM   3546 2HB  ASP A 236      18.534 -23.438  14.236  1.00 -7.65           H
ATOM   3547  CG  ASP A 236      16.723 -24.420  13.743  1.00 -7.65           C
ATOM   3548  OD1 ASP A 236      15.574 -24.404  13.256  1.00 -7.65           O
ATOM   3549  OD2 ASP A 236      17.196 -25.469  14.235  1.00 -7.65           O
ATOM   3550  N   CYS A 237      18.382 -20.045  14.493  1.00 13.95           N
ATOM   3551  H   CYS A 237      17.882 -19.811  13.646  1.00 13.95           H
ATOM   3552  CA  CYS A 237      19.414 -19.137  14.995  1.00 13.95           C
ATOM   3553  HA  CYS A 237      20.330 -19.700  15.174  1.00 13.95           H
ATOM   3554  C   CYS A 237      18.982 -18.498  16.314  1.00 13.95           C
ATOM   3555  O   CYS A 237      19.766 -18.390  17.266  1.00 13.95           O
ATOM   3556  CB  CYS A 237      19.699 -18.049  13.960  1.00 13.95           C
ATOM   3557 1HB  CYS A 237      18.775 -17.518  13.723  1.00 13.95           H
ATOM   3558 2HB  CYS A 237      20.405 -17.337  14.389  1.00 13.95           H
ATOM   3559  SG  CYS A 237      20.408 -18.718  12.440  1.00 13.95           S
ATOM   3560  HG  CYS A 237      19.338 -18.482  11.663  1.00 13.95           H
ATOM   3561  N   PHE A 238      17.717 -18.109  16.384  1.00  6.25           N
ATOM   3562  H   PHE A 238      17.116 -18.202  15.575  1.00  6.25           H
ATOM   3563  CA  PHE A 238      17.172 -17.539  17.611  1.00  6.25           C
ATOM   3564  HA  PHE A 238      17.898 -16.839  18.025  1.00  6.25           H
ATOM   3565  C   PHE A 238      16.914 -18.606  18.669  1.00  6.25           C
ATOM   3566  O   PHE A 238      17.137 -18.369  19.852  1.00  6.25           O
ATOM   3567  CB  PHE A 238      15.885 -16.772  17.315  1.00  6.25           C
ATOM   3568 1HB  PHE A 238      15.188 -17.424  16.789  1.00  6.25           H
ATOM   3569 2HB  PHE A 238      15.439 -16.489  18.266  1.00  6.25           H
ATOM   3570  CG  PHE A 238      16.111 -15.522  16.511  1.00  6.25           C
ATOM   3571  CD1 PHE A 238      15.660 -15.425  15.185  1.00  6.25           C
ATOM   3572  HD1 PHE A 238      15.103 -16.238  14.744  1.00  6.25           H
ATOM   3573  CD2 PHE A 238      16.796 -14.431  17.079  1.00  6.25           C
ATOM   3574  HD2 PHE A 238      17.146 -14.485  18.100  1.00  6.25           H
ATOM   3575  CE1 PHE A 238      15.928 -14.271  14.408  1.00  6.25           C
ATOM   3576  HE1 PHE A 238      15.598 -14.222  13.381  1.00  6.25           H
ATOM   3577  CE2 PHE A 238      17.034 -13.255  16.329  1.00  6.25           C
ATOM   3578  HE2 PHE A 238      17.531 -12.413  16.785  1.00  6.25           H
ATOM   3579  CZ  PHE A 238      16.610 -13.180  14.987  1.00  6.25           C
ATOM   3580  HZ  PHE A 238      16.798 -12.288  14.409  1.00  6.25           H
ATOM   3581  N   LEU A 239      16.508 -19.798  18.258  1.00 31.57           N
ATOM   3582  H   LEU A 239      16.301 -19.952  17.274  1.00 31.57           H
ATOM   3583  CA  LEU A 239      16.321 -20.901  19.198  1.00 31.57           C
ATOM   3584  HA  LEU A 239      15.680 -20.558  20.009  1.00 31.57           H
ATOM   3585  C   LEU A 239      17.640 -21.331  19.810  1.00 31.57           C
ATOM   3586  O   LEU A 239      17.681 -21.698  20.969  1.00 31.57           O
ATOM   3587  CB  LEU A 239      15.673 -22.118  18.527  1.00 31.57           C
ATOM   3588 1HB  LEU A 239      15.589 -21.919  17.463  1.00 31.57           H
ATOM   3589 2HB  LEU A 239      16.355 -22.960  18.641  1.00 31.57           H
ATOM   3590  CG  LEU A 239      14.294 -22.574  19.030  1.00 31.57           C
ATOM   3591  HG  LEU A 239      13.988 -23.423  18.420  1.00 31.57           H
ATOM   3592  CD1 LEU A 239      14.345 -23.042  20.485  1.00 31.57           C
ATOM   3593 1HD1 LEU A 239      13.372 -23.448  20.767  1.00 31.57           H
ATOM   3594 2HD1 LEU A 239      14.589 -22.213  21.147  1.00 31.57           H
ATOM   3595 3HD1 LEU A 239      15.097 -23.823  20.596  1.00 31.57           H
ATOM   3596  CD2 LEU A 239      13.236 -21.484  18.869  1.00 31.57           C
ATOM   3597 1HD2 LEU A 239      12.259 -21.888  19.143  1.00 31.57           H
ATOM   3598 2HD2 LEU A 239      13.195 -21.165  17.829  1.00 31.57           H
ATOM   3599 3HD2 LEU A 239      13.454 -20.626  19.505  1.00 31.57           H
ATOM   3600  N   SER A 240      18.735 -21.235  19.072  1.00 -6.50           N
ATOM   3601  H   SER A 240      18.666 -20.963  18.098  1.00 -6.50           H
ATOM   3602  CA  SER A 240      20.044 -21.538  19.646  1.00 -6.50           C
ATOM   3603  HA  SER A 240      20.005 -22.529  20.099  1.00 -6.50           H
ATOM   3604  C   SER A 240      20.404 -20.533  20.736  1.00 -6.50           C
ATOM   3605  O   SER A 240      20.999 -20.897  21.745  1.00 -6.50           O
ATOM   3606  CB  SER A 240      21.117 -21.539  18.557  1.00 -6.50           C
ATOM   3607 1HB  SER A 240      21.175 -20.549  18.104  1.00 -6.50           H
ATOM   3608 2HB  SER A 240      22.081 -21.783  19.004  1.00 -6.50           H
ATOM   3609  OG  SER A 240      20.800 -22.496  17.557  1.00 -6.50           O
ATOM   3610  HG  SER A 240      20.069 -22.152  17.017  1.00 -6.50           H
ATOM   3611  N   GLU A 241      20.005 -19.278  20.578  1.00  1.40           N
ATOM   3612  H   GLU A 241      19.509 -19.006  19.739  1.00  1.40           H
ATOM   3613  CA  GLU A 241      20.253 -18.272  21.615  1.00  1.40           C
ATOM   3614  HA  GLU A 241      21.290 -18.352  21.939  1.00  1.40           H
ATOM   3615  C   GLU A 241      19.343 -18.533  22.823  1.00  1.40           C
ATOM   3616  O   GLU A 241      19.783 -18.453  23.965  1.00  1.40           O
ATOM   3617  CB  GLU A 241      20.033 -16.869  21.034  1.00  1.40           C
ATOM   3618 1HB  GLU A 241      20.530 -16.830  20.064  1.00  1.40           H
ATOM   3619 2HB  GLU A 241      18.967 -16.713  20.876  1.00  1.40           H
ATOM   3620  CG  GLU A 241      20.576 -15.729  21.888  1.00  1.40           C
ATOM   3621 1HG  GLU A 241      20.118 -15.780  22.876  1.00  1.40           H
ATOM   3622 2HG  GLU A 241      21.655 -15.852  21.994  1.00  1.40           H
ATOM   3623  CD  GLU A 241      20.283 -14.364  21.276  1.00  1.40           C
ATOM   3624  OE1 GLU A 241      20.559 -14.150  20.074  1.00  1.40           O
ATOM   3625  OE2 GLU A 241      19.715 -13.501  21.982  1.00  1.40           O
ATOM   3626  N   LYS A 242      18.096 -18.919  22.575  1.00 -4.09           N
ATOM   3627  H   LYS A 242      17.773 -18.947  21.611  1.00 -4.09           H
ATOM   3628  CA  LYS A 242      17.153 -19.280  23.644  1.00 -4.09           C
ATOM   3629  HA  LYS A 242      17.112 -18.463  24.367  1.00 -4.09           H
ATOM   3630  C   LYS A 242      17.581 -20.537  24.400  1.00 -4.09           C
ATOM   3631  O   LYS A 242      17.490 -20.616  25.614  1.00 -4.09           O
ATOM   3632  CB  LYS A 242      15.758 -19.475  23.036  1.00 -4.09           C
ATOM   3633 1HB  LYS A 242      15.519 -18.592  22.442  1.00 -4.09           H
ATOM   3634 2HB  LYS A 242      15.786 -20.338  22.372  1.00 -4.09           H
ATOM   3635  CG  LYS A 242      14.640 -19.688  24.053  1.00 -4.09           C
ATOM   3636 1HG  LYS A 242      14.846 -20.590  24.629  1.00 -4.09           H
ATOM   3637 2HG  LYS A 242      14.600 -18.833  24.729  1.00 -4.09           H
ATOM   3638  CD  LYS A 242      13.290 -19.841  23.356  1.00 -4.09           C
ATOM   3639 1HD  LYS A 242      13.090 -18.944  22.769  1.00 -4.09           H
ATOM   3640 2HD  LYS A 242      13.329 -20.701  22.687  1.00 -4.09           H
ATOM   3641  CE  LYS A 242      12.163 -20.047  24.366  1.00 -4.09           C
ATOM   3642 1HE  LYS A 242      12.387 -20.927  24.973  1.00 -4.09           H
ATOM   3643 2HE  LYS A 242      12.106 -19.177  25.024  1.00 -4.09           H
ATOM   3644  NZ  LYS A 242      10.836 -20.244  23.689  1.00 -4.09           N
ATOM   3645 1HZ  LYS A 242      10.119 -20.433  24.381  1.00 -4.09           H
ATOM   3646 2HZ  LYS A 242      10.880 -21.022  23.047  1.00 -4.09           H
ATOM   3647 3HZ  LYS A 242      10.576 -19.409  23.178  1.00 -4.09           H
ATOM   3648  N   LEU A 243      18.117 -21.523  23.703  1.00 -6.01           N
ATOM   3649  H   LEU A 243      18.131 -21.470  22.688  1.00 -6.01           H
ATOM   3650  CA  LEU A 243      18.674 -22.700  24.368  1.00 -6.01           C
ATOM   3651  HA  LEU A 243      17.956 -23.064  25.100  1.00 -6.01           H
ATOM   3652  C   LEU A 243      19.931 -22.297  25.131  1.00 -6.01           C
ATOM   3653  O   LEU A 243      20.231 -22.861  26.171  1.00 -6.01           O
ATOM   3654  CB  LEU A 243      18.966 -23.824  23.366  1.00 -6.01           C
ATOM   3655 1HB  LEU A 243      19.505 -23.394  22.522  1.00 -6.01           H
ATOM   3656 2HB  LEU A 243      19.621 -24.549  23.847  1.00 -6.01           H
ATOM   3657  CG  LEU A 243      17.735 -24.583  22.835  1.00 -6.01           C
ATOM   3658  HG  LEU A 243      17.012 -23.859  22.462  1.00 -6.01           H
ATOM   3659  CD1 LEU A 243      18.132 -25.490  21.676  1.00 -6.01           C
ATOM   3660 1HD1 LEU A 243      17.256 -26.016  21.299  1.00 -6.01           H
ATOM   3661 2HD1 LEU A 243      18.877 -26.219  21.999  1.00 -6.01           H
ATOM   3662 3HD1 LEU A 243      18.547 -24.888  20.868  1.00 -6.01           H
ATOM   3663  CD2 LEU A 243      17.048 -25.427  23.922  1.00 -6.01           C
ATOM   3664 1HD2 LEU A 243      16.198 -25.956  23.491  1.00 -6.01           H
ATOM   3665 2HD2 LEU A 243      16.679 -24.783  24.717  1.00 -6.01           H
ATOM   3666 3HD2 LEU A 243      17.749 -26.153  24.334  1.00 -6.01           H
ATOM   3667  N   GLY A 244      20.619 -21.258  24.683  1.00 -4.90           N
ATOM   3668  H   GLY A 244      20.365 -20.820  23.806  1.00 -4.90           H
ATOM   3669  CA  GLY A 244      21.716 -20.705  25.458  1.00 -4.90           C
ATOM   3670 1HA  GLY A 244      22.438 -21.495  25.662  1.00 -4.90           H
ATOM   3671 2HA  GLY A 244      22.202 -19.919  24.881  1.00 -4.90           H
ATOM   3672  C   GLY A 244      21.249 -20.124  26.780  1.00 -4.90           C
ATOM   3673  O   GLY A 244      21.891 -20.363  27.803  1.00 -4.90           O
ATOM   3674  N   THR A 245      20.137 -19.398  26.814  1.00-14.30           N
ATOM   3675  H   THR A 245      19.622 -19.194  25.961  1.00-14.30           H
ATOM   3676  CA  THR A 245      19.645 -18.864  28.088  1.00-14.30           C
ATOM   3677  HA  THR A 245      20.488 -18.425  28.619  1.00-14.30           H
ATOM   3678  C   THR A 245      19.085 -19.996  28.948  1.00-14.30           C
ATOM   3679  O   THR A 245      19.267 -19.996  30.166  1.00-14.30           O
ATOM   3680  CB  THR A 245      18.567 -17.762  27.924  1.00-14.30           C
ATOM   3681  HB  THR A 245      18.274 -17.404  28.911  1.00-14.30           H
ATOM   3682  OG1 THR A 245      17.420 -18.288  27.260  1.00-14.30           O
ATOM   3683  HG1 THR A 245      16.635 -17.975  27.734  1.00-14.30           H
ATOM   3684  CG2 THR A 245      19.054 -16.588  27.093  1.00-14.30           C
ATOM   3685 1HG2 THR A 245      18.241 -15.873  26.977  1.00-14.30           H
ATOM   3686 2HG2 THR A 245      19.367 -16.919  26.103  1.00-14.30           H
ATOM   3687 3HG2 THR A 245      19.884 -16.095  27.596  1.00-14.30           H
ATOM   3688  N   GLN A 246      18.489 -21.004  28.323  1.00 22.13           N
ATOM   3689  H   GLN A 246      18.331 -20.932  27.320  1.00 22.13           H
ATOM   3690  CA  GLN A 246      18.001 -22.189  29.032  1.00 22.13           C
ATOM   3691  HA  GLN A 246      17.239 -21.881  29.750  1.00 22.13           H
ATOM   3692  C   GLN A 246      19.155 -22.860  29.779  1.00 22.13           C
ATOM   3693  O   GLN A 246      19.053 -23.206  30.951  1.00 22.13           O
ATOM   3694  CB  GLN A 246      17.402 -23.165  28.010  1.00 22.13           C
ATOM   3695 1HB  GLN A 246      16.840 -22.582  27.283  1.00 22.13           H
ATOM   3696 2HB  GLN A 246      18.216 -23.651  27.478  1.00 22.13           H
ATOM   3697  CG  GLN A 246      16.489 -24.255  28.548  1.00 22.13           C
ATOM   3698 1HG  GLN A 246      16.672 -25.171  27.987  1.00 22.13           H
ATOM   3699 2HG  GLN A 246      16.708 -24.438  29.598  1.00 22.13           H
ATOM   3700  CD  GLN A 246      15.031 -23.888  28.388  1.00 22.13           C
ATOM   3701  OE1 GLN A 246      14.337 -23.579  29.342  1.00 22.13           O
ATOM   3702  NE2 GLN A 246      14.560 -23.898  27.173  1.00 22.13           N
ATOM   3703 1HE2 GLN A 246      13.604 -23.608  27.014  1.00 22.13           H
ATOM   3704 2HE2 GLN A 246      15.141 -24.182  26.406  1.00 22.13           H
ATOM   3705  N   LYS A 247      20.283 -23.009  29.101  1.00-12.48           N
ATOM   3706  H   LYS A 247      20.316 -22.713  28.127  1.00-12.48           H
ATOM   3707  CA  LYS A 247      21.465 -23.643  29.684  1.00-12.48           C
ATOM   3708  HA  LYS A 247      21.154 -24.544  30.214  1.00-12.48           H
ATOM   3709  C   LYS A 247      22.186 -22.763  30.690  1.00-12.48           C
ATOM   3710  O   LYS A 247      22.783 -23.266  31.629  1.00-12.48           O
ATOM   3711  CB  LYS A 247      22.406 -24.060  28.557  1.00-12.48           C
ATOM   3712 1HB  LYS A 247      22.575 -23.208  27.900  1.00-12.48           H
ATOM   3713 2HB  LYS A 247      23.355 -24.384  28.979  1.00-12.48           H
ATOM   3714  CG  LYS A 247      21.806 -25.207  27.771  1.00-12.48           C
ATOM   3715 1HG  LYS A 247      21.734 -26.063  28.440  1.00-12.48           H
ATOM   3716 2HG  LYS A 247      20.801 -24.937  27.455  1.00-12.48           H
ATOM   3717  CD  LYS A 247      22.592 -25.598  26.534  1.00-12.48           C
ATOM   3718 1HD  LYS A 247      22.759 -24.716  25.916  1.00-12.48           H
ATOM   3719 2HD  LYS A 247      23.553 -26.019  26.829  1.00-12.48           H
ATOM   3720  CE  LYS A 247      21.795 -26.625  25.732  1.00-12.48           C
ATOM   3721 1HE  LYS A 247      20.880 -26.151  25.370  1.00-12.48           H
ATOM   3722 2HE  LYS A 247      22.383 -26.948  24.871  1.00-12.48           H
ATOM   3723  NZ  LYS A 247      21.426 -27.810  26.568  1.00-12.48           N
ATOM   3724 1HZ  LYS A 247      20.839 -28.454  26.042  1.00-12.48           H
ATOM   3725 2HZ  LYS A 247      20.904 -27.511  27.381  1.00-12.48           H
ATOM   3726 3HZ  LYS A 247      22.255 -28.306  26.868  1.00-12.48           H
ATOM   3727  N   HIS A 248      22.090 -21.453  30.533  1.00 -8.43           N
ATOM   3728  H   HIS A 248      21.622 -21.083  29.713  1.00 -8.43           H
ATOM   3729  CA  HIS A 248      22.655 -20.525  31.511  1.00 -8.43           C
ATOM   3730  HA  HIS A 248      23.711 -20.754  31.655  1.00 -8.43           H
ATOM   3731  C   HIS A 248      21.953 -20.668  32.863  1.00 -8.43           C
ATOM   3732  O   HIS A 248      22.600 -20.749  33.909  1.00 -8.43           O
ATOM   3733  CB  HIS A 248      22.521 -19.095  30.977  1.00 -8.43           C
ATOM   3734 1HB  HIS A 248      23.055 -19.033  30.028  1.00 -8.43           H
ATOM   3735 2HB  HIS A 248      21.472 -18.875  30.794  1.00 -8.43           H
ATOM   3736  CG  HIS A 248      23.062 -18.049  31.899  1.00 -8.43           C
ATOM   3737  ND1 HIS A 248      22.304 -17.351  32.812  1.00 -8.43           N
ATOM   3738  HD1 HIS A 248      21.313 -17.465  32.980  1.00 -8.43           H
ATOM   3739  CD2 HIS A 248      24.318 -17.550  32.028  1.00 -8.43           C
ATOM   3740  HD2 HIS A 248      25.173 -17.871  31.449  1.00 -8.43           H
ATOM   3741  CE1 HIS A 248      23.098 -16.481  33.434  1.00 -8.43           C
ATOM   3742  HE1 HIS A 248      22.771 -15.800  34.210  1.00 -8.43           H
ATOM   3743  NE2 HIS A 248      24.338 -16.564  32.991  1.00 -8.43           N
ATOM   3744  N   HIS A 249      20.628 -20.737  32.844  1.00 -5.45           N
ATOM   3745  H   HIS A 249      20.132 -20.663  31.960  1.00 -5.45           H
ATOM   3746  CA  HIS A 249      19.851 -20.897  34.075  1.00 -5.45           C
ATOM   3747  HA  HIS A 249      20.267 -20.242  34.843  1.00 -5.45           H
ATOM   3748  C   HIS A 249      19.884 -22.328  34.606  1.00 -5.45           C
ATOM   3749  O   HIS A 249      19.498 -22.590  35.749  1.00 -5.45           O
ATOM   3750  CB  HIS A 249      18.396 -20.493  33.825  1.00 -5.45           C
ATOM   3751 1HB  HIS A 249      18.001 -21.072  32.990  1.00 -5.45           H
ATOM   3752 2HB  HIS A 249      17.812 -20.730  34.714  1.00 -5.45           H
ATOM   3753  CG  HIS A 249      18.226 -19.034  33.538  1.00 -5.45           C
ATOM   3754  ND1 HIS A 249      18.213 -18.482  32.281  1.00 -5.45           N
ATOM   3755  HD1 HIS A 249      18.288 -18.997  31.405  1.00 -5.45           H
ATOM   3756  CD2 HIS A 249      18.076 -17.982  34.384  1.00 -5.45           C
ATOM   3757  HD2 HIS A 249      18.029 -18.056  35.462  1.00 -5.45           H
ATOM   3758  CE1 HIS A 249      18.093 -17.162  32.400  1.00 -5.45           C
ATOM   3759  HE1 HIS A 249      18.060 -16.470  31.566  1.00 -5.45           H
ATOM   3760  NE2 HIS A 249      18.014 -16.806  33.666  1.00 -5.45           N
ATOM   3761  N   HIS A 250      20.321 -23.270  33.787  1.00 15.27           N
ATOM   3762  H   HIS A 250      20.639 -23.030  32.860  1.00 15.27           H
ATOM   3763  CA  HIS A 250      20.330 -24.667  34.191  1.00 15.27           C
ATOM   3764  HA  HIS A 250      19.372 -24.883  34.651  1.00 15.27           H
ATOM   3765  C   HIS A 250      21.422 -24.988  35.206  1.00 15.27           C
ATOM   3766  O   HIS A 250      22.588 -24.634  35.049  1.00 15.27           O
ATOM   3767  CB  HIS A 250      20.488 -25.557  32.964  1.00 15.27           C
ATOM   3768 1HB  HIS A 250      19.653 -25.369  32.294  1.00 15.27           H
ATOM   3769 2HB  HIS A 250      21.412 -25.292  32.456  1.00 15.27           H
ATOM   3770  CG  HIS A 250      20.542 -27.017  33.278  1.00 15.27           C
ATOM   3771  ND1 HIS A 250      19.798 -27.643  34.252  1.00 15.27           N
ATOM   3772  HD1 HIS A 250      19.097 -27.216  34.850  1.00 15.27           H
ATOM   3773  CD2 HIS A 250      21.307 -27.995  32.736  1.00 15.27           C
ATOM   3774  HD2 HIS A 250      22.010 -27.851  31.929  1.00 15.27           H
ATOM   3775  CE1 HIS A 250      20.169 -28.916  34.294  1.00 15.27           C
ATOM   3776  HE1 HIS A 250      19.786 -29.634  35.002  1.00 15.27           H
ATOM   3777  NE2 HIS A 250      21.068 -29.190  33.371  1.00 15.27           N
ATOM   3778  N   HIS A 251      21.017 -25.681  36.258  1.00 16.59           N
ATOM   3779  H   HIS A 251      20.029 -25.914  36.343  1.00 16.59           H
ATOM   3780  CA  HIS A 251      21.900 -26.175  37.296  1.00 16.59           C
ATOM   3781  HA  HIS A 251      22.942 -25.972  37.050  1.00 16.59           H
ATOM   3782  C   HIS A 251      21.684 -27.677  37.427  1.00 16.59           C
ATOM   3783  O   HIS A 251      20.553 -28.162  37.420  1.00 16.59           O
ATOM   3784  CB  HIS A 251      21.539 -25.519  38.623  1.00 16.59           C
ATOM   3785 1HB  HIS A 251      20.469 -25.636  38.783  1.00 16.59           H
ATOM   3786 2HB  HIS A 251      22.064 -26.042  39.418  1.00 16.59           H
ATOM   3787  CG  HIS A 251      21.899 -24.067  38.708  1.00 16.59           C
ATOM   3788  ND1 HIS A 251      21.300 -23.058  37.990  1.00 16.59           N
ATOM   3789  HD1 HIS A 251      20.579 -23.161  37.280  1.00 16.59           H
ATOM   3790  CD2 HIS A 251      22.816 -23.442  39.490  1.00 16.59           C
ATOM   3791  HD2 HIS A 251      23.472 -23.940  40.190  1.00 16.59           H
ATOM   3792  CE1 HIS A 251      21.866 -21.904  38.339  1.00 16.59           C
ATOM   3793  HE1 HIS A 251      21.604 -20.942  37.917  1.00 16.59           H
ATOM   3794  NE2 HIS A 251      22.779 -22.083  39.273  1.00 16.59           N
ATOM   3795  N   ARG A 252      22.783 -28.405  37.567  1.00  5.04           N
ATOM   3796  H   ARG A 252      23.681 -27.945  37.519  1.00  5.04           H
ATOM   3797  CA  ARG A 252      22.753 -29.858  37.772  1.00  5.04           C
ATOM   3798  HA  ARG A 252      21.760 -30.250  37.541  1.00  5.04           H
ATOM   3799  C   ARG A 252      23.053 -30.173  39.231  1.00  5.04           C
ATOM   3800  O   ARG A 252      23.160 -31.330  39.634  1.00  5.04           O
ATOM   3801  CB  ARG A 252      23.773 -30.522  36.847  1.00  5.04           C
ATOM   3802 1HB  ARG A 252      24.746 -30.077  37.050  1.00  5.04           H
ATOM   3803 2HB  ARG A 252      23.822 -31.588  37.069  1.00  5.04           H
ATOM   3804  CG  ARG A 252      23.429 -30.352  35.372  1.00  5.04           C
ATOM   3805 1HG  ARG A 252      22.523 -30.914  35.159  1.00  5.04           H
ATOM   3806 2HG  ARG A 252      23.244 -29.300  35.161  1.00  5.04           H
ATOM   3807  CD  ARG A 252      24.535 -30.823  34.447  1.00  5.04           C
ATOM   3808 1HD  ARG A 252      24.793 -31.853  34.697  1.00  5.04           H
ATOM   3809 2HD  ARG A 252      24.180 -30.789  33.417  1.00  5.04           H
ATOM   3810  NE  ARG A 252      25.722 -29.970  34.591  1.00  5.04           N
ATOM   3811  HE  ARG A 252      26.421 -30.276  35.257  1.00  5.04           H
ATOM   3812  CZ  ARG A 252      25.960 -28.823  33.970  1.00  5.04           C
ATOM   3813  NH1 ARG A 252      27.022 -28.165  34.322  1.00  5.04           N
ATOM   3814 1HH1 ARG A 252      27.648 -28.562  35.003  1.00  5.04           H
ATOM   3815 2HH1 ARG A 252      27.215 -27.258  33.929  1.00  5.04           H
ATOM   3816  NH2 ARG A 252      25.172 -28.272  33.079  1.00  5.04           N
ATOM   3817 1HH2 ARG A 252      24.355 -28.770  32.759  1.00  5.04           H
ATOM   3818 2HH2 ARG A 252      25.396 -27.369  32.700  1.00  5.04           H
ATOM   3819  N   THR A 253      23.197 -29.120  40.017  1.00 25.35           N
ATOM   3820  H   THR A 253      23.103 -28.192  39.639  1.00 25.35           H
ATOM   3821  CA  THR A 253      23.352 -29.216  41.458  1.00 25.35           C
ATOM   3822  HA  THR A 253      23.919 -30.101  41.742  1.00 25.35           H
ATOM   3823  C   THR A 253      21.935 -29.269  42.021  1.00 25.35           C
ATOM   3824  O   THR A 253      21.045 -28.620  41.469  1.00 25.35           O
ATOM   3825  CB  THR A 253      24.020 -27.926  41.985  1.00 25.35           C
ATOM   3826  HB  THR A 253      23.921 -27.870  43.069  1.00 25.35           H
ATOM   3827  OG1 THR A 253      23.397 -26.797  41.365  1.00 25.35           O
ATOM   3828  HG1 THR A 253      23.175 -26.154  42.055  1.00 25.35           H
ATOM   3829  CG2 THR A 253      25.477 -27.841  41.607  1.00 25.35           C
ATOM   3830 1HG2 THR A 253      25.886 -26.898  41.970  1.00 25.35           H
ATOM   3831 2HG2 THR A 253      25.593 -27.881  40.524  1.00 25.35           H
ATOM   3832 3HG2 THR A 253      26.029 -28.661  42.062  1.00 25.35           H
ATOM   3833  N   PRO A 254      21.702 -29.991  43.134  1.00  1.70           N
ATOM   3834  CA  PRO A 254      20.335 -29.892  43.666  1.00  1.70           C
ATOM   3835  HA  PRO A 254      19.604 -30.090  42.882  1.00  1.70           H
ATOM   3836  C   PRO A 254      20.055 -28.524  44.291  1.00  1.70           C
ATOM   3837  O   PRO A 254      18.913 -28.076  44.372  1.00  1.70           O
ATOM   3838  CB  PRO A 254      20.297 -31.008  44.706  1.00  1.70           C
ATOM   3839 1HB  PRO A 254      19.609 -30.765  45.515  1.00  1.70           H
ATOM   3840 2HB  PRO A 254      20.013 -31.945  44.229  1.00  1.70           H
ATOM   3841  CG  PRO A 254      21.692 -31.096  45.193  1.00  1.70           C
ATOM   3842 1HG  PRO A 254      21.886 -30.298  45.908  1.00  1.70           H
ATOM   3843 2HG  PRO A 254      21.888 -32.069  45.645  1.00  1.70           H
ATOM   3844  CD  PRO A 254      22.529 -30.897  43.956  1.00  1.70           C
ATOM   3845 1HD  PRO A 254      23.485 -30.440  44.212  1.00  1.70           H
ATOM   3846 2HD  PRO A 254      22.677 -31.846  43.437  1.00  1.70           H
ATOM   3847  N   ARG A 255      21.112 -27.825  44.685  1.00  6.31           N
ATOM   3848  H   ARG A 255      22.018 -28.264  44.674  1.00  6.31           H
ATOM   3849  CA  ARG A 255      21.032 -26.409  45.032  1.00  6.31           C
ATOM   3850  HA  ARG A 255      20.061 -26.181  45.474  1.00  6.31           H
ATOM   3851  C   ARG A 255      21.173 -25.616  43.747  1.00  6.31           C
ATOM   3852  O   ARG A 255      22.274 -25.194  43.379  1.00  6.31           O
ATOM   3853  CB  ARG A 255      22.137 -25.988  45.998  1.00  6.31           C
ATOM   3854 1HB  ARG A 255      23.105 -26.235  45.566  1.00  6.31           H
ATOM   3855 2HB  ARG A 255      22.080 -24.907  46.107  1.00  6.31           H
ATOM   3856  CG  ARG A 255      22.048 -26.616  47.372  1.00  6.31           C
ATOM   3857 1HG  ARG A 255      21.029 -26.534  47.744  1.00  6.31           H
ATOM   3858 2HG  ARG A 255      22.324 -27.667  47.303  1.00  6.31           H
ATOM   3859  CD  ARG A 255      22.991 -25.902  48.328  1.00  6.31           C
ATOM   3860 1HD  ARG A 255      23.073 -26.474  49.253  1.00  6.31           H
ATOM   3861 2HD  ARG A 255      23.976 -25.841  47.865  1.00  6.31           H
ATOM   3862  NE  ARG A 255      22.501 -24.551  48.645  1.00  6.31           N
ATOM   3863  HE  ARG A 255      21.513 -24.376  48.527  1.00  6.31           H
ATOM   3864  CZ  ARG A 255      23.229 -23.525  49.058  1.00  6.31           C
ATOM   3865  NH1 ARG A 255      22.619 -22.398  49.273  1.00  6.31           N
ATOM   3866 1HH1 ARG A 255      21.615 -22.348  49.156  1.00  6.31           H
ATOM   3867 2HH1 ARG A 255      23.147 -21.580  49.541  1.00  6.31           H
ATOM   3868  NH2 ARG A 255      24.525 -23.576  49.230  1.00  6.31           N
ATOM   3869 1HH2 ARG A 255      25.012 -24.438  49.063  1.00  6.31           H
ATOM   3870 2HH2 ARG A 255      25.036 -22.752  49.524  1.00  6.31           H
ATOM   3871  N   CYS A 256      20.072 -25.470  43.038  1.00 32.94           N
ATOM   3872  H   CYS A 256      19.212 -25.905  43.343  1.00 32.94           H
ATOM   3873  CA  CYS A 256      20.041 -24.620  41.864  1.00 32.94           C
ATOM   3874  HA  CYS A 256      20.936 -24.771  41.262  1.00 32.94           H
ATOM   3875  C   CYS A 256      20.000 -23.180  42.371  1.00 32.94           C
ATOM   3876  O   CYS A 256      19.735 -22.962  43.553  1.00 32.94           O
ATOM   3877  CB  CYS A 256      18.787 -24.961  41.055  1.00 32.94           C
ATOM   3878 1HB  CYS A 256      18.724 -24.299  40.189  1.00 32.94           H
ATOM   3879 2HB  CYS A 256      18.881 -25.989  40.704  1.00 32.94           H
ATOM   3880  SG  CYS A 256      17.251 -24.833  42.020  1.00 32.94           S
ATOM   3881  HG  CYS A 256      17.248 -23.492  42.087  1.00 32.94           H
ATOM   3882  N   ALA A 257      20.201 -22.195  41.507  1.00 12.86           N
ATOM   3883  H   ALA A 257      20.571 -22.381  40.590  1.00 12.86           H
ATOM   3884  CA  ALA A 257      19.761 -20.843  41.836  1.00 12.86           C
ATOM   3885  HA  ALA A 257      20.193 -20.525  42.787  1.00 12.86           H
ATOM   3886  C   ALA A 257      18.240 -20.975  41.972  1.00 12.86           C
ATOM   3887  O   ALA A 257      17.642 -21.785  41.272  1.00 12.86           O
ATOM   3888  CB  ALA A 257      20.139 -19.862  40.722  1.00 12.86           C
ATOM   3889 1HB  ALA A 257      21.225 -19.816  40.627  1.00 12.86           H
ATOM   3890 2HB  ALA A 257      19.764 -18.867  40.967  1.00 12.86           H
ATOM   3891 3HB  ALA A 257      19.704 -20.187  39.775  1.00 12.86           H
ATOM   3892  N   ASP A 258      17.598 -20.209  42.838  1.00-14.64           N
ATOM   3893  H   ASP A 258      18.102 -19.491  43.350  1.00-14.64           H
ATOM   3894  CA  ASP A 258      16.173 -20.438  43.117  1.00-14.64           C
ATOM   3895  HA  ASP A 258      16.033 -21.486  43.384  1.00-14.64           H
ATOM   3896  C   ASP A 258      15.296 -20.146  41.898  1.00-14.64           C
ATOM   3897  O   ASP A 258      14.247 -20.754  41.685  1.00-14.64           O
ATOM   3898  CB  ASP A 258      15.718 -19.576  44.291  1.00-14.64           C
ATOM   3899 1HB  ASP A 258      15.991 -18.539  44.093  1.00-14.64           H
ATOM   3900 2HB  ASP A 258      14.636 -19.641  44.376  1.00-14.64           H
ATOM   3901  CG  ASP A 258      16.330 -20.013  45.605  1.00-14.64           C
ATOM   3902  OD1 ASP A 258      16.389 -21.222  45.906  1.00-14.64           O
ATOM   3903  OD2 ASP A 258      16.817 -19.136  46.346  1.00-14.64           O
ATOM   3904  N   CYS A 259      15.786 -19.246  41.059  1.00 -4.42           N
ATOM   3905  H   CYS A 259      16.645 -18.778  41.303  1.00 -4.42           H
ATOM   3906  CA  CYS A 259      15.133 -18.875  39.805  1.00 -4.42           C
ATOM   3907  HA  CYS A 259      14.054 -18.992  39.912  1.00 -4.42           H
ATOM   3908  C   CYS A 259      15.614 -19.709  38.609  1.00 -4.42           C
ATOM   3909  O   CYS A 259      15.311 -19.408  37.454  1.00 -4.42           O
ATOM   3910  CB  CYS A 259      15.455 -17.404  39.557  1.00 -4.42           C
ATOM   3911 1HB  CYS A 259      16.482 -17.330  39.202  1.00 -4.42           H
ATOM   3912 2HB  CYS A 259      14.793 -17.013  38.781  1.00 -4.42           H
ATOM   3913  SG  CYS A 259      15.300 -16.417  41.065  1.00 -4.42           S
ATOM   3914  HG  CYS A 259      15.612 -15.244  40.500  1.00 -4.42           H
ATOM   3915  N   GLY A 260      16.445 -20.703  38.886  1.00 11.68           N
ATOM   3916  H   GLY A 260      16.644 -20.940  39.852  1.00 11.68           H
ATOM   3917  CA  GLY A 260      17.075 -21.491  37.841  1.00 11.68           C
ATOM   3918 1HA  GLY A 260      17.190 -20.881  36.946  1.00 11.68           H
ATOM   3919 2HA  GLY A 260      18.066 -21.791  38.177  1.00 11.68           H
ATOM   3920  C   GLY A 260      16.300 -22.740  37.478  1.00 11.68           C
ATOM   3921  O   GLY A 260      15.225 -23.017  38.008  1.00 11.68           O
ATOM   3922  N   LEU A 261      16.869 -23.515  36.568  1.00  3.43           N
ATOM   3923  H   LEU A 261      17.766 -23.243  36.178  1.00  3.43           H
ATOM   3924  CA  LEU A 261      16.247 -24.746  36.092  1.00  3.43           C
ATOM   3925  HA  LEU A 261      15.223 -24.806  36.457  1.00  3.43           H
ATOM   3926  C   LEU A 261      17.028 -25.945  36.610  1.00  3.43           C
ATOM   3927  O   LEU A 261      18.218 -26.084  36.330  1.00  3.43           O
ATOM   3928  CB  LEU A 261      16.231 -24.766  34.560  1.00  3.43           C
ATOM   3929 1HB  LEU A 261      17.264 -24.756  34.219  1.00  3.43           H
ATOM   3930 2HB  LEU A 261      15.788 -25.707  34.239  1.00  3.43           H
ATOM   3931  CG  LEU A 261      15.503 -23.622  33.837  1.00  3.43           C
ATOM   3932  HG  LEU A 261      15.912 -22.674  34.185  1.00  3.43           H
ATOM   3933  CD1 LEU A 261      15.774 -23.727  32.349  1.00  3.43           C
ATOM   3934 1HD1 LEU A 261      15.344 -22.862  31.842  1.00  3.43           H
ATOM   3935 2HD1 LEU A 261      15.323 -24.632  31.941  1.00  3.43           H
ATOM   3936 3HD1 LEU A 261      16.847 -23.734  32.164  1.00  3.43           H
ATOM   3937  CD2 LEU A 261      13.999 -23.611  34.079  1.00  3.43           C
ATOM   3938 1HD2 LEU A 261      13.551 -22.778  33.536  1.00  3.43           H
ATOM   3939 2HD2 LEU A 261      13.794 -23.472  35.140  1.00  3.43           H
ATOM   3940 3HD2 LEU A 261      13.549 -24.541  33.735  1.00  3.43           H
ATOM   3941  N   LEU A 262      16.365 -26.823  37.344  1.00 19.94           N
ATOM   3942  H   LEU A 262      15.405 -26.635  37.591  1.00 19.94           H
ATOM   3943  CA  LEU A 262      16.960 -28.102  37.739  1.00 19.94           C
ATOM   3944  HA  LEU A 262      17.983 -27.958  38.085  1.00 19.94           H
ATOM   3945  C   LEU A 262      16.994 -28.989  36.493  1.00 19.94           C
ATOM   3946  O   LEU A 262      16.510 -28.600  35.426  1.00 19.94           O
ATOM   3947  CB  LEU A 262      16.125 -28.742  38.861  1.00 19.94           C
ATOM   3948 1HB  LEU A 262      15.074 -28.576  38.632  1.00 19.94           H
ATOM   3949 2HB  LEU A 262      16.292 -29.817  38.867  1.00 19.94           H
ATOM   3950  CG  LEU A 262      16.397 -28.231  40.283  1.00 19.94           C
ATOM   3951  HG  LEU A 262      16.402 -27.143  40.264  1.00 19.94           H
ATOM   3952  CD1 LEU A 262      15.299 -28.685  41.240  1.00 19.94           C
ATOM   3953 1HD1 LEU A 262      15.497 -28.296  42.239  1.00 19.94           H
ATOM   3954 2HD1 LEU A 262      15.249 -29.774  41.274  1.00 19.94           H
ATOM   3955 3HD1 LEU A 262      14.337 -28.297  40.905  1.00 19.94           H
ATOM   3956  CD2 LEU A 262      17.749 -28.725  40.806  1.00 19.94           C
ATOM   3957 1HD2 LEU A 262      17.912 -28.339  41.813  1.00 19.94           H
ATOM   3958 2HD2 LEU A 262      18.558 -28.363  40.174  1.00 19.94           H
ATOM   3959 3HD2 LEU A 262      17.772 -29.815  40.832  1.00 19.94           H
ATOM   3960  N   LEU A 263      17.535 -30.192  36.613  1.00 24.00           N
ATOM   3961  H   LEU A 263      17.913 -30.484  37.500  1.00 24.00           H
ATOM   3962  CA  LEU A 263      17.570 -31.113  35.475  1.00 24.00           C
ATOM   3963  HA  LEU A 263      18.132 -30.619  34.686  1.00 24.00           H
ATOM   3964  C   LEU A 263      16.215 -31.441  34.838  1.00 24.00           C
ATOM   3965  O   LEU A 263      16.105 -31.295  33.617  1.00 24.00           O
ATOM   3966  CB  LEU A 263      18.314 -32.396  35.859  1.00 24.00           C
ATOM   3967 1HB  LEU A 263      18.141 -32.585  36.918  1.00 24.00           H
ATOM   3968 2HB  LEU A 263      17.891 -33.227  35.295  1.00 24.00           H
ATOM   3969  CG  LEU A 263      19.824 -32.368  35.599  1.00 24.00           C
ATOM   3970  HG  LEU A 263      20.220 -31.418  35.956  1.00 24.00           H
ATOM   3971  CD1 LEU A 263      20.522 -33.476  36.359  1.00 24.00           C
ATOM   3972 1HD1 LEU A 263      21.594 -33.419  36.178  1.00 24.00           H
ATOM   3973 2HD1 LEU A 263      20.152 -34.450  36.035  1.00 24.00           H
ATOM   3974 3HD1 LEU A 263      20.346 -33.361  37.429  1.00 24.00           H
ATOM   3975  CD2 LEU A 263      20.116 -32.502  34.105  1.00 24.00           C
ATOM   3976 1HD2 LEU A 263      21.191 -32.487  33.936  1.00 24.00           H
ATOM   3977 2HD2 LEU A 263      19.679 -31.671  33.554  1.00 24.00           H
ATOM   3978 3HD2 LEU A 263      19.706 -33.436  33.719  1.00 24.00           H
ATOM   3979  N   PRO A 264      15.180 -31.853  35.605  1.00 16.42           N
ATOM   3980  CA  PRO A 264      13.927 -32.021  34.849  1.00 16.42           C
ATOM   3981  HA  PRO A 264      14.104 -32.767  34.075  1.00 16.42           H
ATOM   3982  C   PRO A 264      13.341 -30.766  34.164  1.00 16.42           C
ATOM   3983  O   PRO A 264      13.014 -30.854  32.980  1.00 16.42           O
ATOM   3984  CB  PRO A 264      12.963 -32.622  35.884  1.00 16.42           C
ATOM   3985 1HB  PRO A 264      12.336 -31.849  36.324  1.00 16.42           H
ATOM   3986 2HB  PRO A 264      12.343 -33.391  35.427  1.00 16.42           H
ATOM   3987  CG  PRO A 264      13.851 -33.210  36.923  1.00 16.42           C
ATOM   3988 1HG  PRO A 264      13.332 -33.306  37.876  1.00 16.42           H
ATOM   3989 2HG  PRO A 264      14.221 -34.179  36.586  1.00 16.42           H
ATOM   3990  CD  PRO A 264      14.986 -32.235  37.018  1.00 16.42           C
ATOM   3991 1HD  PRO A 264      14.705 -31.368  37.616  1.00 16.42           H
ATOM   3992 2HD  PRO A 264      15.871 -32.719  37.427  1.00 16.42           H
ATOM   3993  N   PRO A 265      13.226 -29.592  34.834  1.00  9.56           N
ATOM   3994  CA  PRO A 265      12.772 -28.451  34.022  1.00  9.56           C
ATOM   3995  HA  PRO A 265      11.757 -28.637  33.670  1.00  9.56           H
ATOM   3996  C   PRO A 265      13.637 -28.051  32.830  1.00  9.56           C
ATOM   3997  O   PRO A 265      13.099 -27.664  31.793  1.00  9.56           O
ATOM   3998  CB  PRO A 265      12.775 -27.292  35.019  1.00  9.56           C
ATOM   3999 1HB  PRO A 265      13.726 -26.762  34.984  1.00  9.56           H
ATOM   4000 2HB  PRO A 265      11.955 -26.612  34.805  1.00  9.56           H
ATOM   4001  CG  PRO A 265      12.597 -27.914  36.315  1.00  9.56           C
ATOM   4002 1HG  PRO A 265      12.959 -27.266  37.114  1.00  9.56           H
ATOM   4003 2HG  PRO A 265      11.547 -28.154  36.466  1.00  9.56           H
ATOM   4004  CD  PRO A 265      13.391 -29.166  36.237  1.00  9.56           C
ATOM   4005 1HD  PRO A 265      14.433 -28.973  36.462  1.00  9.56           H
ATOM   4006 2HD  PRO A 265      12.983 -29.906  36.923  1.00  9.56           H
ATOM   4007  N   HIS A 266      14.959 -28.144  32.928  1.00 16.70           N
ATOM   4008  H   HIS A 266      15.399 -28.426  33.799  1.00 16.70           H
ATOM   4009  CA  HIS A 266      15.794 -27.850  31.763  1.00 16.70           C
ATOM   4010  HA  HIS A 266      15.541 -26.867  31.365  1.00 16.70           H
ATOM   4011  C   HIS A 266      15.524 -28.876  30.678  1.00 16.70           C
ATOM   4012  O   HIS A 266      15.401 -28.525  29.511  1.00 16.70           O
ATOM   4013  CB  HIS A 266      17.281 -27.886  32.100  1.00 16.70           C
ATOM   4014 1HB  HIS A 266      17.508 -27.047  32.756  1.00 16.70           H
ATOM   4015 2HB  HIS A 266      17.498 -28.812  32.633  1.00 16.70           H
ATOM   4016  CG  HIS A 266      18.168 -27.832  30.891  1.00 16.70           C
ATOM   4017  ND1 HIS A 266      18.661 -28.943  30.249  1.00 16.70           N
ATOM   4018  HD1 HIS A 266      18.529 -29.909  30.532  1.00 16.70           H
ATOM   4019  CD2 HIS A 266      18.626 -26.779  30.166  1.00 16.70           C
ATOM   4020  HD2 HIS A 266      18.433 -25.741  30.394  1.00 16.70           H
ATOM   4021  CE1 HIS A 266      19.337 -28.540  29.176  1.00 16.70           C
ATOM   4022  HE1 HIS A 266      19.805 -29.212  28.467  1.00 16.70           H
ATOM   4023  NE2 HIS A 266      19.359 -27.225  29.085  1.00 16.70           N
ATOM   4024  N   GLY A 267      15.381 -30.136  31.062  1.00 -2.85           N
ATOM   4025  H   GLY A 267      15.470 -30.390  32.043  1.00 -2.85           H
ATOM   4026  CA  GLY A 267      15.092 -31.172  30.088  1.00 -2.85           C
ATOM   4027 1HA  GLY A 267      15.880 -31.180  29.334  1.00 -2.85           H
ATOM   4028 2HA  GLY A 267      15.060 -32.141  30.583  1.00 -2.85           H
ATOM   4029  C   GLY A 267      13.770 -30.915  29.397  1.00 -2.85           C
ATOM   4030  O   GLY A 267      13.683 -31.040  28.182  1.00 -2.85           O
ATOM   4031  N   GLY A 268      12.759 -30.488  30.140  1.00 -5.21           N
ATOM   4032  H   GLY A 268      12.875 -30.399  31.148  1.00 -5.21           H
ATOM   4033  CA  GLY A 268      11.475 -30.152  29.546  1.00 -5.21           C
ATOM   4034 1HA  GLY A 268      11.127 -30.999  28.954  1.00 -5.21           H
ATOM   4035 2HA  GLY A 268      10.754 -29.963  30.342  1.00 -5.21           H
ATOM   4036  C   GLY A 268      11.536 -28.933  28.643  1.00 -5.21           C
ATOM   4037  O   GLY A 268      10.838 -28.878  27.638  1.00 -5.21           O
ATOM   4038  N   GLY A 269      12.388 -27.968  28.963  1.00 -0.81           N
ATOM   4039  H   GLY A 269      12.938 -28.042  29.814  1.00 -0.81           H
ATOM   4040  CA  GLY A 269      12.543 -26.790  28.121  1.00 -0.81           C
ATOM   4041 1HA  GLY A 269      11.556 -26.429  27.832  1.00 -0.81           H
ATOM   4042 2HA  GLY A 269      13.049 -26.007  28.687  1.00 -0.81           H
ATOM   4043  C   GLY A 269      13.343 -27.083  26.865  1.00 -0.81           C
ATOM   4044  O   GLY A 269      13.137 -26.496  25.807  1.00 -0.81           O
ATOM   4045  N   GLU A 270      14.260 -28.032  26.949  1.00 -0.20           N
ATOM   4046  H   GLU A 270      14.462 -28.454  27.853  1.00 -0.20           H
ATOM   4047  CA  GLU A 270      15.019 -28.478  25.784  1.00 -0.20           C
ATOM   4048  HA  GLU A 270      15.382 -27.608  25.237  1.00 -0.20           H
ATOM   4049  C   GLU A 270      14.088 -29.290  24.878  1.00 -0.20           C
ATOM   4050  O   GLU A 270      14.172 -29.241  23.652  1.00 -0.20           O
ATOM   4051  CB  GLU A 270      16.220 -29.305  26.260  1.00 -0.20           C
ATOM   4052 1HB  GLU A 270      16.716 -28.746  27.053  1.00 -0.20           H
ATOM   4053 2HB  GLU A 270      15.864 -30.246  26.676  1.00 -0.20           H
ATOM   4054  CG  GLU A 270      17.253 -29.591  25.186  1.00 -0.20           C
ATOM   4055 1HG  GLU A 270      16.794 -30.174  24.387  1.00 -0.20           H
ATOM   4056 2HG  GLU A 270      17.593 -28.640  24.772  1.00 -0.20           H
ATOM   4057  CD  GLU A 270      18.452 -30.345  25.740  1.00 -0.20           C
ATOM   4058  OE1 GLU A 270      18.349 -31.560  26.024  1.00 -0.20           O
ATOM   4059  OE2 GLU A 270      19.515 -29.726  25.933  1.00 -0.20           O
ATOM   4060  N   GLU A 271      13.148 -29.990  25.497  1.00  3.75           N
ATOM   4061  H   GLU A 271      13.124 -29.989  26.513  1.00  3.75           H
ATOM   4062  CA  GLU A 271      12.154 -30.804  24.797  1.00  3.75           C
ATOM   4063  HA  GLU A 271      12.629 -31.234  23.915  1.00  3.75           H
ATOM   4064  C   GLU A 271      10.943 -29.967  24.352  1.00  3.75           C
ATOM   4065  O   GLU A 271       9.980 -30.502  23.815  1.00  3.75           O
ATOM   4066  CB  GLU A 271      11.707 -31.942  25.734  1.00  3.75           C
ATOM   4067 1HB  GLU A 271      12.572 -32.251  26.314  1.00  3.75           H
ATOM   4068 2HB  GLU A 271      10.954 -31.549  26.418  1.00  3.75           H
ATOM   4069  CG  GLU A 271      11.174 -33.193  25.057  1.00  3.75           C
ATOM   4070 1HG  GLU A 271      10.345 -32.925  24.406  1.00  3.75           H
ATOM   4071 2HG  GLU A 271      11.972 -33.615  24.448  1.00  3.75           H
ATOM   4072  CD  GLU A 271      10.683 -34.253  26.028  1.00  3.75           C
ATOM   4073  OE1 GLU A 271      10.600 -34.033  27.257  1.00  3.75           O
ATOM   4074  OE2 GLU A 271      10.292 -35.338  25.545  1.00  3.75           O
ATOM   4075  N   GLU A 272      10.978 -28.653  24.553  1.00 15.49           N
ATOM   4076  H   GLU A 272      11.805 -28.243  24.969  1.00 15.49           H
ATOM   4077  CA  GLU A 272       9.837 -27.768  24.265  1.00 15.49           C
ATOM   4078  HA  GLU A 272       8.991 -28.074  24.875  1.00 15.49           H
ATOM   4079  C   GLU A 272       9.426 -27.831  22.802  1.00 15.49           C
ATOM   4080  O   GLU A 272       8.248 -27.873  22.461  1.00 15.49           O
ATOM   4081  CB  GLU A 272      10.219 -26.321  24.608  1.00 15.49           C
ATOM   4082 1HB  GLU A 272      10.620 -26.304  25.619  1.00 15.49           H
ATOM   4083 2HB  GLU A 272      11.020 -26.022  23.931  1.00 15.49           H
ATOM   4084  CG  GLU A 272       9.120 -25.262  24.520  1.00 15.49           C
ATOM   4085 1HG  GLU A 272       9.606 -24.291  24.425  1.00 15.49           H
ATOM   4086 2HG  GLU A 272       8.520 -25.426  23.625  1.00 15.49           H
ATOM   4087  CD  GLU A 272       8.210 -25.217  25.745  1.00 15.49           C
ATOM   4088  OE1 GLU A 272       8.249 -26.137  26.590  1.00 15.49           O
ATOM   4089  OE2 GLU A 272       7.477 -24.212  25.911  1.00 15.49           O
ATOM   4090  N   GLU A 273      10.426 -27.905  21.941  1.00 15.86           N
ATOM   4091  H   GLU A 273      11.370 -27.895  22.296  1.00 15.86           H
ATOM   4092  CA  GLU A 273      10.207 -27.963  20.499  1.00 15.86           C
ATOM   4093  HA  GLU A 273       9.587 -27.121  20.187  1.00 15.86           H
ATOM   4094  C   GLU A 273       9.488 -29.264  20.136  1.00 15.86           C
ATOM   4095  O   GLU A 273       8.661 -29.338  19.225  1.00 15.86           O
ATOM   4096  CB  GLU A 273      11.574 -27.890  19.807  1.00 15.86           C
ATOM   4097 1HB  GLU A 273      12.194 -28.693  20.202  1.00 15.86           H
ATOM   4098 2HB  GLU A 273      11.444 -28.056  18.742  1.00 15.86           H
ATOM   4099  CG  GLU A 273      12.319 -26.566  20.007  1.00 15.86           C
ATOM   4100 1HG  GLU A 273      12.376 -26.334  21.071  1.00 15.86           H
ATOM   4101 2HG  GLU A 273      13.338 -26.681  19.633  1.00 15.86           H
ATOM   4102  CD  GLU A 273      11.663 -25.416  19.267  1.00 15.86           C
ATOM   4103  OE1 GLU A 273      11.840 -25.342  18.034  1.00 15.86           O
ATOM   4104  OE2 GLU A 273      10.964 -24.590  19.881  1.00 15.86           O
ATOM   4105  N   LEU A 274       9.769 -30.317  20.888  1.00-15.54           N
ATOM   4106  H   LEU A 274      10.405 -30.227  21.669  1.00-15.54           H
ATOM   4107  CA  LEU A 274       9.134 -31.601  20.621  1.00-15.54           C
ATOM   4108  HA  LEU A 274       9.047 -31.721  19.542  1.00-15.54           H
ATOM   4109  C   LEU A 274       7.731 -31.628  21.207  1.00-15.54           C
ATOM   4110  O   LEU A 274       6.877 -32.347  20.703  1.00-15.54           O
ATOM   4111  CB  LEU A 274       9.958 -32.767  21.172  1.00-15.54           C
ATOM   4112 1HB  LEU A 274       9.970 -32.690  22.256  1.00-15.54           H
ATOM   4113 2HB  LEU A 274       9.433 -33.686  20.911  1.00-15.54           H
ATOM   4114  CG  LEU A 274      11.411 -32.898  20.690  1.00-15.54           C
ATOM   4115  HG  LEU A 274      11.978 -32.047  21.066  1.00-15.54           H
ATOM   4116  CD1 LEU A 274      12.020 -34.174  21.264  1.00-15.54           C
ATOM   4117 1HD1 LEU A 274      13.071 -34.236  20.981  1.00-15.54           H
ATOM   4118 2HD1 LEU A 274      11.491 -35.050  20.889  1.00-15.54           H
ATOM   4119 3HD1 LEU A 274      11.960 -34.157  22.350  1.00-15.54           H
ATOM   4120  CD2 LEU A 274      11.548 -32.926  19.168  1.00-15.54           C
ATOM   4121 1HD2 LEU A 274      12.594 -33.076  18.900  1.00-15.54           H
ATOM   4122 2HD2 LEU A 274      11.231 -31.972  18.749  1.00-15.54           H
ATOM   4123 3HD2 LEU A 274      10.945 -33.730  18.747  1.00-15.54           H
ATOM   4124  N   LYS A 275       7.451 -30.813  22.216  1.00-15.26           N
ATOM   4125  H   LYS A 275       8.188 -30.236  22.617  1.00-15.26           H
ATOM   4126  CA  LYS A 275       6.087 -30.715  22.740  1.00-15.26           C
ATOM   4127  HA  LYS A 275       5.714 -31.712  22.965  1.00-15.26           H
ATOM   4128  C   LYS A 275       5.216 -30.124  21.642  1.00-15.26           C
ATOM   4129  O   LYS A 275       4.116 -30.605  21.406  1.00-15.26           O
ATOM   4130  CB  LYS A 275       5.995 -29.847  23.999  1.00-15.26           C
ATOM   4131 1HB  LYS A 275       6.361 -28.853  23.757  1.00-15.26           H
ATOM   4132 2HB  LYS A 275       4.949 -29.759  24.274  1.00-15.26           H
ATOM   4133  CG  LYS A 275       6.749 -30.355  25.211  1.00-15.26           C
ATOM   4134 1HG  LYS A 275       6.318 -31.294  25.560  1.00-15.26           H
ATOM   4135 2HG  LYS A 275       7.788 -30.516  24.941  1.00-15.26           H
ATOM   4136  CD  LYS A 275       6.692 -29.307  26.310  1.00-15.26           C
ATOM   4137 1HD  LYS A 275       7.000 -28.352  25.886  1.00-15.26           H
ATOM   4138 2HD  LYS A 275       5.672 -29.211  26.687  1.00-15.26           H
ATOM   4139  CE  LYS A 275       7.639 -29.648  27.445  1.00-15.26           C
ATOM   4140 1HE  LYS A 275       7.260 -30.507  28.002  1.00-15.26           H
ATOM   4141 2HE  LYS A 275       8.616 -29.899  27.026  1.00-15.26           H
ATOM   4142  NZ  LYS A 275       7.796 -28.465  28.349  1.00-15.26           N
ATOM   4143 1HZ  LYS A 275       8.493 -28.653  29.055  1.00-15.26           H
ATOM   4144 2HZ  LYS A 275       6.918 -28.231  28.800  1.00-15.26           H
ATOM   4145 3HZ  LYS A 275       8.097 -27.660  27.806  1.00-15.26           H
ATOM   4146  N   THR A 276       5.709 -29.153  20.889  1.00 38.39           N
ATOM   4147  H   THR A 276       6.619 -28.741  21.094  1.00 38.39           H
ATOM   4148  CA  THR A 276       4.939 -28.609  19.769  1.00 38.39           C
ATOM   4149  HA  THR A 276       3.986 -28.233  20.139  1.00 38.39           H
ATOM   4150  C   THR A 276       4.673 -29.653  18.703  1.00 38.39           C
ATOM   4151  O   THR A 276       3.578 -29.747  18.158  1.00 38.39           O
ATOM   4152  CB  THR A 276       5.711 -27.471  19.117  1.00 38.39           C
ATOM   4153  HB  THR A 276       6.231 -27.840  18.233  1.00 38.39           H
ATOM   4154  OG1 THR A 276       6.670 -27.012  20.067  1.00 38.39           O
ATOM   4155  HG1 THR A 276       7.222 -26.330  19.657  1.00 38.39           H
ATOM   4156  CG2 THR A 276       4.798 -26.325  18.740  1.00 38.39           C
ATOM   4157 1HG2 THR A 276       5.398 -25.510  18.338  1.00 38.39           H
ATOM   4158 2HG2 THR A 276       4.262 -25.967  19.618  1.00 38.39           H
ATOM   4159 3HG2 THR A 276       4.083 -26.650  17.985  1.00 38.39           H
ATOM   4160  N   ARG A 277       5.647 -30.525  18.477  1.00 13.31           N
ATOM   4161  H   ARG A 277       6.528 -30.417  18.972  1.00 13.31           H
ATOM   4162  CA  ARG A 277       5.483 -31.629  17.528  1.00 13.31           C
ATOM   4163  HA  ARG A 277       5.088 -31.214  16.610  1.00 13.31           H
ATOM   4164  C   ARG A 277       4.479 -32.688  17.988  1.00 13.31           C
ATOM   4165  O   ARG A 277       4.087 -33.547  17.196  1.00 13.31           O
ATOM   4166  CB  ARG A 277       6.846 -32.260  17.216  1.00 13.31           C
ATOM   4167 1HB  ARG A 277       7.320 -32.548  18.153  1.00 13.31           H
ATOM   4168 2HB  ARG A 277       6.697 -33.162  16.623  1.00 13.31           H
ATOM   4169  CG  ARG A 277       7.784 -31.315  16.455  1.00 13.31           C
ATOM   4170 1HG  ARG A 277       7.779 -30.342  16.941  1.00 13.31           H
ATOM   4171 2HG  ARG A 277       8.798 -31.712  16.490  1.00 13.31           H
ATOM   4172  CD  ARG A 277       7.381 -31.137  14.990  1.00 13.31           C
ATOM   4173 1HD  ARG A 277       6.322 -30.893  14.926  1.00 13.31           H
ATOM   4174 2HD  ARG A 277       7.947 -30.309  14.565  1.00 13.31           H
ATOM   4175  NE  ARG A 277       7.659 -32.359  14.220  1.00 13.31           N
ATOM   4176  HE  ARG A 277       7.018 -33.136  14.336  1.00 13.31           H
ATOM   4177  CZ  ARG A 277       8.703 -32.566  13.431  1.00 13.31           C
ATOM   4178  NH1 ARG A 277       8.952 -33.774  13.017  1.00 13.31           N
ATOM   4179 1HH1 ARG A 277       8.351 -34.534  13.291  1.00 13.31           H
ATOM   4180 2HH1 ARG A 277       9.756 -33.937  12.433  1.00 13.31           H
ATOM   4181  NH2 ARG A 277       9.508 -31.626  13.019  1.00 13.31           N
ATOM   4182 1HH2 ARG A 277       9.275 -30.654  13.164  1.00 13.31           H
ATOM   4183 2HH2 ARG A 277      10.356 -31.879  12.527  1.00 13.31           H
ATOM   4184  N   ARG A 278       4.028 -32.604  19.234  1.00 -2.79           N
ATOM   4185  H   ARG A 278       4.406 -31.876  19.833  1.00 -2.79           H
ATOM   4186  CA  ARG A 278       3.027 -33.510  19.820  1.00 -2.79           C
ATOM   4187  HA  ARG A 278       2.795 -34.316  19.123  1.00 -2.79           H
ATOM   4188  C   ARG A 278       1.721 -32.810  20.193  1.00 -2.79           C
ATOM   4189  O   ARG A 278       0.897 -33.402  20.891  1.00 -2.79           O
ATOM   4190  CB  ARG A 278       3.605 -34.101  21.105  1.00 -2.79           C
ATOM   4191 1HB  ARG A 278       3.831 -33.268  21.770  1.00 -2.79           H
ATOM   4192 2HB  ARG A 278       2.860 -34.726  21.596  1.00 -2.79           H
ATOM   4193  CG  ARG A 278       4.864 -34.928  20.938  1.00 -2.79           C
ATOM   4194 1HG  ARG A 278       4.603 -35.949  20.669  1.00 -2.79           H
ATOM   4195 2HG  ARG A 278       5.514 -34.501  20.176  1.00 -2.79           H
ATOM   4196  CD  ARG A 278       5.571 -34.887  22.267  1.00 -2.79           C
ATOM   4197 1HD  ARG A 278       5.789 -33.845  22.499  1.00 -2.79           H
ATOM   4198 2HD  ARG A 278       4.897 -35.265  23.029  1.00 -2.79           H
ATOM   4199  NE  ARG A 278       6.826 -35.643  22.323  1.00 -2.79           N
ATOM   4200  HE  ARG A 278       6.998 -36.312  21.585  1.00 -2.79           H
ATOM   4201  CZ  ARG A 278       7.740 -35.522  23.277  1.00 -2.79           C
ATOM   4202  NH1 ARG A 278       8.813 -36.252  23.240  1.00 -2.79           N
ATOM   4203 1HH1 ARG A 278       8.947 -36.940  22.511  1.00 -2.79           H
ATOM   4204 2HH1 ARG A 278       9.509 -36.122  23.967  1.00 -2.79           H
ATOM   4205  NH2 ARG A 278       7.634 -34.699  24.288  1.00 -2.79           N
ATOM   4206 1HH2 ARG A 278       6.856 -34.073  24.351  1.00 -2.79           H
ATOM   4207 2HH2 ARG A 278       8.328 -34.734  25.020  1.00 -2.79           H
ATOM   4208  N   SER A 279       1.576 -31.561  19.760  1.00 46.53           N
ATOM   4209  H   SER A 279       2.292 -31.173  19.164  1.00 46.53           H
ATOM   4210  CA  SER A 279       0.455 -30.668  20.113  1.00 46.53           C
ATOM   4211  HA  SER A 279       0.620 -29.729  19.584  1.00 46.53           H
ATOM   4212  C   SER A 279       0.348 -30.326  21.604  1.00 46.53           C
ATOM   4213  O   SER A 279      -0.744 -30.060  22.100  1.00 46.53           O
ATOM   4214  CB  SER A 279      -0.902 -31.225  19.664  1.00 46.53           C
ATOM   4215 1HB  SER A 279      -1.176 -32.029  20.342  1.00 46.53           H
ATOM   4216 2HB  SER A 279      -1.656 -30.441  19.742  1.00 46.53           H
ATOM   4217  OG  SER A 279      -0.886 -31.737  18.339  1.00 46.53           O
ATOM   4218  HG  SER A 279      -1.720 -32.189  18.190  1.00 46.53           H
ATOM   4219  N   SER A 280       1.465 -30.352  22.321  1.00 24.51           N
ATOM   4220  H   SER A 280       2.349 -30.565  21.867  1.00 24.51           H
ATOM   4221  CA  SER A 280       1.484 -30.146  23.770  1.00 24.51           C
ATOM   4222  HA  SER A 280       0.483 -29.870  24.100  1.00 24.51           H
ATOM   4223  C   SER A 280       2.416 -29.036  24.245  1.00 24.51           C
ATOM   4224  O   SER A 280       2.779 -28.987  25.424  1.00 24.51           O
ATOM   4225  CB  SER A 280       1.849 -31.463  24.453  1.00 24.51           C
ATOM   4226 1HB  SER A 280       1.821 -31.337  25.534  1.00 24.51           H
ATOM   4227 2HB  SER A 280       1.108 -32.202  24.169  1.00 24.51           H
ATOM   4228  OG  SER A 280       3.125 -31.937  24.058  1.00 24.51           O
ATOM   4229  HG  SER A 280       3.332 -32.697  24.610  1.00 24.51           H
ATOM   4230  N   ARG A 281       2.801 -28.123  23.359  1.00 30.62           N
ATOM   4231  H   ARG A 281       2.488 -28.191  22.400  1.00 30.62           H
ATOM   4232  CA  ARG A 281       3.523 -26.923  23.800  1.00 30.62           C
ATOM   4233  HA  ARG A 281       4.215 -27.171  24.605  1.00 30.62           H
ATOM   4234  C   ARG A 281       2.414 -26.033  24.327  1.00 30.62           C
ATOM   4235  O   ARG A 281       1.305 -26.067  23.796  1.00 30.62           O
ATOM   4236  CB  ARG A 281       4.272 -26.217  22.660  1.00 30.62           C
ATOM   4237 1HB  ARG A 281       4.875 -26.955  22.142  1.00 30.62           H
ATOM   4238 2HB  ARG A 281       3.540 -25.812  21.963  1.00 30.62           H
ATOM   4239  CG  ARG A 281       5.214 -25.089  23.120  1.00 30.62           C
ATOM   4240 1HG  ARG A 281       4.652 -24.366  23.708  1.00 30.62           H
ATOM   4241 2HG  ARG A 281       5.985 -25.526  23.754  1.00 30.62           H
ATOM   4242  CD  ARG A 281       5.891 -24.339  21.974  1.00 30.62           C
ATOM   4243 1HD  ARG A 281       6.668 -23.697  22.392  1.00 30.62           H
ATOM   4244 2HD  ARG A 281       6.369 -25.056  21.311  1.00 30.62           H
ATOM   4245  NE  ARG A 281       4.954 -23.497  21.212  1.00 30.62           N
ATOM   4246  HE  ARG A 281       3.994 -23.462  21.531  1.00 30.62           H
ATOM   4247  CZ  ARG A 281       5.245 -22.757  20.151  1.00 30.62           C
ATOM   4248  NH1 ARG A 281       4.338 -21.943  19.697  1.00 30.62           N
ATOM   4249 1HH1 ARG A 281       3.461 -21.859  20.187  1.00 30.62           H
ATOM   4250 2HH1 ARG A 281       4.518 -21.390  18.870  1.00 30.62           H
ATOM   4251  NH2 ARG A 281       6.376 -22.829  19.500  1.00 30.62           N
ATOM   4252 1HH2 ARG A 281       7.080 -23.504  19.784  1.00 30.62           H
ATOM   4253 2HH2 ARG A 281       6.545 -22.232  18.709  1.00 30.62           H
ATOM   4254  N   ASP A 282       2.720 -25.243  25.342  1.00 19.74           N
ATOM   4255  H   ASP A 282       3.645 -25.289  25.742  1.00 19.74           H
ATOM   4256  CA  ASP A 282       1.793 -24.270  25.921  1.00 19.74           C
ATOM   4257  HA  ASP A 282       2.277 -23.907  26.820  1.00 19.74           H
ATOM   4258  C   ASP A 282       0.411 -24.775  26.362  1.00 19.74           C
ATOM   4259  O   ASP A 282      -0.612 -24.196  25.979  1.00 19.74           O
ATOM   4260  CB  ASP A 282       1.669 -23.068  24.973  1.00 19.74           C
ATOM   4261 1HB  ASP A 282       2.637 -22.899  24.504  1.00 19.74           H
ATOM   4262 2HB  ASP A 282       0.951 -23.292  24.184  1.00 19.74           H
ATOM   4263  CG  ASP A 282       1.263 -21.793  25.691  1.00 19.74           C
ATOM   4264  OD1 ASP A 282       1.771 -21.533  26.807  1.00 19.74           O
ATOM   4265  OD2 ASP A 282       0.479 -20.999  25.125  1.00 19.74           O
ATOM   4266  N   PRO A 283       0.346 -25.861  27.161  1.00 11.56           N
ATOM   4267  CA  PRO A 283      -1.017 -26.235  27.555  1.00 11.56           C
ATOM   4268  HA  PRO A 283      -1.677 -26.291  26.689  1.00 11.56           H
ATOM   4269  C   PRO A 283      -1.578 -25.258  28.586  1.00 11.56           C
ATOM   4270  O   PRO A 283      -0.823 -24.587  29.306  1.00 11.56           O
ATOM   4271  CB  PRO A 283      -0.824 -27.625  28.164  1.00 11.56           C
ATOM   4272 1HB  PRO A 283      -1.587 -27.833  28.914  1.00 11.56           H
ATOM   4273 2HB  PRO A 283      -0.838 -28.385  27.384  1.00 11.56           H
ATOM   4274  CG  PRO A 283       0.518 -27.548  28.779  1.00 11.56           C
ATOM   4275 1HG  PRO A 283       0.467 -27.005  29.724  1.00 11.56           H
ATOM   4276 2HG  PRO A 283       0.932 -28.544  28.935  1.00 11.56           H
ATOM   4277  CD  PRO A 283       1.332 -26.775  27.773  1.00 11.56           C
ATOM   4278 1HD  PRO A 283       2.128 -26.219  28.268  1.00 11.56           H
ATOM   4279 2HD  PRO A 283       1.738 -27.443  27.017  1.00 11.56           H
ATOM   4280  N   LEU A 284      -2.896 -25.188  28.689  1.00-16.09           N
ATOM   4281  H   LEU A 284      -3.484 -25.740  28.069  1.00-16.09           H
ATOM   4282  CA  LEU A 284      -3.519 -24.350  29.707  1.00-16.09           C
ATOM   4283  HA  LEU A 284      -3.044 -23.373  29.702  1.00-16.09           H
ATOM   4284  C   LEU A 284      -3.270 -25.019  31.053  1.00-16.09           C
ATOM   4285  O   LEU A 284      -3.648 -26.178  31.256  1.00-16.09           O
ATOM   4286  CB  LEU A 284      -5.025 -24.181  29.474  1.00-16.09           C
ATOM   4287 1HB  LEU A 284      -5.477 -25.172  29.496  1.00-16.09           H
ATOM   4288 2HB  LEU A 284      -5.422 -23.617  30.319  1.00-16.09           H
ATOM   4289  CG  LEU A 284      -5.505 -23.487  28.190  1.00-16.09           C
ATOM   4290  HG  LEU A 284      -5.189 -24.083  27.335  1.00-16.09           H
ATOM   4291  CD1 LEU A 284      -7.032 -23.440  28.201  1.00-16.09           C
ATOM   4292 1HD1 LEU A 284      -7.393 -23.034  27.256  1.00-16.09           H
ATOM   4293 2HD1 LEU A 284      -7.388 -22.817  29.023  1.00-16.09           H
ATOM   4294 3HD1 LEU A 284      -7.430 -24.448  28.316  1.00-16.09           H
ATOM   4295  CD2 LEU A 284      -4.939 -22.083  28.016  1.00-16.09           C
ATOM   4296 1HD2 LEU A 284      -5.354 -21.634  27.114  1.00-16.09           H
ATOM   4297 2HD2 LEU A 284      -3.856 -22.142  27.909  1.00-16.09           H
ATOM   4298 3HD2 LEU A 284      -5.188 -21.466  28.881  1.00-16.09           H
ATOM   4299  N   VAL A 285      -2.619 -24.323  31.970  1.00-10.00           N
ATOM   4300  H   VAL A 285      -2.291 -23.386  31.751  1.00-10.00           H
ATOM   4301  CA  VAL A 285      -2.349 -24.884  33.291  1.00-10.00           C
ATOM   4302  HA  VAL A 285      -1.939 -25.884  33.166  1.00-10.00           H
ATOM   4303  C   VAL A 285      -3.657 -25.019  34.063  1.00-10.00           C
ATOM   4304  O   VAL A 285      -4.659 -24.373  33.758  1.00-10.00           O
ATOM   4305  CB  VAL A 285      -1.307 -24.050  34.088  1.00-10.00           C
ATOM   4306  HB  VAL A 285      -1.185 -24.507  35.069  1.00-10.00           H
ATOM   4307  CG1 VAL A 285       0.050 -24.090  33.382  1.00-10.00           C
ATOM   4308 1HG1 VAL A 285       0.793 -23.572  33.988  1.00-10.00           H
ATOM   4309 2HG1 VAL A 285      -0.008 -23.608  32.406  1.00-10.00           H
ATOM   4310 3HG1 VAL A 285       0.370 -25.124  33.252  1.00-10.00           H
ATOM   4311  CG2 VAL A 285      -1.754 -22.598  34.285  1.00-10.00           C
ATOM   4312 1HG2 VAL A 285      -1.045 -22.086  34.937  1.00-10.00           H
ATOM   4313 2HG2 VAL A 285      -2.737 -22.563  34.751  1.00-10.00           H
ATOM   4314 3HG2 VAL A 285      -1.796 -22.073  33.330  1.00-10.00           H
ATOM   4315  N   THR A 286      -3.648 -25.867  35.077  1.00 18.77           N
ATOM   4316  H   THR A 286      -2.792 -26.342  35.332  1.00 18.77           H
ATOM   4317  CA  THR A 286      -4.838 -26.192  35.859  1.00 18.77           C
ATOM   4318  HA  THR A 286      -5.706 -26.294  35.208  1.00 18.77           H
ATOM   4319  C   THR A 286      -5.157 -25.162  36.936  1.00 18.77           C
ATOM   4320  O   THR A 286      -6.049 -25.363  37.759  1.00 18.77           O
ATOM   4321  CB  THR A 286      -4.568 -27.522  36.576  1.00 18.77           C
ATOM   4322  HB  THR A 286      -5.389 -27.757  37.251  1.00 18.77           H
ATOM   4323  OG1 THR A 286      -3.333 -27.410  37.291  1.00 18.77           O
ATOM   4324  HG1 THR A 286      -3.447 -26.784  38.019  1.00 18.77           H
ATOM   4325  CG2 THR A 286      -4.389 -28.662  35.588  1.00 18.77           C
ATOM   4326 1HG2 THR A 286      -4.316 -29.597  36.142  1.00 18.77           H
ATOM   4327 2HG2 THR A 286      -3.478 -28.528  35.006  1.00 18.77           H
ATOM   4328 3HG2 THR A 286      -5.247 -28.716  34.919  1.00 18.77           H
ATOM   4329  N   GLY A 287      -4.387 -24.085  36.971  1.00 26.30           N
ATOM   4330  H   GLY A 287      -3.718 -23.926  36.238  1.00 26.30           H
ATOM   4331  CA  GLY A 287      -4.401 -23.195  38.119  1.00 26.30           C
ATOM   4332 1HA  GLY A 287      -4.025 -22.214  37.839  1.00 26.30           H
ATOM   4333 2HA  GLY A 287      -5.409 -23.108  38.523  1.00 26.30           H
ATOM   4334  C   GLY A 287      -3.482 -23.818  39.149  1.00 26.30           C
ATOM   4335  O   GLY A 287      -2.787 -24.788  38.799  1.00 26.30           O
ATOM   4336  N   PRO A 288      -3.414 -23.306  40.390  1.00 -7.05           N
ATOM   4337  CA  PRO A 288      -2.534 -23.949  41.373  1.00 -7.05           C
ATOM   4338  HA  PRO A 288      -1.496 -23.920  41.045  1.00 -7.05           H
ATOM   4339  C   PRO A 288      -2.985 -25.377  41.625  1.00 -7.05           C
ATOM   4340  O   PRO A 288      -4.163 -25.686  41.474  1.00 -7.05           O
ATOM   4341  CB  PRO A 288      -2.743 -23.109  42.637  1.00 -7.05           C
ATOM   4342 1HB  PRO A 288      -3.497 -23.574  43.273  1.00 -7.05           H
ATOM   4343 2HB  PRO A 288      -1.809 -22.985  43.184  1.00 -7.05           H
ATOM   4344  CG  PRO A 288      -3.236 -21.819  42.148  1.00 -7.05           C
ATOM   4345 1HG  PRO A 288      -3.792 -21.300  42.927  1.00 -7.05           H
ATOM   4346 2HG  PRO A 288      -2.397 -21.216  41.806  1.00 -7.05           H
ATOM   4347  CD  PRO A 288      -4.126 -22.165  40.990  1.00 -7.05           C
ATOM   4348 1HD  PRO A 288      -5.115 -22.472  41.335  1.00 -7.05           H
ATOM   4349 2HD  PRO A 288      -4.194 -21.326  40.296  1.00 -7.05           H
ATOM   4350  N   GLU A 289      -2.080 -26.249  42.036  1.00-13.52           N
ATOM   4351  H   GLU A 289      -1.126 -25.947  42.188  1.00-13.52           H
ATOM   4352  CA  GLU A 289      -2.430 -27.654  42.261  1.00-13.52           C
ATOM   4353  HA  GLU A 289      -2.938 -28.038  41.376  1.00-13.52           H
ATOM   4354  C   GLU A 289      -3.379 -27.810  43.447  1.00-13.52           C
ATOM   4355  O   GLU A 289      -4.264 -28.657  43.446  1.00-13.52           O
ATOM   4356  CB  GLU A 289      -1.163 -28.478  42.482  1.00-13.52           C
ATOM   4357 1HB  GLU A 289      -0.602 -28.045  43.310  1.00-13.52           H
ATOM   4358 2HB  GLU A 289      -1.453 -29.496  42.744  1.00-13.52           H
ATOM   4359  CG  GLU A 289      -0.277 -28.516  41.241  1.00-13.52           C
ATOM   4360 1HG  GLU A 289      -0.851 -28.936  40.413  1.00-13.52           H
ATOM   4361 2HG  GLU A 289       0.014 -27.498  40.980  1.00-13.52           H
ATOM   4362  CD  GLU A 289       0.983 -29.336  41.430  1.00-13.52           C
ATOM   4363  OE1 GLU A 289       1.178 -29.974  42.488  1.00-13.52           O
ATOM   4364  OE2 GLU A 289       1.826 -29.346  40.509  1.00-13.52           O
ATOM   4365  N   GLU A 290      -3.255 -26.922  44.422  1.00-12.39           N
ATOM   4366  H   GLU A 290      -2.495 -26.248  44.383  1.00-12.39           H
ATOM   4367  CA  GLU A 290      -4.167 -26.872  45.570  1.00-12.39           C
ATOM   4368  HA  GLU A 290      -4.444 -27.884  45.862  1.00-12.39           H
ATOM   4369  C   GLU A 290      -5.443 -26.100  45.237  1.00-12.39           C
ATOM   4370  O   GLU A 290      -6.330 -25.920  46.074  1.00-12.39           O
ATOM   4371  CB  GLU A 290      -3.474 -26.184  46.744  1.00-12.39           C
ATOM   4372 1HB  GLU A 290      -3.164 -25.192  46.417  1.00-12.39           H
ATOM   4373 2HB  GLU A 290      -4.188 -26.067  47.558  1.00-12.39           H
ATOM   4374  CG  GLU A 290      -2.261 -26.921  47.290  1.00-12.39           C
ATOM   4375 1HG  GLU A 290      -2.570 -27.909  47.631  1.00-12.39           H
ATOM   4376 2HG  GLU A 290      -1.514 -27.036  46.504  1.00-12.39           H
ATOM   4377  CD  GLU A 290      -1.645 -26.158  48.443  1.00-12.39           C
ATOM   4378  OE1 GLU A 290      -1.273 -24.974  48.258  1.00-12.39           O
ATOM   4379  OE2 GLU A 290      -1.579 -26.684  49.574  1.00-12.39           O
ATOM   4380  N   GLY A 291      -5.527 -25.624  44.004  1.00  5.04           N
ATOM   4381  H   GLY A 291      -4.767 -25.792  43.352  1.00  5.04           H
ATOM   4382  CA  GLY A 291      -6.685 -24.888  43.526  1.00  5.04           C
ATOM   4383 1HA  GLY A 291      -7.312 -24.586  44.364  1.00  5.04           H
ATOM   4384 2HA  GLY A 291      -6.347 -23.994  43.004  1.00  5.04           H
ATOM   4385  C   GLY A 291      -7.515 -25.719  42.571  1.00  5.04           C
ATOM   4386  O   GLY A 291      -8.529 -25.248  42.054  1.00  5.04           O
ATOM   4387  N   THR A 292      -7.105 -26.946  42.292  1.00 19.10           N
ATOM   4388  H   THR A 292      -6.266 -27.318  42.717  1.00 19.10           H
ATOM   4389  CA  THR A 292      -7.867 -27.815  41.395  1.00 19.10           C
ATOM   4390  HA  THR A 292      -8.292 -27.236  40.578  1.00 19.10           H
ATOM   4391  C   THR A 292      -8.983 -28.490  42.177  1.00 19.10           C
ATOM   4392  O   THR A 292      -8.986 -28.474  43.413  1.00 19.10           O
ATOM   4393  CB  THR A 292      -6.977 -28.934  40.812  1.00 19.10           C
ATOM   4394  HB  THR A 292      -7.574 -29.568  40.156  1.00 19.10           H
ATOM   4395  OG1 THR A 292      -6.449 -29.726  41.876  1.00 19.10           O
ATOM   4396  HG1 THR A 292      -5.726 -30.263  41.521  1.00 19.10           H
ATOM   4397  CG2 THR A 292      -5.809 -28.375  40.030  1.00 19.10           C
ATOM   4398 1HG2 THR A 292      -5.308 -29.188  39.506  1.00 19.10           H
ATOM   4399 2HG2 THR A 292      -5.099 -27.904  40.707  1.00 19.10           H
ATOM   4400 3HG2 THR A 292      -6.155 -27.641  39.304  1.00 19.10           H
ATOM   4401  N   GLY A 293      -9.914 -29.109  41.465  1.00 -8.19           N
ATOM   4402  H   GLY A 293      -9.966 -28.967  40.469  1.00 -8.19           H
ATOM   4403  CA  GLY A 293     -10.758 -30.125  42.077  1.00 -8.19           C
ATOM   4404 1HA  GLY A 293     -11.011 -29.856  43.101  1.00 -8.19           H
ATOM   4405 2HA  GLY A 293     -11.663 -30.276  41.495  1.00 -8.19           H
ATOM   4406  C   GLY A 293      -9.933 -31.391  42.067  1.00 -8.19           C
ATOM   4407  O   GLY A 293      -9.324 -31.682  41.019  1.00 -8.19           O
ATOM   4408  OXT GLY A 293      -9.864 -32.094  43.091  1.00 -8.19           O
TER    4409      GLY A 293 
END
