# Supplementary material for: Analysis of aquaporins from the euryhaline barnacle Balanus improvisus reveals differential expression in response to changes in salinity
Source: PLoS One. 2017 Jul 17;12(7):e0181192. doi: 10.1371/journal.pone.0181192 (PMC5513457; doi:10.1371/journal.pone.0181192)
Supplement: S3 Model — (PDB) [file pone.0181192.s021.pdb]

REMARK YASARA *************************************************************
REMARK YASARA *                                                           *
REMARK YASARA *                     Y  A  S  A  R  A                      *
REMARK YASARA *                                                           *
REMARK YASARA *   Yet Another Scientific Artificial Reality Application   *
REMARK YASARA *                                                           *
REMARK YASARA *            MOLECULE STRUCTURE FILE, PDB FORMAT            *
REMARK YASARA *                                                           *
REMARK YASARA * Just use YASARA every day to make your questions go away! *
REMARK YASARA *                                                           *
REMARK YASARA *                      www.YASARA.org                       *
REMARK YASARA *                                                           *
REMARK YASARA *************************************************************
REMARK YASARA
REMARK YASARA Original filename: F:\AQP\Mono-pdb\aqp2-hm-mono.pdb
REMARK YASARA Written on:        Mon Feb 29 10:40:16 2016
REMARK YASARA Number of models: 1
REMARK YASARA Number of atoms:   3939
REMARK YASARA Please address questions or suggestions to: Eliza@yasara.org
REMARK YASARA
REMARK   2 RESOLUTION. 1.80 ANGSTROMS.
REMARK 290 CRYSTALLOGRAPHIC SYMMETRY TRANSFORMATIONS
REMARK 290 THE FOLLOWING TRANSFORMATIONS OPERATE ON THE ATOM/HETATM
REMARK 290 RECORDS IN THIS ENTRY TO PRODUCE CRYSTALLOGRAPHICALLY
REMARK 290 RELATED MOLECULES.
REMARK 290   SMTRY1   1  1.000000  0.000000  0.000000        0.00000
REMARK 290   SMTRY2   1  0.000000  1.000000  0.000000        0.00000
REMARK 290   SMTRY3   1  0.000000  0.000000  1.000000        0.00000
REMARK 290   SMTRY1   2 -1.000000  0.000000  0.000000        0.00000
REMARK 290   SMTRY2   2  0.000000 -1.000000  0.000000        0.00000
REMARK 290   SMTRY3   2  0.000000  0.000000  1.000000        0.00000
REMARK 290   SMTRY1   3  0.000000 -1.000000  0.000000       41.02900
REMARK 290   SMTRY2   3  1.000000  0.000000  0.000000       41.02900
REMARK 290   SMTRY3   3  0.000000  0.000000  1.000000        0.00000
REMARK 290   SMTRY1   4  0.000000  1.000000  0.000000       41.02900
REMARK 290   SMTRY2   4 -1.000000  0.000000  0.000000       41.02900
REMARK 290   SMTRY3   4  0.000000  0.000000  1.000000        0.00000
REMARK 290   SMTRY1   5 -1.000000  0.000000  0.000000       41.02900
REMARK 290   SMTRY2   5  0.000000  1.000000  0.000000       41.02900
REMARK 290   SMTRY3   5  0.000000  0.000000 -1.000000        0.00000
REMARK 290   SMTRY1   6  1.000000  0.000000  0.000000       41.02900
REMARK 290   SMTRY2   6  0.000000 -1.000000  0.000000       41.02900
REMARK 290   SMTRY3   6  0.000000  0.000000 -1.000000        0.00000
REMARK 290   SMTRY1   7  0.000000  1.000000  0.000000        0.00000
REMARK 290   SMTRY2   7  1.000000  0.000000  0.000000        0.00000
REMARK 290   SMTRY3   7  0.000000  0.000000 -1.000000        0.00000
REMARK 290   SMTRY1   8  0.000000 -1.000000  0.000000        0.00000
REMARK 290   SMTRY2   8 -1.000000  0.000000  0.000000        0.00000
REMARK 290   SMTRY3   8  0.000000  0.000000 -1.000000        0.00000
COMPND    MOL_ID: 1;
COMPND   2 MOLECULE: AQUAPORIN-4;
COMPND   3 CHAIN: A;
SEQRES   1 A  261  LEU GLU GLU ALA LEU GLY LEU LYS GLU MET VAL ARG ASN 
SEQRES   2 A  261  ARG ASP LEU TRP LYS ALA LEU LEU ALA GLU PHE LEU GLY 
SEQRES   3 A  261  THR MET LEU LEU THR LEU ILE GLY CYS PHE SER THR ILE 
SEQRES   4 A  261  GLY TRP ALA ALA ASN ASP ASP LYS ASP PRO TYR THR PRO 
SEQRES   5 A  261  ASP MET THR GLN ILE ALA LEU ALA PHE GLY ILE THR VAL 
SEQRES   6 A  261  ALA THR LEU ALA GLN SER ILE GLY HIS ILE SER GLY CYS 
SEQRES   7 A  261  HIS ILE ASN PRO ALA VAL THR ALA GLY MET LEU VAL ALA 
SEQRES   8 A  261  ARG GLN VAL SER LEU MET ARG ALA PHE PHE TYR ILE ILE 
SEQRES   9 A  261  VAL GLN CYS ILE GLY ALA ILE VAL GLY SER ALA LEU LEU 
SEQRES  10 A  261  LYS ALA LEU THR PRO GLU ASP VAL GLN GLY SER LEU GLY 
SEQRES  11 A  261  MET THR THR VAL ASN PRO LYS LEU THR ALA PHE GLN GLY 
SEQRES  12 A  261  PHE GLY VAL GLU LEU PHE ILE THR PHE VAL LEU VAL PHE 
SEQRES  13 A  261  VAL VAL PHE GLY VAL CYS ASP GLU GLY ARG ASP ASP VAL 
SEQRES  14 A  261  LYS GLY SER ALA PRO LEU ALA ILE GLY LEU SER ILE THR 
SEQRES  15 A  261  GLY CYS HIS LEU GLY ALA ILE LYS TYR THR GLY SER SER 
SEQRES  16 A  261  MET ASN PRO ALA ARG THR PHE GLY PRO ALA VAL VAL THR 
SEQRES  17 A  261  GLY ILE TRP ASP ASN HIS TRP VAL TYR TRP ALA GLY PRO 
SEQRES  18 A  261  LEU ALA GLY GLY ILE ILE ALA GLY LEU VAL TYR THR HIS 
SEQRES  19 A  261  ALA PHE ARG ALA ARG HIS MET ALA VAL ALA ALA VAL GLU 
SEQRES  20 A  261  LEU THR GLY LEU THR GLU VAL LYS PRO GLN ARG GLY SER 
SEQRES  21 A  261  LYS 
CRYST1   82.058   82.058   76.353  90.00  90.00  90.00 P 4 21 2      8
ORIGX1      1.000000  0.000000  0.000000        0.00000
ORIGX2      0.000000  1.000000  0.000000        0.00000
ORIGX3      0.000000  0.000000  1.000000        0.00000
SCALE1      0.012187  0.000000  0.000000        0.00000
SCALE2      0.000000  0.012187  0.000000        0.00000
SCALE3      0.000000  0.000000  0.013097        0.00000
ATOM      1  N   LEU A   6     -20.486 -96.259  46.093  1.00-13.44           N
ATOM      2 1H   LEU A   6     -19.879 -97.067  46.030  1.00-13.44           H
ATOM      3 2H   LEU A   6     -21.384 -96.555  46.451  1.00-13.44           H
ATOM      4 3H   LEU A   6     -20.071 -95.588  46.724  1.00-13.44           H
ATOM      5  CA  LEU A   6     -20.652 -95.654  44.751  1.00-13.44           C
ATOM      6  HA  LEU A   6     -21.216 -96.354  44.143  1.00-13.44           H
ATOM      7  C   LEU A   6     -19.312 -95.437  44.063  1.00-13.44           C
ATOM      8  O   LEU A   6     -19.166 -95.816  42.908  1.00-13.44           O
ATOM      9  CB  LEU A   6     -21.443 -94.347  44.848  1.00-13.44           C
ATOM     10 1HB  LEU A   6     -22.350 -94.546  45.418  1.00-13.44           H
ATOM     11 2HB  LEU A   6     -20.850 -93.626  45.409  1.00-13.44           H
ATOM     12  CG  LEU A   6     -21.851 -93.697  43.518  1.00-13.44           C
ATOM     13  HG  LEU A   6     -20.951 -93.464  42.954  1.00-13.44           H
ATOM     14  CD1 LEU A   6     -22.732 -94.609  42.661  1.00-13.44           C
ATOM     15 1HD1 LEU A   6     -23.050 -94.074  41.766  1.00-13.44           H
ATOM     16 2HD1 LEU A   6     -23.618 -94.920  43.217  1.00-13.44           H
ATOM     17 3HD1 LEU A   6     -22.173 -95.489  42.343  1.00-13.44           H
ATOM     18  CD2 LEU A   6     -22.588 -92.396  43.804  1.00-13.44           C
ATOM     19 1HD2 LEU A   6     -22.875 -91.927  42.863  1.00-13.44           H
ATOM     20 2HD2 LEU A   6     -21.937 -91.706  44.342  1.00-13.44           H
ATOM     21 3HD2 LEU A   6     -23.490 -92.584  44.389  1.00-13.44           H
ATOM     22  N   GLU A   7     -18.327 -94.845  44.729  1.00  7.07           N
ATOM     23  H   GLU A   7     -18.447 -94.586  45.705  1.00  7.07           H
ATOM     24  CA  GLU A   7     -17.048 -94.513  44.087  1.00  7.07           C
ATOM     25  HA  GLU A   7     -17.248 -93.880  43.226  1.00  7.07           H
ATOM     26  C   GLU A   7     -16.271 -95.721  43.562  1.00  7.07           C
ATOM     27  O   GLU A   7     -15.502 -95.619  42.609  1.00  7.07           O
ATOM     28  CB  GLU A   7     -16.160 -93.721  45.049  1.00  7.07           C
ATOM     29 1HB  GLU A   7     -16.093 -94.250  45.998  1.00  7.07           H
ATOM     30 2HB  GLU A   7     -15.168 -93.668  44.616  1.00  7.07           H
ATOM     31  CG  GLU A   7     -16.654 -92.303  45.292  1.00  7.07           C
ATOM     32 1HG  GLU A   7     -16.893 -91.846  44.333  1.00  7.07           H
ATOM     33 2HG  GLU A   7     -17.572 -92.346  45.880  1.00  7.07           H
ATOM     34  CD  GLU A   7     -15.640 -91.418  46.010  1.00  7.07           C
ATOM     35  OE1 GLU A   7     -14.444 -91.756  46.121  1.00  7.07           O
ATOM     36  OE2 GLU A   7     -16.072 -90.378  46.548  1.00  7.07           O
ATOM     37  N   GLU A   8     -16.553 -96.889  44.117  1.00 37.62           N
ATOM     38  H   GLU A   8     -17.211 -96.929  44.895  1.00 37.62           H
ATOM     39  CA  GLU A   8     -15.987 -98.147  43.643  1.00 37.62           C
ATOM     40  HA  GLU A   8     -14.903 -98.102  43.726  1.00 37.62           H
ATOM     41  C   GLU A   8     -16.367 -98.348  42.173  1.00 37.62           C
ATOM     42  O   GLU A   8     -15.521 -98.647  41.331  1.00 37.62           O
ATOM     43  CB  GLU A   8     -16.535 -99.331  44.464  1.00 37.62           C
ATOM     44 1HB  GLU A   8     -17.604 -99.427  44.274  1.00 37.62           H
ATOM     45 2HB  GLU A   8     -16.055-100.234  44.087  1.00 37.62           H
ATOM     46  CG  GLU A   8     -16.326 -99.292  45.992  1.00 37.62           C
ATOM     47 1HG  GLU A   8     -16.266-100.321  46.348  1.00 37.62           H
ATOM     48 2HG  GLU A   8     -15.374 -98.810  46.206  1.00 37.62           H
ATOM     49  CD  GLU A   8     -17.447 -98.586  46.771  1.00 37.62           C
ATOM     50  OE1 GLU A   8     -18.114 -97.679  46.226  1.00 37.62           O
ATOM     51  OE2 GLU A   8     -17.664 -98.905  47.959  1.00 37.62           O
ATOM     52  N   ALA A   9     -17.640 -98.131  41.864  1.00 -1.33           N
ATOM     53  H   ALA A   9     -18.273 -97.825  42.589  1.00 -1.33           H
ATOM     54  CA  ALA A   9     -18.178 -98.326  40.518  1.00 -1.33           C
ATOM     55  HA  ALA A   9     -17.777 -99.255  40.107  1.00 -1.33           H
ATOM     56  C   ALA A   9     -17.786 -97.183  39.581  1.00 -1.33           C
ATOM     57  O   ALA A   9     -17.775 -97.324  38.359  1.00 -1.33           O
ATOM     58  CB  ALA A   9     -19.709 -98.438  40.599  1.00 -1.33           C
ATOM     59 1HB  ALA A   9     -19.986 -99.262  41.253  1.00 -1.33           H
ATOM     60 2HB  ALA A   9     -20.105 -98.637  39.602  1.00 -1.33           H
ATOM     61 3HB  ALA A   9     -20.130 -97.509  40.984  1.00 -1.33           H
ATOM     62  N   LEU A  10     -17.446 -96.041  40.159  1.00 -4.62           N
ATOM     63  H   LEU A  10     -17.463 -95.976  41.168  1.00 -4.62           H
ATOM     64  CA  LEU A  10     -17.043 -94.872  39.378  1.00 -4.62           C
ATOM     65  HA  LEU A  10     -17.631 -94.838  38.461  1.00 -4.62           H
ATOM     66  C   LEU A  10     -15.574 -94.966  38.968  1.00 -4.62           C
ATOM     67  O   LEU A  10     -15.051 -94.088  38.277  1.00 -4.62           O
ATOM     68  CB  LEU A  10     -17.298 -93.582  40.165  1.00 -4.62           C
ATOM     69 1HB  LEU A  10     -16.699 -93.622  41.072  1.00 -4.62           H
ATOM     70 2HB  LEU A  10     -16.927 -92.751  39.566  1.00 -4.62           H
ATOM     71  CG  LEU A  10     -18.747 -93.247  40.559  1.00 -4.62           C
ATOM     72  HG  LEU A  10     -19.141 -94.053  41.169  1.00 -4.62           H
ATOM     73  CD1 LEU A  10     -18.766 -91.968  41.388  1.00 -4.62           C
ATOM     74 1HD1 LEU A  10     -19.789 -91.731  41.684  1.00 -4.62           H
ATOM     75 2HD1 LEU A  10     -18.368 -91.143  40.796  1.00 -4.62           H
ATOM     76 3HD1 LEU A  10     -18.160 -92.092  42.284  1.00 -4.62           H
ATOM     77  CD2 LEU A  10     -19.668 -93.072  39.356  1.00 -4.62           C
ATOM     78 1HD2 LEU A  10     -20.667 -92.797  39.693  1.00 -4.62           H
ATOM     79 2HD2 LEU A  10     -19.733 -94.007  38.800  1.00 -4.62           H
ATOM     80 3HD2 LEU A  10     -19.278 -92.290  38.703  1.00 -4.62           H
ATOM     81  N   GLY A  11     -14.911 -96.049  39.353  1.00 -6.64           N
ATOM     82  H   GLY A  11     -15.367 -96.750  39.923  1.00 -6.64           H
ATOM     83  CA  GLY A  11     -13.537 -96.259  38.927  1.00 -6.64           C
ATOM     84 1HA  GLY A  11     -13.261 -97.301  39.086  1.00 -6.64           H
ATOM     85 2HA  GLY A  11     -13.445 -96.023  37.867  1.00 -6.64           H
ATOM     86  C   GLY A  11     -12.605 -95.370  39.717  1.00 -6.64           C
ATOM     87  O   GLY A  11     -11.568 -94.902  39.229  1.00 -6.64           O
ATOM     88  N   LEU A  12     -13.009 -95.104  40.950  1.00  9.51           N
ATOM     89  H   LEU A  12     -13.885 -95.498  41.281  1.00  9.51           H
ATOM     90  CA  LEU A  12     -12.271 -94.249  41.872  1.00  9.51           C
ATOM     91  HA  LEU A  12     -11.415 -93.806  41.368  1.00  9.51           H
ATOM     92  C   LEU A  12     -11.776 -95.129  43.016  1.00  9.51           C
ATOM     93  O   LEU A  12     -11.764 -94.737  44.178  1.00  9.51           O
ATOM     94  CB  LEU A  12     -13.177 -93.129  42.391  1.00  9.51           C
ATOM     95 1HB  LEU A  12     -13.985 -93.602  42.934  1.00  9.51           H
ATOM     96 2HB  LEU A  12     -12.606 -92.537  43.104  1.00  9.51           H
ATOM     97  CG  LEU A  12     -13.819 -92.158  41.388  1.00  9.51           C
ATOM     98  HG  LEU A  12     -14.397 -92.734  40.669  1.00  9.51           H
ATOM     99  CD1 LEU A  12     -14.774 -91.232  42.127  1.00  9.51           C
ATOM    100 1HD1 LEU A  12     -15.219 -90.526  41.427  1.00  9.51           H
ATOM    101 2HD1 LEU A  12     -14.242 -90.688  42.909  1.00  9.51           H
ATOM    102 3HD1 LEU A  12     -15.571 -91.818  42.573  1.00  9.51           H
ATOM    103  CD2 LEU A  12     -12.807 -91.327  40.623  1.00  9.51           C
ATOM    104 1HD2 LEU A  12     -13.326 -90.650  39.945  1.00  9.51           H
ATOM    105 2HD2 LEU A  12     -12.169 -91.979  40.032  1.00  9.51           H
ATOM    106 3HD2 LEU A  12     -12.193 -90.749  41.315  1.00  9.51           H
ATOM    107  N   LYS A  13     -11.413 -96.367  42.706  1.00  4.90           N
ATOM    108  H   LYS A  13     -11.385 -96.650  41.736  1.00  4.90           H
ATOM    109  CA  LYS A  13     -11.037 -97.323  43.750  1.00  4.90           C
ATOM    110  HA  LYS A  13     -11.836 -97.326  44.487  1.00  4.90           H
ATOM    111  C   LYS A  13      -9.768 -96.952  44.516  1.00  4.90           C
ATOM    112  O   LYS A  13      -9.624 -97.322  45.672  1.00  4.90           O
ATOM    113  CB  LYS A  13     -10.925 -98.749  43.201  1.00  4.90           C
ATOM    114 1HB  LYS A  13     -10.290 -98.750  42.316  1.00  4.90           H
ATOM    115 2HB  LYS A  13     -10.447 -99.365  43.964  1.00  4.90           H
ATOM    116  CG  LYS A  13     -12.280 -99.384  42.870  1.00  4.90           C
ATOM    117 1HG  LYS A  13     -12.913 -99.320  43.756  1.00  4.90           H
ATOM    118 2HG  LYS A  13     -12.755 -98.841  42.052  1.00  4.90           H
ATOM    119  CD  LYS A  13     -12.126-100.857  42.489  1.00  4.90           C
ATOM    120 1HD  LYS A  13     -11.565-100.932  41.556  1.00  4.90           H
ATOM    121 2HD  LYS A  13     -11.551-101.352  43.273  1.00  4.90           H
ATOM    122  CE  LYS A  13     -13.461-101.606  42.348  1.00  4.90           C
ATOM    123 1HE  LYS A  13     -13.239-102.672  42.273  1.00  4.90           H
ATOM    124 2HE  LYS A  13     -14.047-101.452  43.256  1.00  4.90           H
ATOM    125  NZ  LYS A  13     -14.295-101.224  41.160  1.00  4.90           N
ATOM    126 1HZ  LYS A  13     -15.137-101.783  41.132  1.00  4.90           H
ATOM    127 2HZ  LYS A  13     -13.771-101.374  40.304  1.00  4.90           H
ATOM    128 3HZ  LYS A  13     -14.558-100.247  41.211  1.00  4.90           H
ATOM    129  N   GLU A  14      -8.876 -96.143  43.974  1.00 -3.82           N
ATOM    130  H   GLU A  14      -8.973 -95.823  43.016  1.00 -3.82           H
ATOM    131  CA  GLU A  14      -7.744 -95.701  44.796  1.00 -3.82           C
ATOM    132  HA  GLU A  14      -7.377 -96.556  45.364  1.00 -3.82           H
ATOM    133  C   GLU A  14      -8.186 -94.658  45.821  1.00 -3.82           C
ATOM    134  O   GLU A  14      -7.608 -94.539  46.902  1.00 -3.82           O
ATOM    135  CB  GLU A  14      -6.585 -95.200  43.936  1.00 -3.82           C
ATOM    136 1HB  GLU A  14      -6.915 -94.361  43.325  1.00 -3.82           H
ATOM    137 2HB  GLU A  14      -5.791 -94.855  44.597  1.00 -3.82           H
ATOM    138  CG  GLU A  14      -6.032 -96.304  43.032  1.00 -3.82           C
ATOM    139 1HG  GLU A  14      -6.789 -96.571  42.295  1.00 -3.82           H
ATOM    140 2HG  GLU A  14      -5.156 -95.930  42.503  1.00 -3.82           H
ATOM    141  CD  GLU A  14      -5.655 -97.554  43.820  1.00 -3.82           C
ATOM    142  OE1 GLU A  14      -4.852 -97.448  44.768  1.00 -3.82           O
ATOM    143  OE2 GLU A  14      -6.164 -98.659  43.522  1.00 -3.82           O
ATOM    144  N   MET A  15      -9.283 -93.967  45.546  1.00  1.09           N
ATOM    145  H   MET A  15      -9.747 -94.085  44.650  1.00  1.09           H
ATOM    146  CA  MET A  15      -9.870 -93.067  46.538  1.00  1.09           C
ATOM    147  HA  MET A  15      -9.064 -92.509  47.013  1.00  1.09           H
ATOM    148  C   MET A  15     -10.606 -93.880  47.608  1.00  1.09           C
ATOM    149  O   MET A  15     -10.650 -93.495  48.777  1.00  1.09           O
ATOM    150  CB  MET A  15     -10.828 -92.065  45.883  1.00  1.09           C
ATOM    151 1HB  MET A  15     -11.741 -92.581  45.591  1.00  1.09           H
ATOM    152 2HB  MET A  15     -11.090 -91.310  46.621  1.00  1.09           H
ATOM    153  CG  MET A  15     -10.250 -91.381  44.648  1.00  1.09           C
ATOM    154 1HG  MET A  15      -9.264 -90.983  44.884  1.00  1.09           H
ATOM    155 2HG  MET A  15     -10.146 -92.126  43.860  1.00  1.09           H
ATOM    156  SD  MET A  15     -11.291 -90.041  44.029  1.00  1.09           S
ATOM    157  CE  MET A  15     -10.608 -88.647  44.874  1.00  1.09           C
ATOM    158 1HE  MET A  15     -11.235 -87.773  44.702  1.00  1.09           H
ATOM    159 2HE  MET A  15      -9.605 -88.446  44.497  1.00  1.09           H
ATOM    160 3HE  MET A  15     -10.562 -88.850  45.943  1.00  1.09           H
ATOM    161  N   VAL A  16     -11.148 -95.041  47.255  1.00 39.59           N
ATOM    162  H   VAL A  16     -11.160 -95.321  46.281  1.00 39.59           H
ATOM    163  CA  VAL A  16     -11.740 -95.910  48.278  1.00 39.59           C
ATOM    164  HA  VAL A  16     -12.218 -95.246  48.994  1.00 39.59           H
ATOM    165  C   VAL A  16     -10.664 -96.661  49.066  1.00 39.59           C
ATOM    166  O   VAL A  16     -10.865 -96.962  50.233  1.00 39.59           O
ATOM    167  CB  VAL A  16     -12.893 -96.838  47.774  1.00 39.59           C
ATOM    168  HB  VAL A  16     -13.525 -97.037  48.635  1.00 39.59           H
ATOM    169  CG1 VAL A  16     -13.765 -96.121  46.737  1.00 39.59           C
ATOM    170 1HG1 VAL A  16     -14.690 -96.677  46.595  1.00 39.59           H
ATOM    171 2HG1 VAL A  16     -13.248 -96.048  45.782  1.00 39.59           H
ATOM    172 3HG1 VAL A  16     -14.017 -95.119  47.084  1.00 39.59           H
ATOM    173  CG2 VAL A  16     -12.420 -98.194  47.260  1.00 39.59           C
ATOM    174 1HG2 VAL A  16     -13.275 -98.798  46.964  1.00 39.59           H
ATOM    175 2HG2 VAL A  16     -11.894 -98.733  48.049  1.00 39.59           H
ATOM    176 3HG2 VAL A  16     -11.759 -98.082  46.412  1.00 39.59           H
ATOM    177  N   ARG A  17      -9.469 -96.845  48.517  1.00  8.09           N
ATOM    178  H   ARG A  17      -9.341 -96.684  47.521  1.00  8.09           H
ATOM    179  CA  ARG A  17      -8.339 -97.322  49.330  1.00  8.09           C
ATOM    180  HA  ARG A  17      -8.676 -98.199  49.880  1.00  8.09           H
ATOM    181  C   ARG A  17      -7.904 -96.315  50.390  1.00  8.09           C
ATOM    182  O   ARG A  17      -7.379 -96.700  51.435  1.00  8.09           O
ATOM    183  CB  ARG A  17      -7.128 -97.719  48.470  1.00  8.09           C
ATOM    184 1HB  ARG A  17      -6.992 -96.980  47.681  1.00  8.09           H
ATOM    185 2HB  ARG A  17      -6.245 -97.683  49.109  1.00  8.09           H
ATOM    186  CG  ARG A  17      -7.172 -99.124  47.845  1.00  8.09           C
ATOM    187 1HG  ARG A  17      -8.003 -99.196  47.144  1.00  8.09           H
ATOM    188 2HG  ARG A  17      -6.239 -99.289  47.307  1.00  8.09           H
ATOM    189  CD  ARG A  17      -7.322-100.202  48.923  1.00  8.09           C
ATOM    190 1HD  ARG A  17      -6.741 -99.903  49.796  1.00  8.09           H
ATOM    191 2HD  ARG A  17      -8.371-100.249  49.210  1.00  8.09           H
ATOM    192  NE  ARG A  17      -6.873-101.542  48.520  1.00  8.09           N
ATOM    193  HE  ARG A  17      -6.357-101.620  47.652  1.00  8.09           H
ATOM    194  CZ  ARG A  17      -7.049-102.664  49.206  1.00  8.09           C
ATOM    195  NH1 ARG A  17      -6.412-103.728  48.806  1.00  8.09           N
ATOM    196 1HH1 ARG A  17      -5.808-103.657  47.999  1.00  8.09           H
ATOM    197 2HH1 ARG A  17      -6.538-104.604  49.291  1.00  8.09           H
ATOM    198  NH2 ARG A  17      -7.816-102.773  50.263  1.00  8.09           N
ATOM    199 1HH2 ARG A  17      -8.407-101.994  50.543  1.00  8.09           H
ATOM    200 2HH2 ARG A  17      -7.845-103.634  50.790  1.00  8.09           H
ATOM    201  N   ASN A  18      -8.189 -95.037  50.190  1.00 12.37           N
ATOM    202  H   ASN A  18      -8.561 -94.737  49.301  1.00 12.37           H
ATOM    203  CA  ASN A  18      -7.983 -94.069  51.268  1.00 12.37           C
ATOM    204  HA  ASN A  18      -7.009 -94.256  51.723  1.00 12.37           H
ATOM    205  C   ASN A  18      -9.026 -94.237  52.370  1.00 12.37           C
ATOM    206  O   ASN A  18      -8.715 -94.094  53.547  1.00 12.37           O
ATOM    207  CB  ASN A  18      -7.990 -92.637  50.739  1.00 12.37           C
ATOM    208 1HB  ASN A  18      -8.444 -92.609  49.752  1.00 12.37           H
ATOM    209 2HB  ASN A  18      -8.581 -92.016  51.411  1.00 12.37           H
ATOM    210  CG  ASN A  18      -6.606 -92.058  50.668  1.00 12.37           C
ATOM    211  OD1 ASN A  18      -5.866 -92.070  51.643  1.00 12.37           O
ATOM    212  ND2 ASN A  18      -6.232 -91.560  49.527  1.00 12.37           N
ATOM    213 1HD2 ASN A  18      -5.301 -91.179  49.446  1.00 12.37           H
ATOM    214 2HD2 ASN A  18      -6.870 -91.540  48.748  1.00 12.37           H
ATOM    215  N   ARG A  19     -10.246 -94.626  52.022  1.00-10.21           N
ATOM    216  H   ARG A  19     -10.485 -94.717  51.043  1.00-10.21           H
ATOM    217  CA  ARG A  19     -11.235 -94.974  53.051  1.00-10.21           C
ATOM    218  HA  ARG A  19     -11.300 -94.166  53.781  1.00-10.21           H
ATOM    219  C   ARG A  19     -10.775 -96.224  53.776  1.00-10.21           C
ATOM    220  O   ARG A  19     -10.914 -96.311  54.983  1.00-10.21           O
ATOM    221  CB  ARG A  19     -12.620 -95.236  52.459  1.00-10.21           C
ATOM    222 1HB  ARG A  19     -12.539 -96.009  51.701  1.00-10.21           H
ATOM    223 2HB  ARG A  19     -13.272 -95.611  53.248  1.00-10.21           H
ATOM    224  CG  ARG A  19     -13.266 -94.022  51.843  1.00-10.21           C
ATOM    225 1HG  ARG A  19     -13.583 -93.346  52.636  1.00-10.21           H
ATOM    226 2HG  ARG A  19     -12.558 -93.509  51.192  1.00-10.21           H
ATOM    227  CD  ARG A  19     -14.466 -94.445  51.028  1.00-10.21           C
ATOM    228 1HD  ARG A  19     -14.136 -95.056  50.187  1.00-10.21           H
ATOM    229 2HD  ARG A  19     -15.123 -95.047  51.656  1.00-10.21           H
ATOM    230  NE  ARG A  19     -15.219 -93.285  50.539  1.00-10.21           N
ATOM    231  HE  ARG A  19     -16.040 -93.031  51.067  1.00-10.21           H
ATOM    232  CZ  ARG A  19     -14.956 -92.566  49.458  1.00-10.21           C
ATOM    233  NH1 ARG A  19     -15.806 -91.638  49.136  1.00-10.21           N
ATOM    234 1HH1 ARG A  19     -16.622 -91.483  49.710  1.00-10.21           H
ATOM    235 2HH1 ARG A  19     -15.655 -91.079  48.301  1.00-10.21           H
ATOM    236  NH2 ARG A  19     -13.914 -92.739  48.686  1.00-10.21           N
ATOM    237 1HH2 ARG A  19     -13.164 -93.342  48.968  1.00-10.21           H
ATOM    238 2HH2 ARG A  19     -13.882 -92.259  47.788  1.00-10.21           H
ATOM    239  N   ASP A  20     -10.184 -97.167  53.058  1.00 -2.72           N
ATOM    240  H   ASP A  20     -10.150 -97.076  52.049  1.00 -2.72           H
ATOM    241  CA  ASP A  20      -9.612 -98.359  53.688  1.00 -2.72           C
ATOM    242  HA  ASP A  20     -10.384 -98.852  54.271  1.00 -2.72           H
ATOM    243  C   ASP A  20      -8.487 -98.018  54.658  1.00 -2.72           C
ATOM    244  O   ASP A  20      -8.341 -98.702  55.655  1.00 -2.72           O
ATOM    245  CB  ASP A  20      -9.080 -99.373  52.672  1.00 -2.72           C
ATOM    246 1HB  ASP A  20      -8.519 -98.857  51.899  1.00 -2.72           H
ATOM    247 2HB  ASP A  20      -8.397-100.044  53.188  1.00 -2.72           H
ATOM    248  CG  ASP A  20     -10.171-100.217  52.035  1.00 -2.72           C
ATOM    249  OD1 ASP A  20     -11.315-100.275  52.538  1.00 -2.72           O
ATOM    250  OD2 ASP A  20      -9.859-100.858  51.009  1.00 -2.72           O
ATOM    251  N   LEU A  21      -7.724 -96.954  54.441  1.00 -1.98           N
ATOM    252  H   LEU A  21      -7.840 -96.410  53.595  1.00 -1.98           H
ATOM    253  CA  LEU A  21      -6.725 -96.548  55.436  1.00 -1.98           C
ATOM    254  HA  LEU A  21      -6.073 -97.396  55.648  1.00 -1.98           H
ATOM    255  C   LEU A  21      -7.410 -96.143  56.738  1.00 -1.98           C
ATOM    256  O   LEU A  21      -7.002 -96.545  57.821  1.00 -1.98           O
ATOM    257  CB  LEU A  21      -5.879 -95.370  54.934  1.00 -1.98           C
ATOM    258 1HB  LEU A  21      -5.379 -95.672  54.014  1.00 -1.98           H
ATOM    259 2HB  LEU A  21      -6.557 -94.555  54.693  1.00 -1.98           H
ATOM    260  CG  LEU A  21      -4.828 -94.795  55.903  1.00 -1.98           C
ATOM    261  HG  LEU A  21      -5.335 -94.483  56.816  1.00 -1.98           H
ATOM    262  CD1 LEU A  21      -3.732 -95.790  56.288  1.00 -1.98           C
ATOM    263 1HD1 LEU A  21      -3.034 -95.316  56.977  1.00 -1.98           H
ATOM    264 2HD1 LEU A  21      -3.193 -96.114  55.397  1.00 -1.98           H
ATOM    265 3HD1 LEU A  21      -4.172 -96.653  56.787  1.00 -1.98           H
ATOM    266  CD2 LEU A  21      -4.195 -93.556  55.281  1.00 -1.98           C
ATOM    267 1HD2 LEU A  21      -3.489 -93.114  55.984  1.00 -1.98           H
ATOM    268 2HD2 LEU A  21      -4.970 -92.820  55.060  1.00 -1.98           H
ATOM    269 3HD2 LEU A  21      -3.677 -93.824  54.360  1.00 -1.98           H
ATOM    270  N   TRP A  22      -8.474 -95.363  56.653  1.00-22.68           N
ATOM    271  H   TRP A  22      -8.799 -95.042  55.750  1.00-22.68           H
ATOM    272  CA  TRP A  22      -9.161 -94.935  57.867  1.00-22.68           C
ATOM    273  HA  TRP A  22      -8.409 -94.646  58.601  1.00-22.68           H
ATOM    274  C   TRP A  22      -9.971 -96.061  58.496  1.00-22.68           C
ATOM    275  O   TRP A  22     -10.062 -96.150  59.715  1.00-22.68           O
ATOM    276  CB  TRP A  22     -10.007 -93.701  57.577  1.00-22.68           C
ATOM    277 1HB  TRP A  22     -10.683 -93.896  56.744  1.00-22.68           H
ATOM    278 2HB  TRP A  22     -10.585 -93.454  58.466  1.00-22.68           H
ATOM    279  CG  TRP A  22      -9.103 -92.549  57.255  1.00-22.68           C
ATOM    280  CD1 TRP A  22      -8.711 -92.115  56.027  1.00-22.68           C
ATOM    281  HD1 TRP A  22      -9.060 -92.536  55.092  1.00-22.68           H
ATOM    282  CD2 TRP A  22      -8.406 -91.713  58.197  1.00-22.68           C
ATOM    283  NE1 TRP A  22      -7.796 -91.103  56.122  1.00-22.68           N
ATOM    284  HE1 TRP A  22      -7.354 -90.652  55.324  1.00-22.68           H
ATOM    285  CE2 TRP A  22      -7.573 -90.835  57.445  1.00-22.68           C
ATOM    286  CE3 TRP A  22      -8.373 -91.639  59.605  1.00-22.68           C
ATOM    287  HE3 TRP A  22      -8.988 -92.298  60.202  1.00-22.68           H
ATOM    288  CZ2 TRP A  22      -6.711 -89.904  58.061  1.00-22.68           C
ATOM    289  HZ2 TRP A  22      -6.089 -89.250  57.467  1.00-22.68           H
ATOM    290  CZ3 TRP A  22      -7.511 -90.700  60.229  1.00-22.68           C
ATOM    291  HZ3 TRP A  22      -7.471 -90.642  61.309  1.00-22.68           H
ATOM    292  CH2 TRP A  22      -6.689 -89.841  59.443  1.00-22.68           C
ATOM    293  HH2 TRP A  22      -6.048 -89.124  59.936  1.00-22.68           H
ATOM    294  N   LYS A  23     -10.465 -96.988  57.688  1.00  1.20           N
ATOM    295  H   LYS A  23     -10.413 -96.845  56.681  1.00  1.20           H
ATOM    296  CA  LYS A  23     -11.069 -98.217  58.207  1.00  1.20           C
ATOM    297  HA  LYS A  23     -11.843 -97.970  58.934  1.00  1.20           H
ATOM    298  C   LYS A  23     -10.021 -99.066  58.909  1.00  1.20           C
ATOM    299  O   LYS A  23     -10.317 -99.669  59.929  1.00  1.20           O
ATOM    300  CB  LYS A  23     -11.671 -99.052  57.078  1.00  1.20           C
ATOM    301 1HB  LYS A  23     -10.928 -99.134  56.288  1.00  1.20           H
ATOM    302 2HB  LYS A  23     -11.861-100.050  57.469  1.00  1.20           H
ATOM    303  CG  LYS A  23     -12.977 -98.523  56.490  1.00  1.20           C
ATOM    304 1HG  LYS A  23     -13.786 -98.725  57.193  1.00  1.20           H
ATOM    305 2HG  LYS A  23     -12.899 -97.447  56.348  1.00  1.20           H
ATOM    306  CD  LYS A  23     -13.300 -99.162  55.135  1.00  1.20           C
ATOM    307 1HD  LYS A  23     -14.224 -98.730  54.750  1.00  1.20           H
ATOM    308 2HD  LYS A  23     -12.497 -98.923  54.442  1.00  1.20           H
ATOM    309  CE  LYS A  23     -13.447-100.680  55.203  1.00  1.20           C
ATOM    310 1HE  LYS A  23     -12.547-101.116  55.638  1.00  1.20           H
ATOM    311 2HE  LYS A  23     -14.301-100.920  55.835  1.00  1.20           H
ATOM    312  NZ  LYS A  23     -13.643-101.269  53.843  1.00  1.20           N
ATOM    313 1HZ  LYS A  23     -13.732-102.273  53.902  1.00  1.20           H
ATOM    314 2HZ  LYS A  23     -12.852-101.027  53.247  1.00  1.20           H
ATOM    315 3HZ  LYS A  23     -14.495-100.905  53.424  1.00  1.20           H
ATOM    316  N   ALA A  24      -8.805 -99.112  58.389  1.00-19.66           N
ATOM    317  H   ALA A  24      -8.610 -98.640  57.512  1.00-19.66           H
ATOM    318  CA  ALA A  24      -7.733 -99.865  59.026  1.00-19.66           C
ATOM    319  HA  ALA A  24      -8.069-100.890  59.179  1.00-19.66           H
ATOM    320  C   ALA A  24      -7.420 -99.253  60.385  1.00-19.66           C
ATOM    321  O   ALA A  24      -7.317 -99.959  61.376  1.00-19.66           O
ATOM    322  CB  ALA A  24      -6.483 -99.877  58.139  1.00-19.66           C
ATOM    323 1HB  ALA A  24      -6.721-100.332  57.177  1.00-19.66           H
ATOM    324 2HB  ALA A  24      -5.703-100.458  58.626  1.00-19.66           H
ATOM    325 3HB  ALA A  24      -6.117 -98.865  57.977  1.00-19.66           H
ATOM    326  N   LEU A  25      -7.307 -97.935  60.440  1.00-18.84           N
ATOM    327  H   LEU A  25      -7.384 -97.391  59.587  1.00-18.84           H
ATOM    328  CA  LEU A  25      -7.035 -97.255  61.705  1.00-18.84           C
ATOM    329  HA  LEU A  25      -6.157 -97.712  62.159  1.00-18.84           H
ATOM    330  C   LEU A  25      -8.184 -97.425  62.697  1.00-18.84           C
ATOM    331  O   LEU A  25      -7.950 -97.612  63.887  1.00-18.84           O
ATOM    332  CB  LEU A  25      -6.745 -95.771  61.455  1.00-18.84           C
ATOM    333 1HB  LEU A  25      -7.588 -95.344  60.914  1.00-18.84           H
ATOM    334 2HB  LEU A  25      -6.679 -95.271  62.420  1.00-18.84           H
ATOM    335  CG  LEU A  25      -5.454 -95.468  60.674  1.00-18.84           C
ATOM    336  HG  LEU A  25      -5.470 -96.027  59.743  1.00-18.84           H
ATOM    337  CD1 LEU A  25      -5.380 -93.987  60.324  1.00-18.84           C
ATOM    338 1HD1 LEU A  25      -4.484 -93.798  59.735  1.00-18.84           H
ATOM    339 2HD1 LEU A  25      -5.356 -93.381  61.232  1.00-18.84           H
ATOM    340 3HD1 LEU A  25      -6.251 -93.709  59.730  1.00-18.84           H
ATOM    341  CD2 LEU A  25      -4.190 -95.873  61.430  1.00-18.84           C
ATOM    342 1HD2 LEU A  25      -3.314 -95.640  60.828  1.00-18.84           H
ATOM    343 2HD2 LEU A  25      -4.193 -96.946  61.620  1.00-18.84           H
ATOM    344 3HD2 LEU A  25      -4.130 -95.340  62.380  1.00-18.84           H
ATOM    345  N   LEU A  26      -9.423 -97.427  62.227  1.00-13.11           N
ATOM    346  H   LEU A  26      -9.589 -97.206  61.250  1.00-13.11           H
ATOM    347  CA  LEU A  26     -10.568 -97.743  63.084  1.00-13.11           C
ATOM    348  HA  LEU A  26     -10.578 -97.068  63.941  1.00-13.11           H
ATOM    349  C   LEU A  26     -10.479 -99.173  63.607  1.00-13.11           C
ATOM    350  O   LEU A  26     -10.702 -99.428  64.784  1.00-13.11           O
ATOM    351  CB  LEU A  26     -11.873 -97.580  62.293  1.00-13.11           C
ATOM    352 1HB  LEU A  26     -11.942 -96.544  61.965  1.00-13.11           H
ATOM    353 2HB  LEU A  26     -11.800 -98.203  61.404  1.00-13.11           H
ATOM    354  CG  LEU A  26     -13.186 -97.964  62.995  1.00-13.11           C
ATOM    355  HG  LEU A  26     -13.124 -99.008  63.297  1.00-13.11           H
ATOM    356  CD1 LEU A  26     -13.469 -97.126  64.232  1.00-13.11           C
ATOM    357 1HD1 LEU A  26     -14.433 -97.403  64.658  1.00-13.11           H
ATOM    358 2HD1 LEU A  26     -13.479 -96.068  63.974  1.00-13.11           H
ATOM    359 3HD1 LEU A  26     -12.701 -97.304  64.985  1.00-13.11           H
ATOM    360  CD2 LEU A  26     -14.344 -97.835  62.012  1.00-13.11           C
ATOM    361 1HD2 LEU A  26     -15.271 -98.150  62.492  1.00-13.11           H
ATOM    362 2HD2 LEU A  26     -14.169 -98.470  61.143  1.00-13.11           H
ATOM    363 3HD2 LEU A  26     -14.445 -96.800  61.686  1.00-13.11           H
ATOM    364  N   ALA A  27     -10.140-100.116  62.744  1.00-20.61           N
ATOM    365  H   ALA A  27      -9.962 -99.871  61.775  1.00-20.61           H
ATOM    366  CA  ALA A  27     -10.055-101.513  63.142  1.00-20.61           C
ATOM    367  HA  ALA A  27     -10.989-101.786  63.634  1.00-20.61           H
ATOM    368  C   ALA A  27      -8.918-101.772  64.133  1.00-20.61           C
ATOM    369  O   ALA A  27      -9.075-102.566  65.052  1.00-20.61           O
ATOM    370  CB  ALA A  27      -9.893-102.375  61.905  1.00-20.61           C
ATOM    371 1HB  ALA A  27     -10.768-102.262  61.266  1.00-20.61           H
ATOM    372 2HB  ALA A  27      -9.797-103.412  62.205  1.00-20.61           H
ATOM    373 3HB  ALA A  27      -9.001-102.076  61.356  1.00-20.61           H
ATOM    374  N   GLU A  28      -7.790-101.099  63.970  1.00-32.72           N
ATOM    375  H   GLU A  28      -7.680-100.502  63.152  1.00-32.72           H
ATOM    376  CA  GLU A  28      -6.681-101.211  64.919  1.00-32.72           C
ATOM    377  HA  GLU A  28      -6.447-102.262  65.083  1.00-32.72           H
ATOM    378  C   GLU A  28      -7.046-100.586  66.262  1.00-32.72           C
ATOM    379  O   GLU A  28      -6.729-101.134  67.321  1.00-32.72           O
ATOM    380  CB  GLU A  28      -5.451-100.494  64.366  1.00-32.72           C
ATOM    381 1HB  GLU A  28      -5.758 -99.502  64.037  1.00-32.72           H
ATOM    382 2HB  GLU A  28      -4.719-100.374  65.165  1.00-32.72           H
ATOM    383  CG  GLU A  28      -4.791-101.202  63.198  1.00-32.72           C
ATOM    384 1HG  GLU A  28      -5.530-101.383  62.424  1.00-32.72           H
ATOM    385 2HG  GLU A  28      -4.026-100.542  62.795  1.00-32.72           H
ATOM    386  CD  GLU A  28      -4.148-102.519  63.593  1.00-32.72           C
ATOM    387  OE1 GLU A  28      -3.383-102.506  64.571  1.00-32.72           O
ATOM    388  OE2 GLU A  28      -4.367-103.578  62.954  1.00-32.72           O
ATOM    389  N   PHE A  29      -7.754 -99.464  66.216  1.00  4.83           N
ATOM    390  H   PHE A  29      -7.974 -99.049  65.316  1.00  4.83           H
ATOM    391  CA  PHE A  29      -8.236 -98.798  67.424  1.00  4.83           C
ATOM    392  HA  PHE A  29      -7.397 -98.593  68.089  1.00  4.83           H
ATOM    393  C   PHE A  29      -9.200 -99.718  68.164  1.00  4.83           C
ATOM    394  O   PHE A  29      -8.983-100.024  69.334  1.00  4.83           O
ATOM    395  CB  PHE A  29      -8.923 -97.478  67.043  1.00  4.83           C
ATOM    396 1HB  PHE A  29      -8.163 -96.743  66.797  1.00  4.83           H
ATOM    397 2HB  PHE A  29      -9.527 -97.643  66.155  1.00  4.83           H
ATOM    398  CG  PHE A  29      -9.827 -96.922  68.106  1.00  4.83           C
ATOM    399  CD1 PHE A  29      -9.306 -96.214  69.200  1.00  4.83           C
ATOM    400  HD1 PHE A  29      -8.240 -96.046  69.274  1.00  4.83           H
ATOM    401  CD2 PHE A  29     -11.220 -97.096  68.006  1.00  4.83           C
ATOM    402  HD2 PHE A  29     -11.637 -97.615  67.156  1.00  4.83           H
ATOM    403  CE1 PHE A  29     -10.165 -95.730  70.222  1.00  4.83           C
ATOM    404  HE1 PHE A  29      -9.756 -95.218  71.078  1.00  4.83           H
ATOM    405  CE2 PHE A  29     -12.087 -96.611  69.011  1.00  4.83           C
ATOM    406  HE2 PHE A  29     -13.152 -96.763  68.925  1.00  4.83           H
ATOM    407  CZ  PHE A  29     -11.557 -95.933  70.128  1.00  4.83           C
ATOM    408  HZ  PHE A  29     -12.214 -95.571  70.906  1.00  4.83           H
ATOM    409  N   LEU A  30     -10.222-100.217  67.480  1.00-13.36           N
ATOM    410  H   LEU A  30     -10.331 -99.979  66.496  1.00-13.36           H
ATOM    411  CA  LEU A  30     -11.225-101.065  68.123  1.00-13.36           C
ATOM    412  HA  LEU A  30     -11.602-100.560  69.011  1.00-13.36           H
ATOM    413  C   LEU A  30     -10.605-102.377  68.563  1.00-13.36           C
ATOM    414  O   LEU A  30     -10.955-102.911  69.604  1.00-13.36           O
ATOM    415  CB  LEU A  30     -12.393-101.373  67.175  1.00-13.36           C
ATOM    416 1HB  LEU A  30     -11.971-101.768  66.251  1.00-13.36           H
ATOM    417 2HB  LEU A  30     -12.979-102.171  67.632  1.00-13.36           H
ATOM    418  CG  LEU A  30     -13.370-100.245  66.809  1.00-13.36           C
ATOM    419  HG  LEU A  30     -12.803 -99.405  66.414  1.00-13.36           H
ATOM    420  CD1 LEU A  30     -14.331-100.726  65.724  1.00-13.36           C
ATOM    421 1HD1 LEU A  30     -15.021 -99.923  65.465  1.00-13.36           H
ATOM    422 2HD1 LEU A  30     -14.898-101.590  66.073  1.00-13.36           H
ATOM    423 3HD1 LEU A  30     -13.767-100.997  64.832  1.00-13.36           H
ATOM    424  CD2 LEU A  30     -14.174 -99.757  68.010  1.00-13.36           C
ATOM    425 1HD2 LEU A  30     -14.859 -98.968  67.698  1.00-13.36           H
ATOM    426 2HD2 LEU A  30     -13.504 -99.342  68.763  1.00-13.36           H
ATOM    427 3HD2 LEU A  30     -14.745-100.577  68.447  1.00-13.36           H
ATOM    428  N   GLY A  31      -9.673-102.905  67.788  1.00 -8.10           N
ATOM    429  H   GLY A  31      -9.403-102.452  66.919  1.00 -8.10           H
ATOM    430  CA  GLY A  31      -9.063-104.167  68.149  1.00 -8.10           C
ATOM    431 1HA  GLY A  31      -9.854-104.888  68.329  1.00 -8.10           H
ATOM    432 2HA  GLY A  31      -8.445-104.516  67.325  1.00 -8.10           H
ATOM    433  C   GLY A  31      -8.226-104.076  69.402  1.00 -8.10           C
ATOM    434  O   GLY A  31      -8.317-104.945  70.264  1.00 -8.10           O
ATOM    435  N   THR A  32      -7.440-103.020  69.546  1.00  1.53           N
ATOM    436  H   THR A  32      -7.380-102.318  68.814  1.00  1.53           H
ATOM    437  CA  THR A  32      -6.632-102.874  70.753  1.00  1.53           C
ATOM    438  HA  THR A  32      -6.161-103.833  70.963  1.00  1.53           H
ATOM    439  C   THR A  32      -7.528-102.501  71.935  1.00  1.53           C
ATOM    440  O   THR A  32      -7.315-102.953  73.061  1.00  1.53           O
ATOM    441  CB  THR A  32      -5.513-101.833  70.567  1.00  1.53           C
ATOM    442  HB  THR A  32      -5.916-100.825  70.670  1.00  1.53           H
ATOM    443  OG1 THR A  32      -4.946-101.986  69.263  1.00  1.53           O
ATOM    444  HG1 THR A  32      -5.553-101.599  68.615  1.00  1.53           H
ATOM    445  CG2 THR A  32      -4.386-102.063  71.558  1.00  1.53           C
ATOM    446 1HG2 THR A  32      -3.611-101.318  71.397  1.00  1.53           H
ATOM    447 2HG2 THR A  32      -3.957-103.054  71.405  1.00  1.53           H
ATOM    448 3HG2 THR A  32      -4.758-101.978  72.578  1.00  1.53           H
ATOM    449  N   MET A  33      -8.582-101.740  71.665  1.00  1.98           N
ATOM    450  H   MET A  33      -8.717-101.380  70.725  1.00  1.98           H
ATOM    451  CA  MET A  33      -9.569-101.381  72.685  1.00  1.98           C
ATOM    452  HA  MET A  33      -9.065-100.861  73.497  1.00  1.98           H
ATOM    453  C   MET A  33     -10.241-102.614  73.268  1.00  1.98           C
ATOM    454  O   MET A  33     -10.281-102.799  74.479  1.00  1.98           O
ATOM    455  CB  MET A  33     -10.635-100.464  72.065  1.00  1.98           C
ATOM    456 1HB  MET A  33     -10.138 -99.621  71.589  1.00  1.98           H
ATOM    457 2HB  MET A  33     -11.154-101.024  71.293  1.00  1.98           H
ATOM    458  CG  MET A  33     -11.673 -99.911  73.018  1.00  1.98           C
ATOM    459 1HG  MET A  33     -12.085-100.718  73.624  1.00  1.98           H
ATOM    460 2HG  MET A  33     -11.194 -99.183  73.669  1.00  1.98           H
ATOM    461  SD  MET A  33     -13.018 -99.110  72.129  1.00  1.98           S
ATOM    462  CE  MET A  33     -14.047-100.521  71.718  1.00  1.98           C
ATOM    463 1HE  MET A  33     -14.936-100.177  71.191  1.00  1.98           H
ATOM    464 2HE  MET A  33     -14.348-101.035  72.631  1.00  1.98           H
ATOM    465 3HE  MET A  33     -13.494-101.205  71.076  1.00  1.98           H
ATOM    466  N   LEU A  34     -10.747-103.482  72.407  1.00 -8.18           N
ATOM    467  H   LEU A  34     -10.676-103.297  71.408  1.00 -8.18           H
ATOM    468  CA  LEU A  34     -11.459-104.675  72.852  1.00 -8.18           C
ATOM    469  HA  LEU A  34     -12.162-104.395  73.636  1.00 -8.18           H
ATOM    470  C   LEU A  34     -10.502-105.695  73.450  1.00 -8.18           C
ATOM    471  O   LEU A  34     -10.863-106.387  74.394  1.00 -8.18           O
ATOM    472  CB  LEU A  34     -12.241-105.270  71.680  1.00 -8.18           C
ATOM    473 1HB  LEU A  34     -11.548-105.403  70.850  1.00 -8.18           H
ATOM    474 2HB  LEU A  34     -12.621-106.251  71.968  1.00 -8.18           H
ATOM    475  CG  LEU A  34     -13.426-104.406  71.206  1.00 -8.18           C
ATOM    476  HG  LEU A  34     -13.098-103.371  71.147  1.00 -8.18           H
ATOM    477  CD1 LEU A  34     -13.859-104.815  69.804  1.00 -8.18           C
ATOM    478 1HD1 LEU A  34     -14.772-104.289  69.527  1.00 -8.18           H
ATOM    479 2HD1 LEU A  34     -14.020-105.890  69.757  1.00 -8.18           H
ATOM    480 3HD1 LEU A  34     -13.075-104.541  69.100  1.00 -8.18           H
ATOM    481  CD2 LEU A  34     -14.612-104.462  72.173  1.00 -8.18           C
ATOM    482 1HD2 LEU A  34     -15.433-103.857  71.789  1.00 -8.18           H
ATOM    483 2HD2 LEU A  34     -14.317-104.064  73.143  1.00 -8.18           H
ATOM    484 3HD2 LEU A  34     -14.951-105.490  72.297  1.00 -8.18           H
ATOM    485  N   LEU A  35      -9.266-105.750  72.970  1.00 -2.78           N
ATOM    486  H   LEU A  35      -9.009-105.198  72.159  1.00 -2.78           H
ATOM    487  CA  LEU A  35      -8.265-106.612  73.593  1.00 -2.78           C
ATOM    488  HA  LEU A  35      -8.647-107.629  73.619  1.00 -2.78           H
ATOM    489  C   LEU A  35      -7.989-106.186  75.028  1.00 -2.78           C
ATOM    490  O   LEU A  35      -7.906-107.023  75.926  1.00 -2.78           O
ATOM    491  CB  LEU A  35      -6.957-106.575  72.796  1.00 -2.78           C
ATOM    492 1HB  LEU A  35      -7.178-106.896  71.778  1.00 -2.78           H
ATOM    493 2HB  LEU A  35      -6.620-105.540  72.751  1.00 -2.78           H
ATOM    494  CG  LEU A  35      -5.782-107.416  73.321  1.00 -2.78           C
ATOM    495  HG  LEU A  35      -5.500-107.052  74.308  1.00 -2.78           H
ATOM    496  CD1 LEU A  35      -6.147-108.896  73.445  1.00 -2.78           C
ATOM    497 1HD1 LEU A  35      -5.269-109.490  73.682  1.00 -2.78           H
ATOM    498 2HD1 LEU A  35      -6.581-109.255  72.511  1.00 -2.78           H
ATOM    499 3HD1 LEU A  35      -6.873-109.030  74.248  1.00 -2.78           H
ATOM    500  CD2 LEU A  35      -4.585-107.222  72.387  1.00 -2.78           C
ATOM    501 1HD2 LEU A  35      -3.732-107.795  72.733  1.00 -2.78           H
ATOM    502 2HD2 LEU A  35      -4.311-106.165  72.353  1.00 -2.78           H
ATOM    503 3HD2 LEU A  35      -4.842-107.545  71.378  1.00 -2.78           H
ATOM    504  N   THR A  36      -7.857-104.886  75.245  1.00  0.96           N
ATOM    505  H   THR A  36      -7.930-104.231  74.473  1.00  0.96           H
ATOM    506  CA  THR A  36      -7.573-104.380  76.583  1.00  0.96           C
ATOM    507  HA  THR A  36      -6.751-104.959  77.002  1.00  0.96           H
ATOM    508  C   THR A  36      -8.801-104.574  77.466  1.00  0.96           C
ATOM    509  O   THR A  36      -8.687-105.053  78.588  1.00  0.96           O
ATOM    510  CB  THR A  36      -7.153-102.894  76.530  1.00  0.96           C
ATOM    511  HB  THR A  36      -8.004-102.281  76.230  1.00  0.96           H
ATOM    512  OG1 THR A  36      -6.107-102.750  75.563  1.00  0.96           O
ATOM    513  HG1 THR A  36      -6.504-102.777  74.681  1.00  0.96           H
ATOM    514  CG2 THR A  36      -6.605-102.400  77.856  1.00  0.96           C
ATOM    515 1HG2 THR A  36      -6.302-101.360  77.752  1.00  0.96           H
ATOM    516 2HG2 THR A  36      -5.735-102.992  78.144  1.00  0.96           H
ATOM    517 3HG2 THR A  36      -7.367-102.475  78.632  1.00  0.96           H
ATOM    518  N   LEU A  37      -9.980-104.257  76.948  1.00  7.33           N
ATOM    519  H   LEU A  37     -10.034-103.886  76.005  1.00  7.33           H
ATOM    520  CA  LEU A  37     -11.214-104.386  77.720  1.00  7.33           C
ATOM    521  HA  LEU A  37     -11.111-103.806  78.638  1.00  7.33           H
ATOM    522  C   LEU A  37     -11.514-105.826  78.123  1.00  7.33           C
ATOM    523  O   LEU A  37     -11.700-106.114  79.294  1.00  7.33           O
ATOM    524  CB  LEU A  37     -12.388-103.832  76.897  1.00  7.33           C
ATOM    525 1HB  LEU A  37     -12.174-102.785  76.682  1.00  7.33           H
ATOM    526 2HB  LEU A  37     -12.400-104.361  75.946  1.00  7.33           H
ATOM    527  CG  LEU A  37     -13.813-103.920  77.471  1.00  7.33           C
ATOM    528  HG  LEU A  37     -14.065-104.970  77.614  1.00  7.33           H
ATOM    529  CD1 LEU A  37     -13.960-103.217  78.804  1.00  7.33           C
ATOM    530 1HD1 LEU A  37     -14.991-103.285  79.148  1.00  7.33           H
ATOM    531 2HD1 LEU A  37     -13.670-102.172  78.711  1.00  7.33           H
ATOM    532 3HD1 LEU A  37     -13.327-103.702  79.547  1.00  7.33           H
ATOM    533  CD2 LEU A  37     -14.806-103.327  76.469  1.00  7.33           C
ATOM    534 1HD2 LEU A  37     -15.819-103.407  76.865  1.00  7.33           H
ATOM    535 2HD2 LEU A  37     -14.757-103.880  75.532  1.00  7.33           H
ATOM    536 3HD2 LEU A  37     -14.576-102.277  76.287  1.00  7.33           H
ATOM    537  N   ILE A  38     -11.590-106.731  77.158  1.00 19.34           N
ATOM    538  H   ILE A  38     -11.367-106.471  76.202  1.00 19.34           H
ATOM    539  CA  ILE A  38     -12.076-108.086  77.426  1.00 19.34           C
ATOM    540  HA  ILE A  38     -12.928-108.029  78.103  1.00 19.34           H
ATOM    541  C   ILE A  38     -10.984-108.896  78.116  1.00 19.34           C
ATOM    542  O   ILE A  38     -11.243-109.616  79.084  1.00 19.34           O
ATOM    543  CB  ILE A  38     -12.545-108.782  76.106  1.00 19.34           C
ATOM    544  HB  ILE A  38     -11.707-108.804  75.411  1.00 19.34           H
ATOM    545  CG1 ILE A  38     -13.698-107.971  75.471  1.00 19.34           C
ATOM    546 1HG1 ILE A  38     -14.570-108.044  76.122  1.00 19.34           H
ATOM    547 2HG1 ILE A  38     -13.412-106.922  75.418  1.00 19.34           H
ATOM    548  CG2 ILE A  38     -12.999-110.237  76.373  1.00 19.34           C
ATOM    549 1HG2 ILE A  38     -13.301-110.721  75.445  1.00 19.34           H
ATOM    550 2HG2 ILE A  38     -13.833-110.252  77.077  1.00 19.34           H
ATOM    551 3HG2 ILE A  38     -12.175-110.819  76.789  1.00 19.34           H
ATOM    552  CD1 ILE A  38     -14.114-108.394  74.055  1.00 19.34           C
ATOM    553 1HD1 ILE A  38     -14.864-107.698  73.681  1.00 19.34           H
ATOM    554 2HD1 ILE A  38     -14.542-109.397  74.069  1.00 19.34           H
ATOM    555 3HD1 ILE A  38     -13.246-108.376  73.394  1.00 19.34           H
ATOM    556  N   GLY A  39      -9.749-108.754  77.654  1.00 14.25           N
ATOM    557  H   GLY A  39      -9.553-108.117  76.892  1.00 14.25           H
ATOM    558  CA  GLY A  39      -8.663-109.527  78.231  1.00 14.25           C
ATOM    559 1HA  GLY A  39      -8.896-110.588  78.147  1.00 14.25           H
ATOM    560 2HA  GLY A  39      -7.745-109.323  77.684  1.00 14.25           H
ATOM    561  C   GLY A  39      -8.448-109.195  79.692  1.00 14.25           C
ATOM    562  O   GLY A  39      -8.411-110.085  80.541  1.00 14.25           O
ATOM    563  N   CYS A  40      -8.376-107.914  80.026  1.00  4.98           N
ATOM    564  H   CYS A  40      -8.476-107.186  79.329  1.00  4.98           H
ATOM    565  CA  CYS A  40      -8.111-107.535  81.410  1.00  4.98           C
ATOM    566  HA  CYS A  40      -7.310-108.172  81.785  1.00  4.98           H
ATOM    567  C   CYS A  40      -9.323-107.732  82.320  1.00  4.98           C
ATOM    568  O   CYS A  40      -9.177-107.748  83.537  1.00  4.98           O
ATOM    569  CB  CYS A  40      -7.627-106.089  81.475  1.00  4.98           C
ATOM    570 1HB  CYS A  40      -8.446-105.440  81.175  1.00  4.98           H
ATOM    571 2HB  CYS A  40      -7.359-105.850  82.506  1.00  4.98           H
ATOM    572  SG  CYS A  40      -6.214-105.748  80.397  1.00  4.98           S
ATOM    573  HG  CYS A  40      -6.958-105.306  79.372  1.00  4.98           H
ATOM    574  N   PHE A  41     -10.508-107.942  81.762  1.00 22.07           N
ATOM    575  H   PHE A  41     -10.611-107.904  80.756  1.00 22.07           H
ATOM    576  CA  PHE A  41     -11.690-108.217  82.582  1.00 22.07           C
ATOM    577  HA  PHE A  41     -11.770-107.430  83.327  1.00 22.07           H
ATOM    578  C   PHE A  41     -11.510-109.554  83.293  1.00 22.07           C
ATOM    579  O   PHE A  41     -11.867-109.704  84.460  1.00 22.07           O
ATOM    580  CB  PHE A  41     -12.938-108.238  81.687  1.00 22.07           C
ATOM    581 1HB  PHE A  41     -12.782-107.522  80.888  1.00 22.07           H
ATOM    582 2HB  PHE A  41     -13.042-109.221  81.232  1.00 22.07           H
ATOM    583  CG  PHE A  41     -14.241-107.843  82.358  1.00 22.07           C
ATOM    584  CD1 PHE A  41     -14.307-106.921  83.429  1.00 22.07           C
ATOM    585  HD1 PHE A  41     -13.416-106.575  83.924  1.00 22.07           H
ATOM    586  CD2 PHE A  41     -15.446-108.308  81.801  1.00 22.07           C
ATOM    587  HD2 PHE A  41     -15.421-109.039  81.005  1.00 22.07           H
ATOM    588  CE1 PHE A  41     -15.550-106.395  83.859  1.00 22.07           C
ATOM    589  HE1 PHE A  41     -15.586-105.670  84.658  1.00 22.07           H
ATOM    590  CE2 PHE A  41     -16.694-107.801  82.236  1.00 22.07           C
ATOM    591  HE2 PHE A  41     -17.607-108.158  81.790  1.00 22.07           H
ATOM    592  CZ  PHE A  41     -16.739-106.817  83.247  1.00 22.07           C
ATOM    593  HZ  PHE A  41     -17.685-106.403  83.567  1.00 22.07           H
ATOM    594  N   SER A  42     -10.876-110.508  82.619  1.00-11.89           N
ATOM    595  H   SER A  42     -10.596-110.345  81.660  1.00-11.89           H
ATOM    596  CA  SER A  42     -10.569-111.791  83.256  1.00-11.89           C
ATOM    597  HA  SER A  42     -11.484-112.170  83.708  1.00-11.89           H
ATOM    598  C   SER A  42      -9.537-111.610  84.364  1.00-11.89           C
ATOM    599  O   SER A  42      -9.669-112.192  85.436  1.00-11.89           O
ATOM    600  CB  SER A  42     -10.070-112.827  82.242  1.00-11.89           C
ATOM    601 1HB  SER A  42      -9.993-113.794  82.741  1.00-11.89           H
ATOM    602 2HB  SER A  42     -10.794-112.912  81.431  1.00-11.89           H
ATOM    603  OG  SER A  42      -8.800-112.497  81.703  1.00-11.89           O
ATOM    604  HG  SER A  42      -8.836-111.651  81.229  1.00-11.89           H
ATOM    605  N   THR A  43      -8.546-110.759  84.127  1.00  3.12           N
ATOM    606  H   THR A  43      -8.480-110.304  83.229  1.00  3.12           H
ATOM    607  CA  THR A  43      -7.490-110.506  85.102  1.00  3.12           C
ATOM    608  HA  THR A  43      -7.034-111.457  85.369  1.00  3.12           H
ATOM    609  C   THR A  43      -8.031-109.856  86.363  1.00  3.12           C
ATOM    610  O   THR A  43      -7.683-110.240  87.465  1.00  3.12           O
ATOM    611  CB  THR A  43      -6.415-109.579  84.495  1.00  3.12           C
ATOM    612  HB  THR A  43      -6.808-108.565  84.420  1.00  3.12           H
ATOM    613  OG1 THR A  43      -6.100-110.042  83.181  1.00  3.12           O
ATOM    614  HG1 THR A  43      -5.259-109.656  82.928  1.00  3.12           H
ATOM    615  CG2 THR A  43      -5.128-109.567  85.301  1.00  3.12           C
ATOM    616 1HG2 THR A  43      -4.408-108.899  84.830  1.00  3.12           H
ATOM    617 2HG2 THR A  43      -4.708-110.572  85.348  1.00  3.12           H
ATOM    618 3HG2 THR A  43      -5.323-109.212  86.313  1.00  3.12           H
ATOM    619  N   ILE A  44      -8.905-108.874  86.213  1.00 22.51           N
ATOM    620  H   ILE A  44      -9.150-108.558  85.279  1.00 22.51           H
ATOM    621  CA  ILE A  44      -9.479-108.185  87.369  1.00 22.51           C
ATOM    622  HA  ILE A  44      -8.696-108.031  88.106  1.00 22.51           H
ATOM    623  C   ILE A  44     -10.520-109.069  88.051  1.00 22.51           C
ATOM    624  O   ILE A  44     -10.645-109.071  89.279  1.00 22.51           O
ATOM    625  CB  ILE A  44     -10.007-106.787  86.940  1.00 22.51           C
ATOM    626  HB  ILE A  44     -10.728-106.915  86.132  1.00 22.51           H
ATOM    627  CG1 ILE A  44      -8.834-105.922  86.420  1.00 22.51           C
ATOM    628 1HG1 ILE A  44      -8.451-106.363  85.503  1.00 22.51           H
ATOM    629 2HG1 ILE A  44      -9.230-104.939  86.162  1.00 22.51           H
ATOM    630  CG2 ILE A  44     -10.717-106.071  88.093  1.00 22.51           C
ATOM    631 1HG2 ILE A  44     -10.939-105.041  87.816  1.00 22.51           H
ATOM    632 2HG2 ILE A  44     -10.089-106.064  88.987  1.00 22.51           H
ATOM    633 3HG2 ILE A  44     -11.654-106.577  88.332  1.00 22.51           H
ATOM    634  CD1 ILE A  44      -7.622-105.724  87.379  1.00 22.51           C
ATOM    635 1HD1 ILE A  44      -6.890-105.079  86.903  1.00 22.51           H
ATOM    636 2HD1 ILE A  44      -7.139-106.677  87.592  1.00 22.51           H
ATOM    637 3HD1 ILE A  44      -7.948-105.265  88.312  1.00 22.51           H
ATOM    638  N   GLY A  45     -11.180-109.915  87.271  1.00  9.36           N
ATOM    639  H   GLY A  45     -11.062-109.880  86.265  1.00  9.36           H
ATOM    640  CA  GLY A  45     -12.054-110.923  87.847  1.00  9.36           C
ATOM    641 1HA  GLY A  45     -12.835-110.428  88.415  1.00  9.36           H
ATOM    642 2HA  GLY A  45     -12.510-111.508  87.051  1.00  9.36           H
ATOM    643  C   GLY A  45     -11.287-111.847  88.774  1.00  9.36           C
ATOM    644  O   GLY A  45     -11.697-112.060  89.909  1.00  9.36           O
ATOM    645  N   TRP A  46     -10.139-112.330  88.319  1.00 14.50           N
ATOM    646  H   TRP A  46      -9.865-112.147  87.359  1.00 14.50           H
ATOM    647  CA  TRP A  46      -9.238-113.132  89.149  1.00 14.50           C
ATOM    648  HA  TRP A  46      -9.762-114.017  89.509  1.00 14.50           H
ATOM    649  C   TRP A  46      -8.731-112.345  90.360  1.00 14.50           C
ATOM    650  O   TRP A  46      -8.661-112.857  91.478  1.00 14.50           O
ATOM    651  CB  TRP A  46      -8.043-113.569  88.288  1.00 14.50           C
ATOM    652 1HB  TRP A  46      -8.411-114.176  87.461  1.00 14.50           H
ATOM    653 2HB  TRP A  46      -7.564-112.689  87.872  1.00 14.50           H
ATOM    654  CG  TRP A  46      -7.003-114.345  89.036  1.00 14.50           C
ATOM    655  CD1 TRP A  46      -6.941-115.684  89.182  1.00 14.50           C
ATOM    656  HD1 TRP A  46      -7.630-116.380  88.718  1.00 14.50           H
ATOM    657  CD2 TRP A  46      -5.861-113.833  89.755  1.00 14.50           C
ATOM    658  NE1 TRP A  46      -5.926-116.054  90.012  1.00 14.50           N
ATOM    659  HE1 TRP A  46      -5.748-117.022  90.282  1.00 14.50           H
ATOM    660  CE2 TRP A  46      -5.254-114.939  90.413  1.00 14.50           C
ATOM    661  CE3 TRP A  46      -5.288-112.555  89.910  1.00 14.50           C
ATOM    662  HE3 TRP A  46      -5.703-111.706  89.389  1.00 14.50           H
ATOM    663  CZ2 TRP A  46      -4.139-114.795  91.261  1.00 14.50           C
ATOM    664  HZ2 TRP A  46      -3.697-115.652  91.747  1.00 14.50           H
ATOM    665  CZ3 TRP A  46      -4.168-112.400  90.771  1.00 14.50           C
ATOM    666  HZ3 TRP A  46      -3.730-111.423  90.918  1.00 14.50           H
ATOM    667  CH2 TRP A  46      -3.610-113.531  91.437  1.00 14.50           C
ATOM    668  HH2 TRP A  46      -2.754-113.405  92.080  1.00 14.50           H
ATOM    669  N   ALA A  47      -8.343-111.099  90.130  1.00  5.14           N
ATOM    670  H   ALA A  47      -8.442-110.714  89.198  1.00  5.14           H
ATOM    671  CA  ALA A  47      -7.650-110.311  91.140  1.00  5.14           C
ATOM    672  HA  ALA A  47      -6.826-110.924  91.509  1.00  5.14           H
ATOM    673  C   ALA A  47      -8.461-109.898  92.362  1.00  5.14           C
ATOM    674  O   ALA A  47      -7.914-109.897  93.470  1.00  5.14           O
ATOM    675  CB  ALA A  47      -7.056-109.064  90.483  1.00  5.14           C
ATOM    676 1HB  ALA A  47      -6.435-109.353  89.633  1.00  5.14           H
ATOM    677 2HB  ALA A  47      -6.438-108.535  91.206  1.00  5.14           H
ATOM    678 3HB  ALA A  47      -7.854-108.403  90.145  1.00  5.14           H
ATOM    679  N   ALA A  48      -9.704-109.478  92.159  1.00 31.38           N
ATOM    680  H   ALA A  48     -10.082-109.476  91.218  1.00 31.38           H
ATOM    681  CA  ALA A  48     -10.504-108.945  93.264  1.00 31.38           C
ATOM    682  HA  ALA A  48     -10.195-109.468  94.170  1.00 31.38           H
ATOM    683  C   ALA A  48     -12.030-109.107  93.186  1.00 31.38           C
ATOM    684  O   ALA A  48     -12.727-108.641  94.086  1.00 31.38           O
ATOM    685  CB  ALA A  48     -10.149-107.447  93.446  1.00 31.38           C
ATOM    686 1HB  ALA A  48      -9.080-107.339  93.634  1.00 31.38           H
ATOM    687 2HB  ALA A  48     -10.699-107.036  94.293  1.00 31.38           H
ATOM    688 3HB  ALA A  48     -10.411-106.894  92.543  1.00 31.38           H
ATOM    689  N   ASN A  49     -12.576-109.718  92.141  1.00 36.58           N
ATOM    690  H   ASN A  49     -11.995-110.157  91.440  1.00 36.58           H
ATOM    691  CA  ASN A  49     -14.035-109.814  92.013  1.00 36.58           C
ATOM    692  HA  ASN A  49     -14.482-108.923  92.446  1.00 36.58           H
ATOM    693  C   ASN A  49     -14.539-111.016  92.804  1.00 36.58           C
ATOM    694  O   ASN A  49     -14.774-112.086  92.249  1.00 36.58           O
ATOM    695  CB  ASN A  49     -14.469-109.891  90.550  1.00 36.58           C
ATOM    696 1HB  ASN A  49     -13.965-109.104  89.991  1.00 36.58           H
ATOM    697 2HB  ASN A  49     -14.180-110.855  90.137  1.00 36.58           H
ATOM    698  CG  ASN A  49     -15.949-109.707  90.382  1.00 36.58           C
ATOM    699  OD1 ASN A  49     -16.455-108.594  90.435  1.00 36.58           O
ATOM    700  ND2 ASN A  49     -16.656-110.780  90.176  1.00 36.58           N
ATOM    701 1HD2 ASN A  49     -17.633-110.691  89.943  1.00 36.58           H
ATOM    702 2HD2 ASN A  49     -16.219-111.684  90.262  1.00 36.58           H
ATOM    703  N   ASP A  50     -14.622-110.816  94.113  1.00 40.10           N
ATOM    704  H   ASP A  50     -14.494-109.869  94.450  1.00 40.10           H
ATOM    705  CA  ASP A  50     -14.672-111.878  95.120  1.00 40.10           C
ATOM    706  HA  ASP A  50     -14.565-111.414  96.102  1.00 40.10           H
ATOM    707  C   ASP A  50     -13.440-112.760  94.913  1.00 40.10           C
ATOM    708  O   ASP A  50     -12.386-112.268  94.498  1.00 40.10           O
ATOM    709  CB  ASP A  50     -15.989-112.669  95.131  1.00 40.10           C
ATOM    710 1HB  ASP A  50     -16.181-113.074  94.143  1.00 40.10           H
ATOM    711 2HB  ASP A  50     -15.917-113.492  95.842  1.00 40.10           H
ATOM    712  CG  ASP A  50     -17.169-111.834  95.536  1.00 40.10           C
ATOM    713  OD1 ASP A  50     -17.064-111.025  96.485  1.00 40.10           O
ATOM    714  OD2 ASP A  50     -18.262-112.040  94.967  1.00 40.10           O
ATOM    715  N   ASP A  51     -13.512-114.023  95.298  1.00 27.88           N
ATOM    716  H   ASP A  51     -14.396-114.436  95.551  1.00 27.88           H
ATOM    717  CA  ASP A  51     -12.326-114.857  95.435  1.00 27.88           C
ATOM    718  HA  ASP A  51     -11.594-114.629  94.659  1.00 27.88           H
ATOM    719  C   ASP A  51     -12.767-116.304  95.342  1.00 27.88           C
ATOM    720  O   ASP A  51     -13.975-116.577  95.459  1.00 27.88           O
ATOM    721  CB  ASP A  51     -11.741-114.615  96.823  1.00 27.88           C
ATOM    722 1HB  ASP A  51     -11.862-113.562  97.072  1.00 27.88           H
ATOM    723 2HB  ASP A  51     -12.297-115.209  97.549  1.00 27.88           H
ATOM    724  CG  ASP A  51     -10.273-114.959  96.912  1.00 27.88           C
ATOM    725  OD1 ASP A  51      -9.657-115.342  95.896  1.00 27.88           O
ATOM    726  OD2 ASP A  51      -9.697-114.783  98.016  1.00 27.88           O
ATOM    727  N   LYS A  52     -11.829-117.228  95.188  1.00 50.97           N
ATOM    728  H   LYS A  52     -10.846-116.958  95.159  1.00 50.97           H
ATOM    729  CA  LYS A  52     -12.176-118.643  95.231  1.00 50.97           C
ATOM    730  HA  LYS A  52     -13.187-118.772  94.863  1.00 50.97           H
ATOM    731  C   LYS A  52     -12.145-119.068  96.687  1.00 50.97           C
ATOM    732  O   LYS A  52     -11.599-118.398  97.561  1.00 50.97           O
ATOM    733  CB  LYS A  52     -11.238-119.521  94.397  1.00 50.97           C
ATOM    734 1HB  LYS A  52     -10.487-118.899  93.915  1.00 50.97           H
ATOM    735 2HB  LYS A  52     -10.730-120.221  95.061  1.00 50.97           H
ATOM    736  CG  LYS A  52     -11.995-120.299  93.341  1.00 50.97           C
ATOM    737 1HG  LYS A  52     -12.969-120.545  93.746  1.00 50.97           H
ATOM    738 2HG  LYS A  52     -12.127-119.664  92.465  1.00 50.97           H
ATOM    739  CD  LYS A  52     -11.351-121.603  92.925  1.00 50.97           C
ATOM    740 1HD  LYS A  52     -11.560-121.778  91.869  1.00 50.97           H
ATOM    741 2HD  LYS A  52     -10.271-121.528  93.062  1.00 50.97           H
ATOM    742  CE  LYS A  52     -11.899-122.784  93.743  1.00 50.97           C
ATOM    743 1HE  LYS A  52     -11.272-123.648  93.538  1.00 50.97           H
ATOM    744 2HE  LYS A  52     -11.787-122.551  94.805  1.00 50.97           H
ATOM    745  NZ  LYS A  52     -13.344-123.187  93.496  1.00 50.97           N
ATOM    746 1HZ  LYS A  52     -13.553-124.079  93.935  1.00 50.97           H
ATOM    747 2HZ  LYS A  52     -13.550-123.269  92.510  1.00 50.97           H
ATOM    748 3HZ  LYS A  52     -13.968-122.510  93.919  1.00 50.97           H
ATOM    749  N   ASP A  53     -12.742-120.211  96.950  1.00 29.94           N
ATOM    750  H   ASP A  53     -13.226-120.719  96.218  1.00 29.94           H
ATOM    751  CA  ASP A  53     -12.608-120.882  98.229  1.00 29.94           C
ATOM    752  HA  ASP A  53     -12.567-120.156  99.040  1.00 29.94           H
ATOM    753  C   ASP A  53     -11.292-121.655  98.161  1.00 29.94           C
ATOM    754  O   ASP A  53     -10.870-122.109  97.094  1.00 29.94           O
ATOM    755  CB  ASP A  53     -13.791-121.830  98.448  1.00 29.94           C
ATOM    756 1HB  ASP A  53     -13.670-122.314  99.415  1.00 29.94           H
ATOM    757 2HB  ASP A  53     -14.712-121.247  98.465  1.00 29.94           H
ATOM    758  CG  ASP A  53     -13.915-122.898  97.362  1.00 29.94           C
ATOM    759  OD1 ASP A  53     -14.060-122.538  96.173  1.00 29.94           O
ATOM    760  OD2 ASP A  53     -13.921-124.097  97.700  1.00 29.94           O
ATOM    761  N   PRO A  54     -10.581-121.776  99.288  1.00 24.25           N
ATOM    762  CA  PRO A  54      -9.832-120.748 100.032  1.00 24.25           C
ATOM    763  HA  PRO A  54     -10.518-119.995 100.415  1.00 24.25           H
ATOM    764  C   PRO A  54      -8.682-120.053  99.290  1.00 24.25           C
ATOM    765  O   PRO A  54      -7.875-119.348  99.908  1.00 24.25           O
ATOM    766  CB  PRO A  54      -9.228-121.549 101.191  1.00 24.25           C
ATOM    767 1HB  PRO A  54      -8.223-121.881 100.931  1.00 24.25           H
ATOM    768 2HB  PRO A  54      -9.209-120.955 102.105  1.00 24.25           H
ATOM    769  CG  PRO A  54     -10.128-122.719 101.339  1.00 24.25           C
ATOM    770 1HG  PRO A  54      -9.630-123.539 101.856  1.00 24.25           H
ATOM    771 2HG  PRO A  54     -11.031-122.422 101.869  1.00 24.25           H
ATOM    772  CD  PRO A  54     -10.463-123.094  99.937  1.00 24.25           C
ATOM    773 1HD  PRO A  54      -9.658-123.675  99.488  1.00 24.25           H
ATOM    774 2HD  PRO A  54     -11.405-123.641  99.897  1.00 24.25           H
ATOM    775  N   TYR A  55      -8.566-120.314  97.998  1.00 13.32           N
ATOM    776  H   TYR A  55      -9.310-120.815  97.529  1.00 13.32           H
ATOM    777  CA  TYR A  55      -7.391-119.991  97.194  1.00 13.32           C
ATOM    778  HA  TYR A  55      -6.572-119.649  97.827  1.00 13.32           H
ATOM    779  C   TYR A  55      -7.702-118.918  96.160  1.00 13.32           C
ATOM    780  O   TYR A  55      -8.839-118.482  96.064  1.00 13.32           O
ATOM    781  CB  TYR A  55      -6.966-121.279  96.499  1.00 13.32           C
ATOM    782 1HB  TYR A  55      -7.804-121.666  95.918  1.00 13.32           H
ATOM    783 2HB  TYR A  55      -6.144-121.062  95.822  1.00 13.32           H
ATOM    784  CG  TYR A  55      -6.517-122.320  97.496  1.00 13.32           C
ATOM    785  CD1 TYR A  55      -7.414-123.285  97.997  1.00 13.32           C
ATOM    786  HD1 TYR A  55      -8.435-123.297  97.645  1.00 13.32           H
ATOM    787  CD2 TYR A  55      -5.187-122.337  97.957  1.00 13.32           C
ATOM    788  HD2 TYR A  55      -4.489-121.592  97.605  1.00 13.32           H
ATOM    789  CE1 TYR A  55      -6.985-124.248  98.951  1.00 13.32           C
ATOM    790  HE1 TYR A  55      -7.679-124.980  99.331  1.00 13.32           H
ATOM    791  CE2 TYR A  55      -4.745-123.325  98.866  1.00 13.32           C
ATOM    792  HE2 TYR A  55      -3.710-123.362  99.168  1.00 13.32           H
ATOM    793  CZ  TYR A  55      -5.649-124.261  99.365  1.00 13.32           C
ATOM    794  OH  TYR A  55      -5.200-125.189 100.270  1.00 13.32           O
ATOM    795  HH  TYR A  55      -4.244-125.137 100.388  1.00 13.32           H
ATOM    796  N   THR A  56      -6.728-118.499  95.366  1.00 10.40           N
ATOM    797  H   THR A  56      -5.788-118.875  95.445  1.00 10.40           H
ATOM    798  CA  THR A  56      -7.019-117.576  94.267  1.00 10.40           C
ATOM    799  HA  THR A  56      -7.658-116.777  94.638  1.00 10.40           H
ATOM    800  C   THR A  56      -7.764-118.341  93.156  1.00 10.40           C
ATOM    801  O   THR A  56      -7.719-119.577  93.108  1.00 10.40           O
ATOM    802  CB  THR A  56      -5.723-116.954  93.685  1.00 10.40           C
ATOM    803  HB  THR A  56      -5.977-116.326  92.832  1.00 10.40           H
ATOM    804  OG1 THR A  56      -4.832-117.987  93.271  1.00 10.40           O
ATOM    805  HG1 THR A  56      -3.925-117.719  93.475  1.00 10.40           H
ATOM    806  CG2 THR A  56      -4.969-116.122  94.704  1.00 10.40           C
ATOM    807 1HG2 THR A  56      -4.116-115.654  94.215  1.00 10.40           H
ATOM    808 2HG2 THR A  56      -4.603-116.754  95.509  1.00 10.40           H
ATOM    809 3HG2 THR A  56      -5.615-115.342  95.100  1.00 10.40           H
ATOM    810  N   PRO A  57      -8.507-117.637  92.278  1.00 13.69           N
ATOM    811  CA  PRO A  57      -9.075-118.309  91.097  1.00 13.69           C
ATOM    812  HA  PRO A  57      -9.700-119.146  91.407  1.00 13.69           H
ATOM    813  C   PRO A  57      -8.032-118.806  90.083  1.00 13.69           C
ATOM    814  O   PRO A  57      -6.825-118.679  90.279  1.00 13.69           O
ATOM    815  CB  PRO A  57      -9.961-117.216  90.476  1.00 13.69           C
ATOM    816 1HB  PRO A  57      -9.432-116.713  89.669  1.00 13.69           H
ATOM    817 2HB  PRO A  57     -10.898-117.636  90.113  1.00 13.69           H
ATOM    818  CG  PRO A  57     -10.222-116.264  91.583  1.00 13.69           C
ATOM    819 1HG  PRO A  57     -10.504-115.282  91.205  1.00 13.69           H
ATOM    820 2HG  PRO A  57     -10.994-116.661  92.243  1.00 13.69           H
ATOM    821  CD  PRO A  57      -8.908-116.217  92.293  1.00 13.69           C
ATOM    822 1HD  PRO A  57      -8.187-115.608  91.745  1.00 13.69           H
ATOM    823 2HD  PRO A  57      -9.041-115.846  93.310  1.00 13.69           H
ATOM    824  N   ASP A  58      -8.490-119.353  88.966  1.00 20.20           N
ATOM    825  H   ASP A  58      -9.490-119.431  88.813  1.00 20.20           H
ATOM    826  CA  ASP A  58      -7.580-119.831  87.919  1.00 20.20           C
ATOM    827  HA  ASP A  58      -6.724-120.294  88.409  1.00 20.20           H
ATOM    828  C   ASP A  58      -7.059-118.738  86.976  1.00 20.20           C
ATOM    829  O   ASP A  58      -7.674-117.675  86.823  1.00 20.20           O
ATOM    830  CB  ASP A  58      -8.273-120.913  87.093  1.00 20.20           C
ATOM    831 1HB  ASP A  58      -7.531-121.639  86.775  1.00 20.20           H
ATOM    832 2HB  ASP A  58      -8.996-121.423  87.724  1.00 20.20           H
ATOM    833  CG  ASP A  58      -8.960-120.364  85.858  1.00 20.20           C
ATOM    834  OD1 ASP A  58      -9.947-119.606  85.989  1.00 20.20           O
ATOM    835  OD2 ASP A  58      -8.541-120.709  84.728  1.00 20.20           O
ATOM    836  N   MET A  59      -5.948-119.026  86.306  1.00 -3.01           N
ATOM    837  H   MET A  59      -5.522-119.943  86.444  1.00 -3.01           H
ATOM    838  CA  MET A  59      -5.327-118.112  85.341  1.00 -3.01           C
ATOM    839  HA  MET A  59      -5.945-117.220  85.262  1.00 -3.01           H
ATOM    840  C   MET A  59      -5.194-118.689  83.931  1.00 -3.01           C
ATOM    841  O   MET A  59      -4.867-117.952  82.996  1.00 -3.01           O
ATOM    842  CB  MET A  59      -3.936-117.673  85.793  1.00 -3.01           C
ATOM    843 1HB  MET A  59      -3.313-118.551  85.953  1.00 -3.01           H
ATOM    844 2HB  MET A  59      -3.499-117.092  84.981  1.00 -3.01           H
ATOM    845  CG  MET A  59      -3.891-116.798  87.025  1.00 -3.01           C
ATOM    846 1HG  MET A  59      -4.690-116.059  86.978  1.00 -3.01           H
ATOM    847 2HG  MET A  59      -3.991-117.395  87.931  1.00 -3.01           H
ATOM    848  SD  MET A  59      -2.294-115.965  86.963  1.00 -3.01           S
ATOM    849  CE  MET A  59      -2.448-114.696  88.191  1.00 -3.01           C
ATOM    850 1HE  MET A  59      -1.570-114.049  88.167  1.00 -3.01           H
ATOM    851 2HE  MET A  59      -2.525-115.144  89.181  1.00 -3.01           H
ATOM    852 3HE  MET A  59      -3.341-114.100  88.000  1.00 -3.01           H
ATOM    853  N   THR A  60      -5.501-119.962  83.725  1.00-10.20           N
ATOM    854  H   THR A  60      -5.690-120.581  84.520  1.00-10.20           H
ATOM    855  CA  THR A  60      -5.591-120.515  82.370  1.00-10.20           C
ATOM    856  HA  THR A  60      -4.645-120.363  81.853  1.00-10.20           H
ATOM    857  C   THR A  60      -6.684-119.747  81.635  1.00-10.20           C
ATOM    858  O   THR A  60      -6.559-119.414  80.458  1.00-10.20           O
ATOM    859  CB  THR A  60      -5.915-122.030  82.396  1.00-10.20           C
ATOM    860  HB  THR A  60      -6.871-122.195  82.894  1.00-10.20           H
ATOM    861  OG1 THR A  60      -4.880-122.711  83.103  1.00-10.20           O
ATOM    862  HG1 THR A  60      -5.236-122.979  83.970  1.00-10.20           H
ATOM    863  CG2 THR A  60      -5.949-122.653  81.006  1.00-10.20           C
ATOM    864 1HG2 THR A  60      -6.138-123.721  81.108  1.00-10.20           H
ATOM    865 2HG2 THR A  60      -4.987-122.507  80.517  1.00-10.20           H
ATOM    866 3HG2 THR A  60      -6.742-122.203  80.413  1.00-10.20           H
ATOM    867  N   GLN A  61      -7.722-119.366  82.362  1.00 12.05           N
ATOM    868  H   GLN A  61      -7.813-119.711  83.322  1.00 12.05           H
ATOM    869  CA  GLN A  61      -8.756-118.480  81.848  1.00 12.05           C
ATOM    870  HA  GLN A  61      -9.250-118.974  81.013  1.00 12.05           H
ATOM    871  C   GLN A  61      -8.230-117.137  81.348  1.00 12.05           C
ATOM    872  O   GLN A  61      -8.663-116.675  80.299  1.00 12.05           O
ATOM    873  CB  GLN A  61      -9.763-118.265  82.970  1.00 12.05           C
ATOM    874 1HB  GLN A  61     -10.068-119.251  83.310  1.00 12.05           H
ATOM    875 2HB  GLN A  61      -9.272-117.758  83.801  1.00 12.05           H
ATOM    876  CG  GLN A  61     -10.999-117.495  82.601  1.00 12.05           C
ATOM    877 1HG  GLN A  61     -10.903-116.479  82.980  1.00 12.05           H
ATOM    878 2HG  GLN A  61     -11.084-117.453  81.522  1.00 12.05           H
ATOM    879  CD  GLN A  61     -12.256-118.119  83.158  1.00 12.05           C
ATOM    880  OE1 GLN A  61     -13.230-118.328  82.446  1.00 12.05           O
ATOM    881  NE2 GLN A  61     -12.250-118.420  84.421  1.00 12.05           N
ATOM    882 1HE2 GLN A  61     -13.126-118.618  84.881  1.00 12.05           H
ATOM    883 2HE2 GLN A  61     -11.381-118.446  84.944  1.00 12.05           H
ATOM    884  N   ILE A  62      -7.281-116.528  82.045  1.00 -1.82           N
ATOM    885  H   ILE A  62      -6.930-116.958  82.891  1.00 -1.82           H
ATOM    886  CA  ILE A  62      -6.709-115.245  81.621  1.00 -1.82           C
ATOM    887  HA  ILE A  62      -7.520-114.549  81.417  1.00 -1.82           H
ATOM    888  C   ILE A  62      -5.909-115.463  80.336  1.00 -1.82           C
ATOM    889  O   ILE A  62      -6.013-114.699  79.368  1.00 -1.82           O
ATOM    890  CB  ILE A  62      -5.776-114.634  82.718  1.00 -1.82           C
ATOM    891  HB  ILE A  62      -4.956-115.327  82.899  1.00 -1.82           H
ATOM    892  CG1 ILE A  62      -6.547-114.448  84.041  1.00 -1.82           C
ATOM    893 1HG1 ILE A  62      -7.333-113.709  83.891  1.00 -1.82           H
ATOM    894 2HG1 ILE A  62      -7.018-115.391  84.316  1.00 -1.82           H
ATOM    895  CG2 ILE A  62      -5.176-113.286  82.248  1.00 -1.82           C
ATOM    896 1HG2 ILE A  62      -4.492-112.890  82.999  1.00 -1.82           H
ATOM    897 2HG2 ILE A  62      -5.976-112.564  82.073  1.00 -1.82           H
ATOM    898 3HG2 ILE A  62      -4.607-113.427  81.330  1.00 -1.82           H
ATOM    899  CD1 ILE A  62      -5.680-114.004  85.224  1.00 -1.82           C
ATOM    900 1HD1 ILE A  62      -6.234-114.148  86.150  1.00 -1.82           H
ATOM    901 2HD1 ILE A  62      -5.417-112.952  85.128  1.00 -1.82           H
ATOM    902 3HD1 ILE A  62      -4.767-114.599  85.263  1.00 -1.82           H
ATOM    903  N   ALA A  63      -5.144-116.547  80.308  1.00 -7.00           N
ATOM    904  H   ALA A  63      -5.118-117.153  81.121  1.00 -7.00           H
ATOM    905  CA  ALA A  63      -4.313-116.874  79.154  1.00 -7.00           C
ATOM    906  HA  ALA A  63      -3.640-116.041  78.968  1.00 -7.00           H
ATOM    907  C   ALA A  63      -5.158-117.082  77.897  1.00 -7.00           C
ATOM    908  O   ALA A  63      -4.844-116.608  76.794  1.00 -7.00           O
ATOM    909  CB  ALA A  63      -3.490-118.128  79.468  1.00 -7.00           C
ATOM    910 1HB  ALA A  63      -2.902-117.965  80.373  1.00 -7.00           H
ATOM    911 2HB  ALA A  63      -2.814-118.337  78.639  1.00 -7.00           H
ATOM    912 3HB  ALA A  63      -4.145-118.986  79.622  1.00 -7.00           H
ATOM    913  N   LEU A  64      -6.254-117.797  78.083  1.00 -8.84           N
ATOM    914  H   LEU A  64      -6.430-118.211  78.998  1.00 -8.84           H
ATOM    915  CA  LEU A  64      -7.209-118.014  77.011  1.00 -8.84           C
ATOM    916  HA  LEU A  64      -6.685-118.379  76.128  1.00 -8.84           H
ATOM    917  C   LEU A  64      -7.892-116.700  76.649  1.00 -8.84           C
ATOM    918  O   LEU A  64      -8.095-116.447  75.473  1.00 -8.84           O
ATOM    919  CB  LEU A  64      -8.255-119.047  77.439  1.00 -8.84           C
ATOM    920 1HB  LEU A  64      -8.652-118.726  78.400  1.00 -8.84           H
ATOM    921 2HB  LEU A  64      -9.069-119.018  76.718  1.00 -8.84           H
ATOM    922  CG  LEU A  64      -7.815-120.513  77.574  1.00 -8.84           C
ATOM    923  HG  LEU A  64      -6.913-120.557  78.179  1.00 -8.84           H
ATOM    924  CD1 LEU A  64      -8.907-121.310  78.287  1.00 -8.84           C
ATOM    925 1HD1 LEU A  64      -8.591-122.346  78.403  1.00 -8.84           H
ATOM    926 2HD1 LEU A  64      -9.839-121.272  77.723  1.00 -8.84           H
ATOM    927 3HD1 LEU A  64      -9.069-120.891  79.281  1.00 -8.84           H
ATOM    928  CD2 LEU A  64      -7.511-121.158  76.219  1.00 -8.84           C
ATOM    929 1HD2 LEU A  64      -7.191-122.188  76.373  1.00 -8.84           H
ATOM    930 2HD2 LEU A  64      -6.709-120.615  75.722  1.00 -8.84           H
ATOM    931 3HD2 LEU A  64      -8.399-121.144  75.589  1.00 -8.84           H
ATOM    932  N   ALA A  65      -8.239-115.860  77.615  1.00 10.92           N
ATOM    933  H   ALA A  65      -8.037-116.089  78.587  1.00 10.92           H
ATOM    934  CA  ALA A  65      -8.977-114.629  77.330  1.00 10.92           C
ATOM    935  HA  ALA A  65      -9.901-114.901  76.821  1.00 10.92           H
ATOM    936  C   ALA A  65      -8.197-113.714  76.401  1.00 10.92           C
ATOM    937  O   ALA A  65      -8.720-113.277  75.379  1.00 10.92           O
ATOM    938  CB  ALA A  65      -9.331-113.888  78.627  1.00 10.92           C
ATOM    939 1HB  ALA A  65      -9.885-114.549  79.293  1.00 10.92           H
ATOM    940 2HB  ALA A  65      -9.946-113.016  78.398  1.00 10.92           H
ATOM    941 3HB  ALA A  65      -8.424-113.562  79.138  1.00 10.92           H
ATOM    942  N   PHE A  66      -6.942-113.437  76.717  1.00 -3.23           N
ATOM    943  H   PHE A  66      -6.530-113.821  77.565  1.00 -3.23           H
ATOM    944  CA  PHE A  66      -6.172-112.556  75.846  1.00 -3.23           C
ATOM    945  HA  PHE A  66      -6.757-111.656  75.653  1.00 -3.23           H
ATOM    946  C   PHE A  66      -5.900-113.216  74.499  1.00 -3.23           C
ATOM    947  O   PHE A  66      -5.927-112.541  73.471  1.00 -3.23           O
ATOM    948  CB  PHE A  66      -4.849-112.142  76.487  1.00 -3.23           C
ATOM    949 1HB  PHE A  66      -4.367-113.020  76.919  1.00 -3.23           H
ATOM    950 2HB  PHE A  66      -4.203-111.749  75.703  1.00 -3.23           H
ATOM    951  CG  PHE A  66      -4.993-111.072  77.534  1.00 -3.23           C
ATOM    952  CD1 PHE A  66      -5.105-111.407  78.892  1.00 -3.23           C
ATOM    953  HD1 PHE A  66      -5.137-112.443  79.190  1.00 -3.23           H
ATOM    954  CD2 PHE A  66      -4.992-109.714  77.165  1.00 -3.23           C
ATOM    955  HD2 PHE A  66      -4.950-109.439  76.123  1.00 -3.23           H
ATOM    956  CE1 PHE A  66      -5.145-110.402  79.884  1.00 -3.23           C
ATOM    957  HE1 PHE A  66      -5.216-110.676  80.925  1.00 -3.23           H
ATOM    958  CE2 PHE A  66      -5.032-108.694  78.150  1.00 -3.23           C
ATOM    959  HE2 PHE A  66      -5.025-107.652  77.860  1.00 -3.23           H
ATOM    960  CZ  PHE A  66      -5.089-109.045  79.515  1.00 -3.23           C
ATOM    961  HZ  PHE A  66      -5.102-108.279  80.275  1.00 -3.23           H
ATOM    962  N   GLY A  67      -5.652-114.519  74.475  1.00 -9.12           N
ATOM    963  H   GLY A  67      -5.660-115.064  75.330  1.00 -9.12           H
ATOM    964  CA  GLY A  67      -5.330-115.160  73.210  1.00 -9.12           C
ATOM    965 1HA  GLY A  67      -4.582-114.560  72.703  1.00 -9.12           H
ATOM    966 2HA  GLY A  67      -4.921-116.150  73.394  1.00 -9.12           H
ATOM    967  C   GLY A  67      -6.497-115.280  72.265  1.00 -9.12           C
ATOM    968  O   GLY A  67      -6.426-114.906  71.090  1.00 -9.12           O
ATOM    969  N   ILE A  68      -7.610-115.745  72.800  1.00 -2.29           N
ATOM    970  H   ILE A  68      -7.634-116.016  73.782  1.00 -2.29           H
ATOM    971  CA  ILE A  68      -8.813-115.900  72.009  1.00 -2.29           C
ATOM    972  HA  ILE A  68      -8.551-116.418  71.087  1.00 -2.29           H
ATOM    973  C   ILE A  68      -9.296-114.510  71.614  1.00 -2.29           C
ATOM    974  O   ILE A  68      -9.697-114.352  70.478  1.00 -2.29           O
ATOM    975  CB  ILE A  68      -9.877-116.771  72.735  1.00 -2.29           C
ATOM    976  HB  ILE A  68     -10.086-116.343  73.716  1.00 -2.29           H
ATOM    977  CG1 ILE A  68      -9.309-118.200  72.897  1.00 -2.29           C
ATOM    978 1HG1 ILE A  68      -9.159-118.622  71.903  1.00 -2.29           H
ATOM    979 2HG1 ILE A  68      -8.333-118.140  73.377  1.00 -2.29           H
ATOM    980  CG2 ILE A  68     -11.181-116.815  71.930  1.00 -2.29           C
ATOM    981 1HG2 ILE A  68     -11.918-117.435  72.435  1.00 -2.29           H
ATOM    982 2HG2 ILE A  68     -10.999-117.213  70.931  1.00 -2.29           H
ATOM    983 3HG2 ILE A  68     -11.605-115.814  71.841  1.00 -2.29           H
ATOM    984  CD1 ILE A  68     -10.151-119.188  73.706  1.00 -2.29           C
ATOM    985 1HD1 ILE A  68      -9.597-120.120  73.813  1.00 -2.29           H
ATOM    986 2HD1 ILE A  68     -11.089-119.395  73.193  1.00 -2.29           H
ATOM    987 3HD1 ILE A  68     -10.350-118.775  74.692  1.00 -2.29           H
ATOM    988  N   THR A  69      -9.194-113.477  72.442  1.00 -6.24           N
ATOM    989  H   THR A  69      -8.853-113.600  73.391  1.00 -6.24           H
ATOM    990  CA  THR A  69      -9.597-112.139  71.981  1.00 -6.24           C
ATOM    991  HA  THR A  69     -10.628-112.213  71.639  1.00 -6.24           H
ATOM    992  C   THR A  69      -8.768-111.647  70.786  1.00 -6.24           C
ATOM    993  O   THR A  69      -9.340-111.112  69.834  1.00 -6.24           O
ATOM    994  CB  THR A  69      -9.577-111.083  73.115  1.00 -6.24           C
ATOM    995  HB  THR A  69      -8.554-110.918  73.455  1.00 -6.24           H
ATOM    996  OG1 THR A  69     -10.377-111.551  74.202  1.00 -6.24           O
ATOM    997  HG1 THR A  69      -9.851-112.186  74.713  1.00 -6.24           H
ATOM    998  CG2 THR A  69     -10.200-109.767  72.688  1.00 -6.24           C
ATOM    999 1HG2 THR A  69     -10.286-109.116  73.558  1.00 -6.24           H
ATOM   1000 2HG2 THR A  69     -11.197-109.941  72.284  1.00 -6.24           H
ATOM   1001 3HG2 THR A  69      -9.578-109.279  71.939  1.00 -6.24           H
ATOM   1002  N   VAL A  70      -7.458-111.877  70.753  1.00 -4.50           N
ATOM   1003  H   VAL A  70      -6.995-112.328  71.535  1.00 -4.50           H
ATOM   1004  CA  VAL A  70      -6.674-111.504  69.564  1.00 -4.50           C
ATOM   1005  HA  VAL A  70      -6.844-110.448  69.354  1.00 -4.50           H
ATOM   1006  C   VAL A  70      -7.161-112.290  68.349  1.00 -4.50           C
ATOM   1007  O   VAL A  70      -7.392-111.706  67.286  1.00 -4.50           O
ATOM   1008  CB  VAL A  70      -5.140-111.730  69.752  1.00 -4.50           C
ATOM   1009  HB  VAL A  70      -4.971-112.757  70.074  1.00 -4.50           H
ATOM   1010  CG1 VAL A  70      -4.351-111.500  68.449  1.00 -4.50           C
ATOM   1011 1HG1 VAL A  70      -3.281-111.578  68.643  1.00 -4.50           H
ATOM   1012 2HG1 VAL A  70      -4.564-110.512  68.040  1.00 -4.50           H
ATOM   1013 3HG1 VAL A  70      -4.616-112.257  67.711  1.00 -4.50           H
ATOM   1014  CG2 VAL A  70      -4.595-110.784  70.818  1.00 -4.50           C
ATOM   1015 1HG2 VAL A  70      -3.512-110.866  70.869  1.00 -4.50           H
ATOM   1016 2HG2 VAL A  70      -5.009-111.047  71.786  1.00 -4.50           H
ATOM   1017 3HG2 VAL A  70      -4.860-109.756  70.575  1.00 -4.50           H
ATOM   1018  N   ALA A  71      -7.376-113.590  68.504  1.00-20.47           N
ATOM   1019  H   ALA A  71      -7.196-114.028  69.402  1.00-20.47           H
ATOM   1020  CA  ALA A  71      -7.854-114.407  67.392  1.00-20.47           C
ATOM   1021  HA  ALA A  71      -7.148-114.312  66.566  1.00-20.47           H
ATOM   1022  C   ALA A  71      -9.222-113.919  66.909  1.00-20.47           C
ATOM   1023  O   ALA A  71      -9.464-113.810  65.716  1.00-20.47           O
ATOM   1024  CB  ALA A  71      -7.930-115.880  67.820  1.00-20.47           C
ATOM   1025 1HB  ALA A  71      -6.943-116.220  68.131  1.00-20.47           H
ATOM   1026 2HB  ALA A  71      -8.264-116.486  66.978  1.00-20.47           H
ATOM   1027 3HB  ALA A  71      -8.629-115.997  68.649  1.00-20.47           H
ATOM   1028  N   THR A  72     -10.098-113.614  67.851  1.00 -1.04           N
ATOM   1029  H   THR A  72      -9.810-113.704  68.821  1.00 -1.04           H
ATOM   1030  CA  THR A  72     -11.471-113.193  67.583  1.00 -1.04           C
ATOM   1031  HA  THR A  72     -11.969-113.957  66.992  1.00 -1.04           H
ATOM   1032  C   THR A  72     -11.502-111.891  66.796  1.00 -1.04           C
ATOM   1033  O   THR A  72     -12.282-111.726  65.858  1.00 -1.04           O
ATOM   1034  CB  THR A  72     -12.234-113.026  68.920  1.00 -1.04           C
ATOM   1035  HB  THR A  72     -11.767-112.244  69.517  1.00 -1.04           H
ATOM   1036  OG1 THR A  72     -12.211-114.263  69.635  1.00 -1.04           O
ATOM   1037  HG1 THR A  72     -11.313-114.397  69.972  1.00 -1.04           H
ATOM   1038  CG2 THR A  72     -13.672-112.717  68.733  1.00 -1.04           C
ATOM   1039 1HG2 THR A  72     -14.139-112.602  69.711  1.00 -1.04           H
ATOM   1040 2HG2 THR A  72     -14.140-113.543  68.201  1.00 -1.04           H
ATOM   1041 3HG2 THR A  72     -13.791-111.798  68.163  1.00 -1.04           H
ATOM   1042  N   LEU A  73     -10.633-110.953  67.136  1.00  8.86           N
ATOM   1043  H   LEU A  73     -10.010-111.086  67.928  1.00  8.86           H
ATOM   1044  CA  LEU A  73     -10.594-109.712  66.374  1.00  8.86           C
ATOM   1045  HA  LEU A  73     -11.613-109.357  66.231  1.00  8.86           H
ATOM   1046  C   LEU A  73     -10.009-109.979  64.995  1.00  8.86           C
ATOM   1047  O   LEU A  73     -10.579-109.568  63.984  1.00  8.86           O
ATOM   1048  CB  LEU A  73      -9.790-108.639  67.114  1.00  8.86           C
ATOM   1049 1HB  LEU A  73      -9.037-109.134  67.728  1.00  8.86           H
ATOM   1050 2HB  LEU A  73      -9.265-108.043  66.369  1.00  8.86           H
ATOM   1051  CG  LEU A  73     -10.590-107.666  67.999  1.00  8.86           C
ATOM   1052  HG  LEU A  73      -9.868-107.023  68.496  1.00  8.86           H
ATOM   1053  CD1 LEU A  73     -11.499-106.775  67.135  1.00  8.86           C
ATOM   1054 1HD1 LEU A  73     -11.937-105.997  67.757  1.00  8.86           H
ATOM   1055 2HD1 LEU A  73     -12.301-107.360  66.685  1.00  8.86           H
ATOM   1056 3HD1 LEU A  73     -10.913-106.299  66.349  1.00  8.86           H
ATOM   1057  CD2 LEU A  73     -11.430-108.332  69.089  1.00  8.86           C
ATOM   1058 1HD2 LEU A  73     -11.881-107.570  69.721  1.00  8.86           H
ATOM   1059 2HD2 LEU A  73     -10.790-108.961  69.705  1.00  8.86           H
ATOM   1060 3HD2 LEU A  73     -12.217-108.943  68.648  1.00  8.86           H
ATOM   1061  N   ALA A  74      -8.900-110.703  64.939  1.00 -7.25           N
ATOM   1062  H   ALA A  74      -8.497-111.069  65.797  1.00 -7.25           H
ATOM   1063  CA  ALA A  74      -8.212-110.972  63.678  1.00 -7.25           C
ATOM   1064  HA  ALA A  74      -7.958-110.017  63.219  1.00 -7.25           H
ATOM   1065  C   ALA A  74      -9.076-111.736  62.662  1.00 -7.25           C
ATOM   1066  O   ALA A  74      -8.947-111.514  61.457  1.00 -7.25           O
ATOM   1067  CB  ALA A  74      -6.907-111.715  63.968  1.00 -7.25           C
ATOM   1068 1HB  ALA A  74      -6.227-111.061  64.516  1.00 -7.25           H
ATOM   1069 2HB  ALA A  74      -6.435-112.017  63.032  1.00 -7.25           H
ATOM   1070 3HB  ALA A  74      -7.106-112.594  64.580  1.00 -7.25           H
ATOM   1071  N   GLN A  75     -10.011-112.545  63.150  1.00  7.45           N
ATOM   1072  H   GLN A  75     -10.062-112.677  64.157  1.00  7.45           H
ATOM   1073  CA  GLN A  75     -10.985-113.252  62.311  1.00  7.45           C
ATOM   1074  HA  GLN A  75     -10.460-113.939  61.648  1.00  7.45           H
ATOM   1075  C   GLN A  75     -11.814-112.329  61.425  1.00  7.45           C
ATOM   1076  O   GLN A  75     -12.277-112.763  60.373  1.00  7.45           O
ATOM   1077  CB  GLN A  75     -11.951-114.053  63.190  1.00  7.45           C
ATOM   1078 1HB  GLN A  75     -12.249-113.415  64.017  1.00  7.45           H
ATOM   1079 2HB  GLN A  75     -12.842-114.295  62.614  1.00  7.45           H
ATOM   1080  CG  GLN A  75     -11.387-115.356  63.736  1.00  7.45           C
ATOM   1081 1HG  GLN A  75     -11.522-116.142  62.994  1.00  7.45           H
ATOM   1082 2HG  GLN A  75     -10.324-115.239  63.909  1.00  7.45           H
ATOM   1083  CD  GLN A  75     -12.033-115.774  65.043  1.00  7.45           C
ATOM   1084  OE1 GLN A  75     -13.129-115.367  65.375  1.00  7.45           O
ATOM   1085  NE2 GLN A  75     -11.349-116.587  65.801  1.00  7.45           N
ATOM   1086 1HE2 GLN A  75     -11.766-116.878  66.669  1.00  7.45           H
ATOM   1087 2HE2 GLN A  75     -10.437-116.893  65.521  1.00  7.45           H
ATOM   1088  N   SER A  76     -11.971-111.065  61.792  1.00 24.30           N
ATOM   1089  H   SER A  76     -11.622-110.759  62.695  1.00 24.30           H
ATOM   1090  CA  SER A  76     -12.619-110.096  60.906  1.00 24.30           C
ATOM   1091  HA  SER A  76     -12.908-110.594  59.983  1.00 24.30           H
ATOM   1092  C   SER A  76     -11.728-108.925  60.497  1.00 24.30           C
ATOM   1093  O   SER A  76     -11.811-108.463  59.361  1.00 24.30           O
ATOM   1094  CB  SER A  76     -13.896-109.581  61.559  1.00 24.30           C
ATOM   1095 1HB  SER A  76     -13.652-109.121  62.516  1.00 24.30           H
ATOM   1096 2HB  SER A  76     -14.351-108.836  60.910  1.00 24.30           H
ATOM   1097  OG  SER A  76     -14.804-110.651  61.761  1.00 24.30           O
ATOM   1098  HG  SER A  76     -15.683-110.284  61.946  1.00 24.30           H
ATOM   1099  N   ILE A  77     -10.856-108.441  61.374  1.00 16.80           N
ATOM   1100  H   ILE A  77     -10.774-108.848  62.304  1.00 16.80           H
ATOM   1101  CA  ILE A  77     -10.060-107.258  61.037  1.00 16.80           C
ATOM   1102  HA  ILE A  77     -10.685-106.650  60.384  1.00 16.80           H
ATOM   1103  C   ILE A  77      -8.795-107.560  60.242  1.00 16.80           C
ATOM   1104  O   ILE A  77      -8.122-106.635  59.795  1.00 16.80           O
ATOM   1105  CB  ILE A  77      -9.741-106.343  62.257  1.00 16.80           C
ATOM   1106  HB  ILE A  77      -9.358-105.410  61.849  1.00 16.80           H
ATOM   1107  CG1 ILE A  77      -8.631-106.908  63.160  1.00 16.80           C
ATOM   1108 1HG1 ILE A  77      -8.994-107.794  63.665  1.00 16.80           H
ATOM   1109 2HG1 ILE A  77      -7.791-107.195  62.535  1.00 16.80           H
ATOM   1110  CG2 ILE A  77     -11.042-106.031  63.041  1.00 16.80           C
ATOM   1111 1HG2 ILE A  77     -10.852-105.246  63.773  1.00 16.80           H
ATOM   1112 2HG2 ILE A  77     -11.399-106.921  63.564  1.00 16.80           H
ATOM   1113 3HG2 ILE A  77     -11.814-105.680  62.356  1.00 16.80           H
ATOM   1114  CD1 ILE A  77      -8.098-105.941  64.217  1.00 16.80           C
ATOM   1115 1HD1 ILE A  77      -7.276-106.416  64.752  1.00 16.80           H
ATOM   1116 2HD1 ILE A  77      -8.880-105.687  64.932  1.00 16.80           H
ATOM   1117 3HD1 ILE A  77      -7.733-105.029  63.741  1.00 16.80           H
ATOM   1118  N   GLY A  78      -8.474-108.827  60.010  1.00  4.70           N
ATOM   1119  H   GLY A  78      -9.028-109.584  60.396  1.00  4.70           H
ATOM   1120  CA  GLY A  78      -7.308-109.145  59.199  1.00  4.70           C
ATOM   1121 1HA  GLY A  78      -6.421-108.734  59.680  1.00  4.70           H
ATOM   1122 2HA  GLY A  78      -7.197-110.227  59.122  1.00  4.70           H
ATOM   1123  C   GLY A  78      -7.409-108.557  57.804  1.00  4.70           C
ATOM   1124  O   GLY A  78      -6.453-107.978  57.292  1.00  4.70           O
ATOM   1125  N   HIS A  79      -8.597-108.595  57.219  1.00 17.84           N
ATOM   1126  H   HIS A  79      -9.363-109.065  57.676  1.00 17.84           H
ATOM   1127  CA  HIS A  79      -8.811-108.036  55.885  1.00 17.84           C
ATOM   1128  HA  HIS A  79      -8.012-108.383  55.229  1.00 17.84           H
ATOM   1129  C   HIS A  79      -8.845-106.510  55.864  1.00 17.84           C
ATOM   1130  O   HIS A  79      -8.696-105.866  54.822  1.00 17.84           O
ATOM   1131  CB  HIS A  79     -10.145-108.547  55.347  1.00 17.84           C
ATOM   1132 1HB  HIS A  79     -10.267-109.583  55.653  1.00 17.84           H
ATOM   1133 2HB  HIS A  79     -10.953-107.962  55.786  1.00 17.84           H
ATOM   1134  CG  HIS A  79     -10.240-108.486  53.857  1.00 17.84           C
ATOM   1135  ND1 HIS A  79      -9.789-109.474  53.021  1.00 17.84           N
ATOM   1136  HD1 HIS A  79      -9.391-110.363  53.325  1.00 17.84           H
ATOM   1137  CD2 HIS A  79     -10.728-107.525  53.034  1.00 17.84           C
ATOM   1138  HD2 HIS A  79     -11.160-106.594  53.372  1.00 17.84           H
ATOM   1139  CE1 HIS A  79      -9.994-109.083  51.765  1.00 17.84           C
ATOM   1140  HE1 HIS A  79      -9.721-109.662  50.896  1.00 17.84           H
ATOM   1141  NE2 HIS A  79     -10.582-107.904  51.717  1.00 17.84           N
ATOM   1142  N   ILE A  80      -9.101-105.935  57.029  1.00 23.28           N
ATOM   1143  H   ILE A  80      -9.169-106.507  57.856  1.00 23.28           H
ATOM   1144  CA  ILE A  80      -9.332-104.501  57.141  1.00 23.28           C
ATOM   1145  HA  ILE A  80      -9.689-104.132  56.180  1.00 23.28           H
ATOM   1146  C   ILE A  80      -8.015-103.791  57.462  1.00 23.28           C
ATOM   1147  O   ILE A  80      -7.696-102.784  56.840  1.00 23.28           O
ATOM   1148  CB  ILE A  80     -10.427-104.187  58.212  1.00 23.28           C
ATOM   1149  HB  ILE A  80     -10.055-104.487  59.192  1.00 23.28           H
ATOM   1150  CG1 ILE A  80     -11.719-104.986  57.915  1.00 23.28           C
ATOM   1151 1HG1 ILE A  80     -12.133-104.634  56.969  1.00 23.28           H
ATOM   1152 2HG1 ILE A  80     -11.472-106.040  57.798  1.00 23.28           H
ATOM   1153  CG2 ILE A  80     -10.735-102.674  58.229  1.00 23.28           C
ATOM   1154 1HG2 ILE A  80     -11.484-102.439  58.985  1.00 23.28           H
ATOM   1155 2HG2 ILE A  80     -11.094-102.352  57.251  1.00 23.28           H
ATOM   1156 3HG2 ILE A  80      -9.833-102.113  58.474  1.00 23.28           H
ATOM   1157  CD1 ILE A  80     -12.822-104.905  58.988  1.00 23.28           C
ATOM   1158 1HD1 ILE A  80     -13.614-105.612  58.741  1.00 23.28           H
ATOM   1159 2HD1 ILE A  80     -13.246-103.901  59.023  1.00 23.28           H
ATOM   1160 3HD1 ILE A  80     -12.412-105.161  59.965  1.00 23.28           H
ATOM   1161  N   SER A  81      -7.248-104.310  58.413  1.00  1.81           N
ATOM   1162  H   SER A  81      -7.556-105.143  58.906  1.00  1.81           H
ATOM   1163  CA  SER A  81      -6.017-103.654  58.864  1.00  1.81           C
ATOM   1164  HA  SER A  81      -5.808-102.803  58.220  1.00  1.81           H
ATOM   1165  C   SER A  81      -4.755-104.503  58.930  1.00  1.81           C
ATOM   1166  O   SER A  81      -3.692-104.005  59.297  1.00  1.81           O
ATOM   1167  CB  SER A  81      -6.248-103.130  60.277  1.00  1.81           C
ATOM   1168 1HB  SER A  81      -5.394-102.521  60.569  1.00  1.81           H
ATOM   1169 2HB  SER A  81      -7.142-102.510  60.290  1.00  1.81           H
ATOM   1170  OG  SER A  81      -6.398-104.195  61.202  1.00  1.81           O
ATOM   1171  HG  SER A  81      -5.776-104.027  61.933  1.00  1.81           H
ATOM   1172  N   GLY A  82      -4.850-105.795  58.656  1.00 -5.52           N
ATOM   1173  H   GLY A  82      -5.716-106.190  58.309  1.00 -5.52           H
ATOM   1174  CA  GLY A  82      -3.704-106.668  58.856  1.00 -5.52           C
ATOM   1175 1HA  GLY A  82      -3.845-107.575  58.268  1.00 -5.52           H
ATOM   1176 2HA  GLY A  82      -2.797-106.171  58.513  1.00 -5.52           H
ATOM   1177  C   GLY A  82      -3.523-107.055  60.311  1.00 -5.52           C
ATOM   1178  O   GLY A  82      -2.451-107.510  60.699  1.00 -5.52           O
ATOM   1179  N   CYS A  83      -4.575-106.854  61.101  1.00 53.30           N
ATOM   1180  H   CYS A  83      -5.398-106.442  60.689  1.00 53.30           H
ATOM   1181  CA  CYS A  83      -4.643-107.215  62.524  1.00 53.30           C
ATOM   1182  HA  CYS A  83      -5.347-106.525  62.990  1.00 53.30           H
ATOM   1183  C   CYS A  83      -3.362-107.122  63.366  1.00 53.30           C
ATOM   1184  O   CYS A  83      -2.891-108.125  63.908  1.00 53.30           O
ATOM   1185  CB  CYS A  83      -5.244-108.624  62.646  1.00 53.30           C
ATOM   1186 1HB  CYS A  83      -5.298-108.882  63.705  1.00 53.30           H
ATOM   1187 2HB  CYS A  83      -6.259-108.597  62.257  1.00 53.30           H
ATOM   1188  SG  CYS A  83      -4.365-109.954  61.769  1.00 53.30           S
ATOM   1189  HG  CYS A  83      -3.170-109.687  62.319  1.00 53.30           H
ATOM   1190  N   HIS A  84      -2.784-105.936  63.488  1.00 14.39           N
ATOM   1191  H   HIS A  84      -3.223-105.105  63.092  1.00 14.39           H
ATOM   1192  CA  HIS A  84      -1.537-105.814  64.244  1.00 14.39           C
ATOM   1193  HA  HIS A  84      -0.921-106.697  64.070  1.00 14.39           H
ATOM   1194  C   HIS A  84      -1.883-105.740  65.730  1.00 14.39           C
ATOM   1195  O   HIS A  84      -1.403-106.547  66.518  1.00 14.39           O
ATOM   1196  CB  HIS A  84      -0.740-104.565  63.848  1.00 14.39           C
ATOM   1197 1HB  HIS A  84      -1.367-103.689  63.973  1.00 14.39           H
ATOM   1198 2HB  HIS A  84       0.113-104.473  64.520  1.00 14.39           H
ATOM   1199  CG  HIS A  84      -0.236-104.567  62.439  1.00 14.39           C
ATOM   1200  ND1 HIS A  84      -1.033-104.543  61.318  1.00 14.39           N
ATOM   1201  HD1 HIS A  84      -2.045-104.560  61.296  1.00 14.39           H
ATOM   1202  CD2 HIS A  84       1.035-104.551  61.961  1.00 14.39           C
ATOM   1203  HD2 HIS A  84       1.924-104.578  62.573  1.00 14.39           H
ATOM   1204  CE1 HIS A  84      -0.247-104.485  60.246  1.00 14.39           C
ATOM   1205  HE1 HIS A  84      -0.608-104.448  59.227  1.00 14.39           H
ATOM   1206  NE2 HIS A  84       1.026-104.477  60.587  1.00 14.39           N
ATOM   1207  N   ILE A  85      -2.711-104.755  66.075  1.00 46.23           N
ATOM   1208  H   ILE A  85      -3.036-104.133  65.332  1.00 46.23           H
ATOM   1209  CA  ILE A  85      -3.203-104.422  67.426  1.00 46.23           C
ATOM   1210  HA  ILE A  85      -3.497-103.376  67.361  1.00 46.23           H
ATOM   1211  C   ILE A  85      -2.152-104.429  68.542  1.00 46.23           C
ATOM   1212  O   ILE A  85      -2.430-104.640  69.725  1.00 46.23           O
ATOM   1213  CB  ILE A  85      -4.533-105.165  67.765  1.00 46.23           C
ATOM   1214  HB  ILE A  85      -4.899-104.781  68.717  1.00 46.23           H
ATOM   1215  CG1 ILE A  85      -4.362-106.691  67.905  1.00 46.23           C
ATOM   1216 1HG1 ILE A  85      -4.096-107.110  66.935  1.00 46.23           H
ATOM   1217 2HG1 ILE A  85      -3.539-106.884  68.594  1.00 46.23           H
ATOM   1218  CG2 ILE A  85      -5.577-104.814  66.676  1.00 46.23           C
ATOM   1219 1HG2 ILE A  85      -6.538-105.253  66.928  1.00 46.23           H
ATOM   1220 2HG2 ILE A  85      -5.263-105.190  65.702  1.00 46.23           H
ATOM   1221 3HG2 ILE A  85      -5.696-103.731  66.622  1.00 46.23           H
ATOM   1222  CD1 ILE A  85      -5.610-107.434  68.428  1.00 46.23           C
ATOM   1223 1HD1 ILE A  85      -5.347-108.466  68.649  1.00 46.23           H
ATOM   1224 2HD1 ILE A  85      -6.397-107.428  67.674  1.00 46.23           H
ATOM   1225 3HD1 ILE A  85      -5.977-106.955  69.338  1.00 46.23           H
ATOM   1226  N   ASN A  86      -0.917-104.193  68.123  1.00 -0.76           N
ATOM   1227  H   ASN A  86      -0.772-103.980  67.148  1.00 -0.76           H
ATOM   1228  CA  ASN A  86       0.258-104.304  68.971  1.00 -0.76           C
ATOM   1229  HA  ASN A  86       0.031-103.942  69.972  1.00 -0.76           H
ATOM   1230  C   ASN A  86       1.419-103.522  68.344  1.00 -0.76           C
ATOM   1231  O   ASN A  86       1.863-103.877  67.243  1.00 -0.76           O
ATOM   1232  CB  ASN A  86       0.626-105.791  69.031  1.00 -0.76           C
ATOM   1233 1HB  ASN A  86      -0.248-106.358  69.348  1.00 -0.76           H
ATOM   1234 2HB  ASN A  86       0.901-106.126  68.036  1.00 -0.76           H
ATOM   1235  CG  ASN A  86       1.754-106.083  69.971  1.00 -0.76           C
ATOM   1236  OD1 ASN A  86       2.531-105.213  70.328  1.00 -0.76           O
ATOM   1237  ND2 ASN A  86       1.865-107.313  70.373  1.00 -0.76           N
ATOM   1238 1HD2 ASN A  86       2.592-107.536  71.048  1.00 -0.76           H
ATOM   1239 2HD2 ASN A  86       1.235-108.018  70.024  1.00 -0.76           H
ATOM   1240  N   PRO A  87       1.959-102.497  69.031  1.00-13.30           N
ATOM   1241  CA  PRO A  87       3.116-101.798  68.457  1.00-13.30           C
ATOM   1242  HA  PRO A  87       2.816-101.288  67.542  1.00-13.30           H
ATOM   1243  C   PRO A  87       4.336-102.662  68.158  1.00-13.30           C
ATOM   1244  O   PRO A  87       5.082-102.350  67.244  1.00-13.30           O
ATOM   1245  CB  PRO A  87       3.469-100.771  69.538  1.00-13.30           C
ATOM   1246 1HB  PRO A  87       4.218-101.182  70.214  1.00-13.30           H
ATOM   1247 2HB  PRO A  87       3.832 -99.847  69.090  1.00-13.30           H
ATOM   1248  CG  PRO A  87       2.206-100.537  70.252  1.00-13.30           C
ATOM   1249 1HG  PRO A  87       2.387-100.141  71.250  1.00-13.30           H
ATOM   1250 2HG  PRO A  87       1.580 -99.853  69.678  1.00-13.30           H
ATOM   1251  CD  PRO A  87       1.562-101.887  70.313  1.00-13.30           C
ATOM   1252 1HD  PRO A  87       1.942-102.470  71.149  1.00-13.30           H
ATOM   1253 2HD  PRO A  87       0.478-101.783  70.376  1.00-13.30           H
ATOM   1254  N   ALA A  88       4.544-103.759  68.875  1.00-15.64           N
ATOM   1255  H   ALA A  88       3.899-104.018  69.613  1.00-15.64           H
ATOM   1256  CA  ALA A  88       5.681-104.635  68.601  1.00-15.64           C
ATOM   1257  HA  ALA A  88       6.588-104.032  68.561  1.00-15.64           H
ATOM   1258  C   ALA A  88       5.529-105.348  67.251  1.00-15.64           C
ATOM   1259  O   ALA A  88       6.503-105.528  66.520  1.00-15.64           O
ATOM   1260  CB  ALA A  88       5.822-105.649  69.731  1.00-15.64           C
ATOM   1261 1HB  ALA A  88       5.970-105.131  70.679  1.00-15.64           H
ATOM   1262 2HB  ALA A  88       6.689-106.282  69.540  1.00-15.64           H
ATOM   1263 3HB  ALA A  88       4.932-106.277  69.798  1.00-15.64           H
ATOM   1264  N   VAL A  89       4.304-105.719  66.902  1.00 -7.39           N
ATOM   1265  H   VAL A  89       3.531-105.532  67.524  1.00 -7.39           H
ATOM   1266  CA  VAL A  89       4.039-106.361  65.611  1.00 -7.39           C
ATOM   1267  HA  VAL A  89       4.760-107.162  65.452  1.00 -7.39           H
ATOM   1268  C   VAL A  89       4.243-105.306  64.533  1.00 -7.39           C
ATOM   1269  O   VAL A  89       4.914-105.547  63.533  1.00 -7.39           O
ATOM   1270  CB  VAL A  89       2.594-106.945  65.524  1.00 -7.39           C
ATOM   1271  HB  VAL A  89       1.884-106.147  65.734  1.00 -7.39           H
ATOM   1272  CG1 VAL A  89       2.289-107.509  64.132  1.00 -7.39           C
ATOM   1273 1HG1 VAL A  89       1.282-107.929  64.116  1.00 -7.39           H
ATOM   1274 2HG1 VAL A  89       3.006-108.288  63.871  1.00 -7.39           H
ATOM   1275 3HG1 VAL A  89       2.336-106.722  63.381  1.00 -7.39           H
ATOM   1276  CG2 VAL A  89       2.393-108.063  66.557  1.00 -7.39           C
ATOM   1277 1HG2 VAL A  89       1.342-108.358  66.569  1.00 -7.39           H
ATOM   1278 2HG2 VAL A  89       2.667-107.724  67.553  1.00 -7.39           H
ATOM   1279 3HG2 VAL A  89       2.997-108.932  66.294  1.00 -7.39           H
ATOM   1280  N   THR A  90       3.710-104.112  64.752  1.00-13.36           N
ATOM   1281  H   THR A  90       3.168-103.941  65.593  1.00-13.36           H
ATOM   1282  CA  THR A  90       3.860-103.029  63.783  1.00-13.36           C
ATOM   1283  HA  THR A  90       3.475-103.371  62.824  1.00-13.36           H
ATOM   1284  C   THR A  90       5.330-102.656  63.572  1.00-13.36           C
ATOM   1285  O   THR A  90       5.763-102.468  62.436  1.00-13.36           O
ATOM   1286  CB  THR A  90       3.024-101.814  64.234  1.00-13.36           C
ATOM   1287  HB  THR A  90       3.438-101.400  65.153  1.00-13.36           H
ATOM   1288  OG1 THR A  90       1.679-102.240  64.466  1.00-13.36           O
ATOM   1289  HG1 THR A  90       1.251-102.314  63.610  1.00-13.36           H
ATOM   1290  CG2 THR A  90       2.954-100.747  63.178  1.00-13.36           C
ATOM   1291 1HG2 THR A  90       2.292 -99.951  63.515  1.00-13.36           H
ATOM   1292 2HG2 THR A  90       2.577-101.158  62.240  1.00-13.36           H
ATOM   1293 3HG2 THR A  90       3.944-100.325  63.018  1.00-13.36           H
ATOM   1294  N   ALA A  91       6.121-102.625  64.635  1.00-14.10           N
ATOM   1295  H   ALA A  91       5.726-102.771  65.561  1.00-14.10           H
ATOM   1296  CA  ALA A  91       7.552-102.360  64.526  1.00-14.10           C
ATOM   1297  HA  ALA A  91       7.688-101.421  63.985  1.00-14.10           H
ATOM   1298  C   ALA A  91       8.266-103.463  63.739  1.00-14.10           C
ATOM   1299  O   ALA A  91       9.114-103.175  62.899  1.00-14.10           O
ATOM   1300  CB  ALA A  91       8.158-102.216  65.926  1.00-14.10           C
ATOM   1301 1HB  ALA A  91       7.634-101.431  66.473  1.00-14.10           H
ATOM   1302 2HB  ALA A  91       9.208-101.939  65.840  1.00-14.10           H
ATOM   1303 3HB  ALA A  91       8.074-103.156  66.474  1.00-14.10           H
ATOM   1304  N   GLY A  92       7.901-104.718  63.972  1.00-16.83           N
ATOM   1305  H   GLY A  92       7.211-104.923  64.688  1.00-16.83           H
ATOM   1306  CA  GLY A  92       8.492-105.813  63.218  1.00-16.83           C
ATOM   1307 1HA  GLY A  92       9.571-105.805  63.364  1.00-16.83           H
ATOM   1308 2HA  GLY A  92       8.098-106.760  63.587  1.00-16.83           H
ATOM   1309  C   GLY A  92       8.196-105.701  61.733  1.00-16.83           C
ATOM   1310  O   GLY A  92       9.078-105.848  60.887  1.00-16.83           O
ATOM   1311  N   MET A  93       6.954-105.372  61.404  1.00-11.33           N
ATOM   1312  H   MET A  93       6.270-105.229  62.143  1.00-11.33           H
ATOM   1313  CA  MET A  93       6.530-105.218  60.010  1.00-11.33           C
ATOM   1314  HA  MET A  93       6.802-106.113  59.452  1.00-11.33           H
ATOM   1315  C   MET A  93       7.225-104.029  59.350  1.00-11.33           C
ATOM   1316  O   MET A  93       7.552-104.070  58.159  1.00-11.33           O
ATOM   1317  CB  MET A  93       5.009-105.034  59.951  1.00-11.33           C
ATOM   1318 1HB  MET A  93       4.743-104.197  60.596  1.00-11.33           H
ATOM   1319 2HB  MET A  93       4.719-104.782  58.932  1.00-11.33           H
ATOM   1320  CG  MET A  93       4.223-106.264  60.402  1.00-11.33           C
ATOM   1321 1HG  MET A  93       4.636-106.624  61.343  1.00-11.33           H
ATOM   1322 2HG  MET A  93       3.188-105.977  60.575  1.00-11.33           H
ATOM   1323  SD  MET A  93       4.237-107.617  59.219  1.00-11.33           S
ATOM   1324  CE  MET A  93       3.040-107.030  58.006  1.00-11.33           C
ATOM   1325 1HE  MET A  93       2.880-107.800  57.251  1.00-11.33           H
ATOM   1326 2HE  MET A  93       3.406-106.125  57.524  1.00-11.33           H
ATOM   1327 3HE  MET A  93       2.091-106.818  58.502  1.00-11.33           H
ATOM   1328  N   LEU A  94       7.480-102.984  60.124  1.00 -0.25           N
ATOM   1329  H   LEU A  94       7.147-102.981  61.084  1.00 -0.25           H
ATOM   1330  CA  LEU A  94       8.196-101.812  59.632  1.00 -0.25           C
ATOM   1331  HA  LEU A  94       7.747-101.511  58.685  1.00 -0.25           H
ATOM   1332  C   LEU A  94       9.678-102.081  59.380  1.00 -0.25           C
ATOM   1333  O   LEU A  94      10.207-101.623  58.374  1.00 -0.25           O
ATOM   1334  CB  LEU A  94       8.047-100.659  60.629  1.00 -0.25           C
ATOM   1335 1HB  LEU A  94       6.983-100.504  60.809  1.00 -0.25           H
ATOM   1336 2HB  LEU A  94       8.500-100.968  61.570  1.00 -0.25           H
ATOM   1337  CG  LEU A  94       8.672 -99.313  60.232  1.00 -0.25           C
ATOM   1338  HG  LEU A  94       9.739 -99.463  60.076  1.00 -0.25           H
ATOM   1339  CD1 LEU A  94       8.083 -98.724  58.943  1.00 -0.25           C
ATOM   1340 1HD1 LEU A  94       8.523 -97.747  58.750  1.00 -0.25           H
ATOM   1341 2HD1 LEU A  94       7.003 -98.617  59.035  1.00 -0.25           H
ATOM   1342 3HD1 LEU A  94       8.300 -99.376  58.097  1.00 -0.25           H
ATOM   1343  CD2 LEU A  94       8.508 -98.327  61.375  1.00 -0.25           C
ATOM   1344 1HD2 LEU A  94       9.032 -97.402  61.141  1.00 -0.25           H
ATOM   1345 2HD2 LEU A  94       8.946 -98.739  62.286  1.00 -0.25           H
ATOM   1346 3HD2 LEU A  94       7.455 -98.112  61.552  1.00 -0.25           H
ATOM   1347  N   VAL A  95      10.365-102.834  60.231  1.00 15.33           N
ATOM   1348  H   VAL A  95       9.924-103.196  61.073  1.00 15.33           H
ATOM   1349  CA  VAL A  95      11.788-103.107  59.976  1.00 15.33           C
ATOM   1350  HA  VAL A  95      12.230-102.183  59.609  1.00 15.33           H
ATOM   1351  C   VAL A  95      11.982-104.142  58.869  1.00 15.33           C
ATOM   1352  O   VAL A  95      13.040-104.201  58.245  1.00 15.33           O
ATOM   1353  CB  VAL A  95      12.590-103.496  61.251  1.00 15.33           C
ATOM   1354  HB  VAL A  95      13.636-103.605  60.966  1.00 15.33           H
ATOM   1355  CG1 VAL A  95      12.497-102.365  62.290  1.00 15.33           C
ATOM   1356 1HG1 VAL A  95      13.206-102.548  63.095  1.00 15.33           H
ATOM   1357 2HG1 VAL A  95      11.492-102.306  62.707  1.00 15.33           H
ATOM   1358 3HG1 VAL A  95      12.743-101.412  61.823  1.00 15.33           H
ATOM   1359  CG2 VAL A  95      12.125-104.819  61.861  1.00 15.33           C
ATOM   1360 1HG2 VAL A  95      12.781-105.092  62.686  1.00 15.33           H
ATOM   1361 2HG2 VAL A  95      12.165-105.616  61.119  1.00 15.33           H
ATOM   1362 3HG2 VAL A  95      11.109-104.726  62.235  1.00 15.33           H
ATOM   1363  N   ALA A  96      10.936-104.897  58.561  1.00 19.42           N
ATOM   1364  H   ALA A  96      10.120-104.875  59.161  1.00 19.42           H
ATOM   1365  CA  ALA A  96      10.915-105.764  57.382  1.00 19.42           C
ATOM   1366  HA  ALA A  96      11.926-106.122  57.184  1.00 19.42           H
ATOM   1367  C   ALA A  96      10.423-105.004  56.141  1.00 19.42           C
ATOM   1368  O   ALA A  96      10.262-105.586  55.067  1.00 19.42           O
ATOM   1369  CB  ALA A  96      10.027-106.964  57.656  1.00 19.42           C
ATOM   1370 1HB  ALA A  96      10.396-107.497  58.534  1.00 19.42           H
ATOM   1371 2HB  ALA A  96      10.052-107.638  56.799  1.00 19.42           H
ATOM   1372 3HB  ALA A  96       9.002-106.634  57.833  1.00 19.42           H
ATOM   1373  N   ARG A  97      10.165-103.712  56.322  1.00 12.71           N
ATOM   1374  H   ARG A  97      10.289-103.336  57.255  1.00 12.71           H
ATOM   1375  CA  ARG A  97       9.736-102.756  55.287  1.00 12.71           C
ATOM   1376  HA  ARG A  97       9.569-101.803  55.791  1.00 12.71           H
ATOM   1377  C   ARG A  97       8.435-103.114  54.588  1.00 12.71           C
ATOM   1378  O   ARG A  97       8.173-102.658  53.476  1.00 12.71           O
ATOM   1379  CB  ARG A  97      10.838-102.526  54.238  1.00 12.71           C
ATOM   1380 1HB  ARG A  97      10.831-103.373  53.552  1.00 12.71           H
ATOM   1381 2HB  ARG A  97      10.594-101.630  53.671  1.00 12.71           H
ATOM   1382  CG  ARG A  97      12.261-102.386  54.768  1.00 12.71           C
ATOM   1383 1HG  ARG A  97      12.533-103.319  55.259  1.00 12.71           H
ATOM   1384 2HG  ARG A  97      12.940-102.253  53.927  1.00 12.71           H
ATOM   1385  CD  ARG A  97      12.482-101.251  55.758  1.00 12.71           C
ATOM   1386 1HD  ARG A  97      12.629-100.310  55.227  1.00 12.71           H
ATOM   1387 2HD  ARG A  97      11.626-101.164  56.423  1.00 12.71           H
ATOM   1388  NE  ARG A  97      13.664-101.589  56.553  1.00 12.71           N
ATOM   1389  HE  ARG A  97      14.232-102.354  56.210  1.00 12.71           H
ATOM   1390  CZ  ARG A  97      14.031-101.042  57.700  1.00 12.71           C
ATOM   1391  NH1 ARG A  97      15.008-101.596  58.345  1.00 12.71           N
ATOM   1392 1HH1 ARG A  97      15.451-102.424  57.977  1.00 12.71           H
ATOM   1393 2HH1 ARG A  97      15.294-101.205  59.234  1.00 12.71           H
ATOM   1394  NH2 ARG A  97      13.466-100.001  58.251  1.00 12.71           N
ATOM   1395 1HH2 ARG A  97      12.681 -99.550  57.802  1.00 12.71           H
ATOM   1396 2HH2 ARG A  97      13.829 -99.647  59.124  1.00 12.71           H
ATOM   1397  N   GLN A  98       7.605-103.925  55.224  1.00 11.00           N
ATOM   1398  H   GLN A  98       7.833-104.256  56.154  1.00 11.00           H
ATOM   1399  CA  GLN A  98       6.368-104.346  54.579  1.00 11.00           C
ATOM   1400  HA  GLN A  98       6.602-104.673  53.566  1.00 11.00           H
ATOM   1401  C   GLN A  98       5.395-103.181  54.481  1.00 11.00           C
ATOM   1402  O   GLN A  98       4.653-103.066  53.506  1.00 11.00           O
ATOM   1403  CB  GLN A  98       5.690-105.501  55.313  1.00 11.00           C
ATOM   1404 1HB  GLN A  98       5.503-105.224  56.351  1.00 11.00           H
ATOM   1405 2HB  GLN A  98       4.732-105.674  54.824  1.00 11.00           H
ATOM   1406  CG  GLN A  98       6.488-106.796  55.264  1.00 11.00           C
ATOM   1407 1HG  GLN A  98       6.857-106.942  54.250  1.00 11.00           H
ATOM   1408 2HG  GLN A  98       7.340-106.728  55.938  1.00 11.00           H
ATOM   1409  CD  GLN A  98       5.639-107.996  55.621  1.00 11.00           C
ATOM   1410  OE1 GLN A  98       4.599-108.236  55.016  1.00 11.00           O
ATOM   1411  NE2 GLN A  98       6.059-108.757  56.592  1.00 11.00           N
ATOM   1412 1HE2 GLN A  98       5.499-109.553  56.850  1.00 11.00           H
ATOM   1413 2HE2 GLN A  98       6.910-108.543  57.079  1.00 11.00           H
ATOM   1414  N   VAL A  99       5.424-102.308  55.475  1.00 19.45           N
ATOM   1415  H   VAL A  99       6.096-102.422  56.218  1.00 19.45           H
ATOM   1416  CA  VAL A  99       4.515-101.166  55.548  1.00 19.45           C
ATOM   1417  HA  VAL A  99       3.827-101.189  54.704  1.00 19.45           H
ATOM   1418  C   VAL A  99       5.300 -99.863  55.455  1.00 19.45           C
ATOM   1419  O   VAL A  99       6.507 -99.820  55.720  1.00 19.45           O
ATOM   1420  CB  VAL A  99       3.671-101.214  56.855  1.00 19.45           C
ATOM   1421  HB  VAL A  99       3.064-100.311  56.908  1.00 19.45           H
ATOM   1422  CG1 VAL A  99       2.727-102.421  56.834  1.00 19.45           C
ATOM   1423 1HG1 VAL A  99       2.094-102.406  57.721  1.00 19.45           H
ATOM   1424 2HG1 VAL A  99       3.290-103.354  56.819  1.00 19.45           H
ATOM   1425 3HG1 VAL A  99       2.085-102.376  55.954  1.00 19.45           H
ATOM   1426  CG2 VAL A  99       4.566-101.288  58.105  1.00 19.45           C
ATOM   1427 1HG2 VAL A  99       3.941-101.219  58.997  1.00 19.45           H
ATOM   1428 2HG2 VAL A  99       5.269-100.455  58.111  1.00 19.45           H
ATOM   1429 3HG2 VAL A  99       5.116-102.227  58.136  1.00 19.45           H
ATOM   1430  N   SER A 100       4.609 -98.813  55.039  1.00 -6.90           N
ATOM   1431  H   SER A 100       3.641 -98.931  54.767  1.00 -6.90           H
ATOM   1432  CA  SER A 100       5.176 -97.474  54.942  1.00 -6.90           C
ATOM   1433  HA  SER A 100       6.151 -97.526  54.462  1.00 -6.90           H
ATOM   1434  C   SER A 100       5.346 -96.876  56.334  1.00 -6.90           C
ATOM   1435  O   SER A 100       4.649 -97.262  57.280  1.00 -6.90           O
ATOM   1436  CB  SER A 100       4.249 -96.606  54.092  1.00 -6.90           C
ATOM   1437 1HB  SER A 100       4.679 -95.617  53.980  1.00 -6.90           H
ATOM   1438 2HB  SER A 100       4.147 -97.057  53.106  1.00 -6.90           H
ATOM   1439  OG  SER A 100       2.969 -96.490  54.681  1.00 -6.90           O
ATOM   1440  HG  SER A 100       2.350 -96.182  54.011  1.00 -6.90           H
ATOM   1441  N   LEU A 101       6.261 -95.925  56.463  1.00-20.11           N
ATOM   1442  H   LEU A 101       6.763 -95.596  55.648  1.00-20.11           H
ATOM   1443  CA  LEU A 101       6.588 -95.354  57.768  1.00-20.11           C
ATOM   1444  HA  LEU A 101       6.884 -96.165  58.431  1.00-20.11           H
ATOM   1445  C   LEU A 101       5.395 -94.661  58.408  1.00-20.11           C
ATOM   1446  O   LEU A 101       5.112 -94.872  59.582  1.00-20.11           O
ATOM   1447  CB  LEU A 101       7.757 -94.372  57.632  1.00-20.11           C
ATOM   1448 1HB  LEU A 101       8.585 -94.905  57.164  1.00-20.11           H
ATOM   1449 2HB  LEU A 101       7.448 -93.578  56.953  1.00-20.11           H
ATOM   1450  CG  LEU A 101       8.291 -93.698  58.909  1.00-20.11           C
ATOM   1451  HG  LEU A 101       7.490 -93.109  59.352  1.00-20.11           H
ATOM   1452  CD1 LEU A 101       8.786 -94.697  59.952  1.00-20.11           C
ATOM   1453 1HD1 LEU A 101       9.191 -94.161  60.811  1.00-20.11           H
ATOM   1454 2HD1 LEU A 101       9.562 -95.333  59.525  1.00-20.11           H
ATOM   1455 3HD1 LEU A 101       7.956 -95.311  60.299  1.00-20.11           H
ATOM   1456  CD2 LEU A 101       9.429 -92.757  58.533  1.00-20.11           C
ATOM   1457 1HD2 LEU A 101       9.776 -92.234  59.424  1.00-20.11           H
ATOM   1458 2HD2 LEU A 101       9.075 -92.019  57.812  1.00-20.11           H
ATOM   1459 3HD2 LEU A 101      10.252 -93.323  58.095  1.00-20.11           H
ATOM   1460  N   MET A 102       4.655 -93.870  57.645  1.00-18.50           N
ATOM   1461  H   MET A 102       4.907 -93.708  56.682  1.00-18.50           H
ATOM   1462  CA  MET A 102       3.503 -93.191  58.235  1.00-18.50           C
ATOM   1463  HA  MET A 102       3.822 -92.768  59.187  1.00-18.50           H
ATOM   1464  C   MET A 102       2.357 -94.143  58.548  1.00-18.50           C
ATOM   1465  O   MET A 102       1.629 -93.917  59.509  1.00-18.50           O
ATOM   1466  CB  MET A 102       3.000 -92.040  57.363  1.00-18.50           C
ATOM   1467 1HB  MET A 102       2.706 -92.425  56.387  1.00-18.50           H
ATOM   1468 2HB  MET A 102       2.118 -91.617  57.842  1.00-18.50           H
ATOM   1469  CG  MET A 102       4.023 -90.923  57.175  1.00-18.50           C
ATOM   1470 1HG  MET A 102       4.844 -91.307  56.570  1.00-18.50           H
ATOM   1471 2HG  MET A 102       3.554 -90.105  56.629  1.00-18.50           H
ATOM   1472  SD  MET A 102       4.719 -90.281  58.729  1.00-18.50           S
ATOM   1473  CE  MET A 102       3.331 -89.442  59.520  1.00-18.50           C
ATOM   1474 1HE  MET A 102       3.677 -88.941  60.425  1.00-18.50           H
ATOM   1475 2HE  MET A 102       2.564 -90.169  59.787  1.00-18.50           H
ATOM   1476 3HE  MET A 102       2.911 -88.701  58.839  1.00-18.50           H
ATOM   1477  N   ARG A 103       2.203 -95.233  57.803  1.00 -3.42           N
ATOM   1478  H   ARG A 103       2.828 -95.421  57.030  1.00 -3.42           H
ATOM   1479  CA  ARG A 103       1.141 -96.190  58.125  1.00 -3.42           C
ATOM   1480  HA  ARG A 103       0.198 -95.653  58.240  1.00 -3.42           H
ATOM   1481  C   ARG A 103       1.491 -96.830  59.457  1.00 -3.42           C
ATOM   1482  O   ARG A 103       0.650 -96.906  60.344  1.00 -3.42           O
ATOM   1483  CB  ARG A 103       0.996 -97.250  57.027  1.00 -3.42           C
ATOM   1484 1HB  ARG A 103       0.907 -96.734  56.073  1.00 -3.42           H
ATOM   1485 2HB  ARG A 103       1.899 -97.861  57.006  1.00 -3.42           H
ATOM   1486  CG  ARG A 103      -0.210 -98.170  57.163  1.00 -3.42           C
ATOM   1487 1HG  ARG A 103      -0.178 -98.675  58.128  1.00 -3.42           H
ATOM   1488 2HG  ARG A 103      -1.120 -97.575  57.096  1.00 -3.42           H
ATOM   1489  CD  ARG A 103      -0.206 -99.218  56.053  1.00 -3.42           C
ATOM   1490 1HD  ARG A 103      -0.100 -98.717  55.092  1.00 -3.42           H
ATOM   1491 2HD  ARG A 103       0.660 -99.867  56.190  1.00 -3.42           H
ATOM   1492  NE  ARG A 103      -1.423-100.047  56.031  1.00 -3.42           N
ATOM   1493  HE  ARG A 103      -1.400-100.911  56.560  1.00 -3.42           H
ATOM   1494  CZ  ARG A 103      -2.535 -99.813  55.346  1.00 -3.42           C
ATOM   1495  NH1 ARG A 103      -3.497-100.685  55.437  1.00 -3.42           N
ATOM   1496 1HH1 ARG A 103      -3.354-101.509  56.014  1.00 -3.42           H
ATOM   1497 2HH1 ARG A 103      -4.356-100.556  54.927  1.00 -3.42           H
ATOM   1498  NH2 ARG A 103      -2.719 -98.783  54.554  1.00 -3.42           N
ATOM   1499 1HH2 ARG A 103      -1.972 -98.110  54.423  1.00 -3.42           H
ATOM   1500 2HH2 ARG A 103      -3.597 -98.675  54.059  1.00 -3.42           H
ATOM   1501  N   ALA A 104       2.747 -97.219  59.620  1.00-13.40           N
ATOM   1502  H   ALA A 104       3.412 -97.120  58.861  1.00-13.40           H
ATOM   1503  CA  ALA A 104       3.182 -97.825  60.870  1.00-13.40           C
ATOM   1504  HA  ALA A 104       2.530 -98.675  61.078  1.00-13.40           H
ATOM   1505  C   ALA A 104       3.066 -96.845  62.038  1.00-13.40           C
ATOM   1506  O   ALA A 104       2.671 -97.224  63.136  1.00-13.40           O
ATOM   1507  CB  ALA A 104       4.617 -98.315  60.728  1.00-13.40           C
ATOM   1508 1HB  ALA A 104       4.670 -99.068  59.944  1.00-13.40           H
ATOM   1509 2HB  ALA A 104       4.951 -98.755  61.668  1.00-13.40           H
ATOM   1510 3HB  ALA A 104       5.273 -97.482  60.471  1.00-13.40           H
ATOM   1511  N   PHE A 105       3.395 -95.584  61.800  1.00-18.63           N
ATOM   1512  H   PHE A 105       3.760 -95.321  60.890  1.00-18.63           H
ATOM   1513  CA  PHE A 105       3.275 -94.568  62.838  1.00-18.63           C
ATOM   1514  HA  PHE A 105       3.842 -94.886  63.714  1.00-18.63           H
ATOM   1515  C   PHE A 105       1.825 -94.402  63.268  1.00-18.63           C
ATOM   1516  O   PHE A 105       1.516 -94.505  64.450  1.00-18.63           O
ATOM   1517  CB  PHE A 105       3.825 -93.228  62.339  1.00-18.63           C
ATOM   1518 1HB  PHE A 105       4.888 -93.343  62.127  1.00-18.63           H
ATOM   1519 2HB  PHE A 105       3.318 -92.960  61.414  1.00-18.63           H
ATOM   1520  CG  PHE A 105       3.632 -92.100  63.314  1.00-18.63           C
ATOM   1521  CD1 PHE A 105       4.438 -91.995  64.460  1.00-18.63           C
ATOM   1522  HD1 PHE A 105       5.216 -92.724  64.641  1.00-18.63           H
ATOM   1523  CD2 PHE A 105       2.625 -91.140  63.093  1.00-18.63           C
ATOM   1524  HD2 PHE A 105       1.996 -91.212  62.217  1.00-18.63           H
ATOM   1525  CE1 PHE A 105       4.236 -90.946  65.394  1.00-18.63           C
ATOM   1526  HE1 PHE A 105       4.859 -90.876  66.273  1.00-18.63           H
ATOM   1527  CE2 PHE A 105       2.412 -90.086  64.013  1.00-18.63           C
ATOM   1528  HE2 PHE A 105       1.629 -89.362  63.838  1.00-18.63           H
ATOM   1529  CZ  PHE A 105       3.219 -89.990  65.168  1.00-18.63           C
ATOM   1530  HZ  PHE A 105       3.054 -89.195  65.882  1.00-18.63           H
ATOM   1531  N   PHE A 106       0.915 -94.183  62.329  1.00 -1.39           N
ATOM   1532  H   PHE A 106       1.182 -94.145  61.349  1.00 -1.39           H
ATOM   1533  CA  PHE A 106      -0.473 -93.945  62.710  1.00 -1.39           C
ATOM   1534  HA  PHE A 106      -0.483 -93.182  63.487  1.00 -1.39           H
ATOM   1535  C   PHE A 106      -1.123 -95.182  63.313  1.00 -1.39           C
ATOM   1536  O   PHE A 106      -1.983 -95.046  64.179  1.00 -1.39           O
ATOM   1537  CB  PHE A 106      -1.297 -93.428  61.529  1.00 -1.39           C
ATOM   1538 1HB  PHE A 106      -1.205 -94.122  60.693  1.00 -1.39           H
ATOM   1539 2HB  PHE A 106      -2.342 -93.395  61.836  1.00 -1.39           H
ATOM   1540  CG  PHE A 106      -0.907 -92.043  61.082  1.00 -1.39           C
ATOM   1541  CD1 PHE A 106      -0.562 -91.790  59.743  1.00 -1.39           C
ATOM   1542  HD1 PHE A 106      -0.572 -92.595  59.022  1.00 -1.39           H
ATOM   1543  CD2 PHE A 106      -0.896 -90.977  62.002  1.00 -1.39           C
ATOM   1544  HD2 PHE A 106      -1.168 -91.146  63.033  1.00 -1.39           H
ATOM   1545  CE1 PHE A 106      -0.186 -90.488  59.325  1.00 -1.39           C
ATOM   1546  HE1 PHE A 106       0.099 -90.309  58.299  1.00 -1.39           H
ATOM   1547  CE2 PHE A 106      -0.526 -89.674  61.598  1.00 -1.39           C
ATOM   1548  HE2 PHE A 106      -0.518 -88.870  62.318  1.00 -1.39           H
ATOM   1549  CZ  PHE A 106      -0.175 -89.428  60.255  1.00 -1.39           C
ATOM   1550  HZ  PHE A 106       0.109 -88.433  59.942  1.00 -1.39           H
ATOM   1551  N   TYR A 107      -0.678 -96.372  62.928  1.00  9.30           N
ATOM   1552  H   TYR A 107       0.011 -96.437  62.186  1.00  9.30           H
ATOM   1553  CA  TYR A 107      -1.136 -97.603  63.571  1.00  9.30           C
ATOM   1554  HA  TYR A 107      -2.221 -97.679  63.498  1.00  9.30           H
ATOM   1555  C   TYR A 107      -0.767 -97.597  65.050  1.00  9.30           C
ATOM   1556  O   TYR A 107      -1.628 -97.810  65.892  1.00  9.30           O
ATOM   1557  CB  TYR A 107      -0.502 -98.834  62.918  1.00  9.30           C
ATOM   1558 1HB  TYR A 107       0.481 -98.562  62.540  1.00  9.30           H
ATOM   1559 2HB  TYR A 107      -0.365 -99.593  63.688  1.00  9.30           H
ATOM   1560  CG  TYR A 107      -1.306 -99.461  61.798  1.00  9.30           C
ATOM   1561  CD1 TYR A 107      -1.526-100.851  61.787  1.00  9.30           C
ATOM   1562  HD1 TYR A 107      -1.158-101.463  62.599  1.00  9.30           H
ATOM   1563  CD2 TYR A 107      -1.835 -98.692  60.736  1.00  9.30           C
ATOM   1564  HD2 TYR A 107      -1.700 -97.621  60.724  1.00  9.30           H
ATOM   1565  CE1 TYR A 107      -2.235-101.461  60.726  1.00  9.30           C
ATOM   1566  HE1 TYR A 107      -2.417-102.519  60.736  1.00  9.30           H
ATOM   1567  CE2 TYR A 107      -2.545 -99.309  59.670  1.00  9.30           C
ATOM   1568  HE2 TYR A 107      -2.940 -98.717  58.860  1.00  9.30           H
ATOM   1569  CZ  TYR A 107      -2.713-100.692  59.667  1.00  9.30           C
ATOM   1570  OH  TYR A 107      -3.334-101.319  58.622  1.00  9.30           O
ATOM   1571  HH  TYR A 107      -3.350-102.282  58.736  1.00  9.30           H
ATOM   1572  N   ILE A 108       0.487 -97.321  65.379  1.00 -4.96           N
ATOM   1573  H   ILE A 108       1.168 -97.115  64.655  1.00 -4.96           H
ATOM   1574  CA  ILE A 108       0.923 -97.323  66.779  1.00 -4.96           C
ATOM   1575  HA  ILE A 108       0.685 -98.291  67.216  1.00 -4.96           H
ATOM   1576  C   ILE A 108       0.147 -96.274  67.578  1.00 -4.96           C
ATOM   1577  O   ILE A 108      -0.287 -96.543  68.704  1.00 -4.96           O
ATOM   1578  CB  ILE A 108       2.467 -97.105  66.885  1.00 -4.96           C
ATOM   1579  HB  ILE A 108       2.731 -96.217  66.310  1.00 -4.96           H
ATOM   1580  CG1 ILE A 108       3.185 -98.327  66.278  1.00 -4.96           C
ATOM   1581 1HG1 ILE A 108       3.014 -99.181  66.929  1.00 -4.96           H
ATOM   1582 2HG1 ILE A 108       2.733 -98.559  65.319  1.00 -4.96           H
ATOM   1583  CG2 ILE A 108       2.915 -96.883  68.355  1.00 -4.96           C
ATOM   1584 1HG2 ILE A 108       3.998 -96.778  68.414  1.00 -4.96           H
ATOM   1585 2HG2 ILE A 108       2.598 -97.718  68.978  1.00 -4.96           H
ATOM   1586 3HG2 ILE A 108       2.476 -95.963  68.743  1.00 -4.96           H
ATOM   1587  CD1 ILE A 108       4.695 -98.184  66.049  1.00 -4.96           C
ATOM   1588 1HD1 ILE A 108       5.069 -99.077  65.546  1.00 -4.96           H
ATOM   1589 2HD1 ILE A 108       5.216 -98.075  67.000  1.00 -4.96           H
ATOM   1590 3HD1 ILE A 108       4.891 -97.313  65.422  1.00 -4.96           H
ATOM   1591  N   ILE A 109      -0.097 -95.110  66.990  1.00 -9.79           N
ATOM   1592  H   ILE A 109       0.272 -94.931  66.062  1.00 -9.79           H
ATOM   1593  CA  ILE A 109      -0.879 -94.075  67.670  1.00 -9.79           C
ATOM   1594  HA  ILE A 109      -0.403 -93.867  68.628  1.00 -9.79           H
ATOM   1595  C   ILE A 109      -2.289 -94.582  67.985  1.00 -9.79           C
ATOM   1596  O   ILE A 109      -2.729 -94.491  69.132  1.00 -9.79           O
ATOM   1597  CB  ILE A 109      -0.943 -92.750  66.834  1.00 -9.79           C
ATOM   1598  HB  ILE A 109      -1.348 -92.992  65.852  1.00 -9.79           H
ATOM   1599  CG1 ILE A 109       0.460 -92.139  66.630  1.00 -9.79           C
ATOM   1600 1HG1 ILE A 109       1.086 -92.861  66.120  1.00 -9.79           H
ATOM   1601 2HG1 ILE A 109       0.355 -91.278  65.971  1.00 -9.79           H
ATOM   1602  CG2 ILE A 109      -1.879 -91.702  67.479  1.00 -9.79           C
ATOM   1603 1HG2 ILE A 109      -1.811 -90.756  66.938  1.00 -9.79           H
ATOM   1604 2HG2 ILE A 109      -1.611 -91.538  68.524  1.00 -9.79           H
ATOM   1605 3HG2 ILE A 109      -2.910 -92.048  67.424  1.00 -9.79           H
ATOM   1606  CD1 ILE A 109       1.221 -91.683  67.883  1.00 -9.79           C
ATOM   1607 1HD1 ILE A 109       2.201 -91.311  67.587  1.00 -9.79           H
ATOM   1608 2HD1 ILE A 109       1.360 -92.517  68.570  1.00 -9.79           H
ATOM   1609 3HD1 ILE A 109       0.682 -90.879  68.384  1.00 -9.79           H
ATOM   1610  N   VAL A 110      -3.006 -95.151  67.025  1.00  8.59           N
ATOM   1611  H   VAL A 110      -2.621 -95.274  66.094  1.00  8.59           H
ATOM   1612  CA  VAL A 110      -4.388 -95.553  67.302  1.00  8.59           C
ATOM   1613  HA  VAL A 110      -4.837 -94.756  67.891  1.00  8.59           H
ATOM   1614  C   VAL A 110      -4.492 -96.812  68.153  1.00  8.59           C
ATOM   1615  O   VAL A 110      -5.481 -96.999  68.852  1.00  8.59           O
ATOM   1616  CB  VAL A 110      -5.254 -95.691  66.024  1.00  8.59           C
ATOM   1617  HB  VAL A 110      -6.274 -95.899  66.334  1.00  8.59           H
ATOM   1618  CG1 VAL A 110      -5.261 -94.372  65.247  1.00  8.59           C
ATOM   1619 1HG1 VAL A 110      -5.966 -94.441  64.420  1.00  8.59           H
ATOM   1620 2HG1 VAL A 110      -4.270 -94.155  64.854  1.00  8.59           H
ATOM   1621 3HG1 VAL A 110      -5.579 -93.560  65.902  1.00  8.59           H
ATOM   1622  CG2 VAL A 110      -4.791 -96.837  65.128  1.00  8.59           C
ATOM   1623 1HG2 VAL A 110      -5.444 -96.904  64.261  1.00  8.59           H
ATOM   1624 2HG2 VAL A 110      -4.845 -97.780  65.669  1.00  8.59           H
ATOM   1625 3HG2 VAL A 110      -3.771 -96.673  64.792  1.00  8.59           H
ATOM   1626  N   GLN A 111      -3.456 -97.640  68.173  1.00-17.42           N
ATOM   1627  H   GLN A 111      -2.677 -97.488  67.539  1.00-17.42           H
ATOM   1628  CA  GLN A 111      -3.415 -98.778  69.091  1.00-17.42           C
ATOM   1629  HA  GLN A 111      -4.334 -99.358  69.004  1.00-17.42           H
ATOM   1630  C   GLN A 111      -3.301 -98.254  70.519  1.00-17.42           C
ATOM   1631  O   GLN A 111      -3.963 -98.749  71.428  1.00-17.42           O
ATOM   1632  CB  GLN A 111      -2.209 -99.667  68.780  1.00-17.42           C
ATOM   1633 1HB  GLN A 111      -1.335 -99.020  68.726  1.00-17.42           H
ATOM   1634 2HB  GLN A 111      -2.064-100.372  69.599  1.00-17.42           H
ATOM   1635  CG  GLN A 111      -2.329-100.463  67.479  1.00-17.42           C
ATOM   1636 1HG  GLN A 111      -2.964-101.328  67.649  1.00-17.42           H
ATOM   1637 2HG  GLN A 111      -2.801 -99.849  66.717  1.00-17.42           H
ATOM   1638  CD  GLN A 111      -0.983-100.921  66.953  1.00-17.42           C
ATOM   1639  OE1 GLN A 111       0.048-100.688  67.553  1.00-17.42           O
ATOM   1640  NE2 GLN A 111      -0.978-101.584  65.834  1.00-17.42           N
ATOM   1641 1HE2 GLN A 111      -0.085-101.864  65.454  1.00-17.42           H
ATOM   1642 2HE2 GLN A 111      -1.855-101.799  65.364  1.00-17.42           H
ATOM   1643  N   CYS A 112      -2.494 -97.222  70.727  1.00 -0.41           N
ATOM   1644  H   CYS A 112      -1.961 -96.827  69.959  1.00 -0.41           H
ATOM   1645  CA  CYS A 112      -2.356 -96.651  72.064  1.00 -0.41           C
ATOM   1646  HA  CYS A 112      -2.161 -97.459  72.770  1.00 -0.41           H
ATOM   1647  C   CYS A 112      -3.650 -95.966  72.499  1.00 -0.41           C
ATOM   1648  O   CYS A 112      -4.091 -96.165  73.626  1.00 -0.41           O
ATOM   1649  CB  CYS A 112      -1.177 -95.677  72.114  1.00 -0.41           C
ATOM   1650 1HB  CYS A 112      -1.328 -94.890  71.373  1.00 -0.41           H
ATOM   1651 2HB  CYS A 112      -1.147 -95.219  73.104  1.00 -0.41           H
ATOM   1652  SG  CYS A 112       0.411 -96.498  71.801  1.00 -0.41           S
ATOM   1653  HG  CYS A 112       0.172 -96.784  70.509  1.00 -0.41           H
ATOM   1654  N   ILE A 113      -4.294 -95.224  71.603  1.00-21.41           N
ATOM   1655  H   ILE A 113      -3.891 -95.090  70.681  1.00-21.41           H
ATOM   1656  CA  ILE A 113      -5.578 -94.584  71.926  1.00-21.41           C
ATOM   1657  HA  ILE A 113      -5.456 -93.960  72.811  1.00-21.41           H
ATOM   1658  C   ILE A 113      -6.592 -95.681  72.252  1.00-21.41           C
ATOM   1659  O   ILE A 113      -7.311 -95.598  73.244  1.00-21.41           O
ATOM   1660  CB  ILE A 113      -6.133 -93.710  70.753  1.00-21.41           C
ATOM   1661  HB  ILE A 113      -6.255 -94.346  69.876  1.00-21.41           H
ATOM   1662  CG1 ILE A 113      -5.165 -92.564  70.408  1.00-21.41           C
ATOM   1663 1HG1 ILE A 113      -5.233 -91.806  71.188  1.00-21.41           H
ATOM   1664 2HG1 ILE A 113      -4.147 -92.940  70.409  1.00-21.41           H
ATOM   1665  CG2 ILE A 113      -7.504 -93.081  71.117  1.00-21.41           C
ATOM   1666 1HG2 ILE A 113      -7.917 -92.542  70.264  1.00-21.41           H
ATOM   1667 2HG2 ILE A 113      -7.395 -92.391  71.957  1.00-21.41           H
ATOM   1668 3HG2 ILE A 113      -8.216 -93.851  71.399  1.00-21.41           H
ATOM   1669  CD1 ILE A 113      -5.415 -91.896  69.046  1.00-21.41           C
ATOM   1670 1HD1 ILE A 113      -4.662 -91.127  68.878  1.00-21.41           H
ATOM   1671 2HD1 ILE A 113      -6.398 -91.425  69.026  1.00-21.41           H
ATOM   1672 3HD1 ILE A 113      -5.354 -92.636  68.249  1.00-21.41           H
ATOM   1673  N   GLY A 114      -6.608 -96.733  71.444  1.00-16.98           N
ATOM   1674  H   GLY A 114      -5.981 -96.768  70.645  1.00-16.98           H
ATOM   1675  CA  GLY A 114      -7.518 -97.844  71.658  1.00-16.98           C
ATOM   1676 1HA  GLY A 114      -8.545 -97.496  71.561  1.00-16.98           H
ATOM   1677 2HA  GLY A 114      -7.331 -98.609  70.904  1.00-16.98           H
ATOM   1678  C   GLY A 114      -7.359 -98.455  73.028  1.00-16.98           C
ATOM   1679  O   GLY A 114      -8.335 -98.616  73.744  1.00-16.98           O
ATOM   1680  N   ALA A 115      -6.136 -98.743  73.439  1.00-14.50           N
ATOM   1681  H   ALA A 115      -5.342 -98.572  72.830  1.00-14.50           H
ATOM   1682  CA  ALA A 115      -5.911 -99.321  74.756  1.00-14.50           C
ATOM   1683  HA  ALA A 115      -6.492-100.242  74.827  1.00-14.50           H
ATOM   1684  C   ALA A 115      -6.358 -98.406  75.906  1.00-14.50           C
ATOM   1685  O   ALA A 115      -6.888 -98.888  76.911  1.00-14.50           O
ATOM   1686  CB  ALA A 115      -4.450 -99.668  74.894  1.00-14.50           C
ATOM   1687 1HB  ALA A 115      -4.142-100.322  74.079  1.00-14.50           H
ATOM   1688 2HB  ALA A 115      -4.290-100.190  75.839  1.00-14.50           H
ATOM   1689 3HB  ALA A 115      -3.842 -98.761  74.876  1.00-14.50           H
ATOM   1690  N   ILE A 116      -6.171 -97.099  75.767  1.00-10.06           N
ATOM   1691  H   ILE A 116      -5.723 -96.740  74.929  1.00-10.06           H
ATOM   1692  CA  ILE A 116      -6.612 -96.155  76.801  1.00-10.06           C
ATOM   1693  HA  ILE A 116      -6.220 -96.476  77.766  1.00-10.06           H
ATOM   1694  C   ILE A 116      -8.134 -96.199  76.874  1.00-10.06           C
ATOM   1695  O   ILE A 116      -8.697 -96.314  77.955  1.00-10.06           O
ATOM   1696  CB  ILE A 116      -6.141 -94.694  76.524  1.00-10.06           C
ATOM   1697  HB  ILE A 116      -6.504 -94.395  75.541  1.00-10.06           H
ATOM   1698  CG1 ILE A 116      -4.604 -94.614  76.530  1.00-10.06           C
ATOM   1699 1HG1 ILE A 116      -4.256 -94.674  77.560  1.00-10.06           H
ATOM   1700 2HG1 ILE A 116      -4.195 -95.470  76.002  1.00-10.06           H
ATOM   1701  CG2 ILE A 116      -6.704 -93.709  77.586  1.00-10.06           C
ATOM   1702 1HG2 ILE A 116      -6.372 -92.692  77.376  1.00-10.06           H
ATOM   1703 2HG2 ILE A 116      -6.367 -94.002  78.582  1.00-10.06           H
ATOM   1704 3HG2 ILE A 116      -7.795 -93.714  77.560  1.00-10.06           H
ATOM   1705  CD1 ILE A 116      -4.027 -93.354  75.886  1.00-10.06           C
ATOM   1706 1HD1 ILE A 116      -2.942 -93.416  75.892  1.00-10.06           H
ATOM   1707 2HD1 ILE A 116      -4.330 -92.468  76.443  1.00-10.06           H
ATOM   1708 3HD1 ILE A 116      -4.371 -93.274  74.854  1.00-10.06           H
ATOM   1709  N   VAL A 117      -8.814 -96.167  75.737  1.00-22.30           N
ATOM   1710  H   VAL A 117      -8.320 -96.091  74.852  1.00-22.30           H
ATOM   1711  CA  VAL A 117     -10.278 -96.217  75.738  1.00-22.30           C
ATOM   1712  HA  VAL A 117     -10.651 -95.451  76.416  1.00-22.30           H
ATOM   1713  C   VAL A 117     -10.751 -97.567  76.276  1.00-22.30           C
ATOM   1714  O   VAL A 117     -11.698 -97.624  77.047  1.00-22.30           O
ATOM   1715  CB  VAL A 117     -10.852 -95.921  74.319  1.00-22.30           C
ATOM   1716  HB  VAL A 117     -10.420 -96.625  73.608  1.00-22.30           H
ATOM   1717  CG1 VAL A 117     -12.382 -96.062  74.278  1.00-22.30           C
ATOM   1718 1HG1 VAL A 117     -12.750 -95.796  73.286  1.00-22.30           H
ATOM   1719 2HG1 VAL A 117     -12.843 -95.411  75.021  1.00-22.30           H
ATOM   1720 3HG1 VAL A 117     -12.668 -97.094  74.480  1.00-22.30           H
ATOM   1721  CG2 VAL A 117     -10.480 -94.489  73.894  1.00-22.30           C
ATOM   1722 1HG2 VAL A 117     -10.885 -94.280  72.905  1.00-22.30           H
ATOM   1723 2HG2 VAL A 117      -9.400 -94.370  73.853  1.00-22.30           H
ATOM   1724 3HG2 VAL A 117     -10.885 -93.767  74.605  1.00-22.30           H
ATOM   1725  N   GLY A 118     -10.070 -98.653  75.940  1.00-24.70           N
ATOM   1726  H   GLY A 118      -9.273 -98.571  75.312  1.00-24.70           H
ATOM   1727  CA  GLY A 118     -10.469 -99.967  76.421  1.00-24.70           C
ATOM   1728 1HA  GLY A 118     -11.506-100.144  76.137  1.00-24.70           H
ATOM   1729 2HA  GLY A 118      -9.842-100.724  75.952  1.00-24.70           H
ATOM   1730  C   GLY A 118     -10.362-100.116  77.921  1.00-24.70           C
ATOM   1731  O   GLY A 118     -11.238-100.685  78.559  1.00-24.70           O
ATOM   1732  N   SER A 119      -9.310 -99.570  78.509  1.00 -8.92           N
ATOM   1733  H   SER A 119      -8.602 -99.107  77.951  1.00 -8.92           H
ATOM   1734  CA  SER A 119      -9.160 -99.616  79.961  1.00 -8.92           C
ATOM   1735  HA  SER A 119      -9.480-100.594  80.319  1.00 -8.92           H
ATOM   1736  C   SER A 119     -10.031 -98.567  80.654  1.00 -8.92           C
ATOM   1737  O   SER A 119     -10.485 -98.781  81.771  1.00 -8.92           O
ATOM   1738  CB  SER A 119      -7.695 -99.443  80.335  1.00 -8.92           C
ATOM   1739 1HB  SER A 119      -7.609 -99.297  81.413  1.00 -8.92           H
ATOM   1740 2HB  SER A 119      -7.149-100.343  80.054  1.00 -8.92           H
ATOM   1741  OG  SER A 119      -7.135 -98.344  79.644  1.00 -8.92           O
ATOM   1742  HG  SER A 119      -6.989 -98.591  78.719  1.00 -8.92           H
ATOM   1743  N   ALA A 120     -10.342 -97.460  79.996  1.00 -9.21           N
ATOM   1744  H   ALA A 120      -9.902 -97.256  79.103  1.00 -9.21           H
ATOM   1745  CA  ALA A 120     -11.284 -96.495  80.557  1.00 -9.21           C
ATOM   1746  HA  ALA A 120     -11.001 -96.287  81.589  1.00 -9.21           H
ATOM   1747  C   ALA A 120     -12.702 -97.071  80.554  1.00 -9.21           C
ATOM   1748  O   ALA A 120     -13.466 -96.859  81.493  1.00 -9.21           O
ATOM   1749  CB  ALA A 120     -11.227 -95.197  79.770  1.00 -9.21           C
ATOM   1750 1HB  ALA A 120     -10.207 -94.812  79.776  1.00 -9.21           H
ATOM   1751 2HB  ALA A 120     -11.888 -94.465  80.234  1.00 -9.21           H
ATOM   1752 3HB  ALA A 120     -11.539 -95.366  78.739  1.00 -9.21           H
ATOM   1753  N   LEU A 121     -13.041 -97.827  79.517  1.00-18.14           N
ATOM   1754  H   LEU A 121     -12.402 -97.903  78.727  1.00-18.14           H
ATOM   1755  CA  LEU A 121     -14.299 -98.571  79.476  1.00-18.14           C
ATOM   1756  HA  LEU A 121     -15.126 -97.901  79.706  1.00-18.14           H
ATOM   1757  C   LEU A 121     -14.276 -99.661  80.531  1.00-18.14           C
ATOM   1758  O   LEU A 121     -15.278 -99.893  81.175  1.00-18.14           O
ATOM   1759  CB  LEU A 121     -14.540 -99.224  78.109  1.00-18.14           C
ATOM   1760 1HB  LEU A 121     -13.622 -99.730  77.816  1.00-18.14           H
ATOM   1761 2HB  LEU A 121     -15.303 -99.990  78.245  1.00-18.14           H
ATOM   1762  CG  LEU A 121     -14.994 -98.337  76.939  1.00-18.14           C
ATOM   1763  HG  LEU A 121     -14.293 -97.512  76.828  1.00-18.14           H
ATOM   1764  CD1 LEU A 121     -14.987 -99.156  75.650  1.00-18.14           C
ATOM   1765 1HD1 LEU A 121     -15.266 -98.520  74.810  1.00-18.14           H
ATOM   1766 2HD1 LEU A 121     -15.695 -99.983  75.722  1.00-18.14           H
ATOM   1767 3HD1 LEU A 121     -13.986 -99.546  75.469  1.00-18.14           H
ATOM   1768  CD2 LEU A 121     -16.392 -97.751  77.160  1.00-18.14           C
ATOM   1769 1HD2 LEU A 121     -16.678 -97.151  76.295  1.00-18.14           H
ATOM   1770 2HD2 LEU A 121     -16.398 -97.110  78.040  1.00-18.14           H
ATOM   1771 3HD2 LEU A 121     -17.118 -98.553  77.293  1.00-18.14           H
ATOM   1772  N   LEU A 122     -13.139-100.305  80.749  1.00  0.61           N
ATOM   1773  H   LEU A 122     -12.331-100.118  80.167  1.00  0.61           H
ATOM   1774  CA  LEU A 122     -13.042-101.317  81.798  1.00  0.61           C
ATOM   1775  HA  LEU A 122     -13.813-102.069  81.627  1.00  0.61           H
ATOM   1776  C   LEU A 122     -13.296-100.692  83.163  1.00  0.61           C
ATOM   1777  O   LEU A 122     -14.099-101.201  83.931  1.00  0.61           O
ATOM   1778  CB  LEU A 122     -11.665-101.985  81.761  1.00  0.61           C
ATOM   1779 1HB  LEU A 122     -11.499-102.360  80.752  1.00  0.61           H
ATOM   1780 2HB  LEU A 122     -10.920-101.220  81.956  1.00  0.61           H
ATOM   1781  CG  LEU A 122     -11.391-103.130  82.742  1.00  0.61           C
ATOM   1782  HG  LEU A 122     -11.566-102.778  83.757  1.00  0.61           H
ATOM   1783  CD1 LEU A 122     -12.261-104.335  82.488  1.00  0.61           C
ATOM   1784 1HD1 LEU A 122     -11.991-105.121  83.190  1.00  0.61           H
ATOM   1785 2HD1 LEU A 122     -12.126-104.702  81.470  1.00  0.61           H
ATOM   1786 3HD1 LEU A 122     -13.309-104.084  82.649  1.00  0.61           H
ATOM   1787  CD2 LEU A 122      -9.938-103.529  82.611  1.00  0.61           C
ATOM   1788 1HD2 LEU A 122      -9.710-104.333  83.312  1.00  0.61           H
ATOM   1789 2HD2 LEU A 122      -9.295-102.681  82.838  1.00  0.61           H
ATOM   1790 3HD2 LEU A 122      -9.734-103.863  81.594  1.00  0.61           H
ATOM   1791  N   LYS A 123     -12.683 -99.548  83.437  1.00-11.32           N
ATOM   1792  H   LYS A 123     -12.006 -99.182  82.771  1.00-11.32           H
ATOM   1793  CA  LYS A 123     -12.934 -98.802  84.673  1.00-11.32           C
ATOM   1794  HA  LYS A 123     -12.632 -99.410  85.526  1.00-11.32           H
ATOM   1795  C   LYS A 123     -14.423 -98.507  84.792  1.00-11.32           C
ATOM   1796  O   LYS A 123     -15.014 -98.683  85.848  1.00-11.32           O
ATOM   1797  CB  LYS A 123     -12.126 -97.495  84.641  1.00-11.32           C
ATOM   1798 1HB  LYS A 123     -11.093 -97.741  84.408  1.00-11.32           H
ATOM   1799 2HB  LYS A 123     -12.507 -96.886  83.825  1.00-11.32           H
ATOM   1800  CG  LYS A 123     -12.138 -96.624  85.900  1.00-11.32           C
ATOM   1801 1HG  LYS A 123     -11.677 -95.668  85.654  1.00-11.32           H
ATOM   1802 2HG  LYS A 123     -13.169 -96.445  86.201  1.00-11.32           H
ATOM   1803  CD  LYS A 123     -11.369 -97.221  87.067  1.00-11.32           C
ATOM   1804 1HD  LYS A 123     -11.834 -98.156  87.369  1.00-11.32           H
ATOM   1805 2HD  LYS A 123     -10.342 -97.409  86.764  1.00-11.32           H
ATOM   1806  CE  LYS A 123     -11.361 -96.262  88.240  1.00-11.32           C
ATOM   1807 1HE  LYS A 123     -10.908 -95.321  87.926  1.00-11.32           H
ATOM   1808 2HE  LYS A 123     -12.391 -96.061  88.538  1.00-11.32           H
ATOM   1809  NZ  LYS A 123     -10.615 -96.792  89.426  1.00-11.32           N
ATOM   1810 1HZ  LYS A 123     -10.537 -96.063  90.123  1.00-11.32           H
ATOM   1811 2HZ  LYS A 123      -9.688 -97.107  89.165  1.00-11.32           H
ATOM   1812 3HZ  LYS A 123     -11.131 -97.566  89.826  1.00-11.32           H
ATOM   1813  N   ALA A 124     -15.034 -98.093  83.693  1.00 -8.04           N
ATOM   1814  H   ALA A 124     -14.496 -97.979  82.843  1.00 -8.04           H
ATOM   1815  CA  ALA A 124     -16.453 -97.758  83.661  1.00 -8.04           C
ATOM   1816  HA  ALA A 124     -16.657 -97.092  84.499  1.00 -8.04           H
ATOM   1817  C   ALA A 124     -17.417 -98.947  83.780  1.00 -8.04           C
ATOM   1818  O   ALA A 124     -18.601 -98.730  84.019  1.00 -8.04           O
ATOM   1819  CB  ALA A 124     -16.751 -96.982  82.377  1.00 -8.04           C
ATOM   1820 1HB  ALA A 124     -16.035 -96.168  82.261  1.00 -8.04           H
ATOM   1821 2HB  ALA A 124     -17.754 -96.560  82.436  1.00 -8.04           H
ATOM   1822 3HB  ALA A 124     -16.688 -97.649  81.517  1.00 -8.04           H
ATOM   1823  N   LEU A 125     -16.955-100.172  83.562  1.00  7.45           N
ATOM   1824  H   LEU A 125     -15.971-100.293  83.343  1.00  7.45           H
ATOM   1825  CA  LEU A 125     -17.815-101.364  83.520  1.00  7.45           C
ATOM   1826  HA  LEU A 125     -18.846-101.072  83.705  1.00  7.45           H
ATOM   1827  C   LEU A 125     -17.455-102.422  84.565  1.00  7.45           C
ATOM   1828  O   LEU A 125     -17.946-103.545  84.512  1.00  7.45           O
ATOM   1829  CB  LEU A 125     -17.745-101.991  82.121  1.00  7.45           C
ATOM   1830 1HB  LEU A 125     -16.701-102.236  81.923  1.00  7.45           H
ATOM   1831 2HB  LEU A 125     -18.301-102.926  82.142  1.00  7.45           H
ATOM   1832  CG  LEU A 125     -18.281-101.185  80.924  1.00  7.45           C
ATOM   1833  HG  LEU A 125     -17.796-100.212  80.904  1.00  7.45           H
ATOM   1834  CD1 LEU A 125     -17.943-101.910  79.624  1.00  7.45           C
ATOM   1835 1HD1 LEU A 125     -18.271-101.317  78.775  1.00  7.45           H
ATOM   1836 2HD1 LEU A 125     -18.427-102.887  79.598  1.00  7.45           H
ATOM   1837 3HD1 LEU A 125     -16.863-102.039  79.557  1.00  7.45           H
ATOM   1838  CD2 LEU A 125     -19.785-100.952  80.994  1.00  7.45           C
ATOM   1839 1HD2 LEU A 125     -20.135-100.463  80.088  1.00  7.45           H
ATOM   1840 2HD2 LEU A 125     -20.016-100.313  81.847  1.00  7.45           H
ATOM   1841 3HD2 LEU A 125     -20.301-101.905  81.107  1.00  7.45           H
ATOM   1842  N   THR A 126     -16.616-102.056  85.522  1.00 -4.95           N
ATOM   1843  H   THR A 126     -16.268-101.108  85.539  1.00 -4.95           H
ATOM   1844  CA  THR A 126     -16.173-102.961  86.588  1.00 -4.95           C
ATOM   1845  HA  THR A 126     -16.652-103.933  86.486  1.00 -4.95           H
ATOM   1846  C   THR A 126     -16.603-102.280  87.889  1.00 -4.95           C
ATOM   1847  O   THR A 126     -16.563-101.048  87.945  1.00 -4.95           O
ATOM   1848  CB  THR A 126     -14.633-103.130  86.511  1.00 -4.95           C
ATOM   1849  HB  THR A 126     -14.156-102.168  86.697  1.00 -4.95           H
ATOM   1850  OG1 THR A 126     -14.274-103.575  85.203  1.00 -4.95           O
ATOM   1851  HG1 THR A 126     -14.316-102.805  84.616  1.00 -4.95           H
ATOM   1852  CG2 THR A 126     -14.079-104.152  87.464  1.00 -4.95           C
ATOM   1853 1HG2 THR A 126     -13.017-104.280  87.264  1.00 -4.95           H
ATOM   1854 2HG2 THR A 126     -14.582-105.109  87.321  1.00 -4.95           H
ATOM   1855 3HG2 THR A 126     -14.208-103.809  88.489  1.00 -4.95           H
ATOM   1856  N   PRO A 127     -17.057-103.027  88.919  1.00 -8.58           N
ATOM   1857  CA  PRO A 127     -17.491-102.324  90.137  1.00 -8.58           C
ATOM   1858  HA  PRO A 127     -18.342-101.681  89.913  1.00 -8.58           H
ATOM   1859  C   PRO A 127     -16.401-101.521  90.827  1.00 -8.58           C
ATOM   1860  O   PRO A 127     -15.231-101.899  90.796  1.00 -8.58           O
ATOM   1861  CB  PRO A 127     -17.896-103.463  91.075  1.00 -8.58           C
ATOM   1862 1HB  PRO A 127     -17.059-103.731  91.720  1.00 -8.58           H
ATOM   1863 2HB  PRO A 127     -18.760-103.182  91.673  1.00 -8.58           H
ATOM   1864  CG  PRO A 127     -18.219-104.570  90.199  1.00 -8.58           C
ATOM   1865 1HG  PRO A 127     -18.122-105.515  90.730  1.00 -8.58           H
ATOM   1866 2HG  PRO A 127     -19.232-104.450  89.815  1.00 -8.58           H
ATOM   1867  CD  PRO A 127     -17.231-104.482  89.080  1.00 -8.58           C
ATOM   1868 1HD  PRO A 127     -16.291-104.952  89.356  1.00 -8.58           H
ATOM   1869 2HD  PRO A 127     -17.631-104.941  88.178  1.00 -8.58           H
ATOM   1870  N   GLU A 128     -16.787-100.453  91.512  1.00 -7.62           N
ATOM   1871  H   GLU A 128     -17.775-100.233  91.580  1.00 -7.62           H
ATOM   1872  CA  GLU A 128     -15.820 -99.551  92.147  1.00 -7.62           C
ATOM   1873  HA  GLU A 128     -15.131 -99.184  91.389  1.00 -7.62           H
ATOM   1874  C   GLU A 128     -14.985-100.249  93.214  1.00 -7.62           C
ATOM   1875  O   GLU A 128     -13.829 -99.902  93.444  1.00 -7.62           O
ATOM   1876  CB  GLU A 128     -16.523 -98.344  92.779  1.00 -7.62           C
ATOM   1877 1HB  GLU A 128     -17.200 -98.706  93.551  1.00 -7.62           H
ATOM   1878 2HB  GLU A 128     -15.767 -97.720  93.252  1.00 -7.62           H
ATOM   1879  CG  GLU A 128     -17.324 -97.481  91.813  1.00 -7.62           C
ATOM   1880 1HG  GLU A 128     -18.144 -98.075  91.408  1.00 -7.62           H
ATOM   1881 2HG  GLU A 128     -17.751 -96.641  92.363  1.00 -7.62           H
ATOM   1882  CD  GLU A 128     -16.492 -96.941  90.661  1.00 -7.62           C
ATOM   1883  OE1 GLU A 128     -15.464 -96.253  90.875  1.00 -7.62           O
ATOM   1884  OE2 GLU A 128     -16.877 -97.171  89.497  1.00 -7.62           O
ATOM   1885  N   ASP A 129     -15.551-101.274  93.828  1.00  2.92           N
ATOM   1886  H   ASP A 129     -16.508-101.502  93.607  1.00  2.92           H
ATOM   1887  CA  ASP A 129     -14.831-102.087  94.810  1.00  2.92           C
ATOM   1888  HA  ASP A 129     -14.505-101.455  95.633  1.00  2.92           H
ATOM   1889  C   ASP A 129     -13.591-102.793  94.283  1.00  2.92           C
ATOM   1890  O   ASP A 129     -12.634-102.969  95.035  1.00  2.92           O
ATOM   1891  CB  ASP A 129     -15.733-103.205  95.337  1.00  2.92           C
ATOM   1892 1HB  ASP A 129     -16.347-103.586  94.520  1.00  2.92           H
ATOM   1893 2HB  ASP A 129     -15.104-104.014  95.707  1.00  2.92           H
ATOM   1894  CG  ASP A 129     -16.612-102.777  96.482  1.00  2.92           C
ATOM   1895  OD1 ASP A 129     -16.329-101.743  97.137  1.00  2.92           O
ATOM   1896  OD2 ASP A 129     -17.600-103.481  96.763  1.00  2.92           O
ATOM   1897  N   VAL A 130     -13.604-103.251  93.037  1.00 41.97           N
ATOM   1898  H   VAL A 130     -14.331-102.954  92.396  1.00 41.97           H
ATOM   1899  CA  VAL A 130     -12.658-104.290  92.608  1.00 41.97           C
ATOM   1900  HA  VAL A 130     -12.019-104.533  93.454  1.00 41.97           H
ATOM   1901  C   VAL A 130     -11.715-103.916  91.457  1.00 41.97           C
ATOM   1902  O   VAL A 130     -10.920-104.737  91.028  1.00 41.97           O
ATOM   1903  CB  VAL A 130     -13.422-105.608  92.253  1.00 41.97           C
ATOM   1904  HB  VAL A 130     -12.696-106.405  92.105  1.00 41.97           H
ATOM   1905  CG1 VAL A 130     -14.367-106.016  93.398  1.00 41.97           C
ATOM   1906 1HG1 VAL A 130     -14.754-107.015  93.210  1.00 41.97           H
ATOM   1907 2HG1 VAL A 130     -15.207-105.331  93.471  1.00 41.97           H
ATOM   1908 3HG1 VAL A 130     -13.816-106.038  94.340  1.00 41.97           H
ATOM   1909  CG2 VAL A 130     -14.234-105.473  90.976  1.00 41.97           C
ATOM   1910 1HG2 VAL A 130     -14.804-106.388  90.804  1.00 41.97           H
ATOM   1911 2HG2 VAL A 130     -13.558-105.340  90.132  1.00 41.97           H
ATOM   1912 3HG2 VAL A 130     -14.917-104.629  91.044  1.00 41.97           H
ATOM   1913  N   GLN A 131     -11.796-102.691  90.953  1.00 30.47           N
ATOM   1914  H   GLN A 131     -12.377-102.012  91.420  1.00 30.47           H
ATOM   1915  CA  GLN A 131     -11.116-102.314  89.701  1.00 30.47           C
ATOM   1916  HA  GLN A 131     -11.546-102.909  88.895  1.00 30.47           H
ATOM   1917  C   GLN A 131      -9.604-102.543  89.618  1.00 30.47           C
ATOM   1918  O   GLN A 131      -9.101-102.887  88.547  1.00 30.47           O
ATOM   1919  CB  GLN A 131     -11.395-100.841  89.413  1.00 30.47           C
ATOM   1920 1HB  GLN A 131     -11.232-100.295  90.341  1.00 30.47           H
ATOM   1921 2HB  GLN A 131     -10.684-100.477  88.672  1.00 30.47           H
ATOM   1922  CG  GLN A 131     -12.807-100.599  88.885  1.00 30.47           C
ATOM   1923 1HG  GLN A 131     -12.784-100.633  87.797  1.00 30.47           H
ATOM   1924 2HG  GLN A 131     -13.452-101.403  89.224  1.00 30.47           H
ATOM   1925  CD  GLN A 131     -13.413 -99.284  89.325  1.00 30.47           C
ATOM   1926  OE1 GLN A 131     -12.833 -98.529  90.097  1.00 30.47           O
ATOM   1927  NE2 GLN A 131     -14.578 -98.991  88.836  1.00 30.47           N
ATOM   1928 1HE2 GLN A 131     -15.021 -98.122  89.102  1.00 30.47           H
ATOM   1929 2HE2 GLN A 131     -15.059 -99.639  88.223  1.00 30.47           H
ATOM   1930  N   GLY A 132      -8.879-102.392  90.717  1.00 12.42           N
ATOM   1931  H   GLY A 132      -9.297-102.033  91.563  1.00 12.42           H
ATOM   1932  CA  GLY A 132      -7.477-102.781  90.726  1.00 12.42           C
ATOM   1933 1HA  GLY A 132      -7.075-102.665  91.730  1.00 12.42           H
ATOM   1934 2HA  GLY A 132      -7.423-103.838  90.465  1.00 12.42           H
ATOM   1935  C   GLY A 132      -6.599-102.021  89.753  1.00 12.42           C
ATOM   1936  O   GLY A 132      -6.794-100.833  89.479  1.00 12.42           O
ATOM   1937  N   SER A 133      -5.638-102.742  89.196  1.00  9.25           N
ATOM   1938  H   SER A 133      -5.532-103.715  89.459  1.00  9.25           H
ATOM   1939  CA  SER A 133      -4.691-102.207  88.221  1.00  9.25           C
ATOM   1940  HA  SER A 133      -4.278-101.266  88.584  1.00  9.25           H
ATOM   1941  C   SER A 133      -5.256-101.991  86.824  1.00  9.25           C
ATOM   1942  O   SER A 133      -4.549-101.497  85.949  1.00  9.25           O
ATOM   1943  CB  SER A 133      -3.574-103.232  88.076  1.00  9.25           C
ATOM   1944 1HB  SER A 133      -2.799-102.844  87.418  1.00  9.25           H
ATOM   1945 2HB  SER A 133      -3.145-103.433  89.057  1.00  9.25           H
ATOM   1946  OG  SER A 133      -4.101-104.435  87.536  1.00  9.25           O
ATOM   1947  HG  SER A 133      -3.502-105.165  87.785  1.00  9.25           H
ATOM   1948  N   LEU A 134      -6.481-102.455  86.597  1.00 18.99           N
ATOM   1949  H   LEU A 134      -7.012-102.808  87.384  1.00 18.99           H
ATOM   1950  CA  LEU A 134      -7.110-102.532  85.270  1.00 18.99           C
ATOM   1951  HA  LEU A 134      -8.045-103.078  85.387  1.00 18.99           H
ATOM   1952  C   LEU A 134      -6.276-103.295  84.231  1.00 18.99           C
ATOM   1953  O   LEU A 134      -6.429-103.085  83.031  1.00 18.99           O
ATOM   1954  CB  LEU A 134      -7.460-101.141  84.726  1.00 18.99           C
ATOM   1955 1HB  LEU A 134      -6.527-100.605  84.570  1.00 18.99           H
ATOM   1956 2HB  LEU A 134      -7.919-101.268  83.748  1.00 18.99           H
ATOM   1957  CG  LEU A 134      -8.386-100.223  85.525  1.00 18.99           C
ATOM   1958  HG  LEU A 134      -7.945-100.027  86.501  1.00 18.99           H
ATOM   1959  CD1 LEU A 134      -8.467 -98.924  84.743  1.00 18.99           C
ATOM   1960 1HD1 LEU A 134      -8.989 -98.177  85.331  1.00 18.99           H
ATOM   1961 2HD1 LEU A 134      -8.995 -99.080  83.802  1.00 18.99           H
ATOM   1962 3HD1 LEU A 134      -7.468 -98.548  84.529  1.00 18.99           H
ATOM   1963  CD2 LEU A 134      -9.788-100.796  85.720  1.00 18.99           C
ATOM   1964 1HD2 LEU A 134     -10.394-100.091  86.283  1.00 18.99           H
ATOM   1965 2HD2 LEU A 134      -9.730-101.727  86.283  1.00 18.99           H
ATOM   1966 3HD2 LEU A 134     -10.255-100.987  84.754  1.00 18.99           H
ATOM   1967  N   GLY A 135      -5.382-104.168  84.678  1.00  7.91           N
ATOM   1968  H   GLY A 135      -5.279-104.321  85.673  1.00  7.91           H
ATOM   1969  CA  GLY A 135      -4.527-104.897  83.755  1.00  7.91           C
ATOM   1970 1HA  GLY A 135      -4.349-105.893  84.159  1.00  7.91           H
ATOM   1971 2HA  GLY A 135      -5.044-105.011  82.805  1.00  7.91           H
ATOM   1972  C   GLY A 135      -3.178-104.260  83.481  1.00  7.91           C
ATOM   1973  O   GLY A 135      -2.466-104.705  82.584  1.00  7.91           O
ATOM   1974  N   MET A 136      -2.789-103.257  84.260  1.00 31.84           N
ATOM   1975  H   MET A 136      -3.424-102.885  84.956  1.00 31.84           H
ATOM   1976  CA  MET A 136      -1.427-102.722  84.193  1.00 31.84           C
ATOM   1977  HA  MET A 136      -1.176-102.497  83.157  1.00 31.84           H
ATOM   1978  C   MET A 136      -0.470-103.813  84.682  1.00 31.84           C
ATOM   1979  O   MET A 136      -0.432-104.160  85.870  1.00 31.84           O
ATOM   1980  CB  MET A 136      -1.313-101.438  85.027  1.00 31.84           C
ATOM   1981 1HB  MET A 136      -1.858-100.644  84.517  1.00 31.84           H
ATOM   1982 2HB  MET A 136      -1.794-101.611  85.988  1.00 31.84           H
ATOM   1983  CG  MET A 136       0.101-100.958  85.321  1.00 31.84           C
ATOM   1984 1HG  MET A 136       0.029-100.060  85.927  1.00 31.84           H
ATOM   1985 2HG  MET A 136       0.603-101.722  85.913  1.00 31.84           H
ATOM   1986  SD  MET A 136       1.137-100.587  83.912  1.00 31.84           S
ATOM   1987  CE  MET A 136       2.752-100.523  84.726  1.00 31.84           C
ATOM   1988 1HE  MET A 136       3.535-100.382  83.985  1.00 31.84           H
ATOM   1989 2HE  MET A 136       2.936-101.463  85.249  1.00 31.84           H
ATOM   1990 3HE  MET A 136       2.772 -99.702  85.443  1.00 31.84           H
ATOM   1991  N   THR A 137       0.252-104.392  83.732  1.00 16.48           N
ATOM   1992  H   THR A 137       0.152-104.084  82.779  1.00 16.48           H
ATOM   1993  CA  THR A 137       1.178-105.486  83.994  1.00 16.48           C
ATOM   1994  HA  THR A 137       0.689-106.240  84.608  1.00 16.48           H
ATOM   1995  C   THR A 137       2.383-104.949  84.747  1.00 16.48           C
ATOM   1996  O   THR A 137       2.932-103.907  84.393  1.00 16.48           O
ATOM   1997  CB  THR A 137       1.649-106.125  82.669  1.00 16.48           C
ATOM   1998  HB  THR A 137       2.445-106.841  82.868  1.00 16.48           H
ATOM   1999  OG1 THR A 137       2.119-105.097  81.791  1.00 16.48           O
ATOM   2000  HG1 THR A 137       2.843-104.645  82.245  1.00 16.48           H
ATOM   2001  CG2 THR A 137       0.510-106.827  81.949  1.00 16.48           C
ATOM   2002 1HG2 THR A 137       0.897-107.317  81.057  1.00 16.48           H
ATOM   2003 2HG2 THR A 137      -0.258-106.108  81.660  1.00 16.48           H
ATOM   2004 3HG2 THR A 137       0.071-107.583  82.600  1.00 16.48           H
ATOM   2005  N   THR A 138       2.773-105.654  85.795  1.00 13.48           N
ATOM   2006  H   THR A 138       2.243-106.473  86.073  1.00 13.48           H
ATOM   2007  CA  THR A 138       3.933-105.305  86.608  1.00 13.48           C
ATOM   2008  HA  THR A 138       4.555-104.580  86.086  1.00 13.48           H
ATOM   2009  C   THR A 138       4.732-106.588  86.796  1.00 13.48           C
ATOM   2010  O   THR A 138       4.173-107.689  86.814  1.00 13.48           O
ATOM   2011  CB  THR A 138       3.503-104.715  87.973  1.00 13.48           C
ATOM   2012  HB  THR A 138       4.366-104.668  88.638  1.00 13.48           H
ATOM   2013  OG1 THR A 138       2.476-105.528  88.552  1.00 13.48           O
ATOM   2014  HG1 THR A 138       2.298-105.193  89.442  1.00 13.48           H
ATOM   2015  CG2 THR A 138       2.921-103.320  87.816  1.00 13.48           C
ATOM   2016 1HG2 THR A 138       2.657-102.925  88.797  1.00 13.48           H
ATOM   2017 2HG2 THR A 138       2.035-103.353  87.183  1.00 13.48           H
ATOM   2018 3HG2 THR A 138       3.662-102.663  87.361  1.00 13.48           H
ATOM   2019  N   VAL A 139       6.047-106.453  86.882  1.00 14.45           N
ATOM   2020  H   VAL A 139       6.451-105.533  86.877  1.00 14.45           H
ATOM   2021  CA  VAL A 139       6.941-107.604  86.997  1.00 14.45           C
ATOM   2022  HA  VAL A 139       6.612-108.395  86.327  1.00 14.45           H
ATOM   2023  C   VAL A 139       6.840-108.091  88.437  1.00 14.45           C
ATOM   2024  O   VAL A 139       6.830-107.273  89.358  1.00 14.45           O
ATOM   2025  CB  VAL A 139       8.409-107.206  86.634  1.00 14.45           C
ATOM   2026  HB  VAL A 139       8.733-106.416  87.311  1.00 14.45           H
ATOM   2027  CG1 VAL A 139       9.377-108.392  86.761  1.00 14.45           C
ATOM   2028 1HG1 VAL A 139      10.384-108.086  86.474  1.00 14.45           H
ATOM   2029 2HG1 VAL A 139       9.052-109.220  86.130  1.00 14.45           H
ATOM   2030 3HG1 VAL A 139       9.416-108.727  87.795  1.00 14.45           H
ATOM   2031  CG2 VAL A 139       8.486-106.663  85.196  1.00 14.45           C
ATOM   2032 1HG2 VAL A 139       9.523-106.438  84.946  1.00 14.45           H
ATOM   2033 2HG2 VAL A 139       7.903-105.747  85.105  1.00 14.45           H
ATOM   2034 3HG2 VAL A 139       8.097-107.402  84.494  1.00 14.45           H
ATOM   2035  N   ASN A 140       6.776-109.399  88.636  1.00  0.71           N
ATOM   2036  H   ASN A 140       6.777-110.024  87.835  1.00  0.71           H
ATOM   2037  CA  ASN A 140       6.776-109.990  89.973  1.00  0.71           C
ATOM   2038  HA  ASN A 140       5.910-109.637  90.527  1.00  0.71           H
ATOM   2039  C   ASN A 140       8.084-109.558  90.653  1.00  0.71           C
ATOM   2040  O   ASN A 140       9.152-109.766  90.078  1.00  0.71           O
ATOM   2041  CB  ASN A 140       6.711-111.516  89.826  1.00  0.71           C
ATOM   2042 1HB  ASN A 140       5.831-111.777  89.240  1.00  0.71           H
ATOM   2043 2HB  ASN A 140       7.589-111.853  89.290  1.00  0.71           H
ATOM   2044  CG  ASN A 140       6.664-112.252  91.144  1.00  0.71           C
ATOM   2045  OD1 ASN A 140       7.378-111.944  92.089  1.00  0.71           O
ATOM   2046  ND2 ASN A 140       5.862-113.271  91.200  1.00  0.71           N
ATOM   2047 1HD2 ASN A 140       5.856-113.839  92.036  1.00  0.71           H
ATOM   2048 2HD2 ASN A 140       5.258-113.485  90.417  1.00  0.71           H
ATOM   2049  N   PRO A 141       8.039-108.953  91.859  1.00-12.56           N
ATOM   2050  CA  PRO A 141       9.272-108.466  92.500  1.00-12.56           C
ATOM   2051  HA  PRO A 141       9.727-107.696  91.877  1.00-12.56           H
ATOM   2052  C   PRO A 141      10.340-109.502  92.844  1.00-12.56           C
ATOM   2053  O   PRO A 141      11.457-109.135  93.211  1.00-12.56           O
ATOM   2054  CB  PRO A 141       8.758-107.837  93.800  1.00-12.56           C
ATOM   2055 1HB  PRO A 141       8.808-108.562  94.613  1.00-12.56           H
ATOM   2056 2HB  PRO A 141       9.327-106.942  94.050  1.00-12.56           H
ATOM   2057  CG  PRO A 141       7.366-107.492  93.508  1.00-12.56           C
ATOM   2058 1HG  PRO A 141       6.792-107.391  94.422  1.00-12.56           H
ATOM   2059 2HG  PRO A 141       7.324-106.573  92.922  1.00-12.56           H
ATOM   2060  CD  PRO A 141       6.872-108.637  92.703  1.00-12.56           C
ATOM   2061 1HD  PRO A 141       6.625-109.486  93.344  1.00-12.56           H
ATOM   2062 2HD  PRO A 141       6.011-108.331  92.109  1.00-12.56           H
ATOM   2063  N   LYS A 142      10.046-110.791  92.732  1.00 10.60           N
ATOM   2064  H   LYS A 142       9.097-111.083  92.514  1.00 10.60           H
ATOM   2065  CA  LYS A 142      11.090-111.806  92.870  1.00 10.60           C
ATOM   2066  HA  LYS A 142      11.709-111.555  93.730  1.00 10.60           H
ATOM   2067  C   LYS A 142      12.012-111.837  91.653  1.00 10.60           C
ATOM   2068  O   LYS A 142      13.153-112.269  91.766  1.00 10.60           O
ATOM   2069  CB  LYS A 142      10.475-113.183  93.126  1.00 10.60           C
ATOM   2070 1HB  LYS A 142       9.772-113.426  92.329  1.00 10.60           H
ATOM   2071 2HB  LYS A 142      11.275-113.921  93.125  1.00 10.60           H
ATOM   2072  CG  LYS A 142       9.769-113.247  94.474  1.00 10.60           C
ATOM   2073 1HG  LYS A 142      10.439-112.842  95.230  1.00 10.60           H
ATOM   2074 2HG  LYS A 142       8.868-112.635  94.438  1.00 10.60           H
ATOM   2075  CD  LYS A 142       9.395-114.662  94.881  1.00 10.60           C
ATOM   2076 1HD  LYS A 142       8.739-115.096  94.128  1.00 10.60           H
ATOM   2077 2HD  LYS A 142      10.301-115.264  94.958  1.00 10.60           H
ATOM   2078  CE  LYS A 142       8.689-114.643  96.234  1.00 10.60           C
ATOM   2079 1HE  LYS A 142       9.370-114.221  96.976  1.00 10.60           H
ATOM   2080 2HE  LYS A 142       7.814-113.994  96.164  1.00 10.60           H
ATOM   2081  NZ  LYS A 142       8.251-115.998  96.691  1.00 10.60           N
ATOM   2082 1HZ  LYS A 142       7.788-115.942  97.592  1.00 10.60           H
ATOM   2083 2HZ  LYS A 142       9.054-116.612  96.781  1.00 10.60           H
ATOM   2084 3HZ  LYS A 142       7.612-116.399  96.023  1.00 10.60           H
ATOM   2085  N   LEU A 143      11.568-111.349  90.503  1.00 19.70           N
ATOM   2086  H   LEU A 143      10.630-110.967  90.439  1.00 19.70           H
ATOM   2087  CA  LEU A 143      12.448-111.217  89.339  1.00 19.70           C
ATOM   2088  HA  LEU A 143      13.268-111.933  89.383  1.00 19.70           H
ATOM   2089  C   LEU A 143      13.002-109.803  89.396  1.00 19.70           C
ATOM   2090  O   LEU A 143      12.348-108.904  89.927  1.00 19.70           O
ATOM   2091  CB  LEU A 143      11.714-111.360  87.998  1.00 19.70           C
ATOM   2092 1HB  LEU A 143      10.885-110.655  87.991  1.00 19.70           H
ATOM   2093 2HB  LEU A 143      12.416-111.021  87.240  1.00 19.70           H
ATOM   2094  CG  LEU A 143      11.191-112.714  87.504  1.00 19.70           C
ATOM   2095  HG  LEU A 143      11.965-113.464  87.655  1.00 19.70           H
ATOM   2096  CD1 LEU A 143       9.924-113.143  88.230  1.00 19.70           C
ATOM   2097 1HD1 LEU A 143       9.638-114.147  87.928  1.00 19.70           H
ATOM   2098 2HD1 LEU A 143       9.117-112.454  87.987  1.00 19.70           H
ATOM   2099 3HD1 LEU A 143      10.084-113.151  89.305  1.00 19.70           H
ATOM   2100  CD2 LEU A 143      10.901-112.614  86.004  1.00 19.70           C
ATOM   2101 1HD2 LEU A 143      10.590-113.587  85.628  1.00 19.70           H
ATOM   2102 2HD2 LEU A 143      11.805-112.329  85.468  1.00 19.70           H
ATOM   2103 3HD2 LEU A 143      10.116-111.879  85.816  1.00 19.70           H
ATOM   2104  N   THR A 144      14.169-109.570  88.819  1.00-13.87           N
ATOM   2105  H   THR A 144      14.708-110.338  88.432  1.00-13.87           H
ATOM   2106  CA  THR A 144      14.642-108.199  88.644  1.00-13.87           C
ATOM   2107  HA  THR A 144      14.445-107.629  89.551  1.00-13.87           H
ATOM   2108  C   THR A 144      13.851-107.603  87.482  1.00-13.87           C
ATOM   2109  O   THR A 144      13.323-108.332  86.632  1.00-13.87           O
ATOM   2110  CB  THR A 144      16.147-108.115  88.316  1.00-13.87           C
ATOM   2111  HB  THR A 144      16.446-107.069  88.283  1.00-13.87           H
ATOM   2112  OG1 THR A 144      16.397-108.712  87.045  1.00-13.87           O
ATOM   2113  HG1 THR A 144      17.348-108.841  86.957  1.00-13.87           H
ATOM   2114  CG2 THR A 144      16.993-108.845  89.334  1.00-13.87           C
ATOM   2115 1HG2 THR A 144      18.046-108.647  89.141  1.00-13.87           H
ATOM   2116 2HG2 THR A 144      16.818-109.919  89.275  1.00-13.87           H
ATOM   2117 3HG2 THR A 144      16.750-108.495  90.338  1.00-13.87           H
ATOM   2118  N   ALA A 145      13.783-106.283  87.396  1.00-11.21           N
ATOM   2119  H   ALA A 145      14.225-105.703  88.096  1.00-11.21           H
ATOM   2120  CA  ALA A 145      13.054-105.651  86.305  1.00-11.21           C
ATOM   2121  HA  ALA A 145      12.044-106.064  86.273  1.00-11.21           H
ATOM   2122  C   ALA A 145      13.736-105.964  84.969  1.00-11.21           C
ATOM   2123  O   ALA A 145      13.073-106.115  83.948  1.00-11.21           O
ATOM   2124  CB  ALA A 145      12.959-104.150  86.553  1.00-11.21           C
ATOM   2125 1HB  ALA A 145      12.450-103.966  87.501  1.00-11.21           H
ATOM   2126 2HB  ALA A 145      12.379-103.687  85.753  1.00-11.21           H
ATOM   2127 3HB  ALA A 145      13.954-103.704  86.583  1.00-11.21           H
ATOM   2128  N   PHE A 146      15.053-106.123  84.972  1.00-13.32           N
ATOM   2129  H   PHE A 146      15.581-105.955  85.824  1.00-13.32           H
ATOM   2130  CA  PHE A 146      15.756-106.529  83.756  1.00-13.32           C
ATOM   2131  HA  PHE A 146      15.388-105.908  82.942  1.00-13.32           H
ATOM   2132  C   PHE A 146      15.488-107.990  83.379  1.00-13.32           C
ATOM   2133  O   PHE A 146      15.410-108.308  82.195  1.00-13.32           O
ATOM   2134  CB  PHE A 146      17.257-106.281  83.863  1.00-13.32           C
ATOM   2135 1HB  PHE A 146      17.415-105.279  84.260  1.00-13.32           H
ATOM   2136 2HB  PHE A 146      17.686-107.003  84.555  1.00-13.32           H
ATOM   2137  CG  PHE A 146      17.969-106.380  82.541  1.00-13.32           C
ATOM   2138  CD1 PHE A 146      18.007-105.273  81.673  1.00-13.32           C
ATOM   2139  HD1 PHE A 146      17.553-104.339  81.971  1.00-13.32           H
ATOM   2140  CD2 PHE A 146      18.575-107.583  82.138  1.00-13.32           C
ATOM   2141  HD2 PHE A 146      18.564-108.440  82.797  1.00-13.32           H
ATOM   2142  CE1 PHE A 146      18.625-105.371  80.401  1.00-13.32           C
ATOM   2143  HE1 PHE A 146      18.646-104.517  79.742  1.00-13.32           H
ATOM   2144  CE2 PHE A 146      19.186-107.696  80.865  1.00-13.32           C
ATOM   2145  HE2 PHE A 146      19.628-108.631  80.559  1.00-13.32           H
ATOM   2146  CZ  PHE A 146      19.210-106.589  79.994  1.00-13.32           C
ATOM   2147  HZ  PHE A 146      19.668-106.674  79.018  1.00-13.32           H
ATOM   2148  N   GLN A 147      15.266-108.878  84.341  1.00-16.87           N
ATOM   2149  H   GLN A 147      15.358-108.620  85.317  1.00-16.87           H
ATOM   2150  CA  GLN A 147      14.824-110.232  83.998  1.00-16.87           C
ATOM   2151  HA  GLN A 147      15.503-110.665  83.264  1.00-16.87           H
ATOM   2152  C   GLN A 147      13.449-110.123  83.359  1.00-16.87           C
ATOM   2153  O   GLN A 147      13.196-110.779  82.360  1.00-16.87           O
ATOM   2154  CB  GLN A 147      14.730-111.163  85.210  1.00-16.87           C
ATOM   2155 1HB  GLN A 147      14.235-110.633  86.019  1.00-16.87           H
ATOM   2156 2HB  GLN A 147      14.114-112.019  84.936  1.00-16.87           H
ATOM   2157  CG  GLN A 147      16.058-111.699  85.702  1.00-16.87           C
ATOM   2158 1HG  GLN A 147      16.497-112.309  84.916  1.00-16.87           H
ATOM   2159 2HG  GLN A 147      16.731-110.872  85.909  1.00-16.87           H
ATOM   2160  CD  GLN A 147      15.924-112.533  86.955  1.00-16.87           C
ATOM   2161  OE1 GLN A 147      15.388-112.083  87.960  1.00-16.87           O
ATOM   2162  NE2 GLN A 147      16.424-113.734  86.924  1.00-16.87           N
ATOM   2163 1HE2 GLN A 147      16.337-114.329  87.732  1.00-16.87           H
ATOM   2164 2HE2 GLN A 147      16.914-114.060  86.100  1.00-16.87           H
ATOM   2165  N   GLY A 148      12.588-109.249  83.866  1.00-18.61           N
ATOM   2166  H   GLY A 148      12.829-108.727  84.704  1.00-18.61           H
ATOM   2167  CA  GLY A 148      11.291-109.050  83.239  1.00-18.61           C
ATOM   2168 1HA  GLY A 148      10.778-110.010  83.199  1.00-18.61           H
ATOM   2169 2HA  GLY A 148      10.698-108.359  83.837  1.00-18.61           H
ATOM   2170  C   GLY A 148      11.401-108.516  81.822  1.00-18.61           C
ATOM   2171  O   GLY A 148      10.707-108.982  80.926  1.00-18.61           O
ATOM   2172  N   PHE A 149      12.329-107.597  81.593  1.00  4.43           N
ATOM   2173  H   PHE A 149      12.851-107.227  82.382  1.00  4.43           H
ATOM   2174  CA  PHE A 149      12.630-107.084  80.253  1.00  4.43           C
ATOM   2175  HA  PHE A 149      11.730-106.662  79.809  1.00  4.43           H
ATOM   2176  C   PHE A 149      13.086-108.212  79.335  1.00  4.43           C
ATOM   2177  O   PHE A 149      12.640-108.300  78.193  1.00  4.43           O
ATOM   2178  CB  PHE A 149      13.690-105.980  80.371  1.00  4.43           C
ATOM   2179 1HB  PHE A 149      13.200-105.052  80.663  1.00  4.43           H
ATOM   2180 2HB  PHE A 149      14.383-106.254  81.158  1.00  4.43           H
ATOM   2181  CG  PHE A 149      14.498-105.757  79.121  1.00  4.43           C
ATOM   2182  CD1 PHE A 149      14.054-104.876  78.123  1.00  4.43           C
ATOM   2183  HD1 PHE A 149      13.124-104.344  78.257  1.00  4.43           H
ATOM   2184  CD2 PHE A 149      15.724-106.426  78.945  1.00  4.43           C
ATOM   2185  HD2 PHE A 149      16.091-107.089  79.717  1.00  4.43           H
ATOM   2186  CE1 PHE A 149      14.809-104.687  76.934  1.00  4.43           C
ATOM   2187  HE1 PHE A 149      14.458-104.016  76.167  1.00  4.43           H
ATOM   2188  CE2 PHE A 149      16.482-106.254  77.761  1.00  4.43           C
ATOM   2189  HE2 PHE A 149      17.414-106.786  77.634  1.00  4.43           H
ATOM   2190  CZ  PHE A 149      16.021-105.384  76.753  1.00  4.43           C
ATOM   2191  HZ  PHE A 149      16.593-105.253  75.847  1.00  4.43           H
ATOM   2192  N   GLY A 150      13.922-109.108  79.839  1.00-11.81           N
ATOM   2193  H   GLY A 150      14.269-108.998  80.788  1.00-11.81           H
ATOM   2194  CA  GLY A 150      14.365-110.240  79.046  1.00-11.81           C
ATOM   2195 1HA  GLY A 150      14.771-109.872  78.104  1.00-11.81           H
ATOM   2196 2HA  GLY A 150      15.151-110.769  79.583  1.00-11.81           H
ATOM   2197  C   GLY A 150      13.242-111.210  78.736  1.00-11.81           C
ATOM   2198  O   GLY A 150      13.135-111.661  77.596  1.00-11.81           O
ATOM   2199  N   VAL A 151      12.385-111.511  79.703  1.00-19.05           N
ATOM   2200  H   VAL A 151      12.516-111.122  80.635  1.00-19.05           H
ATOM   2201  CA  VAL A 151      11.255-112.411  79.463  1.00-19.05           C
ATOM   2202  HA  VAL A 151      11.636-113.345  79.051  1.00-19.05           H
ATOM   2203  C   VAL A 151      10.336-111.785  78.425  1.00-19.05           C
ATOM   2204  O   VAL A 151      10.002-112.445  77.446  1.00-19.05           O
ATOM   2205  CB  VAL A 151      10.445-112.725  80.761  1.00-19.05           C
ATOM   2206  HB  VAL A 151      10.135-111.786  81.214  1.00-19.05           H
ATOM   2207  CG1 VAL A 151       9.192-113.565  80.464  1.00-19.05           C
ATOM   2208 1HG1 VAL A 151       8.689-113.818  81.398  1.00-19.05           H
ATOM   2209 2HG1 VAL A 151       9.465-114.485  79.946  1.00-19.05           H
ATOM   2210 3HG1 VAL A 151       8.495-112.996  79.849  1.00-19.05           H
ATOM   2211  CG2 VAL A 151      11.302-113.491  81.762  1.00-19.05           C
ATOM   2212 1HG2 VAL A 151      10.724-113.708  82.662  1.00-19.05           H
ATOM   2213 2HG2 VAL A 151      12.169-112.908  82.054  1.00-19.05           H
ATOM   2214 3HG2 VAL A 151      11.642-114.424  81.319  1.00-19.05           H
ATOM   2215  N   GLU A 152       9.972-110.519  78.594  1.00-19.08           N
ATOM   2216  H   GLU A 152      10.307-109.999  79.403  1.00-19.08           H
ATOM   2217  CA  GLU A 152       9.062-109.851  77.660  1.00-19.08           C
ATOM   2218  HA  GLU A 152       8.133-110.414  77.599  1.00-19.08           H
ATOM   2219  C   GLU A 152       9.668-109.802  76.263  1.00-19.08           C
ATOM   2220  O   GLU A 152       8.965-110.005  75.274  1.00-19.08           O
ATOM   2221  CB  GLU A 152       8.740-108.428  78.121  1.00-19.08           C
ATOM   2222 1HB  GLU A 152       9.669-107.953  78.436  1.00-19.08           H
ATOM   2223 2HB  GLU A 152       8.358-107.874  77.268  1.00-19.08           H
ATOM   2224  CG  GLU A 152       7.719-108.321  79.255  1.00-19.08           C
ATOM   2225 1HG  GLU A 152       8.041-108.943  80.089  1.00-19.08           H
ATOM   2226 2HG  GLU A 152       7.695-107.285  79.589  1.00-19.08           H
ATOM   2227  CD  GLU A 152       6.301-108.714  78.844  1.00-19.08           C
ATOM   2228  OE1 GLU A 152       5.809-108.226  77.804  1.00-19.08           O
ATOM   2229  OE2 GLU A 152       5.635-109.474  79.580  1.00-19.08           O
ATOM   2230  N   LEU A 153      10.972-109.589  76.163  1.00 -3.96           N
ATOM   2231  H   LEU A 153      11.521-109.414  77.002  1.00 -3.96           H
ATOM   2232  CA  LEU A 153      11.640-109.599  74.866  1.00 -3.96           C
ATOM   2233  HA  LEU A 153      11.131-108.889  74.214  1.00 -3.96           H
ATOM   2234  C   LEU A 153      11.530-110.983  74.231  1.00 -3.96           C
ATOM   2235  O   LEU A 153      11.142-111.086  73.071  1.00 -3.96           O
ATOM   2236  CB  LEU A 153      13.102-109.156  75.029  1.00 -3.96           C
ATOM   2237 1HB  LEU A 153      13.072-108.236  75.610  1.00 -3.96           H
ATOM   2238 2HB  LEU A 153      13.616-109.900  75.636  1.00 -3.96           H
ATOM   2239  CG  LEU A 153      13.983-108.861  73.802  1.00 -3.96           C
ATOM   2240  HG  LEU A 153      13.434-108.196  73.140  1.00 -3.96           H
ATOM   2241  CD1 LEU A 153      15.239-108.123  74.271  1.00 -3.96           C
ATOM   2242 1HD1 LEU A 153      15.851-107.848  73.412  1.00 -3.96           H
ATOM   2243 2HD1 LEU A 153      15.821-108.753  74.944  1.00 -3.96           H
ATOM   2244 3HD1 LEU A 153      14.953-107.211  74.795  1.00 -3.96           H
ATOM   2245  CD2 LEU A 153      14.415-110.092  73.003  1.00 -3.96           C
ATOM   2246 1HD2 LEU A 153      15.097-109.799  72.207  1.00 -3.96           H
ATOM   2247 2HD2 LEU A 153      13.548-110.559  72.543  1.00 -3.96           H
ATOM   2248 3HD2 LEU A 153      14.907-110.812  73.658  1.00 -3.96           H
ATOM   2249  N   PHE A 154      11.834-112.053  74.956  1.00  6.39           N
ATOM   2250  H   PHE A 154      12.125-111.947  75.925  1.00  6.39           H
ATOM   2251  CA  PHE A 154      11.770-113.387  74.355  1.00  6.39           C
ATOM   2252  HA  PHE A 154      12.338-113.368  73.425  1.00  6.39           H
ATOM   2253  C   PHE A 154      10.361-113.828  73.991  1.00  6.39           C
ATOM   2254  O   PHE A 154      10.166-114.438  72.942  1.00  6.39           O
ATOM   2255  CB  PHE A 154      12.368-114.461  75.266  1.00  6.39           C
ATOM   2256 1HB  PHE A 154      12.094-114.259  76.301  1.00  6.39           H
ATOM   2257 2HB  PHE A 154      11.933-115.419  74.980  1.00  6.39           H
ATOM   2258  CG  PHE A 154      13.858-114.600  75.137  1.00  6.39           C
ATOM   2259  CD1 PHE A 154      14.718-114.134  76.144  1.00  6.39           C
ATOM   2260  HD1 PHE A 154      14.310-113.672  77.029  1.00  6.39           H
ATOM   2261  CD2 PHE A 154      14.407-115.224  74.001  1.00  6.39           C
ATOM   2262  HD2 PHE A 154      13.755-115.595  73.223  1.00  6.39           H
ATOM   2263  CE1 PHE A 154      16.120-114.275  76.021  1.00  6.39           C
ATOM   2264  HE1 PHE A 154      16.772-113.906  76.799  1.00  6.39           H
ATOM   2265  CE2 PHE A 154      15.807-115.378  73.864  1.00  6.39           C
ATOM   2266  HE2 PHE A 154      16.220-115.852  72.986  1.00  6.39           H
ATOM   2267  CZ  PHE A 154      16.663-114.901  74.878  1.00  6.39           C
ATOM   2268  HZ  PHE A 154      17.732-115.019  74.783  1.00  6.39           H
ATOM   2269  N   ILE A 155       9.369-113.548  74.822  1.00 17.46           N
ATOM   2270  H   ILE A 155       9.546-113.059  75.698  1.00 17.46           H
ATOM   2271  CA  ILE A 155       8.019-114.003  74.497  1.00 17.46           C
ATOM   2272  HA  ILE A 155       8.104-115.013  74.097  1.00 17.46           H
ATOM   2273  C   ILE A 155       7.436-113.150  73.365  1.00 17.46           C
ATOM   2274  O   ILE A 155       6.701-113.652  72.519  1.00 17.46           O
ATOM   2275  CB  ILE A 155       7.108-114.113  75.758  1.00 17.46           C
ATOM   2276  HB  ILE A 155       6.160-114.535  75.440  1.00 17.46           H
ATOM   2277  CG1 ILE A 155       6.829-112.735  76.379  1.00 17.46           C
ATOM   2278 1HG1 ILE A 155       7.764-112.307  76.706  1.00 17.46           H
ATOM   2279 2HG1 ILE A 155       6.441-112.086  75.603  1.00 17.46           H
ATOM   2280  CG2 ILE A 155       7.741-115.097  76.780  1.00 17.46           C
ATOM   2281 1HG2 ILE A 155       7.027-115.317  77.574  1.00 17.46           H
ATOM   2282 2HG2 ILE A 155       8.639-114.665  77.225  1.00 17.46           H
ATOM   2283 3HG2 ILE A 155       8.000-116.034  76.285  1.00 17.46           H
ATOM   2284  CD1 ILE A 155       5.860-112.705  77.569  1.00 17.46           C
ATOM   2285 1HD1 ILE A 155       5.634-111.668  77.822  1.00 17.46           H
ATOM   2286 2HD1 ILE A 155       6.318-113.181  78.436  1.00 17.46           H
ATOM   2287 3HD1 ILE A 155       4.934-113.220  77.316  1.00 17.46           H
ATOM   2288  N   THR A 156       7.835-111.890  73.247  1.00  2.35           N
ATOM   2289  H   THR A 156       8.426-111.467  73.957  1.00  2.35           H
ATOM   2290  CA  THR A 156       7.406-111.095  72.097  1.00  2.35           C
ATOM   2291  HA  THR A 156       6.343-111.270  71.937  1.00  2.35           H
ATOM   2292  C   THR A 156       8.158-111.497  70.834  1.00  2.35           C
ATOM   2293  O   THR A 156       7.587-111.507  69.747  1.00  2.35           O
ATOM   2294  CB  THR A 156       7.593-109.595  72.326  1.00  2.35           C
ATOM   2295  HB  THR A 156       8.653-109.341  72.313  1.00  2.35           H
ATOM   2296  OG1 THR A 156       7.040-109.248  73.594  1.00  2.35           O
ATOM   2297  HG1 THR A 156       7.678-109.502  74.280  1.00  2.35           H
ATOM   2298  CG2 THR A 156       6.844-108.784  71.294  1.00  2.35           C
ATOM   2299 1HG2 THR A 156       6.856-107.739  71.585  1.00  2.35           H
ATOM   2300 2HG2 THR A 156       5.806-109.114  71.235  1.00  2.35           H
ATOM   2301 3HG2 THR A 156       7.323-108.883  70.321  1.00  2.35           H
ATOM   2302  N   PHE A 157       9.415-111.899  70.971  1.00 10.62           N
ATOM   2303  H   PHE A 157       9.871-111.845  71.878  1.00 10.62           H
ATOM   2304  CA  PHE A 157      10.169-112.434  69.840  1.00 10.62           C
ATOM   2305  HA  PHE A 157      10.227-111.675  69.062  1.00 10.62           H
ATOM   2306  C   PHE A 157       9.431-113.637  69.264  1.00 10.62           C
ATOM   2307  O   PHE A 157       9.230-113.717  68.055  1.00 10.62           O
ATOM   2308  CB  PHE A 157      11.590-112.834  70.256  1.00 10.62           C
ATOM   2309 1HB  PHE A 157      12.128-111.945  70.585  1.00 10.62           H
ATOM   2310 2HB  PHE A 157      11.530-113.524  71.092  1.00 10.62           H
ATOM   2311  CG  PHE A 157      12.368-113.516  69.165  1.00 10.62           C
ATOM   2312  CD1 PHE A 157      13.041-112.767  68.189  1.00 10.62           C
ATOM   2313  HD1 PHE A 157      13.027-111.687  68.238  1.00 10.62           H
ATOM   2314  CD2 PHE A 157      12.412-114.923  69.099  1.00 10.62           C
ATOM   2315  HD2 PHE A 157      11.908-115.513  69.851  1.00 10.62           H
ATOM   2316  CE1 PHE A 157      13.726-113.412  67.127  1.00 10.62           C
ATOM   2317  HE1 PHE A 157      14.218-112.825  66.368  1.00 10.62           H
ATOM   2318  CE2 PHE A 157      13.096-115.579  68.045  1.00 10.62           C
ATOM   2319  HE2 PHE A 157      13.111-116.657  67.995  1.00 10.62           H
ATOM   2320  CZ  PHE A 157      13.747-114.821  67.054  1.00 10.62           C
ATOM   2321  HZ  PHE A 157      14.263-115.316  66.245  1.00 10.62           H
ATOM   2322  N   VAL A 158       8.963-114.535  70.123  1.00  0.42           N
ATOM   2323  H   VAL A 158       9.157-114.440  71.115  1.00  0.42           H
ATOM   2324  CA  VAL A 158       8.155-115.661  69.652  1.00  0.42           C
ATOM   2325  HA  VAL A 158       8.719-116.201  68.892  1.00  0.42           H
ATOM   2326  C   VAL A 158       6.889-115.131  68.998  1.00  0.42           C
ATOM   2327  O   VAL A 158       6.599-115.482  67.859  1.00  0.42           O
ATOM   2328  CB  VAL A 158       7.785-116.642  70.806  1.00  0.42           C
ATOM   2329  HB  VAL A 158       7.310-116.080  71.609  1.00  0.42           H
ATOM   2330  CG1 VAL A 158       6.811-117.746  70.344  1.00  0.42           C
ATOM   2331 1HG1 VAL A 158       6.634-118.445  71.163  1.00  0.42           H
ATOM   2332 2HG1 VAL A 158       7.226-118.285  69.492  1.00  0.42           H
ATOM   2333 3HG1 VAL A 158       5.854-117.307  70.063  1.00  0.42           H
ATOM   2334  CG2 VAL A 158       9.046-117.298  71.352  1.00  0.42           C
ATOM   2335 1HG2 VAL A 158       8.799-117.919  72.208  1.00  0.42           H
ATOM   2336 2HG2 VAL A 158       9.761-116.545  71.673  1.00  0.42           H
ATOM   2337 3HG2 VAL A 158       9.495-117.921  70.583  1.00  0.42           H
ATOM   2338  N   LEU A 159       6.157-114.253  69.672  1.00  0.82           N
ATOM   2339  H   LEU A 159       6.468-113.930  70.584  1.00  0.82           H
ATOM   2340  CA  LEU A 159       4.877-113.780  69.149  1.00  0.82           C
ATOM   2341  HA  LEU A 159       4.215-114.640  69.078  1.00  0.82           H
ATOM   2342  C   LEU A 159       4.964-113.171  67.755  1.00  0.82           C
ATOM   2343  O   LEU A 159       4.185-113.520  66.873  1.00  0.82           O
ATOM   2344  CB  LEU A 159       4.283-112.736  70.109  1.00  0.82           C
ATOM   2345 1HB  LEU A 159       4.205-113.170  71.106  1.00  0.82           H
ATOM   2346 2HB  LEU A 159       4.982-111.903  70.161  1.00  0.82           H
ATOM   2347  CG  LEU A 159       2.922-112.154  69.703  1.00  0.82           C
ATOM   2348  HG  LEU A 159       2.994-111.757  68.691  1.00  0.82           H
ATOM   2349  CD1 LEU A 159       1.826-113.208  69.730  1.00  0.82           C
ATOM   2350 1HD1 LEU A 159       0.887-112.770  69.391  1.00  0.82           H
ATOM   2351 2HD1 LEU A 159       1.707-113.606  70.739  1.00  0.82           H
ATOM   2352 3HD1 LEU A 159       2.070-114.018  69.050  1.00  0.82           H
ATOM   2353  CD2 LEU A 159       2.556-110.999  70.618  1.00  0.82           C
ATOM   2354 1HD2 LEU A 159       1.613-110.560  70.291  1.00  0.82           H
ATOM   2355 2HD2 LEU A 159       3.331-110.232  70.578  1.00  0.82           H
ATOM   2356 3HD2 LEU A 159       2.454-111.354  71.643  1.00  0.82           H
ATOM   2357  N   VAL A 160       5.907-112.269  67.543  1.00  0.28           N
ATOM   2358  H   VAL A 160       6.567-112.045  68.287  1.00  0.28           H
ATOM   2359  CA  VAL A 160       5.971-111.541  66.281  1.00  0.28           C
ATOM   2360  HA  VAL A 160       4.953-111.307  65.973  1.00  0.28           H
ATOM   2361  C   VAL A 160       6.568-112.433  65.196  1.00  0.28           C
ATOM   2362  O   VAL A 160       6.129-112.370  64.052  1.00  0.28           O
ATOM   2363  CB  VAL A 160       6.715-110.188  66.464  1.00  0.28           C
ATOM   2364  HB  VAL A 160       7.721-110.392  66.820  1.00  0.28           H
ATOM   2365  CG1 VAL A 160       6.804-109.389  65.152  1.00  0.28           C
ATOM   2366 1HG1 VAL A 160       7.281-108.426  65.340  1.00  0.28           H
ATOM   2367 2HG1 VAL A 160       5.808-109.226  64.739  1.00  0.28           H
ATOM   2368 3HG1 VAL A 160       7.409-109.935  64.428  1.00  0.28           H
ATOM   2369  CG2 VAL A 160       5.991-109.338  67.527  1.00  0.28           C
ATOM   2370 1HG2 VAL A 160       6.447-108.352  67.591  1.00  0.28           H
ATOM   2371 2HG2 VAL A 160       6.068-109.814  68.502  1.00  0.28           H
ATOM   2372 3HG2 VAL A 160       4.941-109.227  67.269  1.00  0.28           H
ATOM   2373  N   PHE A 161       7.470-113.346  65.542  1.00  5.08           N
ATOM   2374  H   PHE A 161       7.790-113.417  66.504  1.00  5.08           H
ATOM   2375  CA  PHE A 161       8.003-114.284  64.547  1.00  5.08           C
ATOM   2376  HA  PHE A 161       8.389-113.725  63.695  1.00  5.08           H
ATOM   2377  C   PHE A 161       6.870-115.185  64.064  1.00  5.08           C
ATOM   2378  O   PHE A 161       6.753-115.488  62.877  1.00  5.08           O
ATOM   2379  CB  PHE A 161       9.133-115.128  65.150  1.00  5.08           C
ATOM   2380 1HB  PHE A 161       9.867-114.458  65.597  1.00  5.08           H
ATOM   2381 2HB  PHE A 161       8.722-115.757  65.940  1.00  5.08           H
ATOM   2382  CG  PHE A 161       9.847-116.005  64.152  1.00  5.08           C
ATOM   2383  CD1 PHE A 161      11.074-115.593  63.599  1.00  5.08           C
ATOM   2384  HD1 PHE A 161      11.492-114.633  63.871  1.00  5.08           H
ATOM   2385  CD2 PHE A 161       9.316-117.255  63.782  1.00  5.08           C
ATOM   2386  HD2 PHE A 161       8.373-117.582  64.197  1.00  5.08           H
ATOM   2387  CE1 PHE A 161      11.780-116.431  62.694  1.00  5.08           C
ATOM   2388  HE1 PHE A 161      12.725-116.111  62.283  1.00  5.08           H
ATOM   2389  CE2 PHE A 161       9.995-118.091  62.860  1.00  5.08           C
ATOM   2390  HE2 PHE A 161       9.559-119.034  62.564  1.00  5.08           H
ATOM   2391  CZ  PHE A 161      11.238-117.684  62.324  1.00  5.08           C
ATOM   2392  HZ  PHE A 161      11.764-118.321  61.628  1.00  5.08           H
ATOM   2393  N   VAL A 162       5.994-115.574  64.979  1.00  0.11           N
ATOM   2394  H   VAL A 162       6.141-115.334  65.957  1.00  0.11           H
ATOM   2395  CA  VAL A 162       4.821-116.361  64.617  1.00  0.11           C
ATOM   2396  HA  VAL A 162       5.149-117.211  64.021  1.00  0.11           H
ATOM   2397  C   VAL A 162       3.877-115.535  63.743  1.00  0.11           C
ATOM   2398  O   VAL A 162       3.429-116.053  62.729  1.00  0.11           O
ATOM   2399  CB  VAL A 162       4.102-116.910  65.881  1.00  0.11           C
ATOM   2400  HB  VAL A 162       3.862-116.068  66.524  1.00  0.11           H
ATOM   2401  CG1 VAL A 162       2.795-117.639  65.532  1.00  0.11           C
ATOM   2402 1HG1 VAL A 162       2.363-118.068  66.434  1.00  0.11           H
ATOM   2403 2HG1 VAL A 162       2.992-118.430  64.808  1.00  0.11           H
ATOM   2404 3HG1 VAL A 162       2.078-116.937  65.103  1.00  0.11           H
ATOM   2405  CG2 VAL A 162       5.017-117.862  66.671  1.00  0.11           C
ATOM   2406 1HG2 VAL A 162       4.721-117.831  67.718  1.00  0.11           H
ATOM   2407 2HG2 VAL A 162       6.060-117.556  66.610  1.00  0.11           H
ATOM   2408 3HG2 VAL A 162       4.935-118.881  66.301  1.00  0.11           H
ATOM   2409  N   VAL A 163       3.616-114.266  64.045  1.00 -4.68           N
ATOM   2410  H   VAL A 163       4.017-113.853  64.881  1.00 -4.68           H
ATOM   2411  CA  VAL A 163       2.736-113.453  63.184  1.00 -4.68           C
ATOM   2412  HA  VAL A 163       1.768-113.949  63.109  1.00 -4.68           H
ATOM   2413  C   VAL A 163       3.337-113.400  61.781  1.00 -4.68           C
ATOM   2414  O   VAL A 163       2.631-113.589  60.790  1.00 -4.68           O
ATOM   2415  CB  VAL A 163       2.510-111.982  63.697  1.00 -4.68           C
ATOM   2416  HB  VAL A 163       3.478-111.500  63.831  1.00 -4.68           H
ATOM   2417  CG1 VAL A 163       1.686-111.149  62.695  1.00 -4.68           C
ATOM   2418 1HG1 VAL A 163       1.494-110.156  63.099  1.00 -4.68           H
ATOM   2419 2HG1 VAL A 163       0.733-111.640  62.491  1.00 -4.68           H
ATOM   2420 3HG1 VAL A 163       2.237-111.030  61.762  1.00 -4.68           H
ATOM   2421  CG2 VAL A 163       1.763-111.954  65.032  1.00 -4.68           C
ATOM   2422 1HG2 VAL A 163       1.575-110.925  65.339  1.00 -4.68           H
ATOM   2423 2HG2 VAL A 163       2.357-112.429  65.802  1.00 -4.68           H
ATOM   2424 3HG2 VAL A 163       0.814-112.483  64.944  1.00 -4.68           H
ATOM   2425  N   PHE A 164       4.645-113.209  61.689  1.00 14.54           N
ATOM   2426  H   PHE A 164       5.194-113.091  62.535  1.00 14.54           H
ATOM   2427  CA  PHE A 164       5.320-113.162  60.397  1.00 14.54           C
ATOM   2428  HA  PHE A 164       4.886-112.365  59.793  1.00 14.54           H
ATOM   2429  C   PHE A 164       5.183-114.458  59.613  1.00 14.54           C
ATOM   2430  O   PHE A 164       4.884-114.430  58.424  1.00 14.54           O
ATOM   2431  CB  PHE A 164       6.804-112.883  60.604  1.00 14.54           C
ATOM   2432 1HB  PHE A 164       7.089-113.175  61.612  1.00 14.54           H
ATOM   2433 2HB  PHE A 164       7.361-113.495  59.900  1.00 14.54           H
ATOM   2434  CG  PHE A 164       7.183-111.456  60.374  1.00 14.54           C
ATOM   2435  CD1 PHE A 164       6.902-110.468  61.334  1.00 14.54           C
ATOM   2436  HD1 PHE A 164       6.398-110.733  62.250  1.00 14.54           H
ATOM   2437  CD2 PHE A 164       7.817-111.092  59.177  1.00 14.54           C
ATOM   2438  HD2 PHE A 164       8.015-111.840  58.425  1.00 14.54           H
ATOM   2439  CE1 PHE A 164       7.263-109.123  61.106  1.00 14.54           C
ATOM   2440  HE1 PHE A 164       7.029-108.367  61.841  1.00 14.54           H
ATOM   2441  CE2 PHE A 164       8.210-109.762  58.947  1.00 14.54           C
ATOM   2442  HE2 PHE A 164       8.722-109.504  58.032  1.00 14.54           H
ATOM   2443  CZ  PHE A 164       7.925-108.773  59.910  1.00 14.54           C
ATOM   2444  HZ  PHE A 164       8.209-107.753  59.730  1.00 14.54           H
ATOM   2445  N   GLY A 165       5.368-115.594  60.270  1.00-10.79           N
ATOM   2446  H   GLY A 165       5.626-115.575  61.254  1.00-10.79           H
ATOM   2447  CA  GLY A 165       5.241-116.866  59.580  1.00-10.79           C
ATOM   2448 1HA  GLY A 165       5.851-116.839  58.680  1.00-10.79           H
ATOM   2449 2HA  GLY A 165       5.608-117.661  60.229  1.00-10.79           H
ATOM   2450  C   GLY A 165       3.817-117.181  59.172  1.00-10.79           C
ATOM   2451  O   GLY A 165       3.572-117.707  58.091  1.00-10.79           O
ATOM   2452  N   VAL A 166       2.865-116.875  60.037  1.00  4.51           N
ATOM   2453  H   VAL A 166       3.119-116.447  60.929  1.00  4.51           H
ATOM   2454  CA  VAL A 166       1.452-117.160  59.788  1.00  4.51           C
ATOM   2455  HA  VAL A 166       1.349-118.193  59.458  1.00  4.51           H
ATOM   2456  C   VAL A 166       0.882-116.274  58.674  1.00  4.51           C
ATOM   2457  O   VAL A 166       0.084-116.736  57.859  1.00  4.51           O
ATOM   2458  CB  VAL A 166       0.669-116.995  61.126  1.00  4.51           C
ATOM   2459  HB  VAL A 166       0.932-116.034  61.567  1.00  4.51           H
ATOM   2460  CG1 VAL A 166      -0.827-117.022  60.933  1.00  4.51           C
ATOM   2461 1HG1 VAL A 166      -1.323-116.974  61.902  1.00  4.51           H
ATOM   2462 2HG1 VAL A 166      -1.125-117.933  60.413  1.00  4.51           H
ATOM   2463 3HG1 VAL A 166      -1.140-116.153  60.353  1.00  4.51           H
ATOM   2464  CG2 VAL A 166       1.050-118.124  62.109  1.00  4.51           C
ATOM   2465 1HG2 VAL A 166       0.577-117.940  63.074  1.00  4.51           H
ATOM   2466 2HG2 VAL A 166       2.128-118.153  62.261  1.00  4.51           H
ATOM   2467 3HG2 VAL A 166       0.720-119.088  61.722  1.00  4.51           H
ATOM   2468  N   CYS A 167       1.292-115.015  58.598  1.00  4.98           N
ATOM   2469  H   CYS A 167       1.975-114.663  59.262  1.00  4.98           H
ATOM   2470  CA  CYS A 167       0.739-114.093  57.600  1.00  4.98           C
ATOM   2471  HA  CYS A 167      -0.295-114.373  57.396  1.00  4.98           H
ATOM   2472  C   CYS A 167       1.492-114.104  56.269  1.00  4.98           C
ATOM   2473  O   CYS A 167       1.166-113.340  55.353  1.00  4.98           O
ATOM   2474  CB  CYS A 167       0.731-112.674  58.170  1.00  4.98           C
ATOM   2475 1HB  CYS A 167       1.762-112.353  58.329  1.00  4.98           H
ATOM   2476 2HB  CYS A 167       0.269-112.006  57.441  1.00  4.98           H
ATOM   2477  SG  CYS A 167      -0.176-112.562  59.738  1.00  4.98           S
ATOM   2478  HG  CYS A 167       0.747-113.211  60.466  1.00  4.98           H
ATOM   2479  N   ASP A 168       2.522-114.934  56.176  1.00-19.72           N
ATOM   2480  H   ASP A 168       2.724-115.564  56.938  1.00-19.72           H
ATOM   2481  CA  ASP A 168       3.410-114.945  55.016  1.00-19.72           C
ATOM   2482  HA  ASP A 168       3.825-113.944  54.907  1.00-19.72           H
ATOM   2483  C   ASP A 168       2.677-115.303  53.722  1.00-19.72           C
ATOM   2484  O   ASP A 168       2.055-116.359  53.579  1.00-19.72           O
ATOM   2485  CB  ASP A 168       4.561-115.925  55.249  1.00-19.72           C
ATOM   2486 1HB  ASP A 168       4.946-115.779  56.256  1.00-19.72           H
ATOM   2487 2HB  ASP A 168       4.178-116.937  55.171  1.00-19.72           H
ATOM   2488  CG  ASP A 168       5.708-115.742  54.268  1.00-19.72           C
ATOM   2489  OD1 ASP A 168       5.533-115.156  53.179  1.00-19.72           O
ATOM   2490  OD2 ASP A 168       6.832-116.162  54.592  1.00-19.72           O
ATOM   2491  N   GLU A 169       2.773-114.386  52.771  1.00 -5.15           N
ATOM   2492  H   GLU A 169       3.322-113.563  52.959  1.00 -5.15           H
ATOM   2493  CA  GLU A 169       2.144-114.492  51.460  1.00 -5.15           C
ATOM   2494  HA  GLU A 169       1.086-114.721  51.592  1.00 -5.15           H
ATOM   2495  C   GLU A 169       2.759-115.583  50.587  1.00 -5.15           C
ATOM   2496  O   GLU A 169       2.139-116.032  49.626  1.00 -5.15           O
ATOM   2497  CB  GLU A 169       2.277-113.133  50.756  1.00 -5.15           C
ATOM   2498 1HB  GLU A 169       1.701-113.153  49.831  1.00 -5.15           H
ATOM   2499 2HB  GLU A 169       1.845-112.378  51.412  1.00 -5.15           H
ATOM   2500  CG  GLU A 169       3.722-112.719  50.436  1.00 -5.15           C
ATOM   2501 1HG  GLU A 169       4.346-112.894  51.313  1.00 -5.15           H
ATOM   2502 2HG  GLU A 169       4.097-113.337  49.620  1.00 -5.15           H
ATOM   2503  CD  GLU A 169       3.850-111.252  50.060  1.00 -5.15           C
ATOM   2504  OE1 GLU A 169       3.043-110.741  49.255  1.00 -5.15           O
ATOM   2505  OE2 GLU A 169       4.757-110.568  50.583  1.00 -5.15           O
ATOM   2506  N   GLY A 170       3.976-116.004  50.904  1.00  0.85           N
ATOM   2507  H   GLY A 170       4.441-115.619  51.728  1.00  0.85           H
ATOM   2508  CA  GLY A 170       4.709-116.961  50.088  1.00  0.85           C
ATOM   2509 1HA  GLY A 170       4.391-116.872  49.050  1.00  0.85           H
ATOM   2510 2HA  GLY A 170       5.766-116.704  50.137  1.00  0.85           H
ATOM   2511  C   GLY A 170       4.579-118.410  50.506  1.00  0.85           C
ATOM   2512  O   GLY A 170       5.301-119.272  50.006  1.00  0.85           O
ATOM   2513  N   ARG A 171       3.693-118.697  51.450  1.00-10.15           N
ATOM   2514  H   ARG A 171       3.098-117.961  51.814  1.00-10.15           H
ATOM   2515  CA  ARG A 171       3.560-120.050  51.995  1.00-10.15           C
ATOM   2516  HA  ARG A 171       4.378-120.677  51.641  1.00-10.15           H
ATOM   2517  C   ARG A 171       2.263-120.733  51.614  1.00-10.15           C
ATOM   2518  O   ARG A 171       1.182-120.305  52.005  1.00-10.15           O
ATOM   2519  CB  ARG A 171       3.618-119.983  53.512  1.00-10.15           C
ATOM   2520 1HB  ARG A 171       2.896-119.241  53.855  1.00-10.15           H
ATOM   2521 2HB  ARG A 171       3.307-120.954  53.888  1.00-10.15           H
ATOM   2522  CG  ARG A 171       4.980-119.648  54.091  1.00-10.15           C
ATOM   2523 1HG  ARG A 171       5.712-120.390  53.772  1.00-10.15           H
ATOM   2524 2HG  ARG A 171       5.292-118.662  53.750  1.00-10.15           H
ATOM   2525  CD  ARG A 171       4.882-119.654  55.604  1.00-10.15           C
ATOM   2526 1HD  ARG A 171       5.816-119.274  56.018  1.00-10.15           H
ATOM   2527 2HD  ARG A 171       4.072-118.990  55.908  1.00-10.15           H
ATOM   2528  NE  ARG A 171       4.622-121.002  56.132  1.00-10.15           N
ATOM   2529  HE  ARG A 171       4.560-121.764  55.464  1.00-10.15           H
ATOM   2530  CZ  ARG A 171       4.475-121.325  57.407  1.00-10.15           C
ATOM   2531  NH1 ARG A 171       4.360-122.576  57.742  1.00-10.15           N
ATOM   2532 1HH1 ARG A 171       4.370-123.304  57.028  1.00-10.15           H
ATOM   2533 2HH1 ARG A 171       4.270-122.814  58.717  1.00-10.15           H
ATOM   2534  NH2 ARG A 171       4.419-120.449  58.373  1.00-10.15           N
ATOM   2535 1HH2 ARG A 171       4.389-119.463  58.145  1.00-10.15           H
ATOM   2536 2HH2 ARG A 171       4.376-120.773  59.327  1.00-10.15           H
ATOM   2537  N   ASP A 172       2.369-121.846  50.904  1.00  2.23           N
ATOM   2538  H   ASP A 172       3.276-122.162  50.582  1.00  2.23           H
ATOM   2539  CA  ASP A 172       1.193-122.659  50.586  1.00  2.23           C
ATOM   2540  HA  ASP A 172       0.367-121.997  50.331  1.00  2.23           H
ATOM   2541  C   ASP A 172       0.784-123.514  51.779  1.00  2.23           C
ATOM   2542  O   ASP A 172      -0.355-123.957  51.873  1.00  2.23           O
ATOM   2543  CB  ASP A 172       1.442-123.591  49.393  1.00  2.23           C
ATOM   2544 1HB  ASP A 172       0.496-124.067  49.134  1.00  2.23           H
ATOM   2545 2HB  ASP A 172       1.783-123.003  48.541  1.00  2.23           H
ATOM   2546  CG  ASP A 172       2.457-124.679  49.691  1.00  2.23           C
ATOM   2547  OD1 ASP A 172       3.637-124.353  49.927  1.00  2.23           O
ATOM   2548  OD2 ASP A 172       2.101-125.881  49.684  1.00  2.23           O
ATOM   2549  N   ASP A 173       1.710-123.742  52.698  1.00  4.99           N
ATOM   2550  H   ASP A 173       2.622-123.311  52.611  1.00  4.99           H
ATOM   2551  CA  ASP A 173       1.493-124.662  53.816  1.00  4.99           C
ATOM   2552  HA  ASP A 173       0.826-125.448  53.463  1.00  4.99           H
ATOM   2553  C   ASP A 173       0.835-124.036  55.047  1.00  4.99           C
ATOM   2554  O   ASP A 173       0.639-124.708  56.065  1.00  4.99           O
ATOM   2555  CB  ASP A 173       2.809-125.337  54.216  1.00  4.99           C
ATOM   2556 1HB  ASP A 173       2.582-126.182  54.866  1.00  4.99           H
ATOM   2557 2HB  ASP A 173       3.298-125.712  53.317  1.00  4.99           H
ATOM   2558  CG  ASP A 173       3.760-124.405  54.946  1.00  4.99           C
ATOM   2559  OD1 ASP A 173       4.021-123.276  54.465  1.00  4.99           O
ATOM   2560  OD2 ASP A 173       4.281-124.792  56.008  1.00  4.99           O
ATOM   2561  N   VAL A 174       0.428-122.775  54.953  1.00 30.65           N
ATOM   2562  H   VAL A 174       0.631-122.241  54.120  1.00 30.65           H
ATOM   2563  CA  VAL A 174      -0.411-122.176  55.996  1.00 30.65           C
ATOM   2564  HA  VAL A 174      -0.103-122.566  56.964  1.00 30.65           H
ATOM   2565  C   VAL A 174      -1.828-122.664  55.706  1.00 30.65           C
ATOM   2566  O   VAL A 174      -2.600-122.041  54.977  1.00 30.65           O
ATOM   2567  CB  VAL A 174      -0.345-120.620  56.061  1.00 30.65           C
ATOM   2568  HB  VAL A 174      -0.697-120.206  55.116  1.00 30.65           H
ATOM   2569  CG1 VAL A 174      -1.220-120.077  57.213  1.00 30.65           C
ATOM   2570 1HG1 VAL A 174      -1.144-118.989  57.245  1.00 30.65           H
ATOM   2571 2HG1 VAL A 174      -0.892-120.489  58.168  1.00 30.65           H
ATOM   2572 3HG1 VAL A 174      -2.265-120.339  57.046  1.00 30.65           H
ATOM   2573  CG2 VAL A 174       1.097-120.161  56.293  1.00 30.65           C
ATOM   2574 1HG2 VAL A 174       1.141-119.069  56.287  1.00 30.65           H
ATOM   2575 2HG2 VAL A 174       1.734-120.535  55.499  1.00 30.65           H
ATOM   2576 3HG2 VAL A 174       1.464-120.527  57.251  1.00 30.65           H
ATOM   2577  N   LYS A 175      -2.148-123.824  56.256  1.00 11.76           N
ATOM   2578  H   LYS A 175      -1.433-124.323  56.771  1.00 11.76           H
ATOM   2579  CA  LYS A 175      -3.493-124.388  56.195  1.00 11.76           C
ATOM   2580  HA  LYS A 175      -4.075-123.920  55.400  1.00 11.76           H
ATOM   2581  C   LYS A 175      -4.102-124.074  57.551  1.00 11.76           C
ATOM   2582  O   LYS A 175      -3.362-123.774  58.488  1.00 11.76           O
ATOM   2583  CB  LYS A 175      -3.444-125.909  56.004  1.00 11.76           C
ATOM   2584 1HB  LYS A 175      -3.041-126.338  56.915  1.00 11.76           H
ATOM   2585 2HB  LYS A 175      -4.461-126.277  55.886  1.00 11.76           H
ATOM   2586  CG  LYS A 175      -2.595-126.445  54.854  1.00 11.76           C
ATOM   2587 1HG  LYS A 175      -1.553-126.183  55.037  1.00 11.76           H
ATOM   2588 2HG  LYS A 175      -2.672-127.533  54.859  1.00 11.76           H
ATOM   2589  CD  LYS A 175      -2.976-125.939  53.467  1.00 11.76           C
ATOM   2590 1HD  LYS A 175      -4.024-126.154  53.257  1.00 11.76           H
ATOM   2591 2HD  LYS A 175      -2.803-124.863  53.415  1.00 11.76           H
ATOM   2592  CE  LYS A 175      -2.084-126.643  52.455  1.00 11.76           C
ATOM   2593 1HE  LYS A 175      -1.053-126.557  52.802  1.00 11.76           H
ATOM   2594 2HE  LYS A 175      -2.342-127.705  52.432  1.00 11.76           H
ATOM   2595  NZ  LYS A 175      -2.140-126.088  51.071  1.00 11.76           N
ATOM   2596 1HZ  LYS A 175      -1.543-126.631  50.456  1.00 11.76           H
ATOM   2597 2HZ  LYS A 175      -1.800-125.134  51.080  1.00 11.76           H
ATOM   2598 3HZ  LYS A 175      -3.088-126.104  50.716  1.00 11.76           H
ATOM   2599  N   GLY A 176      -5.409-124.209  57.704  1.00 20.50           N
ATOM   2600  H   GLY A 176      -5.993-124.420  56.906  1.00 20.50           H
ATOM   2601  CA  GLY A 176      -6.018-124.019  59.013  1.00 20.50           C
ATOM   2602 1HA  GLY A 176      -6.997-124.496  59.021  1.00 20.50           H
ATOM   2603 2HA  GLY A 176      -5.396-124.491  59.774  1.00 20.50           H
ATOM   2604  C   GLY A 176      -6.191-122.556  59.370  1.00 20.50           C
ATOM   2605  O   GLY A 176      -6.085-121.680  58.516  1.00 20.50           O
ATOM   2606  N   SER A 177      -6.533-122.278  60.620  1.00 34.00           N
ATOM   2607  H   SER A 177      -6.552-123.008  61.316  1.00 34.00           H
ATOM   2608  CA  SER A 177      -6.919-120.924  61.007  1.00 34.00           C
ATOM   2609  HA  SER A 177      -7.378-120.460  60.139  1.00 34.00           H
ATOM   2610  C   SER A 177      -5.765-120.035  61.432  1.00 34.00           C
ATOM   2611  O   SER A 177      -5.291-120.093  62.564  1.00 34.00           O
ATOM   2612  CB  SER A 177      -7.977-120.971  62.104  1.00 34.00           C
ATOM   2613 1HB  SER A 177      -8.720-121.715  61.830  1.00 34.00           H
ATOM   2614 2HB  SER A 177      -7.522-121.261  63.049  1.00 34.00           H
ATOM   2615  OG  SER A 177      -8.637-119.723  62.230  1.00 34.00           O
ATOM   2616  HG  SER A 177      -9.070-119.523  61.383  1.00 34.00           H
ATOM   2617  N   ALA A 178      -5.351-119.170  60.521  1.00 25.31           N
ATOM   2618  H   ALA A 178      -5.760-119.197  59.600  1.00 25.31           H
ATOM   2619  CA  ALA A 178      -4.332-118.164  60.801  1.00 25.31           C
ATOM   2620  HA  ALA A 178      -3.406-118.696  61.026  1.00 25.31           H
ATOM   2621  C   ALA A 178      -4.619-117.264  62.027  1.00 25.31           C
ATOM   2622  O   ALA A 178      -3.722-117.082  62.855  1.00 25.31           O
ATOM   2623  CB  ALA A 178      -4.102-117.327  59.527  1.00 25.31           C
ATOM   2624 1HB  ALA A 178      -3.694-117.959  58.736  1.00 25.31           H
ATOM   2625 2HB  ALA A 178      -3.399-116.520  59.732  1.00 25.31           H
ATOM   2626 3HB  ALA A 178      -5.038-116.883  59.188  1.00 25.31           H
ATOM   2627  N   PRO A 179      -5.849-116.728  62.198  1.00  6.79           N
ATOM   2628  CA  PRO A 179      -6.010-115.960  63.442  1.00  6.79           C
ATOM   2629  HA  PRO A 179      -5.330-115.107  63.453  1.00  6.79           H
ATOM   2630  C   PRO A 179      -5.843-116.778  64.716  1.00  6.79           C
ATOM   2631  O   PRO A 179      -5.325-116.289  65.713  1.00  6.79           O
ATOM   2632  CB  PRO A 179      -7.463-115.489  63.365  1.00  6.79           C
ATOM   2633 1HB  PRO A 179      -8.120-116.198  63.867  1.00  6.79           H
ATOM   2634 2HB  PRO A 179      -7.575-114.503  63.802  1.00  6.79           H
ATOM   2635  CG  PRO A 179      -7.757-115.454  61.939  1.00  6.79           C
ATOM   2636 1HG  PRO A 179      -8.831-115.477  61.764  1.00  6.79           H
ATOM   2637 2HG  PRO A 179      -7.308-114.569  61.485  1.00  6.79           H
ATOM   2638  CD  PRO A 179      -7.107-116.695  61.428  1.00  6.79           C
ATOM   2639 1HD  PRO A 179      -7.718-117.569  61.649  1.00  6.79           H
ATOM   2640 2HD  PRO A 179      -6.917-116.617  60.359  1.00  6.79           H
ATOM   2641  N   LEU A 180      -6.279-118.031  64.702  1.00 -1.56           N
ATOM   2642  H   LEU A 180      -6.703-118.416  63.870  1.00 -1.56           H
ATOM   2643  CA  LEU A 180      -6.143-118.871  65.885  1.00 -1.56           C
ATOM   2644  HA  LEU A 180      -6.511-118.327  66.754  1.00 -1.56           H
ATOM   2645  C   LEU A 180      -4.678-119.198  66.124  1.00 -1.56           C
ATOM   2646  O   LEU A 180      -4.249-119.234  67.258  1.00 -1.56           O
ATOM   2647  CB  LEU A 180      -6.957-120.156  65.741  1.00 -1.56           C
ATOM   2648 1HB  LEU A 180      -7.991-119.882  65.533  1.00 -1.56           H
ATOM   2649 2HB  LEU A 180      -6.569-120.706  64.886  1.00 -1.56           H
ATOM   2650  CG  LEU A 180      -6.937-121.112  66.945  1.00 -1.56           C
ATOM   2651  HG  LEU A 180      -5.921-121.481  67.075  1.00 -1.56           H
ATOM   2652  CD1 LEU A 180      -7.379-120.476  68.268  1.00 -1.56           C
ATOM   2653 1HD1 LEU A 180      -7.455-121.241  69.041  1.00 -1.56           H
ATOM   2654 2HD1 LEU A 180      -8.343-119.986  68.154  1.00 -1.56           H
ATOM   2655 3HD1 LEU A 180      -6.636-119.748  68.596  1.00 -1.56           H
ATOM   2656  CD2 LEU A 180      -7.824-122.297  66.627  1.00 -1.56           C
ATOM   2657 1HD2 LEU A 180      -7.767-123.013  67.444  1.00 -1.56           H
ATOM   2658 2HD2 LEU A 180      -7.477-122.785  65.716  1.00 -1.56           H
ATOM   2659 3HD2 LEU A 180      -8.859-121.980  66.500  1.00 -1.56           H
ATOM   2660  N   ALA A 181      -3.891-119.365  65.072  1.00  5.91           N
ATOM   2661  H   ALA A 181      -4.286-119.339  64.139  1.00  5.91           H
ATOM   2662  CA  ALA A 181      -2.460-119.602  65.225  1.00  5.91           C
ATOM   2663  HA  ALA A 181      -2.319-120.494  65.837  1.00  5.91           H
ATOM   2664  C   ALA A 181      -1.769-118.423  65.944  1.00  5.91           C
ATOM   2665  O   ALA A 181      -0.854-118.623  66.747  1.00  5.91           O
ATOM   2666  CB  ALA A 181      -1.851-119.859  63.840  1.00  5.91           C
ATOM   2667 1HB  ALA A 181      -2.355-120.706  63.370  1.00  5.91           H
ATOM   2668 2HB  ALA A 181      -0.793-120.092  63.943  1.00  5.91           H
ATOM   2669 3HB  ALA A 181      -1.964-118.975  63.211  1.00  5.91           H
ATOM   2670  N   ILE A 182      -2.233-117.203  65.698  1.00  2.00           N
ATOM   2671  H   ILE A 182      -2.953-117.079  64.996  1.00  2.00           H
ATOM   2672  CA  ILE A 182      -1.741-116.025  66.427  1.00  2.00           C
ATOM   2673  HA  ILE A 182      -0.653-116.067  66.471  1.00  2.00           H
ATOM   2674  C   ILE A 182      -2.268-116.055  67.869  1.00  2.00           C
ATOM   2675  O   ILE A 182      -1.518-115.836  68.818  1.00  2.00           O
ATOM   2676  CB  ILE A 182      -2.147-114.691  65.714  1.00  2.00           C
ATOM   2677  HB  ILE A 182      -3.232-114.659  65.624  1.00  2.00           H
ATOM   2678  CG1 ILE A 182      -1.529-114.645  64.299  1.00  2.00           C
ATOM   2679 1HG1 ILE A 182      -0.447-114.548  64.397  1.00  2.00           H
ATOM   2680 2HG1 ILE A 182      -1.728-115.588  63.796  1.00  2.00           H
ATOM   2681  CG2 ILE A 182      -1.686-113.458  66.537  1.00  2.00           C
ATOM   2682 1HG2 ILE A 182      -1.994-112.533  66.049  1.00  2.00           H
ATOM   2683 2HG2 ILE A 182      -0.600-113.463  66.646  1.00  2.00           H
ATOM   2684 3HG2 ILE A 182      -2.136-113.477  67.529  1.00  2.00           H
ATOM   2685  CD1 ILE A 182      -2.039-113.520  63.374  1.00  2.00           C
ATOM   2686 1HD1 ILE A 182      -1.602-113.645  62.383  1.00  2.00           H
ATOM   2687 2HD1 ILE A 182      -1.749-112.545  63.766  1.00  2.00           H
ATOM   2688 3HD1 ILE A 182      -3.126-113.572  63.293  1.00  2.00           H
ATOM   2689  N   GLY A 183      -3.540-116.381  68.058  1.00-17.02           N
ATOM   2690  H   GLY A 183      -4.137-116.567  67.259  1.00-17.02           H
ATOM   2691  CA  GLY A 183      -4.099-116.463  69.402  1.00-17.02           C
ATOM   2692 1HA  GLY A 183      -3.987-115.492  69.886  1.00-17.02           H
ATOM   2693 2HA  GLY A 183      -5.161-116.693  69.337  1.00-17.02           H
ATOM   2694  C   GLY A 183      -3.442-117.508  70.285  1.00-17.02           C
ATOM   2695  O   GLY A 183      -3.173-117.259  71.458  1.00-17.02           O
ATOM   2696  N   LEU A 184      -3.094-118.650  69.710  1.00-12.21           N
ATOM   2697  H   LEU A 184      -3.352-118.809  68.741  1.00-12.21           H
ATOM   2698  CA  LEU A 184      -2.365-119.698  70.421  1.00-12.21           C
ATOM   2699  HA  LEU A 184      -2.917-119.983  71.316  1.00-12.21           H
ATOM   2700  C   LEU A 184      -1.004-119.182  70.855  1.00-12.21           C
ATOM   2701  O   LEU A 184      -0.551-119.483  71.950  1.00-12.21           O
ATOM   2702  CB  LEU A 184      -2.163-120.928  69.525  1.00-12.21           C
ATOM   2703 1HB  LEU A 184      -1.767-120.582  68.571  1.00-12.21           H
ATOM   2704 2HB  LEU A 184      -1.396-121.550  69.985  1.00-12.21           H
ATOM   2705  CG  LEU A 184      -3.376-121.829  69.239  1.00-12.21           C
ATOM   2706  HG  LEU A 184      -4.188-121.215  68.859  1.00-12.21           H
ATOM   2707  CD1 LEU A 184      -3.018-122.858  68.167  1.00-12.21           C
ATOM   2708 1HD1 LEU A 184      -3.890-123.467  67.935  1.00-12.21           H
ATOM   2709 2HD1 LEU A 184      -2.199-123.495  68.506  1.00-12.21           H
ATOM   2710 3HD1 LEU A 184      -2.708-122.344  67.257  1.00-12.21           H
ATOM   2711  CD2 LEU A 184      -3.876-122.553  70.491  1.00-12.21           C
ATOM   2712 1HD2 LEU A 184      -4.729-123.180  70.236  1.00-12.21           H
ATOM   2713 2HD2 LEU A 184      -4.204-121.821  71.229  1.00-12.21           H
ATOM   2714 3HD2 LEU A 184      -3.084-123.168  70.918  1.00-12.21           H
ATOM   2715  N   SER A 185      -0.370-118.356  70.038  1.00  3.34           N
ATOM   2716  H   SER A 185      -0.779-118.115  69.144  1.00  3.34           H
ATOM   2717  CA  SER A 185       0.915-117.780  70.419  1.00  3.34           C
ATOM   2718  HA  SER A 185       1.582-118.593  70.703  1.00  3.34           H
ATOM   2719  C   SER A 185       0.769-116.834  71.606  1.00  3.34           C
ATOM   2720  O   SER A 185       1.629-116.806  72.482  1.00  3.34           O
ATOM   2721  CB  SER A 185       1.528-117.022  69.245  1.00  3.34           C
ATOM   2722 1HB  SER A 185       1.503-117.663  68.365  1.00  3.34           H
ATOM   2723 2HB  SER A 185       0.939-116.128  69.044  1.00  3.34           H
ATOM   2724  OG  SER A 185       2.872-116.653  69.504  1.00  3.34           O
ATOM   2725  HG  SER A 185       2.922-116.250  70.377  1.00  3.34           H
ATOM   2726  N   ILE A 186      -0.320-116.078  71.665  1.00  1.14           N
ATOM   2727  H   ILE A 186      -0.999-116.121  70.911  1.00  1.14           H
ATOM   2728  CA  ILE A 186      -0.568-115.190  72.806  1.00  1.14           C
ATOM   2729  HA  ILE A 186       0.304-114.561  72.974  1.00  1.14           H
ATOM   2730  C   ILE A 186      -0.788-116.064  74.041  1.00  1.14           C
ATOM   2731  O   ILE A 186      -0.181-115.819  75.080  1.00  1.14           O
ATOM   2732  CB  ILE A 186      -1.830-114.299  72.597  1.00  1.14           C
ATOM   2733  HB  ILE A 186      -2.641-114.980  72.372  1.00  1.14           H
ATOM   2734  CG1 ILE A 186      -1.698-113.358  71.384  1.00  1.14           C
ATOM   2735 1HG1 ILE A 186      -1.226-113.894  70.564  1.00  1.14           H
ATOM   2736 2HG1 ILE A 186      -2.706-113.107  71.062  1.00  1.14           H
ATOM   2737  CG2 ILE A 186      -2.218-113.507  73.884  1.00  1.14           C
ATOM   2738 1HG2 ILE A 186      -3.063-112.852  73.669  1.00  1.14           H
ATOM   2739 2HG2 ILE A 186      -1.378-112.921  74.247  1.00  1.14           H
ATOM   2740 3HG2 ILE A 186      -2.523-114.201  74.670  1.00  1.14           H
ATOM   2741  CD1 ILE A 186      -0.943-112.033  71.602  1.00  1.14           C
ATOM   2742 1HD1 ILE A 186      -0.837-111.525  70.643  1.00  1.14           H
ATOM   2743 2HD1 ILE A 186       0.048-112.230  72.009  1.00  1.14           H
ATOM   2744 3HD1 ILE A 186      -1.496-111.381  72.275  1.00  1.14           H
ATOM   2745  N   THR A 187      -1.621-117.093  73.930  1.00-19.83           N
ATOM   2746  H   THR A 187      -2.099-117.259  73.047  1.00-19.83           H
ATOM   2747  CA  THR A 187      -1.916-117.982  75.058  1.00-19.83           C
ATOM   2748  HA  THR A 187      -2.292-117.380  75.884  1.00-19.83           H
ATOM   2749  C   THR A 187      -0.663-118.709  75.544  1.00-19.83           C
ATOM   2750  O   THR A 187      -0.451-118.833  76.743  1.00-19.83           O
ATOM   2751  CB  THR A 187      -3.009-119.012  74.664  1.00-19.83           C
ATOM   2752  HB  THR A 187      -2.639-119.640  73.854  1.00-19.83           H
ATOM   2753  OG1 THR A 187      -4.174-118.308  74.228  1.00-19.83           O
ATOM   2754  HG1 THR A 187      -4.473-117.760  74.966  1.00-19.83           H
ATOM   2755  CG2 THR A 187      -3.454-119.891  75.819  1.00-19.83           C
ATOM   2756 1HG2 THR A 187      -4.228-120.574  75.471  1.00-19.83           H
ATOM   2757 2HG2 THR A 187      -3.856-119.279  76.625  1.00-19.83           H
ATOM   2758 3HG2 THR A 187      -2.614-120.475  76.194  1.00-19.83           H
ATOM   2759  N   GLY A 188       0.205-119.138  74.638  1.00 -5.97           N
ATOM   2760  H   GLY A 188      -0.003-119.035  73.645  1.00 -5.97           H
ATOM   2761  CA  GLY A 188       1.444-119.787  75.039  1.00 -5.97           C
ATOM   2762 1HA  GLY A 188       1.209-120.621  75.701  1.00 -5.97           H
ATOM   2763 2HA  GLY A 188       1.954-120.172  74.156  1.00 -5.97           H
ATOM   2764  C   GLY A 188       2.375-118.843  75.772  1.00 -5.97           C
ATOM   2765  O   GLY A 188       2.987-119.218  76.763  1.00 -5.97           O
ATOM   2766  N   CYS A 189       2.456-117.595  75.334  1.00 -5.68           N
ATOM   2767  H   CYS A 189       1.928-117.308  74.518  1.00 -5.68           H
ATOM   2768  CA  CYS A 189       3.295-116.611  76.017  1.00 -5.68           C
ATOM   2769  HA  CYS A 189       4.279-117.044  76.203  1.00 -5.68           H
ATOM   2770  C   CYS A 189       2.690-116.201  77.362  1.00 -5.68           C
ATOM   2771  O   CYS A 189       3.398-115.832  78.295  1.00 -5.68           O
ATOM   2772  CB  CYS A 189       3.452-115.382  75.129  1.00 -5.68           C
ATOM   2773 1HB  CYS A 189       2.462-114.988  74.901  1.00 -5.68           H
ATOM   2774 2HB  CYS A 189       4.004-114.621  75.681  1.00 -5.68           H
ATOM   2775  SG  CYS A 189       4.319-115.733  73.579  1.00 -5.68           S
ATOM   2776  HG  CYS A 189       3.341-116.468  73.031  1.00 -5.68           H
ATOM   2777  N   HIS A 190       1.374-116.289  77.471  1.00 34.19           N
ATOM   2778  H   HIS A 190       0.818-116.525  76.656  1.00 34.19           H
ATOM   2779  CA  HIS A 190       0.694-116.041  78.738  1.00 34.19           C
ATOM   2780  HA  HIS A 190       1.084-115.132  79.184  1.00 34.19           H
ATOM   2781  C   HIS A 190       0.947-117.161  79.735  1.00 34.19           C
ATOM   2782  O   HIS A 190       1.399-116.913  80.849  1.00 34.19           O
ATOM   2783  CB  HIS A 190      -0.803-115.852  78.514  1.00 34.19           C
ATOM   2784 1HB  HIS A 190      -1.100-116.312  77.575  1.00 34.19           H
ATOM   2785 2HB  HIS A 190      -1.321-116.353  79.327  1.00 34.19           H
ATOM   2786  CG  HIS A 190      -1.223-114.419  78.531  1.00 34.19           C
ATOM   2787  ND1 HIS A 190      -2.262-113.958  79.306  1.00 34.19           N
ATOM   2788  CD2 HIS A 190      -0.670-113.337  77.926  1.00 34.19           C
ATOM   2789  HD2 HIS A 190       0.141-113.385  77.214  1.00 34.19           H
ATOM   2790  CE1 HIS A 190      -2.154-112.599  79.294  1.00 34.19           C
ATOM   2791  HE1 HIS A 190      -2.755-111.938  79.905  1.00 34.19           H
ATOM   2792  NE2 HIS A 190      -1.197-112.182  78.438  1.00 34.19           N
ATOM   2793  HE2 HIS A 190      -0.873-111.233  78.293  1.00 34.19           H
ATOM   2794  N   LEU A 191       0.756-118.401  79.314  1.00  3.82           N
ATOM   2795  H   LEU A 191       0.409-118.566  78.373  1.00  3.82           H
ATOM   2796  CA  LEU A 191       1.025-119.549  80.180  1.00  3.82           C
ATOM   2797  HA  LEU A 191       0.505-119.418  81.130  1.00  3.82           H
ATOM   2798  C   LEU A 191       2.514-119.630  80.489  1.00  3.82           C
ATOM   2799  O   LEU A 191       2.907-120.101  81.535  1.00  3.82           O
ATOM   2800  CB  LEU A 191       0.546-120.844  79.517  1.00  3.82           C
ATOM   2801 1HB  LEU A 191       0.996-120.894  78.525  1.00  3.82           H
ATOM   2802 2HB  LEU A 191       0.923-121.683  80.100  1.00  3.82           H
ATOM   2803  CG  LEU A 191      -0.974-121.017  79.373  1.00  3.82           C
ATOM   2804  HG  LEU A 191      -1.384-120.106  78.944  1.00  3.82           H
ATOM   2805  CD1 LEU A 191      -1.295-122.155  78.413  1.00  3.82           C
ATOM   2806 1HD1 LEU A 191      -2.375-122.238  78.295  1.00  3.82           H
ATOM   2807 2HD1 LEU A 191      -0.910-123.096  78.808  1.00  3.82           H
ATOM   2808 3HD1 LEU A 191      -0.844-121.954  77.442  1.00  3.82           H
ATOM   2809  CD2 LEU A 191      -1.659-121.267  80.720  1.00  3.82           C
ATOM   2810 1HD2 LEU A 191      -2.732-121.385  80.579  1.00  3.82           H
ATOM   2811 2HD2 LEU A 191      -1.492-120.426  81.393  1.00  3.82           H
ATOM   2812 3HD2 LEU A 191      -1.266-122.174  81.183  1.00  3.82           H
ATOM   2813  N   GLY A 192       3.355-119.111  79.611  1.00 24.55           N
ATOM   2814  H   GLY A 192       3.027-118.817  78.700  1.00 24.55           H
ATOM   2815  CA  GLY A 192       4.758-118.969  79.949  1.00 24.55           C
ATOM   2816 1HA  GLY A 192       5.144-119.936  80.270  1.00 24.55           H
ATOM   2817 2HA  GLY A 192       5.301-118.665  79.055  1.00 24.55           H
ATOM   2818  C   GLY A 192       5.059-117.958  81.043  1.00 24.55           C
ATOM   2819  O   GLY A 192       5.990-118.189  81.803  1.00 24.55           O
ATOM   2820  N   ALA A 193       4.352-116.832  81.116  1.00 12.96           N
ATOM   2821  H   ALA A 193       3.522-116.719  80.548  1.00 12.96           H
ATOM   2822  CA  ALA A 193       4.834-115.700  81.912  1.00 12.96           C
ATOM   2823  HA  ALA A 193       5.503-116.120  82.654  1.00 12.96           H
ATOM   2824  C   ALA A 193       3.872-114.803  82.729  1.00 12.96           C
ATOM   2825  O   ALA A 193       4.349-113.806  83.278  1.00 12.96           O
ATOM   2826  CB  ALA A 193       5.726-114.830  80.997  1.00 12.96           C
ATOM   2827 1HB  ALA A 193       6.536-115.438  80.593  1.00 12.96           H
ATOM   2828 2HB  ALA A 193       6.158-114.005  81.565  1.00 12.96           H
ATOM   2829 3HB  ALA A 193       5.140-114.427  80.174  1.00 12.96           H
ATOM   2830  N   ILE A 194       2.583-115.102  82.897  1.00  4.25           N
ATOM   2831  H   ILE A 194       2.181-115.915  82.440  1.00  4.25           H
ATOM   2832  CA  ILE A 194       1.722-114.209  83.709  1.00  4.25           C
ATOM   2833  HA  ILE A 194       1.750-113.217  83.263  1.00  4.25           H
ATOM   2834  C   ILE A 194       2.279-114.103  85.134  1.00  4.25           C
ATOM   2835  O   ILE A 194       2.410-113.014  85.690  1.00  4.25           O
ATOM   2836  CB  ILE A 194       0.223-114.658  83.815  1.00  4.25           C
ATOM   2837  HB  ILE A 194       0.194-115.658  84.245  1.00  4.25           H
ATOM   2838  CG1 ILE A 194      -0.479-114.683  82.446  1.00  4.25           C
ATOM   2839 1HG1 ILE A 194      -0.800-113.671  82.197  1.00  4.25           H
ATOM   2840 2HG1 ILE A 194       0.226-114.992  81.684  1.00  4.25           H
ATOM   2841  CG2 ILE A 194      -0.594-113.696  84.726  1.00  4.25           C
ATOM   2842 1HG2 ILE A 194      -1.641-114.001  84.764  1.00  4.25           H
ATOM   2843 2HG2 ILE A 194      -0.537-112.673  84.351  1.00  4.25           H
ATOM   2844 3HG2 ILE A 194      -0.214-113.720  85.748  1.00  4.25           H
ATOM   2845  CD1 ILE A 194      -1.704-115.631  82.397  1.00  4.25           C
ATOM   2846 1HD1 ILE A 194      -2.166-115.581  81.413  1.00  4.25           H
ATOM   2847 2HD1 ILE A 194      -2.444-115.340  83.143  1.00  4.25           H
ATOM   2848 3HD1 ILE A 194      -1.387-116.658  82.585  1.00  4.25           H
ATOM   2849  N   LYS A 195       2.720-115.228  85.681  1.00 -9.92           N
ATOM   2850  H   LYS A 195       2.638-116.083  85.151  1.00 -9.92           H
ATOM   2851  CA  LYS A 195       3.295-115.298  87.032  1.00 -9.92           C
ATOM   2852  HA  LYS A 195       2.625-114.792  87.729  1.00 -9.92           H
ATOM   2853  C   LYS A 195       4.674-114.644  87.193  1.00 -9.92           C
ATOM   2854  O   LYS A 195       5.230-114.625  88.292  1.00 -9.92           O
ATOM   2855  CB  LYS A 195       3.404-116.775  87.430  1.00 -9.92           C
ATOM   2856 1HB  LYS A 195       4.080-117.264  86.727  1.00 -9.92           H
ATOM   2857 2HB  LYS A 195       3.849-116.841  88.421  1.00 -9.92           H
ATOM   2858  CG  LYS A 195       2.087-117.555  87.446  1.00 -9.92           C
ATOM   2859 1HG  LYS A 195       1.604-117.488  86.474  1.00 -9.92           H
ATOM   2860 2HG  LYS A 195       2.321-118.598  87.626  1.00 -9.92           H
ATOM   2861  CD  LYS A 195       1.102-117.107  88.519  1.00 -9.92           C
ATOM   2862 1HD  LYS A 195       1.614-117.034  89.479  1.00 -9.92           H
ATOM   2863 2HD  LYS A 195       0.679-116.137  88.255  1.00 -9.92           H
ATOM   2864  CE  LYS A 195      -0.001-118.146  88.626  1.00 -9.92           C
ATOM   2865 1HE  LYS A 195      -0.454-118.295  87.645  1.00 -9.92           H
ATOM   2866 2HE  LYS A 195       0.447-119.093  88.936  1.00 -9.92           H
ATOM   2867  NZ  LYS A 195      -1.080-117.791  89.604  1.00 -9.92           N
ATOM   2868 1HZ  LYS A 195      -1.504-118.646  89.951  1.00 -9.92           H
ATOM   2869 2HZ  LYS A 195      -1.786-117.228  89.151  1.00 -9.92           H
ATOM   2870 3HZ  LYS A 195      -0.699-117.263  90.380  1.00 -9.92           H
ATOM   2871  N   TYR A 196       5.225-114.138  86.099  1.00  0.97           N
ATOM   2872  H   TYR A 196       4.702-114.164  85.236  1.00  0.97           H
ATOM   2873  CA  TYR A 196       6.554-113.529  86.084  1.00  0.97           C
ATOM   2874  HA  TYR A 196       7.009-113.614  87.071  1.00  0.97           H
ATOM   2875  C   TYR A 196       6.496-112.048  85.708  1.00  0.97           C
ATOM   2876  O   TYR A 196       7.117-111.212  86.362  1.00  0.97           O
ATOM   2877  CB  TYR A 196       7.437-114.262  85.067  1.00  0.97           C
ATOM   2878 1HB  TYR A 196       6.974-114.183  84.084  1.00  0.97           H
ATOM   2879 2HB  TYR A 196       8.400-113.761  85.021  1.00  0.97           H
ATOM   2880  CG  TYR A 196       7.667-115.732  85.362  1.00  0.97           C
ATOM   2881  CD1 TYR A 196       6.730-116.708  84.962  1.00  0.97           C
ATOM   2882  HD1 TYR A 196       5.793-116.408  84.532  1.00  0.97           H
ATOM   2883  CD2 TYR A 196       8.844-116.167  86.005  1.00  0.97           C
ATOM   2884  HD2 TYR A 196       9.575-115.451  86.337  1.00  0.97           H
ATOM   2885  CE1 TYR A 196       7.008-118.087  85.102  1.00  0.97           C
ATOM   2886  HE1 TYR A 196       6.314-118.821  84.724  1.00  0.97           H
ATOM   2887  CE2 TYR A 196       9.089-117.548  86.212  1.00  0.97           C
ATOM   2888  HE2 TYR A 196       9.970-117.874  86.737  1.00  0.97           H
ATOM   2889  CZ  TYR A 196       8.199-118.489  85.705  1.00  0.97           C
ATOM   2890  OH  TYR A 196       8.517-119.816  85.770  1.00  0.97           O
ATOM   2891  HH  TYR A 196       7.908-120.354  85.248  1.00  0.97           H
ATOM   2892  N   THR A 197       5.783-111.723  84.635  1.00 -9.13           N
ATOM   2893  H   THR A 197       5.329-112.453  84.097  1.00 -9.13           H
ATOM   2894  CA  THR A 197       5.711-110.349  84.125  1.00 -9.13           C
ATOM   2895  HA  THR A 197       6.147-109.665  84.848  1.00 -9.13           H
ATOM   2896  C   THR A 197       4.310-109.861  83.787  1.00 -9.13           C
ATOM   2897  O   THR A 197       4.140-108.739  83.327  1.00 -9.13           O
ATOM   2898  CB  THR A 197       6.492-110.222  82.797  1.00 -9.13           C
ATOM   2899  HB  THR A 197       6.455-109.188  82.453  1.00 -9.13           H
ATOM   2900  OG1 THR A 197       5.891-111.072  81.815  1.00 -9.13           O
ATOM   2901  HG1 THR A 197       5.889-110.587  80.971  1.00 -9.13           H
ATOM   2902  CG2 THR A 197       7.941-110.642  82.943  1.00 -9.13           C
ATOM   2903 1HG2 THR A 197       8.483-110.352  82.044  1.00 -9.13           H
ATOM   2904 2HG2 THR A 197       8.007-111.723  83.064  1.00 -9.13           H
ATOM   2905 3HG2 THR A 197       8.387-110.149  83.806  1.00 -9.13           H
ATOM   2906  N   GLY A 198       3.307-110.716  83.918  1.00  0.58           N
ATOM   2907  H   GLY A 198       3.455-111.622  84.342  1.00  0.58           H
ATOM   2908  CA  GLY A 198       1.973-110.377  83.444  1.00  0.58           C
ATOM   2909 1HA  GLY A 198       1.245-110.975  83.992  1.00  0.58           H
ATOM   2910 2HA  GLY A 198       1.772-109.326  83.652  1.00  0.58           H
ATOM   2911  C   GLY A 198       1.770-110.621  81.957  1.00  0.58           C
ATOM   2912  O   GLY A 198       0.651-110.476  81.471  1.00  0.58           O
ATOM   2913  N   SER A 199       2.832-111.002  81.250  1.00 24.34           N
ATOM   2914  H   SER A 199       3.725-111.083  81.718  1.00 24.34           H
ATOM   2915  CA  SER A 199       2.795-111.308  79.814  1.00 24.34           C
ATOM   2916  HA  SER A 199       3.820-111.413  79.463  1.00 24.34           H
ATOM   2917  C   SER A 199       2.128-110.241  78.948  1.00 24.34           C
ATOM   2918  O   SER A 199       1.067-110.452  78.349  1.00 24.34           O
ATOM   2919  CB  SER A 199       2.102-112.643  79.568  1.00 24.34           C
ATOM   2920 1HB  SER A 199       1.082-112.591  79.945  1.00 24.34           H
ATOM   2921 2HB  SER A 199       2.079-112.839  78.496  1.00 24.34           H
ATOM   2922  OG  SER A 199       2.779-113.704  80.203  1.00 24.34           O
ATOM   2923  HG  SER A 199       3.082-114.326  79.527  1.00 24.34           H
ATOM   2924  N   SER A 200       2.734-109.072  78.848  1.00 -3.99           N
ATOM   2925  H   SER A 200       3.629-108.916  79.308  1.00 -3.99           H
ATOM   2926  CA  SER A 200       2.120-108.041  78.020  1.00 -3.99           C
ATOM   2927  HA  SER A 200       1.052-108.017  78.233  1.00 -3.99           H
ATOM   2928  C   SER A 200       2.308-108.331  76.533  1.00 -3.99           C
ATOM   2929  O   SER A 200       1.338-108.337  75.770  1.00 -3.99           O
ATOM   2930  CB  SER A 200       2.693-106.668  78.335  1.00 -3.99           C
ATOM   2931 1HB  SER A 200       2.539-106.445  79.391  1.00 -3.99           H
ATOM   2932 2HB  SER A 200       3.759-106.657  78.114  1.00 -3.99           H
ATOM   2933  OG  SER A 200       2.043-105.696  77.544  1.00 -3.99           O
ATOM   2934  HG  SER A 200       2.116-104.839  77.994  1.00 -3.99           H
ATOM   2935  N   MET A 201       3.564-108.510  76.130  1.00 27.27           N
ATOM   2936  H   MET A 201       4.297-108.519  76.848  1.00 27.27           H
ATOM   2937  CA  MET A 201       4.022-108.622  74.734  1.00 27.27           C
ATOM   2938  HA  MET A 201       5.109-108.642  74.774  1.00 27.27           H
ATOM   2939  C   MET A 201       3.632-107.456  73.827  1.00 27.27           C
ATOM   2940  O   MET A 201       3.743-107.530  72.601  1.00 27.27           O
ATOM   2941  CB  MET A 201       3.567-109.917  74.048  1.00 27.27           C
ATOM   2942 1HB  MET A 201       2.495-109.866  73.866  1.00 27.27           H
ATOM   2943 2HB  MET A 201       4.070-109.972  73.084  1.00 27.27           H
ATOM   2944  CG  MET A 201       3.888-111.190  74.787  1.00 27.27           C
ATOM   2945 1HG  MET A 201       4.134-111.959  74.054  1.00 27.27           H
ATOM   2946 2HG  MET A 201       4.765-111.002  75.398  1.00 27.27           H
ATOM   2947  SD  MET A 201       2.575-111.826  75.843  1.00 27.27           S
ATOM   2948  CE  MET A 201       1.393-112.382  74.675  1.00 27.27           C
ATOM   2949 1HE  MET A 201       0.923-111.524  74.197  1.00 27.27           H
ATOM   2950 2HE  MET A 201       0.639-112.980  75.186  1.00 27.27           H
ATOM   2951 3HE  MET A 201       1.886-112.997  73.920  1.00 27.27           H
ATOM   2952  N   ASN A 202       3.073-106.412  74.416  1.00 -6.03           N
ATOM   2953  H   ASN A 202       3.061-106.361  75.428  1.00 -6.03           H
ATOM   2954  CA  ASN A 202       2.327-105.410  73.676  1.00 -6.03           C
ATOM   2955  HA  ASN A 202       2.724-105.319  72.670  1.00 -6.03           H
ATOM   2956  C   ASN A 202       2.427-104.073  74.402  1.00 -6.03           C
ATOM   2957  O   ASN A 202       1.726-103.856  75.389  1.00 -6.03           O
ATOM   2958  CB  ASN A 202       0.871-105.885  73.594  1.00 -6.03           C
ATOM   2959 1HB  ASN A 202       0.858-106.889  73.173  1.00 -6.03           H
ATOM   2960 2HB  ASN A 202       0.462-105.943  74.597  1.00 -6.03           H
ATOM   2961  CG  ASN A 202      -0.001-104.994  72.749  1.00 -6.03           C
ATOM   2962  OD1 ASN A 202       0.198-103.794  72.646  1.00 -6.03           O
ATOM   2963  ND2 ASN A 202      -0.987-105.584  72.135  1.00 -6.03           N
ATOM   2964 1HD2 ASN A 202      -1.581-105.037  71.518  1.00 -6.03           H
ATOM   2965 2HD2 ASN A 202      -1.132-106.570  72.246  1.00 -6.03           H
ATOM   2966  N   PRO A 203       3.286-103.158  73.924  1.00-23.14           N
ATOM   2967  CA  PRO A 203       3.386-101.890  74.660  1.00-23.14           C
ATOM   2968  HA  PRO A 203       3.828-102.080  75.638  1.00-23.14           H
ATOM   2969  C   PRO A 203       2.079-101.125  74.870  1.00-23.14           C
ATOM   2970  O   PRO A 203       1.873-100.537  75.926  1.00-23.14           O
ATOM   2971  CB  PRO A 203       4.355-101.079  73.799  1.00-23.14           C
ATOM   2972 1HB  PRO A 203       3.805-100.454  73.099  1.00-23.14           H
ATOM   2973 2HB  PRO A 203       4.998-100.474  74.429  1.00-23.14           H
ATOM   2974  CG  PRO A 203       5.157-102.079  73.077  1.00-23.14           C
ATOM   2975 1HG  PRO A 203       5.559-101.657  72.158  1.00-23.14           H
ATOM   2976 2HG  PRO A 203       5.965-102.436  73.714  1.00-23.14           H
ATOM   2977  CD  PRO A 203       4.219-103.197  72.782  1.00-23.14           C
ATOM   2978 1HD  PRO A 203       3.694-103.020  71.847  1.00-23.14           H
ATOM   2979 2HD  PRO A 203       4.757-104.144  72.746  1.00-23.14           H
ATOM   2980  N   ALA A 204       1.159-101.168  73.911  1.00-11.66           N
ATOM   2981  H   ALA A 204       1.326-101.703  73.074  1.00-11.66           H
ATOM   2982  CA  ALA A 204      -0.115-100.470  74.062  1.00-11.66           C
ATOM   2983  HA  ALA A 204       0.091 -99.442  74.363  1.00-11.66           H
ATOM   2984  C   ALA A 204      -0.977-101.115  75.154  1.00-11.66           C
ATOM   2985  O   ALA A 204      -1.640-100.409  75.907  1.00-11.66           O
ATOM   2986  CB  ALA A 204      -0.873-100.436  72.727  1.00-11.66           C
ATOM   2987 1HB  ALA A 204      -0.294 -99.882  71.988  1.00-11.66           H
ATOM   2988 2HB  ALA A 204      -1.832 -99.935  72.868  1.00-11.66           H
ATOM   2989 3HB  ALA A 204      -1.053-101.450  72.368  1.00-11.66           H
ATOM   2990  N   ARG A 205      -0.937-102.440  75.268  1.00  9.56           N
ATOM   2991  H   ARG A 205      -0.320-102.959  74.654  1.00  9.56           H
ATOM   2992  CA  ARG A 205      -1.739-103.169  76.269  1.00  9.56           C
ATOM   2993  HA  ARG A 205      -2.798-102.961  76.106  1.00  9.56           H
ATOM   2994  C   ARG A 205      -1.403-102.695  77.671  1.00  9.56           C
ATOM   2995  O   ARG A 205      -2.290-102.567  78.492  1.00  9.56           O
ATOM   2996  CB  ARG A 205      -1.490-104.682  76.181  1.00  9.56           C
ATOM   2997 1HB  ARG A 205      -1.740-105.018  75.176  1.00  9.56           H
ATOM   2998 2HB  ARG A 205      -0.427-104.849  76.345  1.00  9.56           H
ATOM   2999  CG  ARG A 205      -2.245-105.549  77.201  1.00  9.56           C
ATOM   3000 1HG  ARG A 205      -2.036-105.180  78.204  1.00  9.56           H
ATOM   3001 2HG  ARG A 205      -3.317-105.483  77.020  1.00  9.56           H
ATOM   3002  CD  ARG A 205      -1.803-107.013  77.149  1.00  9.56           C
ATOM   3003 1HD  ARG A 205      -0.714-107.052  77.218  1.00  9.56           H
ATOM   3004 2HD  ARG A 205      -2.219-107.521  78.021  1.00  9.56           H
ATOM   3005  NE  ARG A 205      -2.242-107.732  75.941  1.00  9.56           N
ATOM   3006  HE  ARG A 205      -2.823-107.220  75.302  1.00  9.56           H
ATOM   3007  CZ  ARG A 205      -1.973-109.002  75.658  1.00  9.56           C
ATOM   3008  NH1 ARG A 205      -2.552-109.559  74.630  1.00  9.56           N
ATOM   3009 1HH1 ARG A 205      -3.208-109.039  74.079  1.00  9.56           H
ATOM   3010 2HH1 ARG A 205      -2.341-110.515  74.405  1.00  9.56           H
ATOM   3011  NH2 ARG A 205      -1.163-109.752  76.355  1.00  9.56           N
ATOM   3012 1HH2 ARG A 205      -0.593-109.333  77.079  1.00  9.56           H
ATOM   3013 2HH2 ARG A 205      -1.054-110.726  76.147  1.00  9.56           H
ATOM   3014  N   THR A 206      -0.138-102.417  77.938  1.00  1.11           N
ATOM   3015  H   THR A 206       0.576-102.598  77.244  1.00  1.11           H
ATOM   3016  CA  THR A 206       0.254-101.874  79.237  1.00  1.11           C
ATOM   3017  HA  THR A 206      -0.321-102.370  80.019  1.00  1.11           H
ATOM   3018  C   THR A 206      -0.008-100.365  79.316  1.00  1.11           C
ATOM   3019  O   THR A 206      -0.426 -99.841  80.348  1.00  1.11           O
ATOM   3020  CB  THR A 206       1.747-102.164  79.470  1.00  1.11           C
ATOM   3021  HB  THR A 206       2.348-101.564  78.786  1.00  1.11           H
ATOM   3022  OG1 THR A 206       1.986-103.550  79.221  1.00  1.11           O
ATOM   3023  HG1 THR A 206       1.973-104.008  80.074  1.00  1.11           H
ATOM   3024  CG2 THR A 206       2.167-101.911  80.890  1.00  1.11           C
ATOM   3025 1HG2 THR A 206       3.240-102.049  80.983  1.00  1.11           H
ATOM   3026 2HG2 THR A 206       1.654-102.594  81.565  1.00  1.11           H
ATOM   3027 3HG2 THR A 206       1.919-100.894  81.175  1.00  1.11           H
ATOM   3028  N   PHE A 207       0.225 -99.655  78.219  1.00-14.52           N
ATOM   3029  H   PHE A 207       0.558-100.122  77.383  1.00-14.52           H
ATOM   3030  CA  PHE A 207       0.065 -98.199  78.178  1.00-14.52           C
ATOM   3031  HA  PHE A 207       0.725 -97.760  78.919  1.00-14.52           H
ATOM   3032  C   PHE A 207      -1.339 -97.717  78.506  1.00-14.52           C
ATOM   3033  O   PHE A 207      -1.500 -96.760  79.254  1.00-14.52           O
ATOM   3034  CB  PHE A 207       0.492 -97.678  76.807  1.00-14.52           C
ATOM   3035 1HB  PHE A 207       1.463 -98.111  76.575  1.00-14.52           H
ATOM   3036 2HB  PHE A 207      -0.224 -98.004  76.054  1.00-14.52           H
ATOM   3037  CG  PHE A 207       0.635 -96.185  76.741  1.00-14.52           C
ATOM   3038  CD1 PHE A 207       1.734 -95.560  77.357  1.00-14.52           C
ATOM   3039  HD1 PHE A 207       2.464 -96.154  77.888  1.00-14.52           H
ATOM   3040  CD2 PHE A 207      -0.305 -95.399  76.052  1.00-14.52           C
ATOM   3041  HD2 PHE A 207      -1.157 -95.865  75.577  1.00-14.52           H
ATOM   3042  CE1 PHE A 207       1.897 -94.157  77.299  1.00-14.52           C
ATOM   3043  HE1 PHE A 207       2.736 -93.688  77.794  1.00-14.52           H
ATOM   3044  CE2 PHE A 207      -0.139 -93.992  75.963  1.00-14.52           C
ATOM   3045  HE2 PHE A 207      -0.851 -93.395  75.413  1.00-14.52           H
ATOM   3046  CZ  PHE A 207       0.956 -93.371  76.605  1.00-14.52           C
ATOM   3047  HZ  PHE A 207       1.076 -92.298  76.561  1.00-14.52           H
ATOM   3048  N   GLY A 208      -2.352 -98.399  77.994  1.00 22.38           N
ATOM   3049  H   GLY A 208      -2.170 -99.209  77.408  1.00 22.38           H
ATOM   3050  CA  GLY A 208      -3.723 -98.001  78.273  1.00 22.38           C
ATOM   3051 1HA  GLY A 208      -3.877 -97.014  77.844  1.00 22.38           H
ATOM   3052 2HA  GLY A 208      -4.399 -98.698  77.784  1.00 22.38           H
ATOM   3053  C   GLY A 208      -4.101 -97.915  79.742  1.00 22.38           C
ATOM   3054  O   GLY A 208      -4.405 -96.818  80.221  1.00 22.38           O
ATOM   3055  N   PRO A 209      -4.063 -99.019  80.506  1.00  8.65           N
ATOM   3056  CA  PRO A 209      -4.425 -98.875  81.919  1.00  8.65           C
ATOM   3057  HA  PRO A 209      -5.405 -98.408  82.007  1.00  8.65           H
ATOM   3058  C   PRO A 209      -3.438 -98.065  82.741  1.00  8.65           C
ATOM   3059  O   PRO A 209      -3.832 -97.515  83.759  1.00  8.65           O
ATOM   3060  CB  PRO A 209      -4.503-100.325  82.398  1.00  8.65           C
ATOM   3061 1HB  PRO A 209      -4.238-100.405  83.452  1.00  8.65           H
ATOM   3062 2HB  PRO A 209      -5.504-100.718  82.226  1.00  8.65           H
ATOM   3063  CG  PRO A 209      -3.540-101.036  81.546  1.00  8.65           C
ATOM   3064 1HG  PRO A 209      -2.524-100.853  81.894  1.00  8.65           H
ATOM   3065 2HG  PRO A 209      -3.752-102.105  81.524  1.00  8.65           H
ATOM   3066  CD  PRO A 209      -3.750-100.423  80.193  1.00  8.65           C
ATOM   3067 1HD  PRO A 209      -2.840-100.495  79.602  1.00  8.65           H
ATOM   3068 2HD  PRO A 209      -4.588-100.896  79.681  1.00  8.65           H
ATOM   3069  N   ALA A 210      -2.194 -97.910  82.307  1.00-17.01           N
ATOM   3070  H   ALA A 210      -1.870 -98.399  81.483  1.00-17.01           H
ATOM   3071  CA  ALA A 210      -1.275 -97.021  83.008  1.00-17.01           C
ATOM   3072  HA  ALA A 210      -1.228 -97.323  84.056  1.00-17.01           H
ATOM   3073  C   ALA A 210      -1.754 -95.566  82.946  1.00-17.01           C
ATOM   3074  O   ALA A 210      -1.726 -94.854  83.944  1.00-17.01           O
ATOM   3075  CB  ALA A 210       0.101 -97.147  82.408  1.00-17.01           C
ATOM   3076 1HB  ALA A 210       0.410 -98.190  82.438  1.00-17.01           H
ATOM   3077 2HB  ALA A 210       0.801 -96.555  82.996  1.00-17.01           H
ATOM   3078 3HB  ALA A 210       0.102 -96.789  81.378  1.00-17.01           H
ATOM   3079  N   VAL A 211      -2.244 -95.135  81.791  1.00-20.57           N
ATOM   3080  H   VAL A 211      -2.235 -95.750  80.982  1.00-20.57           H
ATOM   3081  CA  VAL A 211      -2.793 -93.783  81.651  1.00-20.57           C
ATOM   3082  HA  VAL A 211      -2.059 -93.059  81.999  1.00-20.57           H
ATOM   3083  C   VAL A 211      -4.037 -93.634  82.525  1.00-20.57           C
ATOM   3084  O   VAL A 211      -4.222 -92.616  83.197  1.00-20.57           O
ATOM   3085  CB  VAL A 211      -3.137 -93.476  80.159  1.00-20.57           C
ATOM   3086  HB  VAL A 211      -3.760 -94.280  79.773  1.00-20.57           H
ATOM   3087  CG1 VAL A 211      -3.907 -92.163  79.996  1.00-20.57           C
ATOM   3088 1HG1 VAL A 211      -4.048 -91.944  78.937  1.00-20.57           H
ATOM   3089 2HG1 VAL A 211      -3.354 -91.347  80.463  1.00-20.57           H
ATOM   3090 3HG1 VAL A 211      -4.888 -92.244  80.462  1.00-20.57           H
ATOM   3091  CG2 VAL A 211      -1.853 -93.397  79.322  1.00-20.57           C
ATOM   3092 1HG2 VAL A 211      -2.103 -93.247  78.273  1.00-20.57           H
ATOM   3093 2HG2 VAL A 211      -1.287 -94.321  79.406  1.00-20.57           H
ATOM   3094 3HG2 VAL A 211      -1.228 -92.571  79.663  1.00-20.57           H
ATOM   3095  N   VAL A 212      -4.893 -94.643  82.534  1.00 -4.74           N
ATOM   3096  H   VAL A 212      -4.698 -95.470  81.980  1.00 -4.74           H
ATOM   3097  CA  VAL A 212      -6.149 -94.563  83.284  1.00 -4.74           C
ATOM   3098  HA  VAL A 212      -6.602 -93.594  83.076  1.00 -4.74           H
ATOM   3099  C   VAL A 212      -5.930 -94.635  84.804  1.00 -4.74           C
ATOM   3100  O   VAL A 212      -6.564 -93.890  85.548  1.00 -4.74           O
ATOM   3101  CB  VAL A 212      -7.136 -95.657  82.775  1.00 -4.74           C
ATOM   3102  HB  VAL A 212      -6.692 -96.639  82.940  1.00 -4.74           H
ATOM   3103  CG1 VAL A 212      -8.491 -95.598  83.489  1.00 -4.74           C
ATOM   3104 1HG1 VAL A 212      -9.147 -96.372  83.092  1.00 -4.74           H
ATOM   3105 2HG1 VAL A 212      -8.955 -94.623  83.338  1.00 -4.74           H
ATOM   3106 3HG1 VAL A 212      -8.360 -95.775  84.555  1.00 -4.74           H
ATOM   3107  CG2 VAL A 212      -7.392 -95.470  81.271  1.00 -4.74           C
ATOM   3108 1HG2 VAL A 212      -8.082 -96.234  80.919  1.00 -4.74           H
ATOM   3109 2HG2 VAL A 212      -6.473 -95.578  80.701  1.00 -4.74           H
ATOM   3110 3HG2 VAL A 212      -7.821 -94.489  81.079  1.00 -4.74           H
ATOM   3111  N   THR A 213      -5.035 -95.484  85.290  1.00 -1.36           N
ATOM   3112  H   THR A 213      -4.505 -96.078  84.657  1.00 -1.36           H
ATOM   3113  CA  THR A 213      -4.821 -95.632  86.739  1.00 -1.36           C
ATOM   3114  HA  THR A 213      -5.743 -95.382  87.262  1.00 -1.36           H
ATOM   3115  C   THR A 213      -3.706 -94.788  87.341  1.00 -1.36           C
ATOM   3116  O   THR A 213      -3.688 -94.571  88.550  1.00 -1.36           O
ATOM   3117  CB  THR A 213      -4.421 -97.072  87.118  1.00 -1.36           C
ATOM   3118  HB  THR A 213      -4.242 -97.121  88.192  1.00 -1.36           H
ATOM   3119  OG1 THR A 213      -3.225 -97.424  86.417  1.00 -1.36           O
ATOM   3120  HG1 THR A 213      -3.469 -97.677  85.513  1.00 -1.36           H
ATOM   3121  CG2 THR A 213      -5.482 -98.080  86.756  1.00 -1.36           C
ATOM   3122 1HG2 THR A 213      -5.192 -99.054  87.147  1.00 -1.36           H
ATOM   3123 2HG2 THR A 213      -5.581 -98.153  85.675  1.00 -1.36           H
ATOM   3124 3HG2 THR A 213      -6.436 -97.794  87.199  1.00 -1.36           H
ATOM   3125  N   GLY A 214      -2.759 -94.334  86.532  1.00-20.20           N
ATOM   3126  H   GLY A 214      -2.799 -94.519  85.534  1.00-20.20           H
ATOM   3127  CA  GLY A 214      -1.605 -93.618  87.051  1.00-20.20           C
ATOM   3128 1HA  GLY A 214      -1.193 -93.001  86.254  1.00-20.20           H
ATOM   3129 2HA  GLY A 214      -1.921 -92.964  87.864  1.00-20.20           H
ATOM   3130  C   GLY A 214      -0.498 -94.523  87.564  1.00-20.20           C
ATOM   3131  O   GLY A 214       0.439 -94.047  88.214  1.00-20.20           O
ATOM   3132  N   ILE A 215      -0.583 -95.819  87.298  1.00  5.44           N
ATOM   3133  H   ILE A 215      -1.363 -96.167  86.755  1.00  5.44           H
ATOM   3134  CA  ILE A 215       0.434 -96.778  87.739  1.00  5.44           C
ATOM   3135  HA  ILE A 215       0.938 -96.393  88.623  1.00  5.44           H
ATOM   3136  C   ILE A 215       1.458 -96.925  86.611  1.00  5.44           C
ATOM   3137  O   ILE A 215       1.132 -97.384  85.525  1.00  5.44           O
ATOM   3138  CB  ILE A 215      -0.201 -98.160  88.082  1.00  5.44           C
ATOM   3139  HB  ILE A 215      -0.714 -98.521  87.192  1.00  5.44           H
ATOM   3140  CG1 ILE A 215      -1.248 -98.005  89.206  1.00  5.44           C
ATOM   3141 1HG1 ILE A 215      -0.732 -97.816  90.146  1.00  5.44           H
ATOM   3142 2HG1 ILE A 215      -1.881 -97.144  88.996  1.00  5.44           H
ATOM   3143  CG2 ILE A 215       0.891 -99.201  88.484  1.00  5.44           C
ATOM   3144 1HG2 ILE A 215       0.430-100.172  88.672  1.00  5.44           H
ATOM   3145 2HG2 ILE A 215       1.415 -98.883  89.384  1.00  5.44           H
ATOM   3146 3HG2 ILE A 215       1.607 -99.330  87.674  1.00  5.44           H
ATOM   3147  CD1 ILE A 215      -2.174 -99.211  89.387  1.00  5.44           C
ATOM   3148 1HD1 ILE A 215      -2.934 -98.973  90.131  1.00  5.44           H
ATOM   3149 2HD1 ILE A 215      -1.605-100.075  89.726  1.00  5.44           H
ATOM   3150 3HD1 ILE A 215      -2.664 -99.446  88.441  1.00  5.44           H
ATOM   3151  N   TRP A 216       2.696 -96.518  86.862  1.00 -4.97           N
ATOM   3152  H   TRP A 216       2.908 -96.133  87.777  1.00 -4.97           H
ATOM   3153  CA  TRP A 216       3.758 -96.537  85.848  1.00 -4.97           C
ATOM   3154  HA  TRP A 216       3.396 -97.059  84.963  1.00 -4.97           H
ATOM   3155  C   TRP A 216       5.023 -97.253  86.324  1.00 -4.97           C
ATOM   3156  O   TRP A 216       6.087 -97.172  85.697  1.00 -4.97           O
ATOM   3157  CB  TRP A 216       4.100 -95.102  85.440  1.00 -4.97           C
ATOM   3158 1HB  TRP A 216       4.401 -94.542  86.325  1.00 -4.97           H
ATOM   3159 2HB  TRP A 216       4.933 -95.119  84.738  1.00 -4.97           H
ATOM   3160  CG  TRP A 216       2.953 -94.398  84.779  1.00 -4.97           C
ATOM   3161  CD1 TRP A 216       2.025 -93.602  85.369  1.00 -4.97           C
ATOM   3162  HD1 TRP A 216       1.996 -93.391  86.429  1.00 -4.97           H
ATOM   3163  CD2 TRP A 216       2.610 -94.410  83.381  1.00 -4.97           C
ATOM   3164  NE1 TRP A 216       1.147 -93.092  84.456  1.00 -4.97           N
ATOM   3165  HE1 TRP A 216       0.391 -92.455  84.672  1.00 -4.97           H
ATOM   3166  CE2 TRP A 216       1.475 -93.566  83.219  1.00 -4.97           C
ATOM   3167  CE3 TRP A 216       3.162 -95.026  82.240  1.00 -4.97           C
ATOM   3168  HE3 TRP A 216       4.016 -95.676  82.339  1.00 -4.97           H
ATOM   3169  CZ2 TRP A 216       0.902 -93.305  81.959  1.00 -4.97           C
ATOM   3170  HZ2 TRP A 216       0.056 -92.643  81.868  1.00 -4.97           H
ATOM   3171  CZ3 TRP A 216       2.578 -94.779  80.968  1.00 -4.97           C
ATOM   3172  HZ3 TRP A 216       2.983 -95.257  80.087  1.00 -4.97           H
ATOM   3173  CH2 TRP A 216       1.453 -93.917  80.847  1.00 -4.97           C
ATOM   3174  HH2 TRP A 216       1.021 -93.738  79.873  1.00 -4.97           H
ATOM   3175  N   ASP A 217       4.937 -97.947  87.447  1.00 14.83           N
ATOM   3176  H   ASP A 217       4.061 -98.022  87.940  1.00 14.83           H
ATOM   3177  CA  ASP A 217       6.121 -98.624  87.972  1.00 14.83           C
ATOM   3178  HA  ASP A 217       6.940 -97.906  87.983  1.00 14.83           H
ATOM   3179  C   ASP A 217       6.540 -99.810  87.105  1.00 14.83           C
ATOM   3180  O   ASP A 217       5.738-100.705  86.840  1.00 14.83           O
ATOM   3181  CB  ASP A 217       5.922 -99.129  89.396  1.00 14.83           C
ATOM   3182 1HB  ASP A 217       5.592 -98.304  90.027  1.00 14.83           H
ATOM   3183 2HB  ASP A 217       5.152 -99.902  89.393  1.00 14.83           H
ATOM   3184  CG  ASP A 217       7.204 -99.712  89.952  1.00 14.83           C
ATOM   3185  OD1 ASP A 217       8.269 -99.116  89.683  1.00 14.83           O
ATOM   3186  OD2 ASP A 217       7.199-100.804  90.551  1.00 14.83           O
ATOM   3187  N   ASN A 218       7.788 -99.774  86.651  1.00 -5.07           N
ATOM   3188  H   ASN A 218       8.363 -98.989  86.943  1.00 -5.07           H
ATOM   3189  CA  ASN A 218       8.382-100.748  85.719  1.00 -5.07           C
ATOM   3190  HA  ASN A 218       9.387-100.394  85.490  1.00 -5.07           H
ATOM   3191  C   ASN A 218       7.639-100.804  84.383  1.00 -5.07           C
ATOM   3192  O   ASN A 218       7.756-101.758  83.625  1.00 -5.07           O
ATOM   3193  CB  ASN A 218       8.535-102.154  86.327  1.00 -5.07           C
ATOM   3194 1HB  ASN A 218       7.567-102.519  86.661  1.00 -5.07           H
ATOM   3195 2HB  ASN A 218       8.907-102.833  85.563  1.00 -5.07           H
ATOM   3196  CG  ASN A 218       9.512-102.187  87.467  1.00 -5.07           C
ATOM   3197  OD1 ASN A 218      10.621-101.692  87.339  1.00 -5.07           O
ATOM   3198  ND2 ASN A 218       9.135-102.760  88.570  1.00 -5.07           N
ATOM   3199 1HD2 ASN A 218       9.783-102.808  89.343  1.00 -5.07           H
ATOM   3200 2HD2 ASN A 218       8.194-103.118  88.659  1.00 -5.07           H
ATOM   3201  N   HIS A 219       6.925 -99.741  84.047  1.00 15.26           N
ATOM   3202  H   HIS A 219       6.869 -98.962  84.688  1.00 15.26           H
ATOM   3203  CA  HIS A 219       6.221 -99.647  82.772  1.00 15.26           C
ATOM   3204  HA  HIS A 219       5.503-100.464  82.698  1.00 15.26           H
ATOM   3205  C   HIS A 219       7.174 -99.722  81.582  1.00 15.26           C
ATOM   3206  O   HIS A 219       6.834-100.252  80.522  1.00 15.26           O
ATOM   3207  CB  HIS A 219       5.477 -98.318  82.716  1.00 15.26           C
ATOM   3208 1HB  HIS A 219       4.930 -98.192  83.646  1.00 15.26           H
ATOM   3209 2HB  HIS A 219       6.198 -97.507  82.621  1.00 15.26           H
ATOM   3210  CG  HIS A 219       4.497 -98.233  81.596  1.00 15.26           C
ATOM   3211  ND1 HIS A 219       3.172 -98.553  81.723  1.00 15.26           N
ATOM   3212  HD1 HIS A 219       2.703 -98.865  82.564  1.00 15.26           H
ATOM   3213  CD2 HIS A 219       4.651 -97.848  80.302  1.00 15.26           C
ATOM   3214  HD2 HIS A 219       5.581 -97.524  79.859  1.00 15.26           H
ATOM   3215  CE1 HIS A 219       2.596 -98.380  80.542  1.00 15.26           C
ATOM   3216  HE1 HIS A 219       1.549 -98.564  80.356  1.00 15.26           H
ATOM   3217  NE2 HIS A 219       3.451 -97.948  79.638  1.00 15.26           N
ATOM   3218  N   TRP A 220       8.393 -99.238  81.779  1.00  6.37           N
ATOM   3219  H   TRP A 220       8.616 -98.815  82.673  1.00  6.37           H
ATOM   3220  CA  TRP A 220       9.420 -99.267  80.739  1.00  6.37           C
ATOM   3221  HA  TRP A 220       9.062 -98.690  79.886  1.00  6.37           H
ATOM   3222  C   TRP A 220       9.726-100.680  80.243  1.00  6.37           C
ATOM   3223  O   TRP A 220      10.123-100.852  79.092  1.00  6.37           O
ATOM   3224  CB  TRP A 220      10.716 -98.629  81.254  1.00  6.37           C
ATOM   3225 1HB  TRP A 220      11.396 -98.511  80.410  1.00  6.37           H
ATOM   3226 2HB  TRP A 220      10.493 -97.640  81.654  1.00  6.37           H
ATOM   3227  CG  TRP A 220      11.421 -99.444  82.313  1.00  6.37           C
ATOM   3228  CD1 TRP A 220      11.299 -99.333  83.661  1.00  6.37           C
ATOM   3229  HD1 TRP A 220      10.652 -98.616  84.150  1.00  6.37           H
ATOM   3230  CD2 TRP A 220      12.368-100.511  82.104  1.00  6.37           C
ATOM   3231  NE1 TRP A 220      12.112-100.222  84.313  1.00  6.37           N
ATOM   3232  HE1 TRP A 220      12.232-100.280  85.324  1.00  6.37           H
ATOM   3233  CE2 TRP A 220      12.753-100.991  83.386  1.00  6.37           C
ATOM   3234  CE3 TRP A 220      12.894-101.145  80.960  1.00  6.37           C
ATOM   3235  HE3 TRP A 220      12.627-100.792  79.976  1.00  6.37           H
ATOM   3236  CZ2 TRP A 220      13.637-102.076  83.551  1.00  6.37           C
ATOM   3237  HZ2 TRP A 220      13.923-102.405  84.537  1.00  6.37           H
ATOM   3238  CZ3 TRP A 220      13.751-102.261  81.120  1.00  6.37           C
ATOM   3239  HZ3 TRP A 220      14.131-102.774  80.250  1.00  6.37           H
ATOM   3240  CH2 TRP A 220      14.118-102.710  82.420  1.00  6.37           C
ATOM   3241  HH2 TRP A 220      14.779-103.559  82.525  1.00  6.37           H
ATOM   3242  N   VAL A 221       9.503-101.693  81.075  1.00  0.28           N
ATOM   3243  H   VAL A 221       9.116-101.509  81.994  1.00  0.28           H
ATOM   3244  CA  VAL A 221       9.789-103.084  80.719  1.00  0.28           C
ATOM   3245  HA  VAL A 221      10.843-103.197  80.470  1.00  0.28           H
ATOM   3246  C   VAL A 221       8.967-103.448  79.494  1.00  0.28           C
ATOM   3247  O   VAL A 221       9.460-104.061  78.548  1.00  0.28           O
ATOM   3248  CB  VAL A 221       9.431-104.022  81.914  1.00  0.28           C
ATOM   3249  HB  VAL A 221       8.433-103.767  82.259  1.00  0.28           H
ATOM   3250  CG1 VAL A 221       9.400-105.488  81.515  1.00  0.28           C
ATOM   3251 1HG1 VAL A 221       9.287-106.116  82.397  1.00  0.28           H
ATOM   3252 2HG1 VAL A 221      10.315-105.749  80.999  1.00  0.28           H
ATOM   3253 3HG1 VAL A 221       8.549-105.671  80.861  1.00  0.28           H
ATOM   3254  CG2 VAL A 221      10.418-103.806  83.070  1.00  0.28           C
ATOM   3255 1HG2 VAL A 221      10.139-104.433  83.915  1.00  0.28           H
ATOM   3256 2HG2 VAL A 221      10.396-102.767  83.395  1.00  0.28           H
ATOM   3257 3HG2 VAL A 221      11.430-104.064  82.756  1.00  0.28           H
ATOM   3258  N   TYR A 222       7.726-102.991  79.492  1.00 15.63           N
ATOM   3259  H   TYR A 222       7.420-102.390  80.248  1.00 15.63           H
ATOM   3260  CA  TYR A 222       6.745-103.376  78.490  1.00 15.63           C
ATOM   3261  HA  TYR A 222       6.926-104.417  78.223  1.00 15.63           H
ATOM   3262  C   TYR A 222       6.815-102.551  77.220  1.00 15.63           C
ATOM   3263  O   TYR A 222       6.118-102.826  76.253  1.00 15.63           O
ATOM   3264  CB  TYR A 222       5.369-103.293  79.125  1.00 15.63           C
ATOM   3265 1HB  TYR A 222       5.145-102.255  79.372  1.00 15.63           H
ATOM   3266 2HB  TYR A 222       4.621-103.667  78.425  1.00 15.63           H
ATOM   3267  CG  TYR A 222       5.351-104.123  80.384  1.00 15.63           C
ATOM   3268  CD1 TYR A 222       5.455-103.520  81.655  1.00 15.63           C
ATOM   3269  HD1 TYR A 222       5.503-102.445  81.742  1.00 15.63           H
ATOM   3270  CD2 TYR A 222       5.312-105.529  80.309  1.00 15.63           C
ATOM   3271  HD2 TYR A 222       5.280-106.016  79.346  1.00 15.63           H
ATOM   3272  CE1 TYR A 222       5.519-104.309  82.824  1.00 15.63           C
ATOM   3273  HE1 TYR A 222       5.608-103.843  83.794  1.00 15.63           H
ATOM   3274  CE2 TYR A 222       5.329-106.318  81.480  1.00 15.63           C
ATOM   3275  HE2 TYR A 222       5.272-107.394  81.413  1.00 15.63           H
ATOM   3276  CZ  TYR A 222       5.433-105.696  82.723  1.00 15.63           C
ATOM   3277  OH  TYR A 222       5.427-106.454  83.853  1.00 15.63           O
ATOM   3278  HH  TYR A 222       5.093-107.348  83.683  1.00 15.63           H
ATOM   3279  N   TRP A 223       7.727-101.594  77.194  1.00 18.82           N
ATOM   3280  H   TRP A 223       8.236-101.374  78.040  1.00 18.82           H
ATOM   3281  CA  TRP A 223       8.070-100.905  75.956  1.00 18.82           C
ATOM   3282  HA  TRP A 223       7.327-101.118  75.189  1.00 18.82           H
ATOM   3283  C   TRP A 223       9.411-101.422  75.459  1.00 18.82           C
ATOM   3284  O   TRP A 223       9.515-101.907  74.335  1.00 18.82           O
ATOM   3285  CB  TRP A 223       8.109 -99.396  76.186  1.00 18.82           C
ATOM   3286 1HB  TRP A 223       8.601 -99.188  77.136  1.00 18.82           H
ATOM   3287 2HB  TRP A 223       8.677 -98.926  75.383  1.00 18.82           H
ATOM   3288  CG  TRP A 223       6.730 -98.814  76.196  1.00 18.82           C
ATOM   3289  CD1 TRP A 223       5.841 -98.818  77.220  1.00 18.82           C
ATOM   3290  HD1 TRP A 223       6.048 -99.224  78.204  1.00 18.82           H
ATOM   3291  CD2 TRP A 223       6.048 -98.181  75.098  1.00 18.82           C
ATOM   3292  NE1 TRP A 223       4.646 -98.268  76.847  1.00 18.82           N
ATOM   3293  HE1 TRP A 223       3.849 -98.180  77.470  1.00 18.82           H
ATOM   3294  CE2 TRP A 223       4.722 -97.894  75.534  1.00 18.82           C
ATOM   3295  CE3 TRP A 223       6.400 -97.892  73.764  1.00 18.82           C
ATOM   3296  HE3 TRP A 223       7.404 -98.077  73.419  1.00 18.82           H
ATOM   3297  CZ2 TRP A 223       3.743 -97.360  74.667  1.00 18.82           C
ATOM   3298  HZ2 TRP A 223       2.745 -97.156  75.017  1.00 18.82           H
ATOM   3299  CZ3 TRP A 223       5.415 -97.376  72.883  1.00 18.82           C
ATOM   3300  HZ3 TRP A 223       5.671 -97.171  71.854  1.00 18.82           H
ATOM   3301  CH2 TRP A 223       4.094 -97.114  73.351  1.00 18.82           C
ATOM   3302  HH2 TRP A 223       3.358 -96.713  72.670  1.00 18.82           H
ATOM   3303  N   ALA A 224      10.432-101.356  76.301  1.00  8.50           N
ATOM   3304  H   ALA A 224      10.286-101.009  77.247  1.00  8.50           H
ATOM   3305  CA  ALA A 224      11.785-101.717  75.897  1.00  8.50           C
ATOM   3306  HA  ALA A 224      12.050-101.112  75.028  1.00  8.50           H
ATOM   3307  C   ALA A 224      11.914-103.186  75.490  1.00  8.50           C
ATOM   3308  O   ALA A 224      12.586-103.487  74.504  1.00  8.50           O
ATOM   3309  CB  ALA A 224      12.758-101.385  77.037  1.00  8.50           C
ATOM   3310 1HB  ALA A 224      12.692-100.322  77.279  1.00  8.50           H
ATOM   3311 2HB  ALA A 224      13.777-101.617  76.729  1.00  8.50           H
ATOM   3312 3HB  ALA A 224      12.508-101.970  77.924  1.00  8.50           H
ATOM   3313  N   GLY A 225      11.278-104.085  76.232  1.00  9.54           N
ATOM   3314  H   GLY A 225      10.710-103.790  77.021  1.00  9.54           H
ATOM   3315  CA  GLY A 225      11.364-105.506  75.930  1.00  9.54           C
ATOM   3316 1HA  GLY A 225      12.405-105.766  75.740  1.00  9.54           H
ATOM   3317 2HA  GLY A 225      11.020-106.080  76.791  1.00  9.54           H
ATOM   3318  C   GLY A 225      10.550-105.898  74.715  1.00  9.54           C
ATOM   3319  O   GLY A 225      11.134-106.316  73.715  1.00  9.54           O
ATOM   3320  N   PRO A 226       9.213-105.753  74.729  1.00 17.83           N
ATOM   3321  CA  PRO A 226       8.458-106.122  73.528  1.00 17.83           C
ATOM   3322  HA  PRO A 226       8.563-107.192  73.366  1.00 17.83           H
ATOM   3323  C   PRO A 226       8.821-105.407  72.233  1.00 17.83           C
ATOM   3324  O   PRO A 226       8.794-106.043  71.185  1.00 17.83           O
ATOM   3325  CB  PRO A 226       7.012-105.798  73.916  1.00 17.83           C
ATOM   3326 1HB  PRO A 226       6.759-104.781  73.621  1.00 17.83           H
ATOM   3327 2HB  PRO A 226       6.323-106.509  73.465  1.00 17.83           H
ATOM   3328  CG  PRO A 226       6.993-105.930  75.368  1.00 17.83           C
ATOM   3329 1HG  PRO A 226       6.142-105.405  75.801  1.00 17.83           H
ATOM   3330 2HG  PRO A 226       6.973-106.985  75.643  1.00 17.83           H
ATOM   3331  CD  PRO A 226       8.292-105.306  75.785  1.00 17.83           C
ATOM   3332 1HD  PRO A 226       8.223-104.219  75.783  1.00 17.83           H
ATOM   3333 2HD  PRO A 226       8.595-105.677  76.764  1.00 17.83           H
ATOM   3334  N   LEU A 227       9.186-104.130  72.237  1.00-11.64           N
ATOM   3335  H   LEU A 227       9.202-103.582  73.092  1.00-11.64           H
ATOM   3336  CA  LEU A 227       9.571-103.511  70.966  1.00-11.64           C
ATOM   3337  HA  LEU A 227       8.798-103.723  70.227  1.00-11.64           H
ATOM   3338  C   LEU A 227      10.859-104.126  70.450  1.00-11.64           C
ATOM   3339  O   LEU A 227      10.962-104.409  69.260  1.00-11.64           O
ATOM   3340  CB  LEU A 227       9.749-101.995  71.066  1.00-11.64           C
ATOM   3341 1HB  LEU A 227      10.396-101.781  71.916  1.00-11.64           H
ATOM   3342 2HB  LEU A 227      10.268-101.661  70.167  1.00-11.64           H
ATOM   3343  CG  LEU A 227       8.465-101.164  71.193  1.00-11.64           C
ATOM   3344  HG  LEU A 227       7.887-101.544  72.032  1.00-11.64           H
ATOM   3345  CD1 LEU A 227       8.820 -99.715  71.482  1.00-11.64           C
ATOM   3346 1HD1 LEU A 227       7.913 -99.112  71.519  1.00-11.64           H
ATOM   3347 2HD1 LEU A 227       9.484 -99.320  70.712  1.00-11.64           H
ATOM   3348 3HD1 LEU A 227       9.308 -99.657  72.455  1.00-11.64           H
ATOM   3349  CD2 LEU A 227       7.596-101.239  69.928  1.00-11.64           C
ATOM   3350 1HD2 LEU A 227       6.739-100.573  70.026  1.00-11.64           H
ATOM   3351 2HD2 LEU A 227       7.223-102.253  69.800  1.00-11.64           H
ATOM   3352 3HD2 LEU A 227       8.181-100.963  69.050  1.00-11.64           H
ATOM   3353  N   ALA A 228      11.819-104.391  71.327  1.00-10.11           N
ATOM   3354  H   ALA A 228      11.702-104.161  72.306  1.00-10.11           H
ATOM   3355  CA  ALA A 228      13.045-105.042  70.889  1.00-10.11           C
ATOM   3356  HA  ALA A 228      13.468-104.466  70.065  1.00-10.11           H
ATOM   3357  C   ALA A 228      12.716-106.441  70.373  1.00-10.11           C
ATOM   3358  O   ALA A 228      13.190-106.827  69.315  1.00-10.11           O
ATOM   3359  CB  ALA A 228      14.062-105.108  72.026  1.00-10.11           C
ATOM   3360 1HB  ALA A 228      14.331-104.099  72.331  1.00-10.11           H
ATOM   3361 2HB  ALA A 228      14.958-105.629  71.689  1.00-10.11           H
ATOM   3362 3HB  ALA A 228      13.637-105.637  72.881  1.00-10.11           H
ATOM   3363  N   GLY A 229      11.874-107.172  71.090  1.00-19.13           N
ATOM   3364  H   GLY A 229      11.501-106.799  71.961  1.00-19.13           H
ATOM   3365  CA  GLY A 229      11.496-108.511  70.670  1.00-19.13           C
ATOM   3366 1HA  GLY A 229      12.392-109.128  70.611  1.00-19.13           H
ATOM   3367 2HA  GLY A 229      10.817-108.944  71.404  1.00-19.13           H
ATOM   3368  C   GLY A 229      10.826-108.515  69.313  1.00-19.13           C
ATOM   3369  O   GLY A 229      11.154-109.342  68.473  1.00-19.13           O
ATOM   3370  N   GLY A 230       9.934-107.566  69.062  1.00-16.55           N
ATOM   3371  H   GLY A 230       9.697-106.890  69.785  1.00-16.55           H
ATOM   3372  CA  GLY A 230       9.270-107.487  67.771  1.00-16.55           C
ATOM   3373 1HA  GLY A 230       8.846-108.463  67.541  1.00-16.55           H
ATOM   3374 2HA  GLY A 230       8.461-106.760  67.829  1.00-16.55           H
ATOM   3375  C   GLY A 230      10.188-107.096  66.630  1.00-16.55           C
ATOM   3376  O   GLY A 230      10.117-107.668  65.542  1.00-16.55           O
ATOM   3377  N   ILE A 231      11.086-106.153  66.876  1.00 -9.10           N
ATOM   3378  H   ILE A 231      11.104-105.702  67.787  1.00 -9.10           H
ATOM   3379  CA  ILE A 231      12.055-105.732  65.862  1.00 -9.10           C
ATOM   3380  HA  ILE A 231      11.526-105.479  64.944  1.00 -9.10           H
ATOM   3381  C   ILE A 231      12.993-106.893  65.546  1.00 -9.10           C
ATOM   3382  O   ILE A 231      13.211-107.214  64.379  1.00 -9.10           O
ATOM   3383  CB  ILE A 231      12.842-104.476  66.350  1.00 -9.10           C
ATOM   3384  HB  ILE A 231      13.148-104.650  67.382  1.00 -9.10           H
ATOM   3385  CG1 ILE A 231      11.894-103.262  66.312  1.00 -9.10           C
ATOM   3386 1HG1 ILE A 231      11.730-102.981  65.271  1.00 -9.10           H
ATOM   3387 2HG1 ILE A 231      10.931-103.557  66.727  1.00 -9.10           H
ATOM   3388  CG2 ILE A 231      14.124-104.218  65.513  1.00 -9.10           C
ATOM   3389 1HG2 ILE A 231      14.599-103.284  65.816  1.00 -9.10           H
ATOM   3390 2HG2 ILE A 231      13.882-104.167  64.453  1.00 -9.10           H
ATOM   3391 3HG2 ILE A 231      14.842-105.023  65.671  1.00 -9.10           H
ATOM   3392  CD1 ILE A 231      12.364-102.031  67.086  1.00 -9.10           C
ATOM   3393 1HD1 ILE A 231      11.575-101.278  67.079  1.00 -9.10           H
ATOM   3394 2HD1 ILE A 231      13.258-101.612  66.626  1.00 -9.10           H
ATOM   3395 3HD1 ILE A 231      12.577-102.303  68.121  1.00 -9.10           H
ATOM   3396  N   ILE A 232      13.527-107.550  66.567  1.00-21.97           N
ATOM   3397  H   ILE A 232      13.317-107.262  67.522  1.00-21.97           H
ATOM   3398  CA  ILE A 232      14.446-108.668  66.354  1.00-21.97           C
ATOM   3399  HA  ILE A 232      15.240-108.340  65.684  1.00-21.97           H
ATOM   3400  C   ILE A 232      13.685-109.793  65.655  1.00-21.97           C
ATOM   3401  O   ILE A 232      14.214-110.394  64.733  1.00-21.97           O
ATOM   3402  CB  ILE A 232      15.111-109.133  67.693  1.00-21.97           C
ATOM   3403  HB  ILE A 232      14.321-109.386  68.402  1.00-21.97           H
ATOM   3404  CG1 ILE A 232      15.979-107.995  68.276  1.00-21.97           C
ATOM   3405 1HG1 ILE A 232      16.890-107.917  67.683  1.00-21.97           H
ATOM   3406 2HG1 ILE A 232      15.448-107.051  68.179  1.00-21.97           H
ATOM   3407  CG2 ILE A 232      16.022-110.372  67.485  1.00-21.97           C
ATOM   3408 1HG2 ILE A 232      16.435-110.707  68.437  1.00-21.97           H
ATOM   3409 2HG2 ILE A 232      16.840-110.135  66.802  1.00-21.97           H
ATOM   3410 3HG2 ILE A 232      15.447-111.194  67.069  1.00-21.97           H
ATOM   3411  CD1 ILE A 232      16.364-108.155  69.759  1.00-21.97           C
ATOM   3412 1HD1 ILE A 232      16.903-107.269  70.092  1.00-21.97           H
ATOM   3413 2HD1 ILE A 232      16.999-109.030  69.893  1.00-21.97           H
ATOM   3414 3HD1 ILE A 232      15.461-108.265  70.361  1.00-21.97           H
ATOM   3415  N   ALA A 233      12.433-110.050  66.004  1.00-12.36           N
ATOM   3416  H   ALA A 233      11.998-109.540  66.769  1.00-12.36           H
ATOM   3417  CA  ALA A 233      11.664-111.084  65.317  1.00-12.36           C
ATOM   3418  HA  ALA A 233      12.214-112.023  65.381  1.00-12.36           H
ATOM   3419  C   ALA A 233      11.455-110.782  63.838  1.00-12.36           C
ATOM   3420  O   ALA A 233      11.589-111.678  63.008  1.00-12.36           O
ATOM   3421  CB  ALA A 233      10.332-111.262  65.992  1.00-12.36           C
ATOM   3422 1HB  ALA A 233      10.485-111.626  67.004  1.00-12.36           H
ATOM   3423 2HB  ALA A 233       9.744-111.989  65.439  1.00-12.36           H
ATOM   3424 3HB  ALA A 233       9.801-110.312  66.024  1.00-12.36           H
ATOM   3425  N   GLY A 234      11.161-109.533  63.503  1.00-14.70           N
ATOM   3426  H   GLY A 234      11.031-108.830  64.227  1.00-14.70           H
ATOM   3427  CA  GLY A 234      11.011-109.164  62.106  1.00-14.70           C
ATOM   3428 1HA  GLY A 234      10.241-109.787  61.650  1.00-14.70           H
ATOM   3429 2HA  GLY A 234      10.718-108.117  62.030  1.00-14.70           H
ATOM   3430  C   GLY A 234      12.316-109.371  61.364  1.00-14.70           C
ATOM   3431  O   GLY A 234      12.341-109.952  60.280  1.00-14.70           O
ATOM   3432  N   LEU A 235      13.424-108.954  61.964  1.00-22.65           N
ATOM   3433  H   LEU A 235      13.358-108.493  62.868  1.00-22.65           H
ATOM   3434  CA  LEU A 235      14.742-109.120  61.347  1.00-22.65           C
ATOM   3435  HA  LEU A 235      14.713-108.690  60.346  1.00-22.65           H
ATOM   3436  C   LEU A 235      15.154-110.586  61.204  1.00-22.65           C
ATOM   3437  O   LEU A 235      15.718-110.972  60.179  1.00-22.65           O
ATOM   3438  CB  LEU A 235      15.811-108.389  62.172  1.00-22.65           C
ATOM   3439 1HB  LEU A 235      15.754-108.767  63.192  1.00-22.65           H
ATOM   3440 2HB  LEU A 235      16.786-108.667  61.774  1.00-22.65           H
ATOM   3441  CG  LEU A 235      15.755-106.854  62.231  1.00-22.65           C
ATOM   3442  HG  LEU A 235      14.759-106.549  62.539  1.00-22.65           H
ATOM   3443  CD1 LEU A 235      16.750-106.340  63.269  1.00-22.65           C
ATOM   3444 1HD1 LEU A 235      16.676-105.255  63.340  1.00-22.65           H
ATOM   3445 2HD1 LEU A 235      17.768-106.614  62.987  1.00-22.65           H
ATOM   3446 3HD1 LEU A 235      16.514-106.764  64.245  1.00-22.65           H
ATOM   3447  CD2 LEU A 235      16.043-106.206  60.883  1.00-22.65           C
ATOM   3448 1HD2 LEU A 235      16.015-105.120  60.985  1.00-22.65           H
ATOM   3449 2HD2 LEU A 235      15.284-106.500  60.160  1.00-22.65           H
ATOM   3450 3HD2 LEU A 235      17.026-106.507  60.521  1.00-22.65           H
ATOM   3451  N   VAL A 236      14.876-111.412  62.201  1.00-13.27           N
ATOM   3452  H   VAL A 236      14.427-111.052  63.042  1.00-13.27           H
ATOM   3453  CA  VAL A 236      15.240-112.829  62.146  1.00-13.27           C
ATOM   3454  HA  VAL A 236      16.237-112.906  61.716  1.00-13.27           H
ATOM   3455  C   VAL A 236      14.302-113.579  61.209  1.00-13.27           C
ATOM   3456  O   VAL A 236      14.773-114.428  60.472  1.00-13.27           O
ATOM   3457  CB  VAL A 236      15.304-113.482  63.562  1.00-13.27           C
ATOM   3458  HB  VAL A 236      14.349-113.332  64.065  1.00-13.27           H
ATOM   3459  CG1 VAL A 236      15.592-114.996  63.492  1.00-13.27           C
ATOM   3460 1HG1 VAL A 236      15.737-115.392  64.498  1.00-13.27           H
ATOM   3461 2HG1 VAL A 236      16.494-115.180  62.906  1.00-13.27           H
ATOM   3462 3HG1 VAL A 236      14.752-115.514  63.033  1.00-13.27           H
ATOM   3463  CG2 VAL A 236      16.428-112.830  64.391  1.00-13.27           C
ATOM   3464 1HG2 VAL A 236      16.448-113.261  65.393  1.00-13.27           H
ATOM   3465 2HG2 VAL A 236      16.264-111.759  64.483  1.00-13.27           H
ATOM   3466 3HG2 VAL A 236      17.396-112.999  63.916  1.00-13.27           H
ATOM   3467  N   TYR A 237      13.015-113.267  61.134  1.00-18.23           N
ATOM   3468  H   TYR A 237      12.599-112.595  61.779  1.00-18.23           H
ATOM   3469  CA  TYR A 237      12.177-113.912  60.117  1.00-18.23           C
ATOM   3470  HA  TYR A 237      12.258-114.992  60.230  1.00-18.23           H
ATOM   3471  C   TYR A 237      12.649-113.529  58.716  1.00-18.23           C
ATOM   3472  O   TYR A 237      12.717-114.361  57.802  1.00-18.23           O
ATOM   3473  CB  TYR A 237      10.703-113.534  60.249  1.00-18.23           C
ATOM   3474 1HB  TYR A 237      10.395-113.648  61.288  1.00-18.23           H
ATOM   3475 2HB  TYR A 237      10.560-112.495  59.950  1.00-18.23           H
ATOM   3476  CG  TYR A 237       9.852-114.438  59.382  1.00-18.23           C
ATOM   3477  CD1 TYR A 237       9.440-115.699  59.858  1.00-18.23           C
ATOM   3478  HD1 TYR A 237       9.675-115.995  60.870  1.00-18.23           H
ATOM   3479  CD2 TYR A 237       9.488-114.065  58.069  1.00-18.23           C
ATOM   3480  HD2 TYR A 237       9.786-113.100  57.683  1.00-18.23           H
ATOM   3481  CE1 TYR A 237       8.730-116.597  59.022  1.00-18.23           C
ATOM   3482  HE1 TYR A 237       8.441-117.570  59.390  1.00-18.23           H
ATOM   3483  CE2 TYR A 237       8.745-114.950  57.239  1.00-18.23           C
ATOM   3484  HE2 TYR A 237       8.459-114.657  56.240  1.00-18.23           H
ATOM   3485  CZ  TYR A 237       8.390-116.211  57.722  1.00-18.23           C
ATOM   3486  OH  TYR A 237       7.699-117.088  56.929  1.00-18.23           O
ATOM   3487  HH  TYR A 237       7.434-116.698  56.078  1.00-18.23           H
ATOM   3488  N   THR A 238      13.033-112.269  58.562  1.00 -0.81           N
ATOM   3489  H   THR A 238      12.935-111.612  59.330  1.00 -0.81           H
ATOM   3490  CA  THR A 238      13.589-111.805  57.296  1.00 -0.81           C
ATOM   3491  HA  THR A 238      12.863-112.007  56.510  1.00 -0.81           H
ATOM   3492  C   THR A 238      14.845-112.615  56.993  1.00 -0.81           C
ATOM   3493  O   THR A 238      14.993-113.097  55.885  1.00 -0.81           O
ATOM   3494  CB  THR A 238      13.875-110.281  57.310  1.00 -0.81           C
ATOM   3495  HB  THR A 238      14.634-110.055  58.058  1.00 -0.81           H
ATOM   3496  OG1 THR A 238      12.667-109.586  57.629  1.00 -0.81           O
ATOM   3497  HG1 THR A 238      12.511-109.663  58.582  1.00 -0.81           H
ATOM   3498  CG2 THR A 238      14.325-109.755  55.963  1.00 -0.81           C
ATOM   3499 1HG2 THR A 238      14.514-108.685  56.047  1.00 -0.81           H
ATOM   3500 2HG2 THR A 238      13.541-109.908  55.222  1.00 -0.81           H
ATOM   3501 3HG2 THR A 238      15.241-110.251  55.643  1.00 -0.81           H
ATOM   3502  N   HIS A 239      15.712-112.871  57.959  1.00 -0.42           N
ATOM   3503  H   HIS A 239      15.588-112.458  58.878  1.00 -0.42           H
ATOM   3504  CA  HIS A 239      16.860-113.741  57.709  1.00 -0.42           C
ATOM   3505  HA  HIS A 239      17.409-113.347  56.855  1.00 -0.42           H
ATOM   3506  C   HIS A 239      16.485-115.197  57.395  1.00 -0.42           C
ATOM   3507  O   HIS A 239      16.986-115.798  56.446  1.00 -0.42           O
ATOM   3508  CB  HIS A 239      17.786-113.727  58.925  1.00 -0.42           C
ATOM   3509 1HB  HIS A 239      18.049-112.694  59.146  1.00 -0.42           H
ATOM   3510 2HB  HIS A 239      17.262-114.136  59.786  1.00 -0.42           H
ATOM   3511  CG  HIS A 239      19.042-114.513  58.719  1.00 -0.42           C
ATOM   3512  ND1 HIS A 239      20.111-114.073  57.979  1.00 -0.42           N
ATOM   3513  HD1 HIS A 239      20.180-113.182  57.490  1.00 -0.42           H
ATOM   3514  CD2 HIS A 239      19.393-115.754  59.149  1.00 -0.42           C
ATOM   3515  HD2 HIS A 239      18.777-116.395  59.764  1.00 -0.42           H
ATOM   3516  CE1 HIS A 239      21.045-115.019  58.000  1.00 -0.42           C
ATOM   3517  HE1 HIS A 239      22.005-114.933  57.512  1.00 -0.42           H
ATOM   3518  NE2 HIS A 239      20.648-116.076  58.680  1.00 -0.42           N
ATOM   3519  N   ALA A 240      15.611-115.776  58.201  1.00  4.12           N
ATOM   3520  H   ALA A 240      15.196-115.233  58.953  1.00  4.12           H
ATOM   3521  CA  ALA A 240      15.281-117.192  58.117  1.00  4.12           C
ATOM   3522  HA  ALA A 240      16.211-117.760  58.164  1.00  4.12           H
ATOM   3523  C   ALA A 240      14.574-117.570  56.814  1.00  4.12           C
ATOM   3524  O   ALA A 240      14.794-118.660  56.287  1.00  4.12           O
ATOM   3525  CB  ALA A 240      14.421-117.575  59.327  1.00  4.12           C
ATOM   3526 1HB  ALA A 240      14.918-117.262  60.247  1.00  4.12           H
ATOM   3527 2HB  ALA A 240      14.295-118.657  59.353  1.00  4.12           H
ATOM   3528 3HB  ALA A 240      13.443-117.094  59.262  1.00  4.12           H
ATOM   3529  N   PHE A 241      13.729-116.683  56.303  1.00 15.92           N
ATOM   3530  H   PHE A 241      13.566-115.810  56.797  1.00 15.92           H
ATOM   3531  CA  PHE A 241      12.962-116.988  55.095  1.00 15.92           C
ATOM   3532  HA  PHE A 241      13.326-117.936  54.708  1.00 15.92           H
ATOM   3533  C   PHE A 241      13.074-116.005  53.928  1.00 15.92           C
ATOM   3534  O   PHE A 241      13.231-116.427  52.787  1.00 15.92           O
ATOM   3535  CB  PHE A 241      11.503-117.222  55.486  1.00 15.92           C
ATOM   3536 1HB  PHE A 241      11.492-117.769  56.428  1.00 15.92           H
ATOM   3537 2HB  PHE A 241      11.007-116.264  55.640  1.00 15.92           H
ATOM   3538  CG  PHE A 241      10.738-118.036  54.478  1.00 15.92           C
ATOM   3539  CD1 PHE A 241      11.164-119.333  54.133  1.00 15.92           C
ATOM   3540  HD1 PHE A 241      12.045-119.753  54.597  1.00 15.92           H
ATOM   3541  CD2 PHE A 241       9.582-117.518  53.880  1.00 15.92           C
ATOM   3542  HD2 PHE A 241       9.238-116.533  54.150  1.00 15.92           H
ATOM   3543  CE1 PHE A 241      10.451-120.104  53.182  1.00 15.92           C
ATOM   3544  HE1 PHE A 241      10.789-121.096  52.920  1.00 15.92           H
ATOM   3545  CE2 PHE A 241       8.843-118.278  52.938  1.00 15.92           C
ATOM   3546  HE2 PHE A 241       7.947-117.866  52.494  1.00 15.92           H
ATOM   3547  CZ  PHE A 241       9.280-119.575  52.586  1.00 15.92           C
ATOM   3548  HZ  PHE A 241       8.730-120.156  51.859  1.00 15.92           H
ATOM   3549  N   ARG A 242      13.083-114.698  54.154  1.00 11.13           N
ATOM   3550  H   ARG A 242      12.991-114.333  55.094  1.00 11.13           H
ATOM   3551  CA  ARG A 242      13.256-113.784  53.012  1.00 11.13           C
ATOM   3552  HA  ARG A 242      12.651-114.154  52.185  1.00 11.13           H
ATOM   3553  C   ARG A 242      14.687-113.780  52.492  1.00 11.13           C
ATOM   3554  O   ARG A 242      14.886-113.772  51.290  1.00 11.13           O
ATOM   3555  CB  ARG A 242      12.804-112.355  53.333  1.00 11.13           C
ATOM   3556 1HB  ARG A 242      13.306-112.023  54.237  1.00 11.13           H
ATOM   3557 2HB  ARG A 242      13.119-111.702  52.517  1.00 11.13           H
ATOM   3558  CG  ARG A 242      11.292-112.186  53.512  1.00 11.13           C
ATOM   3559 1HG  ARG A 242      10.932-112.883  54.269  1.00 11.13           H
ATOM   3560 2HG  ARG A 242      11.093-111.169  53.850  1.00 11.13           H
ATOM   3561  CD  ARG A 242      10.540-112.421  52.197  1.00 11.13           C
ATOM   3562 1HD  ARG A 242      10.941-111.739  51.446  1.00 11.13           H
ATOM   3563 2HD  ARG A 242      10.711-113.440  51.852  1.00 11.13           H
ATOM   3564  NE  ARG A 242       9.092-112.192  52.319  1.00 11.13           N
ATOM   3565  HE  ARG A 242       8.754-111.262  52.105  1.00 11.13           H
ATOM   3566  CZ  ARG A 242       8.175-113.095  52.635  1.00 11.13           C
ATOM   3567  NH1 ARG A 242       6.945-112.718  52.794  1.00 11.13           N
ATOM   3568 1HH1 ARG A 242       6.689-111.736  52.750  1.00 11.13           H
ATOM   3569 2HH1 ARG A 242       6.243-113.431  52.957  1.00 11.13           H
ATOM   3570  NH2 ARG A 242       8.428-114.366  52.803  1.00 11.13           N
ATOM   3571 1HH2 ARG A 242       9.346-114.724  52.631  1.00 11.13           H
ATOM   3572 2HH2 ARG A 242       7.679-114.983  53.114  1.00 11.13           H
ATOM   3573  N   ALA A 243      15.689-113.864  53.353  1.00  7.15           N
ATOM   3574  H   ALA A 243      15.496-113.816  54.348  1.00  7.15           H
ATOM   3575  CA  ALA A 243      17.071-113.980  52.898  1.00  7.15           C
ATOM   3576  HA  ALA A 243      17.230-113.268  52.090  1.00  7.15           H
ATOM   3577  C   ALA A 243      17.327-115.378  52.335  1.00  7.15           C
ATOM   3578  O   ALA A 243      18.152-115.534  51.453  1.00  7.15           O
ATOM   3579  CB  ALA A 243      18.058-113.643  54.019  1.00  7.15           C
ATOM   3580 1HB  ALA A 243      17.790-112.689  54.476  1.00  7.15           H
ATOM   3581 2HB  ALA A 243      19.063-113.563  53.599  1.00  7.15           H
ATOM   3582 3HB  ALA A 243      18.056-114.425  54.773  1.00  7.15           H
ATOM   3583  N   ARG A 244      16.565-116.375  52.777  1.00  6.56           N
ATOM   3584  H   ARG A 244      15.940-116.213  53.552  1.00  6.56           H
ATOM   3585  CA  ARG A 244      16.586-117.690  52.123  1.00  6.56           C
ATOM   3586  HA  ARG A 244      17.610-118.061  52.080  1.00  6.56           H
ATOM   3587  C   ARG A 244      16.098-117.525  50.687  1.00  6.56           C
ATOM   3588  O   ARG A 244      16.674-118.091  49.779  1.00  6.56           O
ATOM   3589  CB  ARG A 244      15.709-118.701  52.878  1.00  6.56           C
ATOM   3590 1HB  ARG A 244      16.055-118.762  53.908  1.00  6.56           H
ATOM   3591 2HB  ARG A 244      14.692-118.326  52.889  1.00  6.56           H
ATOM   3592  CG  ARG A 244      15.654-120.112  52.292  1.00  6.56           C
ATOM   3593 1HG  ARG A 244      15.373-120.055  51.241  1.00  6.56           H
ATOM   3594 2HG  ARG A 244      16.634-120.584  52.374  1.00  6.56           H
ATOM   3595  CD  ARG A 244      14.608-120.956  53.026  1.00  6.56           C
ATOM   3596 1HD  ARG A 244      14.896-121.039  54.075  1.00  6.56           H
ATOM   3597 2HD  ARG A 244      13.641-120.457  52.971  1.00  6.56           H
ATOM   3598  NE  ARG A 244      14.495-122.303  52.451  1.00  6.56           N
ATOM   3599  HE  ARG A 244      15.089-123.017  52.852  1.00  6.56           H
ATOM   3600  CZ  ARG A 244      13.693-122.684  51.462  1.00  6.56           C
ATOM   3601  NH1 ARG A 244      13.798-123.893  50.997  1.00  6.56           N
ATOM   3602 1HH1 ARG A 244      14.546-124.488  51.317  1.00  6.56           H
ATOM   3603 2HH1 ARG A 244      13.152-124.211  50.294  1.00  6.56           H
ATOM   3604  NH2 ARG A 244      12.786-121.924  50.901  1.00  6.56           N
ATOM   3605 1HH2 ARG A 244      12.643-120.978  51.211  1.00  6.56           H
ATOM   3606 2HH2 ARG A 244      12.233-122.299  50.140  1.00  6.56           H
ATOM   3607  N   HIS A 245      15.071-116.723  50.452  1.00 20.01           N
ATOM   3608  H   HIS A 245      14.576-116.294  51.224  1.00 20.01           H
ATOM   3609  CA  HIS A 245      14.603-116.482  49.084  1.00 20.01           C
ATOM   3610  HA  HIS A 245      14.623-117.430  48.555  1.00 20.01           H
ATOM   3611  C   HIS A 245      15.482-115.540  48.264  1.00 20.01           C
ATOM   3612  O   HIS A 245      15.615-115.717  47.058  1.00 20.01           O
ATOM   3613  CB  HIS A 245      13.146-116.035  49.096  1.00 20.01           C
ATOM   3614 1HB  HIS A 245      13.025-115.195  49.780  1.00 20.01           H
ATOM   3615 2HB  HIS A 245      12.880-115.705  48.091  1.00 20.01           H
ATOM   3616  CG  HIS A 245      12.210-117.140  49.469  1.00 20.01           C
ATOM   3617  ND1 HIS A 245      10.844-117.072  49.362  1.00 20.01           N
ATOM   3618  HD1 HIS A 245      10.311-116.270  49.044  1.00 20.01           H
ATOM   3619  CD2 HIS A 245      12.464-118.409  49.890  1.00 20.01           C
ATOM   3620  HD2 HIS A 245      13.450-118.813  50.068  1.00 20.01           H
ATOM   3621  CE1 HIS A 245      10.341-118.260  49.707  1.00 20.01           C
ATOM   3622  HE1 HIS A 245       9.285-118.496  49.715  1.00 20.01           H
ATOM   3623  NE2 HIS A 245      11.294-119.114  50.027  1.00 20.01           N
ATOM   3624  N   MET A 246      16.208-114.645  48.916  1.00  5.11           N
ATOM   3625  H   MET A 246      16.025-114.487  49.902  1.00  5.11           H
ATOM   3626  CA  MET A 246      17.284-113.877  48.272  1.00  5.11           C
ATOM   3627  HA  MET A 246      16.985-113.635  47.252  1.00  5.11           H
ATOM   3628  C   MET A 246      18.574-114.700  48.186  1.00  5.11           C
ATOM   3629  O   MET A 246      19.665-114.180  47.928  1.00  5.11           O
ATOM   3630  CB  MET A 246      17.525-112.565  49.023  1.00  5.11           C
ATOM   3631 1HB  MET A 246      17.787-112.790  50.055  1.00  5.11           H
ATOM   3632 2HB  MET A 246      18.358-112.039  48.558  1.00  5.11           H
ATOM   3633  CG  MET A 246      16.307-111.649  48.985  1.00  5.11           C
ATOM   3634 1HG  MET A 246      16.052-111.465  47.941  1.00  5.11           H
ATOM   3635 2HG  MET A 246      15.463-112.144  49.461  1.00  5.11           H
ATOM   3636  SD  MET A 246      16.577-110.063  49.792  1.00  5.11           S
ATOM   3637  CE  MET A 246      16.532-110.475  51.540  1.00  5.11           C
ATOM   3638 1HE  MET A 246      16.557-109.560  52.132  1.00  5.11           H
ATOM   3639 2HE  MET A 246      17.399-111.086  51.794  1.00  5.11           H
ATOM   3640 3HE  MET A 246      15.617-111.024  51.765  1.00  5.11           H
ATOM   3641  N   ALA A 247      18.421-115.997  48.411  1.00 43.51           N
ATOM   3642  H   ALA A 247      17.536-116.330  48.755  1.00 43.51           H
ATOM   3643  CA  ALA A 247      19.445-116.993  48.173  1.00 43.51           C
ATOM   3644  HA  ALA A 247      20.235-116.560  47.557  1.00 43.51           H
ATOM   3645  C   ALA A 247      18.841-118.182  47.416  1.00 43.51           C
ATOM   3646  O   ALA A 247      19.478-119.221  47.352  1.00 43.51           O
ATOM   3647  CB  ALA A 247      20.034-117.443  49.505  1.00 43.51           C
ATOM   3648 1HB  ALA A 247      20.375-116.571  50.065  1.00 43.51           H
ATOM   3649 2HB  ALA A 247      20.866-118.117  49.312  1.00 43.51           H
ATOM   3650 3HB  ALA A 247      19.275-117.968  50.087  1.00 43.51           H
ATOM   3651  N   VAL A 248      17.635-118.054  46.868  1.00 50.07           N
ATOM   3652  H   VAL A 248      17.140-117.174  46.940  1.00 50.07           H
ATOM   3653  CA  VAL A 248      16.978-119.181  46.183  1.00 50.07           C
ATOM   3654  HA  VAL A 248      17.550-120.077  46.421  1.00 50.07           H
ATOM   3655  C   VAL A 248      17.053-119.031  44.665  1.00 50.07           C
ATOM   3656  O   VAL A 248      16.878-119.997  43.915  1.00 50.07           O
ATOM   3657  CB  VAL A 248      15.540-119.441  46.725  1.00 50.07           C
ATOM   3658  HB  VAL A 248      15.507-119.072  47.744  1.00 50.07           H
ATOM   3659  CG1 VAL A 248      14.453-118.723  45.926  1.00 50.07           C
ATOM   3660 1HG1 VAL A 248      13.505-118.792  46.461  1.00 50.07           H
ATOM   3661 2HG1 VAL A 248      14.344-119.196  44.953  1.00 50.07           H
ATOM   3662 3HG1 VAL A 248      14.705-117.674  45.791  1.00 50.07           H
ATOM   3663  CG2 VAL A 248      15.237-120.933  46.798  1.00 50.07           C
ATOM   3664 1HG2 VAL A 248      14.233-121.090  47.193  1.00 50.07           H
ATOM   3665 2HG2 VAL A 248      15.950-121.416  47.463  1.00 50.07           H
ATOM   3666 3HG2 VAL A 248      15.306-121.380  45.805  1.00 50.07           H
ATOM   3667  N   ALA A 249      17.460-117.861  44.189  1.00 31.62           N
ATOM   3668  H   ALA A 249      17.546-117.045  44.792  1.00 31.62           H
ATOM   3669  CA  ALA A 249      17.966-117.785  42.823  1.00 31.62           C
ATOM   3670  HA  ALA A 249      17.364-118.439  42.203  1.00 31.62           H
ATOM   3671  C   ALA A 249      19.399-118.333  42.891  1.00 31.62           C
ATOM   3672  O   ALA A 249      19.914-118.905  41.927  1.00 31.62           O
ATOM   3673  CB  ALA A 249      17.881-116.374  42.238  1.00 31.62           C
ATOM   3674 1HB  ALA A 249      18.211-116.386  41.199  1.00 31.62           H
ATOM   3675 2HB  ALA A 249      18.496-115.678  42.796  1.00 31.62           H
ATOM   3676 3HB  ALA A 249      16.847-116.030  42.276  1.00 31.62           H
ATOM   3677  N   ALA A 250      19.948-118.252  44.094  1.00 78.88           N
ATOM   3678  H   ALA A 250      19.498-117.619  44.750  1.00 78.88           H
ATOM   3679  CA  ALA A 250      21.099-119.001  44.601  1.00 78.88           C
ATOM   3680  HA  ALA A 250      21.217-118.720  45.647  1.00 78.88           H
ATOM   3681  C   ALA A 250      22.439-118.696  43.947  1.00 78.88           C
ATOM   3682  O   ALA A 250      23.308-118.063  44.545  1.00 78.88           O
ATOM   3683  CB  ALA A 250      20.793-120.513  44.587  1.00 78.88           C
ATOM   3684 1HB  ALA A 250      20.629-120.866  43.571  1.00 78.88           H
ATOM   3685 2HB  ALA A 250      19.893-120.702  45.174  1.00 78.88           H
ATOM   3686 3HB  ALA A 250      21.624-121.059  45.037  1.00 78.88           H
ATOM   3687  N   VAL A 251      22.598-119.173  42.726  1.00 81.73           N
ATOM   3688  H   VAL A 251      21.820-119.662  42.304  1.00 81.73           H
ATOM   3689  CA  VAL A 251      23.836-119.041  41.973  1.00 81.73           C
ATOM   3690  HA  VAL A 251      24.325-118.110  42.256  1.00 81.73           H
ATOM   3691  C   VAL A 251      23.467-118.947  40.496  1.00 81.73           C
ATOM   3692  O   VAL A 251      24.265-119.301  39.643  1.00 81.73           O
ATOM   3693  CB  VAL A 251      24.836-120.214  42.264  1.00 81.73           C
ATOM   3694  HB  VAL A 251      25.113-120.689  41.331  1.00 81.73           H
ATOM   3695  CG1 VAL A 251      26.108-119.682  42.906  1.00 81.73           C
ATOM   3696 1HG1 VAL A 251      26.817-120.497  43.054  1.00 81.73           H
ATOM   3697 2HG1 VAL A 251      25.876-119.224  43.870  1.00 81.73           H
ATOM   3698 3HG1 VAL A 251      26.569-118.935  42.261  1.00 81.73           H
ATOM   3699  CG2 VAL A 251      24.244-121.300  43.180  1.00 81.73           C
ATOM   3700 1HG2 VAL A 251      23.323-121.693  42.757  1.00 81.73           H
ATOM   3701 2HG2 VAL A 251      24.057-120.903  44.180  1.00 81.73           H
ATOM   3702 3HG2 VAL A 251      24.954-122.122  43.264  1.00 81.73           H
ATOM   3703  N   GLU A 252      22.245-118.525  40.186  1.00 31.58           N
ATOM   3704  H   GLU A 252      21.582-118.291  40.920  1.00 31.58           H
ATOM   3705  CA  GLU A 252      21.788-118.366  38.802  1.00 31.58           C
ATOM   3706  HA  GLU A 252      22.627-118.080  38.176  1.00 31.58           H
ATOM   3707  C   GLU A 252      20.656-117.345  38.645  1.00 31.58           C
ATOM   3708  O   GLU A 252      19.621-117.461  39.293  1.00 31.58           O
ATOM   3709  CB  GLU A 252      21.249-119.706  38.332  1.00 31.58           C
ATOM   3710 1HB  GLU A 252      21.992-120.467  38.563  1.00 31.58           H
ATOM   3711 2HB  GLU A 252      20.366-119.895  38.922  1.00 31.58           H
ATOM   3712  CG  GLU A 252      20.843-119.841  36.883  1.00 31.58           C
ATOM   3713 1HG  GLU A 252      20.077-119.100  36.665  1.00 31.58           H
ATOM   3714 2HG  GLU A 252      21.704-119.655  36.243  1.00 31.58           H
ATOM   3715  CD  GLU A 252      20.293-121.235  36.612  1.00 31.58           C
ATOM   3716  OE1 GLU A 252      20.947-122.215  37.013  1.00 31.58           O
ATOM   3717  OE2 GLU A 252      19.179-121.374  36.064  1.00 31.58           O
ATOM   3718  N   LEU A 253      20.823-116.415  37.717  1.00 17.38           N
ATOM   3719  H   LEU A 253      21.717-116.383  37.236  1.00 17.38           H
ATOM   3720  CA  LEU A 253      19.863-115.358  37.369  1.00 17.38           C
ATOM   3721  HA  LEU A 253      19.787-114.708  38.237  1.00 17.38           H
ATOM   3722  C   LEU A 253      18.418-115.673  36.949  1.00 17.38           C
ATOM   3723  O   LEU A 253      17.667-114.767  36.583  1.00 17.38           O
ATOM   3724  CB  LEU A 253      20.486-114.544  36.222  1.00 17.38           C
ATOM   3725 1HB  LEU A 253      19.950-113.596  36.183  1.00 17.38           H
ATOM   3726 2HB  LEU A 253      21.514-114.310  36.500  1.00 17.38           H
ATOM   3727  CG  LEU A 253      20.500-115.107  34.781  1.00 17.38           C
ATOM   3728  HG  LEU A 253      19.487-115.405  34.518  1.00 17.38           H
ATOM   3729  CD1 LEU A 253      20.909-113.990  33.832  1.00 17.38           C
ATOM   3730 1HD1 LEU A 253      20.910-114.355  32.805  1.00 17.38           H
ATOM   3731 2HD1 LEU A 253      21.905-113.626  34.086  1.00 17.38           H
ATOM   3732 3HD1 LEU A 253      20.197-113.169  33.905  1.00 17.38           H
ATOM   3733  CD2 LEU A 253      21.420-116.315  34.545  1.00 17.38           C
ATOM   3734 1HD2 LEU A 253      21.427-116.573  33.485  1.00 17.38           H
ATOM   3735 2HD2 LEU A 253      21.055-117.173  35.102  1.00 17.38           H
ATOM   3736 3HD2 LEU A 253      22.438-116.076  34.859  1.00 17.38           H
ATOM   3737  N   THR A 254      18.022-116.932  36.915  1.00  9.23           N
ATOM   3738  H   THR A 254      18.625-117.649  37.286  1.00  9.23           H
ATOM   3739  CA  THR A 254      16.735-117.316  36.340  1.00  9.23           C
ATOM   3740  HA  THR A 254      16.494-116.641  35.522  1.00  9.23           H
ATOM   3741  C   THR A 254      15.559-117.311  37.304  1.00  9.23           C
ATOM   3742  O   THR A 254      15.729-117.453  38.515  1.00  9.23           O
ATOM   3743  CB  THR A 254      16.844-118.733  35.782  1.00  9.23           C
ATOM   3744  HB  THR A 254      15.874-119.062  35.419  1.00  9.23           H
ATOM   3745  OG1 THR A 254      17.292-119.605  36.825  1.00  9.23           O
ATOM   3746  HG1 THR A 254      17.846-120.293  36.414  1.00  9.23           H
ATOM   3747  CG2 THR A 254      17.844-118.783  34.648  1.00  9.23           C
ATOM   3748 1HG2 THR A 254      17.794-119.762  34.182  1.00  9.23           H
ATOM   3749 2HG2 THR A 254      18.855-118.610  35.008  1.00  9.23           H
ATOM   3750 3HG2 THR A 254      17.605-118.027  33.903  1.00  9.23           H
ATOM   3751  N   GLY A 255      14.349-117.265  36.757  1.00 -3.23           N
ATOM   3752  H   GLY A 255      14.243-117.173  35.753  1.00 -3.23           H
ATOM   3753  CA  GLY A 255      13.138-117.354  37.560  1.00 -3.23           C
ATOM   3754 1HA  GLY A 255      13.257-116.741  38.454  1.00 -3.23           H
ATOM   3755 2HA  GLY A 255      12.303-116.956  36.984  1.00 -3.23           H
ATOM   3756  C   GLY A 255      12.799-118.767  37.993  1.00 -3.23           C
ATOM   3757  O   GLY A 255      11.727-119.019  38.535  1.00 -3.23           O
ATOM   3758  N   LEU A 256      13.720-119.704  37.800  1.00 13.42           N
ATOM   3759  H   LEU A 256      14.581-119.431  37.355  1.00 13.42           H
ATOM   3760  CA  LEU A 256      13.575-121.106  38.214  1.00 13.42           C
ATOM   3761  HA  LEU A 256      12.565-121.439  37.973  1.00 13.42           H
ATOM   3762  C   LEU A 256      13.791-121.295  39.721  1.00 13.42           C
ATOM   3763  O   LEU A 256      14.354-122.298  40.149  1.00 13.42           O
ATOM   3764  CB  LEU A 256      14.584-121.992  37.465  1.00 13.42           C
ATOM   3765 1HB  LEU A 256      15.583-121.676  37.763  1.00 13.42           H
ATOM   3766 2HB  LEU A 256      14.442-123.017  37.800  1.00 13.42           H
ATOM   3767  CG  LEU A 256      14.548-122.025  35.935  1.00 13.42           C
ATOM   3768  HG  LEU A 256      14.646-121.009  35.569  1.00 13.42           H
ATOM   3769  CD1 LEU A 256      15.730-122.835  35.411  1.00 13.42           C
ATOM   3770 1HD1 LEU A 256      15.739-122.795  34.322  1.00 13.42           H
ATOM   3771 2HD1 LEU A 256      15.650-123.874  35.730  1.00 13.42           H
ATOM   3772 3HD1 LEU A 256      16.664-122.408  35.778  1.00 13.42           H
ATOM   3773  CD2 LEU A 256      13.250-122.620  35.396  1.00 13.42           C
ATOM   3774 1HD2 LEU A 256      13.245-122.542  34.309  1.00 13.42           H
ATOM   3775 2HD2 LEU A 256      12.395-122.070  35.785  1.00 13.42           H
ATOM   3776 3HD2 LEU A 256      13.167-123.670  35.678  1.00 13.42           H
ATOM   3777  N   THR A 257      13.388-120.310  40.510  1.00 21.18           N
ATOM   3778  H   THR A 257      12.855-119.548  40.098  1.00 21.18           H
ATOM   3779  CA  THR A 257      13.604-120.223  41.951  1.00 21.18           C
ATOM   3780  HA  THR A 257      14.666-120.313  42.180  1.00 21.18           H
ATOM   3781  C   THR A 257      12.870-121.267  42.784  1.00 21.18           C
ATOM   3782  O   THR A 257      13.236-121.528  43.926  1.00 21.18           O
ATOM   3783  CB  THR A 257      13.114-118.832  42.372  1.00 21.18           C
ATOM   3784  HB  THR A 257      12.897-118.805  43.438  1.00 21.18           H
ATOM   3785  OG1 THR A 257      11.945-118.513  41.611  1.00 21.18           O
ATOM   3786  HG1 THR A 257      11.169-118.842  42.103  1.00 21.18           H
ATOM   3787  CG2 THR A 257      14.138-117.768  42.029  1.00 21.18           C
ATOM   3788 1HG2 THR A 257      13.770-116.798  42.361  1.00 21.18           H
ATOM   3789 2HG2 THR A 257      14.313-117.728  40.954  1.00 21.18           H
ATOM   3790 3HG2 THR A 257      15.069-117.975  42.549  1.00 21.18           H
ATOM   3791  N   GLU A 258      11.879-121.918  42.195  1.00 18.34           N
ATOM   3792  H   GLU A 258      11.554-121.602  41.288  1.00 18.34           H
ATOM   3793  CA  GLU A 258      11.252-123.088  42.808  1.00 18.34           C
ATOM   3794  HA  GLU A 258      11.609-123.211  43.830  1.00 18.34           H
ATOM   3795  C   GLU A 258      11.640-124.315  41.994  1.00 18.34           C
ATOM   3796  O   GLU A 258      11.963-125.374  42.522  1.00 18.34           O
ATOM   3797  CB  GLU A 258       9.722-122.971  42.815  1.00 18.34           C
ATOM   3798 1HB  GLU A 258       9.364-123.005  41.787  1.00 18.34           H
ATOM   3799 2HB  GLU A 258       9.326-123.844  43.332  1.00 18.34           H
ATOM   3800  CG  GLU A 258       9.151-121.718  43.483  1.00 18.34           C
ATOM   3801 1HG  GLU A 258       8.102-121.903  43.716  1.00 18.34           H
ATOM   3802 2HG  GLU A 258       9.687-121.533  44.415  1.00 18.34           H
ATOM   3803  CD  GLU A 258       9.232-120.484  42.587  1.00 18.34           C
ATOM   3804  OE1 GLU A 258       8.737-120.537  41.434  1.00 18.34           O
ATOM   3805  OE2 GLU A 258       9.830-119.464  42.989  1.00 18.34           O
ATOM   3806  N   VAL A 259      11.614-124.162  40.678  1.00  3.85           N
ATOM   3807  H   VAL A 259      11.409-123.251  40.287  1.00  3.85           H
ATOM   3808  CA  VAL A 259      11.746-125.300  39.771  1.00  3.85           C
ATOM   3809  HA  VAL A 259      10.994-126.034  40.054  1.00  3.85           H
ATOM   3810  C   VAL A 259      13.096-126.008  39.842  1.00  3.85           C
ATOM   3811  O   VAL A 259      13.159-127.238  39.934  1.00  3.85           O
ATOM   3812  CB  VAL A 259      11.457-124.839  38.314  1.00  3.85           C
ATOM   3813  HB  VAL A 259      12.131-124.018  38.076  1.00  3.85           H
ATOM   3814  CG1 VAL A 259      11.681-125.950  37.288  1.00  3.85           C
ATOM   3815 1HG1 VAL A 259      11.432-125.584  36.291  1.00  3.85           H
ATOM   3816 2HG1 VAL A 259      11.046-126.808  37.516  1.00  3.85           H
ATOM   3817 3HG1 VAL A 259      12.725-126.261  37.285  1.00  3.85           H
ATOM   3818  CG2 VAL A 259      10.010-124.338  38.195  1.00  3.85           C
ATOM   3819 1HG2 VAL A 259       9.821-124.003  37.178  1.00  3.85           H
ATOM   3820 2HG2 VAL A 259       9.828-123.499  38.866  1.00  3.85           H
ATOM   3821 3HG2 VAL A 259       9.312-125.141  38.440  1.00  3.85           H
ATOM   3822  N   LYS A 260      14.196-125.273  39.803  1.00  9.28           N
ATOM   3823  H   LYS A 260      14.131-124.258  39.793  1.00  9.28           H
ATOM   3824  CA  LYS A 260      15.508-125.925  39.786  1.00  9.28           C
ATOM   3825  HA  LYS A 260      15.405-126.836  39.202  1.00  9.28           H
ATOM   3826  C   LYS A 260      15.994-126.373  41.172  1.00  9.28           C
ATOM   3827  O   LYS A 260      16.535-127.470  41.267  1.00  9.28           O
ATOM   3828  CB  LYS A 260      16.518-125.061  39.039  1.00  9.28           C
ATOM   3829 1HB  LYS A 260      16.023-124.652  38.160  1.00  9.28           H
ATOM   3830 2HB  LYS A 260      16.799-124.251  39.698  1.00  9.28           H
ATOM   3831  CG  LYS A 260      17.780-125.787  38.570  1.00  9.28           C
ATOM   3832 1HG  LYS A 260      18.390-126.026  39.441  1.00  9.28           H
ATOM   3833 2HG  LYS A 260      17.493-126.715  38.078  1.00  9.28           H
ATOM   3834  CD  LYS A 260      18.604-124.944  37.586  1.00  9.28           C
ATOM   3835 1HD  LYS A 260      18.015-124.762  36.687  1.00  9.28           H
ATOM   3836 2HD  LYS A 260      18.852-123.989  38.043  1.00  9.28           H
ATOM   3837  CE  LYS A 260      19.899-125.655  37.210  1.00  9.28           C
ATOM   3838 1HE  LYS A 260      20.464-125.836  38.122  1.00  9.28           H
ATOM   3839 2HE  LYS A 260      19.657-126.622  36.768  1.00  9.28           H
ATOM   3840  NZ  LYS A 260      20.768-124.902  36.253  1.00  9.28           N
ATOM   3841 1HZ  LYS A 260      21.641-125.391  36.117  1.00  9.28           H
ATOM   3842 2HZ  LYS A 260      20.963-123.972  36.615  1.00  9.28           H
ATOM   3843 3HZ  LYS A 260      20.307-124.801  35.358  1.00  9.28           H
ATOM   3844  N   PRO A 261      15.729-125.621  42.264  1.00 23.38           N
ATOM   3845  CA  PRO A 261      15.876-126.342  43.540  1.00 23.38           C
ATOM   3846  HA  PRO A 261      16.928-126.572  43.709  1.00 23.38           H
ATOM   3847  C   PRO A 261      15.072-127.641  43.680  1.00 23.38           C
ATOM   3848  O   PRO A 261      15.611-128.628  44.162  1.00 23.38           O
ATOM   3849  CB  PRO A 261      15.395-125.317  44.570  1.00 23.38           C
ATOM   3850 1HB  PRO A 261      14.323-125.421  44.742  1.00 23.38           H
ATOM   3851 2HB  PRO A 261      15.940-125.427  45.505  1.00 23.38           H
ATOM   3852  CG  PRO A 261      15.694-124.020  43.943  1.00 23.38           C
ATOM   3853 1HG  PRO A 261      15.103-123.226  44.394  1.00 23.38           H
ATOM   3854 2HG  PRO A 261      16.759-123.799  44.027  1.00 23.38           H
ATOM   3855  CD  PRO A 261      15.329-124.222  42.511  1.00 23.38           C
ATOM   3856 1HD  PRO A 261      14.257-124.096  42.367  1.00 23.38           H
ATOM   3857 2HD  PRO A 261      15.889-123.535  41.877  1.00 23.38           H
ATOM   3858  N   GLN A 262      13.830-127.701  43.214  1.00-16.01           N
ATOM   3859  H   GLN A 262      13.375-126.875  42.837  1.00-16.01           H
ATOM   3860  CA  GLN A 262      13.069-128.958  43.276  1.00-16.01           C
ATOM   3861  HA  GLN A 262      13.144-129.362  44.286  1.00-16.01           H
ATOM   3862  C   GLN A 262      13.580-130.046  42.322  1.00-16.01           C
ATOM   3863  O   GLN A 262      13.320-131.233  42.521  1.00-16.01           O
ATOM   3864  CB  GLN A 262      11.594-128.700  42.979  1.00-16.01           C
ATOM   3865 1HB  GLN A 262      11.523-128.111  42.065  1.00-16.01           H
ATOM   3866 2HB  GLN A 262      11.104-129.659  42.811  1.00-16.01           H
ATOM   3867  CG  GLN A 262      10.848-127.979  44.097  1.00-16.01           C
ATOM   3868 1HG  GLN A 262      10.839-128.607  44.987  1.00-16.01           H
ATOM   3869 2HG  GLN A 262      11.361-127.051  44.339  1.00-16.01           H
ATOM   3870  CD  GLN A 262       9.427-127.651  43.703  1.00-16.01           C
ATOM   3871  OE1 GLN A 262       8.824-128.326  42.869  1.00-16.01           O
ATOM   3872  NE2 GLN A 262       8.892-126.594  44.251  1.00-16.01           N
ATOM   3873 1HE2 GLN A 262       7.947-126.343  44.006  1.00-16.01           H
ATOM   3874 2HE2 GLN A 262       9.416-126.047  44.912  1.00-16.01           H
ATOM   3875  N   ARG A 263      14.354-129.671  41.312  1.00  2.86           N
ATOM   3876  H   ARG A 263      14.501-128.683  41.146  1.00  2.86           H
ATOM   3877  CA  ARG A 263      15.044-130.649  40.459  1.00  2.86           C
ATOM   3878  HA  ARG A 263      14.364-131.465  40.210  1.00  2.86           H
ATOM   3879  C   ARG A 263      16.233-131.265  41.189  1.00  2.86           C
ATOM   3880  O   ARG A 263      16.768-132.281  40.738  1.00  2.86           O
ATOM   3881  CB  ARG A 263      15.529-129.994  39.161  1.00  2.86           C
ATOM   3882 1HB  ARG A 263      15.959-129.025  39.398  1.00  2.86           H
ATOM   3883 2HB  ARG A 263      16.314-130.616  38.732  1.00  2.86           H
ATOM   3884  CG  ARG A 263      14.441-129.824  38.105  1.00  2.86           C
ATOM   3885 1HG  ARG A 263      14.270-130.788  37.630  1.00  2.86           H
ATOM   3886 2HG  ARG A 263      13.514-129.503  38.579  1.00  2.86           H
ATOM   3887  CD  ARG A 263      14.823-128.807  37.039  1.00  2.86           C
ATOM   3888 1HD  ARG A 263      14.068-128.832  36.251  1.00  2.86           H
ATOM   3889 2HD  ARG A 263      14.813-127.814  37.488  1.00  2.86           H
ATOM   3890  NE  ARG A 263      16.154-129.042  36.459  1.00  2.86           N
ATOM   3891  HE  ARG A 263      16.667-129.842  36.796  1.00  2.86           H
ATOM   3892  CZ  ARG A 263      16.755-128.285  35.553  1.00  2.86           C
ATOM   3893  NH1 ARG A 263      18.014-128.503  35.308  1.00  2.86           N
ATOM   3894 1HH1 ARG A 263      18.475-129.299  35.729  1.00  2.86           H
ATOM   3895 2HH1 ARG A 263      18.526-127.885  34.690  1.00  2.86           H
ATOM   3896  NH2 ARG A 263      16.165-127.320  34.897  1.00  2.86           N
ATOM   3897 1HH2 ARG A 263      15.175-127.147  35.040  1.00  2.86           H
ATOM   3898 2HH2 ARG A 263      16.682-126.795  34.207  1.00  2.86           H
ATOM   3899  N   GLY A 264      16.654-130.682  42.302  1.00 17.13           N
ATOM   3900  H   GLY A 264      16.192-129.850  42.650  1.00 17.13           H
ATOM   3901  CA  GLY A 264      17.747-131.241  43.080  1.00 17.13           C
ATOM   3902 1HA  GLY A 264      18.583-131.456  42.417  1.00 17.13           H
ATOM   3903 2HA  GLY A 264      18.070-130.512  43.824  1.00 17.13           H
ATOM   3904  C   GLY A 264      17.340-132.517  43.794  1.00 17.13           C
ATOM   3905  O   GLY A 264      16.164-132.718  44.114  1.00 17.13           O
ATOM   3906  N   SER A 265      18.297-133.399  44.043  1.00 24.06           N
ATOM   3907  H   SER A 265      19.250-133.225  43.750  1.00 24.06           H
ATOM   3908  CA  SER A 265      18.036-134.647  44.756  1.00 24.06           C
ATOM   3909  HA  SER A 265      17.156-135.127  44.332  1.00 24.06           H
ATOM   3910  C   SER A 265      17.811-134.437  46.254  1.00 24.06           C
ATOM   3911  O   SER A 265      18.506-133.638  46.894  1.00 24.06           O
ATOM   3912  CB  SER A 265      19.239-135.566  44.561  1.00 24.06           C
ATOM   3913 1HB  SER A 265      19.555-135.970  45.523  1.00 24.06           H
ATOM   3914 2HB  SER A 265      18.959-136.387  43.900  1.00 24.06           H
ATOM   3915  OG  SER A 265      20.301-134.829  43.970  1.00 24.06           O
ATOM   3916  HG  SER A 265      20.633-135.337  43.210  1.00 24.06           H
ATOM   3917  N   LYS A 266      16.867-135.180  46.816  1.00 -0.02           N
ATOM   3918  H   LYS A 266      16.269-135.745  46.221  1.00 -0.02           H
ATOM   3919  CA  LYS A 266      16.670-135.242  48.268  1.00 -0.02           C
ATOM   3920  HA  LYS A 266      16.716-134.238  48.692  1.00 -0.02           H
ATOM   3921  C   LYS A 266      17.769-136.081  48.889  1.00 -0.02           C
ATOM   3922  O   LYS A 266      18.115-137.132  48.308  1.00 -0.02           O
ATOM   3923  OXT LYS A 266      18.255-135.720  49.976  1.00 -0.02           O
ATOM   3924  CB  LYS A 266      15.312-135.870  48.595  1.00 -0.02           C
ATOM   3925 1HB  LYS A 266      15.242-136.830  48.084  1.00 -0.02           H
ATOM   3926 2HB  LYS A 266      15.260-136.046  49.669  1.00 -0.02           H
ATOM   3927  CG  LYS A 266      14.122-135.002  48.203  1.00 -0.02           C
ATOM   3928 1HG  LYS A 266      14.143-134.079  48.783  1.00 -0.02           H
ATOM   3929 2HG  LYS A 266      14.176-134.758  47.145  1.00 -0.02           H
ATOM   3930  CD  LYS A 266      12.825-135.740  48.462  1.00 -0.02           C
ATOM   3931 1HD  LYS A 266      12.830-136.679  47.908  1.00 -0.02           H
ATOM   3932 2HD  LYS A 266      12.744-135.954  49.528  1.00 -0.02           H
ATOM   3933  CE  LYS A 266      11.630-134.909  48.028  1.00 -0.02           C
ATOM   3934 1HE  LYS A 266      11.625-133.967  48.581  1.00 -0.02           H
ATOM   3935 2HE  LYS A 266      11.697-134.697  46.959  1.00 -0.02           H
ATOM   3936  NZ  LYS A 266      10.382-135.662  48.313  1.00 -0.02           N
ATOM   3937 1HZ  LYS A 266       9.569-135.080  48.151  1.00 -0.02           H
ATOM   3938 2HZ  LYS A 266      10.371-135.962  49.284  1.00 -0.02           H
ATOM   3939 3HZ  LYS A 266      10.313-136.478  47.718  1.00 -0.02           H
TER    3940      LYS A 266 
END
