# Supplementary material for: Analysis of aquaporins from the euryhaline barnacle Balanus improvisus reveals differential expression in response to changes in salinity
Source: PLoS One. 2017 Jul 17;12(7):e0181192. doi: 10.1371/journal.pone.0181192 (PMC5513457; doi:10.1371/journal.pone.0181192)
Supplement: S4 Model — (PDB) [file pone.0181192.s022.pdb]

REMARK YASARA *************************************************************
REMARK YASARA *                                                           *
REMARK YASARA *                     Y  A  S  A  R  A                      *
REMARK YASARA *                                                           *
REMARK YASARA *   Yet Another Scientific Artificial Reality Application   *
REMARK YASARA *                                                           *
REMARK YASARA *            MOLECULE STRUCTURE FILE, PDB FORMAT            *
REMARK YASARA *                                                           *
REMARK YASARA * Just use YASARA every day to make your questions go away! *
REMARK YASARA *                                                           *
REMARK YASARA *                      www.YASARA.org                       *
REMARK YASARA *                                                           *
REMARK YASARA *************************************************************
REMARK YASARA
REMARK YASARA Original filename: F:\AQP\Mono-pdb\aqp2s-hm-mono.pdb
REMARK YASARA Written on:        Mon Feb 29 10:44:56 2016
REMARK YASARA Number of models: 1
REMARK YASARA Number of atoms:   4385
REMARK YASARA Please address questions or suggestions to: Eliza@yasara.org
REMARK YASARA
REMARK   2 RESOLUTION. 1.80 ANGSTROMS.
REMARK 290 CRYSTALLOGRAPHIC SYMMETRY TRANSFORMATIONS
REMARK 290 THE FOLLOWING TRANSFORMATIONS OPERATE ON THE ATOM/HETATM
REMARK 290 RECORDS IN THIS ENTRY TO PRODUCE CRYSTALLOGRAPHICALLY
REMARK 290 RELATED MOLECULES.
REMARK 290   SMTRY1   1  1.000000  0.000000  0.000000        0.00000
REMARK 290   SMTRY2   1  0.000000  1.000000  0.000000        0.00000
REMARK 290   SMTRY3   1  0.000000  0.000000  1.000000        0.00000
REMARK 290   SMTRY1   2 -1.000000  0.000000  0.000000        0.00000
REMARK 290   SMTRY2   2  0.000000 -1.000000  0.000000        0.00000
REMARK 290   SMTRY3   2  0.000000  0.000000  1.000000        0.00000
REMARK 290   SMTRY1   3  0.000000 -1.000000  0.000000       41.02900
REMARK 290   SMTRY2   3  1.000000  0.000000  0.000000       41.02900
REMARK 290   SMTRY3   3  0.000000  0.000000  1.000000        0.00000
REMARK 290   SMTRY1   4  0.000000  1.000000  0.000000       41.02900
REMARK 290   SMTRY2   4 -1.000000  0.000000  0.000000       41.02900
REMARK 290   SMTRY3   4  0.000000  0.000000  1.000000        0.00000
REMARK 290   SMTRY1   5 -1.000000  0.000000  0.000000       41.02900
REMARK 290   SMTRY2   5  0.000000  1.000000  0.000000       41.02900
REMARK 290   SMTRY3   5  0.000000  0.000000 -1.000000        0.00000
REMARK 290   SMTRY1   6  1.000000  0.000000  0.000000       41.02900
REMARK 290   SMTRY2   6  0.000000 -1.000000  0.000000       41.02900
REMARK 290   SMTRY3   6  0.000000  0.000000 -1.000000        0.00000
REMARK 290   SMTRY1   7  0.000000  1.000000  0.000000        0.00000
REMARK 290   SMTRY2   7  1.000000  0.000000  0.000000        0.00000
REMARK 290   SMTRY3   7  0.000000  0.000000 -1.000000        0.00000
REMARK 290   SMTRY1   8  0.000000 -1.000000  0.000000        0.00000
REMARK 290   SMTRY2   8 -1.000000  0.000000  0.000000        0.00000
REMARK 290   SMTRY3   8  0.000000  0.000000 -1.000000        0.00000
COMPND    MOL_ID: 1;
COMPND   2 MOLECULE: AQUAPORIN-4;
COMPND   3 CHAIN: A;
SEQRES   1 A  288  MET ALA TRP SER THR LEU GLU GLU ALA LEU GLY LEU LYS 
SEQRES   2 A  288  GLU MET VAL ARG ASN ARG ASP LEU TRP LYS ALA LEU LEU 
SEQRES   3 A  288  ALA GLU PHE LEU GLY THR MET LEU LEU THR LEU ILE GLY 
SEQRES   4 A  288  CYS PHE SER THR ILE GLY TRP ALA ALA ASN ASP ASP LYS 
SEQRES   5 A  288  ASP PRO TYR THR PRO ASP MET THR GLN ILE ALA LEU ALA 
SEQRES   6 A  288  PHE GLY ILE THR VAL ALA THR LEU ALA GLN SER ILE GLY 
SEQRES   7 A  288  HIS ILE SER GLY CYS HIS ILE ASN PRO ALA VAL THR ALA 
SEQRES   8 A  288  GLY MET LEU VAL ALA ARG GLN VAL SER LEU MET ARG ALA 
SEQRES   9 A  288  PHE PHE TYR ILE ILE VAL GLN CYS ILE GLY ALA ILE VAL 
SEQRES  10 A  288  GLY SER ALA LEU LEU LYS ALA LEU THR PRO GLU ASP VAL 
SEQRES  11 A  288  GLN GLY SER LEU GLY MET THR THR VAL ASN PRO LYS LEU 
SEQRES  12 A  288  THR ALA PHE GLN GLY PHE GLY VAL GLU LEU PHE ILE THR 
SEQRES  13 A  288  PHE VAL LEU VAL PHE VAL VAL PHE GLY VAL CYS ASP GLU 
SEQRES  14 A  288  GLY ARG ASP ASP VAL LYS GLY SER ALA PRO LEU ALA ILE 
SEQRES  15 A  288  GLY LEU SER ILE THR GLY CYS HIS LEU GLY ALA ILE LYS 
SEQRES  16 A  288  TYR THR GLY SER SER MET ASN PRO ALA ARG THR PHE GLY 
SEQRES  17 A  288  PRO ALA VAL VAL THR GLY ILE TRP ASP ASN HIS TRP VAL 
SEQRES  18 A  288  TYR TRP LEU GLY PRO MET PHE GLY GLY CYS LEU ALA ALA 
SEQRES  19 A  288  LYS ILE TYR LYS ASP SER PHE LEU ALA CYS LYS LEU ALA 
SEQRES  20 A  288  PRO PRO LEU HIS CYS SER VAL ARG ARG ILE VAL ARG GLY 
SEQRES  21 A  288  PRO GLU GLU PRO GLU TYR GLU THR PRO ALA PRO GLU LYS 
SEQRES  22 A  288  LYS MET LEU LEU ASP ASP VAL ASP GLY LYS MET ASP GLY 
SEQRES  23 A  288  LYS MET 
CRYST1   82.058   82.058   76.353  90.00  90.00  90.00 P 4 21 2      8
ORIGX1      1.000000  0.000000  0.000000        0.00000
ORIGX2      0.000000  1.000000  0.000000        0.00000
ORIGX3      0.000000  0.000000  1.000000        0.00000
SCALE1      0.012187  0.000000  0.000000        0.00000
SCALE2      0.000000  0.012187  0.000000        0.00000
SCALE3      0.000000  0.000000  0.013097        0.00000
ATOM      1  N   MET A   1     -21.842 -86.888  40.143  1.00-19.28           N
ATOM      2 1H   MET A   1     -21.122 -87.260  39.538  1.00-19.28           H
ATOM      3 2H   MET A   1     -22.225 -86.049  39.730  1.00-19.28           H
ATOM      4 3H   MET A   1     -22.575 -87.579  40.242  1.00-19.28           H
ATOM      5  CA  MET A   1     -21.259 -86.575  41.477  1.00-19.28           C
ATOM      6  HA  MET A   1     -20.505 -85.804  41.346  1.00-19.28           H
ATOM      7  C   MET A   1     -20.570 -87.813  42.034  1.00-19.28           C
ATOM      8  O   MET A   1     -20.233 -88.717  41.270  1.00-19.28           O
ATOM      9  CB  MET A   1     -22.336 -86.041  42.440  1.00-19.28           C
ATOM     10 1HB  MET A   1     -23.091 -86.809  42.587  1.00-19.28           H
ATOM     11 2HB  MET A   1     -21.873 -85.831  43.404  1.00-19.28           H
ATOM     12  CG  MET A   1     -23.034 -84.753  41.999  1.00-19.28           C
ATOM     13 1HG  MET A   1     -23.480 -84.285  42.878  1.00-19.28           H
ATOM     14 2HG  MET A   1     -22.285 -84.070  41.598  1.00-19.28           H
ATOM     15  SD  MET A   1     -24.337 -84.981  40.762  1.00-19.28           S
ATOM     16  CE  MET A   1     -25.675 -85.726  41.723  1.00-19.28           C
ATOM     17 1HE  MET A   1     -26.548 -85.866  41.083  1.00-19.28           H
ATOM     18 2HE  MET A   1     -25.943 -85.068  42.551  1.00-19.28           H
ATOM     19 3HE  MET A   1     -25.362 -86.695  42.113  1.00-19.28           H
ATOM     20  N   ALA A   2     -20.375 -87.884  43.343  1.00 25.31           N
ATOM     21  H   ALA A   2     -20.667 -87.118  43.941  1.00 25.31           H
ATOM     22  CA  ALA A   2     -19.875 -89.061  44.041  1.00 25.31           C
ATOM     23  HA  ALA A   2     -20.089 -89.979  43.492  1.00 25.31           H
ATOM     24  C   ALA A   2     -20.732 -88.968  45.302  1.00 25.31           C
ATOM     25  O   ALA A   2     -21.401 -87.943  45.474  1.00 25.31           O
ATOM     26  CB  ALA A   2     -18.374 -88.927  44.350  1.00 25.31           C
ATOM     27 1HB  ALA A   2     -17.809 -88.868  43.418  1.00 25.31           H
ATOM     28 2HB  ALA A   2     -18.033 -89.796  44.916  1.00 25.31           H
ATOM     29 3HB  ALA A   2     -18.195 -88.026  44.939  1.00 25.31           H
ATOM     30  N   TRP A   3     -20.711 -89.972  46.170  1.00 45.26           N
ATOM     31  H   TRP A   3     -20.158 -90.791  45.978  1.00 45.26           H
ATOM     32  CA  TRP A   3     -21.390 -89.863  47.463  1.00 45.26           C
ATOM     33  HA  TRP A   3     -22.445 -89.639  47.323  1.00 45.26           H
ATOM     34  C   TRP A   3     -20.759 -88.669  48.193  1.00 45.26           C
ATOM     35  O   TRP A   3     -19.573 -88.395  48.020  1.00 45.26           O
ATOM     36  CB  TRP A   3     -21.233 -91.152  48.279  1.00 45.26           C
ATOM     37 1HB  TRP A   3     -20.233 -91.549  48.118  1.00 45.26           H
ATOM     38 2HB  TRP A   3     -21.318 -90.873  49.321  1.00 45.26           H
ATOM     39  CG  TRP A   3     -22.253 -92.254  48.067  1.00 45.26           C
ATOM     40  CD1 TRP A   3     -23.342 -92.236  47.267  1.00 45.26           C
ATOM     41  HD1 TRP A   3     -23.591 -91.419  46.614  1.00 45.26           H
ATOM     42  CD2 TRP A   3     -22.315 -93.525  48.745  1.00 45.26           C
ATOM     43  NE1 TRP A   3     -24.119 -93.346  47.424  1.00 45.26           N
ATOM     44  HE1 TRP A   3     -25.005 -93.495  46.952  1.00 45.26           H
ATOM     45  CE2 TRP A   3     -23.508 -94.176  48.318  1.00 45.26           C
ATOM     46  CE3 TRP A   3     -21.477 -94.191  49.661  1.00 45.26           C
ATOM     47  HE3 TRP A   3     -20.562 -93.734  49.997  1.00 45.26           H
ATOM     48  CZ2 TRP A   3     -23.871 -95.459  48.770  1.00 45.26           C
ATOM     49  HZ2 TRP A   3     -24.769 -95.944  48.413  1.00 45.26           H
ATOM     50  CZ3 TRP A   3     -21.841 -95.476  50.127  1.00 45.26           C
ATOM     51  HZ3 TRP A   3     -21.204 -95.990  50.832  1.00 45.26           H
ATOM     52  CH2 TRP A   3     -23.036 -96.096  49.669  1.00 45.26           C
ATOM     53  HH2 TRP A   3     -23.287 -97.083  50.024  1.00 45.26           H
ATOM     54  N   SER A   4     -21.570 -87.933  48.943  1.00 25.09           N
ATOM     55  H   SER A   4     -22.535 -88.224  49.063  1.00 25.09           H
ATOM     56  CA  SER A   4     -21.209 -86.647  49.539  1.00 25.09           C
ATOM     57  HA  SER A   4     -20.140 -86.466  49.428  1.00 25.09           H
ATOM     58  C   SER A   4     -21.552 -86.653  51.037  1.00 25.09           C
ATOM     59  O   SER A   4     -22.408 -87.419  51.472  1.00 25.09           O
ATOM     60  CB  SER A   4     -21.975 -85.569  48.766  1.00 25.09           C
ATOM     61 1HB  SER A   4     -21.636 -85.571  47.729  1.00 25.09           H
ATOM     62 2HB  SER A   4     -23.037 -85.816  48.784  1.00 25.09           H
ATOM     63  OG  SER A   4     -21.809 -84.273  49.316  1.00 25.09           O
ATOM     64  HG  SER A   4     -22.523 -84.157  49.975  1.00 25.09           H
ATOM     65  N   THR A   5     -20.822 -85.887  51.840  1.00 43.79           N
ATOM     66  H   THR A   5     -20.200 -85.199  51.430  1.00 43.79           H
ATOM     67  CA  THR A   5     -20.758 -86.107  53.293  1.00 43.79           C
ATOM     68  HA  THR A   5     -20.823 -87.185  53.453  1.00 43.79           H
ATOM     69  C   THR A   5     -21.837 -85.467  54.179  1.00 43.79           C
ATOM     70  O   THR A   5     -22.163 -85.966  55.260  1.00 43.79           O
ATOM     71  CB  THR A   5     -19.345 -85.667  53.782  1.00 43.79           C
ATOM     72  HB  THR A   5     -18.626 -85.992  53.034  1.00 43.79           H
ATOM     73  OG1 THR A   5     -19.027 -86.305  55.018  1.00 43.79           O
ATOM     74  HG1 THR A   5     -18.881 -87.249  54.813  1.00 43.79           H
ATOM     75  CG2 THR A   5     -19.172 -84.171  53.976  1.00 43.79           C
ATOM     76 1HG2 THR A   5     -18.119 -83.961  54.164  1.00 43.79           H
ATOM     77 2HG2 THR A   5     -19.753 -83.837  54.834  1.00 43.79           H
ATOM     78 3HG2 THR A   5     -19.486 -83.632  53.084  1.00 43.79           H
ATOM     79  N   LEU A   6     -22.411 -84.350  53.760  1.00-13.69           N
ATOM     80  H   LEU A   6     -22.237 -84.016  52.819  1.00-13.69           H
ATOM     81  CA  LEU A   6     -23.286 -83.570  54.644  1.00-13.69           C
ATOM     82  HA  LEU A   6     -22.894 -83.591  55.660  1.00-13.69           H
ATOM     83  C   LEU A   6     -24.670 -84.193  54.650  1.00-13.69           C
ATOM     84  O   LEU A   6     -25.434 -84.091  55.600  1.00-13.69           O
ATOM     85  CB  LEU A   6     -23.365 -82.120  54.162  1.00-13.69           C
ATOM     86 1HB  LEU A   6     -23.764 -82.126  53.148  1.00-13.69           H
ATOM     87 2HB  LEU A   6     -24.075 -81.590  54.797  1.00-13.69           H
ATOM     88  CG  LEU A   6     -22.045 -81.330  54.157  1.00-13.69           C
ATOM     89  HG  LEU A   6     -21.311 -81.882  53.573  1.00-13.69           H
ATOM     90  CD1 LEU A   6     -22.266 -79.994  53.483  1.00-13.69           C
ATOM     91 1HD1 LEU A   6     -21.329 -79.443  53.432  1.00-13.69           H
ATOM     92 2HD1 LEU A   6     -22.998 -79.407  54.040  1.00-13.69           H
ATOM     93 3HD1 LEU A   6     -22.631 -80.149  52.468  1.00-13.69           H
ATOM     94  CD2 LEU A   6     -21.467 -81.102  55.562  1.00-13.69           C
ATOM     95 1HD2 LEU A   6     -20.545 -80.527  55.487  1.00-13.69           H
ATOM     96 2HD2 LEU A   6     -21.248 -82.058  56.035  1.00-13.69           H
ATOM     97 3HD2 LEU A   6     -22.185 -80.552  56.173  1.00-13.69           H
ATOM     98  N   GLU A   7     -24.907 -84.924  53.577  1.00 23.65           N
ATOM     99  H   GLU A   7     -24.201 -84.920  52.840  1.00 23.65           H
ATOM    100  CA  GLU A   7     -26.104 -85.702  53.307  1.00 23.65           C
ATOM    101  HA  GLU A   7     -26.993 -85.087  53.451  1.00 23.65           H
ATOM    102  C   GLU A   7     -26.205 -86.926  54.216  1.00 23.65           C
ATOM    103  O   GLU A   7     -27.230 -87.606  54.239  1.00 23.65           O
ATOM    104  CB  GLU A   7     -26.030 -86.168  51.849  1.00 23.65           C
ATOM    105 1HB  GLU A   7     -25.101 -86.720  51.704  1.00 23.65           H
ATOM    106 2HB  GLU A   7     -26.856 -86.856  51.681  1.00 23.65           H
ATOM    107  CG  GLU A   7     -26.131 -85.067  50.780  1.00 23.65           C
ATOM    108 1HG  GLU A   7     -26.392 -85.550  49.837  1.00 23.65           H
ATOM    109 2HG  GLU A   7     -26.950 -84.400  51.051  1.00 23.65           H
ATOM    110  CD  GLU A   7     -24.871 -84.224  50.541  1.00 23.65           C
ATOM    111  OE1 GLU A   7     -23.783 -84.458  51.120  1.00 23.65           O
ATOM    112  OE2 GLU A   7     -24.967 -83.293  49.716  1.00 23.65           O
ATOM    113  N   GLU A   8     -25.145 -87.216  54.960  1.00 21.90           N
ATOM    114  H   GLU A   8     -24.275 -86.724  54.799  1.00 21.90           H
ATOM    115  CA  GLU A   8     -25.229 -88.164  56.071  1.00 21.90           C
ATOM    116  HA  GLU A   8     -26.006 -88.897  55.871  1.00 21.90           H
ATOM    117  C   GLU A   8     -25.581 -87.442  57.367  1.00 21.90           C
ATOM    118  O   GLU A   8     -26.417 -87.905  58.131  1.00 21.90           O
ATOM    119  CB  GLU A   8     -23.905 -88.903  56.282  1.00 21.90           C
ATOM    120 1HB  GLU A   8     -23.101 -88.170  56.327  1.00 21.90           H
ATOM    121 2HB  GLU A   8     -23.945 -89.424  57.238  1.00 21.90           H
ATOM    122  CG  GLU A   8     -23.580 -89.916  55.208  1.00 21.90           C
ATOM    123 1HG  GLU A   8     -23.877 -89.515  54.238  1.00 21.90           H
ATOM    124 2HG  GLU A   8     -22.501 -90.071  55.205  1.00 21.90           H
ATOM    125  CD  GLU A   8     -24.261 -91.261  55.425  1.00 21.90           C
ATOM    126  OE1 GLU A   8     -25.512 -91.331  55.471  1.00 21.90           O
ATOM    127  OE2 GLU A   8     -23.560 -92.288  55.522  1.00 21.90           O
ATOM    128  N   ALA A   9     -24.955 -86.303  57.621  1.00 18.01           N
ATOM    129  H   ALA A   9     -24.321 -85.922  56.933  1.00 18.01           H
ATOM    130  CA  ALA A   9     -25.150 -85.584  58.880  1.00 18.01           C
ATOM    131  HA  ALA A   9     -24.973 -86.273  59.706  1.00 18.01           H
ATOM    132  C   ALA A   9     -26.580 -85.049  59.009  1.00 18.01           C
ATOM    133  O   ALA A   9     -27.109 -84.907  60.112  1.00 18.01           O
ATOM    134  CB  ALA A   9     -24.139 -84.433  58.968  1.00 18.01           C
ATOM    135 1HB  ALA A   9     -23.123 -84.826  58.892  1.00 18.01           H
ATOM    136 2HB  ALA A   9     -24.254 -83.925  59.927  1.00 18.01           H
ATOM    137 3HB  ALA A   9     -24.317 -83.723  58.158  1.00 18.01           H
ATOM    138  N   LEU A  10     -27.180 -84.749  57.868  1.00  0.49           N
ATOM    139  H   LEU A  10     -26.668 -84.887  57.000  1.00  0.49           H
ATOM    140  CA  LEU A  10     -28.531 -84.214  57.760  1.00  0.49           C
ATOM    141  HA  LEU A  10     -29.017 -84.168  58.734  1.00  0.49           H
ATOM    142  C   LEU A  10     -29.299 -85.146  56.840  1.00  0.49           C
ATOM    143  O   LEU A  10     -28.711 -86.037  56.236  1.00  0.49           O
ATOM    144  CB  LEU A  10     -28.467 -82.817  57.134  1.00  0.49           C
ATOM    145 1HB  LEU A  10     -28.020 -82.922  56.144  1.00  0.49           H
ATOM    146 2HB  LEU A  10     -29.482 -82.443  57.005  1.00  0.49           H
ATOM    147  CG  LEU A  10     -27.661 -81.758  57.901  1.00  0.49           C
ATOM    148  HG  LEU A  10     -26.661 -82.144  58.096  1.00  0.49           H
ATOM    149  CD1 LEU A  10     -27.519 -80.510  57.045  1.00  0.49           C
ATOM    150 1HD1 LEU A  10     -26.886 -79.783  57.552  1.00  0.49           H
ATOM    151 2HD1 LEU A  10     -28.494 -80.067  56.852  1.00  0.49           H
ATOM    152 3HD1 LEU A  10     -27.048 -80.769  56.096  1.00  0.49           H
ATOM    153  CD2 LEU A  10     -28.310 -81.403  59.240  1.00  0.49           C
ATOM    154 1HD2 LEU A  10     -27.736 -80.616  59.726  1.00  0.49           H
ATOM    155 2HD2 LEU A  10     -28.315 -82.278  59.890  1.00  0.49           H
ATOM    156 3HD2 LEU A  10     -29.331 -81.056  59.081  1.00  0.49           H
ATOM    157  N   GLY A  11     -30.598 -84.944  56.689  1.00 20.75           N
ATOM    158  H   GLY A  11     -31.075 -84.236  57.224  1.00 20.75           H
ATOM    159  CA  GLY A  11     -31.318 -85.682  55.665  1.00 20.75           C
ATOM    160 1HA  GLY A  11     -31.016 -86.728  55.690  1.00 20.75           H
ATOM    161 2HA  GLY A  11     -32.392 -85.616  55.835  1.00 20.75           H
ATOM    162  C   GLY A  11     -30.993 -85.097  54.305  1.00 20.75           C
ATOM    163  O   GLY A  11     -30.915 -83.873  54.167  1.00 20.75           O
ATOM    164  N   LEU A  12     -30.817 -85.933  53.291  1.00 13.02           N
ATOM    165  H   LEU A  12     -30.815 -86.933  53.477  1.00 13.02           H
ATOM    166  CA  LEU A  12     -30.625 -85.441  51.920  1.00 13.02           C
ATOM    167  HA  LEU A  12     -29.876 -84.648  51.922  1.00 13.02           H
ATOM    168  C   LEU A  12     -31.966 -84.860  51.446  1.00 13.02           C
ATOM    169  O   LEU A  12     -32.049 -83.831  50.782  1.00 13.02           O
ATOM    170  CB  LEU A  12     -30.118 -86.590  51.031  1.00 13.02           C
ATOM    171 1HB  LEU A  12     -29.300 -87.052  51.583  1.00 13.02           H
ATOM    172 2HB  LEU A  12     -30.906 -87.330  50.954  1.00 13.02           H
ATOM    173  CG  LEU A  12     -29.585 -86.332  49.608  1.00 13.02           C
ATOM    174  HG  LEU A  12     -28.849 -85.534  49.659  1.00 13.02           H
ATOM    175  CD1 LEU A  12     -28.875 -87.601  49.128  1.00 13.02           C
ATOM    176 1HD1 LEU A  12     -28.449 -87.428  48.140  1.00 13.02           H
ATOM    177 2HD1 LEU A  12     -29.572 -88.437  49.075  1.00 13.02           H
ATOM    178 3HD1 LEU A  12     -28.059 -87.843  49.808  1.00 13.02           H
ATOM    179  CD2 LEU A  12     -30.627 -85.945  48.559  1.00 13.02           C
ATOM    180 1HD2 LEU A  12     -30.142 -85.836  47.589  1.00 13.02           H
ATOM    181 2HD2 LEU A  12     -31.066 -84.983  48.816  1.00 13.02           H
ATOM    182 3HD2 LEU A  12     -31.402 -86.703  48.484  1.00 13.02           H
ATOM    183  N   LYS A  13     -33.031 -85.531  51.860  1.00  9.52           N
ATOM    184  H   LYS A  13     -32.893 -86.314  52.487  1.00  9.52           H
ATOM    185  CA  LYS A  13     -34.421 -85.167  51.588  1.00  9.52           C
ATOM    186  HA  LYS A  13     -34.547 -84.090  51.461  1.00  9.52           H
ATOM    187  C   LYS A  13     -35.088 -85.632  52.867  1.00  9.52           C
ATOM    188  O   LYS A  13     -34.464 -86.391  53.607  1.00  9.52           O
ATOM    189  CB  LYS A  13     -35.011 -85.939  50.400  1.00  9.52           C
ATOM    190 1HB  LYS A  13     -34.764 -86.992  50.509  1.00  9.52           H
ATOM    191 2HB  LYS A  13     -36.092 -85.851  50.446  1.00  9.52           H
ATOM    192  CG  LYS A  13     -34.588 -85.462  49.019  1.00  9.52           C
ATOM    193 1HG  LYS A  13     -34.842 -84.407  48.916  1.00  9.52           H
ATOM    194 2HG  LYS A  13     -33.514 -85.589  48.898  1.00  9.52           H
ATOM    195  CD  LYS A  13     -35.325 -86.262  47.948  1.00  9.52           C
ATOM    196 1HD  LYS A  13     -35.095 -87.319  48.081  1.00  9.52           H
ATOM    197 2HD  LYS A  13     -36.399 -86.114  48.070  1.00  9.52           H
ATOM    198  CE  LYS A  13     -34.926 -85.848  46.541  1.00  9.52           C
ATOM    199 1HE  LYS A  13     -35.112 -84.778  46.419  1.00  9.52           H
ATOM    200 2HE  LYS A  13     -33.855 -86.023  46.418  1.00  9.52           H
ATOM    201  NZ  LYS A  13     -35.665 -86.596  45.465  1.00  9.52           N
ATOM    202 1HZ  LYS A  13     -35.299 -86.333  44.555  1.00  9.52           H
ATOM    203 2HZ  LYS A  13     -36.653 -86.373  45.486  1.00  9.52           H
ATOM    204 3HZ  LYS A  13     -35.558 -87.594  45.584  1.00  9.52           H
ATOM    205  N   GLU A  14     -36.342 -85.267  53.086  1.00  0.33           N
ATOM    206  H   GLU A  14     -36.803 -84.647  52.426  1.00  0.33           H
ATOM    207  CA  GLU A  14     -37.101 -85.738  54.252  1.00  0.33           C
ATOM    208  HA  GLU A  14     -36.471 -85.649  55.134  1.00  0.33           H
ATOM    209  C   GLU A  14     -37.527 -87.201  54.128  1.00  0.33           C
ATOM    210  O   GLU A  14     -38.073 -87.791  55.062  1.00  0.33           O
ATOM    211  CB  GLU A  14     -38.357 -84.891  54.460  1.00  0.33           C
ATOM    212 1HB  GLU A  14     -38.975 -84.957  53.566  1.00  0.33           H
ATOM    213 2HB  GLU A  14     -38.916 -85.303  55.299  1.00  0.33           H
ATOM    214  CG  GLU A  14     -38.073 -83.432  54.759  1.00  0.33           C
ATOM    215 1HG  GLU A  14     -37.375 -83.377  55.595  1.00  0.33           H
ATOM    216 2HG  GLU A  14     -37.605 -82.969  53.894  1.00  0.33           H
ATOM    217  CD  GLU A  14     -39.330 -82.659  55.116  1.00  0.33           C
ATOM    218  OE1 GLU A  14     -40.308 -82.637  54.331  1.00  0.33           O
ATOM    219  OE2 GLU A  14     -39.362 -82.054  56.216  1.00  0.33           O
ATOM    220  N   MET A  15     -37.264 -87.786  52.970  1.00 -1.52           N
ATOM    221  H   MET A  15     -36.842 -87.236  52.243  1.00 -1.52           H
ATOM    222  CA  MET A  15     -37.520 -89.201  52.716  1.00 -1.52           C
ATOM    223  HA  MET A  15     -38.587 -89.405  52.809  1.00 -1.52           H
ATOM    224  C   MET A  15     -36.775 -90.108  53.692  1.00 -1.52           C
ATOM    225  O   MET A  15     -35.687 -89.788  54.168  1.00 -1.52           O
ATOM    226  CB  MET A  15     -37.059 -89.544  51.306  1.00 -1.52           C
ATOM    227 1HB  MET A  15     -36.040 -89.186  51.188  1.00 -1.52           H
ATOM    228 2HB  MET A  15     -37.065 -90.626  51.199  1.00 -1.52           H
ATOM    229  CG  MET A  15     -37.912 -88.943  50.214  1.00 -1.52           C
ATOM    230 1HG  MET A  15     -38.895 -89.412  50.239  1.00 -1.52           H
ATOM    231 2HG  MET A  15     -38.026 -87.873  50.386  1.00 -1.52           H
ATOM    232  SD  MET A  15     -37.165 -89.186  48.594  1.00 -1.52           S
ATOM    233  CE  MET A  15     -36.973 -90.972  48.470  1.00 -1.52           C
ATOM    234 1HE  MET A  15     -36.620 -91.232  47.473  1.00 -1.52           H
ATOM    235 2HE  MET A  15     -37.928 -91.465  48.654  1.00 -1.52           H
ATOM    236 3HE  MET A  15     -36.237 -91.320  49.196  1.00 -1.52           H
ATOM    237  N   VAL A  16     -37.366 -91.257  53.980  1.00  2.54           N
ATOM    238  H   VAL A  16     -38.202 -91.533  53.472  1.00  2.54           H
ATOM    239  CA  VAL A  16     -36.905 -92.114  55.071  1.00  2.54           C
ATOM    240  HA  VAL A  16     -36.842 -91.497  55.968  1.00  2.54           H
ATOM    241  C   VAL A  16     -35.505 -92.693  54.823  1.00  2.54           C
ATOM    242  O   VAL A  16     -34.655 -92.654  55.711  1.00  2.54           O
ATOM    243  CB  VAL A  16     -37.963 -93.234  55.327  1.00  2.54           C
ATOM    244  HB  VAL A  16     -38.025 -93.863  54.440  1.00  2.54           H
ATOM    245  CG1 VAL A  16     -37.592 -94.108  56.519  1.00  2.54           C
ATOM    246 1HG1 VAL A  16     -38.373 -94.853  56.684  1.00  2.54           H
ATOM    247 2HG1 VAL A  16     -37.490 -93.498  57.417  1.00  2.54           H
ATOM    248 3HG1 VAL A  16     -36.665 -94.635  56.317  1.00  2.54           H
ATOM    249  CG2 VAL A  16     -39.352 -92.611  55.583  1.00  2.54           C
ATOM    250 1HG2 VAL A  16     -40.064 -93.394  55.850  1.00  2.54           H
ATOM    251 2HG2 VAL A  16     -39.726 -92.118  54.687  1.00  2.54           H
ATOM    252 3HG2 VAL A  16     -39.298 -91.888  56.398  1.00  2.54           H
ATOM    253  N   ARG A  17     -35.214 -93.176  53.619  1.00 -1.16           N
ATOM    254  H   ARG A  17     -35.937 -93.211  52.902  1.00 -1.16           H
ATOM    255  CA  ARG A  17     -33.865 -93.681  53.297  1.00 -1.16           C
ATOM    256  HA  ARG A  17     -33.557 -94.433  54.026  1.00 -1.16           H
ATOM    257  C   ARG A  17     -32.845 -92.551  53.305  1.00 -1.16           C
ATOM    258  O   ARG A  17     -31.678 -92.689  53.660  1.00 -1.16           O
ATOM    259  CB  ARG A  17     -33.874 -94.299  51.895  1.00 -1.16           C
ATOM    260 1HB  ARG A  17     -34.699 -95.008  51.830  1.00 -1.16           H
ATOM    261 2HB  ARG A  17     -34.046 -93.505  51.168  1.00 -1.16           H
ATOM    262  CG  ARG A  17     -32.589 -95.025  51.524  1.00 -1.16           C
ATOM    263 1HG  ARG A  17     -31.733 -94.373  51.690  1.00 -1.16           H
ATOM    264 2HG  ARG A  17     -32.486 -95.909  52.149  1.00 -1.16           H
ATOM    265  CD  ARG A  17     -32.594 -95.436  50.068  1.00 -1.16           C
ATOM    266 1HD  ARG A  17     -33.482 -96.035  49.863  1.00 -1.16           H
ATOM    267 2HD  ARG A  17     -32.621 -94.536  49.453  1.00 -1.16           H
ATOM    268  NE  ARG A  17     -31.393 -96.217  49.745  1.00 -1.16           N
ATOM    269  HE  ARG A  17     -30.857 -96.571  50.529  1.00 -1.16           H
ATOM    270  CZ  ARG A  17     -30.959 -96.524  48.531  1.00 -1.16           C
ATOM    271  NH1 ARG A  17     -29.863 -97.216  48.399  1.00 -1.16           N
ATOM    272 1HH1 ARG A  17     -29.347 -97.524  49.218  1.00 -1.16           H
ATOM    273 2HH1 ARG A  17     -29.529 -97.436  47.472  1.00 -1.16           H
ATOM    274  NH2 ARG A  17     -31.567 -96.160  47.434  1.00 -1.16           N
ATOM    275 1HH2 ARG A  17     -32.395 -95.590  47.485  1.00 -1.16           H
ATOM    276 2HH2 ARG A  17     -31.190 -96.453  46.543  1.00 -1.16           H
ATOM    277  N   ASN A  18     -33.314 -91.381  52.916  1.00  8.97           N
ATOM    278  H   ASN A  18     -34.293 -91.298  52.681  1.00  8.97           H
ATOM    279  CA  ASN A  18     -32.449 -90.219  52.757  1.00  8.97           C
ATOM    280  HA  ASN A  18     -31.536 -90.536  52.251  1.00  8.97           H
ATOM    281  C   ASN A  18     -32.052 -89.639  54.111  1.00  8.97           C
ATOM    282  O   ASN A  18     -31.227 -88.729  54.178  1.00  8.97           O
ATOM    283  CB  ASN A  18     -33.141 -89.161  51.894  1.00  8.97           C
ATOM    284 1HB  ASN A  18     -34.100 -88.902  52.336  1.00  8.97           H
ATOM    285 2HB  ASN A  18     -32.525 -88.271  51.885  1.00  8.97           H
ATOM    286  CG  ASN A  18     -33.352 -89.614  50.466  1.00  8.97           C
ATOM    287  OD1 ASN A  18     -33.966 -90.631  50.204  1.00  8.97           O
ATOM    288  ND2 ASN A  18     -32.846 -88.859  49.534  1.00  8.97           N
ATOM    289 1HD2 ASN A  18     -32.976 -89.141  48.566  1.00  8.97           H
ATOM    290 2HD2 ASN A  18     -32.334 -88.029  49.769  1.00  8.97           H
ATOM    291  N   ARG A  19     -32.600 -90.213  55.176  1.00  4.83           N
ATOM    292  H   ARG A  19     -33.292 -90.940  55.024  1.00  4.83           H
ATOM    293  CA  ARG A  19     -32.289 -89.879  56.566  1.00  4.83           C
ATOM    294  HA  ARG A  19     -31.580 -89.052  56.603  1.00  4.83           H
ATOM    295  C   ARG A  19     -31.662 -91.068  57.297  1.00  4.83           C
ATOM    296  O   ARG A  19     -31.819 -91.198  58.503  1.00  4.83           O
ATOM    297  CB  ARG A  19     -33.588 -89.465  57.272  1.00  4.83           C
ATOM    298 1HB  ARG A  19     -34.335 -90.241  57.110  1.00  4.83           H
ATOM    299 2HB  ARG A  19     -33.401 -89.390  58.338  1.00  4.83           H
ATOM    300  CG  ARG A  19     -34.154 -88.124  56.850  1.00  4.83           C
ATOM    301 1HG  ARG A  19     -33.447 -87.349  57.142  1.00  4.83           H
ATOM    302 2HG  ARG A  19     -34.302 -88.090  55.771  1.00  4.83           H
ATOM    303  CD  ARG A  19     -35.481 -87.881  57.546  1.00  4.83           C
ATOM    304 1HD  ARG A  19     -36.248 -88.492  57.066  1.00  4.83           H
ATOM    305 2HD  ARG A  19     -35.392 -88.180  58.591  1.00  4.83           H
ATOM    306  NE  ARG A  19     -35.854 -86.461  57.517  1.00  4.83           N
ATOM    307  HE  ARG A  19     -35.198 -85.816  57.095  1.00  4.83           H
ATOM    308  CZ  ARG A  19     -36.953 -85.928  58.030  1.00  4.83           C
ATOM    309  NH1 ARG A  19     -37.032 -84.634  58.092  1.00  4.83           N
ATOM    310 1HH1 ARG A  19     -36.279 -84.071  57.720  1.00  4.83           H
ATOM    311 2HH1 ARG A  19     -37.844 -84.209  58.527  1.00  4.83           H
ATOM    312  NH2 ARG A  19     -37.967 -86.608  58.491  1.00  4.83           N
ATOM    313 1HH2 ARG A  19     -38.008 -87.611  58.361  1.00  4.83           H
ATOM    314 2HH2 ARG A  19     -38.719 -86.109  58.949  1.00  4.83           H
ATOM    315  N   ASP A  20     -30.969 -91.952  56.591  1.00 16.15           N
ATOM    316  H   ASP A  20     -30.879 -91.843  55.592  1.00 16.15           H
ATOM    317  CA  ASP A  20     -30.401 -93.154  57.226  1.00 16.15           C
ATOM    318  HA  ASP A  20     -31.231 -93.767  57.558  1.00 16.15           H
ATOM    319  C   ASP A  20     -29.570 -92.930  58.492  1.00 16.15           C
ATOM    320  O   ASP A  20     -29.868 -93.531  59.519  1.00 16.15           O
ATOM    321  CB  ASP A  20     -29.568 -93.983  56.238  1.00 16.15           C
ATOM    322 1HB  ASP A  20     -29.045 -93.313  55.555  1.00 16.15           H
ATOM    323 2HB  ASP A  20     -28.826 -94.542  56.808  1.00 16.15           H
ATOM    324  CG  ASP A  20     -30.395 -94.993  55.449  1.00 16.15           C
ATOM    325  OD1 ASP A  20     -31.608 -95.151  55.700  1.00 16.15           O
ATOM    326  OD2 ASP A  20     -29.815 -95.685  54.585  1.00 16.15           O
ATOM    327  N   LEU A  21     -28.577 -92.051  58.479  1.00 19.09           N
ATOM    328  H   LEU A  21     -28.347 -91.553  57.634  1.00 19.09           H
ATOM    329  CA  LEU A  21     -27.776 -91.825  59.686  1.00 19.09           C
ATOM    330  HA  LEU A  21     -27.481 -92.794  60.085  1.00 19.09           H
ATOM    331  C   LEU A  21     -28.597 -91.108  60.764  1.00 19.09           C
ATOM    332  O   LEU A  21     -28.469 -91.402  61.949  1.00 19.09           O
ATOM    333  CB  LEU A  21     -26.498 -91.061  59.318  1.00 19.09           C
ATOM    334 1HB  LEU A  21     -26.030 -91.623  58.510  1.00 19.09           H
ATOM    335 2HB  LEU A  21     -26.810 -90.115  58.893  1.00 19.09           H
ATOM    336  CG  LEU A  21     -25.377 -90.758  60.336  1.00 19.09           C
ATOM    337  HG  LEU A  21     -24.471 -90.579  59.759  1.00 19.09           H
ATOM    338  CD1 LEU A  21     -25.634 -89.490  61.153  1.00 19.09           C
ATOM    339 1HD1 LEU A  21     -24.769 -89.276  61.781  1.00 19.09           H
ATOM    340 2HD1 LEU A  21     -26.513 -89.614  61.782  1.00 19.09           H
ATOM    341 3HD1 LEU A  21     -25.793 -88.648  60.480  1.00 19.09           H
ATOM    342  CD2 LEU A  21     -25.082 -91.918  61.291  1.00 19.09           C
ATOM    343 1HD2 LEU A  21     -24.204 -91.682  61.893  1.00 19.09           H
ATOM    344 2HD2 LEU A  21     -24.882 -92.822  60.717  1.00 19.09           H
ATOM    345 3HD2 LEU A  21     -25.926 -92.087  61.958  1.00 19.09           H
ATOM    346  N   TRP A  22     -29.512 -90.233  60.371  1.00  4.50           N
ATOM    347  H   TRP A  22     -29.606 -90.017  59.391  1.00  4.50           H
ATOM    348  CA  TRP A  22     -30.415 -89.600  61.339  1.00  4.50           C
ATOM    349  HA  TRP A  22     -29.816 -89.080  62.087  1.00  4.50           H
ATOM    350  C   TRP A  22     -31.263 -90.641  62.082  1.00  4.50           C
ATOM    351  O   TRP A  22     -31.404 -90.562  63.311  1.00  4.50           O
ATOM    352  CB  TRP A  22     -31.298 -88.572  60.623  1.00  4.50           C
ATOM    353 1HB  TRP A  22     -30.673 -87.739  60.303  1.00  4.50           H
ATOM    354 2HB  TRP A  22     -31.715 -89.034  59.735  1.00  4.50           H
ATOM    355  CG  TRP A  22     -32.441 -88.044  61.444  1.00  4.50           C
ATOM    356  CD1 TRP A  22     -32.438 -86.957  62.255  1.00  4.50           C
ATOM    357  HD1 TRP A  22     -31.575 -86.323  62.418  1.00  4.50           H
ATOM    358  CD2 TRP A  22     -33.782 -88.569  61.516  1.00  4.50           C
ATOM    359  NE1 TRP A  22     -33.662 -86.758  62.834  1.00  4.50           N
ATOM    360  HE1 TRP A  22     -33.871 -86.014  63.490  1.00  4.50           H
ATOM    361  CE2 TRP A  22     -34.523 -87.721  62.386  1.00  4.50           C
ATOM    362  CE3 TRP A  22     -34.438 -89.666  60.922  1.00  4.50           C
ATOM    363  HE3 TRP A  22     -33.903 -90.320  60.254  1.00  4.50           H
ATOM    364  CZ2 TRP A  22     -35.888 -87.937  62.668  1.00  4.50           C
ATOM    365  HZ2 TRP A  22     -36.427 -87.271  63.325  1.00  4.50           H
ATOM    366  CZ3 TRP A  22     -35.804 -89.900  61.215  1.00  4.50           C
ATOM    367  HZ3 TRP A  22     -36.312 -90.746  60.772  1.00  4.50           H
ATOM    368  CH2 TRP A  22     -36.511 -89.031  62.092  1.00  4.50           C
ATOM    369  HH2 TRP A  22     -37.546 -89.235  62.313  1.00  4.50           H
ATOM    370  N   LYS A  23     -31.759 -91.652  61.372  1.00 -8.38           N
ATOM    371  H   LYS A  23     -31.614 -91.667  60.365  1.00 -8.38           H
ATOM    372  CA  LYS A  23     -32.496 -92.753  62.007  1.00 -8.38           C
ATOM    373  HA  LYS A  23     -33.292 -92.350  62.632  1.00 -8.38           H
ATOM    374  C   LYS A  23     -31.561 -93.575  62.876  1.00 -8.38           C
ATOM    375  O   LYS A  23     -31.939 -93.994  63.965  1.00 -8.38           O
ATOM    376  CB  LYS A  23     -33.079 -93.731  60.981  1.00 -8.38           C
ATOM    377 1HB  LYS A  23     -32.258 -94.086  60.362  1.00 -8.38           H
ATOM    378 2HB  LYS A  23     -33.474 -94.585  61.529  1.00 -8.38           H
ATOM    379  CG  LYS A  23     -34.195 -93.215  60.081  1.00 -8.38           C
ATOM    380 1HG  LYS A  23     -35.016 -92.867  60.707  1.00 -8.38           H
ATOM    381 2HG  LYS A  23     -33.830 -92.382  59.486  1.00 -8.38           H
ATOM    382  CD  LYS A  23     -34.719 -94.301  59.133  1.00 -8.38           C
ATOM    383 1HD  LYS A  23     -35.024 -95.175  59.711  1.00 -8.38           H
ATOM    384 2HD  LYS A  23     -35.587 -93.905  58.612  1.00 -8.38           H
ATOM    385  CE  LYS A  23     -33.666 -94.709  58.102  1.00 -8.38           C
ATOM    386 1HE  LYS A  23     -33.304 -93.797  57.622  1.00 -8.38           H
ATOM    387 2HE  LYS A  23     -32.821 -95.168  58.617  1.00 -8.38           H
ATOM    388  NZ  LYS A  23     -34.099 -95.640  57.012  1.00 -8.38           N
ATOM    389 1HZ  LYS A  23     -33.308 -95.802  56.392  1.00 -8.38           H
ATOM    390 2HZ  LYS A  23     -34.846 -95.225  56.477  1.00 -8.38           H
ATOM    391 3HZ  LYS A  23     -34.405 -96.531  57.390  1.00 -8.38           H
ATOM    392  N   ALA A  24     -30.353 -93.815  62.388  1.00-20.95           N
ATOM    393  H   ALA A  24     -30.103 -93.456  61.472  1.00-20.95           H
ATOM    394  CA  ALA A  24     -29.379 -94.624  63.108  1.00-20.95           C
ATOM    395  HA  ALA A  24     -29.813 -95.609  63.283  1.00-20.95           H
ATOM    396  C   ALA A  24     -29.055 -94.009  64.466  1.00-20.95           C
ATOM    397  O   ALA A  24     -28.999 -94.712  65.464  1.00-20.95           O
ATOM    398  CB  ALA A  24     -28.109 -94.790  62.265  1.00-20.95           C
ATOM    399 1HB  ALA A  24     -28.365 -95.232  61.299  1.00-20.95           H
ATOM    400 2HB  ALA A  24     -27.415 -95.449  62.783  1.00-20.95           H
ATOM    401 3HB  ALA A  24     -27.633 -93.824  62.106  1.00-20.95           H
ATOM    402  N   LEU A  25     -28.888 -92.696  64.524  1.00-23.37           N
ATOM    403  H   LEU A  25     -28.923 -92.147  63.668  1.00-23.37           H
ATOM    404  CA  LEU A  25     -28.627 -92.034  65.802  1.00-23.37           C
ATOM    405  HA  LEU A  25     -27.756 -92.499  66.264  1.00-23.37           H
ATOM    406  C   LEU A  25     -29.793 -92.198  66.769  1.00-23.37           C
ATOM    407  O   LEU A  25     -29.591 -92.454  67.951  1.00-23.37           O
ATOM    408  CB  LEU A  25     -28.354 -90.538  65.605  1.00-23.37           C
ATOM    409 1HB  LEU A  25     -29.211 -90.111  65.088  1.00-23.37           H
ATOM    410 2HB  LEU A  25     -28.309 -90.087  66.595  1.00-23.37           H
ATOM    411  CG  LEU A  25     -27.087 -90.111  64.850  1.00-23.37           C
ATOM    412  HG  LEU A  25     -27.137 -90.503  63.841  1.00-23.37           H
ATOM    413  CD1 LEU A  25     -27.022 -88.586  64.770  1.00-23.37           C
ATOM    414 1HD1 LEU A  25     -26.124 -88.284  64.230  1.00-23.37           H
ATOM    415 2HD1 LEU A  25     -26.995 -88.152  65.771  1.00-23.37           H
ATOM    416 3HD1 LEU A  25     -27.886 -88.204  64.229  1.00-23.37           H
ATOM    417  CD2 LEU A  25     -25.820 -90.648  65.488  1.00-23.37           C
ATOM    418 1HD2 LEU A  25     -24.957 -90.329  64.905  1.00-23.37           H
ATOM    419 2HD2 LEU A  25     -25.837 -91.733  65.485  1.00-23.37           H
ATOM    420 3HD2 LEU A  25     -25.726 -90.287  66.513  1.00-23.37           H
ATOM    421  N   LEU A  26     -31.021 -92.086  66.282  1.00-24.19           N
ATOM    422  H   LEU A  26     -31.161 -91.882  65.301  1.00-24.19           H
ATOM    423  CA  LEU A  26     -32.179 -92.268  67.158  1.00-24.19           C
ATOM    424  HA  LEU A  26     -32.055 -91.640  68.039  1.00-24.19           H
ATOM    425  C   LEU A  26     -32.274 -93.713  67.636  1.00-24.19           C
ATOM    426  O   LEU A  26     -32.638 -93.968  68.781  1.00-24.19           O
ATOM    427  CB  LEU A  26     -33.473 -91.871  66.441  1.00-24.19           C
ATOM    428 1HB  LEU A  26     -33.529 -92.433  65.509  1.00-24.19           H
ATOM    429 2HB  LEU A  26     -34.311 -92.179  67.065  1.00-24.19           H
ATOM    430  CG  LEU A  26     -33.649 -90.379  66.120  1.00-24.19           C
ATOM    431  HG  LEU A  26     -32.777 -90.033  65.569  1.00-24.19           H
ATOM    432  CD1 LEU A  26     -34.870 -90.189  65.244  1.00-24.19           C
ATOM    433 1HD1 LEU A  26     -34.995 -89.130  65.018  1.00-24.19           H
ATOM    434 2HD1 LEU A  26     -35.760 -90.552  65.753  1.00-24.19           H
ATOM    435 3HD1 LEU A  26     -34.738 -90.724  64.303  1.00-24.19           H
ATOM    436  CD2 LEU A  26     -33.798 -89.522  67.381  1.00-24.19           C
ATOM    437 1HD2 LEU A  26     -33.958 -88.482  67.099  1.00-24.19           H
ATOM    438 2HD2 LEU A  26     -32.889 -89.577  67.980  1.00-24.19           H
ATOM    439 3HD2 LEU A  26     -34.645 -89.864  67.976  1.00-24.19           H
ATOM    440  N   ALA A  27     -31.923 -94.660  66.779  1.00-23.54           N
ATOM    441  H   ALA A  27     -31.651 -94.406  65.834  1.00-23.54           H
ATOM    442  CA  ALA A  27     -31.932 -96.066  67.156  1.00-23.54           C
ATOM    443  HA  ALA A  27     -32.905 -96.302  67.588  1.00-23.54           H
ATOM    444  C   ALA A  27     -30.865 -96.358  68.217  1.00-23.54           C
ATOM    445  O   ALA A  27     -31.139 -97.055  69.183  1.00-23.54           O
ATOM    446  CB  ALA A  27     -31.721 -96.935  65.915  1.00-23.54           C
ATOM    447 1HB  ALA A  27     -32.511 -96.738  65.191  1.00-23.54           H
ATOM    448 2HB  ALA A  27     -31.750 -97.985  66.199  1.00-23.54           H
ATOM    449 3HB  ALA A  27     -30.754 -96.715  65.463  1.00-23.54           H
ATOM    450  N   GLU A  28     -29.667 -95.812  68.066  1.00-26.70           N
ATOM    451  H   GLU A  28     -29.469 -95.260  67.234  1.00-26.70           H
ATOM    452  CA  GLU A  28     -28.600 -96.015  69.051  1.00-26.70           C
ATOM    453  HA  GLU A  28     -28.469 -97.084  69.224  1.00-26.70           H
ATOM    454  C   GLU A  28     -28.944 -95.366  70.389  1.00-26.70           C
ATOM    455  O   GLU A  28     -28.681 -95.934  71.454  1.00-26.70           O
ATOM    456  CB  GLU A  28     -27.288 -95.424  68.531  1.00-26.70           C
ATOM    457 1HB  GLU A  28     -27.480 -94.409  68.185  1.00-26.70           H
ATOM    458 2HB  GLU A  28     -26.574 -95.374  69.353  1.00-26.70           H
ATOM    459  CG  GLU A  28     -26.665 -96.219  67.395  1.00-26.70           C
ATOM    460 1HG  GLU A  28     -27.384 -96.315  66.586  1.00-26.70           H
ATOM    461 2HG  GLU A  28     -25.797 -95.677  67.027  1.00-26.70           H
ATOM    462  CD  GLU A  28     -26.219 -97.596  67.834  1.00-26.70           C
ATOM    463  OE1 GLU A  28     -25.365 -97.657  68.736  1.00-26.70           O
ATOM    464  OE2 GLU A  28     -26.702 -98.625  67.312  1.00-26.70           O
ATOM    465  N   PHE A  29     -29.587 -94.207  70.337  1.00  6.54           N
ATOM    466  H   PHE A  29     -29.754 -93.768  69.436  1.00  6.54           H
ATOM    467  CA  PHE A  29     -30.077 -93.545  71.544  1.00  6.54           C
ATOM    468  HA  PHE A  29     -29.246 -93.370  72.228  1.00  6.54           H
ATOM    469  C   PHE A  29     -31.087 -94.439  72.258  1.00  6.54           C
ATOM    470  O   PHE A  29     -30.947 -94.713  73.452  1.00  6.54           O
ATOM    471  CB  PHE A  29     -30.726 -92.206  71.166  1.00  6.54           C
ATOM    472 1HB  PHE A  29     -29.948 -91.487  70.927  1.00  6.54           H
ATOM    473 2HB  PHE A  29     -31.328 -92.353  70.272  1.00  6.54           H
ATOM    474  CG  PHE A  29     -31.624 -91.639  72.229  1.00  6.54           C
ATOM    475  CD1 PHE A  29     -31.091 -90.983  73.349  1.00  6.54           C
ATOM    476  HD1 PHE A  29     -30.022 -90.846  73.434  1.00  6.54           H
ATOM    477  CD2 PHE A  29     -33.020 -91.776  72.117  1.00  6.54           C
ATOM    478  HD2 PHE A  29     -33.442 -92.252  71.245  1.00  6.54           H
ATOM    479  CE1 PHE A  29     -31.943 -90.518  74.383  1.00  6.54           C
ATOM    480  HE1 PHE A  29     -31.527 -90.046  75.257  1.00  6.54           H
ATOM    481  CE2 PHE A  29     -33.882 -91.311  73.139  1.00  6.54           C
ATOM    482  HE2 PHE A  29     -34.951 -91.438  73.050  1.00  6.54           H
ATOM    483  CZ  PHE A  29     -33.340 -90.691  74.281  1.00  6.54           C
ATOM    484  HZ  PHE A  29     -33.991 -90.343  75.070  1.00  6.54           H
ATOM    485  N   LEU A  30     -32.088 -94.925  71.534  1.00 -8.42           N
ATOM    486  H   LEU A  30     -32.146 -94.706  70.544  1.00 -8.42           H
ATOM    487  CA  LEU A  30     -33.136 -95.734  72.153  1.00 -8.42           C
ATOM    488  HA  LEU A  30     -33.510 -95.211  73.032  1.00 -8.42           H
ATOM    489  C   LEU A  30     -32.596 -97.078  72.615  1.00 -8.42           C
ATOM    490  O   LEU A  30     -32.978 -97.568  73.668  1.00 -8.42           O
ATOM    491  CB  LEU A  30     -34.294 -95.973  71.176  1.00 -8.42           C
ATOM    492 1HB  LEU A  30     -33.869 -96.360  70.250  1.00 -8.42           H
ATOM    493 2HB  LEU A  30     -34.926 -96.754  71.599  1.00 -8.42           H
ATOM    494  CG  LEU A  30     -35.206 -94.785  70.825  1.00 -8.42           C
ATOM    495  HG  LEU A  30     -34.591 -93.956  70.485  1.00 -8.42           H
ATOM    496  CD1 LEU A  30     -36.148 -95.172  69.685  1.00 -8.42           C
ATOM    497 1HD1 LEU A  30     -36.777 -94.323  69.423  1.00 -8.42           H
ATOM    498 2HD1 LEU A  30     -36.777 -96.012  69.983  1.00 -8.42           H
ATOM    499 3HD1 LEU A  30     -35.560 -95.453  68.810  1.00 -8.42           H
ATOM    500  CD2 LEU A  30     -36.030 -94.307  72.022  1.00 -8.42           C
ATOM    501 1HD2 LEU A  30     -36.676 -93.483  71.724  1.00 -8.42           H
ATOM    502 2HD2 LEU A  30     -35.365 -93.953  72.811  1.00 -8.42           H
ATOM    503 3HD2 LEU A  30     -36.641 -95.123  72.409  1.00 -8.42           H
ATOM    504  N   GLY A  31     -31.696 -97.679  71.853  1.00-13.80           N
ATOM    505  H   GLY A  31     -31.402 -97.257  70.975  1.00-13.80           H
ATOM    506  CA  GLY A  31     -31.154 -98.967  72.241  1.00-13.80           C
ATOM    507 1HA  GLY A  31     -31.979 -99.654  72.426  1.00-13.80           H
ATOM    508 2HA  GLY A  31     -30.536 -99.362  71.436  1.00-13.80           H
ATOM    509  C   GLY A  31     -30.324 -98.863  73.502  1.00-13.80           C
ATOM    510  O   GLY A  31     -30.474 -99.678  74.404  1.00-13.80           O
ATOM    511  N   THR A  32     -29.478 -97.852  73.621  1.00  1.76           N
ATOM    512  H   THR A  32     -29.368 -97.173  72.874  1.00  1.76           H
ATOM    513  CA  THR A  32     -28.662 -97.740  74.830  1.00  1.76           C
ATOM    514  HA  THR A  32     -28.224 -98.717  75.027  1.00  1.76           H
ATOM    515  C   THR A  32     -29.530 -97.353  76.028  1.00  1.76           C
ATOM    516  O   THR A  32     -29.313 -97.821  77.148  1.00  1.76           O
ATOM    517  CB  THR A  32     -27.505 -96.744  74.647  1.00  1.76           C
ATOM    518  HB  THR A  32     -27.871 -95.721  74.735  1.00  1.76           H
ATOM    519  OG1 THR A  32     -26.934 -96.934  73.350  1.00  1.76           O
ATOM    520  HG1 THR A  32     -27.518 -96.530  72.691  1.00  1.76           H
ATOM    521  CG2 THR A  32     -26.394 -97.006  75.648  1.00  1.76           C
ATOM    522 1HG2 THR A  32     -25.597 -96.283  75.495  1.00  1.76           H
ATOM    523 2HG2 THR A  32     -25.991 -98.009  75.498  1.00  1.76           H
ATOM    524 3HG2 THR A  32     -26.771 -96.911  76.665  1.00  1.76           H
ATOM    525  N   MET A  33     -30.572 -96.566  75.783  1.00  1.64           N
ATOM    526  H   MET A  33     -30.712 -96.190  74.850  1.00  1.64           H
ATOM    527  CA  MET A  33     -31.545 -96.232  76.823  1.00  1.64           C
ATOM    528  HA  MET A  33     -31.030 -95.749  77.651  1.00  1.64           H
ATOM    529  C   MET A  33     -32.228 -97.482  77.363  1.00  1.64           C
ATOM    530  O   MET A  33     -32.269 -97.704  78.571  1.00  1.64           O
ATOM    531  CB  MET A  33     -32.606 -95.282  76.248  1.00  1.64           C
ATOM    532 1HB  MET A  33     -32.111 -94.396  75.854  1.00  1.64           H
ATOM    533 2HB  MET A  33     -33.097 -95.785  75.421  1.00  1.64           H
ATOM    534  CG  MET A  33     -33.679 -94.838  77.225  1.00  1.64           C
ATOM    535 1HG  MET A  33     -34.112 -95.710  77.715  1.00  1.64           H
ATOM    536 2HG  MET A  33     -33.228 -94.196  77.978  1.00  1.64           H
ATOM    537  SD  MET A  33     -34.993 -93.934  76.384  1.00  1.64           S
ATOM    538  CE  MET A  33     -35.991 -95.270  75.707  1.00  1.64           C
ATOM    539 1HE  MET A  33     -36.861 -94.851  75.202  1.00  1.64           H
ATOM    540 2HE  MET A  33     -36.323 -95.926  76.513  1.00  1.64           H
ATOM    541 3HE  MET A  33     -35.402 -95.845  74.991  1.00  1.64           H
ATOM    542  N   LEU A  34     -32.749 -98.313  76.472  1.00 -9.39           N
ATOM    543  H   LEU A  34     -32.669 -98.102  75.480  1.00 -9.39           H
ATOM    544  CA  LEU A  34     -33.487 -99.506  76.880  1.00 -9.39           C
ATOM    545  HA  LEU A  34     -34.205 -99.229  77.652  1.00 -9.39           H
ATOM    546  C   LEU A  34     -32.568-100.562  77.478  1.00 -9.39           C
ATOM    547  O   LEU A  34     -32.958-101.257  78.411  1.00 -9.39           O
ATOM    548  CB  LEU A  34     -34.250-100.065  75.676  1.00 -9.39           C
ATOM    549 1HB  LEU A  34     -33.535-100.199  74.864  1.00 -9.39           H
ATOM    550 2HB  LEU A  34     -34.653-101.044  75.937  1.00 -9.39           H
ATOM    551  CG  LEU A  34     -35.406 -99.180  75.174  1.00 -9.39           C
ATOM    552  HG  LEU A  34     -35.060 -98.151  75.121  1.00 -9.39           H
ATOM    553  CD1 LEU A  34     -35.814 -99.589  73.762  1.00 -9.39           C
ATOM    554 1HD1 LEU A  34     -36.686 -99.019  73.445  1.00 -9.39           H
ATOM    555 2HD1 LEU A  34     -36.038-100.652  73.724  1.00 -9.39           H
ATOM    556 3HD1 LEU A  34     -34.992 -99.378  73.078  1.00 -9.39           H
ATOM    557  CD2 LEU A  34     -36.614 -99.211  76.118  1.00 -9.39           C
ATOM    558 1HD2 LEU A  34     -37.428 -98.621  75.697  1.00 -9.39           H
ATOM    559 2HD2 LEU A  34     -36.341 -98.785  77.082  1.00 -9.39           H
ATOM    560 3HD2 LEU A  34     -36.954-100.235  76.264  1.00 -9.39           H
ATOM    561  N   LEU A  35     -31.332-100.646  77.003  1.00 -2.37           N
ATOM    562  H   LEU A  35     -31.053-100.081  76.206  1.00 -2.37           H
ATOM    563  CA  LEU A  35     -30.360-101.551  77.613  1.00 -2.37           C
ATOM    564  HA  LEU A  35     -30.777-102.556  77.627  1.00 -2.37           H
ATOM    565  C   LEU A  35     -30.070-101.143  79.048  1.00 -2.37           C
ATOM    566  O   LEU A  35     -30.035-101.986  79.942  1.00 -2.37           O
ATOM    567  CB  LEU A  35     -29.040-101.548  76.831  1.00 -2.37           C
ATOM    568 1HB  LEU A  35     -29.241-101.875  75.812  1.00 -2.37           H
ATOM    569 2HB  LEU A  35     -28.676-100.522  76.786  1.00 -2.37           H
ATOM    570  CG  LEU A  35     -27.907-102.412  77.416  1.00 -2.37           C
ATOM    571  HG  LEU A  35     -27.669-102.043  78.412  1.00 -2.37           H
ATOM    572  CD1 LEU A  35     -28.301-103.884  77.543  1.00 -2.37           C
ATOM    573 1HD1 LEU A  35     -27.440-104.471  77.861  1.00 -2.37           H
ATOM    574 2HD1 LEU A  35     -28.662-104.262  76.587  1.00 -2.37           H
ATOM    575 3HD1 LEU A  35     -29.081-103.998  78.296  1.00 -2.37           H
ATOM    576  CD2 LEU A  35     -26.652-102.265  76.563  1.00 -2.37           C
ATOM    577 1HD2 LEU A  35     -25.838-102.837  77.008  1.00 -2.37           H
ATOM    578 2HD2 LEU A  35     -26.358-101.216  76.514  1.00 -2.37           H
ATOM    579 3HD2 LEU A  35     -26.836-102.629  75.553  1.00 -2.37           H
ATOM    580  N   THR A  36     -29.859 -99.855  79.271  1.00 -2.46           N
ATOM    581  H   THR A  36     -29.905 -99.192  78.505  1.00 -2.46           H
ATOM    582  CA  THR A  36     -29.522 -99.384  80.610  1.00 -2.46           C
ATOM    583  HA  THR A  36     -28.699 -99.987  80.991  1.00 -2.46           H
ATOM    584  C   THR A  36     -30.728 -99.585  81.519  1.00 -2.46           C
ATOM    585  O   THR A  36     -30.590-100.074  82.633  1.00 -2.46           O
ATOM    586  CB  THR A  36     -29.084 -97.902  80.593  1.00 -2.46           C
ATOM    587  HB  THR A  36     -29.930 -97.271  80.321  1.00 -2.46           H
ATOM    588  OG1 THR A  36     -28.044 -97.739  79.625  1.00 -2.46           O
ATOM    589  HG1 THR A  36     -28.443 -97.766  78.743  1.00 -2.46           H
ATOM    590  CG2 THR A  36     -28.518 -97.454  81.931  1.00 -2.46           C
ATOM    591 1HG2 THR A  36     -28.184 -96.421  81.849  1.00 -2.46           H
ATOM    592 2HG2 THR A  36     -27.668 -98.081  82.203  1.00 -2.46           H
ATOM    593 3HG2 THR A  36     -29.282 -97.522  82.705  1.00 -2.46           H
ATOM    594  N   LEU A  37     -31.914 -99.263  81.022  1.00  0.40           N
ATOM    595  H   LEU A  37     -31.981 -98.889  80.081  1.00  0.40           H
ATOM    596  CA  LEU A  37     -33.139 -99.403  81.804  1.00  0.40           C
ATOM    597  HA  LEU A  37     -33.031 -98.819  82.719  1.00  0.40           H
ATOM    598  C   LEU A  37     -33.426-100.850  82.209  1.00  0.40           C
ATOM    599  O   LEU A  37     -33.594-101.153  83.381  1.00  0.40           O
ATOM    600  CB  LEU A  37     -34.308 -98.850  80.977  1.00  0.40           C
ATOM    601 1HB  LEU A  37     -34.065 -97.818  80.725  1.00  0.40           H
ATOM    602 2HB  LEU A  37     -34.350 -99.414  80.047  1.00  0.40           H
ATOM    603  CG  LEU A  37     -35.720 -98.864  81.580  1.00  0.40           C
ATOM    604  HG  LEU A  37     -35.999 -99.895  81.792  1.00  0.40           H
ATOM    605  CD1 LEU A  37     -35.798 -98.074  82.869  1.00  0.40           C
ATOM    606 1HD1 LEU A  37     -36.830 -98.019  83.209  1.00  0.40           H
ATOM    607 2HD1 LEU A  37     -35.408 -97.068  82.720  1.00  0.40           H
ATOM    608 3HD1 LEU A  37     -35.213 -98.577  83.639  1.00  0.40           H
ATOM    609  CD2 LEU A  37     -36.714 -98.300  80.565  1.00  0.40           C
ATOM    610 1HD2 LEU A  37     -37.721 -98.341  80.980  1.00  0.40           H
ATOM    611 2HD2 LEU A  37     -36.690 -98.900  79.656  1.00  0.40           H
ATOM    612 3HD2 LEU A  37     -36.465 -97.265  80.327  1.00  0.40           H
ATOM    613  N   ILE A  38     -33.502-101.748  81.239  1.00 12.81           N
ATOM    614  H   ILE A  38     -33.303-101.481  80.279  1.00 12.81           H
ATOM    615  CA  ILE A  38     -33.955-103.109  81.521  1.00 12.81           C
ATOM    616  HA  ILE A  38     -34.767-103.058  82.244  1.00 12.81           H
ATOM    617  C   ILE A  38     -32.836-103.926  82.154  1.00 12.81           C
ATOM    618  O   ILE A  38     -33.057-104.656  83.119  1.00 12.81           O
ATOM    619  CB  ILE A  38     -34.512-103.796  80.239  1.00 12.81           C
ATOM    620  HB  ILE A  38     -33.724-103.818  79.487  1.00 12.81           H
ATOM    621  CG1 ILE A  38     -35.699-102.969  79.697  1.00 12.81           C
ATOM    622 1HG1 ILE A  38     -36.517-103.030  80.415  1.00 12.81           H
ATOM    623 2HG1 ILE A  38     -35.405-101.924  79.618  1.00 12.81           H
ATOM    624  CG2 ILE A  38     -34.961-105.254  80.536  1.00 12.81           C
ATOM    625 1HG2 ILE A  38     -35.351-105.729  79.637  1.00 12.81           H
ATOM    626 2HG2 ILE A  38     -35.730-105.264  81.309  1.00 12.81           H
ATOM    627 3HG2 ILE A  38     -34.111-105.849  80.877  1.00 12.81           H
ATOM    628  CD1 ILE A  38     -36.225-103.384  78.331  1.00 12.81           C
ATOM    629 1HD1 ILE A  38     -36.997-102.680  78.020  1.00 12.81           H
ATOM    630 2HD1 ILE A  38     -36.664-104.381  78.378  1.00 12.81           H
ATOM    631 3HD1 ILE A  38     -35.413-103.373  77.603  1.00 12.81           H
ATOM    632  N   GLY A  39     -31.618-103.786  81.650  1.00  7.90           N
ATOM    633  H   GLY A  39     -31.440-103.137  80.891  1.00  7.90           H
ATOM    634  CA  GLY A  39     -30.520-104.579  82.176  1.00  7.90           C
ATOM    635 1HA  GLY A  39     -30.784-105.636  82.117  1.00  7.90           H
ATOM    636 2HA  GLY A  39     -29.627-104.405  81.579  1.00  7.90           H
ATOM    637  C   GLY A  39     -30.218-104.242  83.621  1.00  7.90           C
ATOM    638  O   GLY A  39     -30.045-105.137  84.448  1.00  7.90           O
ATOM    639  N   CYS A  40     -30.207-102.960  83.967  1.00  3.28           N
ATOM    640  H   CYS A  40     -30.408-102.235  83.289  1.00  3.28           H
ATOM    641  CA  CYS A  40     -29.874-102.583  85.337  1.00  3.28           C
ATOM    642  HA  CYS A  40     -29.031-103.197  85.650  1.00  3.28           H
ATOM    643  C   CYS A  40     -31.007-102.846  86.330  1.00  3.28           C
ATOM    644  O   CYS A  40     -30.734-102.890  87.527  1.00  3.28           O
ATOM    645  CB  CYS A  40     -29.419-101.126  85.419  1.00  3.28           C
ATOM    646 1HB  CYS A  40     -30.248-100.484  85.130  1.00  3.28           H
ATOM    647 2HB  CYS A  40     -29.160-100.900  86.455  1.00  3.28           H
ATOM    648  SG  CYS A  40     -28.006-100.737  84.360  1.00  3.28           S
ATOM    649  HG  CYS A  40     -28.751-100.494  83.272  1.00  3.28           H
ATOM    650  N   PHE A  41     -32.232-103.115  85.881  1.00 14.92           N
ATOM    651  H   PHE A  41     -32.430-103.100  84.888  1.00 14.92           H
ATOM    652  CA  PHE A  41     -33.312-103.474  86.813  1.00 14.92           C
ATOM    653  HA  PHE A  41     -33.480-102.669  87.528  1.00 14.92           H
ATOM    654  C   PHE A  41     -32.931-104.732  87.597  1.00 14.92           C
ATOM    655  O   PHE A  41     -33.280-104.892  88.761  1.00 14.92           O
ATOM    656  CB  PHE A  41     -34.617-103.853  86.098  1.00 14.92           C
ATOM    657 1HB  PHE A  41     -34.383-104.556  85.305  1.00 14.92           H
ATOM    658 2HB  PHE A  41     -35.250-104.360  86.823  1.00 14.92           H
ATOM    659  CG  PHE A  41     -35.431-102.719  85.520  1.00 14.92           C
ATOM    660  CD1 PHE A  41     -35.508-101.455  86.125  1.00 14.92           C
ATOM    661  HD1 PHE A  41     -34.883-101.219  86.970  1.00 14.92           H
ATOM    662  CD2 PHE A  41     -36.242-102.981  84.399  1.00 14.92           C
ATOM    663  HD2 PHE A  41     -36.181-103.941  83.909  1.00 14.92           H
ATOM    664  CE1 PHE A  41     -36.429-100.479  85.661  1.00 14.92           C
ATOM    665  HE1 PHE A  41     -36.498 -99.522  86.158  1.00 14.92           H
ATOM    666  CE2 PHE A  41     -37.155-102.012  83.911  1.00 14.92           C
ATOM    667  HE2 PHE A  41     -37.773-102.233  83.053  1.00 14.92           H
ATOM    668  CZ  PHE A  41     -37.264-100.765  84.560  1.00 14.92           C
ATOM    669  HZ  PHE A  41     -37.975-100.030  84.212  1.00 14.92           H
ATOM    670  N   SER A  42     -32.193-105.630  86.958  1.00 -6.71           N
ATOM    671  H   SER A  42     -31.889-105.445  86.012  1.00 -6.71           H
ATOM    672  CA  SER A  42     -31.843-106.906  87.582  1.00 -6.71           C
ATOM    673  HA  SER A  42     -32.750-107.362  87.981  1.00 -6.71           H
ATOM    674  C   SER A  42     -30.828-106.791  88.717  1.00 -6.71           C
ATOM    675  O   SER A  42     -30.702-107.698  89.543  1.00 -6.71           O
ATOM    676  CB  SER A  42     -31.251-107.834  86.528  1.00 -6.71           C
ATOM    677 1HB  SER A  42     -31.085-108.816  86.973  1.00 -6.71           H
ATOM    678 2HB  SER A  42     -31.954-107.934  85.700  1.00 -6.71           H
ATOM    679  OG  SER A  42     -30.014-107.325  86.050  1.00 -6.71           O
ATOM    680  HG  SER A  42     -30.170-106.618  85.403  1.00 -6.71           H
ATOM    681  N   THR A  43     -30.092-105.687  88.757  1.00  1.09           N
ATOM    682  H   THR A  43     -30.271-104.951  88.089  1.00  1.09           H
ATOM    683  CA  THR A  43     -29.000-105.516  89.722  1.00  1.09           C
ATOM    684  HA  THR A  43     -28.481-106.466  89.844  1.00  1.09           H
ATOM    685  C   THR A  43     -29.505-105.059  91.080  1.00  1.09           C
ATOM    686  O   THR A  43     -28.782-105.066  92.083  1.00  1.09           O
ATOM    687  CB  THR A  43     -27.984-104.445  89.257  1.00  1.09           C
ATOM    688  HB  THR A  43     -27.167-104.399  89.978  1.00  1.09           H
ATOM    689  OG1 THR A  43     -28.607-103.159  89.194  1.00  1.09           O
ATOM    690  HG1 THR A  43     -29.377-103.189  88.608  1.00  1.09           H
ATOM    691  CG2 THR A  43     -27.411-104.757  87.883  1.00  1.09           C
ATOM    692 1HG2 THR A  43     -26.713-103.969  87.605  1.00  1.09           H
ATOM    693 2HG2 THR A  43     -28.202-104.816  87.136  1.00  1.09           H
ATOM    694 3HG2 THR A  43     -26.876-105.705  87.922  1.00  1.09           H
ATOM    695  N   ILE A  44     -30.752-104.617  91.089  1.00  9.85           N
ATOM    696  H   ILE A  44     -31.304-104.679  90.245  1.00  9.85           H
ATOM    697  CA  ILE A  44     -31.374-104.025  92.265  1.00  9.85           C
ATOM    698  HA  ILE A  44     -30.737-103.230  92.646  1.00  9.85           H
ATOM    699  C   ILE A  44     -31.502-105.086  93.357  1.00  9.85           C
ATOM    700  O   ILE A  44     -32.016-106.186  93.125  1.00  9.85           O
ATOM    701  CB  ILE A  44     -32.751-103.425  91.851  1.00  9.85           C
ATOM    702  HB  ILE A  44     -33.336-104.221  91.390  1.00  9.85           H
ATOM    703  CG1 ILE A  44     -32.567-102.303  90.803  1.00  9.85           C
ATOM    704 1HG1 ILE A  44     -32.121-102.730  89.907  1.00  9.85           H
ATOM    705 2HG1 ILE A  44     -33.556-101.945  90.528  1.00  9.85           H
ATOM    706  CG2 ILE A  44     -33.544-102.917  93.052  1.00  9.85           C
ATOM    707 1HG2 ILE A  44     -34.460-102.433  92.711  1.00  9.85           H
ATOM    708 2HG2 ILE A  44     -32.950-102.205  93.622  1.00  9.85           H
ATOM    709 3HG2 ILE A  44     -33.823-103.751  93.696  1.00  9.85           H
ATOM    710  CD1 ILE A  44     -31.717-101.074  91.214  1.00  9.85           C
ATOM    711 1HD1 ILE A  44     -31.694-100.364  90.390  1.00  9.85           H
ATOM    712 2HD1 ILE A  44     -30.693-101.375  91.437  1.00  9.85           H
ATOM    713 3HD1 ILE A  44     -32.150-100.586  92.087  1.00  9.85           H
ATOM    714  N   GLY A  45     -31.016-104.746  94.547  1.00 28.11           N
ATOM    715  H   GLY A  45     -30.588-103.837  94.657  1.00 28.11           H
ATOM    716  CA  GLY A  45     -31.064-105.625  95.709  1.00 28.11           C
ATOM    717 1HA  GLY A  45     -30.793-106.637  95.406  1.00 28.11           H
ATOM    718 2HA  GLY A  45     -30.347-105.278  96.453  1.00 28.11           H
ATOM    719  C   GLY A  45     -32.444-105.655  96.339  1.00 28.11           C
ATOM    720  O   GLY A  45     -32.665-105.134  97.432  1.00 28.11           O
ATOM    721  N   TRP A  46     -33.388-106.242  95.617  1.00 21.36           N
ATOM    722  H   TRP A  46     -33.108-106.674  94.739  1.00 21.36           H
ATOM    723  CA  TRP A  46     -34.812-106.232  95.950  1.00 21.36           C
ATOM    724  HA  TRP A  46     -35.149-105.201  95.890  1.00 21.36           H
ATOM    725  C   TRP A  46     -35.241-106.708  97.333  1.00 21.36           C
ATOM    726  O   TRP A  46     -36.326-106.359  97.790  1.00 21.36           O
ATOM    727  CB  TRP A  46     -35.580-107.009  94.884  1.00 21.36           C
ATOM    728 1HB  TRP A  46     -34.963-107.823  94.502  1.00 21.36           H
ATOM    729 2HB  TRP A  46     -36.475-107.431  95.337  1.00 21.36           H
ATOM    730  CG  TRP A  46     -36.004-106.113  93.763  1.00 21.36           C
ATOM    731  CD1 TRP A  46     -35.472-106.023  92.515  1.00 21.36           C
ATOM    732  HD1 TRP A  46     -34.642-106.624  92.159  1.00 21.36           H
ATOM    733  CD2 TRP A  46     -37.074-105.152  93.794  1.00 21.36           C
ATOM    734  NE1 TRP A  46     -36.113-105.072  91.766  1.00 21.36           N
ATOM    735  HE1 TRP A  46     -35.864-104.836  90.813  1.00 21.36           H
ATOM    736  CE2 TRP A  46     -37.110-104.514  92.522  1.00 21.36           C
ATOM    737  CE3 TRP A  46     -38.029-104.783  94.762  1.00 21.36           C
ATOM    738  HE3 TRP A  46     -38.029-105.258  95.731  1.00 21.36           H
ATOM    739  CZ2 TRP A  46     -38.070-103.530  92.204  1.00 21.36           C
ATOM    740  HZ2 TRP A  46     -38.076-103.049  91.245  1.00 21.36           H
ATOM    741  CZ3 TRP A  46     -38.993-103.794  94.441  1.00 21.36           C
ATOM    742  HZ3 TRP A  46     -39.725-103.495  95.175  1.00 21.36           H
ATOM    743  CH2 TRP A  46     -39.014-103.198  93.154  1.00 21.36           C
ATOM    744  HH2 TRP A  46     -39.775-102.469  92.918  1.00 21.36           H
ATOM    745  N   ALA A  47     -34.378-107.416  98.044  1.00  4.40           N
ATOM    746  H   ALA A  47     -33.496-107.685  97.639  1.00  4.40           H
ATOM    747  CA  ALA A  47     -34.657-107.767  99.429  1.00  4.40           C
ATOM    748  HA  ALA A  47     -35.587-108.338  99.463  1.00  4.40           H
ATOM    749  C   ALA A  47     -34.824-106.523 100.318  1.00  4.40           C
ATOM    750  O   ALA A  47     -35.631-106.537 101.236  1.00  4.40           O
ATOM    751  CB  ALA A  47     -33.535-108.626  99.953  1.00  4.40           C
ATOM    752 1HB  ALA A  47     -33.282-109.409  99.242  1.00  4.40           H
ATOM    753 2HB  ALA A  47     -33.836-109.091 100.892  1.00  4.40           H
ATOM    754 3HB  ALA A  47     -32.661-108.006 100.143  1.00  4.40           H
ATOM    755  N   ALA A  48     -34.111-105.437 100.040  1.00  8.04           N
ATOM    756  H   ALA A  48     -33.467-105.437  99.258  1.00  8.04           H
ATOM    757  CA  ALA A  48     -34.216-104.236 100.874  1.00  8.04           C
ATOM    758  HA  ALA A  48     -34.092-104.537 101.916  1.00  8.04           H
ATOM    759  C   ALA A  48     -35.593-103.565 100.758  1.00  8.04           C
ATOM    760  O   ALA A  48     -36.067-102.927 101.699  1.00  8.04           O
ATOM    761  CB  ALA A  48     -33.084-103.260 100.539  1.00  8.04           C
ATOM    762 1HB  ALA A  48     -32.126-103.723 100.780  1.00  8.04           H
ATOM    763 2HB  ALA A  48     -33.195-102.351 101.132  1.00  8.04           H
ATOM    764 3HB  ALA A  48     -33.096-103.005  99.483  1.00  8.04           H
ATOM    765  N   ASN A  49     -36.281-103.777  99.642  1.00 16.99           N
ATOM    766  H   ASN A  49     -35.859-104.312  98.898  1.00 16.99           H
ATOM    767  CA  ASN A  49     -37.659-103.300  99.486  1.00 16.99           C
ATOM    768  HA  ASN A  49     -37.713-102.230  99.692  1.00 16.99           H
ATOM    769  C   ASN A  49     -38.578-104.054 100.438  1.00 16.99           C
ATOM    770  O   ASN A  49     -39.546-103.522 100.976  1.00 16.99           O
ATOM    771  CB  ASN A  49     -38.150-103.593  98.071  1.00 16.99           C
ATOM    772 1HB  ASN A  49     -37.472-103.144  97.350  1.00 16.99           H
ATOM    773 2HB  ASN A  49     -38.169-104.670  97.919  1.00 16.99           H
ATOM    774  CG  ASN A  49     -39.533-103.074  97.819  1.00 16.99           C
ATOM    775  OD1 ASN A  49     -39.704-101.915  97.498  1.00 16.99           O
ATOM    776  ND2 ASN A  49     -40.524-103.922  97.920  1.00 16.99           N
ATOM    777 1HD2 ASN A  49     -41.452-103.595  97.705  1.00 16.99           H
ATOM    778 2HD2 ASN A  49     -40.356-104.877  98.224  1.00 16.99           H
ATOM    779  N   ASP A  50     -38.241-105.317 100.639  1.00 -0.66           N
ATOM    780  H   ASP A  50     -37.405-105.682 100.199  1.00 -0.66           H
ATOM    781  CA  ASP A  50     -39.025-106.241 101.457  1.00 -0.66           C
ATOM    782  HA  ASP A  50     -40.078-105.963 101.420  1.00 -0.66           H
ATOM    783  C   ASP A  50     -38.534-106.136 102.902  1.00 -0.66           C
ATOM    784  O   ASP A  50     -38.976-106.869 103.788  1.00 -0.66           O
ATOM    785  CB  ASP A  50     -38.868-107.674 100.931  1.00 -0.66           C
ATOM    786 1HB  ASP A  50     -37.809-107.903 100.824  1.00 -0.66           H
ATOM    787 2HB  ASP A  50     -39.291-108.366 101.656  1.00 -0.66           H
ATOM    788  CG  ASP A  50     -39.566-107.907  99.595  1.00 -0.66           C
ATOM    789  OD1 ASP A  50     -39.980-106.968  98.873  1.00 -0.66           O
ATOM    790  OD2 ASP A  50     -39.699-109.099  99.247  1.00 -0.66           O
ATOM    791  N   ASP A  51     -37.627-105.187 103.100  1.00  9.51           N
ATOM    792  H   ASP A  51     -37.332-104.656 102.293  1.00  9.51           H
ATOM    793  CA  ASP A  51     -37.010-104.816 104.373  1.00  9.51           C
ATOM    794  HA  ASP A  51     -36.323-104.007 104.132  1.00  9.51           H
ATOM    795  C   ASP A  51     -36.154-105.927 104.988  1.00  9.51           C
ATOM    796  O   ASP A  51     -36.078-106.103 106.208  1.00  9.51           O
ATOM    797  CB  ASP A  51     -38.065-104.244 105.328  1.00  9.51           C
ATOM    798 1HB  ASP A  51     -38.925-103.927 104.737  1.00  9.51           H
ATOM    799 2HB  ASP A  51     -38.398-105.016 106.019  1.00  9.51           H
ATOM    800  CG  ASP A  51     -37.567-103.034 106.100  1.00  9.51           C
ATOM    801  OD1 ASP A  51     -36.374-102.673 106.021  1.00  9.51           O
ATOM    802  OD2 ASP A  51     -38.410-102.368 106.743  1.00  9.51           O
ATOM    803  N   LYS A  52     -35.499-106.671 104.106  1.00  1.79           N
ATOM    804  H   LYS A  52     -35.602-106.454 103.117  1.00  1.79           H
ATOM    805  CA  LYS A  52     -34.601-107.779 104.442  1.00  1.79           C
ATOM    806  HA  LYS A  52     -34.566-107.934 105.520  1.00  1.79           H
ATOM    807  C   LYS A  52     -33.202-107.466 103.931  1.00  1.79           C
ATOM    808  O   LYS A  52     -33.027-106.596 103.081  1.00  1.79           O
ATOM    809  CB  LYS A  52     -35.077-109.057 103.752  1.00  1.79           C
ATOM    810 1HB  LYS A  52     -35.149-108.863 102.683  1.00  1.79           H
ATOM    811 2HB  LYS A  52     -34.338-109.842 103.909  1.00  1.79           H
ATOM    812  CG  LYS A  52     -36.412-109.560 104.243  1.00  1.79           C
ATOM    813 1HG  LYS A  52     -36.348-109.768 105.310  1.00  1.79           H
ATOM    814 2HG  LYS A  52     -37.172-108.801 104.067  1.00  1.79           H
ATOM    815  CD  LYS A  52     -36.797-110.824 103.511  1.00  1.79           C
ATOM    816 1HD  LYS A  52     -36.834-110.621 102.440  1.00  1.79           H
ATOM    817 2HD  LYS A  52     -36.054-111.598 103.709  1.00  1.79           H
ATOM    818  CE  LYS A  52     -38.160-111.289 103.984  1.00  1.79           C
ATOM    819 1HE  LYS A  52     -38.121-111.451 105.064  1.00  1.79           H
ATOM    820 2HE  LYS A  52     -38.903-110.518 103.768  1.00  1.79           H
ATOM    821  NZ  LYS A  52     -38.545-112.564 103.307  1.00  1.79           N
ATOM    822 1HZ  LYS A  52     -39.420-112.905 103.694  1.00  1.79           H
ATOM    823 2HZ  LYS A  52     -37.826-113.262 103.459  1.00  1.79           H
ATOM    824 3HZ  LYS A  52     -38.664-112.419 102.314  1.00  1.79           H
ATOM    825  N   ASP A  53     -32.212-108.200 104.415  1.00 -7.37           N
ATOM    826  H   ASP A  53     -32.419-108.922 105.098  1.00 -7.37           H
ATOM    827  CA  ASP A  53     -30.839-108.062 103.923  1.00 -7.37           C
ATOM    828  HA  ASP A  53     -30.551-107.012 103.928  1.00 -7.37           H
ATOM    829  C   ASP A  53     -30.772-108.620 102.502  1.00 -7.37           C
ATOM    830  O   ASP A  53     -31.496-109.569 102.190  1.00 -7.37           O
ATOM    831  CB  ASP A  53     -29.856-108.887 104.762  1.00 -7.37           C
ATOM    832 1HB  ASP A  53     -30.269-109.883 104.917  1.00 -7.37           H
ATOM    833 2HB  ASP A  53     -28.922-108.987 104.209  1.00 -7.37           H
ATOM    834  CG  ASP A  53     -29.536-108.258 106.093  1.00 -7.37           C
ATOM    835  OD1 ASP A  53     -29.754-107.042 106.275  1.00 -7.37           O
ATOM    836  OD2 ASP A  53     -29.014-108.975 106.982  1.00 -7.37           O
ATOM    837  N   PRO A  54     -29.884-108.081 101.639  1.00  1.13           N
ATOM    838  CA  PRO A  54     -29.772-108.667 100.295  1.00  1.13           C
ATOM    839  HA  PRO A  54     -30.696-108.519  99.743  1.00  1.13           H
ATOM    840  C   PRO A  54     -29.424-110.150 100.303  1.00  1.13           C
ATOM    841  O   PRO A  54     -28.732-110.650 101.199  1.00  1.13           O
ATOM    842  CB  PRO A  54     -28.640-107.862  99.651  1.00  1.13           C
ATOM    843 1HB  PRO A  54     -27.691-108.374  99.797  1.00  1.13           H
ATOM    844 2HB  PRO A  54     -28.828-107.704  98.589  1.00  1.13           H
ATOM    845  CG  PRO A  54     -28.640-106.580 100.378  1.00  1.13           C
ATOM    846 1HG  PRO A  54     -27.672-106.086 100.296  1.00  1.13           H
ATOM    847 2HG  PRO A  54     -29.433-105.936  99.995  1.00  1.13           H
ATOM    848  CD  PRO A  54     -28.933-106.964 101.799  1.00  1.13           C
ATOM    849 1HD  PRO A  54     -28.027-107.303 102.304  1.00  1.13           H
ATOM    850 2HD  PRO A  54     -29.386-106.127 102.332  1.00  1.13           H
ATOM    851  N   TYR A  55     -29.904-110.854  99.291  1.00 31.48           N
ATOM    852  H   TYR A  55     -30.410-110.378  98.552  1.00 31.48           H
ATOM    853  CA  TYR A  55     -29.703-112.295  99.169  1.00 31.48           C
ATOM    854  HA  TYR A  55     -29.781-112.769 100.147  1.00 31.48           H
ATOM    855  C   TYR A  55     -28.316-112.552  98.580  1.00 31.48           C
ATOM    856  O   TYR A  55     -27.599-111.608  98.231  1.00 31.48           O
ATOM    857  CB  TYR A  55     -30.774-112.876  98.238  1.00 31.48           C
ATOM    858 1HB  TYR A  55     -30.632-112.455  97.243  1.00 31.48           H
ATOM    859 2HB  TYR A  55     -30.641-113.956  98.172  1.00 31.48           H
ATOM    860  CG  TYR A  55     -32.199-112.596  98.673  1.00 31.48           C
ATOM    861  CD1 TYR A  55     -33.072-111.869  97.835  1.00 31.48           C
ATOM    862  HD1 TYR A  55     -32.713-111.484  96.890  1.00 31.48           H
ATOM    863  CD2 TYR A  55     -32.697-113.085  99.901  1.00 31.48           C
ATOM    864  HD2 TYR A  55     -32.047-113.634 100.567  1.00 31.48           H
ATOM    865  CE1 TYR A  55     -34.432-111.655  98.207  1.00 31.48           C
ATOM    866  HE1 TYR A  55     -35.098-111.108  97.557  1.00 31.48           H
ATOM    867  CE2 TYR A  55     -34.055-112.879 100.269  1.00 31.48           C
ATOM    868  HE2 TYR A  55     -34.427-113.266 101.206  1.00 31.48           H
ATOM    869  CZ  TYR A  55     -34.910-112.182  99.410  1.00 31.48           C
ATOM    870  OH  TYR A  55     -36.236-112.040  99.731  1.00 31.48           O
ATOM    871  HH  TYR A  55     -36.511-112.655 100.416  1.00 31.48           H
ATOM    872  N   THR A  56     -27.974-113.819  98.382  1.00 15.17           N
ATOM    873  H   THR A  56     -28.550-114.561  98.745  1.00 15.17           H
ATOM    874  CA  THR A  56     -26.863-114.184  97.503  1.00 15.17           C
ATOM    875  HA  THR A  56     -25.921-113.829  97.916  1.00 15.17           H
ATOM    876  C   THR A  56     -27.159-113.517  96.161  1.00 15.17           C
ATOM    877  O   THR A  56     -28.288-113.627  95.668  1.00 15.17           O
ATOM    878  CB  THR A  56     -26.824-115.714  97.296  1.00 15.17           C
ATOM    879  HB  THR A  56     -27.758-116.034  96.833  1.00 15.17           H
ATOM    880  OG1 THR A  56     -26.697-116.354  98.570  1.00 15.17           O
ATOM    881  HG1 THR A  56     -27.052-117.245  98.478  1.00 15.17           H
ATOM    882  CG2 THR A  56     -25.666-116.165  96.433  1.00 15.17           C
ATOM    883 1HG2 THR A  56     -25.626-117.253  96.418  1.00 15.17           H
ATOM    884 2HG2 THR A  56     -24.728-115.779  96.827  1.00 15.17           H
ATOM    885 3HG2 THR A  56     -25.803-115.809  95.412  1.00 15.17           H
ATOM    886  N   PRO A  57     -26.196-112.774  95.584  1.00  8.36           N
ATOM    887  CA  PRO A  57     -26.599-112.112  94.338  1.00  8.36           C
ATOM    888  HA  PRO A  57     -27.523-111.554  94.485  1.00  8.36           H
ATOM    889  C   PRO A  57     -26.783-113.122  93.212  1.00  8.36           C
ATOM    890  O   PRO A  57     -25.936-113.992  92.993  1.00  8.36           O
ATOM    891  CB  PRO A  57     -25.438-111.147  94.074  1.00  8.36           C
ATOM    892 1HB  PRO A  57     -25.292-110.988  93.006  1.00  8.36           H
ATOM    893 2HB  PRO A  57     -25.628-110.200  94.579  1.00  8.36           H
ATOM    894  CG  PRO A  57     -24.255-111.816  94.691  1.00  8.36           C
ATOM    895 1HG  PRO A  57     -23.871-112.588  94.023  1.00  8.36           H
ATOM    896 2HG  PRO A  57     -23.475-111.091  94.925  1.00  8.36           H
ATOM    897  CD  PRO A  57     -24.804-112.444  95.949  1.00  8.36           C
ATOM    898 1HD  PRO A  57     -24.240-113.341  96.207  1.00  8.36           H
ATOM    899 2HD  PRO A  57     -24.796-111.730  96.772  1.00  8.36           H
ATOM    900  N   ASP A  58     -27.901-113.033  92.507  1.00 -1.56           N
ATOM    901  H   ASP A  58     -28.603-112.349  92.748  1.00 -1.56           H
ATOM    902  CA  ASP A  58     -28.158-113.923  91.377  1.00 -1.56           C
ATOM    903  HA  ASP A  58     -27.731-114.903  91.590  1.00 -1.56           H
ATOM    904  C   ASP A  58     -27.455-113.341  90.155  1.00 -1.56           C
ATOM    905  O   ASP A  58     -27.999-112.558  89.378  1.00 -1.56           O
ATOM    906  CB  ASP A  58     -29.657-114.109  91.146  1.00 -1.56           C
ATOM    907 1HB  ASP A  58     -30.120-114.366  92.098  1.00 -1.56           H
ATOM    908 2HB  ASP A  58     -30.093-113.173  90.798  1.00 -1.56           H
ATOM    909  CG  ASP A  58     -29.957-115.223  90.153  1.00 -1.56           C
ATOM    910  OD1 ASP A  58     -29.039-115.673  89.433  1.00 -1.56           O
ATOM    911  OD2 ASP A  58     -31.125-115.670  90.089  1.00 -1.56           O
ATOM    912  N   MET A  59     -26.189-113.688  90.009  1.00  6.69           N
ATOM    913  H   MET A  59     -25.780-114.352  90.658  1.00  6.69           H
ATOM    914  CA  MET A  59     -25.379-113.147  88.927  1.00  6.69           C
ATOM    915  HA  MET A  59     -25.546-112.072  88.863  1.00  6.69           H
ATOM    916  C   MET A  59     -25.830-113.759  87.609  1.00  6.69           C
ATOM    917  O   MET A  59     -25.678-113.140  86.564  1.00  6.69           O
ATOM    918  CB  MET A  59     -23.895-113.390  89.205  1.00  6.69           C
ATOM    919 1HB  MET A  59     -23.733-114.452  89.384  1.00  6.69           H
ATOM    920 2HB  MET A  59     -23.317-113.089  88.332  1.00  6.69           H
ATOM    921  CG  MET A  59     -23.410-112.579  90.408  1.00  6.69           C
ATOM    922 1HG  MET A  59     -23.608-111.528  90.202  1.00  6.69           H
ATOM    923 2HG  MET A  59     -23.977-112.867  91.293  1.00  6.69           H
ATOM    924  SD  MET A  59     -21.650-112.764  90.763  1.00  6.69           S
ATOM    925  CE  MET A  59     -21.628-114.311  91.705  1.00  6.69           C
ATOM    926 1HE  MET A  59     -20.605-114.558  91.989  1.00  6.69           H
ATOM    927 2HE  MET A  59     -22.037-115.121  91.100  1.00  6.69           H
ATOM    928 3HE  MET A  59     -22.235-114.206  92.606  1.00  6.69           H
ATOM    929  N   THR A  60     -26.463-114.922  87.652  1.00 -7.66           N
ATOM    930  H   THR A  60     -26.570-115.410  88.536  1.00 -7.66           H
ATOM    931  CA  THR A  60     -27.053-115.512  86.453  1.00 -7.66           C
ATOM    932  HA  THR A  60     -26.301-115.511  85.668  1.00 -7.66           H
ATOM    933  C   THR A  60     -28.239-114.670  85.972  1.00 -7.66           C
ATOM    934  O   THR A  60     -28.360-114.409  84.771  1.00 -7.66           O
ATOM    935  CB  THR A  60     -27.472-116.974  86.728  1.00 -7.66           C
ATOM    936  HB  THR A  60     -28.285-116.998  87.452  1.00 -7.66           H
ATOM    937  OG1 THR A  60     -26.340-117.670  87.252  1.00 -7.66           O
ATOM    938  HG1 THR A  60     -26.618-118.182  88.028  1.00 -7.66           H
ATOM    939  CG2 THR A  60     -27.886-117.707  85.472  1.00 -7.66           C
ATOM    940 1HG2 THR A  60     -28.136-118.735  85.732  1.00 -7.66           H
ATOM    941 2HG2 THR A  60     -27.064-117.703  84.757  1.00 -7.66           H
ATOM    942 3HG2 THR A  60     -28.760-117.227  85.036  1.00 -7.66           H
ATOM    943  N   GLN A  61     -29.062-114.172  86.889  1.00 -3.19           N
ATOM    944  H   GLN A  61     -28.928-114.427  87.866  1.00 -3.19           H
ATOM    945  CA  GLN A  61     -30.176-113.284  86.535  1.00 -3.19           C
ATOM    946  HA  GLN A  61     -30.840-113.811  85.853  1.00 -3.19           H
ATOM    947  C   GLN A  61     -29.655-112.029  85.850  1.00 -3.19           C
ATOM    948  O   GLN A  61     -30.164-111.615  84.810  1.00 -3.19           O
ATOM    949  CB  GLN A  61     -30.948-112.852  87.793  1.00 -3.19           C
ATOM    950 1HB  GLN A  61     -31.248-113.741  88.338  1.00 -3.19           H
ATOM    951 2HB  GLN A  61     -30.260-112.290  88.419  1.00 -3.19           H
ATOM    952  CG  GLN A  61     -32.187-111.973  87.599  1.00 -3.19           C
ATOM    953 1HG  GLN A  61     -31.956-111.167  86.905  1.00 -3.19           H
ATOM    954 2HG  GLN A  61     -32.998-112.570  87.187  1.00 -3.19           H
ATOM    955  CD  GLN A  61     -32.639-111.344  88.906  1.00 -3.19           C
ATOM    956  OE1 GLN A  61     -32.319-111.821  89.988  1.00 -3.19           O
ATOM    957  NE2 GLN A  61     -33.352-110.258  88.825  1.00 -3.19           N
ATOM    958 1HE2 GLN A  61     -33.608-109.778  89.677  1.00 -3.19           H
ATOM    959 2HE2 GLN A  61     -33.659-109.909  87.922  1.00 -3.19           H
ATOM    960  N   ILE A  62     -28.643-111.422  86.452  1.00 -7.91           N
ATOM    961  H   ILE A  62     -28.267-111.824  87.305  1.00 -7.91           H
ATOM    962  CA  ILE A  62     -28.099-110.157  85.962  1.00 -7.91           C
ATOM    963  HA  ILE A  62     -28.915-109.450  85.836  1.00 -7.91           H
ATOM    964  C   ILE A  62     -27.448-110.363  84.595  1.00 -7.91           C
ATOM    965  O   ILE A  62     -27.644-109.573  83.665  1.00 -7.91           O
ATOM    966  CB  ILE A  62     -27.079-109.574  86.986  1.00 -7.91           C
ATOM    967  HB  ILE A  62     -26.312-110.326  87.162  1.00 -7.91           H
ATOM    968  CG1 ILE A  62     -27.782-109.269  88.326  1.00 -7.91           C
ATOM    969 1HG1 ILE A  62     -28.404-108.385  88.192  1.00 -7.91           H
ATOM    970 2HG1 ILE A  62     -28.440-110.095  88.587  1.00 -7.91           H
ATOM    971  CG2 ILE A  62     -26.407-108.289  86.445  1.00 -7.91           C
ATOM    972 1HG2 ILE A  62     -25.703-107.890  87.175  1.00 -7.91           H
ATOM    973 2HG2 ILE A  62     -27.169-107.540  86.224  1.00 -7.91           H
ATOM    974 3HG2 ILE A  62     -25.848-108.511  85.535  1.00 -7.91           H
ATOM    975  CD1 ILE A  62     -26.848-109.036  89.527  1.00 -7.91           C
ATOM    976 1HD1 ILE A  62     -27.452-108.903  90.425  1.00 -7.91           H
ATOM    977 2HD1 ILE A  62     -26.244-108.142  89.373  1.00 -7.91           H
ATOM    978 3HD1 ILE A  62     -26.199-109.901  89.663  1.00 -7.91           H
ATOM    979  N   ALA A  63     -26.705-111.450  84.452  1.00 -9.60           N
ATOM    980  H   ALA A  63     -26.586-112.087  85.235  1.00 -9.60           H
ATOM    981  CA  ALA A  63     -26.006-111.733  83.209  1.00 -9.60           C
ATOM    982  HA  ALA A  63     -25.348-110.896  82.987  1.00 -9.60           H
ATOM    983  C   ALA A  63     -26.961-111.894  82.042  1.00 -9.60           C
ATOM    984  O   ALA A  63     -26.777-111.321  80.965  1.00 -9.60           O
ATOM    985  CB  ALA A  63     -25.192-113.008  83.374  1.00 -9.60           C
ATOM    986 1HB  ALA A  63     -24.471-112.885  84.183  1.00 -9.60           H
ATOM    987 2HB  ALA A  63     -24.658-113.218  82.448  1.00 -9.60           H
ATOM    988 3HB  ALA A  63     -25.846-113.847  83.614  1.00 -9.60           H
ATOM    989  N   LEU A  64     -27.986-112.698  82.270  1.00-13.57           N
ATOM    990  H   LEU A  64     -28.083-113.153  83.174  1.00-13.57           H
ATOM    991  CA  LEU A  64     -28.965-112.956  81.233  1.00-13.57           C
ATOM    992  HA  LEU A  64     -28.452-113.219  80.309  1.00-13.57           H
ATOM    993  C   LEU A  64     -29.765-111.683  80.975  1.00-13.57           C
ATOM    994  O   LEU A  64     -30.117-111.423  79.834  1.00-13.57           O
ATOM    995  CB  LEU A  64     -29.861-114.126  81.648  1.00-13.57           C
ATOM    996 1HB  LEU A  64     -30.244-113.900  82.644  1.00-13.57           H
ATOM    997 2HB  LEU A  64     -30.707-114.158  80.966  1.00-13.57           H
ATOM    998  CG  LEU A  64     -29.251-115.536  81.689  1.00-13.57           C
ATOM    999  HG  LEU A  64     -28.312-115.496  82.240  1.00-13.57           H
ATOM   1000  CD1 LEU A  64     -30.199-116.472  82.428  1.00-13.57           C
ATOM   1001 1HD1 LEU A  64     -29.758-117.465  82.498  1.00-13.57           H
ATOM   1002 2HD1 LEU A  64     -31.159-116.528  81.915  1.00-13.57           H
ATOM   1003 3HD1 LEU A  64     -30.353-116.094  83.440  1.00-13.57           H
ATOM   1004  CD2 LEU A  64     -28.973-116.108  80.298  1.00-13.57           C
ATOM   1005 1HD2 LEU A  64     -28.430-117.047  80.391  1.00-13.57           H
ATOM   1006 2HD2 LEU A  64     -28.368-115.412  79.720  1.00-13.57           H
ATOM   1007 3HD2 LEU A  64     -29.908-116.282  79.766  1.00-13.57           H
ATOM   1008  N   ALA A  65     -30.016-110.856  81.983  1.00 10.76           N
ATOM   1009  H   ALA A  65     -29.716-111.087  82.926  1.00 10.76           H
ATOM   1010  CA  ALA A  65     -30.767-109.621  81.762  1.00 10.76           C
ATOM   1011  HA  ALA A  65     -31.726-109.886  81.313  1.00 10.76           H
ATOM   1012  C   ALA A  65     -30.036-108.700  80.791  1.00 10.76           C
ATOM   1013  O   ALA A  65     -30.631-108.213  79.832  1.00 10.76           O
ATOM   1014  CB  ALA A  65     -31.027-108.894  83.080  1.00 10.76           C
ATOM   1015 1HB  ALA A  65     -31.536-109.559  83.776  1.00 10.76           H
ATOM   1016 2HB  ALA A  65     -31.654-108.019  82.901  1.00 10.76           H
ATOM   1017 3HB  ALA A  65     -30.084-108.574  83.527  1.00 10.76           H
ATOM   1018  N   PHE A  66     -28.748-108.467  81.004  1.00 -2.70           N
ATOM   1019  H   PHE A  66     -28.281-108.874  81.811  1.00 -2.70           H
ATOM   1020  CA  PHE A  66     -28.018-107.607  80.077  1.00 -2.70           C
ATOM   1021  HA  PHE A  66     -28.603-106.704  79.903  1.00 -2.70           H
ATOM   1022  C   PHE A  66     -27.836-108.295  78.730  1.00 -2.70           C
ATOM   1023  O   PHE A  66     -28.047-107.682  77.687  1.00 -2.70           O
ATOM   1024  CB  PHE A  66     -26.648-107.203  80.626  1.00 -2.70           C
ATOM   1025 1HB  PHE A  66     -26.143-108.082  81.029  1.00 -2.70           H
ATOM   1026 2HB  PHE A  66     -26.056-106.816  79.797  1.00 -2.70           H
ATOM   1027  CG  PHE A  66     -26.708-106.125  81.674  1.00 -2.70           C
ATOM   1028  CD1 PHE A  66     -26.597-106.438  83.038  1.00 -2.70           C
ATOM   1029  HD1 PHE A  66     -26.462-107.465  83.345  1.00 -2.70           H
ATOM   1030  CD2 PHE A  66     -26.855-104.777  81.292  1.00 -2.70           C
ATOM   1031  HD2 PHE A  66     -26.933-104.519  80.246  1.00 -2.70           H
ATOM   1032  CE1 PHE A  66     -26.647-105.421  84.022  1.00 -2.70           C
ATOM   1033  HE1 PHE A  66     -26.572-105.676  85.068  1.00 -2.70           H
ATOM   1034  CE2 PHE A  66     -26.907-103.748  82.266  1.00 -2.70           C
ATOM   1035  HE2 PHE A  66     -27.031-102.719  81.963  1.00 -2.70           H
ATOM   1036  CZ  PHE A  66     -26.808-104.078  83.634  1.00 -2.70           C
ATOM   1037  HZ  PHE A  66     -26.859-103.303  84.385  1.00 -2.70           H
ATOM   1038  N   GLY A  67     -27.458-109.564  78.724  1.00-12.76           N
ATOM   1039  H   GLY A  67     -27.336-110.076  79.596  1.00-12.76           H
ATOM   1040  CA  GLY A  67     -27.141-110.218  77.466  1.00-12.76           C
ATOM   1041 1HA  GLY A  67     -26.444-109.588  76.919  1.00-12.76           H
ATOM   1042 2HA  GLY A  67     -26.647-111.160  77.681  1.00-12.76           H
ATOM   1043  C   GLY A  67     -28.315-110.487  76.553  1.00-12.76           C
ATOM   1044  O   GLY A  67     -28.213-110.322  75.332  1.00-12.76           O
ATOM   1045  N   ILE A  68     -29.450-110.877  77.110  1.00  1.79           N
ATOM   1046  H   ILE A  68     -29.511-111.019  78.119  1.00  1.79           H
ATOM   1047  CA  ILE A  68     -30.634-111.124  76.294  1.00  1.79           C
ATOM   1048  HA  ILE A  68     -30.341-111.686  75.408  1.00  1.79           H
ATOM   1049  C   ILE A  68     -31.166-109.773  75.829  1.00  1.79           C
ATOM   1050  O   ILE A  68     -31.570-109.647  74.677  1.00  1.79           O
ATOM   1051  CB  ILE A  68     -31.713-111.960  77.042  1.00  1.79           C
ATOM   1052  HB  ILE A  68     -31.980-111.451  77.968  1.00  1.79           H
ATOM   1053  CG1 ILE A  68     -31.140-113.356  77.369  1.00  1.79           C
ATOM   1054 1HG1 ILE A  68     -30.961-113.884  76.432  1.00  1.79           H
ATOM   1055 2HG1 ILE A  68     -30.181-113.238  77.870  1.00  1.79           H
ATOM   1056  CG2 ILE A  68     -32.978-112.105  76.176  1.00  1.79           C
ATOM   1057 1HG2 ILE A  68     -33.717-112.725  76.681  1.00  1.79           H
ATOM   1058 2HG2 ILE A  68     -32.730-112.553  75.214  1.00  1.79           H
ATOM   1059 3HG2 ILE A  68     -33.436-111.130  76.008  1.00  1.79           H
ATOM   1060  CD1 ILE A  68     -32.019-114.243  78.261  1.00  1.79           C
ATOM   1061 1HD1 ILE A  68     -31.470-115.148  78.519  1.00  1.79           H
ATOM   1062 2HD1 ILE A  68     -32.929-114.528  77.734  1.00  1.79           H
ATOM   1063 3HD1 ILE A  68     -32.277-113.707  79.175  1.00  1.79           H
ATOM   1064  N   THR A  69     -31.104-108.734  76.654  1.00 -6.23           N
ATOM   1065  H   THR A  69     -30.772-108.847  77.604  1.00 -6.23           H
ATOM   1066  CA  THR A  69     -31.528-107.410  76.190  1.00 -6.23           C
ATOM   1067  HA  THR A  69     -32.544-107.504  75.805  1.00 -6.23           H
ATOM   1068  C   THR A  69     -30.654-106.923  75.031  1.00 -6.23           C
ATOM   1069  O   THR A  69     -31.195-106.446  74.036  1.00 -6.23           O
ATOM   1070  CB  THR A  69     -31.565-106.371  77.337  1.00 -6.23           C
ATOM   1071  HB  THR A  69     -30.560-106.216  77.732  1.00 -6.23           H
ATOM   1072  OG1 THR A  69     -32.420-106.863  78.372  1.00 -6.23           O
ATOM   1073  HG1 THR A  69     -31.867-107.361  78.999  1.00 -6.23           H
ATOM   1074  CG2 THR A  69     -32.156-105.043  76.909  1.00 -6.23           C
ATOM   1075 1HG2 THR A  69     -32.273-104.403  77.783  1.00 -6.23           H
ATOM   1076 2HG2 THR A  69     -33.130-105.197  76.445  1.00 -6.23           H
ATOM   1077 3HG2 THR A  69     -31.489-104.554  76.202  1.00 -6.23           H
ATOM   1078  N   VAL A  70     -29.337-107.107  75.080  1.00 -4.90           N
ATOM   1079  H   VAL A  70     -28.903-107.496  75.912  1.00 -4.90           H
ATOM   1080  CA  VAL A  70     -28.499-106.756  73.924  1.00 -4.90           C
ATOM   1081  HA  VAL A  70     -28.680-105.711  73.673  1.00 -4.90           H
ATOM   1082  C   VAL A  70     -28.903-107.576  72.705  1.00 -4.90           C
ATOM   1083  O   VAL A  70     -29.078-107.007  71.635  1.00 -4.90           O
ATOM   1084  CB  VAL A  70     -26.968-106.934  74.192  1.00 -4.90           C
ATOM   1085  HB  VAL A  70     -26.790-107.938  74.575  1.00 -4.90           H
ATOM   1086  CG1 VAL A  70     -26.125-106.746  72.911  1.00 -4.90           C
ATOM   1087 1HG1 VAL A  70     -25.063-106.803  73.151  1.00 -4.90           H
ATOM   1088 2HG1 VAL A  70     -26.336-105.778  72.454  1.00 -4.90           H
ATOM   1089 3HG1 VAL A  70     -26.349-107.534  72.192  1.00 -4.90           H
ATOM   1090  CG2 VAL A  70     -26.497-105.914  75.225  1.00 -4.90           C
ATOM   1091 1HG2 VAL A  70     -25.418-105.971  75.353  1.00 -4.90           H
ATOM   1092 2HG2 VAL A  70     -26.963-106.115  76.184  1.00 -4.90           H
ATOM   1093 3HG2 VAL A  70     -26.757-104.907  74.902  1.00 -4.90           H
ATOM   1094  N   ALA A  71     -29.107-108.880  72.845  1.00-14.94           N
ATOM   1095  H   ALA A  71     -28.984-109.318  73.750  1.00-14.94           H
ATOM   1096  CA  ALA A  71     -29.484-109.698  71.693  1.00-14.94           C
ATOM   1097  HA  ALA A  71     -28.716-109.585  70.926  1.00-14.94           H
ATOM   1098  C   ALA A  71     -30.819-109.245  71.086  1.00-14.94           C
ATOM   1099  O   ALA A  71     -30.953-109.144  69.870  1.00-14.94           O
ATOM   1100  CB  ALA A  71     -29.561-111.170  72.101  1.00-14.94           C
ATOM   1101 1HB  ALA A  71     -28.586-111.513  72.447  1.00-14.94           H
ATOM   1102 2HB  ALA A  71     -29.864-111.765  71.239  1.00-14.94           H
ATOM   1103 3HB  ALA A  71     -30.295-111.301  72.898  1.00-14.94           H
ATOM   1104  N   THR A  72     -31.789-108.947  71.937  1.00-18.85           N
ATOM   1105  H   THR A  72     -31.613-109.038  72.934  1.00-18.85           H
ATOM   1106  CA  THR A  72     -33.123-108.533  71.497  1.00-18.85           C
ATOM   1107  HA  THR A  72     -33.516-109.281  70.809  1.00-18.85           H
ATOM   1108  C   THR A  72     -33.059-107.188  70.777  1.00-18.85           C
ATOM   1109  O   THR A  72     -33.663-106.991  69.717  1.00-18.85           O
ATOM   1110  CB  THR A  72     -34.069-108.412  72.723  1.00-18.85           C
ATOM   1111  HB  THR A  72     -33.720-107.610  73.372  1.00-18.85           H
ATOM   1112  OG1 THR A  72     -34.059-109.643  73.453  1.00-18.85           O
ATOM   1113  HG1 THR A  72     -33.220-109.709  73.929  1.00-18.85           H
ATOM   1114  CG2 THR A  72     -35.503-108.150  72.335  1.00-18.85           C
ATOM   1115 1HG2 THR A  72     -36.099-108.042  73.241  1.00-18.85           H
ATOM   1116 2HG2 THR A  72     -35.886-108.991  71.758  1.00-18.85           H
ATOM   1117 3HG2 THR A  72     -35.584-107.233  71.752  1.00-18.85           H
ATOM   1118  N   LEU A  73     -32.298-106.252  71.325  1.00-21.43           N
ATOM   1119  H   LEU A  73     -31.803-106.441  72.195  1.00-21.43           H
ATOM   1120  CA  LEU A  73     -32.169-104.936  70.707  1.00-21.43           C
ATOM   1121  HA  LEU A  73     -33.161-104.556  70.465  1.00-21.43           H
ATOM   1122  C   LEU A  73     -31.385-105.042  69.413  1.00-21.43           C
ATOM   1123  O   LEU A  73     -31.730-104.398  68.433  1.00-21.43           O
ATOM   1124  CB  LEU A  73     -31.473-103.957  71.654  1.00-21.43           C
ATOM   1125 1HB  LEU A  73     -30.547-104.423  71.994  1.00-21.43           H
ATOM   1126 2HB  LEU A  73     -31.209-103.063  71.090  1.00-21.43           H
ATOM   1127  CG  LEU A  73     -32.282-103.521  72.885  1.00-21.43           C
ATOM   1128  HG  LEU A  73     -32.673-104.405  73.385  1.00-21.43           H
ATOM   1129  CD1 LEU A  73     -31.353-102.809  73.847  1.00-21.43           C
ATOM   1130 1HD1 LEU A  73     -31.909-102.479  74.723  1.00-21.43           H
ATOM   1131 2HD1 LEU A  73     -30.896-101.947  73.365  1.00-21.43           H
ATOM   1132 3HD1 LEU A  73     -30.569-103.494  74.172  1.00-21.43           H
ATOM   1133  CD2 LEU A  73     -33.464-102.615  72.527  1.00-21.43           C
ATOM   1134 1HD2 LEU A  73     -33.981-102.316  73.438  1.00-21.43           H
ATOM   1135 2HD2 LEU A  73     -34.168-103.157  71.897  1.00-21.43           H
ATOM   1136 3HD2 LEU A  73     -33.114-101.727  72.001  1.00-21.43           H
ATOM   1137  N   ALA A  74     -30.362-105.879  69.375  1.00 -9.14           N
ATOM   1138  H   ALA A  74     -30.091-106.394  70.210  1.00 -9.14           H
ATOM   1139  CA  ALA A  74     -29.582-106.054  68.160  1.00 -9.14           C
ATOM   1140  HA  ALA A  74     -29.283-105.069  67.806  1.00 -9.14           H
ATOM   1141  C   ALA A  74     -30.430-106.702  67.054  1.00 -9.14           C
ATOM   1142  O   ALA A  74     -30.381-106.272  65.901  1.00 -9.14           O
ATOM   1143  CB  ALA A  74     -28.318-106.857  68.478  1.00 -9.14           C
ATOM   1144 1HB  ALA A  74     -27.716-106.317  69.210  1.00 -9.14           H
ATOM   1145 2HB  ALA A  74     -27.730-106.991  67.569  1.00 -9.14           H
ATOM   1146 3HB  ALA A  74     -28.584-107.833  68.887  1.00 -9.14           H
ATOM   1147  N   GLN A  75     -31.280-107.663  67.404  1.00  4.95           N
ATOM   1148  H   GLN A  75     -31.280-108.019  68.358  1.00  4.95           H
ATOM   1149  CA  GLN A  75     -32.221-108.221  66.426  1.00  4.95           C
ATOM   1150  HA  GLN A  75     -31.659-108.589  65.569  1.00  4.95           H
ATOM   1151  C   GLN A  75     -33.160-107.131  65.916  1.00  4.95           C
ATOM   1152  O   GLN A  75     -33.509-107.119  64.735  1.00  4.95           O
ATOM   1153  CB  GLN A  75     -33.058-109.382  66.996  1.00  4.95           C
ATOM   1154 1HB  GLN A  75     -33.464-109.091  67.964  1.00  4.95           H
ATOM   1155 2HB  GLN A  75     -33.892-109.557  66.316  1.00  4.95           H
ATOM   1156  CG  GLN A  75     -32.300-110.702  67.139  1.00  4.95           C
ATOM   1157 1HG  GLN A  75     -31.875-110.962  66.171  1.00  4.95           H
ATOM   1158 2HG  GLN A  75     -31.489-110.576  67.851  1.00  4.95           H
ATOM   1159  CD  GLN A  75     -33.169-111.856  67.601  1.00  4.95           C
ATOM   1160  OE1 GLN A  75     -33.344-112.096  68.783  1.00  4.95           O
ATOM   1161  NE2 GLN A  75     -33.685-112.611  66.668  1.00  4.95           N
ATOM   1162 1HE2 GLN A  75     -34.245-113.400  66.941  1.00  4.95           H
ATOM   1163 2HE2 GLN A  75     -33.540-112.388  65.688  1.00  4.95           H
ATOM   1164  N   SER A  76     -33.547-106.207  66.783  1.00 10.93           N
ATOM   1165  H   SER A  76     -33.226-106.265  67.743  1.00 10.93           H
ATOM   1166  CA  SER A  76     -34.451-105.122  66.405  1.00 10.93           C
ATOM   1167  HA  SER A  76     -35.287-105.558  65.859  1.00 10.93           H
ATOM   1168  C   SER A  76     -33.853-104.011  65.538  1.00 10.93           C
ATOM   1169  O   SER A  76     -34.457-103.630  64.540  1.00 10.93           O
ATOM   1170  CB  SER A  76     -35.000-104.451  67.663  1.00 10.93           C
ATOM   1171 1HB  SER A  76     -34.188-103.964  68.200  1.00 10.93           H
ATOM   1172 2HB  SER A  76     -35.721-103.695  67.364  1.00 10.93           H
ATOM   1173  OG  SER A  76     -35.623-105.384  68.523  1.00 10.93           O
ATOM   1174  HG  SER A  76     -34.950-105.958  68.920  1.00 10.93           H
ATOM   1175  N   ILE A  77     -32.708-103.455  65.925  1.00 14.53           N
ATOM   1176  H   ILE A  77     -32.228-103.821  66.747  1.00 14.53           H
ATOM   1177  CA  ILE A  77     -32.175-102.244  65.275  1.00 14.53           C
ATOM   1178  HA  ILE A  77     -32.925-101.903  64.563  1.00 14.53           H
ATOM   1179  C   ILE A  77     -30.897-102.441  64.463  1.00 14.53           C
ATOM   1180  O   ILE A  77     -30.352-101.474  63.927  1.00 14.53           O
ATOM   1181  CB  ILE A  77     -31.978-101.057  66.279  1.00 14.53           C
ATOM   1182  HB  ILE A  77     -31.720-100.176  65.693  1.00 14.53           H
ATOM   1183  CG1 ILE A  77     -30.821-101.319  67.264  1.00 14.53           C
ATOM   1184 1HG1 ILE A  77     -31.122-102.096  67.960  1.00 14.53           H
ATOM   1185 2HG1 ILE A  77     -29.965-101.678  66.703  1.00 14.53           H
ATOM   1186  CG2 ILE A  77     -33.300-100.759  67.030  1.00 14.53           C
ATOM   1187 1HG2 ILE A  77     -33.212 -99.820  67.578  1.00 14.53           H
ATOM   1188 2HG2 ILE A  77     -33.529-101.560  67.735  1.00 14.53           H
ATOM   1189 3HG2 ILE A  77     -34.119-100.664  66.316  1.00 14.53           H
ATOM   1190  CD1 ILE A  77     -30.350-100.116  68.080  1.00 14.53           C
ATOM   1191 1HD1 ILE A  77     -29.492-100.408  68.683  1.00 14.53           H
ATOM   1192 2HD1 ILE A  77     -31.145 -99.770  68.741  1.00 14.53           H
ATOM   1193 3HD1 ILE A  77     -30.051 -99.306  67.413  1.00 14.53           H
ATOM   1194  N   GLY A  78     -30.431-103.677  64.319  1.00  7.61           N
ATOM   1195  H   GLY A  78     -30.885-104.460  64.775  1.00  7.61           H
ATOM   1196  CA  GLY A  78     -29.235-103.933  63.526  1.00  7.61           C
ATOM   1197 1HA  GLY A  78     -28.389-103.432  63.994  1.00  7.61           H
ATOM   1198 2HA  GLY A  78     -29.040-105.006  63.514  1.00  7.61           H
ATOM   1199  C   GLY A  78     -29.333-103.434  62.098  1.00  7.61           C
ATOM   1200  O   GLY A  78     -28.366-102.921  61.542  1.00  7.61           O
ATOM   1201  N   HIS A  79     -30.528-103.505  61.533  1.00  1.94           N
ATOM   1202  H   HIS A  79     -31.279-103.947  62.033  1.00  1.94           H
ATOM   1203  CA  HIS A  79     -30.799-102.972  60.199  1.00  1.94           C
ATOM   1204  HA  HIS A  79     -30.157-103.464  59.472  1.00  1.94           H
ATOM   1205  C   HIS A  79     -30.588-101.466  60.092  1.00  1.94           C
ATOM   1206  O   HIS A  79     -30.123-100.949  59.076  1.00  1.94           O
ATOM   1207  CB  HIS A  79     -32.258-103.277  59.866  1.00  1.94           C
ATOM   1208 1HB  HIS A  79     -32.414-104.338  60.029  1.00  1.94           H
ATOM   1209 2HB  HIS A  79     -32.911-102.722  60.539  1.00  1.94           H
ATOM   1210  CG  HIS A  79     -32.635-102.967  58.453  1.00  1.94           C
ATOM   1211  ND1 HIS A  79     -32.402-103.812  57.396  1.00  1.94           N
ATOM   1212  HD1 HIS A  79     -31.987-104.741  57.455  1.00  1.94           H
ATOM   1213  CD2 HIS A  79     -33.266-101.889  57.913  1.00  1.94           C
ATOM   1214  HD2 HIS A  79     -33.607-101.028  58.470  1.00  1.94           H
ATOM   1215  CE1 HIS A  79     -32.849-103.222  56.288  1.00  1.94           C
ATOM   1216  HE1 HIS A  79     -32.772-103.648  55.296  1.00  1.94           H
ATOM   1217  NE2 HIS A  79     -33.415-102.061  56.555  1.00  1.94           N
ATOM   1218  N   ILE A  80     -30.980-100.773  61.151  1.00 24.76           N
ATOM   1219  H   ILE A  80     -31.230-101.266  61.995  1.00 24.76           H
ATOM   1220  CA  ILE A  80     -31.122 -99.321  61.132  1.00 24.76           C
ATOM   1221  HA  ILE A  80     -31.451 -99.015  60.139  1.00 24.76           H
ATOM   1222  C   ILE A  80     -29.775 -98.662  61.430  1.00 24.76           C
ATOM   1223  O   ILE A  80     -29.400 -97.686  60.789  1.00 24.76           O
ATOM   1224  CB  ILE A  80     -32.182 -98.851  62.190  1.00 24.76           C
ATOM   1225  HB  ILE A  80     -31.796 -99.069  63.186  1.00 24.76           H
ATOM   1226  CG1 ILE A  80     -33.512 -99.623  62.016  1.00 24.76           C
ATOM   1227 1HG1 ILE A  80     -33.950 -99.349  61.056  1.00 24.76           H
ATOM   1228 2HG1 ILE A  80     -33.311-100.693  62.000  1.00 24.76           H
ATOM   1229  CG2 ILE A  80     -32.430 -97.326  62.072  1.00 24.76           C
ATOM   1230 1HG2 ILE A  80     -33.106 -96.985  62.856  1.00 24.76           H
ATOM   1231 2HG2 ILE A  80     -32.861 -97.093  61.097  1.00 24.76           H
ATOM   1232 3HG2 ILE A  80     -31.491 -96.783  62.179  1.00 24.76           H
ATOM   1233  CD1 ILE A  80     -34.562 -99.390  63.117  1.00 24.76           C
ATOM   1234 1HD1 ILE A  80     -35.404-100.066  62.956  1.00 24.76           H
ATOM   1235 2HD1 ILE A  80     -34.926 -98.364  63.083  1.00 24.76           H
ATOM   1236 3HD1 ILE A  80     -34.126 -99.592  64.095  1.00 24.76           H
ATOM   1237  N   SER A  81     -29.069 -99.172  62.431  1.00 15.61           N
ATOM   1238  H   SER A  81     -29.426 -99.972  62.942  1.00 15.61           H
ATOM   1239  CA  SER A  81     -27.841 -98.527  62.903  1.00 15.61           C
ATOM   1240  HA  SER A  81     -27.641 -97.647  62.297  1.00 15.61           H
ATOM   1241  C   SER A  81     -26.571 -99.362  62.908  1.00 15.61           C
ATOM   1242  O   SER A  81     -25.483 -98.832  63.112  1.00 15.61           O
ATOM   1243  CB  SER A  81     -28.073 -98.063  64.338  1.00 15.61           C
ATOM   1244 1HB  SER A  81     -27.192 -97.520  64.682  1.00 15.61           H
ATOM   1245 2HB  SER A  81     -28.935 -97.398  64.367  1.00 15.61           H
ATOM   1246  OG  SER A  81     -28.307 -99.168  65.194  1.00 15.61           O
ATOM   1247  HG  SER A  81     -27.835 -98.993  66.031  1.00 15.61           H
ATOM   1248  N   GLY A  82     -26.693-100.672  62.749  1.00  0.81           N
ATOM   1249  H   GLY A  82     -27.578-101.080  62.471  1.00  0.81           H
ATOM   1250  CA  GLY A  82     -25.564-101.558  62.996  1.00  0.81           C
ATOM   1251 1HA  GLY A  82     -25.697-102.460  62.400  1.00  0.81           H
ATOM   1252 2HA  GLY A  82     -24.635-101.076  62.693  1.00  0.81           H
ATOM   1253  C   GLY A  82     -25.452-101.961  64.456  1.00  0.81           C
ATOM   1254  O   GLY A  82     -24.479-102.603  64.852  1.00  0.81           O
ATOM   1255  N   CYS A  83     -26.469-101.589  65.230  1.00 50.69           N
ATOM   1256  H   CYS A  83     -27.206-101.046  64.804  1.00 50.69           H
ATOM   1257  CA  CYS A  83     -26.625-101.901  66.657  1.00 50.69           C
ATOM   1258  HA  CYS A  83     -27.239-101.107  67.084  1.00 50.69           H
ATOM   1259  C   CYS A  83     -25.366-101.945  67.526  1.00 50.69           C
ATOM   1260  O   CYS A  83     -25.034-102.983  68.101  1.00 50.69           O
ATOM   1261  CB  CYS A  83     -27.424-103.202  66.815  1.00 50.69           C
ATOM   1262 1HB  CYS A  83     -27.524-103.415  67.881  1.00 50.69           H
ATOM   1263 2HB  CYS A  83     -28.421-103.037  66.414  1.00 50.69           H
ATOM   1264  SG  CYS A  83     -26.749-104.672  65.991  1.00 50.69           S
ATOM   1265  HG  CYS A  83     -25.540-104.619  66.568  1.00 50.69           H
ATOM   1266  N   HIS A  84     -24.643-100.840  67.633  1.00 14.15           N
ATOM   1267  H   HIS A  84     -24.946 -99.982  67.180  1.00 14.15           H
ATOM   1268  CA  HIS A  84     -23.422-100.865  68.438  1.00 14.15           C
ATOM   1269  HA  HIS A  84     -22.882-101.792  68.240  1.00 14.15           H
ATOM   1270  C   HIS A  84     -23.805-100.833  69.914  1.00 14.15           C
ATOM   1271  O   HIS A  84     -23.301-101.627  70.702  1.00 14.15           O
ATOM   1272  CB  HIS A  84     -22.503 -99.673  68.149  1.00 14.15           C
ATOM   1273 1HB  HIS A  84     -23.041 -98.754  68.366  1.00 14.15           H
ATOM   1274 2HB  HIS A  84     -21.642 -99.732  68.814  1.00 14.15           H
ATOM   1275  CG  HIS A  84     -22.012 -99.588  66.737  1.00 14.15           C
ATOM   1276  ND1 HIS A  84     -21.321 -98.487  66.278  1.00 14.15           N
ATOM   1277  CD2 HIS A  84     -22.123-100.458  65.692  1.00 14.15           C
ATOM   1278  HD2 HIS A  84     -22.610-101.422  65.746  1.00 14.15           H
ATOM   1279  CE1 HIS A  84     -21.081 -98.726  64.954  1.00 14.15           C
ATOM   1280  HE1 HIS A  84     -20.573 -98.034  64.299  1.00 14.15           H
ATOM   1281  NE2 HIS A  84     -21.556 -99.931  64.559  1.00 14.15           N
ATOM   1282  HE2 HIS A  84     -21.509-100.333  63.623  1.00 14.15           H
ATOM   1283  N   ILE A  85     -24.665 -99.871  70.248  1.00 45.60           N
ATOM   1284  H   ILE A  85     -25.010 -99.277  69.492  1.00 45.60           H
ATOM   1285  CA  ILE A  85     -25.152 -99.511  71.596  1.00 45.60           C
ATOM   1286  HA  ILE A  85     -25.447 -98.466  71.512  1.00 45.60           H
ATOM   1287  C   ILE A  85     -24.089 -99.493  72.703  1.00 45.60           C
ATOM   1288  O   ILE A  85     -24.361 -99.667  73.894  1.00 45.60           O
ATOM   1289  CB  ILE A  85     -26.478-100.253  71.972  1.00 45.60           C
ATOM   1290  HB  ILE A  85     -26.819 -99.870  72.934  1.00 45.60           H
ATOM   1291  CG1 ILE A  85     -26.289-101.779  72.104  1.00 45.60           C
ATOM   1292 1HG1 ILE A  85     -26.015-102.184  71.130  1.00 45.60           H
ATOM   1293 2HG1 ILE A  85     -25.464-101.965  72.791  1.00 45.60           H
ATOM   1294  CG2 ILE A  85     -27.559 -99.907  70.913  1.00 45.60           C
ATOM   1295 1HG2 ILE A  85     -28.523-100.309  71.218  1.00 45.60           H
ATOM   1296 2HG2 ILE A  85     -27.290-100.325  69.942  1.00 45.60           H
ATOM   1297 3HG2 ILE A  85     -27.648 -98.823  70.819  1.00 45.60           H
ATOM   1298  CD1 ILE A  85     -27.521-102.553  72.611  1.00 45.60           C
ATOM   1299 1HD1 ILE A  85     -27.235-103.582  72.825  1.00 45.60           H
ATOM   1300 2HD1 ILE A  85     -28.300-102.560  71.849  1.00 45.60           H
ATOM   1301 3HD1 ILE A  85     -27.906-102.090  73.520  1.00 45.60           H
ATOM   1302  N   ASN A  86     -22.853 -99.267  72.278  1.00 -1.31           N
ATOM   1303  H   ASN A  86     -22.711 -99.064  71.300  1.00 -1.31           H
ATOM   1304  CA  ASN A  86     -21.671 -99.397  73.118  1.00 -1.31           C
ATOM   1305  HA  ASN A  86     -21.893 -99.053  74.125  1.00 -1.31           H
ATOM   1306  C   ASN A  86     -20.504 -98.609  72.507  1.00 -1.31           C
ATOM   1307  O   ASN A  86     -20.041 -98.961  71.417  1.00 -1.31           O
ATOM   1308  CB  ASN A  86     -21.306-100.887  73.153  1.00 -1.31           C
ATOM   1309 1HB  ASN A  86     -22.173-101.456  73.484  1.00 -1.31           H
ATOM   1310 2HB  ASN A  86     -21.058-101.212  72.148  1.00 -1.31           H
ATOM   1311  CG  ASN A  86     -20.148-101.192  74.055  1.00 -1.31           C
ATOM   1312  OD1 ASN A  86     -19.333-100.341  74.365  1.00 -1.31           O
ATOM   1313  ND2 ASN A  86     -20.054-102.414  74.478  1.00 -1.31           N
ATOM   1314 1HD2 ASN A  86     -19.287-102.643  75.105  1.00 -1.31           H
ATOM   1315 2HD2 ASN A  86     -20.719-103.108  74.183  1.00 -1.31           H
ATOM   1316  N   PRO A  87     -19.972 -97.590  73.206  1.00-12.53           N
ATOM   1317  CA  PRO A  87     -18.815 -96.872  72.656  1.00-12.53           C
ATOM   1318  HA  PRO A  87     -19.114 -96.354  71.746  1.00-12.53           H
ATOM   1319  C   PRO A  87     -17.568 -97.694  72.357  1.00-12.53           C
ATOM   1320  O   PRO A  87     -16.818 -97.340  71.460  1.00-12.53           O
ATOM   1321  CB  PRO A  87     -18.483 -95.863  73.759  1.00-12.53           C
ATOM   1322 1HB  PRO A  87     -17.743 -96.282  74.438  1.00-12.53           H
ATOM   1323 2HB  PRO A  87     -18.114 -94.931  73.336  1.00-12.53           H
ATOM   1324  CG  PRO A  87     -19.746 -95.645  74.451  1.00-12.53           C
ATOM   1325 1HG  PRO A  87     -19.580 -95.255  75.454  1.00-12.53           H
ATOM   1326 2HG  PRO A  87     -20.368 -94.959  73.874  1.00-12.53           H
ATOM   1327  CD  PRO A  87     -20.381 -97.000  74.492  1.00-12.53           C
ATOM   1328 1HD  PRO A  87     -19.999 -97.591  75.323  1.00-12.53           H
ATOM   1329 2HD  PRO A  87     -21.466 -96.906  74.549  1.00-12.53           H
ATOM   1330  N   ALA A  88     -17.329 -98.788  73.066  1.00-12.19           N
ATOM   1331  H   ALA A  88     -17.978 -99.084  73.786  1.00-12.19           H
ATOM   1332  CA  ALA A  88     -16.148 -99.608  72.806  1.00-12.19           C
ATOM   1333  HA  ALA A  88     -15.278 -98.956  72.718  1.00-12.19           H
ATOM   1334  C   ALA A  88     -16.311-100.374  71.489  1.00-12.19           C
ATOM   1335  O   ALA A  88     -15.346-100.578  70.753  1.00-12.19           O
ATOM   1336  CB  ALA A  88     -15.921-100.570  73.965  1.00-12.19           C
ATOM   1337 1HB  ALA A  88     -15.766-100.008  74.886  1.00-12.19           H
ATOM   1338 2HB  ALA A  88     -15.033-101.169  73.763  1.00-12.19           H
ATOM   1339 3HB  ALA A  88     -16.780-101.234  74.086  1.00-12.19           H
ATOM   1340  N   VAL A  89     -17.541-100.761  71.174  1.00 -7.63           N
ATOM   1341  H   VAL A  89     -18.304-100.561  71.805  1.00 -7.63           H
ATOM   1342  CA  VAL A  89     -17.827-101.419  69.897  1.00 -7.63           C
ATOM   1343  HA  VAL A  89     -17.082-102.193  69.713  1.00 -7.63           H
ATOM   1344  C   VAL A  89     -17.683-100.357  68.818  1.00 -7.63           C
ATOM   1345  O   VAL A  89     -17.020-100.585  67.818  1.00 -7.63           O
ATOM   1346  CB  VAL A  89     -19.248-102.060  69.856  1.00 -7.63           C
ATOM   1347  HB  VAL A  89     -19.979-101.298  70.119  1.00 -7.63           H
ATOM   1348  CG1 VAL A  89     -19.600-102.593  68.459  1.00 -7.63           C
ATOM   1349 1HG1 VAL A  89     -20.564-103.104  68.487  1.00 -7.63           H
ATOM   1350 2HG1 VAL A  89     -18.834-103.291  68.116  1.00 -7.63           H
ATOM   1351 3HG1 VAL A  89     -19.674-101.768  67.749  1.00 -7.63           H
ATOM   1352  CG2 VAL A  89     -19.347-103.211  70.873  1.00 -7.63           C
ATOM   1353 1HG2 VAL A  89     -20.379-103.563  70.920  1.00 -7.63           H
ATOM   1354 2HG2 VAL A  89     -19.047-102.874  71.863  1.00 -7.63           H
ATOM   1355 3HG2 VAL A  89     -18.706-104.039  70.569  1.00 -7.63           H
ATOM   1356  N   THR A  90     -18.238 -99.173  69.033  1.00-15.26           N
ATOM   1357  H   THR A  90     -18.789 -99.008  69.870  1.00-15.26           H
ATOM   1358  CA  THR A  90     -18.119 -98.095  68.052  1.00-15.26           C
ATOM   1359  HA  THR A  90     -18.544 -98.443  67.111  1.00-15.26           H
ATOM   1360  C   THR A  90     -16.661 -97.701  67.787  1.00-15.26           C
ATOM   1361  O   THR A  90     -16.262 -97.520  66.636  1.00-15.26           O
ATOM   1362  CB  THR A  90     -18.926 -96.876  68.531  1.00-15.26           C
ATOM   1363  HB  THR A  90     -18.466 -96.459  69.426  1.00-15.26           H
ATOM   1364  OG1 THR A  90     -20.259 -97.291  68.831  1.00-15.26           O
ATOM   1365  HG1 THR A  90     -20.642 -97.649  68.016  1.00-15.26           H
ATOM   1366  CG2 THR A  90     -19.029 -95.819  67.475  1.00-15.26           C
ATOM   1367 1HG2 THR A  90     -19.633 -95.000  67.857  1.00-15.26           H
ATOM   1368 2HG2 THR A  90     -19.495 -96.225  66.577  1.00-15.26           H
ATOM   1369 3HG2 THR A  90     -18.038 -95.437  67.235  1.00-15.26           H
ATOM   1370  N   ALA A  91     -15.841 -97.636  68.827  1.00-12.53           N
ATOM   1371  H   ALA A  91     -16.205 -97.766  69.768  1.00-12.53           H
ATOM   1372  CA  ALA A  91     -14.416 -97.364  68.662  1.00-12.53           C
ATOM   1373  HA  ALA A  91     -14.298 -96.451  68.077  1.00-12.53           H
ATOM   1374  C   ALA A  91     -13.742 -98.507  67.900  1.00-12.53           C
ATOM   1375  O   ALA A  91     -12.914 -98.270  67.030  1.00-12.53           O
ATOM   1376  CB  ALA A  91     -13.760 -97.164  70.030  1.00-12.53           C
ATOM   1377 1HB  ALA A  91     -14.231 -96.323  70.541  1.00-12.53           H
ATOM   1378 2HB  ALA A  91     -12.698 -96.949  69.898  1.00-12.53           H
ATOM   1379 3HB  ALA A  91     -13.873 -98.062  70.638  1.00-12.53           H
ATOM   1380  N   GLY A  92     -14.127 -99.743  68.180  1.00-22.72           N
ATOM   1381  H   GLY A  92     -14.798 -99.916  68.923  1.00-22.72           H
ATOM   1382  CA  GLY A  92     -13.607-100.866  67.419  1.00-22.72           C
ATOM   1383 1HA  GLY A  92     -12.522-100.889  67.516  1.00-22.72           H
ATOM   1384 2HA  GLY A  92     -14.020-101.794  67.814  1.00-22.72           H
ATOM   1385  C   GLY A  92     -13.959-100.757  65.947  1.00-22.72           C
ATOM   1386  O   GLY A  92     -13.109-100.963  65.088  1.00-22.72           O
ATOM   1387  N   MET A  93     -15.184-100.365  65.625  1.00-16.39           N
ATOM   1388  H   MET A  93     -15.857-100.180  66.366  1.00-16.39           H
ATOM   1389  CA  MET A  93     -15.600-100.213  64.228  1.00-16.39           C
ATOM   1390  HA  MET A  93     -15.329-101.118  63.686  1.00-16.39           H
ATOM   1391  C   MET A  93     -14.867 -99.049  63.557  1.00-16.39           C
ATOM   1392  O   MET A  93     -14.609 -99.095  62.356  1.00-16.39           O
ATOM   1393  CB  MET A  93     -17.121-100.028  64.128  1.00-16.39           C
ATOM   1394 1HB  MET A  93     -17.398 -99.134  64.685  1.00-16.39           H
ATOM   1395 2HB  MET A  93     -17.386 -99.874  63.083  1.00-16.39           H
ATOM   1396  CG  MET A  93     -17.940-101.205  64.667  1.00-16.39           C
ATOM   1397 1HG  MET A  93     -17.659-101.372  65.702  1.00-16.39           H
ATOM   1398 2HG  MET A  93     -18.997-100.941  64.646  1.00-16.39           H
ATOM   1399  SD  MET A  93     -17.721-102.762  63.784  1.00-16.39           S
ATOM   1400  CE  MET A  93     -18.780-102.580  62.353  1.00-16.39           C
ATOM   1401 1HE  MET A  93     -18.655-103.438  61.691  1.00-16.39           H
ATOM   1402 2HE  MET A  93     -18.531-101.669  61.812  1.00-16.39           H
ATOM   1403 3HE  MET A  93     -19.822-102.529  62.673  1.00-16.39           H
ATOM   1404  N   LEU A  94     -14.481 -98.029  64.310  1.00 -6.38           N
ATOM   1405  H   LEU A  94     -14.764 -97.995  65.285  1.00 -6.38           H
ATOM   1406  CA  LEU A  94     -13.666 -96.936  63.770  1.00 -6.38           C
ATOM   1407  HA  LEU A  94     -14.116 -96.587  62.840  1.00 -6.38           H
ATOM   1408  C   LEU A  94     -12.229 -97.385  63.477  1.00 -6.38           C
ATOM   1409  O   LEU A  94     -11.662 -97.078  62.425  1.00 -6.38           O
ATOM   1410  CB  LEU A  94     -13.633 -95.783  64.781  1.00 -6.38           C
ATOM   1411 1HB  LEU A  94     -14.661 -95.521  65.031  1.00 -6.38           H
ATOM   1412 2HB  LEU A  94     -13.158 -96.149  65.688  1.00 -6.38           H
ATOM   1413  CG  LEU A  94     -12.894 -94.500  64.372  1.00 -6.38           C
ATOM   1414  HG  LEU A  94     -11.883 -94.761  64.063  1.00 -6.38           H
ATOM   1415  CD1 LEU A  94     -13.580 -93.791  63.222  1.00 -6.38           C
ATOM   1416 1HD1 LEU A  94     -13.044 -92.875  62.982  1.00 -6.38           H
ATOM   1417 2HD1 LEU A  94     -14.609 -93.549  63.486  1.00 -6.38           H
ATOM   1418 3HD1 LEU A  94     -13.584 -94.429  62.338  1.00 -6.38           H
ATOM   1419  CD2 LEU A  94     -12.791 -93.557  65.563  1.00 -6.38           C
ATOM   1420 1HD2 LEU A  94     -12.234 -92.664  65.279  1.00 -6.38           H
ATOM   1421 2HD2 LEU A  94     -12.260 -94.050  66.378  1.00 -6.38           H
ATOM   1422 3HD2 LEU A  94     -13.784 -93.267  65.910  1.00 -6.38           H
ATOM   1423  N   VAL A  95     -11.640 -98.142  64.393  1.00  0.96           N
ATOM   1424  H   VAL A  95     -12.142 -98.358  65.254  1.00  0.96           H
ATOM   1425  CA  VAL A  95     -10.273 -98.654  64.233  1.00  0.96           C
ATOM   1426  HA  VAL A  95      -9.613 -97.828  63.978  1.00  0.96           H
ATOM   1427  C   VAL A  95     -10.229 -99.651  63.076  1.00  0.96           C
ATOM   1428  O   VAL A  95      -9.280 -99.663  62.286  1.00  0.96           O
ATOM   1429  CB  VAL A  95      -9.767 -99.278  65.567  1.00  0.96           C
ATOM   1430  HB  VAL A  95     -10.508 -99.992  65.923  1.00  0.96           H
ATOM   1431  CG1 VAL A  95      -8.429-100.010  65.403  1.00  0.96           C
ATOM   1432 1HG1 VAL A  95      -8.092-100.384  66.371  1.00  0.96           H
ATOM   1433 2HG1 VAL A  95      -7.679 -99.328  65.002  1.00  0.96           H
ATOM   1434 3HG1 VAL A  95      -8.544-100.860  64.732  1.00  0.96           H
ATOM   1435  CG2 VAL A  95      -9.592 -98.170  66.618  1.00  0.96           C
ATOM   1436 1HG2 VAL A  95      -9.276 -98.606  67.562  1.00  0.96           H
ATOM   1437 2HG2 VAL A  95     -10.530 -97.643  66.784  1.00  0.96           H
ATOM   1438 3HG2 VAL A  95      -8.840 -97.451  66.289  1.00  0.96           H
ATOM   1439  N   ALA A  96     -11.292-100.429  62.923  1.00  4.59           N
ATOM   1440  H   ALA A  96     -12.033-100.401  63.622  1.00  4.59           H
ATOM   1441  CA  ALA A  96     -11.439-101.352  61.799  1.00  4.59           C
ATOM   1442  HA  ALA A  96     -10.470-101.814  61.606  1.00  4.59           H
ATOM   1443  C   ALA A  96     -11.892-100.670  60.505  1.00  4.59           C
ATOM   1444  O   ALA A  96     -12.095-101.353  59.504  1.00  4.59           O
ATOM   1445  CB  ALA A  96     -12.425-102.445  62.167  1.00  4.59           C
ATOM   1446 1HB  ALA A  96     -12.056-103.007  63.024  1.00  4.59           H
ATOM   1447 2HB  ALA A  96     -12.550-103.130  61.329  1.00  4.59           H
ATOM   1448 3HB  ALA A  96     -13.392-102.004  62.413  1.00  4.59           H
ATOM   1449  N   ARG A  97     -12.059 -99.350  60.536  1.00 11.28           N
ATOM   1450  H   ARG A  97     -11.925 -98.873  61.419  1.00 11.28           H
ATOM   1451  CA  ARG A  97     -12.392 -98.524  59.363  1.00 11.28           C
ATOM   1452  HA  ARG A  97     -12.505 -97.494  59.702  1.00 11.28           H
ATOM   1453  C   ARG A  97     -13.709 -98.914  58.706  1.00 11.28           C
ATOM   1454  O   ARG A  97     -13.839 -98.939  57.483  1.00 11.28           O
ATOM   1455  CB  ARG A  97     -11.249 -98.569  58.342  1.00 11.28           C
ATOM   1456 1HB  ARG A  97     -11.192 -99.577  57.934  1.00 11.28           H
ATOM   1457 2HB  ARG A  97     -11.482 -97.889  57.522  1.00 11.28           H
ATOM   1458  CG  ARG A  97      -9.871 -98.207  58.896  1.00 11.28           C
ATOM   1459 1HG  ARG A  97      -9.654 -98.787  59.790  1.00 11.28           H
ATOM   1460 2HG  ARG A  97      -9.117 -98.445  58.148  1.00 11.28           H
ATOM   1461  CD  ARG A  97      -9.779 -96.734  59.208  1.00 11.28           C
ATOM   1462 1HD  ARG A  97     -10.028 -96.172  58.306  1.00 11.28           H
ATOM   1463 2HD  ARG A  97     -10.496 -96.476  59.988  1.00 11.28           H
ATOM   1464  NE  ARG A  97      -8.422 -96.369  59.633  1.00 11.28           N
ATOM   1465  HE  ARG A  97      -7.747 -96.200  58.895  1.00 11.28           H
ATOM   1466  CZ  ARG A  97      -7.994 -96.233  60.878  1.00 11.28           C
ATOM   1467  NH1 ARG A  97      -6.742 -95.931  61.068  1.00 11.28           N
ATOM   1468 1HH1 ARG A  97      -6.132 -95.819  60.272  1.00 11.28           H
ATOM   1469 2HH1 ARG A  97      -6.392 -95.822  62.008  1.00 11.28           H
ATOM   1470  NH2 ARG A  97      -8.753 -96.364  61.931  1.00 11.28           N
ATOM   1471 1HH2 ARG A  97      -9.733 -96.594  61.833  1.00 11.28           H
ATOM   1472 2HH2 ARG A  97      -8.349 -96.243  62.856  1.00 11.28           H
ATOM   1473  N   GLN A  98     -14.685 -99.237  59.537  1.00  5.62           N
ATOM   1474  H   GLN A  98     -14.503 -99.223  60.537  1.00  5.62           H
ATOM   1475  CA  GLN A  98     -16.020 -99.597  59.072  1.00  5.62           C
ATOM   1476  HA  GLN A  98     -15.976 -99.882  58.021  1.00  5.62           H
ATOM   1477  C   GLN A  98     -16.980 -98.423  59.201  1.00  5.62           C
ATOM   1478  O   GLN A  98     -17.922 -98.300  58.425  1.00  5.62           O
ATOM   1479  CB  GLN A  98     -16.555-100.779  59.881  1.00  5.62           C
ATOM   1480 1HB  GLN A  98     -16.647-100.479  60.923  1.00  5.62           H
ATOM   1481 2HB  GLN A  98     -17.547-101.031  59.506  1.00  5.62           H
ATOM   1482  CG  GLN A  98     -15.679-102.024  59.820  1.00  5.62           C
ATOM   1483 1HG  GLN A  98     -14.720-101.812  60.286  1.00  5.62           H
ATOM   1484 2HG  GLN A  98     -16.162-102.825  60.380  1.00  5.62           H
ATOM   1485  CD  GLN A  98     -15.435-102.493  58.402  1.00  5.62           C
ATOM   1486  OE1 GLN A  98     -16.337-102.535  57.574  1.00  5.62           O
ATOM   1487  NE2 GLN A  98     -14.212-102.809  58.095  1.00  5.62           N
ATOM   1488 1HE2 GLN A  98     -14.016-103.182  57.179  1.00  5.62           H
ATOM   1489 2HE2 GLN A  98     -13.458-102.632  58.749  1.00  5.62           H
ATOM   1490  N   VAL A  99     -16.723 -97.536  60.153  1.00  8.66           N
ATOM   1491  H   VAL A  99     -15.933 -97.663  60.769  1.00  8.66           H
ATOM   1492  CA  VAL A  99     -17.524 -96.321  60.314  1.00  8.66           C
ATOM   1493  HA  VAL A  99     -18.194 -96.217  59.463  1.00  8.66           H
ATOM   1494  C   VAL A  99     -16.564 -95.147  60.294  1.00  8.66           C
ATOM   1495  O   VAL A  99     -15.368 -95.304  60.556  1.00  8.66           O
ATOM   1496  CB  VAL A  99     -18.387 -96.309  61.617  1.00  8.66           C
ATOM   1497  HB  VAL A  99     -18.936 -95.370  61.646  1.00  8.66           H
ATOM   1498  CG1 VAL A  99     -19.412 -97.447  61.595  1.00  8.66           C
ATOM   1499 1HG1 VAL A  99     -20.105 -97.337  62.426  1.00  8.66           H
ATOM   1500 2HG1 VAL A  99     -18.914 -98.415  61.670  1.00  8.66           H
ATOM   1501 3HG1 VAL A  99     -19.980 -97.421  60.664  1.00  8.66           H
ATOM   1502  CG2 VAL A  99     -17.532 -96.395  62.890  1.00  8.66           C
ATOM   1503 1HG2 VAL A  99     -18.175 -96.369  63.770  1.00  8.66           H
ATOM   1504 2HG2 VAL A  99     -16.847 -95.547  62.937  1.00  8.66           H
ATOM   1505 3HG2 VAL A  99     -16.957 -97.317  62.897  1.00  8.66           H
ATOM   1506  N   SER A 100     -17.088 -93.979  59.966  1.00 -4.88           N
ATOM   1507  H   SER A 100     -18.059 -93.914  59.713  1.00 -4.88           H
ATOM   1508  CA  SER A 100     -16.294 -92.764  59.937  1.00 -4.88           C
ATOM   1509  HA  SER A 100     -15.326 -92.970  59.487  1.00 -4.88           H
ATOM   1510  C   SER A 100     -16.097 -92.167  61.307  1.00 -4.88           C
ATOM   1511  O   SER A 100     -16.775 -92.529  62.265  1.00 -4.88           O
ATOM   1512  CB  SER A 100     -17.021 -91.715  59.117  1.00 -4.88           C
ATOM   1513 1HB  SER A 100     -16.388 -90.838  58.994  1.00 -4.88           H
ATOM   1514 2HB  SER A 100     -17.243 -92.124  58.134  1.00 -4.88           H
ATOM   1515  OG  SER A 100     -18.229 -91.335  59.748  1.00 -4.88           O
ATOM   1516  HG  SER A 100     -18.861 -91.045  59.059  1.00 -4.88           H
ATOM   1517  N   LEU A 101     -15.233 -91.168  61.367  1.00-14.60           N
ATOM   1518  H   LEU A 101     -14.695 -90.924  60.539  1.00-14.60           H
ATOM   1519  CA  LEU A 101     -15.042 -90.375  62.573  1.00-14.60           C
ATOM   1520  HA  LEU A 101     -14.780 -91.035  63.399  1.00-14.60           H
ATOM   1521  C   LEU A 101     -16.330 -89.635  62.934  1.00-14.60           C
ATOM   1522  O   LEU A 101     -16.681 -89.534  64.103  1.00-14.60           O
ATOM   1523  CB  LEU A 101     -13.895 -89.396  62.317  1.00-14.60           C
ATOM   1524 1HB  LEU A 101     -13.040 -89.979  61.973  1.00-14.60           H
ATOM   1525 2HB  LEU A 101     -14.193 -88.741  61.499  1.00-14.60           H
ATOM   1526  CG  LEU A 101     -13.413 -88.504  63.468  1.00-14.60           C
ATOM   1527  HG  LEU A 101     -14.236 -87.864  63.779  1.00-14.60           H
ATOM   1528  CD1 LEU A 101     -12.938 -89.295  64.679  1.00-14.60           C
ATOM   1529 1HD1 LEU A 101     -12.528 -88.611  65.422  1.00-14.60           H
ATOM   1530 2HD1 LEU A 101     -12.169 -90.009  64.378  1.00-14.60           H
ATOM   1531 3HD1 LEU A 101     -13.780 -89.829  65.122  1.00-14.60           H
ATOM   1532  CD2 LEU A 101     -12.280 -87.627  62.944  1.00-14.60           C
ATOM   1533 1HD2 LEU A 101     -11.933 -86.964  63.735  1.00-14.60           H
ATOM   1534 2HD2 LEU A 101     -12.638 -87.016  62.115  1.00-14.60           H
ATOM   1535 3HD2 LEU A 101     -11.445 -88.243  62.605  1.00-14.60           H
ATOM   1536  N   MET A 102     -17.061 -89.168  61.928  1.00  5.45           N
ATOM   1537  H   MET A 102     -16.739 -89.306  60.983  1.00  5.45           H
ATOM   1538  CA  MET A 102     -18.328 -88.462  62.152  1.00  5.45           C
ATOM   1539  HA  MET A 102     -18.150 -87.632  62.836  1.00  5.45           H
ATOM   1540  C   MET A 102     -19.352 -89.400  62.784  1.00  5.45           C
ATOM   1541  O   MET A 102     -19.953 -89.097  63.818  1.00  5.45           O
ATOM   1542  CB  MET A 102     -18.858 -87.916  60.816  1.00  5.45           C
ATOM   1543 1HB  MET A 102     -18.036 -87.385  60.340  1.00  5.45           H
ATOM   1544 2HB  MET A 102     -19.133 -88.744  60.164  1.00  5.45           H
ATOM   1545  CG  MET A 102     -20.040 -86.942  60.919  1.00  5.45           C
ATOM   1546 1HG  MET A 102     -19.824 -86.237  61.721  1.00  5.45           H
ATOM   1547 2HG  MET A 102     -20.086 -86.378  59.987  1.00  5.45           H
ATOM   1548  SD  MET A 102     -21.687 -87.655  61.202  1.00  5.45           S
ATOM   1549  CE  MET A 102     -22.072 -88.345  59.596  1.00  5.45           C
ATOM   1550 1HE  MET A 102     -23.109 -88.677  59.574  1.00  5.45           H
ATOM   1551 2HE  MET A 102     -21.422 -89.196  59.395  1.00  5.45           H
ATOM   1552 3HE  MET A 102     -21.918 -87.592  58.822  1.00  5.45           H
ATOM   1553  N   ARG A 103     -19.502 -90.572  62.183  1.00 -7.93           N
ATOM   1554  H   ARG A 103     -18.949 -90.779  61.357  1.00 -7.93           H
ATOM   1555  CA  ARG A 103     -20.450 -91.572  62.662  1.00 -7.93           C
ATOM   1556  HA  ARG A 103     -21.443 -91.128  62.735  1.00 -7.93           H
ATOM   1557  C   ARG A 103     -20.047 -92.015  64.051  1.00 -7.93           C
ATOM   1558  O   ARG A 103     -20.886 -92.037  64.937  1.00 -7.93           O
ATOM   1559  CB  ARG A 103     -20.484 -92.767  61.705  1.00 -7.93           C
ATOM   1560 1HB  ARG A 103     -19.461 -93.010  61.421  1.00 -7.93           H
ATOM   1561 2HB  ARG A 103     -20.905 -93.625  62.226  1.00 -7.93           H
ATOM   1562  CG  ARG A 103     -21.312 -92.524  60.448  1.00 -7.93           C
ATOM   1563 1HG  ARG A 103     -22.362 -92.544  60.726  1.00 -7.93           H
ATOM   1564 2HG  ARG A 103     -21.079 -91.545  60.035  1.00 -7.93           H
ATOM   1565  CD  ARG A 103     -21.061 -93.583  59.379  1.00 -7.93           C
ATOM   1566 1HD  ARG A 103     -20.107 -93.370  58.893  1.00 -7.93           H
ATOM   1567 2HD  ARG A 103     -20.999 -94.563  59.852  1.00 -7.93           H
ATOM   1568  NE  ARG A 103     -22.126 -93.600  58.364  1.00 -7.93           N
ATOM   1569  HE  ARG A 103     -22.010 -92.977  57.572  1.00 -7.93           H
ATOM   1570  CZ  ARG A 103     -23.203 -94.379  58.367  1.00 -7.93           C
ATOM   1571  NH1 ARG A 103     -24.067 -94.286  57.405  1.00 -7.93           N
ATOM   1572 1HH1 ARG A 103     -23.933 -93.592  56.670  1.00 -7.93           H
ATOM   1573 2HH1 ARG A 103     -24.855 -94.919  57.385  1.00 -7.93           H
ATOM   1574  NH2 ARG A 103     -23.470 -95.269  59.286  1.00 -7.93           N
ATOM   1575 1HH2 ARG A 103     -22.877 -95.373  60.086  1.00 -7.93           H
ATOM   1576 2HH2 ARG A 103     -24.280 -95.865  59.165  1.00 -7.93           H
ATOM   1577  N   ALA A 104     -18.775 -92.317  64.267  1.00-12.22           N
ATOM   1578  H   ALA A 104     -18.099 -92.257  63.511  1.00-12.22           H
ATOM   1579  CA  ALA A 104     -18.336 -92.779  65.576  1.00-12.22           C
ATOM   1580  HA  ALA A 104     -18.944 -93.645  65.833  1.00-12.22           H
ATOM   1581  C   ALA A 104     -18.563 -91.725  66.656  1.00-12.22           C
ATOM   1582  O   ALA A 104     -18.999 -92.049  67.756  1.00-12.22           O
ATOM   1583  CB  ALA A 104     -16.863 -93.193  65.531  1.00-12.22           C
ATOM   1584 1HB  ALA A 104     -16.726 -93.992  64.802  1.00-12.22           H
ATOM   1585 2HB  ALA A 104     -16.552 -93.550  66.514  1.00-12.22           H
ATOM   1586 3HB  ALA A 104     -16.244 -92.340  65.248  1.00-12.22           H
ATOM   1587  N   PHE A 105     -18.297 -90.467  66.342  1.00-19.53           N
ATOM   1588  H   PHE A 105     -17.924 -90.233  65.426  1.00-19.53           H
ATOM   1589  CA  PHE A 105     -18.504 -89.405  67.314  1.00-19.53           C
ATOM   1590  HA  PHE A 105     -17.954 -89.641  68.222  1.00-19.53           H
ATOM   1591  C   PHE A 105     -19.969 -89.291  67.687  1.00-19.53           C
ATOM   1592  O   PHE A 105     -20.322 -89.361  68.862  1.00-19.53           O
ATOM   1593  CB  PHE A 105     -18.013 -88.069  66.761  1.00-19.53           C
ATOM   1594 1HB  PHE A 105     -16.937 -88.135  66.602  1.00-19.53           H
ATOM   1595 2HB  PHE A 105     -18.489 -87.886  65.798  1.00-19.53           H
ATOM   1596  CG  PHE A 105     -18.312 -86.902  67.660  1.00-19.53           C
ATOM   1597  CD1 PHE A 105     -17.595 -86.711  68.852  1.00-19.53           C
ATOM   1598  HD1 PHE A 105     -16.831 -87.421  69.140  1.00-19.53           H
ATOM   1599  CD2 PHE A 105     -19.330 -85.993  67.318  1.00-19.53           C
ATOM   1600  HD2 PHE A 105     -19.899 -86.140  66.412  1.00-19.53           H
ATOM   1601  CE1 PHE A 105     -17.869 -85.601  69.690  1.00-19.53           C
ATOM   1602  HE1 PHE A 105     -17.313 -85.462  70.607  1.00-19.53           H
ATOM   1603  CE2 PHE A 105     -19.619 -84.882  68.144  1.00-19.53           C
ATOM   1604  HE2 PHE A 105     -20.405 -84.193  67.871  1.00-19.53           H
ATOM   1605  CZ  PHE A 105     -18.872 -84.677  69.326  1.00-19.53           C
ATOM   1606  HZ  PHE A 105     -19.069 -83.819  69.951  1.00-19.53           H
ATOM   1607  N   PHE A 106     -20.844 -89.129  66.708  1.00-10.09           N
ATOM   1608  H   PHE A 106     -20.546 -89.126  65.736  1.00-10.09           H
ATOM   1609  CA  PHE A 106     -22.239 -88.904  67.051  1.00-10.09           C
ATOM   1610  HA  PHE A 106     -22.270 -88.158  67.844  1.00-10.09           H
ATOM   1611  C   PHE A 106     -22.890 -90.157  67.628  1.00-10.09           C
ATOM   1612  O   PHE A 106     -23.735 -90.022  68.507  1.00-10.09           O
ATOM   1613  CB  PHE A 106     -23.018 -88.326  65.872  1.00-10.09           C
ATOM   1614 1HB  PHE A 106     -22.824 -88.920  64.978  1.00-10.09           H
ATOM   1615 2HB  PHE A 106     -24.078 -88.389  66.110  1.00-10.09           H
ATOM   1616  CG  PHE A 106     -22.708 -86.876  65.607  1.00-10.09           C
ATOM   1617  CD1 PHE A 106     -21.872 -86.491  64.546  1.00-10.09           C
ATOM   1618  HD1 PHE A 106     -21.434 -87.242  63.911  1.00-10.09           H
ATOM   1619  CD2 PHE A 106     -23.271 -85.878  66.423  1.00-10.09           C
ATOM   1620  HD2 PHE A 106     -23.916 -86.157  67.244  1.00-10.09           H
ATOM   1621  CE1 PHE A 106     -21.603 -85.123  64.286  1.00-10.09           C
ATOM   1622  HE1 PHE A 106     -20.964 -84.843  63.460  1.00-10.09           H
ATOM   1623  CE2 PHE A 106     -23.015 -84.504  66.178  1.00-10.09           C
ATOM   1624  HE2 PHE A 106     -23.467 -83.749  66.806  1.00-10.09           H
ATOM   1625  CZ  PHE A 106     -22.185 -84.127  65.101  1.00-10.09           C
ATOM   1626  HZ  PHE A 106     -22.002 -83.082  64.897  1.00-10.09           H
ATOM   1627  N   TYR A 107     -22.463 -91.355  67.239  1.00  5.02           N
ATOM   1628  H   TYR A 107     -21.774 -91.445  66.496  1.00  5.02           H
ATOM   1629  CA  TYR A 107     -22.963 -92.567  67.891  1.00  5.02           C
ATOM   1630  HA  TYR A 107     -24.049 -92.577  67.833  1.00  5.02           H
ATOM   1631  C   TYR A 107     -22.590 -92.577  69.367  1.00  5.02           C
ATOM   1632  O   TYR A 107     -23.461 -92.765  70.207  1.00  5.02           O
ATOM   1633  CB  TYR A 107     -22.419 -93.859  67.265  1.00  5.02           C
ATOM   1634 1HB  TYR A 107     -21.336 -93.782  67.201  1.00  5.02           H
ATOM   1635 2HB  TYR A 107     -22.658 -94.679  67.942  1.00  5.02           H
ATOM   1636  CG  TYR A 107     -22.961 -94.234  65.897  1.00  5.02           C
ATOM   1637  CD1 TYR A 107     -22.126 -94.854  64.943  1.00  5.02           C
ATOM   1638  HD1 TYR A 107     -21.088 -95.039  65.180  1.00  5.02           H
ATOM   1639  CD2 TYR A 107     -24.317 -94.027  65.562  1.00  5.02           C
ATOM   1640  HD2 TYR A 107     -24.994 -93.592  66.281  1.00  5.02           H
ATOM   1641  CE1 TYR A 107     -22.632 -95.246  63.674  1.00  5.02           C
ATOM   1642  HE1 TYR A 107     -21.992 -95.733  62.956  1.00  5.02           H
ATOM   1643  CE2 TYR A 107     -24.820 -94.403  64.292  1.00  5.02           C
ATOM   1644  HE2 TYR A 107     -25.857 -94.230  64.052  1.00  5.02           H
ATOM   1645  CZ  TYR A 107     -23.971 -95.011  63.363  1.00  5.02           C
ATOM   1646  OH  TYR A 107     -24.448 -95.385  62.135  1.00  5.02           O
ATOM   1647  HH  TYR A 107     -25.392 -95.246  62.048  1.00  5.02           H
ATOM   1648  N   ILE A 108     -21.329 -92.342  69.703  1.00 -4.70           N
ATOM   1649  H   ILE A 108     -20.637 -92.154  68.984  1.00 -4.70           H
ATOM   1650  CA  ILE A 108     -20.901 -92.376  71.105  1.00 -4.70           C
ATOM   1651  HA  ILE A 108     -21.175 -93.343  71.528  1.00 -4.70           H
ATOM   1652  C   ILE A 108     -21.651 -91.317  71.910  1.00 -4.70           C
ATOM   1653  O   ILE A 108     -22.128 -91.590  73.018  1.00 -4.70           O
ATOM   1654  CB  ILE A 108     -19.350 -92.223  71.215  1.00 -4.70           C
ATOM   1655  HB  ILE A 108     -19.040 -91.368  70.613  1.00 -4.70           H
ATOM   1656  CG1 ILE A 108     -18.704 -93.504  70.651  1.00 -4.70           C
ATOM   1657 1HG1 ILE A 108     -18.964 -94.321  71.315  1.00 -4.70           H
ATOM   1658 2HG1 ILE A 108     -19.155 -93.727  69.688  1.00 -4.70           H
ATOM   1659  CG2 ILE A 108     -18.900 -91.971  72.679  1.00 -4.70           C
ATOM   1660 1HG2 ILE A 108     -17.813 -91.914  72.738  1.00 -4.70           H
ATOM   1661 2HG2 ILE A 108     -19.258 -92.769  73.329  1.00 -4.70           H
ATOM   1662 3HG2 ILE A 108     -19.297 -91.019  73.033  1.00 -4.70           H
ATOM   1663  CD1 ILE A 108     -17.181 -93.508  70.454  1.00 -4.70           C
ATOM   1664 1HD1 ILE A 108     -16.870 -94.487  70.087  1.00 -4.70           H
ATOM   1665 2HD1 ILE A 108     -16.668 -93.308  71.394  1.00 -4.70           H
ATOM   1666 3HD1 ILE A 108     -16.903 -92.755  69.718  1.00 -4.70           H
ATOM   1667  N   ILE A 109     -21.827 -90.131  71.347  1.00-11.82           N
ATOM   1668  H   ILE A 109     -21.424 -89.941  70.434  1.00-11.82           H
ATOM   1669  CA  ILE A 109     -22.583 -89.086  72.034  1.00-11.82           C
ATOM   1670  HA  ILE A 109     -22.137 -88.941  73.016  1.00-11.82           H
ATOM   1671  C   ILE A 109     -24.029 -89.515  72.288  1.00-11.82           C
ATOM   1672  O   ILE A 109     -24.494 -89.388  73.425  1.00-11.82           O
ATOM   1673  CB  ILE A 109     -22.509 -87.735  71.253  1.00-11.82           C
ATOM   1674  HB  ILE A 109     -22.798 -87.928  70.219  1.00-11.82           H
ATOM   1675  CG1 ILE A 109     -21.063 -87.189  71.254  1.00-11.82           C
ATOM   1676 1HG1 ILE A 109     -20.412 -87.918  70.783  1.00-11.82           H
ATOM   1677 2HG1 ILE A 109     -21.044 -86.294  70.635  1.00-11.82           H
ATOM   1678  CG2 ILE A 109     -23.488 -86.672  71.814  1.00-11.82           C
ATOM   1679 1HG2 ILE A 109     -23.345 -85.725  71.295  1.00-11.82           H
ATOM   1680 2HG2 ILE A 109     -23.324 -86.521  72.882  1.00-11.82           H
ATOM   1681 3HG2 ILE A 109     -24.518 -86.992  71.649  1.00-11.82           H
ATOM   1682  CD1 ILE A 109     -20.430 -86.837  72.619  1.00-11.82           C
ATOM   1683 1HD1 ILE A 109     -19.422 -86.459  72.454  1.00-11.82           H
ATOM   1684 2HD1 ILE A 109     -20.365 -87.723  73.251  1.00-11.82           H
ATOM   1685 3HD1 ILE A 109     -21.013 -86.068  73.126  1.00-11.82           H
ATOM   1686  N   VAL A 110     -24.750 -90.051  71.310  1.00  7.89           N
ATOM   1687  H   VAL A 110     -24.350 -90.190  70.385  1.00  7.89           H
ATOM   1688  CA  VAL A 110     -26.154 -90.400  71.558  1.00  7.89           C
ATOM   1689  HA  VAL A 110     -26.581 -89.583  72.136  1.00  7.89           H
ATOM   1690  C   VAL A 110     -26.320 -91.653  72.412  1.00  7.89           C
ATOM   1691  O   VAL A 110     -27.296 -91.760  73.151  1.00  7.89           O
ATOM   1692  CB  VAL A 110     -27.011 -90.508  70.265  1.00  7.89           C
ATOM   1693  HB  VAL A 110     -28.041 -90.672  70.568  1.00  7.89           H
ATOM   1694  CG1 VAL A 110     -26.968 -89.192  69.480  1.00  7.89           C
ATOM   1695 1HG1 VAL A 110     -27.680 -89.236  68.658  1.00  7.89           H
ATOM   1696 2HG1 VAL A 110     -25.972 -89.013  69.078  1.00  7.89           H
ATOM   1697 3HG1 VAL A 110     -27.243 -88.364  70.133  1.00  7.89           H
ATOM   1698  CG2 VAL A 110     -26.594 -91.679  69.378  1.00  7.89           C
ATOM   1699 1HG2 VAL A 110     -27.200 -91.688  68.476  1.00  7.89           H
ATOM   1700 2HG2 VAL A 110     -26.750 -92.620  69.904  1.00  7.89           H
ATOM   1701 3HG2 VAL A 110     -25.549 -91.593  69.099  1.00  7.89           H
ATOM   1702  N   GLN A 111     -25.350 -92.559  72.395  1.00-17.37           N
ATOM   1703  H   GLN A 111     -24.575 -92.456  71.743  1.00-17.37           H
ATOM   1704  CA  GLN A 111     -25.370 -93.718  73.288  1.00-17.37           C
ATOM   1705  HA  GLN A 111     -26.312 -94.256  73.178  1.00-17.37           H
ATOM   1706  C   GLN A 111     -25.247 -93.228  74.728  1.00-17.37           C
ATOM   1707  O   GLN A 111     -25.961 -93.687  75.619  1.00-17.37           O
ATOM   1708  CB  GLN A 111     -24.198 -94.655  72.975  1.00-17.37           C
ATOM   1709 1HB  GLN A 111     -23.298 -94.043  72.939  1.00-17.37           H
ATOM   1710 2HB  GLN A 111     -24.089 -95.373  73.788  1.00-17.37           H
ATOM   1711  CG  GLN A 111     -24.325 -95.440  71.663  1.00-17.37           C
ATOM   1712 1HG  GLN A 111     -24.999 -96.280  71.809  1.00-17.37           H
ATOM   1713 2HG  GLN A 111     -24.752 -94.799  70.895  1.00-17.37           H
ATOM   1714  CD  GLN A 111     -22.987 -95.950  71.163  1.00-17.37           C
ATOM   1715  OE1 GLN A 111     -21.962 -95.764  71.795  1.00-17.37           O
ATOM   1716  NE2 GLN A 111     -22.981 -96.602  70.037  1.00-17.37           N
ATOM   1717 1HE2 GLN A 111     -22.090 -96.889  69.657  1.00-17.37           H
ATOM   1718 2HE2 GLN A 111     -23.853 -96.809  69.552  1.00-17.37           H
ATOM   1719  N   CYS A 112     -24.375 -92.259  74.964  1.00 -1.62           N
ATOM   1720  H   CYS A 112     -23.792 -91.904  74.211  1.00 -1.62           H
ATOM   1721  CA  CYS A 112     -24.227 -91.706  76.307  1.00 -1.62           C
ATOM   1722  HA  CYS A 112     -24.082 -92.529  77.006  1.00 -1.62           H
ATOM   1723  C   CYS A 112     -25.485 -90.955  76.752  1.00 -1.62           C
ATOM   1724  O   CYS A 112     -25.908 -91.111  77.893  1.00 -1.62           O
ATOM   1725  CB  CYS A 112     -22.992 -90.806  76.374  1.00 -1.62           C
ATOM   1726 1HB  CYS A 112     -23.076 -90.023  75.622  1.00 -1.62           H
ATOM   1727 2HB  CYS A 112     -22.959 -90.338  77.357  1.00 -1.62           H
ATOM   1728  SG  CYS A 112     -21.442 -91.712  76.113  1.00 -1.62           S
ATOM   1729  HG  CYS A 112     -21.587 -91.872  74.786  1.00 -1.62           H
ATOM   1730  N   ILE A 113     -26.125 -90.205  75.860  1.00-23.73           N
ATOM   1731  H   ILE A 113     -25.747 -90.113  74.924  1.00-23.73           H
ATOM   1732  CA  ILE A 113     -27.382 -89.517  76.201  1.00-23.73           C
ATOM   1733  HA  ILE A 113     -27.222 -88.898  77.084  1.00-23.73           H
ATOM   1734  C   ILE A 113     -28.435 -90.569  76.547  1.00-23.73           C
ATOM   1735  O   ILE A 113     -29.131 -90.451  77.559  1.00-23.73           O
ATOM   1736  CB  ILE A 113     -27.912 -88.612  75.035  1.00-23.73           C
ATOM   1737  HB  ILE A 113     -28.026 -89.228  74.142  1.00-23.73           H
ATOM   1738  CG1 ILE A 113     -26.916 -87.477  74.741  1.00-23.73           C
ATOM   1739 1HG1 ILE A 113     -26.949 -86.762  75.563  1.00-23.73           H
ATOM   1740 2HG1 ILE A 113     -25.918 -87.893  74.712  1.00-23.73           H
ATOM   1741  CG2 ILE A 113     -29.281 -87.964  75.376  1.00-23.73           C
ATOM   1742 1HG2 ILE A 113     -29.685 -87.451  74.504  1.00-23.73           H
ATOM   1743 2HG2 ILE A 113     -29.171 -87.246  76.191  1.00-23.73           H
ATOM   1744 3HG2 ILE A 113     -30.000 -88.720  75.679  1.00-23.73           H
ATOM   1745  CD1 ILE A 113     -27.137 -86.724  73.425  1.00-23.73           C
ATOM   1746 1HD1 ILE A 113     -26.320 -86.018  73.277  1.00-23.73           H
ATOM   1747 2HD1 ILE A 113     -28.075 -86.171  73.457  1.00-23.73           H
ATOM   1748 3HD1 ILE A 113     -27.157 -87.424  72.590  1.00-23.73           H
ATOM   1749  N   GLY A 114     -28.521 -91.614  75.734  1.00-17.64           N
ATOM   1750  H   GLY A 114     -27.908 -91.676  74.924  1.00-17.64           H
ATOM   1751  CA  GLY A 114     -29.483 -92.680  75.952  1.00-17.64           C
ATOM   1752 1HA  GLY A 114     -30.493 -92.276  75.897  1.00-17.64           H
ATOM   1753 2HA  GLY A 114     -29.364 -93.431  75.172  1.00-17.64           H
ATOM   1754  C   GLY A 114     -29.316 -93.347  77.296  1.00-17.64           C
ATOM   1755  O   GLY A 114     -30.281 -93.509  78.029  1.00-17.64           O
ATOM   1756  N   ALA A 115     -28.090 -93.675  77.668  1.00-13.98           N
ATOM   1757  H   ALA A 115     -27.309 -93.502  77.043  1.00-13.98           H
ATOM   1758  CA  ALA A 115     -27.839 -94.303  78.959  1.00-13.98           C
ATOM   1759  HA  ALA A 115     -28.419 -95.226  79.006  1.00-13.98           H
ATOM   1760  C   ALA A 115     -28.263 -93.430  80.150  1.00-13.98           C
ATOM   1761  O   ALA A 115     -28.758 -93.945  81.157  1.00-13.98           O
ATOM   1762  CB  ALA A 115     -26.369 -94.659  79.053  1.00-13.98           C
ATOM   1763 1HB  ALA A 115     -26.081 -95.279  78.204  1.00-13.98           H
ATOM   1764 2HB  ALA A 115     -26.189 -95.221  79.970  1.00-13.98           H
ATOM   1765 3HB  ALA A 115     -25.760 -93.753  79.059  1.00-13.98           H
ATOM   1766  N   ILE A 116     -28.103 -92.116  80.044  1.00 -9.57           N
ATOM   1767  H   ILE A 116     -27.678 -91.723  79.211  1.00 -9.57           H
ATOM   1768  CA  ILE A 116     -28.551 -91.220  81.116  1.00 -9.57           C
ATOM   1769  HA  ILE A 116     -28.151 -91.576  82.066  1.00 -9.57           H
ATOM   1770  C   ILE A 116     -30.075 -91.279  81.188  1.00 -9.57           C
ATOM   1771  O   ILE A 116     -30.632 -91.408  82.271  1.00 -9.57           O
ATOM   1772  CB  ILE A 116     -28.108 -89.741  80.907  1.00 -9.57           C
ATOM   1773  HB  ILE A 116     -28.515 -89.394  79.959  1.00 -9.57           H
ATOM   1774  CG1 ILE A 116     -26.575 -89.628  80.851  1.00 -9.57           C
ATOM   1775 1HG1 ILE A 116     -26.181 -89.733  81.859  1.00 -9.57           H
ATOM   1776 2HG1 ILE A 116     -26.173 -90.446  80.260  1.00 -9.57           H
ATOM   1777  CG2 ILE A 116     -28.642 -88.830  82.050  1.00 -9.57           C
ATOM   1778 1HG2 ILE A 116     -28.346 -87.794  81.885  1.00 -9.57           H
ATOM   1779 2HG2 ILE A 116     -28.252 -89.167  83.014  1.00 -9.57           H
ATOM   1780 3HG2 ILE A 116     -29.731 -88.862  82.082  1.00 -9.57           H
ATOM   1781  CD1 ILE A 116     -26.061 -88.318  80.244  1.00 -9.57           C
ATOM   1782 1HD1 ILE A 116     -24.975 -88.333  80.237  1.00 -9.57           H
ATOM   1783 2HD1 ILE A 116     -26.395 -87.465  80.833  1.00 -9.57           H
ATOM   1784 3HD1 ILE A 116     -26.422 -88.218  79.219  1.00 -9.57           H
ATOM   1785  N   VAL A 117     -30.760 -91.244  80.051  1.00-19.32           N
ATOM   1786  H   VAL A 117     -30.270 -91.171  79.165  1.00-19.32           H
ATOM   1787  CA  VAL A 117     -32.226 -91.309  80.061  1.00-19.32           C
ATOM   1788  HA  VAL A 117     -32.602 -90.527  80.720  1.00-19.32           H
ATOM   1789  C   VAL A 117     -32.663 -92.652  80.643  1.00-19.32           C
ATOM   1790  O   VAL A 117     -33.564 -92.703  81.467  1.00-19.32           O
ATOM   1791  CB  VAL A 117     -32.846 -91.099  78.640  1.00-19.32           C
ATOM   1792  HB  VAL A 117     -32.456 -91.860  77.967  1.00-19.32           H
ATOM   1793  CG1 VAL A 117     -34.379 -91.209  78.671  1.00-19.32           C
ATOM   1794 1HG1 VAL A 117     -34.784 -91.015  77.677  1.00-19.32           H
ATOM   1795 2HG1 VAL A 117     -34.791 -90.490  79.380  1.00-19.32           H
ATOM   1796 3HG1 VAL A 117     -34.672 -92.214  78.969  1.00-19.32           H
ATOM   1797  CG2 VAL A 117     -32.481 -89.718  78.078  1.00-19.32           C
ATOM   1798 1HG2 VAL A 117     -32.907 -89.603  77.083  1.00-19.32           H
ATOM   1799 2HG2 VAL A 117     -31.404 -89.610  78.007  1.00-19.32           H
ATOM   1800 3HG2 VAL A 117     -32.881 -88.934  78.720  1.00-19.32           H
ATOM   1801  N   GLY A 118     -32.001 -93.738  80.271  1.00-27.78           N
ATOM   1802  H   GLY A 118     -31.236 -93.656  79.604  1.00-27.78           H
ATOM   1803  CA  GLY A 118     -32.381 -95.050  80.773  1.00-27.78           C
ATOM   1804 1HA  GLY A 118     -33.428 -95.225  80.528  1.00-27.78           H
ATOM   1805 2HA  GLY A 118     -31.775 -95.811  80.283  1.00-27.78           H
ATOM   1806  C   GLY A 118     -32.223 -95.194  82.271  1.00-27.78           C
ATOM   1807  O   GLY A 118     -33.083 -95.756  82.937  1.00-27.78           O
ATOM   1808  N   SER A 119     -31.153 -94.656  82.833  1.00 -8.23           N
ATOM   1809  H   SER A 119     -30.462 -94.188  82.258  1.00 -8.23           H
ATOM   1810  CA  SER A 119     -30.950 -94.734  84.280  1.00 -8.23           C
ATOM   1811  HA  SER A 119     -31.240 -95.727  84.624  1.00 -8.23           H
ATOM   1812  C   SER A 119     -31.811 -93.721  85.040  1.00 -8.23           C
ATOM   1813  O   SER A 119     -32.250 -93.990  86.159  1.00 -8.23           O
ATOM   1814  CB  SER A 119     -29.470 -94.546  84.599  1.00 -8.23           C
ATOM   1815 1HB  SER A 119     -29.341 -94.437  85.677  1.00 -8.23           H
ATOM   1816 2HB  SER A 119     -28.921 -95.426  84.263  1.00 -8.23           H
ATOM   1817  OG  SER A 119     -28.953 -93.413  83.927  1.00 -8.23           O
ATOM   1818  HG  SER A 119     -28.835 -93.626  82.991  1.00 -8.23           H
ATOM   1819  N   ALA A 120     -32.122 -92.585  84.430  1.00-13.34           N
ATOM   1820  H   ALA A 120     -31.701 -92.361  83.532  1.00-13.34           H
ATOM   1821  CA  ALA A 120     -33.040 -91.623  85.037  1.00-13.34           C
ATOM   1822  HA  ALA A 120     -32.721 -91.431  86.063  1.00-13.34           H
ATOM   1823  C   ALA A 120     -34.451 -92.217  85.071  1.00-13.34           C
ATOM   1824  O   ALA A 120     -35.167 -92.083  86.062  1.00-13.34           O
ATOM   1825  CB  ALA A 120     -33.017 -90.299  84.254  1.00-13.34           C
ATOM   1826 1HB  ALA A 120     -31.995 -89.917  84.216  1.00-13.34           H
ATOM   1827 2HB  ALA A 120     -33.649 -89.565  84.754  1.00-13.34           H
ATOM   1828 3HB  ALA A 120     -33.376 -90.458  83.235  1.00-13.34           H
ATOM   1829  N   LEU A 121     -34.839 -92.900  84.001  1.00-18.56           N
ATOM   1830  H   LEU A 121     -34.237 -92.929  83.179  1.00-18.56           H
ATOM   1831  CA  LEU A 121     -36.117 -93.609  83.959  1.00-18.56           C
ATOM   1832  HA  LEU A 121     -36.918 -92.925  84.236  1.00-18.56           H
ATOM   1833  C   LEU A 121     -36.115 -94.749  84.962  1.00-18.56           C
ATOM   1834  O   LEU A 121     -37.118 -94.976  85.617  1.00-18.56           O
ATOM   1835  CB  LEU A 121     -36.403 -94.183  82.566  1.00-18.56           C
ATOM   1836 1HB  LEU A 121     -35.497 -94.679  82.219  1.00-18.56           H
ATOM   1837 2HB  LEU A 121     -37.170 -94.949  82.681  1.00-18.56           H
ATOM   1838  CG  LEU A 121     -36.880 -93.225  81.464  1.00-18.56           C
ATOM   1839  HG  LEU A 121     -36.174 -92.402  81.376  1.00-18.56           H
ATOM   1840  CD1 LEU A 121     -36.914 -93.976  80.132  1.00-18.56           C
ATOM   1841 1HD1 LEU A 121     -37.227 -93.303  79.335  1.00-18.56           H
ATOM   1842 2HD1 LEU A 121     -37.608 -94.816  80.188  1.00-18.56           H
ATOM   1843 3HD1 LEU A 121     -35.916 -94.349  79.899  1.00-18.56           H
ATOM   1844  CD2 LEU A 121     -38.264 -92.641  81.767  1.00-18.56           C
ATOM   1845 1HD2 LEU A 121     -38.608 -92.041  80.926  1.00-18.56           H
ATOM   1846 2HD2 LEU A 121     -38.211 -91.998  82.646  1.00-18.56           H
ATOM   1847 3HD2 LEU A 121     -38.979 -93.442  81.953  1.00-18.56           H
ATOM   1848  N   LEU A 122     -34.996 -95.441  85.129  1.00  2.60           N
ATOM   1849  H   LEU A 122     -34.187 -95.248  84.549  1.00  2.60           H
ATOM   1850  CA  LEU A 122     -34.926 -96.514  86.118  1.00  2.60           C
ATOM   1851  HA  LEU A 122     -35.721 -97.229  85.903  1.00  2.60           H
ATOM   1852  C   LEU A 122     -35.177 -95.945  87.501  1.00  2.60           C
ATOM   1853  O   LEU A 122     -36.004 -96.468  88.236  1.00  2.60           O
ATOM   1854  CB  LEU A 122     -33.577 -97.241  86.056  1.00  2.60           C
ATOM   1855 1HB  LEU A 122     -33.427 -97.540  85.020  1.00  2.60           H
ATOM   1856 2HB  LEU A 122     -32.778 -96.551  86.320  1.00  2.60           H
ATOM   1857  CG  LEU A 122     -33.437 -98.500  86.928  1.00  2.60           C
ATOM   1858  HG  LEU A 122     -34.398 -99.005  86.947  1.00  2.60           H
ATOM   1859  CD1 LEU A 122     -32.433 -99.421  86.285  1.00  2.60           C
ATOM   1860 1HD1 LEU A 122     -32.345-100.335  86.873  1.00  2.60           H
ATOM   1861 2HD1 LEU A 122     -31.457 -98.936  86.227  1.00  2.60           H
ATOM   1862 3HD1 LEU A 122     -32.764 -99.693  85.283  1.00  2.60           H
ATOM   1863  CD2 LEU A 122     -32.988 -98.267  88.365  1.00  2.60           C
ATOM   1864 1HD2 LEU A 122     -32.972 -99.218  88.898  1.00  2.60           H
ATOM   1865 2HD2 LEU A 122     -33.682 -97.608  88.879  1.00  2.60           H
ATOM   1866 3HD2 LEU A 122     -31.991 -97.829  88.378  1.00  2.60           H
ATOM   1867  N   LYS A 123     -34.532 -94.838  87.846  1.00-24.93           N
ATOM   1868  H   LYS A 123     -33.858 -94.429  87.203  1.00-24.93           H
ATOM   1869  CA  LYS A 123     -34.762 -94.216  89.150  1.00-24.93           C
ATOM   1870  HA  LYS A 123     -34.555 -94.952  89.929  1.00-24.93           H
ATOM   1871  C   LYS A 123     -36.221 -93.793  89.295  1.00-24.93           C
ATOM   1872  O   LYS A 123     -36.838 -93.982  90.340  1.00-24.93           O
ATOM   1873  CB  LYS A 123     -33.824 -93.018  89.340  1.00-24.93           C
ATOM   1874 1HB  LYS A 123     -32.803 -93.342  89.153  1.00-24.93           H
ATOM   1875 2HB  LYS A 123     -34.078 -92.240  88.621  1.00-24.93           H
ATOM   1876  CG  LYS A 123     -33.909 -92.444  90.739  1.00-24.93           C
ATOM   1877 1HG  LYS A 123     -34.928 -92.110  90.907  1.00-24.93           H
ATOM   1878 2HG  LYS A 123     -33.683 -93.234  91.451  1.00-24.93           H
ATOM   1879  CD  LYS A 123     -32.990 -91.277  91.012  1.00-24.93           C
ATOM   1880 1HD  LYS A 123     -31.953 -91.612  90.977  1.00-24.93           H
ATOM   1881 2HD  LYS A 123     -33.152 -90.490  90.279  1.00-24.93           H
ATOM   1882  CE  LYS A 123     -33.334 -90.753  92.397  1.00-24.93           C
ATOM   1883 1HE  LYS A 123     -34.356 -90.369  92.384  1.00-24.93           H
ATOM   1884 2HE  LYS A 123     -33.299 -91.591  93.096  1.00-24.93           H
ATOM   1885  NZ  LYS A 123     -32.422 -89.689  92.908  1.00-24.93           N
ATOM   1886 1HZ  LYS A 123     -32.746 -89.379  93.815  1.00-24.93           H
ATOM   1887 2HZ  LYS A 123     -32.404 -88.898  92.277  1.00-24.93           H
ATOM   1888 3HZ  LYS A 123     -31.485 -90.067  93.007  1.00-24.93           H
ATOM   1889  N   ALA A 124     -36.795 -93.264  88.227  1.00-13.04           N
ATOM   1890  H   ALA A 124     -36.255 -93.152  87.377  1.00-13.04           H
ATOM   1891  CA  ALA A 124     -38.188 -92.827  88.232  1.00-13.04           C
ATOM   1892  HA  ALA A 124     -38.333 -92.164  89.087  1.00-13.04           H
ATOM   1893  C   ALA A 124     -39.208 -93.969  88.356  1.00-13.04           C
ATOM   1894  O   ALA A 124     -40.382 -93.707  88.634  1.00-13.04           O
ATOM   1895  CB  ALA A 124     -38.460 -92.024  86.960  1.00-13.04           C
ATOM   1896 1HB  ALA A 124     -37.708 -91.243  86.843  1.00-13.04           H
ATOM   1897 2HB  ALA A 124     -39.444 -91.559  87.025  1.00-13.04           H
ATOM   1898 3HB  ALA A 124     -38.433 -92.684  86.091  1.00-13.04           H
ATOM   1899  N   LEU A 125     -38.784 -95.204  88.119  1.00 -4.46           N
ATOM   1900  H   LEU A 125     -37.815 -95.343  87.848  1.00 -4.46           H
ATOM   1901  CA  LEU A 125     -39.652 -96.384  88.147  1.00 -4.46           C
ATOM   1902  HA  LEU A 125     -40.679 -96.077  88.336  1.00 -4.46           H
ATOM   1903  C   LEU A 125     -39.280 -97.415  89.217  1.00 -4.46           C
ATOM   1904  O   LEU A 125     -39.877 -98.480  89.262  1.00 -4.46           O
ATOM   1905  CB  LEU A 125     -39.598 -97.071  86.774  1.00 -4.46           C
ATOM   1906 1HB  LEU A 125     -38.558 -97.335  86.583  1.00 -4.46           H
ATOM   1907 2HB  LEU A 125     -40.164 -97.997  86.836  1.00 -4.46           H
ATOM   1908  CG  LEU A 125     -40.125 -96.302  85.552  1.00 -4.46           C
ATOM   1909  HG  LEU A 125     -39.651 -95.324  85.514  1.00 -4.46           H
ATOM   1910  CD1 LEU A 125     -39.762 -97.055  84.275  1.00 -4.46           C
ATOM   1911 1HD1 LEU A 125     -40.100 -96.489  83.410  1.00 -4.46           H
ATOM   1912 2HD1 LEU A 125     -40.225 -98.041  84.269  1.00 -4.46           H
ATOM   1913 3HD1 LEU A 125     -38.679 -97.159  84.217  1.00 -4.46           H
ATOM   1914  CD2 LEU A 125     -41.633 -96.089  85.603  1.00 -4.46           C
ATOM   1915 1HD2 LEU A 125     -41.954 -95.549  84.714  1.00 -4.46           H
ATOM   1916 2HD2 LEU A 125     -41.892 -95.498  86.479  1.00 -4.46           H
ATOM   1917 3HD2 LEU A 125     -42.145 -97.049  85.649  1.00 -4.46           H
ATOM   1918  N   THR A 126     -38.316 -97.115  90.077  1.00-14.68           N
ATOM   1919  H   THR A 126     -37.879 -96.204  90.036  1.00-14.68           H
ATOM   1920  CA  THR A 126     -37.855 -98.056  91.109  1.00-14.68           C
ATOM   1921  HA  THR A 126     -38.351 -99.016  90.990  1.00-14.68           H
ATOM   1922  C   THR A 126     -38.217 -97.451  92.465  1.00-14.68           C
ATOM   1923  O   THR A 126     -38.106 -96.227  92.616  1.00-14.68           O
ATOM   1924  CB  THR A 126     -36.319 -98.267  90.984  1.00-14.68           C
ATOM   1925  HB  THR A 126     -35.810 -97.319  91.151  1.00-14.68           H
ATOM   1926  OG1 THR A 126     -36.023 -98.729  89.666  1.00-14.68           O
ATOM   1927  HG1 THR A 126     -36.094 -97.968  89.067  1.00-14.68           H
ATOM   1928  CG2 THR A 126     -35.757 -99.312  91.926  1.00-14.68           C
ATOM   1929 1HG2 THR A 126     -34.703 -99.472  91.698  1.00-14.68           H
ATOM   1930 2HG2 THR A 126     -36.290-100.255  91.803  1.00-14.68           H
ATOM   1931 3HG2 THR A 126     -35.844 -98.971  92.957  1.00-14.68           H
ATOM   1932  N   PRO A 127     -38.676 -98.260  93.446  1.00-26.74           N
ATOM   1933  CA  PRO A 127     -38.956 -97.647  94.751  1.00-26.74           C
ATOM   1934  HA  PRO A 127     -39.788 -96.948  94.665  1.00-26.74           H
ATOM   1935  C   PRO A 127     -37.744 -96.944  95.351  1.00-26.74           C
ATOM   1936  O   PRO A 127     -36.609 -97.383  95.190  1.00-26.74           O
ATOM   1937  CB  PRO A 127     -39.333 -98.845  95.632  1.00-26.74           C
ATOM   1938 1HB  PRO A 127     -38.452 -99.218  96.153  1.00-26.74           H
ATOM   1939 2HB  PRO A 127     -40.106 -98.576  96.349  1.00-26.74           H
ATOM   1940  CG  PRO A 127     -39.825 -99.853  94.695  1.00-26.74           C
ATOM   1941 1HG  PRO A 127     -39.745-100.854  95.116  1.00-26.74           H
ATOM   1942 2HG  PRO A 127     -40.859 -99.631  94.439  1.00-26.74           H
ATOM   1943  CD  PRO A 127     -38.947 -99.710  93.487  1.00-26.74           C
ATOM   1944 1HD  PRO A 127     -38.021-100.268  93.614  1.00-26.74           H
ATOM   1945 2HD  PRO A 127     -39.472-100.044  92.592  1.00-26.74           H
ATOM   1946  N   GLU A 128     -37.992 -95.865  96.075  1.00 -6.51           N
ATOM   1947  H   GLU A 128     -38.957 -95.585  96.224  1.00 -6.51           H
ATOM   1948  CA  GLU A 128     -36.937 -95.038  96.677  1.00 -6.51           C
ATOM   1949  HA  GLU A 128     -36.246 -94.685  95.914  1.00 -6.51           H
ATOM   1950  C   GLU A 128     -36.153 -95.846  97.709  1.00 -6.51           C
ATOM   1951  O   GLU A 128     -34.964 -95.650  97.970  1.00 -6.51           O
ATOM   1952  CB  GLU A 128     -37.616 -93.845  97.350  1.00 -6.51           C
ATOM   1953 1HB  GLU A 128     -38.300 -94.229  98.107  1.00 -6.51           H
ATOM   1954 2HB  GLU A 128     -36.860 -93.241  97.849  1.00 -6.51           H
ATOM   1955  CG  GLU A 128     -38.419 -92.959  96.395  1.00 -6.51           C
ATOM   1956 1HG  GLU A 128     -39.178 -93.556  95.890  1.00 -6.51           H
ATOM   1957 2HG  GLU A 128     -38.937 -92.202  96.982  1.00 -6.51           H
ATOM   1958  CD  GLU A 128     -37.560 -92.249  95.361  1.00 -6.51           C
ATOM   1959  OE1 GLU A 128     -36.512 -91.688  95.730  1.00 -6.51           O
ATOM   1960  OE2 GLU A 128     -37.945 -92.191  94.168  1.00 -6.51           O
ATOM   1961  N   ASP A 129     -36.869 -96.825  98.230  1.00 17.41           N
ATOM   1962  H   ASP A 129     -37.839 -96.899  97.942  1.00 17.41           H
ATOM   1963  CA  ASP A 129     -36.407 -97.798  99.207  1.00 17.41           C
ATOM   1964  HA  ASP A 129     -36.127 -97.283 100.127  1.00 17.41           H
ATOM   1965  C   ASP A 129     -35.237 -98.660  98.740  1.00 17.41           C
ATOM   1966  O   ASP A 129     -34.489 -99.195  99.556  1.00 17.41           O
ATOM   1967  CB  ASP A 129     -37.583 -98.744  99.482  1.00 17.41           C
ATOM   1968 1HB  ASP A 129     -37.806 -99.295  98.568  1.00 17.41           H
ATOM   1969 2HB  ASP A 129     -37.299 -99.458 100.256  1.00 17.41           H
ATOM   1970  CG  ASP A 129     -38.840 -98.010  99.904  1.00 17.41           C
ATOM   1971  OD1 ASP A 129     -39.164 -98.044 101.109  1.00 17.41           O
ATOM   1972  OD2 ASP A 129     -39.544 -97.427  99.036  1.00 17.41           O
ATOM   1973  N   VAL A 130     -35.126 -98.855  97.430  1.00 40.71           N
ATOM   1974  H   VAL A 130     -35.726 -98.337  96.797  1.00 40.71           H
ATOM   1975  CA  VAL A 130     -34.268 -99.911  96.880  1.00 40.71           C
ATOM   1976  HA  VAL A 130     -33.560-100.208  97.652  1.00 40.71           H
ATOM   1977  C   VAL A 130     -33.425 -99.505  95.656  1.00 40.71           C
ATOM   1978  O   VAL A 130     -32.699-100.307  95.083  1.00 40.71           O
ATOM   1979  CB  VAL A 130     -35.192-101.142  96.617  1.00 40.71           C
ATOM   1980  HB  VAL A 130     -35.923-101.163  97.425  1.00 40.71           H
ATOM   1981  CG1 VAL A 130     -35.972-101.020  95.317  1.00 40.71           C
ATOM   1982 1HG1 VAL A 130     -36.699-101.830  95.247  1.00 40.71           H
ATOM   1983 2HG1 VAL A 130     -35.296-101.074  94.465  1.00 40.71           H
ATOM   1984 3HG1 VAL A 130     -36.499-100.071  95.294  1.00 40.71           H
ATOM   1985  CG2 VAL A 130     -34.442-102.452  96.688  1.00 40.71           C
ATOM   1986 1HG2 VAL A 130     -35.139-103.274  96.559  1.00 40.71           H
ATOM   1987 2HG2 VAL A 130     -33.963-102.542  97.657  1.00 40.71           H
ATOM   1988 3HG2 VAL A 130     -33.676-102.497  95.917  1.00 40.71           H
ATOM   1989  N   GLN A 131     -33.484 -98.242  95.261  1.00 19.84           N
ATOM   1990  H   GLN A 131     -34.031 -97.583  95.796  1.00 19.84           H
ATOM   1991  CA  GLN A 131     -32.749 -97.758  94.083  1.00 19.84           C
ATOM   1992  HA  GLN A 131     -33.133 -98.259  93.195  1.00 19.84           H
ATOM   1993  C   GLN A 131     -31.236 -97.998  94.113  1.00 19.84           C
ATOM   1994  O   GLN A 131     -30.650 -98.404  93.105  1.00 19.84           O
ATOM   1995  CB  GLN A 131     -32.985 -96.254  93.965  1.00 19.84           C
ATOM   1996 1HB  GLN A 131     -33.002 -95.845  94.974  1.00 19.84           H
ATOM   1997 2HB  GLN A 131     -32.152 -95.798  93.433  1.00 19.84           H
ATOM   1998  CG  GLN A 131     -34.271 -95.884  93.255  1.00 19.84           C
ATOM   1999 1HG  GLN A 131     -34.122 -95.955  92.180  1.00 19.84           H
ATOM   2000 2HG  GLN A 131     -35.047 -96.588  93.534  1.00 19.84           H
ATOM   2001  CD  GLN A 131     -34.744 -94.497  93.605  1.00 19.84           C
ATOM   2002  OE1 GLN A 131     -34.011 -93.685  94.147  1.00 19.84           O
ATOM   2003  NE2 GLN A 131     -35.979 -94.217  93.312  1.00 19.84           N
ATOM   2004 1HE2 GLN A 131     -36.344 -93.307  93.568  1.00 19.84           H
ATOM   2005 2HE2 GLN A 131     -36.566 -94.901  92.853  1.00 19.84           H
ATOM   2006  N   GLY A 132     -30.605 -97.761  95.254  1.00 12.01           N
ATOM   2007  H   GLY A 132     -31.119 -97.393  96.049  1.00 12.01           H
ATOM   2008  CA  GLY A 132     -29.180 -98.022  95.379  1.00 12.01           C
ATOM   2009 1HA  GLY A 132     -28.847 -97.755  96.382  1.00 12.01           H
ATOM   2010 2HA  GLY A 132     -29.021 -99.090  95.234  1.00 12.01           H
ATOM   2011  C   GLY A 132     -28.324 -97.288  94.360  1.00 12.01           C
ATOM   2012  O   GLY A 132     -28.510 -96.110  94.069  1.00 12.01           O
ATOM   2013  N   SER A 133     -27.390 -98.027  93.780  1.00  9.58           N
ATOM   2014  H   SER A 133     -27.293 -98.998  94.057  1.00  9.58           H
ATOM   2015  CA  SER A 133     -26.471 -97.526  92.759  1.00  9.58           C
ATOM   2016  HA  SER A 133     -26.107 -96.538  93.043  1.00  9.58           H
ATOM   2017  C   SER A 133     -27.068 -97.446  91.355  1.00  9.58           C
ATOM   2018  O   SER A 133     -26.352 -97.103  90.411  1.00  9.58           O
ATOM   2019  CB  SER A 133     -25.299 -98.500  92.677  1.00  9.58           C
ATOM   2020 1HB  SER A 133     -24.549 -98.116  91.989  1.00  9.58           H
ATOM   2021 2HB  SER A 133     -24.853 -98.614  93.665  1.00  9.58           H
ATOM   2022  OG  SER A 133     -25.774 -99.757  92.219  1.00  9.58           O
ATOM   2023  HG  SER A 133     -25.027-100.373  92.153  1.00  9.58           H
ATOM   2024  N   LEU A 134     -28.331 -97.841  91.206  1.00 21.47           N
ATOM   2025  H   LEU A 134     -28.854 -98.112  92.033  1.00 21.47           H
ATOM   2026  CA  LEU A 134     -29.032 -97.926  89.914  1.00 21.47           C
ATOM   2027  HA  LEU A 134     -30.000 -98.392  90.100  1.00 21.47           H
ATOM   2028  C   LEU A 134     -28.293 -98.789  88.887  1.00 21.47           C
ATOM   2029  O   LEU A 134     -28.394 -98.572  87.682  1.00 21.47           O
ATOM   2030  CB  LEU A 134     -29.294 -96.537  89.313  1.00 21.47           C
ATOM   2031 1HB  LEU A 134     -28.334 -96.128  89.000  1.00 21.47           H
ATOM   2032 2HB  LEU A 134     -29.896 -96.671  88.414  1.00 21.47           H
ATOM   2033  CG  LEU A 134     -29.983 -95.468  90.168  1.00 21.47           C
ATOM   2034  HG  LEU A 134     -29.377 -95.284  91.054  1.00 21.47           H
ATOM   2035  CD1 LEU A 134     -30.048 -94.189  89.350  1.00 21.47           C
ATOM   2036 1HD1 LEU A 134     -30.430 -93.384  89.977  1.00 21.47           H
ATOM   2037 2HD1 LEU A 134     -30.700 -94.322  88.485  1.00 21.47           H
ATOM   2038 3HD1 LEU A 134     -29.053 -93.916  89.005  1.00 21.47           H
ATOM   2039  CD2 LEU A 134     -31.390 -95.826  90.617  1.00 21.47           C
ATOM   2040 1HD2 LEU A 134     -31.764 -95.041  91.274  1.00 21.47           H
ATOM   2041 2HD2 LEU A 134     -31.372 -96.763  91.172  1.00 21.47           H
ATOM   2042 3HD2 LEU A 134     -32.048 -95.924  89.756  1.00 21.47           H
ATOM   2043  N   GLY A 135     -27.514 -99.750  89.366  1.00 -9.40           N
ATOM   2044  H   GLY A 135     -27.448 -99.892  90.363  1.00 -9.40           H
ATOM   2045  CA  GLY A 135     -26.754-100.610  88.475  1.00 -9.40           C
ATOM   2046 1HA  GLY A 135     -26.609-101.569  88.969  1.00 -9.40           H
ATOM   2047 2HA  GLY A 135     -27.343-100.785  87.577  1.00 -9.40           H
ATOM   2048  C   GLY A 135     -25.391-100.105  88.045  1.00 -9.40           C
ATOM   2049  O   GLY A 135     -24.785-100.715  87.167  1.00 -9.40           O
ATOM   2050  N   MET A 136     -24.879 -99.036  88.642  1.00 18.42           N
ATOM   2051  H   MET A 136     -25.437 -98.528  89.321  1.00 18.42           H
ATOM   2052  CA  MET A 136     -23.508 -98.577  88.377  1.00 18.42           C
ATOM   2053  HA  MET A 136     -23.421 -98.262  87.338  1.00 18.42           H
ATOM   2054  C   MET A 136     -22.520 -99.726  88.623  1.00 18.42           C
ATOM   2055  O   MET A 136     -22.661-100.487  89.587  1.00 18.42           O
ATOM   2056  CB  MET A 136     -23.195 -97.390  89.298  1.00 18.42           C
ATOM   2057 1HB  MET A 136     -23.851 -96.562  89.027  1.00 18.42           H
ATOM   2058 2HB  MET A 136     -23.433 -97.688  90.316  1.00 18.42           H
ATOM   2059  CG  MET A 136     -21.759 -96.896  89.306  1.00 18.42           C
ATOM   2060 1HG  MET A 136     -21.683 -96.090  90.034  1.00 18.42           H
ATOM   2061 2HG  MET A 136     -21.111 -97.707  89.639  1.00 18.42           H
ATOM   2062  SD  MET A 136     -21.145 -96.291  87.733  1.00 18.42           S
ATOM   2063  CE  MET A 136     -19.432 -95.932  88.218  1.00 18.42           C
ATOM   2064 1HE  MET A 136     -18.862 -95.608  87.350  1.00 18.42           H
ATOM   2065 2HE  MET A 136     -18.969 -96.829  88.633  1.00 18.42           H
ATOM   2066 3HE  MET A 136     -19.422 -95.143  88.971  1.00 18.42           H
ATOM   2067  N   THR A 137     -21.548 -99.885  87.735  1.00  3.44           N
ATOM   2068  H   THR A 137     -21.443 -99.233  86.974  1.00  3.44           H
ATOM   2069  CA  THR A 137     -20.562-100.958  87.851  1.00  3.44           C
ATOM   2070  HA  THR A 137     -21.042-101.877  88.179  1.00  3.44           H
ATOM   2071  C   THR A 137     -19.522-100.557  88.882  1.00  3.44           C
ATOM   2072  O   THR A 137     -19.076 -99.411  88.892  1.00  3.44           O
ATOM   2073  CB  THR A 137     -19.868-101.200  86.498  1.00  3.44           C
ATOM   2074  HB  THR A 137     -19.015-101.861  86.633  1.00  3.44           H
ATOM   2075  OG1 THR A 137     -19.451 -99.946  85.948  1.00  3.44           O
ATOM   2076  HG1 THR A 137     -18.795 -99.570  86.549  1.00  3.44           H
ATOM   2077  CG2 THR A 137     -20.822-101.807  85.503  1.00  3.44           C
ATOM   2078 1HG2 THR A 137     -20.261-102.150  84.640  1.00  3.44           H
ATOM   2079 2HG2 THR A 137     -21.552-101.065  85.190  1.00  3.44           H
ATOM   2080 3HG2 THR A 137     -21.329-102.666  85.946  1.00  3.44           H
ATOM   2081  N   THR A 138     -19.160-101.477  89.765  1.00 10.06           N
ATOM   2082  H   THR A 138     -19.552-102.405  89.730  1.00 10.06           H
ATOM   2083  CA  THR A 138     -18.201-101.193  90.829  1.00 10.06           C
ATOM   2084  HA  THR A 138     -17.730-100.227  90.657  1.00 10.06           H
ATOM   2085  C   THR A 138     -17.123-102.266  90.842  1.00 10.06           C
ATOM   2086  O   THR A 138     -17.382-103.450  90.596  1.00 10.06           O
ATOM   2087  CB  THR A 138     -18.884-101.175  92.209  1.00 10.06           C
ATOM   2088  HB  THR A 138     -18.133-101.016  92.983  1.00 10.06           H
ATOM   2089  OG1 THR A 138     -19.532-102.430  92.413  1.00 10.06           O
ATOM   2090  HG1 THR A 138     -20.279-102.293  93.012  1.00 10.06           H
ATOM   2091  CG2 THR A 138     -19.949-100.091  92.311  1.00 10.06           C
ATOM   2092 1HG2 THR A 138     -20.319-100.043  93.335  1.00 10.06           H
ATOM   2093 2HG2 THR A 138     -20.780-100.315  91.642  1.00 10.06           H
ATOM   2094 3HG2 THR A 138     -19.522 -99.123  92.044  1.00 10.06           H
ATOM   2095  N   VAL A 139     -15.903-101.836  91.121  1.00 17.17           N
ATOM   2096  H   VAL A 139     -15.752-100.856  91.294  1.00 17.17           H
ATOM   2097  CA  VAL A 139     -14.756-102.729  91.235  1.00 17.17           C
ATOM   2098  HA  VAL A 139     -14.801-103.508  90.478  1.00 17.17           H
ATOM   2099  C   VAL A 139     -14.895-103.352  92.620  1.00 17.17           C
ATOM   2100  O   VAL A 139     -15.288-102.665  93.566  1.00 17.17           O
ATOM   2101  CB  VAL A 139     -13.427-101.919  91.072  1.00 17.17           C
ATOM   2102  HB  VAL A 139     -13.399-101.138  91.831  1.00 17.17           H
ATOM   2103  CG1 VAL A 139     -12.186-102.799  91.228  1.00 17.17           C
ATOM   2104 1HG1 VAL A 139     -11.285-102.211  91.049  1.00 17.17           H
ATOM   2105 2HG1 VAL A 139     -12.219-103.633  90.527  1.00 17.17           H
ATOM   2106 3HG1 VAL A 139     -12.132-103.184  92.246  1.00 17.17           H
ATOM   2107  CG2 VAL A 139     -13.378-101.248  89.684  1.00 17.17           C
ATOM   2108 1HG2 VAL A 139     -12.439-100.706  89.570  1.00 17.17           H
ATOM   2109 2HG2 VAL A 139     -14.198-100.539  89.578  1.00 17.17           H
ATOM   2110 3HG2 VAL A 139     -13.457-102.002  88.899  1.00 17.17           H
ATOM   2111  N   ASN A 140     -14.613-104.641  92.748  1.00  3.51           N
ATOM   2112  H   ASN A 140     -14.363-105.178  91.923  1.00  3.51           H
ATOM   2113  CA  ASN A 140     -14.609-105.308  94.050  1.00  3.51           C
ATOM   2114  HA  ASN A 140     -15.611-105.283  94.478  1.00  3.51           H
ATOM   2115  C   ASN A 140     -13.613-104.595  94.968  1.00  3.51           C
ATOM   2116  O   ASN A 140     -12.528-104.259  94.505  1.00  3.51           O
ATOM   2117  CB  ASN A 140     -14.149-106.755  93.864  1.00  3.51           C
ATOM   2118 1HB  ASN A 140     -14.727-107.204  93.065  1.00  3.51           H
ATOM   2119 2HB  ASN A 140     -13.101-106.759  93.581  1.00  3.51           H
ATOM   2120  CG  ASN A 140     -14.301-107.577  95.109  1.00  3.51           C
ATOM   2121  OD1 ASN A 140     -13.508-107.480  96.038  1.00  3.51           O
ATOM   2122  ND2 ASN A 140     -15.321-108.382  95.149  1.00  3.51           N
ATOM   2123 1HD2 ASN A 140     -15.498-108.911  95.988  1.00  3.51           H
ATOM   2124 2HD2 ASN A 140     -15.901-108.486  94.326  1.00  3.51           H
ATOM   2125  N   PRO A 141     -13.926-104.395  96.263  1.00-16.23           N
ATOM   2126  CA  PRO A 141     -12.939-103.705  97.110  1.00-16.23           C
ATOM   2127  HA  PRO A 141     -12.843-102.666  96.793  1.00-16.23           H
ATOM   2128  C   PRO A 141     -11.539-104.317  97.180  1.00-16.23           C
ATOM   2129  O   PRO A 141     -10.561-103.592  97.360  1.00-16.23           O
ATOM   2130  CB  PRO A 141     -13.580-103.763  98.498  1.00-16.23           C
ATOM   2131 1HB  PRO A 141     -13.247-104.653  99.032  1.00-16.23           H
ATOM   2132 2HB  PRO A 141     -13.340-102.868  99.069  1.00-16.23           H
ATOM   2133  CG  PRO A 141     -15.029-103.829  98.227  1.00-16.23           C
ATOM   2134 1HG  PRO A 141     -15.568-104.235  99.083  1.00-16.23           H
ATOM   2135 2HG  PRO A 141     -15.403-102.836  97.971  1.00-16.23           H
ATOM   2136  CD  PRO A 141     -15.133-104.739  97.041  1.00-16.23           C
ATOM   2137 1HD  PRO A 141     -15.103-105.784  97.355  1.00-16.23           H
ATOM   2138 2HD  PRO A 141     -16.042-104.527  96.478  1.00-16.23           H
ATOM   2139  N   LYS A 142     -11.415-105.629  97.015  1.00 -9.88           N
ATOM   2140  H   LYS A 142     -12.240-106.203  96.875  1.00 -9.88           H
ATOM   2141  CA  LYS A 142     -10.096-106.272  97.027  1.00 -9.88           C
ATOM   2142  HA  LYS A 142      -9.431-105.676  97.655  1.00 -9.88           H
ATOM   2143  C   LYS A 142      -9.429-106.341  95.655  1.00 -9.88           C
ATOM   2144  O   LYS A 142      -8.257-106.714  95.567  1.00 -9.88           O
ATOM   2145  CB  LYS A 142     -10.181-107.659  97.669  1.00 -9.88           C
ATOM   2146 1HB  LYS A 142     -10.871-108.289  97.107  1.00 -9.88           H
ATOM   2147 2HB  LYS A 142      -9.188-108.110  97.644  1.00 -9.88           H
ATOM   2148  CG  LYS A 142     -10.635-107.576  99.118  1.00 -9.88           C
ATOM   2149 1HG  LYS A 142     -10.028-106.830  99.631  1.00 -9.88           H
ATOM   2150 2HG  LYS A 142     -11.679-107.263  99.150  1.00 -9.88           H
ATOM   2151  CD  LYS A 142     -10.487-108.892  99.856  1.00 -9.88           C
ATOM   2152 1HD  LYS A 142     -11.111-109.648  99.383  1.00 -9.88           H
ATOM   2153 2HD  LYS A 142      -9.445-109.209  99.821  1.00 -9.88           H
ATOM   2154  CE  LYS A 142     -10.908-108.711 101.306  1.00 -9.88           C
ATOM   2155 1HE  LYS A 142     -10.289-107.930 101.751  1.00 -9.88           H
ATOM   2156 2HE  LYS A 142     -11.952-108.391 101.340  1.00 -9.88           H
ATOM   2157  NZ  LYS A 142     -10.754-109.961 102.100  1.00 -9.88           N
ATOM   2158 1HZ  LYS A 142     -10.954-109.793 103.076  1.00 -9.88           H
ATOM   2159 2HZ  LYS A 142      -9.810-110.322 102.007  1.00 -9.88           H
ATOM   2160 3HZ  LYS A 142     -11.389-110.670 101.745  1.00 -9.88           H
ATOM   2161  N   LEU A 143     -10.127-105.947  94.597  1.00 26.61           N
ATOM   2162  H   LEU A 143     -11.071-105.601  94.710  1.00 26.61           H
ATOM   2163  CA  LEU A 143      -9.489-105.825  93.285  1.00 26.61           C
ATOM   2164  HA  LEU A 143      -8.714-106.580  93.166  1.00 26.61           H
ATOM   2165  C   LEU A 143      -8.859-104.445  93.259  1.00 26.61           C
ATOM   2166  O   LEU A 143      -9.471-103.464  93.681  1.00 26.61           O
ATOM   2167  CB  LEU A 143     -10.456-105.882  92.095  1.00 26.61           C
ATOM   2168 1HB  LEU A 143     -11.469-105.679  92.433  1.00 26.61           H
ATOM   2169 2HB  LEU A 143     -10.170-105.066  91.433  1.00 26.61           H
ATOM   2170  CG  LEU A 143     -10.439-107.157  91.244  1.00 26.61           C
ATOM   2171  HG  LEU A 143      -9.415-107.525  91.200  1.00 26.61           H
ATOM   2172  CD1 LEU A 143     -11.326-108.246  91.819  1.00 26.61           C
ATOM   2173 1HD1 LEU A 143     -11.145-109.176  91.281  1.00 26.61           H
ATOM   2174 2HD1 LEU A 143     -12.374-107.969  91.721  1.00 26.61           H
ATOM   2175 3HD1 LEU A 143     -11.090-108.395  92.870  1.00 26.61           H
ATOM   2176  CD2 LEU A 143     -10.884-106.826  89.818  1.00 26.61           C
ATOM   2177 1HD2 LEU A 143     -10.791-107.714  89.194  1.00 26.61           H
ATOM   2178 2HD2 LEU A 143     -10.243-106.052  89.404  1.00 26.61           H
ATOM   2179 3HD2 LEU A 143     -11.918-106.480  89.813  1.00 26.61           H
ATOM   2180  N   THR A 144      -7.657-104.344  92.725  1.00-16.27           N
ATOM   2181  H   THR A 144      -7.165-105.185  92.432  1.00-16.27           H
ATOM   2182  CA  THR A 144      -7.044-103.038  92.512  1.00-16.27           C
ATOM   2183  HA  THR A 144      -7.255-102.392  93.364  1.00-16.27           H
ATOM   2184  C   THR A 144      -7.618-102.417  91.246  1.00-16.27           C
ATOM   2185  O   THR A 144      -8.157-103.119  90.385  1.00-16.27           O
ATOM   2186  CB  THR A 144      -5.519-103.149  92.332  1.00-16.27           C
ATOM   2187  HB  THR A 144      -5.098-102.152  92.204  1.00-16.27           H
ATOM   2188  OG1 THR A 144      -5.218-103.940  91.182  1.00-16.27           O
ATOM   2189  HG1 THR A 144      -4.664-104.672  91.482  1.00-16.27           H
ATOM   2190  CG2 THR A 144      -4.875-103.820  93.516  1.00-16.27           C
ATOM   2191 1HG2 THR A 144      -3.792-103.751  93.429  1.00-16.27           H
ATOM   2192 2HG2 THR A 144      -5.161-104.872  93.566  1.00-16.27           H
ATOM   2193 3HG2 THR A 144      -5.188-103.326  94.435  1.00-16.27           H
ATOM   2194  N   ALA A 145      -7.430-101.116  91.067  1.00 -0.91           N
ATOM   2195  H   ALA A 145      -7.024-100.560  91.813  1.00 -0.91           H
ATOM   2196  CA  ALA A 145      -7.810-100.465  89.816  1.00 -0.91           C
ATOM   2197  HA  ALA A 145      -8.880-100.612  89.658  1.00 -0.91           H
ATOM   2198  C   ALA A 145      -7.064-101.074  88.613  1.00 -0.91           C
ATOM   2199  O   ALA A 145      -7.600-101.138  87.506  1.00 -0.91           O
ATOM   2200  CB  ALA A 145      -7.538 -98.961  89.922  1.00 -0.91           C
ATOM   2201 1HB  ALA A 145      -8.099 -98.544  90.760  1.00 -0.91           H
ATOM   2202 2HB  ALA A 145      -7.863 -98.468  89.004  1.00 -0.91           H
ATOM   2203 3HB  ALA A 145      -6.472 -98.776  90.068  1.00 -0.91           H
ATOM   2204  N   PHE A 146      -5.842-101.549  88.825  1.00-21.50           N
ATOM   2205  H   PHE A 146      -5.433-101.466  89.742  1.00-21.50           H
ATOM   2206  CA  PHE A 146      -5.070-102.189  87.757  1.00-21.50           C
ATOM   2207  HA  PHE A 146      -5.047-101.528  86.890  1.00-21.50           H
ATOM   2208  C   PHE A 146      -5.705-103.510  87.331  1.00-21.50           C
ATOM   2209  O   PHE A 146      -5.779-103.831  86.142  1.00-21.50           O
ATOM   2210  CB  PHE A 146      -3.633-102.444  88.219  1.00-21.50           C
ATOM   2211 1HB  PHE A 146      -3.205-101.502  88.562  1.00-21.50           H
ATOM   2212 2HB  PHE A 146      -3.645-103.140  89.057  1.00-21.50           H
ATOM   2213  CG  PHE A 146      -2.749-103.006  87.140  1.00-21.50           C
ATOM   2214  CD1 PHE A 146      -2.132-102.148  86.213  1.00-21.50           C
ATOM   2215  HD1 PHE A 146      -2.274-101.079  86.293  1.00-21.50           H
ATOM   2216  CD2 PHE A 146      -2.544-104.395  87.030  1.00-21.50           C
ATOM   2217  HD2 PHE A 146      -3.014-105.067  87.735  1.00-21.50           H
ATOM   2218  CE1 PHE A 146      -1.327-102.666  85.167  1.00-21.50           C
ATOM   2219  HE1 PHE A 146      -0.859-101.996  84.460  1.00-21.50           H
ATOM   2220  CE2 PHE A 146      -1.737-104.929  85.992  1.00-21.50           C
ATOM   2221  HE2 PHE A 146      -1.595-105.998  85.912  1.00-21.50           H
ATOM   2222  CZ  PHE A 146      -1.127-104.060  85.057  1.00-21.50           C
ATOM   2223  HZ  PHE A 146      -0.504-104.460  84.270  1.00-21.50           H
ATOM   2224  N   GLN A 147      -6.195-104.275  88.294  1.00-16.40           N
ATOM   2225  H   GLN A 147      -6.117-103.991  89.264  1.00-16.40           H
ATOM   2226  CA  GLN A 147      -6.867-105.532  87.980  1.00-16.40           C
ATOM   2227  HA  GLN A 147      -6.262-106.098  87.273  1.00-16.40           H
ATOM   2228  C   GLN A 147      -8.213-105.242  87.335  1.00-16.40           C
ATOM   2229  O   GLN A 147      -8.610-105.935  86.408  1.00-16.40           O
ATOM   2230  CB  GLN A 147      -7.077-106.364  89.241  1.00-16.40           C
ATOM   2231 1HB  GLN A 147      -7.579-105.745  89.983  1.00-16.40           H
ATOM   2232 2HB  GLN A 147      -7.723-107.210  89.003  1.00-16.40           H
ATOM   2233  CG  GLN A 147      -5.787-106.901  89.826  1.00-16.40           C
ATOM   2234 1HG  GLN A 147      -5.360-107.625  89.137  1.00-16.40           H
ATOM   2235 2HG  GLN A 147      -5.072-106.092  89.946  1.00-16.40           H
ATOM   2236  CD  GLN A 147      -6.000-107.546  91.172  1.00-16.40           C
ATOM   2237  OE1 GLN A 147      -6.531-106.929  92.080  1.00-16.40           O
ATOM   2238  NE2 GLN A 147      -5.584-108.768  91.322  1.00-16.40           N
ATOM   2239 1HE2 GLN A 147      -5.723-109.222  92.208  1.00-16.40           H
ATOM   2240 2HE2 GLN A 147      -5.094-109.234  90.570  1.00-16.40           H
ATOM   2241  N   GLY A 148      -8.888-104.188  87.772  1.00-12.49           N
ATOM   2242  H   GLY A 148      -8.533-103.641  88.552  1.00-12.49           H
ATOM   2243  CA  GLY A 148     -10.161-103.834  87.165  1.00-12.49           C
ATOM   2244 1HA  GLY A 148     -10.824-104.697  87.221  1.00-12.49           H
ATOM   2245 2HA  GLY A 148     -10.613-103.001  87.703  1.00-12.49           H
ATOM   2246  C   GLY A 148      -9.993-103.462  85.705  1.00-12.49           C
ATOM   2247  O   GLY A 148     -10.762-103.903  84.852  1.00-12.49           O
ATOM   2248  N   PHE A 149      -8.940-102.713  85.401  1.00 -1.91           N
ATOM   2249  H   PHE A 149      -8.346-102.364  86.147  1.00 -1.91           H
ATOM   2250  CA  PHE A 149      -8.604-102.363  84.020  1.00 -1.91           C
ATOM   2251  HA  PHE A 149      -9.441-101.840  83.556  1.00 -1.91           H
ATOM   2252  C   PHE A 149      -8.328-103.621  83.207  1.00 -1.91           C
ATOM   2253  O   PHE A 149      -8.793-103.746  82.079  1.00 -1.91           O
ATOM   2254  CB  PHE A 149      -7.365-101.461  84.011  1.00 -1.91           C
ATOM   2255 1HB  PHE A 149      -7.595-100.542  84.547  1.00 -1.91           H
ATOM   2256 2HB  PHE A 149      -6.563-101.968  84.543  1.00 -1.91           H
ATOM   2257  CG  PHE A 149      -6.857-101.126  82.630  1.00 -1.91           C
ATOM   2258  CD1 PHE A 149      -7.368-100.031  81.912  1.00 -1.91           C
ATOM   2259  HD1 PHE A 149      -8.153 -99.424  82.340  1.00 -1.91           H
ATOM   2260  CD2 PHE A 149      -5.838-101.906  82.050  1.00 -1.91           C
ATOM   2261  HD2 PHE A 149      -5.436-102.751  82.590  1.00 -1.91           H
ATOM   2262  CE1 PHE A 149      -6.868 -99.718  80.618  1.00 -1.91           C
ATOM   2263  HE1 PHE A 149      -7.268 -98.881  80.069  1.00 -1.91           H
ATOM   2264  CE2 PHE A 149      -5.336-101.608  80.760  1.00 -1.91           C
ATOM   2265  HE2 PHE A 149      -4.563-102.226  80.324  1.00 -1.91           H
ATOM   2266  CZ  PHE A 149      -5.855-100.513  80.041  1.00 -1.91           C
ATOM   2267  HZ  PHE A 149      -5.482-100.285  79.052  1.00 -1.91           H
ATOM   2268  N   GLY A 150      -7.596-104.563  83.787  1.00 -5.42           N
ATOM   2269  H   GLY A 150      -7.244-104.423  84.726  1.00 -5.42           H
ATOM   2270  CA  GLY A 150      -7.275-105.791  83.080  1.00 -5.42           C
ATOM   2271 1HA  GLY A 150      -6.788-105.538  82.138  1.00 -5.42           H
ATOM   2272 2HA  GLY A 150      -6.584-106.379  83.681  1.00 -5.42           H
ATOM   2273  C   GLY A 150      -8.496-106.632  82.774  1.00 -5.42           C
ATOM   2274  O   GLY A 150      -8.648-107.098  81.646  1.00 -5.42           O
ATOM   2275  N   VAL A 151      -9.392-106.799  83.740  1.00-21.53           N
ATOM   2276  H   VAL A 151      -9.235-106.386  84.656  1.00-21.53           H
ATOM   2277  CA  VAL A 151     -10.606-107.583  83.511  1.00-21.53           C
ATOM   2278  HA  VAL A 151     -10.319-108.570  83.153  1.00-21.53           H
ATOM   2279  C   VAL A 151     -11.431-106.918  82.416  1.00-21.53           C
ATOM   2280  O   VAL A 151     -11.804-107.585  81.452  1.00-21.53           O
ATOM   2281  CB  VAL A 151     -11.458-107.747  84.810  1.00-21.53           C
ATOM   2282  HB  VAL A 151     -11.657-106.758  85.219  1.00-21.53           H
ATOM   2283  CG1 VAL A 151     -12.799-108.436  84.531  1.00-21.53           C
ATOM   2284 1HG1 VAL A 151     -13.335-108.585  85.469  1.00-21.53           H
ATOM   2285 2HG1 VAL A 151     -12.637-109.404  84.054  1.00-21.53           H
ATOM   2286 3HG1 VAL A 151     -13.416-107.811  83.886  1.00-21.53           H
ATOM   2287  CG2 VAL A 151     -10.704-108.570  85.864  1.00-21.53           C
ATOM   2288 1HG2 VAL A 151     -11.285-108.609  86.785  1.00-21.53           H
ATOM   2289 2HG2 VAL A 151      -9.742-108.116  86.089  1.00-21.53           H
ATOM   2290 3HG2 VAL A 151     -10.541-109.588  85.506  1.00-21.53           H
ATOM   2291  N   GLU A 152     -11.675-105.615  82.517  1.00-19.85           N
ATOM   2292  H   GLU A 152     -11.302-105.087  83.301  1.00-19.85           H
ATOM   2293  CA  GLU A 152     -12.509-104.924  81.530  1.00-19.85           C
ATOM   2294  HA  GLU A 152     -13.472-105.427  81.470  1.00-19.85           H
ATOM   2295  C   GLU A 152     -11.894-104.963  80.132  1.00-19.85           C
ATOM   2296  O   GLU A 152     -12.609-105.106  79.137  1.00-19.85           O
ATOM   2297  CB  GLU A 152     -12.761-103.472  81.939  1.00-19.85           C
ATOM   2298 1HB  GLU A 152     -11.809-103.021  82.221  1.00-19.85           H
ATOM   2299 2HB  GLU A 152     -13.139-102.939  81.071  1.00-19.85           H
ATOM   2300  CG  GLU A 152     -13.763-103.286  83.086  1.00-19.85           C
ATOM   2301 1HG  GLU A 152     -13.414-103.837  83.960  1.00-19.85           H
ATOM   2302 2HG  GLU A 152     -13.794-102.226  83.338  1.00-19.85           H
ATOM   2303  CD  GLU A 152     -15.185-103.733  82.743  1.00-19.85           C
ATOM   2304  OE1 GLU A 152     -15.655-103.487  81.611  1.00-19.85           O
ATOM   2305  OE2 GLU A 152     -15.876-104.298  83.623  1.00-19.85           O
ATOM   2306  N   LEU A 153     -10.572-104.891  80.042  1.00 -7.46           N
ATOM   2307  H   LEU A 153     -10.016-104.764  80.884  1.00 -7.46           H
ATOM   2308  CA  LEU A 153      -9.893-104.998  78.753  1.00 -7.46           C
ATOM   2309  HA  LEU A 153     -10.296-104.238  78.082  1.00 -7.46           H
ATOM   2310  C   LEU A 153     -10.153-106.364  78.130  1.00 -7.46           C
ATOM   2311  O   LEU A 153     -10.535-106.444  76.962  1.00 -7.46           O
ATOM   2312  CB  LEU A 153      -8.387-104.761  78.946  1.00 -7.46           C
ATOM   2313 1HB  LEU A 153      -8.299-103.803  79.456  1.00 -7.46           H
ATOM   2314 2HB  LEU A 153      -8.025-105.520  79.638  1.00 -7.46           H
ATOM   2315  CG  LEU A 153      -7.393-104.721  77.771  1.00 -7.46           C
ATOM   2316  HG  LEU A 153      -7.764-104.019  77.026  1.00 -7.46           H
ATOM   2317  CD1 LEU A 153      -6.070-104.185  78.318  1.00 -7.46           C
ATOM   2318 1HD1 LEU A 153      -5.317-104.160  77.532  1.00 -7.46           H
ATOM   2319 2HD1 LEU A 153      -5.713-104.817  79.133  1.00 -7.46           H
ATOM   2320 3HD1 LEU A 153      -6.217-103.170  78.685  1.00 -7.46           H
ATOM   2321  CD2 LEU A 153      -7.110-106.062  77.077  1.00 -7.46           C
ATOM   2322 1HD2 LEU A 153      -6.299-105.947  76.360  1.00 -7.46           H
ATOM   2323 2HD2 LEU A 153      -7.996-106.392  76.539  1.00 -7.46           H
ATOM   2324 3HD2 LEU A 153      -6.836-106.815  77.818  1.00 -7.46           H
ATOM   2325  N   PHE A 154      -9.947-107.443  78.872  1.00  1.11           N
ATOM   2326  H   PHE A 154      -9.663-107.349  79.844  1.00  1.11           H
ATOM   2327  CA  PHE A 154     -10.070-108.770  78.270  1.00  1.11           C
ATOM   2328  HA  PHE A 154      -9.530-108.756  77.325  1.00  1.11           H
ATOM   2329  C   PHE A 154     -11.503-109.160  77.941  1.00  1.11           C
ATOM   2330  O   PHE A 154     -11.740-109.809  76.920  1.00  1.11           O
ATOM   2331  CB  PHE A 154      -9.447-109.852  79.153  1.00  1.11           C
ATOM   2332 1HB  PHE A 154      -9.827-109.752  80.170  1.00  1.11           H
ATOM   2333 2HB  PHE A 154      -9.758-110.822  78.765  1.00  1.11           H
ATOM   2334  CG  PHE A 154      -7.941-109.828  79.165  1.00  1.11           C
ATOM   2335  CD1 PHE A 154      -7.232-109.566  80.350  1.00  1.11           C
ATOM   2336  HD1 PHE A 154      -7.771-109.384  81.268  1.00  1.11           H
ATOM   2337  CD2 PHE A 154      -7.220-110.097  77.984  1.00  1.11           C
ATOM   2338  HD2 PHE A 154      -7.751-110.317  77.068  1.00  1.11           H
ATOM   2339  CE1 PHE A 154      -5.815-109.546  80.363  1.00  1.11           C
ATOM   2340  HE1 PHE A 154      -5.285-109.337  81.281  1.00  1.11           H
ATOM   2341  CE2 PHE A 154      -5.802-110.092  77.980  1.00  1.11           C
ATOM   2342  HE2 PHE A 154      -5.262-110.308  77.070  1.00  1.11           H
ATOM   2343  CZ  PHE A 154      -5.098-109.810  79.173  1.00  1.11           C
ATOM   2344  HZ  PHE A 154      -4.018-109.807  79.179  1.00  1.11           H
ATOM   2345  N   ILE A 155     -12.469-108.763  78.757  1.00 16.17           N
ATOM   2346  H   ILE A 155     -12.253-108.244  79.605  1.00 16.17           H
ATOM   2347  CA  ILE A 155     -13.854-109.115  78.449  1.00 16.17           C
ATOM   2348  HA  ILE A 155     -13.862-110.159  78.136  1.00 16.17           H
ATOM   2349  C   ILE A 155     -14.357-108.312  77.246  1.00 16.17           C
ATOM   2350  O   ILE A 155     -15.074-108.834  76.392  1.00 16.17           O
ATOM   2351  CB  ILE A 155     -14.787-109.023  79.696  1.00 16.17           C
ATOM   2352  HB  ILE A 155     -15.769-109.354  79.385  1.00 16.17           H
ATOM   2353  CG1 ILE A 155     -14.934-107.585  80.220  1.00 16.17           C
ATOM   2354 1HG1 ILE A 155     -13.963-107.231  80.532  1.00 16.17           H
ATOM   2355 2HG1 ILE A 155     -15.261-106.947  79.405  1.00 16.17           H
ATOM   2356  CG2 ILE A 155     -14.286-109.998  80.799  1.00 16.17           C
ATOM   2357 1HG2 ILE A 155     -15.030-110.081  81.591  1.00 16.17           H
ATOM   2358 2HG2 ILE A 155     -13.348-109.644  81.229  1.00 16.17           H
ATOM   2359 3HG2 ILE A 155     -14.133-110.990  80.375  1.00 16.17           H
ATOM   2360  CD1 ILE A 155     -15.905-107.392  81.392  1.00 16.17           C
ATOM   2361 1HD1 ILE A 155     -16.025-106.326  81.585  1.00 16.17           H
ATOM   2362 2HD1 ILE A 155     -15.510-107.866  82.291  1.00 16.17           H
ATOM   2363 3HD1 ILE A 155     -16.877-107.822  81.147  1.00 16.17           H
ATOM   2364  N   THR A 156     -13.910-107.072  77.097  1.00  1.60           N
ATOM   2365  H   THR A 156     -13.313-106.651  77.800  1.00  1.60           H
ATOM   2366  CA  THR A 156     -14.317-106.290  75.932  1.00  1.60           C
ATOM   2367  HA  THR A 156     -15.384-106.441  75.775  1.00  1.60           H
ATOM   2368  C   THR A 156     -13.575-106.735  74.680  1.00  1.60           C
ATOM   2369  O   THR A 156     -14.128-106.712  73.584  1.00  1.60           O
ATOM   2370  CB  THR A 156     -14.089-104.795  76.142  1.00  1.60           C
ATOM   2371  HB  THR A 156     -13.024-104.569  76.098  1.00  1.60           H
ATOM   2372  OG1 THR A 156     -14.596-104.432  77.427  1.00  1.60           O
ATOM   2373  HG1 THR A 156     -13.924-104.649  78.092  1.00  1.60           H
ATOM   2374  CG2 THR A 156     -14.848-103.974  75.117  1.00  1.60           C
ATOM   2375 1HG2 THR A 156     -14.729-102.921  75.346  1.00  1.60           H
ATOM   2376 2HG2 THR A 156     -15.910-104.222  75.151  1.00  1.60           H
ATOM   2377 3HG2 THR A 156     -14.455-104.159  74.119  1.00  1.60           H
ATOM   2378  N   PHE A 157     -12.346-107.208  74.838  1.00 -0.81           N
ATOM   2379  H   PHE A 157     -11.907-107.188  75.753  1.00 -0.81           H
ATOM   2380  CA  PHE A 157     -11.606-107.777  73.715  1.00 -0.81           C
ATOM   2381  HA  PHE A 157     -11.475-107.011  72.950  1.00 -0.81           H
ATOM   2382  C   PHE A 157     -12.413-108.916  73.103  1.00 -0.81           C
ATOM   2383  O   PHE A 157     -12.587-108.946  71.895  1.00 -0.81           O
ATOM   2384  CB  PHE A 157     -10.230-108.280  74.165  1.00 -0.81           C
ATOM   2385 1HB  PHE A 157      -9.669-107.441  74.576  1.00 -0.81           H
ATOM   2386 2HB  PHE A 157     -10.365-109.019  74.950  1.00 -0.81           H
ATOM   2387  CG  PHE A 157      -9.421-108.915  73.065  1.00 -0.81           C
ATOM   2388  CD1 PHE A 157      -8.650-108.124  72.201  1.00 -0.81           C
ATOM   2389  HD1 PHE A 157      -8.660-107.049  72.308  1.00 -0.81           H
ATOM   2390  CD2 PHE A 157      -9.417-110.313  72.896  1.00 -0.81           C
ATOM   2391  HD2 PHE A 157     -10.017-110.935  73.545  1.00 -0.81           H
ATOM   2392  CE1 PHE A 157      -7.866-108.716  71.177  1.00 -0.81           C
ATOM   2393  HE1 PHE A 157      -7.290-108.093  70.511  1.00 -0.81           H
ATOM   2394  CE2 PHE A 157      -8.638-110.920  71.874  1.00 -0.81           C
ATOM   2395  HE2 PHE A 157      -8.652-111.992  71.743  1.00 -0.81           H
ATOM   2396  CZ  PHE A 157      -7.855-110.117  71.018  1.00 -0.81           C
ATOM   2397  HZ  PHE A 157      -7.262-110.572  70.238  1.00 -0.81           H
ATOM   2398  N   VAL A 158     -12.968-109.807  73.916  1.00 -8.25           N
ATOM   2399  H   VAL A 158     -12.813-109.745  74.916  1.00 -8.25           H
ATOM   2400  CA  VAL A 158     -13.802-110.894  73.387  1.00 -8.25           C
ATOM   2401  HA  VAL A 158     -13.247-111.402  72.600  1.00 -8.25           H
ATOM   2402  C   VAL A 158     -15.083-110.367  72.752  1.00 -8.25           C
ATOM   2403  O   VAL A 158     -15.446-110.805  71.658  1.00 -8.25           O
ATOM   2404  CB  VAL A 158     -14.133-111.934  74.493  1.00 -8.25           C
ATOM   2405  HB  VAL A 158     -14.575-111.421  75.346  1.00 -8.25           H
ATOM   2406  CG1 VAL A 158     -15.115-113.011  74.007  1.00 -8.25           C
ATOM   2407 1HG1 VAL A 158     -15.247-113.770  74.779  1.00 -8.25           H
ATOM   2408 2HG1 VAL A 158     -14.745-113.478  73.094  1.00 -8.25           H
ATOM   2409 3HG1 VAL A 158     -16.088-112.559  73.809  1.00 -8.25           H
ATOM   2410  CG2 VAL A 158     -12.842-112.617  74.932  1.00 -8.25           C
ATOM   2411 1HG2 VAL A 158     -13.063-113.401  75.651  1.00 -8.25           H
ATOM   2412 2HG2 VAL A 158     -12.173-111.896  75.400  1.00 -8.25           H
ATOM   2413 3HG2 VAL A 158     -12.357-113.066  74.068  1.00 -8.25           H
ATOM   2414  N   LEU A 159     -15.736-109.397  73.378  1.00 -5.09           N
ATOM   2415  H   LEU A 159     -15.401-109.053  74.271  1.00 -5.09           H
ATOM   2416  CA  LEU A 159     -16.954-108.831  72.798  1.00 -5.09           C
ATOM   2417  HA  LEU A 159     -17.689-109.627  72.691  1.00 -5.09           H
ATOM   2418  C   LEU A 159     -16.708-108.251  71.410  1.00 -5.09           C
ATOM   2419  O   LEU A 159     -17.459-108.494  70.475  1.00 -5.09           O
ATOM   2420  CB  LEU A 159     -17.517-107.732  73.708  1.00 -5.09           C
ATOM   2421 1HB  LEU A 159     -17.741-108.171  74.681  1.00 -5.09           H
ATOM   2422 2HB  LEU A 159     -16.737-106.987  73.852  1.00 -5.09           H
ATOM   2423  CG  LEU A 159     -18.761-106.988  73.196  1.00 -5.09           C
ATOM   2424  HG  LEU A 159     -18.528-106.544  72.229  1.00 -5.09           H
ATOM   2425  CD1 LEU A 159     -19.974-107.894  73.016  1.00 -5.09           C
ATOM   2426 1HD1 LEU A 159     -20.833-107.304  72.698  1.00 -5.09           H
ATOM   2427 2HD1 LEU A 159     -20.209-108.398  73.953  1.00 -5.09           H
ATOM   2428 3HD1 LEU A 159     -19.770-108.637  72.245  1.00 -5.09           H
ATOM   2429  CD2 LEU A 159     -19.091-105.850  74.148  1.00 -5.09           C
ATOM   2430 1HD2 LEU A 159     -19.959-105.307  73.778  1.00 -5.09           H
ATOM   2431 2HD2 LEU A 159     -18.246-105.163  74.208  1.00 -5.09           H
ATOM   2432 3HD2 LEU A 159     -19.305-106.244  75.143  1.00 -5.09           H
ATOM   2433  N   VAL A 160     -15.648-107.482  71.251  1.00  4.97           N
ATOM   2434  H   VAL A 160     -15.020-107.306  72.033  1.00  4.97           H
ATOM   2435  CA  VAL A 160     -15.411-106.826  69.972  1.00  4.97           C
ATOM   2436  HA  VAL A 160     -16.376-106.541  69.556  1.00  4.97           H
ATOM   2437  C   VAL A 160     -14.796-107.825  68.980  1.00  4.97           C
ATOM   2438  O   VAL A 160     -15.016-107.721  67.775  1.00  4.97           O
ATOM   2439  CB  VAL A 160     -14.630-105.502  70.199  1.00  4.97           C
ATOM   2440  HB  VAL A 160     -13.674-105.727  70.670  1.00  4.97           H
ATOM   2441  CG1 VAL A 160     -14.381-104.754  68.893  1.00  4.97           C
ATOM   2442 1HG1 VAL A 160     -13.880-103.807  69.094  1.00  4.97           H
ATOM   2443 2HG1 VAL A 160     -15.325-104.564  68.378  1.00  4.97           H
ATOM   2444 3HG1 VAL A 160     -13.739-105.355  68.250  1.00  4.97           H
ATOM   2445  CG2 VAL A 160     -15.446-104.579  71.139  1.00  4.97           C
ATOM   2446 1HG2 VAL A 160     -14.954-103.613  71.240  1.00  4.97           H
ATOM   2447 2HG2 VAL A 160     -15.529-105.026  72.129  1.00  4.97           H
ATOM   2448 3HG2 VAL A 160     -16.444-104.424  70.732  1.00  4.97           H
ATOM   2449  N   PHE A 161     -14.149-108.884  69.453  1.00 20.22           N
ATOM   2450  H   PHE A 161     -13.968-108.980  70.448  1.00 20.22           H
ATOM   2451  CA  PHE A 161     -13.711-109.938  68.534  1.00 20.22           C
ATOM   2452  HA  PHE A 161     -13.212-109.463  67.689  1.00 20.22           H
ATOM   2453  C   PHE A 161     -14.901-110.717  67.982  1.00 20.22           C
ATOM   2454  O   PHE A 161     -14.884-111.082  66.811  1.00 20.22           O
ATOM   2455  CB  PHE A 161     -12.722-110.921  69.173  1.00 20.22           C
ATOM   2456 1HB  PHE A 161     -12.427-110.551  70.148  1.00 20.22           H
ATOM   2457 2HB  PHE A 161     -13.220-111.879  69.317  1.00 20.22           H
ATOM   2458  CG  PHE A 161     -11.473-111.129  68.356  1.00 20.22           C
ATOM   2459  CD1 PHE A 161     -11.416-112.117  67.358  1.00 20.22           C
ATOM   2460  HD1 PHE A 161     -12.279-112.733  67.165  1.00 20.22           H
ATOM   2461  CD2 PHE A 161     -10.344-110.322  68.575  1.00 20.22           C
ATOM   2462  HD2 PHE A 161     -10.365-109.575  69.354  1.00 20.22           H
ATOM   2463  CE1 PHE A 161     -10.246-112.297  66.573  1.00 20.22           C
ATOM   2464  HE1 PHE A 161     -10.218-113.061  65.808  1.00 20.22           H
ATOM   2465  CE2 PHE A 161      -9.178-110.467  67.780  1.00 20.22           C
ATOM   2466  HE2 PHE A 161      -8.329-109.822  67.947  1.00 20.22           H
ATOM   2467  CZ  PHE A 161      -9.132-111.456  66.773  1.00 20.22           C
ATOM   2468  HZ  PHE A 161      -8.251-111.569  66.158  1.00 20.22           H
ATOM   2469  N   VAL A 162     -15.948-110.953  68.768  1.00 12.66           N
ATOM   2470  H   VAL A 162     -15.926-110.696  69.752  1.00 12.66           H
ATOM   2471  CA  VAL A 162     -17.122-111.637  68.219  1.00 12.66           C
ATOM   2472  HA  VAL A 162     -16.744-112.443  67.591  1.00 12.66           H
ATOM   2473  C   VAL A 162     -17.898-110.704  67.295  1.00 12.66           C
ATOM   2474  O   VAL A 162     -18.428-111.166  66.290  1.00 12.66           O
ATOM   2475  CB  VAL A 162     -18.028-112.330  69.292  1.00 12.66           C
ATOM   2476  HB  VAL A 162     -17.370-112.860  69.980  1.00 12.66           H
ATOM   2477  CG1 VAL A 162     -18.876-111.361  70.111  1.00 12.66           C
ATOM   2478 1HG1 VAL A 162     -19.594-111.917  70.712  1.00 12.66           H
ATOM   2479 2HG1 VAL A 162     -19.423-110.675  69.466  1.00 12.66           H
ATOM   2480 3HG1 VAL A 162     -18.230-110.802  70.782  1.00 12.66           H
ATOM   2481  CG2 VAL A 162     -18.939-113.372  68.637  1.00 12.66           C
ATOM   2482 1HG2 VAL A 162     -19.485-113.922  69.403  1.00 12.66           H
ATOM   2483 2HG2 VAL A 162     -18.330-114.073  68.068  1.00 12.66           H
ATOM   2484 3HG2 VAL A 162     -19.650-112.885  67.968  1.00 12.66           H
ATOM   2485  N   VAL A 163     -17.892-109.397  67.548  1.00 -6.83           N
ATOM   2486  H   VAL A 163     -17.459-109.046  68.395  1.00 -6.83           H
ATOM   2487  CA  VAL A 163     -18.501-108.452  66.604  1.00 -6.83           C
ATOM   2488  HA  VAL A 163     -19.539-108.740  66.439  1.00 -6.83           H
ATOM   2489  C   VAL A 163     -17.779-108.585  65.270  1.00 -6.83           C
ATOM   2490  O   VAL A 163     -18.431-108.719  64.242  1.00 -6.83           O
ATOM   2491  CB  VAL A 163     -18.466-106.972  67.102  1.00 -6.83           C
ATOM   2492  HB  VAL A 163     -17.447-106.725  67.395  1.00 -6.83           H
ATOM   2493  CG1 VAL A 163     -18.902-105.983  66.004  1.00 -6.83           C
ATOM   2494 1HG1 VAL A 163     -18.933-104.970  66.404  1.00 -6.83           H
ATOM   2495 2HG1 VAL A 163     -19.892-106.246  65.627  1.00 -6.83           H
ATOM   2496 3HG1 VAL A 163     -18.189-105.995  65.179  1.00 -6.83           H
ATOM   2497  CG2 VAL A 163     -19.389-106.787  68.314  1.00 -6.83           C
ATOM   2498 1HG2 VAL A 163     -19.250-105.791  68.732  1.00 -6.83           H
ATOM   2499 2HG2 VAL A 163     -19.165-107.521  69.082  1.00 -6.83           H
ATOM   2500 3HG2 VAL A 163     -20.430-106.904  68.012  1.00 -6.83           H
ATOM   2501  N   PHE A 164     -16.455-108.624  65.249  1.00  5.83           N
ATOM   2502  H   PHE A 164     -15.919-108.506  66.102  1.00  5.83           H
ATOM   2503  CA  PHE A 164     -15.771-108.804  63.971  1.00  5.83           C
ATOM   2504  HA  PHE A 164     -16.278-108.172  63.243  1.00  5.83           H
ATOM   2505  C   PHE A 164     -15.837-110.208  63.394  1.00  5.83           C
ATOM   2506  O   PHE A 164     -15.837-110.347  62.185  1.00  5.83           O
ATOM   2507  CB  PHE A 164     -14.335-108.303  64.040  1.00  5.83           C
ATOM   2508 1HB  PHE A 164     -13.829-108.750  64.896  1.00  5.83           H
ATOM   2509 2HB  PHE A 164     -13.828-108.613  63.128  1.00  5.83           H
ATOM   2510  CG  PHE A 164     -14.262-106.813  64.114  1.00  5.83           C
ATOM   2511  CD1 PHE A 164     -13.805-106.158  65.267  1.00  5.83           C
ATOM   2512  HD1 PHE A 164     -13.398-106.729  66.089  1.00  5.83           H
ATOM   2513  CD2 PHE A 164     -14.744-106.052  63.036  1.00  5.83           C
ATOM   2514  HD2 PHE A 164     -15.066-106.542  62.129  1.00  5.83           H
ATOM   2515  CE1 PHE A 164     -13.909-104.753  65.376  1.00  5.83           C
ATOM   2516  HE1 PHE A 164     -13.579-104.251  66.270  1.00  5.83           H
ATOM   2517  CE2 PHE A 164     -14.859-104.656  63.136  1.00  5.83           C
ATOM   2518  HE2 PHE A 164     -15.267-104.086  62.315  1.00  5.83           H
ATOM   2519  CZ  PHE A 164     -14.459-104.009  64.321  1.00  5.83           C
ATOM   2520  HZ  PHE A 164     -14.565-102.943  64.413  1.00  5.83           H
ATOM   2521  N   GLY A 165     -15.996-111.235  64.214  1.00  0.56           N
ATOM   2522  H   GLY A 165     -15.932-111.098  65.219  1.00  0.56           H
ATOM   2523  CA  GLY A 165     -16.259-112.563  63.682  1.00  0.56           C
ATOM   2524 1HA  GLY A 165     -15.454-112.844  63.003  1.00  0.56           H
ATOM   2525 2HA  GLY A 165     -16.312-113.281  64.499  1.00  0.56           H
ATOM   2526  C   GLY A 165     -17.569-112.575  62.918  1.00  0.56           C
ATOM   2527  O   GLY A 165     -17.661-113.129  61.824  1.00  0.56           O
ATOM   2528  N   VAL A 166     -18.583-111.929  63.474  1.00  5.29           N
ATOM   2529  H   VAL A 166     -18.461-111.494  64.387  1.00  5.29           H
ATOM   2530  CA  VAL A 166     -19.885-111.816  62.819  1.00  5.29           C
ATOM   2531  HA  VAL A 166     -20.197-112.801  62.473  1.00  5.29           H
ATOM   2532  C   VAL A 166     -19.822-110.898  61.592  1.00  5.29           C
ATOM   2533  O   VAL A 166     -20.349-111.229  60.529  1.00  5.29           O
ATOM   2534  CB  VAL A 166     -20.938-111.287  63.844  1.00  5.29           C
ATOM   2535  HB  VAL A 166     -20.534-110.400  64.330  1.00  5.29           H
ATOM   2536  CG1 VAL A 166     -22.244-110.894  63.178  1.00  5.29           C
ATOM   2537 1HG1 VAL A 166     -22.976-110.615  63.939  1.00  5.29           H
ATOM   2538 2HG1 VAL A 166     -22.626-111.724  62.584  1.00  5.29           H
ATOM   2539 3HG1 VAL A 166     -22.089-110.031  62.531  1.00  5.29           H
ATOM   2540  CG2 VAL A 166     -21.224-112.351  64.921  1.00  5.29           C
ATOM   2541 1HG2 VAL A 166     -21.912-111.937  65.660  1.00  5.29           H
ATOM   2542 2HG2 VAL A 166     -20.304-112.632  65.430  1.00  5.29           H
ATOM   2543 3HG2 VAL A 166     -21.672-113.236  64.468  1.00  5.29           H
ATOM   2544  N   CYS A 167     -19.192-109.740  61.725  1.00 19.26           N
ATOM   2545  H   CYS A 167     -18.727-109.520  62.602  1.00 19.26           H
ATOM   2546  CA  CYS A 167     -19.238-108.711  60.685  1.00 19.26           C
ATOM   2547  HA  CYS A 167     -20.175-108.820  60.138  1.00 19.26           H
ATOM   2548  C   CYS A 167     -18.108-108.796  59.665  1.00 19.26           C
ATOM   2549  O   CYS A 167     -17.904-107.866  58.888  1.00 19.26           O
ATOM   2550  CB  CYS A 167     -19.237-107.324  61.333  1.00 19.26           C
ATOM   2551 1HB  CYS A 167     -18.283-107.171  61.840  1.00 19.26           H
ATOM   2552 2HB  CYS A 167     -19.332-106.571  60.548  1.00 19.26           H
ATOM   2553  SG  CYS A 167     -20.581-107.098  62.528  1.00 19.26           S
ATOM   2554  HG  CYS A 167     -20.019-107.828  63.504  1.00 19.26           H
ATOM   2555  N   ASP A 168     -17.342-109.874  59.667  1.00 -0.12           N
ATOM   2556  H   ASP A 168     -17.463-110.583  60.376  1.00 -0.12           H
ATOM   2557  CA  ASP A 168     -16.349-110.085  58.620  1.00 -0.12           C
ATOM   2558  HA  ASP A 168     -15.873-109.136  58.382  1.00 -0.12           H
ATOM   2559  C   ASP A 168     -17.048-110.601  57.368  1.00 -0.12           C
ATOM   2560  O   ASP A 168     -17.359-111.779  57.225  1.00 -0.12           O
ATOM   2561  CB  ASP A 168     -15.264-111.065  59.047  1.00 -0.12           C
ATOM   2562 1HB  ASP A 168     -14.825-110.716  59.976  1.00 -0.12           H
ATOM   2563 2HB  ASP A 168     -15.703-112.045  59.215  1.00 -0.12           H
ATOM   2564  CG  ASP A 168     -14.157-111.169  58.022  1.00 -0.12           C
ATOM   2565  OD1 ASP A 168     -14.066-110.298  57.126  1.00 -0.12           O
ATOM   2566  OD2 ASP A 168     -13.311-112.080  58.132  1.00 -0.12           O
ATOM   2567  N   GLU A 169     -17.307-109.694  56.444  1.00 -6.27           N
ATOM   2568  H   GLU A 169     -17.011-108.735  56.597  1.00 -6.27           H
ATOM   2569  CA  GLU A 169     -18.041-110.004  55.220  1.00 -6.27           C
ATOM   2570  HA  GLU A 169     -18.896-110.634  55.466  1.00 -6.27           H
ATOM   2571  C   GLU A 169     -17.155-110.778  54.244  1.00 -6.27           C
ATOM   2572  O   GLU A 169     -17.625-111.320  53.241  1.00 -6.27           O
ATOM   2573  CB  GLU A 169     -18.556-108.696  54.621  1.00 -6.27           C
ATOM   2574 1HB  GLU A 169     -17.701-108.057  54.402  1.00 -6.27           H
ATOM   2575 2HB  GLU A 169     -19.087-108.916  53.696  1.00 -6.27           H
ATOM   2576  CG  GLU A 169     -19.496-107.960  55.585  1.00 -6.27           C
ATOM   2577 1HG  GLU A 169     -20.340-108.611  55.815  1.00 -6.27           H
ATOM   2578 2HG  GLU A 169     -18.967-107.745  56.511  1.00 -6.27           H
ATOM   2579  CD  GLU A 169     -20.020-106.649  55.039  1.00 -6.27           C
ATOM   2580  OE1 GLU A 169     -19.782-106.332  53.854  1.00 -6.27           O
ATOM   2581  OE2 GLU A 169     -20.720-105.923  55.779  1.00 -6.27           O
ATOM   2582  N   GLY A 170     -15.886-110.917  54.604  1.00  0.22           N
ATOM   2583  H   GLY A 170     -15.553-110.436  55.432  1.00  0.22           H
ATOM   2584  CA  GLY A 170     -14.966-111.804  53.912  1.00  0.22           C
ATOM   2585 1HA  GLY A 170     -15.195-111.806  52.847  1.00  0.22           H
ATOM   2586 2HA  GLY A 170     -13.952-111.429  54.042  1.00  0.22           H
ATOM   2587  C   GLY A 170     -15.016-113.237  54.418  1.00  0.22           C
ATOM   2588  O   GLY A 170     -14.043-113.975  54.259  1.00  0.22           O
ATOM   2589  N   ARG A 171     -16.111-113.638  55.055  1.00 -2.79           N
ATOM   2590  H   ARG A 171     -16.856-112.971  55.219  1.00 -2.79           H
ATOM   2591  CA  ARG A 171     -16.314-115.022  55.499  1.00 -2.79           C
ATOM   2592  HA  ARG A 171     -15.433-115.622  55.268  1.00 -2.79           H
ATOM   2593  C   ARG A 171     -17.513-115.648  54.815  1.00 -2.79           C
ATOM   2594  O   ARG A 171     -18.593-115.053  54.695  1.00 -2.79           O
ATOM   2595  CB  ARG A 171     -16.598-115.104  56.998  1.00 -2.79           C
ATOM   2596 1HB  ARG A 171     -17.386-114.394  57.233  1.00 -2.79           H
ATOM   2597 2HB  ARG A 171     -16.973-116.103  57.209  1.00 -2.79           H
ATOM   2598  CG  ARG A 171     -15.418-114.845  57.907  1.00 -2.79           C
ATOM   2599 1HG  ARG A 171     -14.641-115.581  57.708  1.00 -2.79           H
ATOM   2600 2HG  ARG A 171     -15.030-113.853  57.696  1.00 -2.79           H
ATOM   2601  CD  ARG A 171     -15.822-114.924  59.379  1.00 -2.79           C
ATOM   2602 1HD  ARG A 171     -14.984-114.586  59.988  1.00 -2.79           H
ATOM   2603 2HD  ARG A 171     -16.666-114.253  59.550  1.00 -2.79           H
ATOM   2604  NE  ARG A 171     -16.188-116.289  59.792  1.00 -2.79           N
ATOM   2605  HE  ARG A 171     -16.129-117.019  59.083  1.00 -2.79           H
ATOM   2606  CZ  ARG A 171     -16.552-116.680  61.005  1.00 -2.79           C
ATOM   2607  NH1 ARG A 171     -16.688-117.949  61.249  1.00 -2.79           N
ATOM   2608 1HH1 ARG A 171     -16.511-118.630  60.514  1.00 -2.79           H
ATOM   2609 2HH1 ARG A 171     -16.990-118.269  62.164  1.00 -2.79           H
ATOM   2610  NH2 ARG A 171     -16.772-115.855  61.988  1.00 -2.79           N
ATOM   2611 1HH2 ARG A 171     -16.812-114.861  61.800  1.00 -2.79           H
ATOM   2612 2HH2 ARG A 171     -16.911-116.207  62.929  1.00 -2.79           H
ATOM   2613  N   ASP A 172     -17.337-116.903  54.447  1.00 -0.12           N
ATOM   2614  H   ASP A 172     -16.425-117.337  54.541  1.00 -0.12           H
ATOM   2615  CA  ASP A 172     -18.415-117.743  53.935  1.00 -0.12           C
ATOM   2616  HA  ASP A 172     -19.072-117.149  53.304  1.00 -0.12           H
ATOM   2617  C   ASP A 172     -19.216-118.336  55.093  1.00 -0.12           C
ATOM   2618  O   ASP A 172     -20.408-118.630  54.994  1.00 -0.12           O
ATOM   2619  CB  ASP A 172     -17.819-118.879  53.093  1.00 -0.12           C
ATOM   2620 1HB  ASP A 172     -18.638-119.445  52.657  1.00 -0.12           H
ATOM   2621 2HB  ASP A 172     -17.229-118.442  52.289  1.00 -0.12           H
ATOM   2622  CG  ASP A 172     -16.934-119.833  53.898  1.00 -0.12           C
ATOM   2623  OD1 ASP A 172     -15.988-119.375  54.576  1.00 -0.12           O
ATOM   2624  OD2 ASP A 172     -17.172-121.063  53.851  1.00 -0.12           O
ATOM   2625  N   ASP A 173     -18.530-118.532  56.204  1.00  0.63           N
ATOM   2626  H   ASP A 173     -17.584-118.167  56.279  1.00  0.63           H
ATOM   2627  CA  ASP A 173     -18.955-119.433  57.269  1.00  0.63           C
ATOM   2628  HA  ASP A 173     -19.757-120.064  56.887  1.00  0.63           H
ATOM   2629  C   ASP A 173     -19.470-118.743  58.526  1.00  0.63           C
ATOM   2630  O   ASP A 173     -19.365-119.266  59.633  1.00  0.63           O
ATOM   2631  CB  ASP A 173     -17.771-120.336  57.631  1.00  0.63           C
ATOM   2632 1HB  ASP A 173     -18.125-121.160  58.250  1.00  0.63           H
ATOM   2633 2HB  ASP A 173     -17.354-120.756  56.719  1.00  0.63           H
ATOM   2634  CG  ASP A 173     -16.676-119.597  58.381  1.00  0.63           C
ATOM   2635  OD1 ASP A 173     -16.317-118.466  57.983  1.00  0.63           O
ATOM   2636  OD2 ASP A 173     -16.196-120.100  59.415  1.00  0.63           O
ATOM   2637  N   VAL A 174     -20.079-117.576  58.362  1.00 22.46           N
ATOM   2638  H   VAL A 174     -20.111-117.156  57.445  1.00 22.46           H
ATOM   2639  CA  VAL A 174     -20.768-116.928  59.489  1.00 22.46           C
ATOM   2640  HA  VAL A 174     -20.139-117.021  60.373  1.00 22.46           H
ATOM   2641  C   VAL A 174     -22.071-117.694  59.742  1.00 22.46           C
ATOM   2642  O   VAL A 174     -23.126-117.383  59.176  1.00 22.46           O
ATOM   2643  CB  VAL A 174     -21.058-115.409  59.254  1.00 22.46           C
ATOM   2644  HB  VAL A 174     -21.780-115.303  58.447  1.00 22.46           H
ATOM   2645  CG1 VAL A 174     -21.630-114.762  60.529  1.00 22.46           C
ATOM   2646 1HG1 VAL A 174     -21.828-113.704  60.346  1.00 22.46           H
ATOM   2647 2HG1 VAL A 174     -20.916-114.852  61.349  1.00 22.46           H
ATOM   2648 3HG1 VAL A 174     -22.567-115.243  60.809  1.00 22.46           H
ATOM   2649  CG2 VAL A 174     -19.783-114.671  58.850  1.00 22.46           C
ATOM   2650 1HG2 VAL A 174     -19.971-113.598  58.796  1.00 22.46           H
ATOM   2651 2HG2 VAL A 174     -19.456-115.007  57.869  1.00 22.46           H
ATOM   2652 3HG2 VAL A 174     -18.995-114.849  59.582  1.00 22.46           H
ATOM   2653  N   LYS A 175     -21.969-118.752  60.537  1.00 19.08           N
ATOM   2654  H   LYS A 175     -21.044-119.002  60.873  1.00 19.08           H
ATOM   2655  CA  LYS A 175     -23.106-119.586  60.929  1.00 19.08           C
ATOM   2656  HA  LYS A 175     -23.764-119.754  60.077  1.00 19.08           H
ATOM   2657  C   LYS A 175     -23.906-118.910  62.027  1.00 19.08           C
ATOM   2658  O   LYS A 175     -23.352-118.187  62.856  1.00 19.08           O
ATOM   2659  CB  LYS A 175     -22.601-120.929  61.484  1.00 19.08           C
ATOM   2660 1HB  LYS A 175     -21.795-120.718  62.187  1.00 19.08           H
ATOM   2661 2HB  LYS A 175     -23.408-121.404  62.040  1.00 19.08           H
ATOM   2662  CG  LYS A 175     -22.097-121.939  60.455  1.00 19.08           C
ATOM   2663 1HG  LYS A 175     -21.416-121.450  59.757  1.00 19.08           H
ATOM   2664 2HG  LYS A 175     -21.553-122.723  60.981  1.00 19.08           H
ATOM   2665  CD  LYS A 175     -23.253-122.592  59.692  1.00 19.08           C
ATOM   2666 1HD  LYS A 175     -23.964-123.005  60.409  1.00 19.08           H
ATOM   2667 2HD  LYS A 175     -23.759-121.840  59.087  1.00 19.08           H
ATOM   2668  CE  LYS A 175     -22.761-123.716  58.784  1.00 19.08           C
ATOM   2669 1HE  LYS A 175     -22.051-123.305  58.063  1.00 19.08           H
ATOM   2670 2HE  LYS A 175     -22.249-124.472  59.384  1.00 19.08           H
ATOM   2671  NZ  LYS A 175     -23.899-124.356  58.041  1.00 19.08           N
ATOM   2672 1HZ  LYS A 175     -23.549-125.089  57.434  1.00 19.08           H
ATOM   2673 2HZ  LYS A 175     -24.370-123.659  57.473  1.00 19.08           H
ATOM   2674 3HZ  LYS A 175     -24.570-124.752  58.686  1.00 19.08           H
ATOM   2675  N   GLY A 176     -25.180-119.252  62.112  1.00 31.92           N
ATOM   2676  H   GLY A 176     -25.606-119.801  61.365  1.00 31.92           H
ATOM   2677  CA  GLY A 176     -25.966-118.909  63.280  1.00 31.92           C
ATOM   2678 1HA  GLY A 176     -26.675-119.714  63.453  1.00 31.92           H
ATOM   2679 2HA  GLY A 176     -25.300-118.870  64.140  1.00 31.92           H
ATOM   2680  C   GLY A 176     -26.756-117.625  63.245  1.00 31.92           C
ATOM   2681  O   GLY A 176     -27.258-117.195  62.209  1.00 31.92           O
ATOM   2682  N   SER A 177     -26.924-117.041  64.423  1.00 21.55           N
ATOM   2683  H   SER A 177     -26.429-117.398  65.234  1.00 21.55           H
ATOM   2684  CA  SER A 177     -27.752-115.853  64.587  1.00 21.55           C
ATOM   2685  HA  SER A 177     -28.244-115.615  63.645  1.00 21.55           H
ATOM   2686  C   SER A 177     -26.816-114.713  64.940  1.00 21.55           C
ATOM   2687  O   SER A 177     -26.351-114.593  66.072  1.00 21.55           O
ATOM   2688  CB  SER A 177     -28.821-116.066  65.659  1.00 21.55           C
ATOM   2689 1HB  SER A 177     -29.476-116.880  65.347  1.00 21.55           H
ATOM   2690 2HB  SER A 177     -28.339-116.342  66.596  1.00 21.55           H
ATOM   2691  OG  SER A 177     -29.599-114.893  65.857  1.00 21.55           O
ATOM   2692  HG  SER A 177     -29.902-114.586  64.982  1.00 21.55           H
ATOM   2693  N   ALA A 178     -26.526-113.900  63.936  1.00 35.33           N
ATOM   2694  H   ALA A 178     -26.959-114.058  63.039  1.00 35.33           H
ATOM   2695  CA  ALA A 178     -25.588-112.790  64.063  1.00 35.33           C
ATOM   2696  HA  ALA A 178     -24.596-113.216  64.219  1.00 35.33           H
ATOM   2697  C   ALA A 178     -25.845-111.865  65.275  1.00 35.33           C
ATOM   2698  O   ALA A 178     -24.930-111.664  66.082  1.00 35.33           O
ATOM   2699  CB  ALA A 178     -25.566-112.013  62.725  1.00 35.33           C
ATOM   2700 1HB  ALA A 178     -25.043-112.600  61.967  1.00 35.33           H
ATOM   2701 2HB  ALA A 178     -25.048-111.063  62.858  1.00 35.33           H
ATOM   2702 3HB  ALA A 178     -26.576-111.802  62.378  1.00 35.33           H
ATOM   2703  N   PRO A 179     -27.079-111.349  65.466  1.00 18.97           N
ATOM   2704  CA  PRO A 179     -27.222-110.512  66.666  1.00 18.97           C
ATOM   2705  HA  PRO A 179     -26.517-109.680  66.626  1.00 18.97           H
ATOM   2706  C   PRO A 179     -27.091-111.249  67.999  1.00 18.97           C
ATOM   2707  O   PRO A 179     -26.630-110.699  69.004  1.00 18.97           O
ATOM   2708  CB  PRO A 179     -28.658-109.998  66.539  1.00 18.97           C
ATOM   2709 1HB  PRO A 179     -29.331-110.628  67.116  1.00 18.97           H
ATOM   2710 2HB  PRO A 179     -28.730-108.969  66.864  1.00 18.97           H
ATOM   2711  CG  PRO A 179     -28.976-110.095  65.112  1.00 18.97           C
ATOM   2712 1HG  PRO A 179     -30.051-110.110  64.943  1.00 18.97           H
ATOM   2713 2HG  PRO A 179     -28.511-109.272  64.569  1.00 18.97           H
ATOM   2714  CD  PRO A 179     -28.357-111.386  64.728  1.00 18.97           C
ATOM   2715 1HD  PRO A 179     -28.970-112.228  65.056  1.00 18.97           H
ATOM   2716 2HD  PRO A 179     -28.198-111.414  63.653  1.00 18.97           H
ATOM   2717  N   LEU A 180     -27.525-112.504  68.022  1.00  6.36           N
ATOM   2718  H   LEU A 180     -27.871-112.929  67.175  1.00  6.36           H
ATOM   2719  CA  LEU A 180     -27.530-113.287  69.255  1.00  6.36           C
ATOM   2720  HA  LEU A 180     -28.015-112.707  70.039  1.00  6.36           H
ATOM   2721  C   LEU A 180     -26.105-113.589  69.687  1.00  6.36           C
ATOM   2722  O   LEU A 180     -25.813-113.584  70.872  1.00  6.36           O
ATOM   2723  CB  LEU A 180     -28.295-114.600  69.056  1.00  6.36           C
ATOM   2724 1HB  LEU A 180     -29.271-114.355  68.636  1.00  6.36           H
ATOM   2725 2HB  LEU A 180     -27.749-115.181  68.317  1.00  6.36           H
ATOM   2726  CG  LEU A 180     -28.522-115.512  70.275  1.00  6.36           C
ATOM   2727  HG  LEU A 180     -27.556-115.769  70.704  1.00  6.36           H
ATOM   2728  CD1 LEU A 180     -29.366-114.837  71.356  1.00  6.36           C
ATOM   2729 1HD1 LEU A 180     -29.657-115.564  72.113  1.00  6.36           H
ATOM   2730 2HD1 LEU A 180     -30.267-114.403  70.922  1.00  6.36           H
ATOM   2731 3HD1 LEU A 180     -28.779-114.058  71.841  1.00  6.36           H
ATOM   2732  CD2 LEU A 180     -29.196-116.808  69.825  1.00  6.36           C
ATOM   2733 1HD2 LEU A 180     -29.299-117.477  70.680  1.00  6.36           H
ATOM   2734 2HD2 LEU A 180     -28.580-117.301  69.073  1.00  6.36           H
ATOM   2735 3HD2 LEU A 180     -30.183-116.599  69.412  1.00  6.36           H
ATOM   2736  N   ALA A 181     -25.211-113.803  68.731  1.00  2.72           N
ATOM   2737  H   ALA A 181     -25.505-113.786  67.760  1.00  2.72           H
ATOM   2738  CA  ALA A 181     -23.811-114.093  69.034  1.00  2.72           C
ATOM   2739  HA  ALA A 181     -23.766-115.004  69.630  1.00  2.72           H
ATOM   2740  C   ALA A 181     -23.145-112.973  69.840  1.00  2.72           C
ATOM   2741  O   ALA A 181     -22.354-113.222  70.757  1.00  2.72           O
ATOM   2742  CB  ALA A 181     -23.058-114.319  67.727  1.00  2.72           C
ATOM   2743 1HB  ALA A 181     -23.490-115.165  67.192  1.00  2.72           H
ATOM   2744 2HB  ALA A 181     -22.013-114.531  67.951  1.00  2.72           H
ATOM   2745 3HB  ALA A 181     -23.118-113.428  67.101  1.00  2.72           H
ATOM   2746  N   ILE A 182     -23.486-111.742  69.494  1.00  7.65           N
ATOM   2747  H   ILE A 182     -24.140-111.610  68.732  1.00  7.65           H
ATOM   2748  CA  ILE A 182     -22.942-110.561  70.160  1.00  7.65           C
ATOM   2749  HA  ILE A 182     -21.864-110.676  70.270  1.00  7.65           H
ATOM   2750  C   ILE A 182     -23.558-110.474  71.562  1.00  7.65           C
ATOM   2751  O   ILE A 182     -22.851-110.289  72.553  1.00  7.65           O
ATOM   2752  CB  ILE A 182     -23.225-109.286  69.303  1.00  7.65           C
ATOM   2753  HB  ILE A 182     -24.302-109.201  69.159  1.00  7.65           H
ATOM   2754  CG1 ILE A 182     -22.554-109.435  67.917  1.00  7.65           C
ATOM   2755 1HG1 ILE A 182     -21.473-109.370  68.047  1.00  7.65           H
ATOM   2756 2HG1 ILE A 182     -22.777-110.419  67.508  1.00  7.65           H
ATOM   2757  CG2 ILE A 182     -22.724-108.008  70.025  1.00  7.65           C
ATOM   2758 1HG2 ILE A 182     -22.960-107.123  69.431  1.00  7.65           H
ATOM   2759 2HG2 ILE A 182     -21.644-108.059  70.176  1.00  7.65           H
ATOM   2760 3HG2 ILE A 182     -23.214-107.903  70.992  1.00  7.65           H
ATOM   2761  CD1 ILE A 182     -22.980-108.413  66.858  1.00  7.65           C
ATOM   2762 1HD1 ILE A 182     -22.481-108.642  65.916  1.00  7.65           H
ATOM   2763 2HD1 ILE A 182     -22.704-107.404  67.165  1.00  7.65           H
ATOM   2764 3HD1 ILE A 182     -24.060-108.466  66.706  1.00  7.65           H
ATOM   2765  N   GLY A 183     -24.866-110.681  71.668  1.00 -4.55           N
ATOM   2766  H   GLY A 183     -25.419-110.853  70.834  1.00 -4.55           H
ATOM   2767  CA  GLY A 183     -25.522-110.652  72.970  1.00 -4.55           C
ATOM   2768 1HA  GLY A 183     -25.321-109.693  73.447  1.00 -4.55           H
ATOM   2769 2HA  GLY A 183     -26.595-110.745  72.824  1.00 -4.55           H
ATOM   2770  C   GLY A 183     -25.067-111.752  73.913  1.00 -4.55           C
ATOM   2771  O   GLY A 183     -24.984-111.569  75.123  1.00 -4.55           O
ATOM   2772  N   LEU A 184     -24.716-112.904  73.365  1.00 -2.95           N
ATOM   2773  H   LEU A 184     -24.840-113.036  72.364  1.00 -2.95           H
ATOM   2774  CA  LEU A 184     -24.173-114.006  74.153  1.00 -2.95           C
ATOM   2775  HA  LEU A 184     -24.867-114.256  74.956  1.00 -2.95           H
ATOM   2776  C   LEU A 184     -22.846-113.622  74.793  1.00 -2.95           C
ATOM   2777  O   LEU A 184     -22.593-113.976  75.936  1.00 -2.95           O
ATOM   2778  CB  LEU A 184     -23.969-115.228  73.253  1.00 -2.95           C
ATOM   2779 1HB  LEU A 184     -23.649-114.870  72.278  1.00 -2.95           H
ATOM   2780 2HB  LEU A 184     -23.158-115.826  73.662  1.00 -2.95           H
ATOM   2781  CG  LEU A 184     -25.180-116.152  73.052  1.00 -2.95           C
ATOM   2782  HG  LEU A 184     -26.054-115.546  72.814  1.00 -2.95           H
ATOM   2783  CD1 LEU A 184     -24.924-117.101  71.886  1.00 -2.95           C
ATOM   2784 1HD1 LEU A 184     -25.780-117.761  71.753  1.00 -2.95           H
ATOM   2785 2HD1 LEU A 184     -24.030-117.699  72.069  1.00 -2.95           H
ATOM   2786 3HD1 LEU A 184     -24.787-116.527  70.969  1.00 -2.95           H
ATOM   2787  CD2 LEU A 184     -25.469-116.965  74.313  1.00 -2.95           C
ATOM   2788 1HD2 LEU A 184     -26.288-117.658  74.129  1.00 -2.95           H
ATOM   2789 2HD2 LEU A 184     -25.752-116.302  75.130  1.00 -2.95           H
ATOM   2790 3HD2 LEU A 184     -24.588-117.535  74.603  1.00 -2.95           H
ATOM   2791  N   SER A 185     -22.012-112.853  74.108  1.00  2.49           N
ATOM   2792  H   SER A 185     -22.256-112.536  73.177  1.00  2.49           H
ATOM   2793  CA  SER A 185     -20.729-112.464  74.695  1.00  2.49           C
ATOM   2794  HA  SER A 185     -20.183-113.367  74.968  1.00  2.49           H
ATOM   2795  C   SER A 185     -20.931-111.621  75.944  1.00  2.49           C
ATOM   2796  O   SER A 185     -20.168-111.729  76.902  1.00  2.49           O
ATOM   2797  CB  SER A 185     -19.895-111.661  73.704  1.00  2.49           C
ATOM   2798 1HB  SER A 185     -19.820-112.225  72.778  1.00  2.49           H
ATOM   2799 2HB  SER A 185     -20.388-110.711  73.501  1.00  2.49           H
ATOM   2800  OG  SER A 185     -18.589-111.430  74.206  1.00  2.49           O
ATOM   2801  HG  SER A 185     -18.648-110.982  75.057  1.00  2.49           H
ATOM   2802  N   ILE A 186     -21.979-110.809  75.942  1.00  2.63           N
ATOM   2803  H   ILE A 186     -22.579-110.777  75.127  1.00  2.63           H
ATOM   2804  CA  ILE A 186     -22.306-109.967  77.092  1.00  2.63           C
ATOM   2805  HA  ILE A 186     -21.435-109.370  77.358  1.00  2.63           H
ATOM   2806  C   ILE A 186     -22.643-110.885  78.263  1.00  2.63           C
ATOM   2807  O   ILE A 186     -22.123-110.705  79.364  1.00  2.63           O
ATOM   2808  CB  ILE A 186     -23.514-109.032  76.777  1.00  2.63           C
ATOM   2809  HB  ILE A 186     -24.344-109.668  76.495  1.00  2.63           H
ATOM   2810  CG1 ILE A 186     -23.219-108.120  75.571  1.00  2.63           C
ATOM   2811 1HG1 ILE A 186     -22.853-108.723  74.743  1.00  2.63           H
ATOM   2812 2HG1 ILE A 186     -24.166-107.698  75.249  1.00  2.63           H
ATOM   2813  CG2 ILE A 186     -23.969-108.215  78.010  1.00  2.63           C
ATOM   2814 1HG2 ILE A 186     -24.773-107.535  77.725  1.00  2.63           H
ATOM   2815 2HG2 ILE A 186     -23.140-107.641  78.422  1.00  2.63           H
ATOM   2816 3HG2 ILE A 186     -24.350-108.888  78.780  1.00  2.63           H
ATOM   2817  CD1 ILE A 186     -22.245-106.957  75.793  1.00  2.63           C
ATOM   2818 1HD1 ILE A 186     -22.113-106.422  74.853  1.00  2.63           H
ATOM   2819 2HD1 ILE A 186     -21.277-107.336  76.123  1.00  2.63           H
ATOM   2820 3HD1 ILE A 186     -22.638-106.261  76.534  1.00  2.63           H
ATOM   2821  N   THR A 187     -23.464-111.899  78.021  1.00 -6.66           N
ATOM   2822  H   THR A 187     -23.862-112.027  77.098  1.00 -6.66           H
ATOM   2823  CA  THR A 187     -23.841-112.834  79.075  1.00 -6.66           C
ATOM   2824  HA  THR A 187     -24.332-112.277  79.873  1.00 -6.66           H
ATOM   2825  C   THR A 187     -22.627-113.562  79.639  1.00 -6.66           C
ATOM   2826  O   THR A 187     -22.453-113.637  80.848  1.00 -6.66           O
ATOM   2827  CB  THR A 187     -24.797-113.915  78.534  1.00 -6.66           C
ATOM   2828  HB  THR A 187     -24.236-114.620  77.921  1.00 -6.66           H
ATOM   2829  OG1 THR A 187     -25.797-113.307  77.716  1.00 -6.66           O
ATOM   2830  HG1 THR A 187     -26.468-113.982  77.530  1.00 -6.66           H
ATOM   2831  CG2 THR A 187     -25.503-114.659  79.641  1.00 -6.66           C
ATOM   2832 1HG2 THR A 187     -26.087-115.470  79.209  1.00 -6.66           H
ATOM   2833 2HG2 THR A 187     -26.168-113.980  80.173  1.00 -6.66           H
ATOM   2834 3HG2 THR A 187     -24.781-115.076  80.338  1.00 -6.66           H
ATOM   2835  N   GLY A 188     -21.759-114.072  78.773  1.00  2.78           N
ATOM   2836  H   GLY A 188     -21.914-113.952  77.775  1.00  2.78           H
ATOM   2837  CA  GLY A 188     -20.611-114.840  79.239  1.00  2.78           C
ATOM   2838 1HA  GLY A 188     -20.963-115.680  79.835  1.00  2.78           H
ATOM   2839 2HA  GLY A 188     -20.062-115.228  78.382  1.00  2.78           H
ATOM   2840  C   GLY A 188     -19.667-114.020  80.095  1.00  2.78           C
ATOM   2841  O   GLY A 188     -19.182-114.468  81.132  1.00  2.78           O
ATOM   2842  N   CYS A 189     -19.448-112.777  79.696  1.00 -5.29           N
ATOM   2843  H   CYS A 189     -19.885-112.427  78.851  1.00 -5.29           H
ATOM   2844  CA  CYS A 189     -18.572-111.897  80.455  1.00 -5.29           C
ATOM   2845  HA  CYS A 189     -17.654-112.437  80.690  1.00 -5.29           H
ATOM   2846  C   CYS A 189     -19.193-111.442  81.775  1.00 -5.29           C
ATOM   2847  O   CYS A 189     -18.483-111.218  82.755  1.00 -5.29           O
ATOM   2848  CB  CYS A 189     -18.220-110.703  79.584  1.00 -5.29           C
ATOM   2849 1HB  CYS A 189     -19.135-110.183  79.298  1.00 -5.29           H
ATOM   2850 2HB  CYS A 189     -17.597-110.020  80.161  1.00 -5.29           H
ATOM   2851  SG  CYS A 189     -17.332-111.217  78.084  1.00 -5.29           S
ATOM   2852  HG  CYS A 189     -18.405-111.698  77.440  1.00 -5.29           H
ATOM   2853  N   HIS A 190     -20.513-111.346  81.837  1.00 15.25           N
ATOM   2854  H   HIS A 190     -21.074-111.480  81.002  1.00 15.25           H
ATOM   2855  CA  HIS A 190     -21.187-111.073  83.106  1.00 15.25           C
ATOM   2856  HA  HIS A 190     -20.716-110.233  83.606  1.00 15.25           H
ATOM   2857  C   HIS A 190     -21.107-112.258  84.060  1.00 15.25           C
ATOM   2858  O   HIS A 190     -20.786-112.090  85.236  1.00 15.25           O
ATOM   2859  CB  HIS A 190     -22.643-110.712  82.864  1.00 15.25           C
ATOM   2860 1HB  HIS A 190     -23.017-111.267  82.005  1.00 15.25           H
ATOM   2861 2HB  HIS A 190     -23.203-111.009  83.744  1.00 15.25           H
ATOM   2862  CG  HIS A 190     -22.883-109.250  82.667  1.00 15.25           C
ATOM   2863  ND1 HIS A 190     -23.086-108.394  83.726  1.00 15.25           N
ATOM   2864  CD2 HIS A 190     -22.961-108.508  81.530  1.00 15.25           C
ATOM   2865  HD2 HIS A 190     -22.850-108.912  80.535  1.00 15.25           H
ATOM   2866  CE1 HIS A 190     -23.242-107.155  83.179  1.00 15.25           C
ATOM   2867  HE1 HIS A 190     -23.388-106.254  83.759  1.00 15.25           H
ATOM   2868  NE2 HIS A 190     -23.181-107.188  81.827  1.00 15.25           N
ATOM   2869  HE2 HIS A 190     -23.257-106.398  81.195  1.00 15.25           H
ATOM   2870  N   LEU A 191     -21.316-113.461  83.543  1.00  3.54           N
ATOM   2871  H   LEU A 191     -21.517-113.548  82.551  1.00  3.54           H
ATOM   2872  CA  LEU A 191     -21.298-114.678  84.362  1.00  3.54           C
ATOM   2873  HA  LEU A 191     -22.026-114.579  85.167  1.00  3.54           H
ATOM   2874  C   LEU A 191     -19.945-114.926  85.010  1.00  3.54           C
ATOM   2875  O   LEU A 191     -19.864-115.570  86.051  1.00  3.54           O
ATOM   2876  CB  LEU A 191     -21.656-115.894  83.506  1.00  3.54           C
ATOM   2877 1HB  LEU A 191     -20.993-115.891  82.641  1.00  3.54           H
ATOM   2878 2HB  LEU A 191     -21.443-116.791  84.085  1.00  3.54           H
ATOM   2879  CG  LEU A 191     -23.100-116.001  83.012  1.00  3.54           C
ATOM   2880  HG  LEU A 191     -23.420-115.031  82.657  1.00  3.54           H
ATOM   2881  CD1 LEU A 191     -23.166-116.952  81.852  1.00  3.54           C
ATOM   2882 1HD1 LEU A 191     -24.195-117.042  81.508  1.00  3.54           H
ATOM   2883 2HD1 LEU A 191     -22.799-117.926  82.164  1.00  3.54           H
ATOM   2884 3HD1 LEU A 191     -22.555-116.578  81.033  1.00  3.54           H
ATOM   2885  CD2 LEU A 191     -24.061-116.453  84.098  1.00  3.54           C
ATOM   2886 1HD2 LEU A 191     -25.075-116.487  83.702  1.00  3.54           H
ATOM   2887 2HD2 LEU A 191     -24.039-115.747  84.928  1.00  3.54           H
ATOM   2888 3HD2 LEU A 191     -23.781-117.443  84.455  1.00  3.54           H
ATOM   2889  N   GLY A 192     -18.895-114.372  84.424  1.00 31.43           N
ATOM   2890  H   GLY A 192     -19.001-113.938  83.519  1.00 31.43           H
ATOM   2891  CA  GLY A 192     -17.606-114.353  85.092  1.00 31.43           C
ATOM   2892 1HA  GLY A 192     -17.512-115.244  85.713  1.00 31.43           H
ATOM   2893 2HA  GLY A 192     -16.829-114.391  84.329  1.00 31.43           H
ATOM   2894  C   GLY A 192     -17.343-113.139  85.971  1.00 31.43           C
ATOM   2895  O   GLY A 192     -16.962-113.269  87.131  1.00 31.43           O
ATOM   2896  N   ALA A 193     -17.501-111.939  85.426  1.00  8.59           N
ATOM   2897  H   ALA A 193     -17.930-111.850  84.513  1.00  8.59           H
ATOM   2898  CA  ALA A 193     -16.917-110.743  86.037  1.00  8.59           C
ATOM   2899  HA  ALA A 193     -16.182-111.091  86.757  1.00  8.59           H
ATOM   2900  C   ALA A 193     -17.832-109.782  86.826  1.00  8.59           C
ATOM   2901  O   ALA A 193     -17.356-108.723  87.248  1.00  8.59           O
ATOM   2902  CB  ALA A 193     -16.109-109.991  84.962  1.00  8.59           C
ATOM   2903 1HB  ALA A 193     -15.310-110.636  84.591  1.00  8.59           H
ATOM   2904 2HB  ALA A 193     -15.666-109.092  85.390  1.00  8.59           H
ATOM   2905 3HB  ALA A 193     -16.749-109.707  84.130  1.00  8.59           H
ATOM   2906  N   ILE A 194     -19.091-110.114  87.100  1.00 18.67           N
ATOM   2907  H   ILE A 194     -19.484-110.975  86.732  1.00 18.67           H
ATOM   2908  CA  ILE A 194     -19.933-109.216  87.916  1.00 18.67           C
ATOM   2909  HA  ILE A 194     -19.985-108.254  87.410  1.00 18.67           H
ATOM   2910  C   ILE A 194     -19.306-108.963  89.290  1.00 18.67           C
ATOM   2911  O   ILE A 194     -19.162-107.813  89.715  1.00 18.67           O
ATOM   2912  CB  ILE A 194     -21.392-109.742  88.101  1.00 18.67           C
ATOM   2913  HB  ILE A 194     -21.347-110.798  88.369  1.00 18.67           H
ATOM   2914  CG1 ILE A 194     -22.176-109.583  86.790  1.00 18.67           C
ATOM   2915 1HG1 ILE A 194     -22.497-108.545  86.702  1.00 18.67           H
ATOM   2916 2HG1 ILE A 194     -21.514-109.789  85.953  1.00 18.67           H
ATOM   2917  CG2 ILE A 194     -22.163-108.969  89.219  1.00 18.67           C
ATOM   2918 1HG2 ILE A 194     -23.199-109.305  89.270  1.00 18.67           H
ATOM   2919 2HG2 ILE A 194     -22.151-107.896  89.015  1.00 18.67           H
ATOM   2920 3HG2 ILE A 194     -21.708-109.156  90.190  1.00 18.67           H
ATOM   2921  CD1 ILE A 194     -23.400-110.493  86.668  1.00 18.67           C
ATOM   2922 1HD1 ILE A 194     -23.949-110.238  85.763  1.00 18.67           H
ATOM   2923 2HD1 ILE A 194     -24.059-110.367  87.524  1.00 18.67           H
ATOM   2924 3HD1 ILE A 194     -23.081-111.534  86.605  1.00 18.67           H
ATOM   2925  N   LYS A 195     -18.858-110.008  89.972  1.00 17.74           N
ATOM   2926  H   LYS A 195     -18.964-110.939  89.591  1.00 17.74           H
ATOM   2927  CA  LYS A 195     -18.235-109.828  91.290  1.00 17.74           C
ATOM   2928  HA  LYS A 195     -18.833-109.116  91.862  1.00 17.74           H
ATOM   2929  C   LYS A 195     -16.822-109.250  91.233  1.00 17.74           C
ATOM   2930  O   LYS A 195     -16.304-108.828  92.258  1.00 17.74           O
ATOM   2931  CB  LYS A 195     -18.220-111.155  92.052  1.00 17.74           C
ATOM   2932 1HB  LYS A 195     -18.350-111.960  91.328  1.00 17.74           H
ATOM   2933 2HB  LYS A 195     -17.243-111.278  92.512  1.00 17.74           H
ATOM   2934  CG  LYS A 195     -19.290-111.307  93.146  1.00 17.74           C
ATOM   2935 1HG  LYS A 195     -20.249-110.954  92.768  1.00 17.74           H
ATOM   2936 2HG  LYS A 195     -19.382-112.368  93.375  1.00 17.74           H
ATOM   2937  CD  LYS A 195     -18.952-110.571  94.454  1.00 17.74           C
ATOM   2938 1HD  LYS A 195     -17.944-110.850  94.765  1.00 17.74           H
ATOM   2939 2HD  LYS A 195     -18.987-109.493  94.290  1.00 17.74           H
ATOM   2940  CE  LYS A 195     -19.937-110.964  95.566  1.00 17.74           C
ATOM   2941 1HE  LYS A 195     -20.946-110.675  95.262  1.00 17.74           H
ATOM   2942 2HE  LYS A 195     -19.915-112.049  95.685  1.00 17.74           H
ATOM   2943  NZ  LYS A 195     -19.627-110.332  96.899  1.00 17.74           N
ATOM   2944 1HZ  LYS A 195     -20.272-110.670  97.601  1.00 17.74           H
ATOM   2945 2HZ  LYS A 195     -19.714-109.323  96.845  1.00 17.74           H
ATOM   2946 3HZ  LYS A 195     -18.678-110.554  97.182  1.00 17.74           H
ATOM   2947  N   TYR A 196     -16.223-109.198  90.050  1.00 -3.54           N
ATOM   2948  H   TYR A 196     -16.703-109.554  89.241  1.00 -3.54           H
ATOM   2949  CA  TYR A 196     -14.912-108.568  89.868  1.00 -3.54           C
ATOM   2950  HA  TYR A 196     -14.299-108.723  90.755  1.00 -3.54           H
ATOM   2951  C   TYR A 196     -15.073-107.062  89.636  1.00 -3.54           C
ATOM   2952  O   TYR A 196     -14.497-106.250  90.357  1.00 -3.54           O
ATOM   2953  CB  TYR A 196     -14.184-109.136  88.640  1.00 -3.54           C
ATOM   2954 1HB  TYR A 196     -14.871-109.160  87.799  1.00 -3.54           H
ATOM   2955 2HB  TYR A 196     -13.378-108.449  88.386  1.00 -3.54           H
ATOM   2956  CG  TYR A 196     -13.566-110.511  88.795  1.00 -3.54           C
ATOM   2957  CD1 TYR A 196     -14.339-111.689  88.687  1.00 -3.54           C
ATOM   2958  HD1 TYR A 196     -15.409-111.632  88.559  1.00 -3.54           H
ATOM   2959  CD2 TYR A 196     -12.176-110.640  88.987  1.00 -3.54           C
ATOM   2960  HD2 TYR A 196     -11.555-109.761  89.071  1.00 -3.54           H
ATOM   2961  CE1 TYR A 196     -13.720-112.971  88.735  1.00 -3.54           C
ATOM   2962  HE1 TYR A 196     -14.312-113.869  88.639  1.00 -3.54           H
ATOM   2963  CE2 TYR A 196     -11.564-111.911  89.045  1.00 -3.54           C
ATOM   2964  HE2 TYR A 196     -10.498-111.986  89.176  1.00 -3.54           H
ATOM   2965  CZ  TYR A 196     -12.338-113.062  88.920  1.00 -3.54           C
ATOM   2966  OH  TYR A 196     -11.722-114.280  88.998  1.00 -3.54           O
ATOM   2967  HH  TYR A 196     -10.776-114.201  89.176  1.00 -3.54           H
ATOM   2968  N   THR A 197     -15.804-106.697  88.588  1.00 -8.15           N
ATOM   2969  H   THR A 197     -16.232-107.414  88.011  1.00 -8.15           H
ATOM   2970  CA  THR A 197     -15.936-105.300  88.153  1.00 -8.15           C
ATOM   2971  HA  THR A 197     -15.555-104.637  88.926  1.00 -8.15           H
ATOM   2972  C   THR A 197     -17.346-104.847  87.790  1.00 -8.15           C
ATOM   2973  O   THR A 197     -17.561-103.686  87.464  1.00 -8.15           O
ATOM   2974  CB  THR A 197     -15.130-105.060  86.856  1.00 -8.15           C
ATOM   2975  HB  THR A 197     -15.248-104.023  86.547  1.00 -8.15           H
ATOM   2976  OG1 THR A 197     -15.629-105.927  85.833  1.00 -8.15           O
ATOM   2977  HG1 THR A 197     -15.627-105.424  84.999  1.00 -8.15           H
ATOM   2978  CG2 THR A 197     -13.653-105.347  87.031  1.00 -8.15           C
ATOM   2979 1HG2 THR A 197     -13.122-105.012  86.140  1.00 -8.15           H
ATOM   2980 2HG2 THR A 197     -13.489-106.415  87.159  1.00 -8.15           H
ATOM   2981 3HG2 THR A 197     -13.270-104.810  87.899  1.00 -8.15           H
ATOM   2982  N   GLY A 198     -18.309-105.756  87.776  1.00 -2.08           N
ATOM   2983  H   GLY A 198     -18.122-106.704  88.085  1.00 -2.08           H
ATOM   2984  CA  GLY A 198     -19.648-105.427  87.303  1.00 -2.08           C
ATOM   2985 1HA  GLY A 198     -20.369-106.072  87.805  1.00 -2.08           H
ATOM   2986 2HA  GLY A 198     -19.884-104.393  87.552  1.00 -2.08           H
ATOM   2987  C   GLY A 198     -19.800-105.618  85.805  1.00 -2.08           C
ATOM   2988  O   GLY A 198     -20.864-105.337  85.256  1.00 -2.08           O
ATOM   2989  N   SER A 199     -18.741-106.104  85.162  1.00 25.10           N
ATOM   2990  H   SER A 199     -17.889-106.265  85.681  1.00 25.10           H
ATOM   2991  CA  SER A 199     -18.730-106.441  83.735  1.00 25.10           C
ATOM   2992  HA  SER A 199     -17.699-106.625  83.441  1.00 25.10           H
ATOM   2993  C   SER A 199     -19.294-105.369  82.817  1.00 25.10           C
ATOM   2994  O   SER A 199     -20.302-105.588  82.143  1.00 25.10           O
ATOM   2995  CB  SER A 199     -19.511-107.728  83.496  1.00 25.10           C
ATOM   2996 1HB  SER A 199     -20.560-107.565  83.736  1.00 25.10           H
ATOM   2997 2HB  SER A 199     -19.420-108.019  82.449  1.00 25.10           H
ATOM   2998  OG  SER A 199     -19.004-108.761  84.312  1.00 25.10           O
ATOM   2999  HG  SER A 199     -18.913-109.560  83.776  1.00 25.10           H
ATOM   3000  N   SER A 200     -18.678-104.198  82.785  1.00  1.67           N
ATOM   3001  H   SER A 200     -17.797-104.068  83.283  1.00  1.67           H
ATOM   3002  CA  SER A 200     -19.257-103.112  82.000  1.00  1.67           C
ATOM   3003  HA  SER A 200     -20.304-103.009  82.283  1.00  1.67           H
ATOM   3004  C   SER A 200     -19.208-103.407  80.507  1.00  1.67           C
ATOM   3005  O   SER A 200     -20.259-103.402  79.853  1.00  1.67           O
ATOM   3006  CB  SER A 200     -18.558-101.778  82.256  1.00  1.67           C
ATOM   3007 1HB  SER A 200     -18.673-101.499  83.303  1.00  1.67           H
ATOM   3008 2HB  SER A 200     -17.497-101.872  82.029  1.00  1.67           H
ATOM   3009  OG  SER A 200     -19.116-100.775  81.429  1.00  1.67           O
ATOM   3010  HG  SER A 200     -19.129 -99.937  81.917  1.00  1.67           H
ATOM   3011  N   MET A 201     -17.999-103.596  79.979  1.00 19.81           N
ATOM   3012  H   MET A 201     -17.199-103.633  80.619  1.00 19.81           H
ATOM   3013  CA  MET A 201     -17.691-103.688  78.538  1.00 19.81           C
ATOM   3014  HA  MET A 201     -16.612-103.771  78.447  1.00 19.81           H
ATOM   3015  C   MET A 201     -18.117-102.468  77.715  1.00 19.81           C
ATOM   3016  O   MET A 201     -17.960-102.441  76.492  1.00 19.81           O
ATOM   3017  CB  MET A 201     -18.321-104.928  77.896  1.00 19.81           C
ATOM   3018 1HB  MET A 201     -19.402-104.863  78.002  1.00 19.81           H
ATOM   3019 2HB  MET A 201     -18.093-104.932  76.832  1.00 19.81           H
ATOM   3020  CG  MET A 201     -17.857-106.245  78.465  1.00 19.81           C
ATOM   3021 1HG  MET A 201     -16.858-106.451  78.085  1.00 19.81           H
ATOM   3022 2HG  MET A 201     -17.817-106.175  79.551  1.00 19.81           H
ATOM   3023  SD  MET A 201     -18.958-107.600  78.030  1.00 19.81           S
ATOM   3024  CE  MET A 201     -20.253-107.378  79.273  1.00 19.81           C
ATOM   3025 1HE  MET A 201     -20.982-108.183  79.192  1.00 19.81           H
ATOM   3026 2HE  MET A 201     -20.750-106.419  79.126  1.00 19.81           H
ATOM   3027 3HE  MET A 201     -19.813-107.400  80.270  1.00 19.81           H
ATOM   3028  N   ASN A 202     -18.728-101.490  78.363  1.00  0.57           N
ATOM   3029  H   ASN A 202     -18.738-101.498  79.376  1.00  0.57           H
ATOM   3030  CA  ASN A 202     -19.544-100.489  77.696  1.00  0.57           C
ATOM   3031  HA  ASN A 202     -19.189-100.352  76.681  1.00  0.57           H
ATOM   3032  C   ASN A 202     -19.460 -99.163  78.449  1.00  0.57           C
ATOM   3033  O   ASN A 202     -20.184 -98.948  79.427  1.00  0.57           O
ATOM   3034  CB  ASN A 202     -20.980-101.009  77.642  1.00  0.57           C
ATOM   3035 1HB  ASN A 202     -20.976-101.992  77.179  1.00  0.57           H
ATOM   3036 2HB  ASN A 202     -21.355-101.126  78.653  1.00  0.57           H
ATOM   3037  CG  ASN A 202     -21.911-100.115  76.862  1.00  0.57           C
ATOM   3038  OD1 ASN A 202     -21.749 -98.904  76.795  1.00  0.57           O
ATOM   3039  ND2 ASN A 202     -22.906-100.709  76.266  1.00  0.57           N
ATOM   3040 1HD2 ASN A 202     -23.524-100.162  75.672  1.00  0.57           H
ATOM   3041 2HD2 ASN A 202     -23.048-101.697  76.380  1.00  0.57           H
ATOM   3042  N   PRO A 203     -18.586 -98.252  77.997  1.00-21.51           N
ATOM   3043  CA  PRO A 203     -18.487 -96.983  78.725  1.00-21.51           C
ATOM   3044  HA  PRO A 203     -18.068 -97.176  79.713  1.00-21.51           H
ATOM   3045  C   PRO A 203     -19.788 -96.190  78.912  1.00-21.51           C
ATOM   3046  O   PRO A 203     -19.976 -95.588  79.962  1.00-21.51           O
ATOM   3047  CB  PRO A 203     -17.482 -96.196  77.885  1.00-21.51           C
ATOM   3048 1HB  PRO A 203     -17.998 -95.563  77.166  1.00-21.51           H
ATOM   3049 2HB  PRO A 203     -16.847 -95.603  78.531  1.00-21.51           H
ATOM   3050  CG  PRO A 203     -16.671 -97.221  77.188  1.00-21.51           C
ATOM   3051 1HG  PRO A 203     -16.221 -96.816  76.282  1.00-21.51           H
ATOM   3052 2HG  PRO A 203     -15.897 -97.600  77.853  1.00-21.51           H
ATOM   3053  CD  PRO A 203     -17.635 -98.309  76.871  1.00-21.51           C
ATOM   3054 1HD  PRO A 203     -18.143 -98.112  75.930  1.00-21.51           H
ATOM   3055 2HD  PRO A 203     -17.120 -99.269  76.835  1.00-21.51           H
ATOM   3056  N   ALA A 204     -20.719 -96.215  77.962  1.00-12.29           N
ATOM   3057  H   ALA A 204     -20.572 -96.759  77.125  1.00-12.29           H
ATOM   3058  CA  ALA A 204     -21.981 -95.484  78.119  1.00-12.29           C
ATOM   3059  HA  ALA A 204     -21.753 -94.455  78.400  1.00-12.29           H
ATOM   3060  C   ALA A 204     -22.848 -96.098  79.223  1.00-12.29           C
ATOM   3061  O   ALA A 204     -23.477 -95.394  80.006  1.00-12.29           O
ATOM   3062  CB  ALA A 204     -22.762 -95.459  76.797  1.00-12.29           C
ATOM   3063 1HB  ALA A 204     -22.201 -94.905  76.044  1.00-12.29           H
ATOM   3064 2HB  ALA A 204     -23.721 -94.963  76.951  1.00-12.29           H
ATOM   3065 3HB  ALA A 204     -22.944 -96.476  76.445  1.00-12.29           H
ATOM   3066  N   ARG A 205     -22.847 -97.420  79.304  1.00 18.65           N
ATOM   3067  H   ARG A 205     -22.284 -97.945  78.641  1.00 18.65           H
ATOM   3068  CA  ARG A 205     -23.620 -98.155  80.313  1.00 18.65           C
ATOM   3069  HA  ARG A 205     -24.665 -97.841  80.268  1.00 18.65           H
ATOM   3070  C   ARG A 205     -23.122 -97.864  81.729  1.00 18.65           C
ATOM   3071  O   ARG A 205     -23.879 -97.991  82.685  1.00 18.65           O
ATOM   3072  CB  ARG A 205     -23.535 -99.645  79.959  1.00 18.65           C
ATOM   3073 1HB  ARG A 205     -23.981 -99.783  78.975  1.00 18.65           H
ATOM   3074 2HB  ARG A 205     -22.483 -99.895  79.890  1.00 18.65           H
ATOM   3075  CG  ARG A 205     -24.163-100.646  80.913  1.00 18.65           C
ATOM   3076 1HG  ARG A 205     -24.934-100.158  81.510  1.00 18.65           H
ATOM   3077 2HG  ARG A 205     -24.608-101.464  80.346  1.00 18.65           H
ATOM   3078  CD  ARG A 205     -23.061-101.204  81.814  1.00 18.65           C
ATOM   3079 1HD  ARG A 205     -22.342-101.745  81.196  1.00 18.65           H
ATOM   3080 2HD  ARG A 205     -22.536-100.377  82.290  1.00 18.65           H
ATOM   3081  NE  ARG A 205     -23.560-102.104  82.859  1.00 18.65           N
ATOM   3082  HE  ARG A 205     -23.520-103.093  82.654  1.00 18.65           H
ATOM   3083  CZ  ARG A 205     -23.990-101.736  84.059  1.00 18.65           C
ATOM   3084  NH1 ARG A 205     -24.172-102.643  84.975  1.00 18.65           N
ATOM   3085 1HH1 ARG A 205     -23.998-103.614  84.779  1.00 18.65           H
ATOM   3086 2HH1 ARG A 205     -24.465-102.349  85.899  1.00 18.65           H
ATOM   3087  NH2 ARG A 205     -24.223-100.494  84.404  1.00 18.65           N
ATOM   3088 1HH2 ARG A 205     -24.117 -99.742  83.735  1.00 18.65           H
ATOM   3089 2HH2 ARG A 205     -24.525-100.305  85.352  1.00 18.65           H
ATOM   3090  N   THR A 206     -21.870 -97.459  81.882  1.00 -5.72           N
ATOM   3091  H   THR A 206     -21.234 -97.491  81.095  1.00 -5.72           H
ATOM   3092  CA  THR A 206     -21.389 -96.943  83.167  1.00 -5.72           C
ATOM   3093  HA  THR A 206     -21.894 -97.464  83.979  1.00 -5.72           H
ATOM   3094  C   THR A 206     -21.681 -95.442  83.308  1.00 -5.72           C
ATOM   3095  O   THR A 206     -22.077 -94.966  84.370  1.00 -5.72           O
ATOM   3096  CB  THR A 206     -19.874 -97.202  83.289  1.00 -5.72           C
ATOM   3097  HB  THR A 206     -19.348 -96.656  82.506  1.00 -5.72           H
ATOM   3098  OG1 THR A 206     -19.634 -98.605  83.140  1.00 -5.72           O
ATOM   3099  HG1 THR A 206     -19.577 -98.989  84.027  1.00 -5.72           H
ATOM   3100  CG2 THR A 206     -19.324 -96.810  84.637  1.00 -5.72           C
ATOM   3101 1HG2 THR A 206     -18.244 -96.914  84.631  1.00 -5.72           H
ATOM   3102 2HG2 THR A 206     -19.745 -97.447  85.413  1.00 -5.72           H
ATOM   3103 3HG2 THR A 206     -19.568 -95.774  84.859  1.00 -5.72           H
ATOM   3104  N   PHE A 207     -21.508 -94.689  82.231  1.00-12.36           N
ATOM   3105  H   PHE A 207     -21.185 -95.120  81.370  1.00-12.36           H
ATOM   3106  CA  PHE A 207     -21.708 -93.238  82.230  1.00-12.36           C
ATOM   3107  HA  PHE A 207     -21.031 -92.790  82.951  1.00-12.36           H
ATOM   3108  C   PHE A 207     -23.119 -92.806  82.614  1.00-12.36           C
ATOM   3109  O   PHE A 207     -23.285 -91.885  83.405  1.00-12.36           O
ATOM   3110  CB  PHE A 207     -21.342 -92.712  80.842  1.00-12.36           C
ATOM   3111 1HB  PHE A 207     -20.348 -93.078  80.592  1.00-12.36           H
ATOM   3112 2HB  PHE A 207     -22.049 -93.105  80.114  1.00-12.36           H
ATOM   3113  CG  PHE A 207     -21.323 -91.218  80.732  1.00-12.36           C
ATOM   3114  CD1 PHE A 207     -20.234 -90.481  81.231  1.00-12.36           C
ATOM   3115  HD1 PHE A 207     -19.436 -90.986  81.757  1.00-12.36           H
ATOM   3116  CD2 PHE A 207     -22.360 -90.544  80.067  1.00-12.36           C
ATOM   3117  HD2 PHE A 207     -23.214 -91.096  79.699  1.00-12.36           H
ATOM   3118  CE1 PHE A 207     -20.158 -89.080  81.041  1.00-12.36           C
ATOM   3119  HE1 PHE A 207     -19.313 -88.525  81.424  1.00-12.36           H
ATOM   3120  CE2 PHE A 207     -22.287 -89.150  79.845  1.00-12.36           C
ATOM   3121  HE2 PHE A 207     -23.068 -88.655  79.291  1.00-12.36           H
ATOM   3122  CZ  PHE A 207     -21.184 -88.413  80.338  1.00-12.36           C
ATOM   3123  HZ  PHE A 207     -21.120 -87.347  80.171  1.00-12.36           H
ATOM   3124  N   GLY A 208     -24.132 -93.491  82.105  1.00 21.84           N
ATOM   3125  H   GLY A 208     -23.948 -94.263  81.471  1.00 21.84           H
ATOM   3126  CA  GLY A 208     -25.505 -93.142  82.440  1.00 21.84           C
ATOM   3127 1HA  GLY A 208     -25.696 -92.137  82.069  1.00 21.84           H
ATOM   3128 2HA  GLY A 208     -26.179 -93.829  81.933  1.00 21.84           H
ATOM   3129  C   GLY A 208     -25.839 -93.148  83.922  1.00 21.84           C
ATOM   3130  O   GLY A 208     -26.174 -92.085  84.458  1.00 21.84           O
ATOM   3131  N   PRO A 209     -25.731 -94.286  84.634  1.00  8.43           N
ATOM   3132  CA  PRO A 209     -26.057 -94.175  86.059  1.00  8.43           C
ATOM   3133  HA  PRO A 209     -27.047 -93.736  86.181  1.00  8.43           H
ATOM   3134  C   PRO A 209     -25.065 -93.340  86.861  1.00  8.43           C
ATOM   3135  O   PRO A 209     -25.453 -92.807  87.890  1.00  8.43           O
ATOM   3136  CB  PRO A 209     -26.087 -95.635  86.521  1.00  8.43           C
ATOM   3137 1HB  PRO A 209     -25.799 -95.722  87.569  1.00  8.43           H
ATOM   3138 2HB  PRO A 209     -27.079 -96.059  86.364  1.00  8.43           H
ATOM   3139  CG  PRO A 209     -25.112 -96.308  85.634  1.00  8.43           C
ATOM   3140 1HG  PRO A 209     -24.095 -96.097  85.966  1.00  8.43           H
ATOM   3141 2HG  PRO A 209     -25.290 -97.383  85.602  1.00  8.43           H
ATOM   3142  CD  PRO A 209     -25.374 -95.675  84.288  1.00  8.43           C
ATOM   3143 1HD  PRO A 209     -24.479 -95.710  83.669  1.00  8.43           H
ATOM   3144 2HD  PRO A 209     -26.210 -96.167  83.789  1.00  8.43           H
ATOM   3145  N   ALA A 210     -23.833 -93.145  86.408  1.00-18.65           N
ATOM   3146  H   ALA A 210     -23.509 -93.611  85.571  1.00-18.65           H
ATOM   3147  CA  ALA A 210     -22.917 -92.252  87.117  1.00-18.65           C
ATOM   3148  HA  ALA A 210     -22.832 -92.590  88.152  1.00-18.65           H
ATOM   3149  C   ALA A 210     -23.442 -90.811  87.129  1.00-18.65           C
ATOM   3150  O   ALA A 210     -23.410 -90.136  88.154  1.00-18.65           O
ATOM   3151  CB  ALA A 210     -21.544 -92.307  86.474  1.00-18.65           C
ATOM   3152 1HB  ALA A 210     -21.184 -93.336  86.482  1.00-18.65           H
ATOM   3153 2HB  ALA A 210     -20.855 -91.688  87.050  1.00-18.65           H
ATOM   3154 3HB  ALA A 210     -21.589 -91.936  85.450  1.00-18.65           H
ATOM   3155  N   VAL A 211     -23.974 -90.353  86.003  1.00-17.26           N
ATOM   3156  H   VAL A 211     -23.976 -90.943  85.176  1.00-17.26           H
ATOM   3157  CA  VAL A 211     -24.550 -89.008  85.916  1.00-17.26           C
ATOM   3158  HA  VAL A 211     -23.811 -88.283  86.249  1.00-17.26           H
ATOM   3159  C   VAL A 211     -25.760 -88.884  86.844  1.00-17.26           C
ATOM   3160  O   VAL A 211     -25.967 -87.845  87.480  1.00-17.26           O
ATOM   3161  CB  VAL A 211     -24.941 -88.670  84.441  1.00-17.26           C
ATOM   3162  HB  VAL A 211     -25.577 -89.466  84.060  1.00-17.26           H
ATOM   3163  CG1 VAL A 211     -25.710 -87.345  84.326  1.00-17.26           C
ATOM   3164 1HG1 VAL A 211     -25.864 -87.096  83.277  1.00-17.26           H
ATOM   3165 2HG1 VAL A 211     -25.148 -86.551  84.819  1.00-17.26           H
ATOM   3166 3HG1 VAL A 211     -26.687 -87.444  84.799  1.00-17.26           H
ATOM   3167  CG2 VAL A 211     -23.684 -88.567  83.554  1.00-17.26           C
ATOM   3168 1HG2 VAL A 211     -23.975 -88.456  82.511  1.00-17.26           H
ATOM   3169 2HG2 VAL A 211     -23.080 -89.467  83.641  1.00-17.26           H
ATOM   3170 3HG2 VAL A 211     -23.078 -87.712  83.854  1.00-17.26           H
ATOM   3171  N   VAL A 212     -26.567 -89.928  86.953  1.00 -0.32           N
ATOM   3172  H   VAL A 212     -26.381 -90.770  86.420  1.00 -0.32           H
ATOM   3173  CA  VAL A 212     -27.744 -89.860  87.819  1.00 -0.32           C
ATOM   3174  HA  VAL A 212     -28.213 -88.891  87.671  1.00 -0.32           H
ATOM   3175  C   VAL A 212     -27.371 -89.958  89.305  1.00 -0.32           C
ATOM   3176  O   VAL A 212     -27.842 -89.151  90.107  1.00 -0.32           O
ATOM   3177  CB  VAL A 212     -28.785 -90.939  87.408  1.00 -0.32           C
ATOM   3178  HB  VAL A 212     -28.344 -91.926  87.544  1.00 -0.32           H
ATOM   3179  CG1 VAL A 212     -30.063 -90.842  88.249  1.00 -0.32           C
ATOM   3180 1HG1 VAL A 212     -30.774 -91.601  87.920  1.00 -0.32           H
ATOM   3181 2HG1 VAL A 212     -30.518 -89.860  88.138  1.00 -0.32           H
ATOM   3182 3HG1 VAL A 212     -29.834 -91.016  89.300  1.00 -0.32           H
ATOM   3183  CG2 VAL A 212     -29.164 -90.766  85.928  1.00 -0.32           C
ATOM   3184 1HG2 VAL A 212     -29.915 -91.504  85.656  1.00 -0.32           H
ATOM   3185 2HG2 VAL A 212     -28.300 -90.930  85.286  1.00 -0.32           H
ATOM   3186 3HG2 VAL A 212     -29.563 -89.768  85.748  1.00 -0.32           H
ATOM   3187  N   THR A 213     -26.525 -90.908  89.682  1.00  0.53           N
ATOM   3188  H   THR A 213     -26.108 -91.513  88.980  1.00  0.53           H
ATOM   3189  CA  THR A 213     -26.230 -91.177  91.097  1.00  0.53           C
ATOM   3190  HA  THR A 213     -27.131 -91.023  91.691  1.00  0.53           H
ATOM   3191  C   THR A 213     -25.106 -90.356  91.709  1.00  0.53           C
ATOM   3192  O   THR A 213     -24.982 -90.271  92.930  1.00  0.53           O
ATOM   3193  CB  THR A 213     -25.735 -92.624  91.295  1.00  0.53           C
ATOM   3194  HB  THR A 213     -25.489 -92.779  92.345  1.00  0.53           H
ATOM   3195  OG1 THR A 213     -24.570 -92.834  90.493  1.00  0.53           O
ATOM   3196  HG1 THR A 213     -24.861 -93.027  89.589  1.00  0.53           H
ATOM   3197  CG2 THR A 213     -26.753 -93.643  90.879  1.00  0.53           C
ATOM   3198 1HG2 THR A 213     -26.373 -94.634  91.116  1.00  0.53           H
ATOM   3199 2HG2 THR A 213     -26.946 -93.586  89.810  1.00  0.53           H
ATOM   3200 3HG2 THR A 213     -27.681 -93.483  91.428  1.00  0.53           H
ATOM   3201  N   GLY A 214     -24.237 -89.806  90.873  1.00-16.91           N
ATOM   3202  H   GLY A 214     -24.358 -89.908  89.868  1.00-16.91           H
ATOM   3203  CA  GLY A 214     -23.049 -89.121  91.353  1.00-16.91           C
ATOM   3204 1HA  GLY A 214     -22.702 -88.442  90.577  1.00-16.91           H
ATOM   3205 2HA  GLY A 214     -23.299 -88.538  92.239  1.00-16.91           H
ATOM   3206  C   GLY A 214     -21.910 -90.063  91.705  1.00-16.91           C
ATOM   3207  O   GLY A 214     -20.868 -89.620  92.208  1.00-16.91           O
ATOM   3208  N   ILE A 215     -22.072 -91.355  91.454  1.00  7.55           N
ATOM   3209  H   ILE A 215     -22.929 -91.686  91.026  1.00  7.55           H
ATOM   3210  CA  ILE A 215     -21.024 -92.333  91.751  1.00  7.55           C
ATOM   3211  HA  ILE A 215     -20.472 -92.005  92.630  1.00  7.55           H
ATOM   3212  C   ILE A 215     -20.078 -92.355  90.554  1.00  7.55           C
ATOM   3213  O   ILE A 215     -20.424 -92.823  89.475  1.00  7.55           O
ATOM   3214  CB  ILE A 215     -21.577 -93.763  92.025  1.00  7.55           C
ATOM   3215  HB  ILE A 215     -22.119 -94.100  91.142  1.00  7.55           H
ATOM   3216  CG1 ILE A 215     -22.550 -93.738  93.223  1.00  7.55           C
ATOM   3217 1HG1 ILE A 215     -21.978 -93.554  94.132  1.00  7.55           H
ATOM   3218 2HG1 ILE A 215     -23.248 -92.912  93.099  1.00  7.55           H
ATOM   3219  CG2 ILE A 215     -20.407 -94.752  92.309  1.00  7.55           C
ATOM   3220 1HG2 ILE A 215     -20.795 -95.754  92.496  1.00  7.55           H
ATOM   3221 2HG2 ILE A 215     -19.840 -94.428  93.185  1.00  7.55           H
ATOM   3222 3HG2 ILE A 215     -19.744 -94.811  91.447  1.00  7.55           H
ATOM   3223  CD1 ILE A 215     -23.383 -95.018  93.416  1.00  7.55           C
ATOM   3224 1HD1 ILE A 215     -24.094 -94.865  94.228  1.00  7.55           H
ATOM   3225 2HD1 ILE A 215     -22.735 -95.857  93.673  1.00  7.55           H
ATOM   3226 3HD1 ILE A 215     -23.930 -95.246  92.500  1.00  7.55           H
ATOM   3227  N   TRP A 216     -18.884 -91.818  90.750  1.00 -3.93           N
ATOM   3228  H   TRP A 216     -18.666 -91.437  91.663  1.00 -3.93           H
ATOM   3229  CA  TRP A 216     -17.879 -91.715  89.694  1.00 -3.93           C
ATOM   3230  HA  TRP A 216     -18.245 -92.214  88.798  1.00 -3.93           H
ATOM   3231  C   TRP A 216     -16.573 -92.396  90.104  1.00 -3.93           C
ATOM   3232  O   TRP A 216     -15.540 -92.223  89.448  1.00 -3.93           O
ATOM   3233  CB  TRP A 216     -17.630 -90.246  89.346  1.00 -3.93           C
ATOM   3234 1HB  TRP A 216     -17.357 -89.708  90.252  1.00 -3.93           H
ATOM   3235 2HB  TRP A 216     -16.797 -90.195  88.649  1.00 -3.93           H
ATOM   3236  CG  TRP A 216     -18.802 -89.556  88.702  1.00 -3.93           C
ATOM   3237  CD1 TRP A 216     -19.803 -88.881  89.321  1.00 -3.93           C
ATOM   3238  HD1 TRP A 216     -19.878 -88.769  90.394  1.00 -3.93           H
ATOM   3239  CD2 TRP A 216     -19.083 -89.441  87.294  1.00 -3.93           C
ATOM   3240  NE1 TRP A 216     -20.699 -88.369  88.425  1.00 -3.93           N
ATOM   3241  HE1 TRP A 216     -21.526 -87.844  88.675  1.00 -3.93           H
ATOM   3242  CE2 TRP A 216     -20.292 -88.699  87.165  1.00 -3.93           C
ATOM   3243  CE3 TRP A 216     -18.427 -89.873  86.124  1.00 -3.93           C
ATOM   3244  HE3 TRP A 216     -17.503 -90.425  86.189  1.00 -3.93           H
ATOM   3245  CZ2 TRP A 216     -20.857 -88.390  85.913  1.00 -3.93           C
ATOM   3246  HZ2 TRP A 216     -21.764 -87.810  85.850  1.00 -3.93           H
ATOM   3247  CZ3 TRP A 216     -19.006 -89.584  84.859  1.00 -3.93           C
ATOM   3248  HZ3 TRP A 216     -18.524 -89.929  83.956  1.00 -3.93           H
ATOM   3249  CH2 TRP A 216     -20.222 -88.848  84.773  1.00 -3.93           C
ATOM   3250  HH2 TRP A 216     -20.647 -88.637  83.804  1.00 -3.93           H
ATOM   3251  N   ASP A 217     -16.594 -93.181  91.172  1.00 19.95           N
ATOM   3252  H   ASP A 217     -17.436 -93.285  91.716  1.00 19.95           H
ATOM   3253  CA  ASP A 217     -15.398 -93.940  91.535  1.00 19.95           C
ATOM   3254  HA  ASP A 217     -14.565 -93.251  91.639  1.00 19.95           H
ATOM   3255  C   ASP A 217     -15.070 -94.946  90.439  1.00 19.95           C
ATOM   3256  O   ASP A 217     -15.957 -95.626  89.928  1.00 19.95           O
ATOM   3257  CB  ASP A 217     -15.537 -94.728  92.833  1.00 19.95           C
ATOM   3258 1HB  ASP A 217     -15.762 -94.047  93.654  1.00 19.95           H
ATOM   3259 2HB  ASP A 217     -16.360 -95.434  92.723  1.00 19.95           H
ATOM   3260  CG  ASP A 217     -14.270 -95.517  93.149  1.00 19.95           C
ATOM   3261  OD1 ASP A 217     -13.147 -94.966  93.019  1.00 19.95           O
ATOM   3262  OD2 ASP A 217     -14.375 -96.716  93.472  1.00 19.95           O
ATOM   3263  N   ASN A 218     -13.791 -95.013  90.089  1.00 15.27           N
ATOM   3264  H   ASN A 218     -13.158 -94.354  90.532  1.00 15.27           H
ATOM   3265  CA  ASN A 218     -13.246 -95.976  89.128  1.00 15.27           C
ATOM   3266  HA  ASN A 218     -12.197 -95.737  88.973  1.00 15.27           H
ATOM   3267  C   ASN A 218     -13.898 -95.866  87.754  1.00 15.27           C
ATOM   3268  O   ASN A 218     -13.831 -96.778  86.943  1.00 15.27           O
ATOM   3269  CB  ASN A 218     -13.286 -97.400  89.708  1.00 15.27           C
ATOM   3270 1HB  ASN A 218     -14.175 -97.520  90.324  1.00 15.27           H
ATOM   3271 2HB  ASN A 218     -13.333 -98.127  88.900  1.00 15.27           H
ATOM   3272  CG  ASN A 218     -12.063 -97.717  90.523  1.00 15.27           C
ATOM   3273  OD1 ASN A 218     -10.957 -97.719  90.002  1.00 15.27           O
ATOM   3274  ND2 ASN A 218     -12.229 -97.970  91.788  1.00 15.27           N
ATOM   3275 1HD2 ASN A 218     -11.430 -98.240  92.337  1.00 15.27           H
ATOM   3276 2HD2 ASN A 218     -13.138 -97.855  92.222  1.00 15.27           H
ATOM   3277  N   HIS A 219     -14.475 -94.711  87.453  1.00 19.99           N
ATOM   3278  H   HIS A 219     -14.496 -93.968  88.140  1.00 19.99           H
ATOM   3279  CA  HIS A 219     -15.155 -94.513  86.177  1.00 19.99           C
ATOM   3280  HA  HIS A 219     -15.958 -95.246  86.102  1.00 19.99           H
ATOM   3281  C   HIS A 219     -14.216 -94.712  84.985  1.00 19.99           C
ATOM   3282  O   HIS A 219     -14.598 -95.237  83.942  1.00 19.99           O
ATOM   3283  CB  HIS A 219     -15.770 -93.117  86.152  1.00 19.99           C
ATOM   3284 1HB  HIS A 219     -16.140 -92.888  87.148  1.00 19.99           H
ATOM   3285 2HB  HIS A 219     -15.005 -92.386  85.888  1.00 19.99           H
ATOM   3286  CG  HIS A 219     -16.923 -92.998  85.213  1.00 19.99           C
ATOM   3287  ND1 HIS A 219     -18.219 -93.295  85.551  1.00 19.99           N
ATOM   3288  HD1 HIS A 219     -18.554 -93.576  86.461  1.00 19.99           H
ATOM   3289  CD2 HIS A 219     -16.972 -92.616  83.914  1.00 19.99           C
ATOM   3290  HD2 HIS A 219     -16.119 -92.297  83.332  1.00 19.99           H
ATOM   3291  CE1 HIS A 219     -18.971 -93.128  84.468  1.00 19.99           C
ATOM   3292  HE1 HIS A 219     -20.038 -93.303  84.443  1.00 19.99           H
ATOM   3293  NE2 HIS A 219     -18.259 -92.718  83.439  1.00 19.99           N
ATOM   3294  N   TRP A 220     -12.952 -94.361  85.171  1.00  4.58           N
ATOM   3295  H   TRP A 220     -12.679 -93.932  86.041  1.00  4.58           H
ATOM   3296  CA  TRP A 220     -11.942 -94.567  84.138  1.00  4.58           C
ATOM   3297  HA  TRP A 220     -12.340 -94.175  83.203  1.00  4.58           H
ATOM   3298  C   TRP A 220     -11.574 -96.018  83.868  1.00  4.58           C
ATOM   3299  O   TRP A 220     -11.138 -96.315  82.762  1.00  4.58           O
ATOM   3300  CB  TRP A 220     -10.692 -93.761  84.474  1.00  4.58           C
ATOM   3301 1HB  TRP A 220     -10.315 -94.045  85.457  1.00  4.58           H
ATOM   3302 2HB  TRP A 220      -9.928 -93.964  83.724  1.00  4.58           H
ATOM   3303  CG  TRP A 220     -11.012 -92.305  84.446  1.00  4.58           C
ATOM   3304  CD1 TRP A 220     -11.068 -91.447  85.499  1.00  4.58           C
ATOM   3305  HD1 TRP A 220     -10.833 -91.717  86.522  1.00  4.58           H
ATOM   3306  CD2 TRP A 220     -11.366 -91.521  83.291  1.00  4.58           C
ATOM   3307  NE1 TRP A 220     -11.463 -90.199  85.103  1.00  4.58           N
ATOM   3308  HE1 TRP A 220     -11.563 -89.409  85.729  1.00  4.58           H
ATOM   3309  CE2 TRP A 220     -11.680 -90.211  83.753  1.00  4.58           C
ATOM   3310  CE3 TRP A 220     -11.474 -91.798  81.911  1.00  4.58           C
ATOM   3311  HE3 TRP A 220     -11.222 -92.775  81.528  1.00  4.58           H
ATOM   3312  CZ2 TRP A 220     -12.112 -89.189  82.884  1.00  4.58           C
ATOM   3313  HZ2 TRP A 220     -12.343 -88.203  83.262  1.00  4.58           H
ATOM   3314  CZ3 TRP A 220     -11.916 -90.775  81.033  1.00  4.58           C
ATOM   3315  HZ3 TRP A 220     -12.004 -90.975  79.974  1.00  4.58           H
ATOM   3316  CH2 TRP A 220     -12.236 -89.480  81.537  1.00  4.58           C
ATOM   3317  HH2 TRP A 220     -12.570 -88.711  80.853  1.00  4.58           H
ATOM   3318  N   VAL A 221     -11.822 -96.936  84.793  1.00  5.65           N
ATOM   3319  H   VAL A 221     -12.212 -96.669  85.690  1.00  5.65           H
ATOM   3320  CA  VAL A 221     -11.619 -98.364  84.524  1.00  5.65           C
ATOM   3321  HA  VAL A 221     -10.597 -98.541  84.193  1.00  5.65           H
ATOM   3322  C   VAL A 221     -12.562 -98.744  83.389  1.00  5.65           C
ATOM   3323  O   VAL A 221     -12.169 -99.393  82.419  1.00  5.65           O
ATOM   3324  CB  VAL A 221     -11.913 -99.227  85.794  1.00  5.65           C
ATOM   3325  HB  VAL A 221     -12.874 -98.926  86.202  1.00  5.65           H
ATOM   3326  CG1 VAL A 221     -12.012-100.711  85.478  1.00  5.65           C
ATOM   3327 1HG1 VAL A 221     -12.076-101.287  86.401  1.00  5.65           H
ATOM   3328 2HG1 VAL A 221     -11.147-101.033  84.901  1.00  5.65           H
ATOM   3329 3HG1 VAL A 221     -12.917-100.902  84.903  1.00  5.65           H
ATOM   3330  CG2 VAL A 221     -10.834 -98.991  86.859  1.00  5.65           C
ATOM   3331 1HG2 VAL A 221     -11.089 -99.533  87.769  1.00  5.65           H
ATOM   3332 2HG2 VAL A 221     -10.768 -97.931  87.102  1.00  5.65           H
ATOM   3333 3HG2 VAL A 221      -9.864 -99.338  86.499  1.00  5.65           H
ATOM   3334  N   TYR A 222     -13.790 -98.260  83.482  1.00 17.25           N
ATOM   3335  H   TYR A 222     -14.029 -97.669  84.267  1.00 17.25           H
ATOM   3336  CA  TYR A 222     -14.845 -98.601  82.535  1.00 17.25           C
ATOM   3337  HA  TYR A 222     -14.746 -99.656  82.279  1.00 17.25           H
ATOM   3338  C   TYR A 222     -14.830 -97.806  81.243  1.00 17.25           C
ATOM   3339  O   TYR A 222     -15.600 -98.085  80.333  1.00 17.25           O
ATOM   3340  CB  TYR A 222     -16.181 -98.400  83.229  1.00 17.25           C
ATOM   3341 1HB  TYR A 222     -16.318 -97.339  83.434  1.00 17.25           H
ATOM   3342 2HB  TYR A 222     -16.981 -98.742  82.573  1.00 17.25           H
ATOM   3343  CG  TYR A 222     -16.230 -99.167  84.525  1.00 17.25           C
ATOM   3344  CD1 TYR A 222     -16.241 -98.499  85.768  1.00 17.25           C
ATOM   3345  HD1 TYR A 222     -16.230 -97.420  85.804  1.00 17.25           H
ATOM   3346  CD2 TYR A 222     -16.215-100.574  84.517  1.00 17.25           C
ATOM   3347  HD2 TYR A 222     -16.170-101.109  83.580  1.00 17.25           H
ATOM   3348  CE1 TYR A 222     -16.252 -99.230  86.981  1.00 17.25           C
ATOM   3349  HE1 TYR A 222     -16.260 -98.717  87.932  1.00 17.25           H
ATOM   3350  CE2 TYR A 222     -16.244-101.302  85.718  1.00 17.25           C
ATOM   3351  HE2 TYR A 222     -16.253-102.380  85.692  1.00 17.25           H
ATOM   3352  CZ  TYR A 222     -16.266-100.624  86.936  1.00 17.25           C
ATOM   3353  OH  TYR A 222     -16.330-101.344  88.089  1.00 17.25           O
ATOM   3354  HH  TYR A 222     -16.588-102.263  87.922  1.00 17.25           H
ATOM   3355  N   TRP A 223     -13.924 -96.847  81.142  1.00 26.82           N
ATOM   3356  H   TRP A 223     -13.374 -96.605  81.952  1.00 26.82           H
ATOM   3357  CA  TRP A 223     -13.660 -96.196  79.863  1.00 26.82           C
ATOM   3358  HA  TRP A 223     -14.479 -96.387  79.172  1.00 26.82           H
ATOM   3359  C   TRP A 223     -12.403 -96.784  79.253  1.00 26.82           C
ATOM   3360  O   TRP A 223     -12.432 -97.332  78.157  1.00 26.82           O
ATOM   3361  CB  TRP A 223     -13.522 -94.682  80.032  1.00 26.82           C
ATOM   3362 1HB  TRP A 223     -12.980 -94.466  80.953  1.00 26.82           H
ATOM   3363 2HB  TRP A 223     -12.963 -94.277  79.188  1.00 26.82           H
ATOM   3364  CG  TRP A 223     -14.865 -94.024  80.067  1.00 26.82           C
ATOM   3365  CD1 TRP A 223     -15.707 -93.940  81.125  1.00 26.82           C
ATOM   3366  HD1 TRP A 223     -15.480 -94.327  82.112  1.00 26.82           H
ATOM   3367  CD2 TRP A 223     -15.567 -93.406  78.970  1.00 26.82           C
ATOM   3368  NE1 TRP A 223     -16.885 -93.337  80.784  1.00 26.82           N
ATOM   3369  HE1 TRP A 223     -17.653 -93.184  81.434  1.00 26.82           H
ATOM   3370  CE2 TRP A 223     -16.847 -93.011  79.459  1.00 26.82           C
ATOM   3371  CE3 TRP A 223     -15.269 -93.197  77.607  1.00 26.82           C
ATOM   3372  HE3 TRP A 223     -14.311 -93.490  77.203  1.00 26.82           H
ATOM   3373  CZ2 TRP A 223     -17.825 -92.423  78.631  1.00 26.82           C
ATOM   3374  HZ2 TRP A 223     -18.788 -92.138  79.026  1.00 26.82           H
ATOM   3375  CZ3 TRP A 223     -16.251 -92.603  76.768  1.00 26.82           C
ATOM   3376  HZ3 TRP A 223     -16.030 -92.430  75.724  1.00 26.82           H
ATOM   3377  CH2 TRP A 223     -17.523 -92.229  77.294  1.00 26.82           C
ATOM   3378  HH2 TRP A 223     -18.258 -91.780  76.641  1.00 26.82           H
ATOM   3379  N   LEU A 224     -11.289 -96.689  79.959  1.00 -6.81           N
ATOM   3380  H   LEU A 224     -11.314 -96.355  80.918  1.00 -6.81           H
ATOM   3381  CA  LEU A 224      -9.999 -96.987  79.356  1.00 -6.81           C
ATOM   3382  HA  LEU A 224      -9.961 -96.493  78.385  1.00 -6.81           H
ATOM   3383  C   LEU A 224      -9.819 -98.478  79.105  1.00 -6.81           C
ATOM   3384  O   LEU A 224      -9.245 -98.849  78.083  1.00 -6.81           O
ATOM   3385  CB  LEU A 224      -8.869 -96.427  80.230  1.00 -6.81           C
ATOM   3386 1HB  LEU A 224      -8.902 -96.936  81.193  1.00 -6.81           H
ATOM   3387 2HB  LEU A 224      -7.919 -96.665  79.753  1.00 -6.81           H
ATOM   3388  CG  LEU A 224      -8.906 -94.908  80.491  1.00 -6.81           C
ATOM   3389  HG  LEU A 224      -9.872 -94.651  80.922  1.00 -6.81           H
ATOM   3390  CD1 LEU A 224      -7.836 -94.523  81.500  1.00 -6.81           C
ATOM   3391 1HD1 LEU A 224      -7.872 -93.449  81.686  1.00 -6.81           H
ATOM   3392 2HD1 LEU A 224      -6.846 -94.789  81.128  1.00 -6.81           H
ATOM   3393 3HD1 LEU A 224      -8.025 -95.039  82.439  1.00 -6.81           H
ATOM   3394  CD2 LEU A 224      -8.722 -94.078  79.222  1.00 -6.81           C
ATOM   3395 1HD2 LEU A 224      -8.731 -93.016  79.472  1.00 -6.81           H
ATOM   3396 2HD2 LEU A 224      -9.538 -94.269  78.526  1.00 -6.81           H
ATOM   3397 3HD2 LEU A 224      -7.773 -94.324  78.744  1.00 -6.81           H
ATOM   3398  N   GLY A 225     -10.341 -99.325  79.984  1.00 11.64           N
ATOM   3399  H   GLY A 225     -10.823 -98.981  80.807  1.00 11.64           H
ATOM   3400  CA  GLY A 225     -10.270-100.765  79.772  1.00 11.64           C
ATOM   3401 1HA  GLY A 225      -9.230-101.056  79.628  1.00 11.64           H
ATOM   3402 2HA  GLY A 225     -10.658-101.281  80.650  1.00 11.64           H
ATOM   3403  C   GLY A 225     -11.067-101.198  78.555  1.00 11.64           C
ATOM   3404  O   GLY A 225     -10.471-101.701  77.592  1.00 11.64           O
ATOM   3405  N   PRO A 226     -12.398-100.989  78.524  1.00 11.60           N
ATOM   3406  CA  PRO A 226     -13.115-101.369  77.303  1.00 11.60           C
ATOM   3407  HA  PRO A 226     -13.032-102.445  77.172  1.00 11.60           H
ATOM   3408  C   PRO A 226     -12.660-100.690  76.016  1.00 11.60           C
ATOM   3409  O   PRO A 226     -12.628-101.341  74.972  1.00 11.60           O
ATOM   3410  CB  PRO A 226     -14.567-100.991  77.625  1.00 11.60           C
ATOM   3411 1HB  PRO A 226     -14.782 -99.977  77.288  1.00 11.60           H
ATOM   3412 2HB  PRO A 226     -15.261-101.696  77.172  1.00 11.60           H
ATOM   3413  CG  PRO A 226     -14.644-101.075  79.084  1.00 11.60           C
ATOM   3414 1HG  PRO A 226     -15.499-100.519  79.465  1.00 11.60           H
ATOM   3415 2HG  PRO A 226     -14.696-102.119  79.393  1.00 11.60           H
ATOM   3416  CD  PRO A 226     -13.348-100.462  79.520  1.00 11.60           C
ATOM   3417 1HD  PRO A 226     -13.395 -99.375  79.464  1.00 11.60           H
ATOM   3418 2HD  PRO A 226     -13.093-100.789  80.526  1.00 11.60           H
ATOM   3419  N   MET A 227     -12.258 -99.424  76.048  1.00 -7.42           N
ATOM   3420  H   MET A 227     -12.303 -98.880  76.905  1.00 -7.42           H
ATOM   3421  CA  MET A 227     -11.756 -98.798  74.823  1.00 -7.42           C
ATOM   3422  HA  MET A 227     -12.495 -98.931  74.033  1.00 -7.42           H
ATOM   3423  C   MET A 227     -10.469 -99.474  74.361  1.00 -7.42           C
ATOM   3424  O   MET A 227     -10.283 -99.680  73.162  1.00 -7.42           O
ATOM   3425  CB  MET A 227     -11.489 -97.298  74.998  1.00 -7.42           C
ATOM   3426 1HB  MET A 227     -10.868 -97.154  75.882  1.00 -7.42           H
ATOM   3427 2HB  MET A 227     -10.929 -96.952  74.130  1.00 -7.42           H
ATOM   3428  CG  MET A 227     -12.738 -96.427  75.116  1.00 -7.42           C
ATOM   3429 1HG  MET A 227     -13.349 -96.772  75.948  1.00 -7.42           H
ATOM   3430 2HG  MET A 227     -12.425 -95.401  75.312  1.00 -7.42           H
ATOM   3431  SD  MET A 227     -13.731 -96.450  73.615  1.00 -7.42           S
ATOM   3432  CE  MET A 227     -14.811 -95.028  73.858  1.00 -7.42           C
ATOM   3433 1HE  MET A 227     -15.494 -94.946  73.012  1.00 -7.42           H
ATOM   3434 2HE  MET A 227     -14.212 -94.118  73.923  1.00 -7.42           H
ATOM   3435 3HE  MET A 227     -15.384 -95.149  74.777  1.00 -7.42           H
ATOM   3436  N   PHE A 228      -9.589 -99.860  75.279  1.00-10.11           N
ATOM   3437  H   PHE A 228      -9.771 -99.714  76.267  1.00-10.11           H
ATOM   3438  CA  PHE A 228      -8.337-100.495  74.868  1.00-10.11           C
ATOM   3439  HA  PHE A 228      -7.875 -99.878  74.098  1.00-10.11           H
ATOM   3440  C   PHE A 228      -8.640-101.860  74.273  1.00-10.11           C
ATOM   3441  O   PHE A 228      -8.106-102.203  73.221  1.00-10.11           O
ATOM   3442  CB  PHE A 228      -7.353-100.636  76.034  1.00-10.11           C
ATOM   3443 1HB  PHE A 228      -7.302 -99.684  76.559  1.00-10.11           H
ATOM   3444 2HB  PHE A 228      -7.721-101.389  76.731  1.00-10.11           H
ATOM   3445  CG  PHE A 228      -5.954-100.992  75.601  1.00-10.11           C
ATOM   3446  CD1 PHE A 228      -4.993 -99.977  75.437  1.00-10.11           C
ATOM   3447  HD1 PHE A 228      -5.260 -98.946  75.619  1.00-10.11           H
ATOM   3448  CD2 PHE A 228      -5.586-102.326  75.346  1.00-10.11           C
ATOM   3449  HD2 PHE A 228      -6.315-103.115  75.453  1.00-10.11           H
ATOM   3450  CE1 PHE A 228      -3.672-100.287  75.024  1.00-10.11           C
ATOM   3451  HE1 PHE A 228      -2.946 -99.497  74.893  1.00-10.11           H
ATOM   3452  CE2 PHE A 228      -4.264-102.654  74.945  1.00-10.11           C
ATOM   3453  HE2 PHE A 228      -3.987-103.684  74.772  1.00-10.11           H
ATOM   3454  CZ  PHE A 228      -3.306-101.630  74.781  1.00-10.11           C
ATOM   3455  HZ  PHE A 228      -2.298-101.872  74.475  1.00-10.11           H
ATOM   3456  N   GLY A 229      -9.526-102.609  74.918  1.00-20.13           N
ATOM   3457  H   GLY A 229      -9.947-102.263  75.777  1.00-20.13           H
ATOM   3458  CA  GLY A 229      -9.898-103.928  74.427  1.00-20.13           C
ATOM   3459 1HA  GLY A 229      -8.998-104.538  74.344  1.00-20.13           H
ATOM   3460 2HA  GLY A 229     -10.574-104.400  75.139  1.00-20.13           H
ATOM   3461  C   GLY A 229     -10.569-103.881  73.069  1.00-20.13           C
ATOM   3462  O   GLY A 229     -10.259-104.692  72.199  1.00-20.13           O
ATOM   3463  N   GLY A 230     -11.443-102.906  72.850  1.00-11.61           N
ATOM   3464  H   GLY A 230     -11.673-102.250  73.594  1.00-11.61           H
ATOM   3465  CA  GLY A 230     -12.109-102.776  71.563  1.00-11.61           C
ATOM   3466 1HA  GLY A 230     -12.569-103.731  71.317  1.00-11.61           H
ATOM   3467 2HA  GLY A 230     -12.892-102.020  71.636  1.00-11.61           H
ATOM   3468  C   GLY A 230     -11.175-102.401  70.430  1.00-11.61           C
ATOM   3469  O   GLY A 230     -11.247-102.969  69.340  1.00-11.61           O
ATOM   3470  N   CYS A 231     -10.247-101.489  70.688  1.00-11.94           N
ATOM   3471  H   CYS A 231     -10.196-101.065  71.607  1.00-11.94           H
ATOM   3472  CA  CYS A 231      -9.286-101.088  69.660  1.00-11.94           C
ATOM   3473  HA  CYS A 231      -9.820-100.812  68.750  1.00-11.94           H
ATOM   3474  C   CYS A 231      -8.356-102.255  69.338  1.00-11.94           C
ATOM   3475  O   CYS A 231      -8.030-102.518  68.181  1.00-11.94           O
ATOM   3476  CB  CYS A 231      -8.456 -99.896  70.148  1.00-11.94           C
ATOM   3477 1HB  CYS A 231      -7.939-100.175  71.067  1.00-11.94           H
ATOM   3478 2HB  CYS A 231      -7.704 -99.667  69.392  1.00-11.94           H
ATOM   3479  SG  CYS A 231      -9.434 -98.402  70.463  1.00-11.94           S
ATOM   3480  HG  CYS A 231     -10.153 -98.903  71.479  1.00-11.94           H
ATOM   3481  N   LEU A 232      -7.959-102.978  70.375  1.00-16.11           N
ATOM   3482  H   LEU A 232      -8.277-102.729  71.307  1.00-16.11           H
ATOM   3483  CA  LEU A 232      -7.052-104.110  70.232  1.00-16.11           C
ATOM   3484  HA  LEU A 232      -6.152-103.777  69.715  1.00-16.11           H
ATOM   3485  C   LEU A 232      -7.691-105.231  69.420  1.00-16.11           C
ATOM   3486  O   LEU A 232      -7.065-105.790  68.521  1.00-16.11           O
ATOM   3487  CB  LEU A 232      -6.685-104.615  71.631  1.00-16.11           C
ATOM   3488 1HB  LEU A 232      -6.354-103.758  72.214  1.00-16.11           H
ATOM   3489 2HB  LEU A 232      -7.593-104.995  72.096  1.00-16.11           H
ATOM   3490  CG  LEU A 232      -5.605-105.690  71.770  1.00-16.11           C
ATOM   3491  HG  LEU A 232      -5.862-106.532  71.135  1.00-16.11           H
ATOM   3492  CD1 LEU A 232      -4.242-105.157  71.357  1.00-16.11           C
ATOM   3493 1HD1 LEU A 232      -3.490-105.928  71.508  1.00-16.11           H
ATOM   3494 2HD1 LEU A 232      -3.979-104.281  71.952  1.00-16.11           H
ATOM   3495 3HD1 LEU A 232      -4.252-104.885  70.302  1.00-16.11           H
ATOM   3496  CD2 LEU A 232      -5.557-106.171  73.216  1.00-16.11           C
ATOM   3497 1HD2 LEU A 232      -4.797-106.945  73.315  1.00-16.11           H
ATOM   3498 2HD2 LEU A 232      -6.521-106.593  73.500  1.00-16.11           H
ATOM   3499 3HD2 LEU A 232      -5.314-105.345  73.883  1.00-16.11           H
ATOM   3500  N   ALA A 233      -8.948-105.537  69.714  1.00-16.10           N
ATOM   3501  H   ALA A 233      -9.423-105.053  70.470  1.00-16.10           H
ATOM   3502  CA  ALA A 233      -9.665-106.584  68.997  1.00-16.10           C
ATOM   3503  HA  ALA A 233      -9.093-107.509  69.061  1.00-16.10           H
ATOM   3504  C   ALA A 233      -9.815-106.229  67.523  1.00-16.10           C
ATOM   3505  O   ALA A 233      -9.604-107.068  66.654  1.00-16.10           O
ATOM   3506  CB  ALA A 233     -11.035-106.795  69.632  1.00-16.10           C
ATOM   3507 1HB  ALA A 233     -10.917-107.163  70.651  1.00-16.10           H
ATOM   3508 2HB  ALA A 233     -11.600-107.528  69.055  1.00-16.10           H
ATOM   3509 3HB  ALA A 233     -11.584-105.854  69.653  1.00-16.10           H
ATOM   3510  N   ALA A 234     -10.150-104.978  67.251  1.00-11.01           N
ATOM   3511  H   ALA A 234     -10.316-104.326  68.009  1.00-11.01           H
ATOM   3512  CA  ALA A 234     -10.324-104.521  65.880  1.00-11.01           C
ATOM   3513  HA  ALA A 234     -11.081-105.139  65.395  1.00-11.01           H
ATOM   3514  C   ALA A 234      -9.026-104.645  65.087  1.00-11.01           C
ATOM   3515  O   ALA A 234      -9.007-105.134  63.953  1.00-11.01           O
ATOM   3516  CB  ALA A 234     -10.789-103.072  65.906  1.00-11.01           C
ATOM   3517 1HB  ALA A 234     -11.748-103.004  66.416  1.00-11.01           H
ATOM   3518 2HB  ALA A 234     -10.901-102.702  64.888  1.00-11.01           H
ATOM   3519 3HB  ALA A 234     -10.066-102.450  66.434  1.00-11.01           H
ATOM   3520  N   LYS A 235      -7.942-104.186  65.699  1.00 -6.45           N
ATOM   3521  H   LYS A 235      -8.027-103.801  66.636  1.00 -6.45           H
ATOM   3522  CA  LYS A 235      -6.638-104.180  65.043  1.00 -6.45           C
ATOM   3523  HA  LYS A 235      -6.734-103.659  64.090  1.00 -6.45           H
ATOM   3524  C   LYS A 235      -6.146-105.588  64.748  1.00 -6.45           C
ATOM   3525  O   LYS A 235      -5.622-105.840  63.672  1.00 -6.45           O
ATOM   3526  CB  LYS A 235      -5.630-103.434  65.922  1.00 -6.45           C
ATOM   3527 1HB  LYS A 235      -6.089-102.500  66.249  1.00 -6.45           H
ATOM   3528 2HB  LYS A 235      -5.406-104.036  66.804  1.00 -6.45           H
ATOM   3529  CG  LYS A 235      -4.337-103.095  65.207  1.00 -6.45           C
ATOM   3530 1HG  LYS A 235      -3.873-104.014  64.855  1.00 -6.45           H
ATOM   3531 2HG  LYS A 235      -4.566-102.459  64.352  1.00 -6.45           H
ATOM   3532  CD  LYS A 235      -3.362-102.369  66.116  1.00 -6.45           C
ATOM   3533 1HD  LYS A 235      -3.871-101.532  66.594  1.00 -6.45           H
ATOM   3534 2HD  LYS A 235      -3.008-103.055  66.885  1.00 -6.45           H
ATOM   3535  CE  LYS A 235      -2.180-101.846  65.310  1.00 -6.45           C
ATOM   3536 1HE  LYS A 235      -1.690-102.685  64.814  1.00 -6.45           H
ATOM   3537 2HE  LYS A 235      -2.546-101.152  64.550  1.00 -6.45           H
ATOM   3538  NZ  LYS A 235      -1.190-101.149  66.184  1.00 -6.45           N
ATOM   3539 1HZ  LYS A 235      -0.442-100.757  65.621  1.00 -6.45           H
ATOM   3540 2HZ  LYS A 235      -0.800-101.804  66.855  1.00 -6.45           H
ATOM   3541 3HZ  LYS A 235      -1.640-100.400  66.693  1.00 -6.45           H
ATOM   3542  N   ILE A 236      -6.314-106.493  65.701  1.00  6.95           N
ATOM   3543  H   ILE A 236      -6.751-106.225  66.576  1.00  6.95           H
ATOM   3544  CA  ILE A 236      -5.848-107.869  65.531  1.00  6.95           C
ATOM   3545  HA  ILE A 236      -4.864-107.846  65.062  1.00  6.95           H
ATOM   3546  C   ILE A 236      -6.758-108.634  64.574  1.00  6.95           C
ATOM   3547  O   ILE A 236      -6.254-109.392  63.754  1.00  6.95           O
ATOM   3548  CB  ILE A 236      -5.700-108.595  66.909  1.00  6.95           C
ATOM   3549  HB  ILE A 236      -6.634-108.490  67.460  1.00  6.95           H
ATOM   3550  CG1 ILE A 236      -4.558-107.925  67.705  1.00  6.95           C
ATOM   3551 1HG1 ILE A 236      -3.623-108.107  67.175  1.00  6.95           H
ATOM   3552 2HG1 ILE A 236      -4.724-106.849  67.721  1.00  6.95           H
ATOM   3553  CG2 ILE A 236      -5.393-110.109  66.738  1.00  6.95           C
ATOM   3554 1HG2 ILE A 236      -5.304-110.600  67.706  1.00  6.95           H
ATOM   3555 2HG2 ILE A 236      -4.471-110.245  66.171  1.00  6.95           H
ATOM   3556 3HG2 ILE A 236      -6.202-110.598  66.195  1.00  6.95           H
ATOM   3557  CD1 ILE A 236      -4.382-108.388  69.159  1.00  6.95           C
ATOM   3558 1HD1 ILE A 236      -3.609-107.789  69.639  1.00  6.95           H
ATOM   3559 2HD1 ILE A 236      -4.084-109.435  69.196  1.00  6.95           H
ATOM   3560 3HD1 ILE A 236      -5.317-108.261  69.699  1.00  6.95           H
ATOM   3561  N   TYR A 237      -8.072-108.450  64.626  1.00  9.00           N
ATOM   3562  H   TYR A 237      -8.489-107.822  65.308  1.00  9.00           H
ATOM   3563  CA  TYR A 237      -8.940-109.193  63.711  1.00  9.00           C
ATOM   3564  HA  TYR A 237      -8.729-110.255  63.832  1.00  9.00           H
ATOM   3565  C   TYR A 237      -8.655-108.825  62.255  1.00  9.00           C
ATOM   3566  O   TYR A 237      -8.398-109.694  61.422  1.00  9.00           O
ATOM   3567  CB  TYR A 237     -10.433-108.965  64.008  1.00  9.00           C
ATOM   3568 1HB  TYR A 237     -10.604-109.096  65.077  1.00  9.00           H
ATOM   3569 2HB  TYR A 237     -10.708-107.945  63.740  1.00  9.00           H
ATOM   3570  CG  TYR A 237     -11.325-109.941  63.253  1.00  9.00           C
ATOM   3571  CD1 TYR A 237     -11.933-111.024  63.916  1.00  9.00           C
ATOM   3572  HD1 TYR A 237     -11.868-111.097  64.987  1.00  9.00           H
ATOM   3573  CD2 TYR A 237     -11.531-109.818  61.862  1.00  9.00           C
ATOM   3574  HD2 TYR A 237     -11.133-108.968  61.332  1.00  9.00           H
ATOM   3575  CE1 TYR A 237     -12.624-112.036  63.189  1.00  9.00           C
ATOM   3576  HE1 TYR A 237     -13.056-112.881  63.705  1.00  9.00           H
ATOM   3577  CE2 TYR A 237     -12.214-110.822  61.135  1.00  9.00           C
ATOM   3578  HE2 TYR A 237     -12.318-110.732  60.067  1.00  9.00           H
ATOM   3579  CZ  TYR A 237     -12.730-111.938  61.799  1.00  9.00           C
ATOM   3580  OH  TYR A 237     -13.329-112.936  61.066  1.00  9.00           O
ATOM   3581  HH  TYR A 237     -13.328-112.737  60.120  1.00  9.00           H
ATOM   3582  N   LYS A 238      -8.737-107.542  61.925  1.00 11.12           N
ATOM   3583  H   LYS A 238      -8.877-106.840  62.647  1.00 11.12           H
ATOM   3584  CA  LYS A 238      -8.748-107.136  60.516  1.00 11.12           C
ATOM   3585  HA  LYS A 238      -9.276-107.898  59.946  1.00 11.12           H
ATOM   3586  C   LYS A 238      -7.378-107.035  59.866  1.00 11.12           C
ATOM   3587  O   LYS A 238      -7.297-106.890  58.648  1.00 11.12           O
ATOM   3588  CB  LYS A 238      -9.500-105.808  60.358  1.00 11.12           C
ATOM   3589 1HB  LYS A 238      -9.147-105.119  61.125  1.00 11.12           H
ATOM   3590 2HB  LYS A 238      -9.253-105.382  59.386  1.00 11.12           H
ATOM   3591  CG  LYS A 238     -11.031-105.912  60.438  1.00 11.12           C
ATOM   3592 1HG  LYS A 238     -11.324-106.408  61.363  1.00 11.12           H
ATOM   3593 2HG  LYS A 238     -11.439-104.903  60.435  1.00 11.12           H
ATOM   3594  CD  LYS A 238     -11.609-106.671  59.235  1.00 11.12           C
ATOM   3595 1HD  LYS A 238     -11.197-106.239  58.322  1.00 11.12           H
ATOM   3596 2HD  LYS A 238     -11.317-107.720  59.289  1.00 11.12           H
ATOM   3597  CE  LYS A 238     -13.127-106.587  59.166  1.00 11.12           C
ATOM   3598 1HE  LYS A 238     -13.559-107.018  60.072  1.00 11.12           H
ATOM   3599 2HE  LYS A 238     -13.418-105.535  59.113  1.00 11.12           H
ATOM   3600  NZ  LYS A 238     -13.675-107.302  57.959  1.00 11.12           N
ATOM   3601 1HZ  LYS A 238     -14.670-107.122  57.868  1.00 11.12           H
ATOM   3602 2HZ  LYS A 238     -13.528-108.301  58.032  1.00 11.12           H
ATOM   3603 3HZ  LYS A 238     -13.218-106.971  57.117  1.00 11.12           H
ATOM   3604  N   ASP A 239      -6.303-107.093  60.636  1.00  8.26           N
ATOM   3605  H   ASP A 239      -6.386-107.202  61.638  1.00  8.26           H
ATOM   3606  CA  ASP A 239      -4.964-106.998  60.063  1.00  8.26           C
ATOM   3607  HA  ASP A 239      -4.980-107.368  59.040  1.00  8.26           H
ATOM   3608  C   ASP A 239      -3.980-107.839  60.879  1.00  8.26           C
ATOM   3609  O   ASP A 239      -4.067-107.894  62.103  1.00  8.26           O
ATOM   3610  CB  ASP A 239      -4.565-105.522  60.047  1.00  8.26           C
ATOM   3611 1HB  ASP A 239      -5.433-104.935  59.747  1.00  8.26           H
ATOM   3612 2HB  ASP A 239      -4.292-105.225  61.053  1.00  8.26           H
ATOM   3613  CG  ASP A 239      -3.429-105.212  59.078  1.00  8.26           C
ATOM   3614  OD1 ASP A 239      -2.448-105.978  58.946  1.00  8.26           O
ATOM   3615  OD2 ASP A 239      -3.507-104.149  58.423  1.00  8.26           O
ATOM   3616  N   SER A 240      -3.045-108.507  60.215  1.00 32.69           N
ATOM   3617  H   SER A 240      -3.002-108.408  59.209  1.00 32.69           H
ATOM   3618  CA  SER A 240      -2.071-109.399  60.852  1.00 32.69           C
ATOM   3619  HA  SER A 240      -2.620-110.039  61.542  1.00 32.69           H
ATOM   3620  C   SER A 240      -0.947-108.718  61.649  1.00 32.69           C
ATOM   3621  O   SER A 240       0.236-109.031  61.486  1.00 32.69           O
ATOM   3622  CB  SER A 240      -1.452-110.283  59.769  1.00 32.69           C
ATOM   3623 1HB  SER A 240      -0.710-109.708  59.214  1.00 32.69           H
ATOM   3624 2HB  SER A 240      -0.967-111.142  60.232  1.00 32.69           H
ATOM   3625  OG  SER A 240      -2.454-110.718  58.862  1.00 32.69           O
ATOM   3626  HG  SER A 240      -3.231-110.986  59.365  1.00 32.69           H
ATOM   3627  N   PHE A 241      -1.292-107.798  62.539  1.00 14.08           N
ATOM   3628  H   PHE A 241      -2.286-107.582  62.644  1.00 14.08           H
ATOM   3629  CA  PHE A 241      -0.307-107.082  63.359  1.00 14.08           C
ATOM   3630  HA  PHE A 241       0.502-106.751  62.707  1.00 14.08           H
ATOM   3631  C   PHE A 241       0.341-107.938  64.446  1.00 14.08           C
ATOM   3632  O   PHE A 241       1.283-107.501  65.107  1.00 14.08           O
ATOM   3633  CB  PHE A 241      -0.921-105.837  64.002  1.00 14.08           C
ATOM   3634 1HB  PHE A 241      -1.897-106.088  64.418  1.00 14.08           H
ATOM   3635 2HB  PHE A 241      -0.275-105.516  64.818  1.00 14.08           H
ATOM   3636  CG  PHE A 241      -1.050-104.678  63.057  1.00 14.08           C
ATOM   3637  CD1 PHE A 241      -2.302-104.304  62.557  1.00 14.08           C
ATOM   3638  HD1 PHE A 241      -3.183-104.864  62.842  1.00 14.08           H
ATOM   3639  CD2 PHE A 241       0.088-103.939  62.677  1.00 14.08           C
ATOM   3640  HD2 PHE A 241       1.060-104.211  63.062  1.00 14.08           H
ATOM   3641  CE1 PHE A 241      -2.434-103.196  61.686  1.00 14.08           C
ATOM   3642  HE1 PHE A 241      -3.409-102.913  61.317  1.00 14.08           H
ATOM   3643  CE2 PHE A 241      -0.024-102.839  61.789  1.00 14.08           C
ATOM   3644  HE2 PHE A 241       0.856-102.287  61.493  1.00 14.08           H
ATOM   3645  CZ  PHE A 241      -1.291-102.472  61.289  1.00 14.08           C
ATOM   3646  HZ  PHE A 241      -1.387-101.641  60.604  1.00 14.08           H
ATOM   3647  N   LEU A 242      -0.086-109.184  64.587  1.00  3.46           N
ATOM   3648  H   LEU A 242      -0.903-109.495  64.080  1.00  3.46           H
ATOM   3649  CA  LEU A 242       0.630-110.133  65.441  1.00  3.46           C
ATOM   3650  HA  LEU A 242       0.801-109.675  66.414  1.00  3.46           H
ATOM   3651  C   LEU A 242       1.998-110.476  64.846  1.00  3.46           C
ATOM   3652  O   LEU A 242       2.941-110.767  65.579  1.00  3.46           O
ATOM   3653  CB  LEU A 242      -0.189-111.412  65.637  1.00  3.46           C
ATOM   3654 1HB  LEU A 242      -0.349-111.868  64.661  1.00  3.46           H
ATOM   3655 2HB  LEU A 242       0.412-112.101  66.230  1.00  3.46           H
ATOM   3656  CG  LEU A 242      -1.556-111.271  66.328  1.00  3.46           C
ATOM   3657  HG  LEU A 242      -2.163-110.568  65.758  1.00  3.46           H
ATOM   3658  CD1 LEU A 242      -2.275-112.607  66.355  1.00  3.46           C
ATOM   3659 1HD1 LEU A 242      -3.286-112.475  66.740  1.00  3.46           H
ATOM   3660 2HD1 LEU A 242      -1.740-113.312  66.990  1.00  3.46           H
ATOM   3661 3HD1 LEU A 242      -2.348-113.010  65.344  1.00  3.46           H
ATOM   3662  CD2 LEU A 242      -1.428-110.749  67.759  1.00  3.46           C
ATOM   3663 1HD2 LEU A 242      -2.403-110.770  68.246  1.00  3.46           H
ATOM   3664 2HD2 LEU A 242      -1.077-109.720  67.742  1.00  3.46           H
ATOM   3665 3HD2 LEU A 242      -0.735-111.374  68.326  1.00  3.46           H
ATOM   3666  N   ALA A 243       2.132-110.370  63.528  1.00  1.89           N
ATOM   3667  H   ALA A 243       1.336-110.115  62.958  1.00  1.89           H
ATOM   3668  CA  ALA A 243       3.416-110.587  62.857  1.00  1.89           C
ATOM   3669  HA  ALA A 243       3.892-111.482  63.261  1.00  1.89           H
ATOM   3670  C   ALA A 243       4.337-109.392  63.097  1.00  1.89           C
ATOM   3671  O   ALA A 243       5.540-109.437  62.863  1.00  1.89           O
ATOM   3672  CB  ALA A 243       3.191-110.773  61.355  1.00  1.89           C
ATOM   3673 1HB  ALA A 243       2.485-111.580  61.172  1.00  1.89           H
ATOM   3674 2HB  ALA A 243       4.138-111.025  60.878  1.00  1.89           H
ATOM   3675 3HB  ALA A 243       2.809-109.851  60.917  1.00  1.89           H
ATOM   3676  N   CYS A 244       3.742-108.307  63.562  1.00 22.70           N
ATOM   3677  H   CYS A 244       2.756-108.342  63.772  1.00 22.70           H
ATOM   3678  CA  CYS A 244       4.438-107.053  63.793  1.00 22.70           C
ATOM   3679  HA  CYS A 244       5.378-107.050  63.245  1.00 22.70           H
ATOM   3680  C   CYS A 244       4.748-106.852  65.272  1.00 22.70           C
ATOM   3681  O   CYS A 244       4.815-105.717  65.755  1.00 22.70           O
ATOM   3682  CB  CYS A 244       3.571-105.913  63.273  1.00 22.70           C
ATOM   3683 1HB  CYS A 244       2.657-105.860  63.862  1.00 22.70           H
ATOM   3684 2HB  CYS A 244       4.119-104.987  63.418  1.00 22.70           H
ATOM   3685  SG  CYS A 244       3.135-106.081  61.522  1.00 22.70           S
ATOM   3686  HG  CYS A 244       4.378-106.319  61.079  1.00 22.70           H
ATOM   3687  N   LYS A 245       4.877-107.944  66.012  1.00 18.25           N
ATOM   3688  H   LYS A 245       4.789-108.857  65.583  1.00 18.25           H
ATOM   3689  CA  LYS A 245       5.251-107.864  67.422  1.00 18.25           C
ATOM   3690  HA  LYS A 245       5.112-106.848  67.783  1.00 18.25           H
ATOM   3691  C   LYS A 245       6.718-108.211  67.573  1.00 18.25           C
ATOM   3692  O   LYS A 245       7.217-109.132  66.935  1.00 18.25           O
ATOM   3693  CB  LYS A 245       4.428-108.805  68.302  1.00 18.25           C
ATOM   3694 1HB  LYS A 245       4.445-109.811  67.885  1.00 18.25           H
ATOM   3695 2HB  LYS A 245       4.911-108.832  69.279  1.00 18.25           H
ATOM   3696  CG  LYS A 245       2.998-108.359  68.520  1.00 18.25           C
ATOM   3697 1HG  LYS A 245       3.005-107.303  68.790  1.00 18.25           H
ATOM   3698 2HG  LYS A 245       2.417-108.493  67.608  1.00 18.25           H
ATOM   3699  CD  LYS A 245       2.381-109.140  69.669  1.00 18.25           C
ATOM   3700 1HD  LYS A 245       2.335-110.201  69.420  1.00 18.25           H
ATOM   3701 2HD  LYS A 245       3.008-109.008  70.553  1.00 18.25           H
ATOM   3702  CE  LYS A 245       0.994-108.614  69.981  1.00 18.25           C
ATOM   3703 1HE  LYS A 245       1.047-107.527  70.068  1.00 18.25           H
ATOM   3704 2HE  LYS A 245       0.318-108.864  69.164  1.00 18.25           H
ATOM   3705  NZ  LYS A 245       0.468-109.166  71.272  1.00 18.25           N
ATOM   3706 1HZ  LYS A 245      -0.464-108.818  71.454  1.00 18.25           H
ATOM   3707 2HZ  LYS A 245       1.071-108.881  72.039  1.00 18.25           H
ATOM   3708 3HZ  LYS A 245       0.449-110.178  71.248  1.00 18.25           H
ATOM   3709  N   LEU A 246       7.374-107.488  68.465  1.00  9.26           N
ATOM   3710  H   LEU A 246       6.886-106.741  68.932  1.00  9.26           H
ATOM   3711  CA  LEU A 246       8.735-107.784  68.902  1.00  9.26           C
ATOM   3712  HA  LEU A 246       9.318-108.228  68.095  1.00  9.26           H
ATOM   3713  C   LEU A 246       8.588-108.796  70.037  1.00  9.26           C
ATOM   3714  O   LEU A 246       7.467-109.218  70.341  1.00  9.26           O
ATOM   3715  CB  LEU A 246       9.416-106.496  69.393  1.00  9.26           C
ATOM   3716 1HB  LEU A 246       8.821-106.091  70.211  1.00  9.26           H
ATOM   3717 2HB  LEU A 246      10.398-106.751  69.789  1.00  9.26           H
ATOM   3718  CG  LEU A 246       9.609-105.390  68.341  1.00  9.26           C
ATOM   3719  HG  LEU A 246       8.640-105.153  67.906  1.00  9.26           H
ATOM   3720  CD1 LEU A 246      10.153-104.121  68.990  1.00  9.26           C
ATOM   3721 1HD1 LEU A 246      10.182-103.324  68.245  1.00  9.26           H
ATOM   3722 2HD1 LEU A 246      11.159-104.299  69.371  1.00  9.26           H
ATOM   3723 3HD1 LEU A 246       9.505-103.822  69.811  1.00  9.26           H
ATOM   3724  CD2 LEU A 246      10.550-105.817  67.215  1.00  9.26           C
ATOM   3725 1HD2 LEU A 246      10.683-104.995  66.512  1.00  9.26           H
ATOM   3726 2HD2 LEU A 246      10.120-106.654  66.667  1.00  9.26           H
ATOM   3727 3HD2 LEU A 246      11.523-106.107  67.614  1.00  9.26           H
ATOM   3728  N   ALA A 247       9.683-109.161  70.687  1.00 23.47           N
ATOM   3729  H   ALA A 247      10.584-108.827  70.371  1.00 23.47           H
ATOM   3730  CA  ALA A 247       9.619-110.014  71.870  1.00 23.47           C
ATOM   3731  HA  ALA A 247       9.202-110.973  71.568  1.00 23.47           H
ATOM   3732  C   ALA A 247       8.694-109.352  72.917  1.00 23.47           C
ATOM   3733  O   ALA A 247       8.792-108.135  73.153  1.00 23.47           O
ATOM   3734  CB  ALA A 247      11.030-110.228  72.427  1.00 23.47           C
ATOM   3735 1HB  ALA A 247      11.648-110.736  71.685  1.00 23.47           H
ATOM   3736 2HB  ALA A 247      10.983-110.843  73.327  1.00 23.47           H
ATOM   3737 3HB  ALA A 247      11.478-109.266  72.674  1.00 23.47           H
ATOM   3738  N   PRO A 248       7.774-110.122  73.530  1.00 22.65           N
ATOM   3739  CA  PRO A 248       6.696-109.473  74.290  1.00 22.65           C
ATOM   3740  HA  PRO A 248       6.312-108.645  73.693  1.00 22.65           H
ATOM   3741  C   PRO A 248       6.875-108.927  75.721  1.00 22.65           C
ATOM   3742  O   PRO A 248       5.882-108.416  76.254  1.00 22.65           O
ATOM   3743  CB  PRO A 248       5.628-110.571  74.313  1.00 22.65           C
ATOM   3744 1HB  PRO A 248       4.953-110.459  75.161  1.00 22.65           H
ATOM   3745 2HB  PRO A 248       5.062-110.576  73.381  1.00 22.65           H
ATOM   3746  CG  PRO A 248       6.417-111.812  74.426  1.00 22.65           C
ATOM   3747 1HG  PRO A 248       6.787-111.934  75.445  1.00 22.65           H
ATOM   3748 2HG  PRO A 248       5.828-112.679  74.126  1.00 22.65           H
ATOM   3749  CD  PRO A 248       7.551-111.580  73.462  1.00 22.65           C
ATOM   3750 1HD  PRO A 248       8.438-112.128  73.775  1.00 22.65           H
ATOM   3751 2HD  PRO A 248       7.255-111.869  72.451  1.00 22.65           H
ATOM   3752  N   PRO A 249       8.066-108.982  76.372  1.00 13.60           N
ATOM   3753  CA  PRO A 249       7.963-108.383  77.714  1.00 13.60           C
ATOM   3754  HA  PRO A 249       7.150-108.854  78.267  1.00 13.60           H
ATOM   3755  C   PRO A 249       7.752-106.861  77.770  1.00 13.60           C
ATOM   3756  O   PRO A 249       7.391-106.347  78.831  1.00 13.60           O
ATOM   3757  CB  PRO A 249       9.285-108.787  78.371  1.00 13.60           C
ATOM   3758 1HB  PRO A 249       9.593-108.052  79.114  1.00 13.60           H
ATOM   3759 2HB  PRO A 249       9.194-109.773  78.827  1.00 13.60           H
ATOM   3760  CG  PRO A 249      10.226-108.843  77.268  1.00 13.60           C
ATOM   3761 1HG  PRO A 249      10.527-107.836  76.981  1.00 13.60           H
ATOM   3762 2HG  PRO A 249      11.097-109.444  77.530  1.00 13.60           H
ATOM   3763  CD  PRO A 249       9.437-109.496  76.164  1.00 13.60           C
ATOM   3764 1HD  PRO A 249       9.837-109.198  75.198  1.00 13.60           H
ATOM   3765 2HD  PRO A 249       9.453-110.582  76.271  1.00 13.60           H
ATOM   3766  N   LEU A 250       7.886-106.145  76.658  1.00 -6.98           N
ATOM   3767  H   LEU A 250       8.155-106.598  75.796  1.00 -6.98           H
ATOM   3768  CA  LEU A 250       7.547-104.720  76.595  1.00 -6.98           C
ATOM   3769  HA  LEU A 250       7.082-104.411  77.526  1.00 -6.98           H
ATOM   3770  C   LEU A 250       6.547-104.459  75.476  1.00 -6.98           C
ATOM   3771  O   LEU A 250       6.431-105.255  74.540  1.00 -6.98           O
ATOM   3772  CB  LEU A 250       8.795-103.865  76.365  1.00 -6.98           C
ATOM   3773 1HB  LEU A 250       9.252-104.188  75.429  1.00 -6.98           H
ATOM   3774 2HB  LEU A 250       8.473-102.834  76.234  1.00 -6.98           H
ATOM   3775  CG  LEU A 250       9.875-103.866  77.454  1.00 -6.98           C
ATOM   3776  HG  LEU A 250      10.225-104.887  77.602  1.00 -6.98           H
ATOM   3777  CD1 LEU A 250      11.045-103.022  76.976  1.00 -6.98           C
ATOM   3778 1HD1 LEU A 250      11.818-103.009  77.745  1.00 -6.98           H
ATOM   3779 2HD1 LEU A 250      10.716-101.998  76.790  1.00 -6.98           H
ATOM   3780 3HD1 LEU A 250      11.451-103.440  76.055  1.00 -6.98           H
ATOM   3781  CD2 LEU A 250       9.385-103.321  78.795  1.00 -6.98           C
ATOM   3782 1HD2 LEU A 250      10.196-103.370  79.524  1.00 -6.98           H
ATOM   3783 2HD2 LEU A 250       8.560-103.926  79.169  1.00 -6.98           H
ATOM   3784 3HD2 LEU A 250       9.070-102.283  78.690  1.00 -6.98           H
ATOM   3785  N   HIS A 251       5.844-103.338  75.560  1.00-16.94           N
ATOM   3786  H   HIS A 251       5.979-102.716  76.349  1.00-16.94           H
ATOM   3787  CA  HIS A 251       4.899-102.954  74.513  1.00-16.94           C
ATOM   3788  HA  HIS A 251       4.243-103.791  74.290  1.00-16.94           H
ATOM   3789  C   HIS A 251       5.667-102.562  73.259  1.00-16.94           C
ATOM   3790  O   HIS A 251       6.725-101.930  73.349  1.00-16.94           O
ATOM   3791  CB  HIS A 251       4.056-101.754  74.942  1.00-16.94           C
ATOM   3792 1HB  HIS A 251       4.717-100.964  75.289  1.00-16.94           H
ATOM   3793 2HB  HIS A 251       3.508-101.389  74.074  1.00-16.94           H
ATOM   3794  CG  HIS A 251       3.065-102.067  76.018  1.00-16.94           C
ATOM   3795  ND1 HIS A 251       1.904-102.769  75.769  1.00-16.94           N
ATOM   3796  CD2 HIS A 251       3.061-101.736  77.338  1.00-16.94           C
ATOM   3797  HD2 HIS A 251       3.843-101.174  77.829  1.00-16.94           H
ATOM   3798  CE1 HIS A 251       1.247-102.830  76.968  1.00-16.94           C
ATOM   3799  HE1 HIS A 251       0.292-103.317  77.109  1.00-16.94           H
ATOM   3800  NE2 HIS A 251       1.927-102.200  77.954  1.00-16.94           N
ATOM   3801  HE2 HIS A 251       1.643-102.089  78.923  1.00-16.94           H
ATOM   3802  N   CYS A 252       5.121-102.875  72.094  1.00 16.59           N
ATOM   3803  H   CYS A 252       4.245-103.378  72.062  1.00 16.59           H
ATOM   3804  CA  CYS A 252       5.738-102.497  70.825  1.00 16.59           C
ATOM   3805  HA  CYS A 252       6.390-101.641  70.978  1.00 16.59           H
ATOM   3806  C   CYS A 252       4.662-102.099  69.824  1.00 16.59           C
ATOM   3807  O   CYS A 252       3.495-102.455  69.992  1.00 16.59           O
ATOM   3808  CB  CYS A 252       6.560-103.666  70.281  1.00 16.59           C
ATOM   3809 1HB  CYS A 252       7.045-103.358  69.353  1.00 16.59           H
ATOM   3810 2HB  CYS A 252       7.332-103.912  71.011  1.00 16.59           H
ATOM   3811  SG  CYS A 252       5.578-105.151  69.967  1.00 16.59           S
ATOM   3812  HG  CYS A 252       4.730-104.597  69.092  1.00 16.59           H
ATOM   3813  N   SER A 253       5.047-101.396  68.770  1.00 17.02           N
ATOM   3814  H   SER A 253       6.018-101.109  68.668  1.00 17.02           H
ATOM   3815  CA  SER A 253       4.132-101.021  67.695  1.00 17.02           C
ATOM   3816  HA  SER A 253       3.383-101.796  67.534  1.00 17.02           H
ATOM   3817  C   SER A 253       4.999-100.876  66.457  1.00 17.02           C
ATOM   3818  O   SER A 253       6.223-100.806  66.580  1.00 17.02           O
ATOM   3819  CB  SER A 253       3.446 -99.687  67.996  1.00 17.02           C
ATOM   3820 1HB  SER A 253       2.768 -99.440  67.179  1.00 17.02           H
ATOM   3821 2HB  SER A 253       2.874 -99.773  68.920  1.00 17.02           H
ATOM   3822  OG  SER A 253       4.407 -98.655  68.133  1.00 17.02           O
ATOM   3823  HG  SER A 253       4.742 -98.660  69.035  1.00 17.02           H
ATOM   3824  N   VAL A 254       4.383-100.819  65.286  1.00 14.28           N
ATOM   3825  H   VAL A 254       3.379-100.888  65.236  1.00 14.28           H
ATOM   3826  CA  VAL A 254       5.101-100.590  64.035  1.00 14.28           C
ATOM   3827  HA  VAL A 254       6.100-100.211  64.246  1.00 14.28           H
ATOM   3828  C   VAL A 254       4.332 -99.552  63.247  1.00 14.28           C
ATOM   3829  O   VAL A 254       3.147 -99.310  63.520  1.00 14.28           O
ATOM   3830  CB  VAL A 254       5.223-101.863  63.154  1.00 14.28           C
ATOM   3831  HB  VAL A 254       5.749-101.589  62.242  1.00 14.28           H
ATOM   3832  CG1 VAL A 254       6.046-102.940  63.860  1.00 14.28           C
ATOM   3833 1HG1 VAL A 254       6.218-103.776  63.182  1.00 14.28           H
ATOM   3834 2HG1 VAL A 254       5.529-103.301  64.750  1.00 14.28           H
ATOM   3835 3HG1 VAL A 254       7.014-102.533  64.154  1.00 14.28           H
ATOM   3836  CG2 VAL A 254       3.842-102.409  62.751  1.00 14.28           C
ATOM   3837 1HG2 VAL A 254       3.979-103.239  62.059  1.00 14.28           H
ATOM   3838 2HG2 VAL A 254       3.258-101.646  62.238  1.00 14.28           H
ATOM   3839 3HG2 VAL A 254       3.299-102.756  63.631  1.00 14.28           H
ATOM   3840  N   ARG A 255       4.976 -98.975  62.245  1.00 -5.68           N
ATOM   3841  H   ARG A 255       5.962 -99.193  62.096  1.00 -5.68           H
ATOM   3842  CA  ARG A 255       4.331 -98.058  61.311  1.00 -5.68           C
ATOM   3843  HA  ARG A 255       3.247 -98.117  61.407  1.00 -5.68           H
ATOM   3844  C   ARG A 255       4.746 -98.581  59.949  1.00 -5.68           C
ATOM   3845  O   ARG A 255       5.884 -99.021  59.794  1.00 -5.68           O
ATOM   3846  CB  ARG A 255       4.800 -96.624  61.587  1.00 -5.68           C
ATOM   3847 1HB  ARG A 255       5.884 -96.577  61.476  1.00 -5.68           H
ATOM   3848 2HB  ARG A 255       4.339 -95.947  60.869  1.00 -5.68           H
ATOM   3849  CG  ARG A 255       4.427 -96.193  63.002  1.00 -5.68           C
ATOM   3850 1HG  ARG A 255       3.345 -96.269  63.115  1.00 -5.68           H
ATOM   3851 2HG  ARG A 255       4.890 -96.879  63.709  1.00 -5.68           H
ATOM   3852  CD  ARG A 255       4.856 -94.798  63.392  1.00 -5.68           C
ATOM   3853 1HD  ARG A 255       5.919 -94.667  63.190  1.00 -5.68           H
ATOM   3854 2HD  ARG A 255       4.284 -94.065  62.823  1.00 -5.68           H
ATOM   3855  NE  ARG A 255       4.585 -94.645  64.829  1.00 -5.68           N
ATOM   3856  HE  ARG A 255       3.661 -94.321  65.084  1.00 -5.68           H
ATOM   3857  CZ  ARG A 255       5.407 -94.960  65.820  1.00 -5.68           C
ATOM   3858  NH1 ARG A 255       4.944 -94.935  67.034  1.00 -5.68           N
ATOM   3859 1HH1 ARG A 255       3.972 -94.731  67.202  1.00 -5.68           H
ATOM   3860 2HH1 ARG A 255       5.561 -95.156  67.803  1.00 -5.68           H
ATOM   3861  NH2 ARG A 255       6.651 -95.330  65.655  1.00 -5.68           N
ATOM   3862 1HH2 ARG A 255       7.051 -95.358  64.723  1.00 -5.68           H
ATOM   3863 2HH2 ARG A 255       7.206 -95.616  66.446  1.00 -5.68           H
ATOM   3864  N   ARG A 256       3.838 -98.607  58.986  1.00 -7.50           N
ATOM   3865  H   ARG A 256       2.914 -98.220  59.155  1.00 -7.50           H
ATOM   3866  CA  ARG A 256       4.124 -99.156  57.654  1.00 -7.50           C
ATOM   3867  HA  ARG A 256       5.105 -99.631  57.635  1.00 -7.50           H
ATOM   3868  C   ARG A 256       4.112 -98.021  56.650  1.00 -7.50           C
ATOM   3869  O   ARG A 256       3.290 -97.111  56.775  1.00 -7.50           O
ATOM   3870  CB  ARG A 256       3.057-100.175  57.242  1.00 -7.50           C
ATOM   3871 1HB  ARG A 256       2.084 -99.687  57.289  1.00 -7.50           H
ATOM   3872 2HB  ARG A 256       3.241-100.458  56.205  1.00 -7.50           H
ATOM   3873  CG  ARG A 256       2.992-101.452  58.070  1.00 -7.50           C
ATOM   3874 1HG  ARG A 256       3.923-102.008  57.970  1.00 -7.50           H
ATOM   3875 2HG  ARG A 256       2.818-101.206  59.118  1.00 -7.50           H
ATOM   3876  CD  ARG A 256       1.836-102.287  57.550  1.00 -7.50           C
ATOM   3877 1HD  ARG A 256       0.936-101.672  57.591  1.00 -7.50           H
ATOM   3878 2HD  ARG A 256       2.025-102.540  56.505  1.00 -7.50           H
ATOM   3879  NE  ARG A 256       1.595-103.530  58.301  1.00 -7.50           N
ATOM   3880  HE  ARG A 256       2.381-103.946  58.770  1.00 -7.50           H
ATOM   3881  CZ  ARG A 256       0.433-104.165  58.388  1.00 -7.50           C
ATOM   3882  NH1 ARG A 256       0.357-105.278  59.055  1.00 -7.50           N
ATOM   3883 1HH1 ARG A 256       1.180-105.711  59.445  1.00 -7.50           H
ATOM   3884 2HH1 ARG A 256      -0.555-105.714  59.154  1.00 -7.50           H
ATOM   3885  NH2 ARG A 256      -0.666-103.722  57.839  1.00 -7.50           N
ATOM   3886 1HH2 ARG A 256      -0.646-102.895  57.269  1.00 -7.50           H
ATOM   3887 2HH2 ARG A 256      -1.541-104.216  57.996  1.00 -7.50           H
ATOM   3888  N   ILE A 257       5.013 -98.066  55.682  1.00-16.21           N
ATOM   3889  H   ILE A 257       5.674 -98.829  55.647  1.00-16.21           H
ATOM   3890  CA  ILE A 257       5.096 -97.057  54.629  1.00-16.21           C
ATOM   3891  HA  ILE A 257       4.212 -96.421  54.654  1.00-16.21           H
ATOM   3892  C   ILE A 257       5.126 -97.765  53.281  1.00-16.21           C
ATOM   3893  O   ILE A 257       5.412 -98.964  53.204  1.00-16.21           O
ATOM   3894  CB  ILE A 257       6.358 -96.146  54.795  1.00-16.21           C
ATOM   3895  HB  ILE A 257       6.388 -95.449  53.956  1.00-16.21           H
ATOM   3896  CG1 ILE A 257       7.662 -96.975  54.782  1.00-16.21           C
ATOM   3897 1HG1 ILE A 257       7.623 -97.697  55.595  1.00-16.21           H
ATOM   3898 2HG1 ILE A 257       7.708 -97.526  53.843  1.00-16.21           H
ATOM   3899  CG2 ILE A 257       6.230 -95.313  56.078  1.00-16.21           C
ATOM   3900 1HG2 ILE A 257       6.972 -94.518  56.060  1.00-16.21           H
ATOM   3901 2HG2 ILE A 257       6.383 -95.937  56.961  1.00-16.21           H
ATOM   3902 3HG2 ILE A 257       5.243 -94.850  56.124  1.00-16.21           H
ATOM   3903  CD1 ILE A 257       8.974 -96.200  54.925  1.00-16.21           C
ATOM   3904 1HD1 ILE A 257       9.807 -96.857  54.671  1.00-16.21           H
ATOM   3905 2HD1 ILE A 257       9.097 -95.859  55.952  1.00-16.21           H
ATOM   3906 3HD1 ILE A 257       8.982 -95.342  54.254  1.00-16.21           H
ATOM   3907  N   VAL A 258       4.879 -96.995  52.234  1.00  6.17           N
ATOM   3908  H   VAL A 258       4.631 -96.028  52.382  1.00  6.17           H
ATOM   3909  CA  VAL A 258       5.048 -97.417  50.847  1.00  6.17           C
ATOM   3910  HA  VAL A 258       5.536 -98.389  50.790  1.00  6.17           H
ATOM   3911  C   VAL A 258       5.985 -96.356  50.288  1.00  6.17           C
ATOM   3912  O   VAL A 258       6.209 -95.335  50.954  1.00  6.17           O
ATOM   3913  CB  VAL A 258       3.707 -97.481  50.059  1.00  6.17           C
ATOM   3914  HB  VAL A 258       3.933 -97.725  49.022  1.00  6.17           H
ATOM   3915  CG1 VAL A 258       2.813 -98.584  50.624  1.00  6.17           C
ATOM   3916 1HG1 VAL A 258       1.945 -98.707  49.975  1.00  6.17           H
ATOM   3917 2HG1 VAL A 258       2.478 -98.331  51.630  1.00  6.17           H
ATOM   3918 3HG1 VAL A 258       3.361 -99.526  50.654  1.00  6.17           H
ATOM   3919  CG2 VAL A 258       2.957 -96.142  50.085  1.00  6.17           C
ATOM   3920 1HG2 VAL A 258       2.056 -96.229  49.475  1.00  6.17           H
ATOM   3921 2HG2 VAL A 258       3.577 -95.356  49.657  1.00  6.17           H
ATOM   3922 3HG2 VAL A 258       2.668 -95.879  51.102  1.00  6.17           H
ATOM   3923  N   ARG A 259       6.548 -96.567  49.111  1.00  7.99           N
ATOM   3924  H   ARG A 259       6.309 -97.415  48.595  1.00  7.99           H
ATOM   3925  CA  ARG A 259       7.527 -95.643  48.529  1.00  7.99           C
ATOM   3926  HA  ARG A 259       7.434 -94.656  48.983  1.00  7.99           H
ATOM   3927  C   ARG A 259       7.279 -95.479  47.034  1.00  7.99           C
ATOM   3928  O   ARG A 259       6.422 -96.150  46.457  1.00  7.99           O
ATOM   3929  CB  ARG A 259       8.942 -96.179  48.808  1.00  7.99           C
ATOM   3930 1HB  ARG A 259       9.679 -95.498  48.386  1.00  7.99           H
ATOM   3931 2HB  ARG A 259       9.093 -96.224  49.884  1.00  7.99           H
ATOM   3932  CG  ARG A 259       9.161 -97.569  48.250  1.00  7.99           C
ATOM   3933 1HG  ARG A 259       8.490 -98.250  48.762  1.00  7.99           H
ATOM   3934 2HG  ARG A 259       8.915 -97.564  47.189  1.00  7.99           H
ATOM   3935  CD  ARG A 259      10.546 -98.132  48.392  1.00  7.99           C
ATOM   3936 1HD  ARG A 259      11.262 -97.457  47.922  1.00  7.99           H
ATOM   3937 2HD  ARG A 259      10.795 -98.272  49.445  1.00  7.99           H
ATOM   3938  NE  ARG A 259      10.517 -99.424  47.695  1.00  7.99           N
ATOM   3939  HE  ARG A 259       9.628 -99.919  47.687  1.00  7.99           H
ATOM   3940  CZ  ARG A 259      11.512 -99.997  47.039  1.00  7.99           C
ATOM   3941  NH1 ARG A 259      11.246-101.073  46.360  1.00  7.99           N
ATOM   3942 1HH1 ARG A 259      10.296-101.424  46.323  1.00  7.99           H
ATOM   3943 2HH1 ARG A 259      11.979-101.555  45.854  1.00  7.99           H
ATOM   3944  NH2 ARG A 259      12.730 -99.525  47.011  1.00  7.99           N
ATOM   3945 1HH2 ARG A 259      12.956 -98.684  47.518  1.00  7.99           H
ATOM   3946 2HH2 ARG A 259      13.439 -99.990  46.464  1.00  7.99           H
ATOM   3947  N   GLY A 260       8.037 -94.605  46.396  1.00 43.56           N
ATOM   3948  H   GLY A 260       8.684 -94.020  46.920  1.00 43.56           H
ATOM   3949  CA  GLY A 260       8.014 -94.496  44.944  1.00 43.56           C
ATOM   3950 1HA  GLY A 260       7.789 -95.476  44.528  1.00 43.56           H
ATOM   3951 2HA  GLY A 260       7.221 -93.809  44.655  1.00 43.56           H
ATOM   3952  C   GLY A 260       9.312 -94.005  44.331  1.00 43.56           C
ATOM   3953  O   GLY A 260       9.276 -93.013  43.599  1.00 43.56           O
ATOM   3954  N   PRO A 261      10.481 -94.597  44.645  1.00 18.03           N
ATOM   3955  CA  PRO A 261      11.707 -93.853  44.323  1.00 18.03           C
ATOM   3956  HA  PRO A 261      11.640 -92.838  44.711  1.00 18.03           H
ATOM   3957  C   PRO A 261      12.058 -93.781  42.844  1.00 18.03           C
ATOM   3958  O   PRO A 261      12.689 -92.825  42.392  1.00 18.03           O
ATOM   3959  CB  PRO A 261      12.778 -94.629  45.091  1.00 18.03           C
ATOM   3960 1HB  PRO A 261      13.739 -94.571  44.583  1.00 18.03           H
ATOM   3961 2HB  PRO A 261      12.859 -94.249  46.109  1.00 18.03           H
ATOM   3962  CG  PRO A 261      12.271 -96.017  45.111  1.00 18.03           C
ATOM   3963 1HG  PRO A 261      12.444 -96.497  44.147  1.00 18.03           H
ATOM   3964 2HG  PRO A 261      12.735 -96.593  45.909  1.00 18.03           H
ATOM   3965  CD  PRO A 261      10.802 -95.849  45.357  1.00 18.03           C
ATOM   3966 1HD  PRO A 261      10.239 -96.691  44.952  1.00 18.03           H
ATOM   3967 2HD  PRO A 261      10.615 -95.727  46.422  1.00 18.03           H
ATOM   3968  N   GLU A 262      11.653 -94.795  42.097  1.00  8.01           N
ATOM   3969  H   GLU A 262      11.194 -95.567  42.552  1.00  8.01           H
ATOM   3970  CA  GLU A 262      11.906 -94.879  40.660  1.00  8.01           C
ATOM   3971  HA  GLU A 262      12.187 -93.902  40.270  1.00  8.01           H
ATOM   3972  C   GLU A 262      10.674 -95.339  39.897  1.00  8.01           C
ATOM   3973  O   GLU A 262      10.572 -95.146  38.693  1.00  8.01           O
ATOM   3974  CB  GLU A 262      13.054 -95.850  40.399  1.00  8.01           C
ATOM   3975 1HB  GLU A 262      12.910 -96.746  41.001  1.00  8.01           H
ATOM   3976 2HB  GLU A 262      13.025 -96.136  39.351  1.00  8.01           H
ATOM   3977  CG  GLU A 262      14.414 -95.248  40.700  1.00  8.01           C
ATOM   3978 1HG  GLU A 262      14.511 -94.301  40.166  1.00  8.01           H
ATOM   3979 2HG  GLU A 262      14.482 -95.056  41.770  1.00  8.01           H
ATOM   3980  CD  GLU A 262      15.546 -96.155  40.285  1.00  8.01           C
ATOM   3981  OE1 GLU A 262      15.690 -96.429  39.069  1.00  8.01           O
ATOM   3982  OE2 GLU A 262      16.308 -96.621  41.166  1.00  8.01           O
ATOM   3983  N   GLU A 263       9.728 -95.919  40.617  1.00 21.67           N
ATOM   3984  H   GLU A 263       9.846 -96.057  41.608  1.00 21.67           H
ATOM   3985  CA  GLU A 263       8.460 -96.380  40.077  1.00 21.67           C
ATOM   3986  HA  GLU A 263       8.112 -95.743  39.265  1.00 21.67           H
ATOM   3987  C   GLU A 263       7.581 -96.278  41.321  1.00 21.67           C
ATOM   3988  O   GLU A 263       8.074 -96.610  42.406  1.00 21.67           O
ATOM   3989  CB  GLU A 263       8.579 -97.843  39.635  1.00 21.67           C
ATOM   3990 1HB  GLU A 263       9.385 -97.942  38.908  1.00 21.67           H
ATOM   3991 2HB  GLU A 263       8.833 -98.436  40.513  1.00 21.67           H
ATOM   3992  CG  GLU A 263       7.304 -98.386  39.033  1.00 21.67           C
ATOM   3993 1HG  GLU A 263       6.472 -98.119  39.680  1.00 21.67           H
ATOM   3994 2HG  GLU A 263       7.145 -97.924  38.059  1.00 21.67           H
ATOM   3995  CD  GLU A 263       7.315 -99.899  38.895  1.00 21.67           C
ATOM   3996  OE1 GLU A 263       7.552-100.602  39.908  1.00 21.67           O
ATOM   3997  OE2 GLU A 263       6.990-100.417  37.799  1.00 21.67           O
ATOM   3998  N   PRO A 264       6.353 -95.739  41.228  1.00  5.20           N
ATOM   3999  CA  PRO A 264       5.508 -95.833  42.426  1.00  5.20           C
ATOM   4000  HA  PRO A 264       5.990 -95.347  43.269  1.00  5.20           H
ATOM   4001  C   PRO A 264       5.143 -97.272  42.775  1.00  5.20           C
ATOM   4002  O   PRO A 264       4.878 -98.090  41.888  1.00  5.20           O
ATOM   4003  CB  PRO A 264       4.246 -95.067  42.018  1.00  5.20           C
ATOM   4004 1HB  PRO A 264       3.488 -95.758  41.653  1.00  5.20           H
ATOM   4005 2HB  PRO A 264       3.858 -94.486  42.854  1.00  5.20           H
ATOM   4006  CG  PRO A 264       4.696 -94.184  40.912  1.00  5.20           C
ATOM   4007 1HG  PRO A 264       3.855 -93.874  40.294  1.00  5.20           H
ATOM   4008 2HG  PRO A 264       5.225 -93.319  41.313  1.00  5.20           H
ATOM   4009  CD  PRO A 264       5.637 -95.052  40.141  1.00  5.20           C
ATOM   4010 1HD  PRO A 264       5.091 -95.767  39.524  1.00  5.20           H
ATOM   4011 2HD  PRO A 264       6.313 -94.446  39.539  1.00  5.20           H
ATOM   4012  N   GLU A 265       5.098 -97.592  44.058  1.00 17.33           N
ATOM   4013  H   GLU A 265       5.384 -96.928  44.765  1.00 17.33           H
ATOM   4014  CA  GLU A 265       4.620 -98.904  44.487  1.00 17.33           C
ATOM   4015  HA  GLU A 265       5.029 -99.676  43.833  1.00 17.33           H
ATOM   4016  C   GLU A 265       3.099 -98.991  44.432  1.00 17.33           C
ATOM   4017  O   GLU A 265       2.394 -97.991  44.288  1.00 17.33           O
ATOM   4018  CB  GLU A 265       5.075 -99.202  45.913  1.00 17.33           C
ATOM   4019 1HB  GLU A 265       4.802 -98.363  46.553  1.00 17.33           H
ATOM   4020 2HB  GLU A 265       4.561-100.093  46.272  1.00 17.33           H
ATOM   4021  CG  GLU A 265       6.557 -99.469  46.016  1.00 17.33           C
ATOM   4022 1HG  GLU A 265       6.818-100.271  45.325  1.00 17.33           H
ATOM   4023 2HG  GLU A 265       7.114 -98.574  45.740  1.00 17.33           H
ATOM   4024  CD  GLU A 265       6.936 -99.888  47.416  1.00 17.33           C
ATOM   4025  OE1 GLU A 265       6.291 -99.440  48.392  1.00 17.33           O
ATOM   4026  OE2 GLU A 265       7.902-100.662  47.575  1.00 17.33           O
ATOM   4027  N   TYR A 266       2.634-100.222  44.578  1.00  2.37           N
ATOM   4028  H   TYR A 266       3.298-100.969  44.701  1.00  2.37           H
ATOM   4029  CA  TYR A 266       1.226-100.599  44.579  1.00  2.37           C
ATOM   4030  HA  TYR A 266       0.851-100.519  43.560  1.00  2.37           H
ATOM   4031  C   TYR A 266       0.325 -99.782  45.500  1.00  2.37           C
ATOM   4032  O   TYR A 266       0.750 -99.268  46.540  1.00  2.37           O
ATOM   4033  CB  TYR A 266       1.150-102.058  45.040  1.00  2.37           C
ATOM   4034 1HB  TYR A 266       1.331-102.087  46.115  1.00  2.37           H
ATOM   4035 2HB  TYR A 266       0.150-102.445  44.848  1.00  2.37           H
ATOM   4036  CG  TYR A 266       2.182-102.945  44.368  1.00  2.37           C
ATOM   4037  CD1 TYR A 266       3.434-103.198  44.979  1.00  2.37           C
ATOM   4038  HD1 TYR A 266       3.648-102.799  45.963  1.00  2.37           H
ATOM   4039  CD2 TYR A 266       1.922-103.528  43.114  1.00  2.37           C
ATOM   4040  HD2 TYR A 266       0.960-103.382  42.643  1.00  2.37           H
ATOM   4041  CE1 TYR A 266       4.431-103.956  44.307  1.00  2.37           C
ATOM   4042  HE1 TYR A 266       5.395-104.113  44.766  1.00  2.37           H
ATOM   4043  CE2 TYR A 266       2.913-104.301  42.450  1.00  2.37           C
ATOM   4044  HE2 TYR A 266       2.707-104.735  41.483  1.00  2.37           H
ATOM   4045  CZ  TYR A 266       4.160-104.491  43.045  1.00  2.37           C
ATOM   4046  OH  TYR A 266       5.106-105.213  42.364  1.00  2.37           O
ATOM   4047  HH  TYR A 266       5.966-105.228  42.812  1.00  2.37           H
ATOM   4048  N   GLU A 267      -0.958 -99.750  45.177  1.00 -4.80           N
ATOM   4049  H   GLU A 267      -1.280-100.203  44.329  1.00 -4.80           H
ATOM   4050  CA  GLU A 267      -1.937 -99.181  46.093  1.00 -4.80           C
ATOM   4051  HA  GLU A 267      -1.553 -98.247  46.501  1.00 -4.80           H
ATOM   4052  C   GLU A 267      -2.145-100.158  47.245  1.00 -4.80           C
ATOM   4053  O   GLU A 267      -1.858-101.358  47.146  1.00 -4.80           O
ATOM   4054  CB  GLU A 267      -3.259 -98.893  45.388  1.00 -4.80           C
ATOM   4055 1HB  GLU A 267      -3.604 -99.801  44.895  1.00 -4.80           H
ATOM   4056 2HB  GLU A 267      -3.994 -98.598  46.136  1.00 -4.80           H
ATOM   4057  CG  GLU A 267      -3.148 -97.781  44.376  1.00 -4.80           C
ATOM   4058 1HG  GLU A 267      -2.682 -96.919  44.855  1.00 -4.80           H
ATOM   4059 2HG  GLU A 267      -2.514 -98.107  43.551  1.00 -4.80           H
ATOM   4060  CD  GLU A 267      -4.506 -97.368  43.831  1.00 -4.80           C
ATOM   4061  OE1 GLU A 267      -5.331 -98.245  43.483  1.00 -4.80           O
ATOM   4062  OE2 GLU A 267      -4.772 -96.151  43.713  1.00 -4.80           O
ATOM   4063  N   THR A 268      -2.641 -99.627  48.348  1.00 22.62           N
ATOM   4064  H   THR A 268      -2.887 -98.646  48.351  1.00 22.62           H
ATOM   4065  CA  THR A 268      -2.893-100.359  49.584  1.00 22.62           C
ATOM   4066  HA  THR A 268      -2.975-101.432  49.414  1.00 22.62           H
ATOM   4067  C   THR A 268      -4.244 -99.774  49.982  1.00 22.62           C
ATOM   4068  O   THR A 268      -4.643 -98.777  49.374  1.00 22.62           O
ATOM   4069  CB  THR A 268      -1.796-100.050  50.640  1.00 22.62           C
ATOM   4070  HB  THR A 268      -2.071-100.495  51.594  1.00 22.62           H
ATOM   4071  OG1 THR A 268      -1.667 -98.633  50.796  1.00 22.62           O
ATOM   4072  HG1 THR A 268      -1.246 -98.285  49.990  1.00 22.62           H
ATOM   4073  CG2 THR A 268      -0.437-100.582  50.230  1.00 22.62           C
ATOM   4074 1HG2 THR A 268       0.285-100.370  51.018  1.00 22.62           H
ATOM   4075 2HG2 THR A 268      -0.104-100.110  49.305  1.00 22.62           H
ATOM   4076 3HG2 THR A 268      -0.491-101.658  50.078  1.00 22.62           H
ATOM   4077  N   PRO A 269      -4.954-100.315  50.992  1.00  6.33           N
ATOM   4078  CA  PRO A 269      -6.259 -99.687  51.251  1.00  6.33           C
ATOM   4079  HA  PRO A 269      -6.801 -99.553  50.316  1.00  6.33           H
ATOM   4080  C   PRO A 269      -6.220 -98.347  51.990  1.00  6.33           C
ATOM   4081  O   PRO A 269      -7.264 -97.811  52.362  1.00  6.33           O
ATOM   4082  CB  PRO A 269      -6.969-100.746  52.095  1.00  6.33           C
ATOM   4083 1HB  PRO A 269      -7.726-100.298  52.735  1.00  6.33           H
ATOM   4084 2HB  PRO A 269      -7.418-101.504  51.454  1.00  6.33           H
ATOM   4085  CG  PRO A 269      -5.879-101.338  52.890  1.00  6.33           C
ATOM   4086 1HG  PRO A 269      -5.609-100.671  53.709  1.00  6.33           H
ATOM   4087 2HG  PRO A 269      -6.165-102.318  53.273  1.00  6.33           H
ATOM   4088  CD  PRO A 269      -4.740-101.456  51.906  1.00  6.33           C
ATOM   4089 1HD  PRO A 269      -3.785-101.378  52.426  1.00  6.33           H
ATOM   4090 2HD  PRO A 269      -4.804-102.395  51.356  1.00  6.33           H
ATOM   4091  N   ALA A 270      -5.036 -97.792  52.223  1.00 16.19           N
ATOM   4092  H   ALA A 270      -4.204 -98.228  51.859  1.00 16.19           H
ATOM   4093  CA  ALA A 270      -4.901 -96.542  52.966  1.00 16.19           C
ATOM   4094  HA  ALA A 270      -5.245 -96.746  53.981  1.00 16.19           H
ATOM   4095  C   ALA A 270      -5.768 -95.369  52.458  1.00 16.19           C
ATOM   4096  O   ALA A 270      -6.477 -94.775  53.284  1.00 16.19           O
ATOM   4097  CB  ALA A 270      -3.413 -96.148  53.053  1.00 16.19           C
ATOM   4098 1HB  ALA A 270      -2.850 -96.935  53.558  1.00 16.19           H
ATOM   4099 2HB  ALA A 270      -3.310 -95.220  53.617  1.00 16.19           H
ATOM   4100 3HB  ALA A 270      -3.001 -96.002  52.053  1.00 16.19           H
ATOM   4101  N   PRO A 271      -5.768 -95.038  51.144  1.00 -2.01           N
ATOM   4102  CA  PRO A 271      -6.676 -93.928  50.825  1.00 -2.01           C
ATOM   4103  HA  PRO A 271      -6.483 -93.089  51.490  1.00 -2.01           H
ATOM   4104  C   PRO A 271      -8.162 -94.267  50.888  1.00 -2.01           C
ATOM   4105  O   PRO A 271      -8.965 -93.396  51.211  1.00 -2.01           O
ATOM   4106  CB  PRO A 271      -6.268 -93.552  49.398  1.00 -2.01           C
ATOM   4107 1HB  PRO A 271      -7.112 -93.138  48.844  1.00 -2.01           H
ATOM   4108 2HB  PRO A 271      -5.442 -92.842  49.420  1.00 -2.01           H
ATOM   4109  CG  PRO A 271      -5.815 -94.825  48.808  1.00 -2.01           C
ATOM   4110 1HG  PRO A 271      -6.672 -95.439  48.528  1.00 -2.01           H
ATOM   4111 2HG  PRO A 271      -5.175 -94.652  47.944  1.00 -2.01           H
ATOM   4112  CD  PRO A 271      -5.045 -95.471  49.929  1.00 -2.01           C
ATOM   4113 1HD  PRO A 271      -5.069 -96.550  49.825  1.00 -2.01           H
ATOM   4114 2HD  PRO A 271      -4.017 -95.105  49.949  1.00 -2.01           H
ATOM   4115  N   GLU A 272      -8.531 -95.519  50.644  1.00 -6.84           N
ATOM   4116  H   GLU A 272      -7.836 -96.214  50.415  1.00 -6.84           H
ATOM   4117  CA  GLU A 272      -9.937 -95.924  50.668  1.00 -6.84           C
ATOM   4118  HA  GLU A 272     -10.516 -95.310  49.976  1.00 -6.84           H
ATOM   4119  C   GLU A 272     -10.457 -95.747  52.086  1.00 -6.84           C
ATOM   4120  O   GLU A 272     -11.505 -95.170  52.355  1.00 -6.84           O
ATOM   4121  CB  GLU A 272     -10.087 -97.415  50.336  1.00 -6.84           C
ATOM   4122 1HB  GLU A 272      -9.567 -97.985  51.104  1.00 -6.84           H
ATOM   4123 2HB  GLU A 272     -11.144 -97.671  50.397  1.00 -6.84           H
ATOM   4124  CG  GLU A 272      -9.541 -97.899  49.007  1.00 -6.84           C
ATOM   4125 1HG  GLU A 272     -10.123 -97.465  48.194  1.00 -6.84           H
ATOM   4126 2HG  GLU A 272      -8.500 -97.588  48.909  1.00 -6.84           H
ATOM   4127  CD  GLU A 272      -9.607 -99.420  48.944  1.00 -6.84           C
ATOM   4128  OE1 GLU A 272     -10.689 -99.988  49.217  1.00 -6.84           O
ATOM   4129  OE2 GLU A 272      -8.569-100.074  48.724  1.00 -6.84           O
ATOM   4130  N   LYS A 273      -9.672 -96.251  53.025  1.00  8.78           N
ATOM   4131  H   LYS A 273      -8.805 -96.711  52.752  1.00  8.78           H
ATOM   4132  CA  LYS A 273     -10.060 -96.229  54.427  1.00  8.78           C
ATOM   4133  HA  LYS A 273     -11.122 -96.468  54.482  1.00  8.78           H
ATOM   4134  C   LYS A 273      -9.921 -94.837  55.031  1.00  8.78           C
ATOM   4135  O   LYS A 273     -10.652 -94.506  55.955  1.00  8.78           O
ATOM   4136  CB  LYS A 273      -9.312 -97.344  55.163  1.00  8.78           C
ATOM   4137 1HB  LYS A 273      -8.240 -97.253  54.985  1.00  8.78           H
ATOM   4138 2HB  LYS A 273      -9.506 -97.247  56.226  1.00  8.78           H
ATOM   4139  CG  LYS A 273      -9.825 -98.723  54.681  1.00  8.78           C
ATOM   4140 1HG  LYS A 273     -10.903 -98.746  54.829  1.00  8.78           H
ATOM   4141 2HG  LYS A 273      -9.630 -98.821  53.613  1.00  8.78           H
ATOM   4142  CD  LYS A 273      -9.221 -99.941  55.380  1.00  8.78           C
ATOM   4143 1HD  LYS A 273      -8.140 -99.930  55.238  1.00  8.78           H
ATOM   4144 2HD  LYS A 273      -9.432 -99.898  56.445  1.00  8.78           H
ATOM   4145  CE  LYS A 273      -9.786-101.262  54.819  1.00  8.78           C
ATOM   4146 1HE  LYS A 273      -9.552-101.315  53.754  1.00  8.78           H
ATOM   4147 2HE  LYS A 273      -9.274-102.092  55.312  1.00  8.78           H
ATOM   4148  NZ  LYS A 273     -11.274-101.458  54.989  1.00  8.78           N
ATOM   4149 1HZ  LYS A 273     -11.547-102.345  54.579  1.00  8.78           H
ATOM   4150 2HZ  LYS A 273     -11.783-100.723  54.514  1.00  8.78           H
ATOM   4151 3HZ  LYS A 273     -11.524-101.475  55.968  1.00  8.78           H
ATOM   4152  N   LYS A 274      -9.095 -93.975  54.451  1.00-10.03           N
ATOM   4153  H   LYS A 274      -8.477 -94.298  53.713  1.00-10.03           H
ATOM   4154  CA  LYS A 274      -9.101 -92.548  54.806  1.00-10.03           C
ATOM   4155  HA  LYS A 274      -9.085 -92.454  55.891  1.00-10.03           H
ATOM   4156  C   LYS A 274     -10.390 -91.885  54.325  1.00-10.03           C
ATOM   4157  O   LYS A 274     -10.971 -91.100  55.067  1.00-10.03           O
ATOM   4158  CB  LYS A 274      -7.862 -91.847  54.226  1.00-10.03           C
ATOM   4159 1HB  LYS A 274      -6.985 -92.256  54.724  1.00-10.03           H
ATOM   4160 2HB  LYS A 274      -7.794 -92.097  53.170  1.00-10.03           H
ATOM   4161  CG  LYS A 274      -7.811 -90.314  54.334  1.00-10.03           C
ATOM   4162 1HG  LYS A 274      -6.882 -89.975  53.877  1.00-10.03           H
ATOM   4163 2HG  LYS A 274      -8.638 -89.896  53.761  1.00-10.03           H
ATOM   4164  CD  LYS A 274      -7.886 -89.745  55.749  1.00-10.03           C
ATOM   4165 1HD  LYS A 274      -8.857 -89.982  56.183  1.00-10.03           H
ATOM   4166 2HD  LYS A 274      -7.095 -90.167  56.369  1.00-10.03           H
ATOM   4167  CE  LYS A 274      -7.724 -88.234  55.676  1.00-10.03           C
ATOM   4168 1HE  LYS A 274      -6.674 -87.997  55.494  1.00-10.03           H
ATOM   4169 2HE  LYS A 274      -8.308 -87.862  54.832  1.00-10.03           H
ATOM   4170  NZ  LYS A 274      -8.200 -87.537  56.906  1.00-10.03           N
ATOM   4171 1HZ  LYS A 274      -7.983 -86.552  56.845  1.00-10.03           H
ATOM   4172 2HZ  LYS A 274      -7.767 -87.934  57.728  1.00-10.03           H
ATOM   4173 3HZ  LYS A 274      -9.208 -87.647  56.979  1.00-10.03           H
ATOM   4174  N   MET A 275     -10.880 -92.214  53.138  1.00 -7.09           N
ATOM   4175  H   MET A 275     -10.382 -92.855  52.528  1.00 -7.09           H
ATOM   4176  CA  MET A 275     -12.162 -91.658  52.703  1.00 -7.09           C
ATOM   4177  HA  MET A 275     -12.117 -90.572  52.773  1.00 -7.09           H
ATOM   4178  C   MET A 275     -13.287 -92.132  53.616  1.00 -7.09           C
ATOM   4179  O   MET A 275     -14.114 -91.328  54.043  1.00 -7.09           O
ATOM   4180  CB  MET A 275     -12.491 -92.047  51.261  1.00 -7.09           C
ATOM   4181 1HB  MET A 275     -12.400 -93.125  51.149  1.00 -7.09           H
ATOM   4182 2HB  MET A 275     -13.526 -91.771  51.073  1.00 -7.09           H
ATOM   4183  CG  MET A 275     -11.622 -91.367  50.219  1.00 -7.09           C
ATOM   4184 1HG  MET A 275     -11.748 -90.288  50.298  1.00 -7.09           H
ATOM   4185 2HG  MET A 275     -10.578 -91.615  50.406  1.00 -7.09           H
ATOM   4186  SD  MET A 275     -12.051 -91.891  48.549  1.00 -7.09           S
ATOM   4187  CE  MET A 275     -13.740 -91.243  48.290  1.00 -7.09           C
ATOM   4188 1HE  MET A 275     -14.073 -91.493  47.281  1.00 -7.09           H
ATOM   4189 2HE  MET A 275     -13.749 -90.162  48.419  1.00 -7.09           H
ATOM   4190 3HE  MET A 275     -14.423 -91.702  49.007  1.00 -7.09           H
ATOM   4191  N   LEU A 276     -13.263 -93.404  53.995  1.00  7.19           N
ATOM   4192  H   LEU A 276     -12.568 -94.032  53.604  1.00  7.19           H
ATOM   4193  CA  LEU A 276     -14.264 -93.930  54.924  1.00  7.19           C
ATOM   4194  HA  LEU A 276     -15.252 -93.698  54.522  1.00  7.19           H
ATOM   4195  C   LEU A 276     -14.188 -93.280  56.303  1.00  7.19           C
ATOM   4196  O   LEU A 276     -15.223 -93.007  56.894  1.00  7.19           O
ATOM   4197  CB  LEU A 276     -14.144 -95.453  55.059  1.00  7.19           C
ATOM   4198 1HB  LEU A 276     -13.131 -95.685  55.385  1.00  7.19           H
ATOM   4199 2HB  LEU A 276     -14.826 -95.772  55.847  1.00  7.19           H
ATOM   4200  CG  LEU A 276     -14.456 -96.291  53.806  1.00  7.19           C
ATOM   4201  HG  LEU A 276     -13.823 -95.949  52.992  1.00  7.19           H
ATOM   4202  CD1 LEU A 276     -14.127 -97.755  54.079  1.00  7.19           C
ATOM   4203 1HD1 LEU A 276     -14.299 -98.343  53.177  1.00  7.19           H
ATOM   4204 2HD1 LEU A 276     -14.760 -98.141  54.880  1.00  7.19           H
ATOM   4205 3HD1 LEU A 276     -13.083 -97.854  54.365  1.00  7.19           H
ATOM   4206  CD2 LEU A 276     -15.911 -96.174  53.349  1.00  7.19           C
ATOM   4207 1HD2 LEU A 276     -16.061 -96.781  52.457  1.00  7.19           H
ATOM   4208 2HD2 LEU A 276     -16.145 -95.140  53.090  1.00  7.19           H
ATOM   4209 3HD2 LEU A 276     -16.586 -96.511  54.136  1.00  7.19           H
ATOM   4210  N   LEU A 277     -12.995 -92.961  56.794  1.00  3.40           N
ATOM   4211  H   LEU A 277     -12.163 -93.234  56.282  1.00  3.40           H
ATOM   4212  CA  LEU A 277     -12.845 -92.229  58.060  1.00  3.40           C
ATOM   4213  HA  LEU A 277     -13.360 -92.763  58.857  1.00  3.40           H
ATOM   4214  C   LEU A 277     -13.410 -90.821  57.982  1.00  3.40           C
ATOM   4215  O   LEU A 277     -13.897 -90.268  58.967  1.00  3.40           O
ATOM   4216  CB  LEU A 277     -11.369 -92.048  58.427  1.00  3.40           C
ATOM   4217 1HB  LEU A 277     -10.834 -91.783  57.518  1.00  3.40           H
ATOM   4218 2HB  LEU A 277     -11.309 -91.188  59.090  1.00  3.40           H
ATOM   4219  CG  LEU A 277     -10.600 -93.173  59.118  1.00  3.40           C
ATOM   4220  HG  LEU A 277     -10.686 -94.076  58.522  1.00  3.40           H
ATOM   4221  CD1 LEU A 277      -9.128 -92.772  59.198  1.00  3.40           C
ATOM   4222 1HD1 LEU A 277      -8.561 -93.553  59.699  1.00  3.40           H
ATOM   4223 2HD1 LEU A 277      -9.022 -91.840  59.755  1.00  3.40           H
ATOM   4224 3HD1 LEU A 277      -8.727 -92.642  58.192  1.00  3.40           H
ATOM   4225  CD2 LEU A 277     -11.141 -93.453  60.517  1.00  3.40           C
ATOM   4226 1HD2 LEU A 277     -10.526 -94.203  61.011  1.00  3.40           H
ATOM   4227 2HD2 LEU A 277     -12.159 -93.838  60.449  1.00  3.40           H
ATOM   4228 3HD2 LEU A 277     -11.138 -92.541  61.116  1.00  3.40           H
ATOM   4229  N   ASP A 278     -13.275 -90.207  56.822  1.00 -0.94           N
ATOM   4230  H   ASP A 278     -12.828 -90.696  56.052  1.00 -0.94           H
ATOM   4231  CA  ASP A 278     -13.704 -88.826  56.619  1.00 -0.94           C
ATOM   4232  HA  ASP A 278     -13.453 -88.225  57.492  1.00 -0.94           H
ATOM   4233  C   ASP A 278     -15.204 -88.710  56.377  1.00 -0.94           C
ATOM   4234  O   ASP A 278     -15.789 -87.632  56.545  1.00 -0.94           O
ATOM   4235  CB  ASP A 278     -12.987 -88.258  55.399  1.00 -0.94           C
ATOM   4236 1HB  ASP A 278     -13.060 -88.969  54.580  1.00 -0.94           H
ATOM   4237 2HB  ASP A 278     -13.484 -87.337  55.112  1.00 -0.94           H
ATOM   4238  CG  ASP A 278     -11.532 -87.940  55.658  1.00 -0.94           C
ATOM   4239  OD1 ASP A 278     -11.116 -87.781  56.834  1.00 -0.94           O
ATOM   4240  OD2 ASP A 278     -10.784 -87.760  54.673  1.00 -0.94           O
ATOM   4241  N   ASP A 279     -15.792 -89.828  55.968  1.00 43.92           N
ATOM   4242  H   ASP A 279     -15.219 -90.662  55.888  1.00 43.92           H
ATOM   4243  CA  ASP A 279     -17.197 -89.961  55.552  1.00 43.92           C
ATOM   4244  HA  ASP A 279     -17.349 -91.008  55.290  1.00 43.92           H
ATOM   4245  C   ASP A 279     -17.475 -89.145  54.298  1.00 43.92           C
ATOM   4246  O   ASP A 279     -18.609 -88.748  54.042  1.00 43.92           O
ATOM   4247  CB  ASP A 279     -18.187 -89.573  56.670  1.00 43.92           C
ATOM   4248 1HB  ASP A 279     -17.623 -89.407  57.586  1.00 43.92           H
ATOM   4249 2HB  ASP A 279     -18.687 -88.635  56.435  1.00 43.92           H
ATOM   4250  CG  ASP A 279     -19.233 -90.649  56.956  1.00 43.92           C
ATOM   4251  OD1 ASP A 279     -19.194 -91.762  56.392  1.00 43.92           O
ATOM   4252  OD2 ASP A 279     -19.990 -90.442  57.929  1.00 43.92           O
ATOM   4253  N   VAL A 280     -16.431 -88.841  53.533  1.00 37.80           N
ATOM   4254  H   VAL A 280     -15.527 -89.238  53.748  1.00 37.80           H
ATOM   4255  CA  VAL A 280     -16.584 -87.950  52.378  1.00 37.80           C
ATOM   4256  HA  VAL A 280     -17.053 -87.034  52.717  1.00 37.80           H
ATOM   4257  C   VAL A 280     -17.531 -88.584  51.379  1.00 37.80           C
ATOM   4258  O   VAL A 280     -18.379 -87.908  50.804  1.00 37.80           O
ATOM   4259  CB  VAL A 280     -15.261 -87.558  51.657  1.00 37.80           C
ATOM   4260  HB  VAL A 280     -15.517 -87.238  50.648  1.00 37.80           H
ATOM   4261  CG1 VAL A 280     -14.611 -86.369  52.356  1.00 37.80           C
ATOM   4262 1HG1 VAL A 280     -13.685 -86.100  51.849  1.00 37.80           H
ATOM   4263 2HG1 VAL A 280     -14.400 -86.607  53.394  1.00 37.80           H
ATOM   4264 3HG1 VAL A 280     -15.286 -85.513  52.321  1.00 37.80           H
ATOM   4265  CG2 VAL A 280     -14.268 -88.722  51.548  1.00 37.80           C
ATOM   4266 1HG2 VAL A 280     -13.422 -88.414  50.935  1.00 37.80           H
ATOM   4267 2HG2 VAL A 280     -14.744 -89.578  51.069  1.00 37.80           H
ATOM   4268 3HG2 VAL A 280     -13.910 -89.016  52.532  1.00 37.80           H
ATOM   4269  N   ASP A 281     -17.441 -89.893  51.237  1.00 56.71           N
ATOM   4270  H   ASP A 281     -16.739 -90.420  51.751  1.00 56.71           H
ATOM   4271  CA  ASP A 281     -18.357 -90.656  50.414  1.00 56.71           C
ATOM   4272  HA  ASP A 281     -18.776 -89.987  49.669  1.00 56.71           H
ATOM   4273  C   ASP A 281     -19.529 -91.142  51.271  1.00 56.71           C
ATOM   4274  O   ASP A 281     -19.663 -92.315  51.566  1.00 56.71           O
ATOM   4275  CB  ASP A 281     -17.628 -91.767  49.637  1.00 56.71           C
ATOM   4276 1HB  ASP A 281     -18.347 -92.304  49.020  1.00 56.71           H
ATOM   4277 2HB  ASP A 281     -16.900 -91.295  48.977  1.00 56.71           H
ATOM   4278  CG  ASP A 281     -16.889 -92.769  50.519  1.00 56.71           C
ATOM   4279  OD1 ASP A 281     -16.078 -92.369  51.386  1.00 56.71           O
ATOM   4280  OD2 ASP A 281     -17.007 -93.985  50.228  1.00 56.71           O
ATOM   4281  N   GLY A 282     -20.390 -90.202  51.646  1.00 46.23           N
ATOM   4282  H   GLY A 282     -20.179 -89.235  51.435  1.00 46.23           H
ATOM   4283  CA  GLY A 282     -21.611 -90.521  52.378  1.00 46.23           C
ATOM   4284 1HA  GLY A 282     -21.395 -91.344  53.061  1.00 46.23           H
ATOM   4285 2HA  GLY A 282     -21.865 -89.656  52.986  1.00 46.23           H
ATOM   4286  C   GLY A 282     -22.845 -90.904  51.564  1.00 46.23           C
ATOM   4287  O   GLY A 282     -23.165 -92.081  51.442  1.00 46.23           O
ATOM   4288  N   LYS A 283     -23.558 -89.946  50.973  1.00 19.82           N
ATOM   4289  H   LYS A 283     -23.286 -88.973  51.115  1.00 19.82           H
ATOM   4290  CA  LYS A 283     -24.717 -90.242  50.107  1.00 19.82           C
ATOM   4291  HA  LYS A 283     -24.703 -91.300  49.839  1.00 19.82           H
ATOM   4292  C   LYS A 283     -24.773 -89.415  48.825  1.00 19.82           C
ATOM   4293  O   LYS A 283     -24.402 -88.254  48.819  1.00 19.82           O
ATOM   4294  CB  LYS A 283     -26.060 -89.925  50.784  1.00 19.82           C
ATOM   4295 1HB  LYS A 283     -26.076 -88.863  51.011  1.00 19.82           H
ATOM   4296 2HB  LYS A 283     -26.838 -90.113  50.045  1.00 19.82           H
ATOM   4297  CG  LYS A 283     -26.454 -90.675  52.041  1.00 19.82           C
ATOM   4298 1HG  LYS A 283     -26.292 -91.743  51.905  1.00 19.82           H
ATOM   4299 2HG  LYS A 283     -25.870 -90.312  52.885  1.00 19.82           H
ATOM   4300  CD  LYS A 283     -27.951 -90.408  52.253  1.00 19.82           C
ATOM   4301 1HD  LYS A 283     -28.117 -89.330  52.276  1.00 19.82           H
ATOM   4302 2HD  LYS A 283     -28.496 -90.821  51.404  1.00 19.82           H
ATOM   4303  CE  LYS A 283     -28.527 -91.007  53.525  1.00 19.82           C
ATOM   4304 1HE  LYS A 283     -29.611 -90.910  53.495  1.00 19.82           H
ATOM   4305 2HE  LYS A 283     -28.272 -92.067  53.584  1.00 19.82           H
ATOM   4306  NZ  LYS A 283     -28.005 -90.285  54.721  1.00 19.82           N
ATOM   4307 1HZ  LYS A 283     -28.591 -90.442  55.526  1.00 19.82           H
ATOM   4308 2HZ  LYS A 283     -27.968 -89.284  54.539  1.00 19.82           H
ATOM   4309 3HZ  LYS A 283     -27.061 -90.604  54.927  1.00 19.82           H
ATOM   4310  N   MET A 284     -25.333 -90.013  47.786  1.00 54.13           N
ATOM   4311  H   MET A 284     -25.493 -91.016  47.838  1.00 54.13           H
ATOM   4312  CA  MET A 284     -25.865 -89.360  46.586  1.00 54.13           C
ATOM   4313  HA  MET A 284     -26.518 -88.534  46.863  1.00 54.13           H
ATOM   4314  C   MET A 284     -26.665 -90.532  46.035  1.00 54.13           C
ATOM   4315  O   MET A 284     -26.481 -91.655  46.520  1.00 54.13           O
ATOM   4316  CB  MET A 284     -24.843 -88.892  45.529  1.00 54.13           C
ATOM   4317 1HB  MET A 284     -25.393 -88.320  44.782  1.00 54.13           H
ATOM   4318 2HB  MET A 284     -24.130 -88.215  45.997  1.00 54.13           H
ATOM   4319  CG  MET A 284     -24.079 -89.986  44.776  1.00 54.13           C
ATOM   4320 1HG  MET A 284     -23.209 -90.267  45.357  1.00 54.13           H
ATOM   4321 2HG  MET A 284     -24.706 -90.866  44.662  1.00 54.13           H
ATOM   4322  SD  MET A 284     -23.529 -89.510  43.145  1.00 54.13           S
ATOM   4323  CE  MET A 284     -22.813 -91.068  42.617  1.00 54.13           C
ATOM   4324 1HE  MET A 284     -22.267 -90.918  41.688  1.00 54.13           H
ATOM   4325 2HE  MET A 284     -23.606 -91.799  42.453  1.00 54.13           H
ATOM   4326 3HE  MET A 284     -22.127 -91.442  43.376  1.00 54.13           H
ATOM   4327  N   ASP A 285     -27.467 -90.337  45.005  1.00 13.00           N
ATOM   4328  H   ASP A 285     -27.625 -89.411  44.639  1.00 13.00           H
ATOM   4329  CA  ASP A 285     -28.051 -91.482  44.315  1.00 13.00           C
ATOM   4330  HA  ASP A 285     -28.504 -92.150  45.046  1.00 13.00           H
ATOM   4331  C   ASP A 285     -26.986 -92.248  43.520  1.00 13.00           C
ATOM   4332  O   ASP A 285     -26.237 -91.640  42.758  1.00 13.00           O
ATOM   4333  CB  ASP A 285     -29.121 -91.002  43.337  1.00 13.00           C
ATOM   4334 1HB  ASP A 285     -29.829 -90.366  43.865  1.00 13.00           H
ATOM   4335 2HB  ASP A 285     -28.644 -90.415  42.552  1.00 13.00           H
ATOM   4336  CG  ASP A 285     -29.871 -92.148  42.704  1.00 13.00           C
ATOM   4337  OD1 ASP A 285     -30.010 -93.215  43.343  1.00 13.00           O
ATOM   4338  OD2 ASP A 285     -30.365 -91.998  41.573  1.00 13.00           O
ATOM   4339  N   GLY A 286     -26.937 -93.569  43.631  1.00 13.16           N
ATOM   4340  H   GLY A 286     -27.487 -94.045  44.337  1.00 13.16           H
ATOM   4341  CA  GLY A 286     -26.237 -94.353  42.622  1.00 13.16           C
ATOM   4342 1HA  GLY A 286     -26.682 -95.348  42.615  1.00 13.16           H
ATOM   4343 2HA  GLY A 286     -26.470 -93.901  41.658  1.00 13.16           H
ATOM   4344  C   GLY A 286     -24.731 -94.549  42.641  1.00 13.16           C
ATOM   4345  O   GLY A 286     -24.131 -94.662  41.566  1.00 13.16           O
ATOM   4346  N   LYS A 287     -24.089 -94.633  43.800  1.00 10.47           N
ATOM   4347  H   LYS A 287     -24.589 -94.487  44.662  1.00 10.47           H
ATOM   4348  CA  LYS A 287     -22.707 -95.144  43.845  1.00 10.47           C
ATOM   4349  HA  LYS A 287     -22.093 -94.650  43.091  1.00 10.47           H
ATOM   4350  C   LYS A 287     -22.856 -96.628  43.499  1.00 10.47           C
ATOM   4351  O   LYS A 287     -23.927 -97.200  43.732  1.00 10.47           O
ATOM   4352  CB  LYS A 287     -22.068 -94.982  45.235  1.00 10.47           C
ATOM   4353 1HB  LYS A 287     -22.138 -93.934  45.517  1.00 10.47           H
ATOM   4354 2HB  LYS A 287     -22.643 -95.579  45.942  1.00 10.47           H
ATOM   4355  CG  LYS A 287     -20.587 -95.394  45.355  1.00 10.47           C
ATOM   4356 1HG  LYS A 287     -20.468 -96.418  45.011  1.00 10.47           H
ATOM   4357 2HG  LYS A 287     -19.987 -94.740  44.728  1.00 10.47           H
ATOM   4358  CD  LYS A 287     -20.072 -95.326  46.787  1.00 10.47           C
ATOM   4359 1HD  LYS A 287     -20.164 -94.304  47.153  1.00 10.47           H
ATOM   4360 2HD  LYS A 287     -20.681 -95.986  47.405  1.00 10.47           H
ATOM   4361  CE  LYS A 287     -18.614 -95.765  46.888  1.00 10.47           C
ATOM   4362 1HE  LYS A 287     -18.525 -96.746  46.418  1.00 10.47           H
ATOM   4363 2HE  LYS A 287     -17.993 -95.065  46.327  1.00 10.47           H
ATOM   4364  NZ  LYS A 287     -18.083 -95.874  48.300  1.00 10.47           N
ATOM   4365 1HZ  LYS A 287     -17.126 -96.206  48.273  1.00 10.47           H
ATOM   4366 2HZ  LYS A 287     -18.642 -96.531  48.832  1.00 10.47           H
ATOM   4367 3HZ  LYS A 287     -18.087 -94.975  48.772  1.00 10.47           H
ATOM   4368  N   MET A 288     -21.821 -97.243  42.947  1.00-30.38           N
ATOM   4369  H   MET A 288     -20.987 -96.714  42.734  1.00-30.38           H
ATOM   4370  CA  MET A 288     -21.813 -98.694  42.734  1.00-30.38           C
ATOM   4371  HA  MET A 288     -22.651 -98.977  42.099  1.00-30.38           H
ATOM   4372  C   MET A 288     -21.976 -99.379  44.089  1.00-30.38           C
ATOM   4373  O   MET A 288     -22.719-100.372  44.192  1.00-30.38           O
ATOM   4374  OXT MET A 288     -21.367 -98.887  45.060  1.00-30.38           O
ATOM   4375  CB  MET A 288     -20.494 -99.124  42.086  1.00-30.38           C
ATOM   4376 1HB  MET A 288     -19.675 -98.802  42.729  1.00-30.38           H
ATOM   4377 2HB  MET A 288     -20.474-100.212  42.026  1.00-30.38           H
ATOM   4378  CG  MET A 288     -20.273 -98.544  40.688  1.00-30.38           C
ATOM   4379 1HG  MET A 288     -21.048 -98.918  40.017  1.00-30.38           H
ATOM   4380 2HG  MET A 288     -20.357 -97.459  40.743  1.00-30.38           H
ATOM   4381  SD  MET A 288     -18.641 -98.944  40.007  1.00-30.38           S
ATOM   4382  CE  MET A 288     -18.806-100.700  39.575  1.00-30.38           C
ATOM   4383 1HE  MET A 288     -17.894-101.045  39.086  1.00-30.38           H
ATOM   4384 2HE  MET A 288     -19.649-100.837  38.897  1.00-30.38           H
ATOM   4385 3HE  MET A 288     -18.970-101.291  40.477  1.00-30.38           H
TER    4386      MET A 288 
END
