# Supplementary material for: Analysis of aquaporins from the euryhaline barnacle Balanus improvisus reveals differential expression in response to changes in salinity
Source: PLoS One. 2017 Jul 17;12(7):e0181192. doi: 10.1371/journal.pone.0181192 (PMC5513457; doi:10.1371/journal.pone.0181192)
Supplement: S5 Model — (PDB) [file pone.0181192.s023.pdb]

REMARK YASARA *************************************************************
REMARK YASARA *                                                           *
REMARK YASARA *                     Y  A  S  A  R  A                      *
REMARK YASARA *                                                           *
REMARK YASARA *   Yet Another Scientific Artificial Reality Application   *
REMARK YASARA *                                                           *
REMARK YASARA *            MOLECULE STRUCTURE FILE, PDB FORMAT            *
REMARK YASARA *                                                           *
REMARK YASARA * Just use YASARA every day to make your questions go away! *
REMARK YASARA *                                                           *
REMARK YASARA *                      www.YASARA.org                       *
REMARK YASARA *                                                           *
REMARK YASARA *************************************************************
REMARK YASARA
REMARK YASARA Original filename: F:\AQP\Mono-pdb\aqp91-hm-mono.pdb
REMARK YASARA Written on:        Mon Feb 29 10:46:56 2016
REMARK YASARA Number of models: 1
REMARK YASARA Number of atoms:   3931
REMARK YASARA Please address questions or suggestions to: Eliza@yasara.org
REMARK YASARA
REMARK   2 RESOLUTION. 2.20 ANGSTROMS.
REMARK 290 CRYSTALLOGRAPHIC SYMMETRY TRANSFORMATIONS
REMARK 290 THE FOLLOWING TRANSFORMATIONS OPERATE ON THE ATOM/HETATM
REMARK 290 RECORDS IN THIS ENTRY TO PRODUCE CRYSTALLOGRAPHICALLY
REMARK 290 RELATED MOLECULES.
REMARK 290   SMTRY1   1  1.000000  0.000000  0.000000        0.00000
REMARK 290   SMTRY2   1  0.000000  1.000000  0.000000        0.00000
REMARK 290   SMTRY3   1  0.000000  0.000000  1.000000        0.00000
REMARK 290   SMTRY1   2 -1.000000  0.000000  0.000000        0.00000
REMARK 290   SMTRY2   2  0.000000 -1.000000  0.000000        0.00000
REMARK 290   SMTRY3   2  0.000000  0.000000  1.000000        0.00000
REMARK 290   SMTRY1   3  0.000000 -1.000000  0.000000        0.00000
REMARK 290   SMTRY2   3  1.000000  0.000000  0.000000        0.00000
REMARK 290   SMTRY3   3  0.000000  0.000000  1.000000        0.00000
REMARK 290   SMTRY1   4  0.000000  1.000000  0.000000        0.00000
REMARK 290   SMTRY2   4 -1.000000  0.000000  0.000000        0.00000
REMARK 290   SMTRY3   4  0.000000  0.000000  1.000000        0.00000
REMARK 290   SMTRY1   5 -1.000000  0.000000  0.000000        0.00000
REMARK 290   SMTRY2   5  0.000000  1.000000  0.000000        0.00000
REMARK 290   SMTRY3   5  0.000000  0.000000 -1.000000        0.00000
REMARK 290   SMTRY1   6  1.000000  0.000000  0.000000        0.00000
REMARK 290   SMTRY2   6  0.000000 -1.000000  0.000000        0.00000
REMARK 290   SMTRY3   6  0.000000  0.000000 -1.000000        0.00000
REMARK 290   SMTRY1   7  0.000000  1.000000  0.000000        0.00000
REMARK 290   SMTRY2   7  1.000000  0.000000  0.000000        0.00000
REMARK 290   SMTRY3   7  0.000000  0.000000 -1.000000        0.00000
REMARK 290   SMTRY1   8  0.000000 -1.000000  0.000000        0.00000
REMARK 290   SMTRY2   8 -1.000000  0.000000  0.000000        0.00000
REMARK 290   SMTRY3   8  0.000000  0.000000 -1.000000        0.00000
REMARK 290   SMTRY1   9  1.000000  0.000000  0.000000       48.38000
REMARK 290   SMTRY2   9  0.000000  1.000000  0.000000       48.38000
REMARK 290   SMTRY3   9  0.000000  0.000000  1.000000       92.16100
REMARK 290   SMTRY1  10 -1.000000  0.000000  0.000000       48.38000
REMARK 290   SMTRY2  10  0.000000 -1.000000  0.000000       48.38000
REMARK 290   SMTRY3  10  0.000000  0.000000  1.000000       92.16100
REMARK 290   SMTRY1  11  0.000000 -1.000000  0.000000       48.38000
REMARK 290   SMTRY2  11  1.000000  0.000000  0.000000       48.38000
REMARK 290   SMTRY3  11  0.000000  0.000000  1.000000       92.16100
REMARK 290   SMTRY1  12  0.000000  1.000000  0.000000       48.38000
REMARK 290   SMTRY2  12 -1.000000  0.000000  0.000000       48.38000
REMARK 290   SMTRY3  12  0.000000  0.000000  1.000000       92.16100
REMARK 290   SMTRY1  13 -1.000000  0.000000  0.000000       48.38000
REMARK 290   SMTRY2  13  0.000000  1.000000  0.000000       48.38000
REMARK 290   SMTRY3  13  0.000000  0.000000 -1.000000       92.16100
REMARK 290   SMTRY1  14  1.000000  0.000000  0.000000       48.38000
REMARK 290   SMTRY2  14  0.000000 -1.000000  0.000000       48.38000
REMARK 290   SMTRY3  14  0.000000  0.000000 -1.000000       92.16100
REMARK 290   SMTRY1  15  0.000000  1.000000  0.000000       48.38000
REMARK 290   SMTRY2  15  1.000000  0.000000  0.000000       48.38000
REMARK 290   SMTRY3  15  0.000000  0.000000 -1.000000       92.16100
REMARK 290   SMTRY1  16  0.000000 -1.000000  0.000000       48.38000
REMARK 290   SMTRY2  16 -1.000000  0.000000  0.000000       48.38000
REMARK 290   SMTRY3  16  0.000000  0.000000 -1.000000       92.16100
COMPND    MOL_ID: 1;
COMPND   2 MOLECULE: GLYCEROL UPTAKE FACILITATOR PROTEIN;
COMPND   3 CHAIN: A;
SEQRES   1 A  264  ARG VAL ARG ARG ALA CYS GLY ILE LYS HIS PRO ILE VAL 
SEQRES   2 A  264  ARG GLU SER LEU ALA GLU LEU ILE GLY THR ALA THR LEU 
SEQRES   3 A  264  VAL PHE PHE GLY ASP ALA ALA ILE ALA ASN ASN MET GLY 
SEQRES   4 A  264  SER ASN VAL GLY SER THR VAL ASN VAL PRO LEU GLY TYR 
SEQRES   5 A  264  ALA THR ALA LEU ALA LEU ALA VAL TYR VAL SER GLY GLY 
SEQRES   6 A  264  VAL SER GLY GLY HIS VAL ASN PRO CYS VAL THR MET GLY 
SEQRES   7 A  264  MET CYS LEU THR GLY ARG CYS ASP LEU ASN ARG LEU LEU 
SEQRES   8 A  264  PRO PHE THR ILE ALA GLN PHE ILE GLY ALA PHE LEU GLY 
SEQRES   9 A  264  ALA ALA LEU THR HIS GLY LEU PHE PHE ASP VAL PHE GLN 
SEQRES  10 A  264  LEU ASP LEU ALA ARG SER LYS SER MET TYR GLY VAL PHE 
SEQRES  11 A  264  ALA THR TYR PRO ASN PRO ILE ILE SER THR MET GLY ALA 
SEQRES  12 A  264  PHE LEU ASP GLN THR MET GLY THR ALA MET LEU LEU PHE 
SEQRES  13 A  264  GLY ILE MET ALA VAL THR ASP ALA LYS ASN MET ASN VAL 
SEQRES  14 A  264  PRO LYS GLY GLY ILE PRO ALA CYS ILE GLY LEU VAL LEU 
SEQRES  15 A  264  PHE GLY VAL ILE THR ALA SER GLY SER ASN THR GLY ALA 
SEQRES  16 A  264  ALA LEU ASN PRO ALA ARG ASP PHE SER PRO ARG LEU TYR 
SEQRES  17 A  264  SER TYR ILE ILE GLY TYR ASP ASN VAL PHE THR GLU ASP 
SEQRES  18 A  264  ASP ASN PHE PHE TRP ILE PRO ILE VAL ALA CYS TYR VAL 
SEQRES  19 A  264  GLY CYS VAL ILE GLY ALA PHE LEU TYR PHE PHE CYS ILE 
SEQRES  20 A  264  GLU VAL HIS HIS PRO ALA GLU LEU LYS ASP GLY GLU GLU 
SEQRES  21 A  264  GLN ASP VAL THR 
CRYST1   96.760   96.760  184.322  90.00  90.00  90.00 I 4 2 2      16
ORIGX1      1.000000  0.000000  0.000000        0.00000
ORIGX2      0.000000  1.000000  0.000000        0.00000
ORIGX3      0.000000  0.000000  1.000000        0.00000
SCALE1      0.010335  0.000000  0.000000        0.00000
SCALE2      0.000000  0.010335  0.000000        0.00000
SCALE3      0.000000  0.000000  0.005425        0.00000
SSBOND   1 CYS A   80    CYS A  242                                       2.02
SSBOND   3 CYS A   86    CYS A   91                                       2.04
ATOM      1  N   ARG A   7      29.739  -3.188 106.135  1.00  4.38           N
ATOM      2 1H   ARG A   7      30.197  -2.534 106.755  1.00  4.38           H
ATOM      3 2H   ARG A   7      29.211  -2.670 105.444  1.00  4.38           H
ATOM      4 3H   ARG A   7      30.437  -3.745 105.660  1.00  4.38           H
ATOM      5  CA  ARG A   7      28.822  -4.069 106.912  1.00  4.38           C
ATOM      6  HA  ARG A   7      28.058  -3.446 107.376  1.00  4.38           H
ATOM      7  C   ARG A   7      29.565  -4.793 108.032  1.00  4.38           C
ATOM      8  O   ARG A   7      29.273  -4.576 109.209  1.00  4.38           O
ATOM      9  CB  ARG A   7      28.132  -5.111 106.015  1.00  4.38           C
ATOM     10 1HB  ARG A   7      28.889  -5.693 105.489  1.00  4.38           H
ATOM     11 2HB  ARG A   7      27.584  -5.781 106.674  1.00  4.38           H
ATOM     12  CG  ARG A   7      27.133  -4.577 104.989  1.00  4.38           C
ATOM     13 1HG  ARG A   7      26.429  -3.918 105.496  1.00  4.38           H
ATOM     14 2HG  ARG A   7      27.652  -4.018 104.211  1.00  4.38           H
ATOM     15  CD  ARG A   7      26.351  -5.729 104.360  1.00  4.38           C
ATOM     16 1HD  ARG A   7      27.029  -6.354 103.777  1.00  4.38           H
ATOM     17 2HD  ARG A   7      25.938  -6.336 105.167  1.00  4.38           H
ATOM     18  NE  ARG A   7      25.232  -5.268 103.523  1.00  4.38           N
ATOM     19  HE  ARG A   7      24.411  -4.930 104.005  1.00  4.38           H
ATOM     20  CZ  ARG A   7      25.163  -5.264 102.199  1.00  4.38           C
ATOM     21  NH1 ARG A   7      24.054  -4.870 101.655  1.00  4.38           N
ATOM     22 1HH1 ARG A   7      23.321  -4.496 102.239  1.00  4.38           H
ATOM     23 2HH1 ARG A   7      23.926  -4.923 100.654  1.00  4.38           H
ATOM     24  NH2 ARG A   7      26.115  -5.660 101.403  1.00  4.38           N
ATOM     25 1HH2 ARG A   7      26.968  -6.039 101.787  1.00  4.38           H
ATOM     26 2HH2 ARG A   7      25.986  -5.612 100.398  1.00  4.38           H
ATOM     27  N   VAL A   8      30.480  -5.695 107.692  1.00  5.34           N
ATOM     28  H   VAL A   8      30.788  -5.782 106.726  1.00  5.34           H
ATOM     29  CA  VAL A   8      31.021  -6.660 108.652  1.00  5.34           C
ATOM     30  HA  VAL A   8      30.178  -7.174 109.114  1.00  5.34           H
ATOM     31  C   VAL A   8      31.802  -5.995 109.783  1.00  5.34           C
ATOM     32  O   VAL A   8      31.562  -6.317 110.943  1.00  5.34           O
ATOM     33  CB  VAL A   8      31.897  -7.733 107.921  1.00  5.34           C
ATOM     34  HB  VAL A   8      32.711  -7.222 107.410  1.00  5.34           H
ATOM     35  CG1 VAL A   8      32.510  -8.752 108.889  1.00  5.34           C
ATOM     36 1HG1 VAL A   8      33.090  -9.487 108.329  1.00  5.34           H
ATOM     37 2HG1 VAL A   8      31.732  -9.267 109.449  1.00  5.34           H
ATOM     38 3HG1 VAL A   8      33.184  -8.254 109.585  1.00  5.34           H
ATOM     39  CG2 VAL A   8      31.062  -8.483 106.866  1.00  5.34           C
ATOM     40 1HG2 VAL A   8      31.683  -9.229 106.367  1.00  5.34           H
ATOM     41 2HG2 VAL A   8      30.689  -7.797 106.108  1.00  5.34           H
ATOM     42 3HG2 VAL A   8      30.218  -8.985 107.338  1.00  5.34           H
ATOM     43  N   ARG A   9      32.686  -5.043 109.497  1.00-14.75           N
ATOM     44  H   ARG A   9      32.843  -4.772 108.536  1.00-14.75           H
ATOM     45  CA  ARG A   9      33.475  -4.414 110.569  1.00-14.75           C
ATOM     46  HA  ARG A   9      34.026  -5.202 111.085  1.00-14.75           H
ATOM     47  C   ARG A   9      32.597  -3.741 111.623  1.00-14.75           C
ATOM     48  O   ARG A   9      32.839  -3.898 112.817  1.00-14.75           O
ATOM     49  CB  ARG A   9      34.495  -3.416 110.000  1.00-14.75           C
ATOM     50 1HB  ARG A   9      35.081  -3.917 109.228  1.00-14.75           H
ATOM     51 2HB  ARG A   9      33.965  -2.580 109.548  1.00-14.75           H
ATOM     52  CG  ARG A   9      35.441  -2.873 111.068  1.00-14.75           C
ATOM     53 1HG  ARG A   9      34.857  -2.350 111.825  1.00-14.75           H
ATOM     54 2HG  ARG A   9      35.946  -3.714 111.539  1.00-14.75           H
ATOM     55  CD  ARG A   9      36.497  -1.916 110.550  1.00-14.75           C
ATOM     56 1HD  ARG A   9      37.128  -2.431 109.825  1.00-14.75           H
ATOM     57 2HD  ARG A   9      36.014  -1.063 110.072  1.00-14.75           H
ATOM     58  NE  ARG A   9      37.299  -1.446 111.692  1.00-14.75           N
ATOM     59  HE  ARG A   9      36.911  -1.607 112.611  1.00-14.75           H
ATOM     60  CZ  ARG A   9      38.464  -0.817 111.640  1.00-14.75           C
ATOM     61  NH1 ARG A   9      39.042  -0.477 112.756  1.00-14.75           N
ATOM     62 1HH1 ARG A   9      38.602  -0.671 113.643  1.00-14.75           H
ATOM     63 2HH1 ARG A   9      39.938  -0.005 112.731  1.00-14.75           H
ATOM     64  NH2 ARG A   9      39.084  -0.536 110.525  1.00-14.75           N
ATOM     65 1HH2 ARG A   9      38.687  -0.810 109.646  1.00-14.75           H
ATOM     66 2HH2 ARG A   9      39.951  -0.022 110.550  1.00-14.75           H
ATOM     67  N   ARG A  10      31.541  -3.051 111.212  1.00 -9.13           N
ATOM     68  H   ARG A  10      31.385  -2.935 110.213  1.00 -9.13           H
ATOM     69  CA  ARG A  10      30.596  -2.456 112.165  1.00 -9.13           C
ATOM     70  HA  ARG A  10      31.125  -1.768 112.827  1.00 -9.13           H
ATOM     71  C   ARG A  10      29.969  -3.550 113.011  1.00 -9.13           C
ATOM     72  O   ARG A  10      29.980  -3.481 114.242  1.00 -9.13           O
ATOM     73  CB  ARG A  10      29.476  -1.717 111.424  1.00 -9.13           C
ATOM     74 1HB  ARG A  10      29.910  -0.926 110.815  1.00 -9.13           H
ATOM     75 2HB  ARG A  10      28.992  -2.426 110.753  1.00 -9.13           H
ATOM     76  CG  ARG A  10      28.395  -1.115 112.323  1.00 -9.13           C
ATOM     77 1HG  ARG A  10      28.020  -1.866 113.016  1.00 -9.13           H
ATOM     78 2HG  ARG A  10      28.801  -0.272 112.882  1.00 -9.13           H
ATOM     79  CD  ARG A  10      27.249  -0.664 111.451  1.00 -9.13           C
ATOM     80 1HD  ARG A  10      27.615   0.107 110.772  1.00 -9.13           H
ATOM     81 2HD  ARG A  10      26.905  -1.512 110.856  1.00 -9.13           H
ATOM     82  NE  ARG A  10      26.105  -0.144 112.211  1.00 -9.13           N
ATOM     83  HE  ARG A  10      26.215  -0.066 113.210  1.00 -9.13           H
ATOM     84  CZ  ARG A  10      24.938   0.215 111.689  1.00 -9.13           C
ATOM     85  NH1 ARG A  10      24.016   0.717 112.456  1.00 -9.13           N
ATOM     86 1HH1 ARG A  10      24.185   0.836 113.446  1.00 -9.13           H
ATOM     87 2HH1 ARG A  10      23.135   0.984 112.048  1.00 -9.13           H
ATOM     88  NH2 ARG A  10      24.647   0.109 110.417  1.00 -9.13           N
ATOM     89 1HH2 ARG A  10      25.335  -0.258 109.772  1.00 -9.13           H
ATOM     90 2HH2 ARG A  10      23.739   0.400 110.094  1.00 -9.13           H
ATOM     91  N   ALA A  11      29.435  -4.557 112.339  1.00  2.85           N
ATOM     92  H   ALA A  11      29.514  -4.577 111.328  1.00  2.85           H
ATOM     93  CA  ALA A  11      28.674  -5.612 112.992  1.00  2.85           C
ATOM     94  HA  ALA A  11      27.897  -5.140 113.588  1.00  2.85           H
ATOM     95  C   ALA A  11      29.498  -6.478 113.955  1.00  2.85           C
ATOM     96  O   ALA A  11      28.958  -7.051 114.892  1.00  2.85           O
ATOM     97  CB  ALA A  11      27.990  -6.453 111.923  1.00  2.85           C
ATOM     98 1HB  ALA A  11      27.310  -5.829 111.341  1.00  2.85           H
ATOM     99 2HB  ALA A  11      27.420  -7.254 112.395  1.00  2.85           H
ATOM    100 3HB  ALA A  11      28.739  -6.884 111.258  1.00  2.85           H
ATOM    101  N   CYS A  12      30.813  -6.514 113.791  1.00  0.54           N
ATOM    102  H   CYS A  12      31.226  -6.063 112.983  1.00  0.54           H
ATOM    103  CA  CYS A  12      31.688  -7.207 114.741  1.00  0.54           C
ATOM    104  HA  CYS A  12      31.352  -8.240 114.838  1.00  0.54           H
ATOM    105  C   CYS A  12      31.693  -6.589 116.141  1.00  0.54           C
ATOM    106  O   CYS A  12      32.139  -7.224 117.103  1.00  0.54           O
ATOM    107  CB  CYS A  12      33.120  -7.194 114.211  1.00  0.54           C
ATOM    108 1HB  CYS A  12      33.410  -6.164 114.014  1.00  0.54           H
ATOM    109 2HB  CYS A  12      33.787  -7.589 114.979  1.00  0.54           H
ATOM    110  SG  CYS A  12      33.336  -8.163 112.711  1.00  0.54           S
ATOM    111  HG  CYS A  12      32.487  -7.467 111.942  1.00  0.54           H
ATOM    112  N   GLY A  13      31.192  -5.364 116.245  1.00 -7.06           N
ATOM    113  H   GLY A  13      30.864  -4.888 115.411  1.00 -7.06           H
ATOM    114  CA  GLY A  13      31.059  -4.677 117.518  1.00 -7.06           C
ATOM    115 1HA  GLY A  13      31.764  -5.092 118.237  1.00 -7.06           H
ATOM    116 2HA  GLY A  13      31.293  -3.622 117.378  1.00 -7.06           H
ATOM    117  C   GLY A  13      29.660  -4.782 118.091  1.00 -7.06           C
ATOM    118  O   GLY A  13      29.355  -4.150 119.104  1.00 -7.06           O
ATOM    119  N   ILE A  14      28.785  -5.549 117.455  1.00  2.94           N
ATOM    120  H   ILE A  14      29.064  -6.067 116.626  1.00  2.94           H
ATOM    121  CA  ILE A  14      27.420  -5.746 117.937  1.00  2.94           C
ATOM    122  HA  ILE A  14      27.160  -4.979 118.662  1.00  2.94           H
ATOM    123  C   ILE A  14      27.470  -7.106 118.626  1.00  2.94           C
ATOM    124  O   ILE A  14      27.811  -8.105 118.005  1.00  2.94           O
ATOM    125  CB  ILE A  14      26.373  -5.722 116.791  1.00  2.94           C
ATOM    126  HB  ILE A  14      26.610  -6.520 116.091  1.00  2.94           H
ATOM    127  CG1 ILE A  14      26.446  -4.377 116.040  1.00  2.94           C
ATOM    128 1HG1 ILE A  14      26.170  -3.582 116.731  1.00  2.94           H
ATOM    129 2HG1 ILE A  14      27.473  -4.203 115.725  1.00  2.94           H
ATOM    130  CG2 ILE A  14      24.962  -5.967 117.361  1.00  2.94           C
ATOM    131 1HG2 ILE A  14      24.220  -5.941 116.561  1.00  2.94           H
ATOM    132 2HG2 ILE A  14      24.710  -5.203 118.100  1.00  2.94           H
ATOM    133 3HG2 ILE A  14      24.914  -6.954 117.818  1.00  2.94           H
ATOM    134  CD1 ILE A  14      25.557  -4.259 114.790  1.00  2.94           C
ATOM    135 1HD1 ILE A  14      25.807  -3.342 114.256  1.00  2.94           H
ATOM    136 2HD1 ILE A  14      24.505  -4.222 115.076  1.00  2.94           H
ATOM    137 3HD1 ILE A  14      25.720  -5.113 114.132  1.00  2.94           H
ATOM    138  N   LYS A  15      27.210  -7.137 119.926  1.00 17.00           N
ATOM    139  H   LYS A  15      26.914  -6.290 120.402  1.00 17.00           H
ATOM    140  CA  LYS A  15      27.455  -8.335 120.733  1.00 17.00           C
ATOM    141  HA  LYS A  15      28.117  -8.989 120.170  1.00 17.00           H
ATOM    142  C   LYS A  15      26.229  -9.182 121.033  1.00 17.00           C
ATOM    143  O   LYS A  15      26.276 -10.101 121.848  1.00 17.00           O
ATOM    144  CB  LYS A  15      28.197  -7.943 122.012  1.00 17.00           C
ATOM    145 1HB  LYS A  15      27.651  -7.160 122.541  1.00 17.00           H
ATOM    146 2HB  LYS A  15      28.256  -8.816 122.657  1.00 17.00           H
ATOM    147  CG  LYS A  15      29.619  -7.484 121.717  1.00 17.00           C
ATOM    148 1HG  LYS A  15      30.065  -8.197 121.023  1.00 17.00           H
ATOM    149 2HG  LYS A  15      29.616  -6.497 121.255  1.00 17.00           H
ATOM    150  CD  LYS A  15      30.461  -7.471 122.976  1.00 17.00           C
ATOM    151 1HD  LYS A  15      30.109  -6.697 123.658  1.00 17.00           H
ATOM    152 2HD  LYS A  15      30.366  -8.441 123.462  1.00 17.00           H
ATOM    153  CE  LYS A  15      31.927  -7.249 122.634  1.00 17.00           C
ATOM    154 1HE  LYS A  15      32.193  -7.885 121.786  1.00 17.00           H
ATOM    155 2HE  LYS A  15      32.093  -6.206 122.357  1.00 17.00           H
ATOM    156  NZ  LYS A  15      32.790  -7.626 123.789  1.00 17.00           N
ATOM    157 1HZ  LYS A  15      33.760  -7.641 123.506  1.00 17.00           H
ATOM    158 2HZ  LYS A  15      32.535  -8.553 124.112  1.00 17.00           H
ATOM    159 3HZ  LYS A  15      32.669  -6.971 124.554  1.00 17.00           H
ATOM    160  N   HIS A  16      25.144  -8.936 120.319  1.00  1.94           N
ATOM    161  H   HIS A  16      25.124  -8.152 119.694  1.00  1.94           H
ATOM    162  CA  HIS A  16      24.035  -9.884 120.334  1.00  1.94           C
ATOM    163  HA  HIS A  16      23.753 -10.104 121.364  1.00  1.94           H
ATOM    164  C   HIS A  16      24.619 -11.123 119.653  1.00  1.94           C
ATOM    165  O   HIS A  16      25.285 -10.973 118.618  1.00  1.94           O
ATOM    166  CB  HIS A  16      22.828  -9.359 119.550  1.00  1.94           C
ATOM    167 1HB  HIS A  16      23.096  -9.293 118.498  1.00  1.94           H
ATOM    168 2HB  HIS A  16      22.009 -10.072 119.651  1.00  1.94           H
ATOM    169  CG  HIS A  16      22.357  -8.008 119.992  1.00  1.94           C
ATOM    170  ND1 HIS A  16      21.891  -7.712 121.250  1.00  1.94           N
ATOM    171  HD1 HIS A  16      21.837  -8.356 122.038  1.00  1.94           H
ATOM    172  CD2 HIS A  16      22.266  -6.839 119.306  1.00  1.94           C
ATOM    173  HD2 HIS A  16      22.538  -6.712 118.268  1.00  1.94           H
ATOM    174  CE1 HIS A  16      21.537  -6.426 121.276  1.00  1.94           C
ATOM    175  HE1 HIS A  16      21.136  -5.919 122.145  1.00  1.94           H
ATOM    176  NE2 HIS A  16      21.749  -5.850 120.110  1.00  1.94           N
ATOM    177  N   PRO A  17      24.419 -12.332 120.214  1.00  3.81           N
ATOM    178  CA  PRO A  17      25.290 -13.394 119.688  1.00  3.81           C
ATOM    179  HA  PRO A  17      26.333 -13.096 119.780  1.00  3.81           H
ATOM    180  C   PRO A  17      25.033 -13.760 118.235  1.00  3.81           C
ATOM    181  O   PRO A  17      25.964 -13.928 117.459  1.00  3.81           O
ATOM    182  CB  PRO A  17      25.007 -14.571 120.630  1.00  3.81           C
ATOM    183 1HB  PRO A  17      25.078 -15.523 120.102  1.00  3.81           H
ATOM    184 2HB  PRO A  17      25.704 -14.552 121.466  1.00  3.81           H
ATOM    185  CG  PRO A  17      23.629 -14.322 121.138  1.00  3.81           C
ATOM    186 1HG  PRO A  17      22.892 -14.616 120.392  1.00  3.81           H
ATOM    187 2HG  PRO A  17      23.457 -14.850 122.077  1.00  3.81           H
ATOM    188  CD  PRO A  17      23.611 -12.826 121.346  1.00  3.81           C
ATOM    189 1HD  PRO A  17      22.590 -12.444 121.302  1.00  3.81           H
ATOM    190 2HD  PRO A  17      24.085 -12.564 122.294  1.00  3.81           H
ATOM    191  N   ILE A  18      23.770 -13.743 117.836  1.00 11.84           N
ATOM    192  H   ILE A  18      23.053 -13.537 118.507  1.00 11.84           H
ATOM    193  CA  ILE A  18      23.372 -14.134 116.487  1.00 11.84           C
ATOM    194  HA  ILE A  18      23.753 -15.140 116.313  1.00 11.84           H
ATOM    195  C   ILE A  18      24.009 -13.215 115.445  1.00 11.84           C
ATOM    196  O   ILE A  18      24.296 -13.623 114.323  1.00 11.84           O
ATOM    197  CB  ILE A  18      21.815 -14.188 116.350  1.00 11.84           C
ATOM    198  HB  ILE A  18      21.426 -13.170 116.335  1.00 11.84           H
ATOM    199  CG1 ILE A  18      21.201 -14.921 117.566  1.00 11.84           C
ATOM    200 1HG1 ILE A  18      21.627 -15.921 117.614  1.00 11.84           H
ATOM    201 2HG1 ILE A  18      21.483 -14.397 118.477  1.00 11.84           H
ATOM    202  CG2 ILE A  18      21.425 -14.898 115.032  1.00 11.84           C
ATOM    203 1HG2 ILE A  18      20.344 -14.930 114.920  1.00 11.84           H
ATOM    204 2HG2 ILE A  18      21.818 -15.918 115.029  1.00 11.84           H
ATOM    205 3HG2 ILE A  18      21.842 -14.360 114.181  1.00 11.84           H
ATOM    206  CD1 ILE A  18      19.663 -15.042 117.598  1.00 11.84           C
ATOM    207 1HD1 ILE A  18      19.358 -15.507 118.536  1.00 11.84           H
ATOM    208 2HD1 ILE A  18      19.309 -15.665 116.777  1.00 11.84           H
ATOM    209 3HD1 ILE A  18      19.208 -14.053 117.528  1.00 11.84           H
ATOM    210  N   VAL A  19      24.312 -11.980 115.819  1.00 -3.41           N
ATOM    211  H   VAL A  19      24.134 -11.679 116.765  1.00 -3.41           H
ATOM    212  CA  VAL A  19      24.983 -11.077 114.889  1.00 -3.41           C
ATOM    213  HA  VAL A  19      24.498 -11.171 113.920  1.00 -3.41           H
ATOM    214  C   VAL A  19      26.436 -11.514 114.724  1.00 -3.41           C
ATOM    215  O   VAL A  19      26.890 -11.655 113.593  1.00 -3.41           O
ATOM    216  CB  VAL A  19      24.897  -9.589 115.329  1.00 -3.41           C
ATOM    217  HB  VAL A  19      25.396  -9.468 116.289  1.00 -3.41           H
ATOM    218  CG1 VAL A  19      25.577  -8.678 114.297  1.00 -3.41           C
ATOM    219 1HG1 VAL A  19      25.393  -7.635 114.548  1.00 -3.41           H
ATOM    220 2HG1 VAL A  19      25.187  -8.878 113.298  1.00 -3.41           H
ATOM    221 3HG1 VAL A  19      26.655  -8.848 114.307  1.00 -3.41           H
ATOM    222  CG2 VAL A  19      23.425  -9.172 115.489  1.00 -3.41           C
ATOM    223 1HG2 VAL A  19      23.370  -8.119 115.764  1.00 -3.41           H
ATOM    224 2HG2 VAL A  19      22.947  -9.758 116.272  1.00 -3.41           H
ATOM    225 3HG2 VAL A  19      22.885  -9.326 114.554  1.00 -3.41           H
ATOM    226  N   ARG A  20      27.145 -11.789 115.814  1.00  4.60           N
ATOM    227  H   ARG A  20      26.697 -11.741 116.723  1.00  4.60           H
ATOM    228  CA  ARG A  20      28.563 -12.181 115.741  1.00  4.60           C
ATOM    229  HA  ARG A  20      29.116 -11.405 115.214  1.00  4.60           H
ATOM    230  C   ARG A  20      28.710 -13.480 114.964  1.00  4.60           C
ATOM    231  O   ARG A  20      29.586 -13.625 114.112  1.00  4.60           O
ATOM    232  CB  ARG A  20      29.151 -12.372 117.148  1.00  4.60           C
ATOM    233 1HB  ARG A  20      28.608 -13.177 117.644  1.00  4.60           H
ATOM    234 2HB  ARG A  20      30.193 -12.677 117.048  1.00  4.60           H
ATOM    235  CG  ARG A  20      29.085 -11.125 118.027  1.00  4.60           C
ATOM    236 1HG  ARG A  20      29.598 -10.311 117.515  1.00  4.60           H
ATOM    237 2HG  ARG A  20      28.043 -10.843 118.172  1.00  4.60           H
ATOM    238  CD  ARG A  20      29.727 -11.316 119.401  1.00  4.60           C
ATOM    239 1HD  ARG A  20      30.759 -11.640 119.270  1.00  4.60           H
ATOM    240 2HD  ARG A  20      29.728 -10.355 119.914  1.00  4.60           H
ATOM    241  NE  ARG A  20      29.016 -12.307 120.220  1.00  4.60           N
ATOM    242  HE  ARG A  20      28.674 -13.151 119.748  1.00  4.60           H
ATOM    243  CZ  ARG A  20      28.793 -12.272 121.525  1.00  4.60           C
ATOM    244  NH1 ARG A  20      28.150 -13.264 122.062  1.00  4.60           N
ATOM    245 1HH1 ARG A  20      27.911 -14.065 121.474  1.00  4.60           H
ATOM    246 2HH1 ARG A  20      27.948 -13.275 123.046  1.00  4.60           H
ATOM    247  NH2 ARG A  20      29.219 -11.319 122.310  1.00  4.60           N
ATOM    248 1HH2 ARG A  20      29.812 -10.601 121.944  1.00  4.60           H
ATOM    249 2HH2 ARG A  20      28.954 -11.314 123.285  1.00  4.60           H
ATOM    250  N   GLU A  21      27.798 -14.397 115.233  1.00-22.80           N
ATOM    251  H   GLU A  21      27.119 -14.221 115.974  1.00-22.80           H
ATOM    252  CA  GLU A  21      27.752 -15.683 114.551  1.00-22.80           C
ATOM    253  HA  GLU A  21      28.708 -16.193 114.656  1.00-22.80           H
ATOM    254  C   GLU A  21      27.439 -15.547 113.069  1.00-22.80           C
ATOM    255  O   GLU A  21      28.070 -16.180 112.227  1.00-22.80           O
ATOM    256  CB  GLU A  21      26.655 -16.525 115.181  1.00-22.80           C
ATOM    257 1HB  GLU A  21      25.731 -15.950 115.154  1.00-22.80           H
ATOM    258 2HB  GLU A  21      26.524 -17.421 114.581  1.00-22.80           H
ATOM    259  CG  GLU A  21      26.916 -16.944 116.604  1.00-22.80           C
ATOM    260 1HG  GLU A  21      27.740 -17.652 116.614  1.00-22.80           H
ATOM    261 2HG  GLU A  21      27.198 -16.083 117.203  1.00-22.80           H
ATOM    262  CD  GLU A  21      25.683 -17.583 117.199  1.00-22.80           C
ATOM    263  OE1 GLU A  21      25.577 -18.826 117.141  1.00-22.80           O
ATOM    264  OE2 GLU A  21      24.769 -16.869 117.659  1.00-22.80           O
ATOM    265  N   SER A  22      26.485 -14.695 112.723  1.00-17.04           N
ATOM    266  H   SER A  22      25.980 -14.180 113.440  1.00-17.04           H
ATOM    267  CA  SER A  22      26.105 -14.540 111.322  1.00-17.04           C
ATOM    268  HA  SER A  22      25.848 -15.526 110.935  1.00-17.04           H
ATOM    269  C   SER A  22      27.250 -13.998 110.474  1.00-17.04           C
ATOM    270  O   SER A  22      27.299 -14.234 109.277  1.00-17.04           O
ATOM    271  CB  SER A  22      24.877 -13.639 111.180  1.00-17.04           C
ATOM    272 1HB  SER A  22      24.529 -13.678 110.151  1.00-17.04           H
ATOM    273 2HB  SER A  22      24.084 -14.018 111.825  1.00-17.04           H
ATOM    274  OG  SER A  22      25.150 -12.283 111.515  1.00-17.04           O
ATOM    275  HG  SER A  22      25.736 -12.261 112.291  1.00-17.04           H
ATOM    276  N   LEU A  23      28.204 -13.298 111.069  1.00 -3.26           N
ATOM    277  H   LEU A  23      28.156 -13.108 112.063  1.00 -3.26           H
ATOM    278  CA  LEU A  23      29.336 -12.812 110.286  1.00 -3.26           C
ATOM    279  HA  LEU A  23      28.964 -12.410 109.344  1.00 -3.26           H
ATOM    280  C   LEU A  23      30.282 -13.952 109.959  1.00 -3.26           C
ATOM    281  O   LEU A  23      30.847 -13.991 108.874  1.00 -3.26           O
ATOM    282  CB  LEU A  23      30.088 -11.716 111.033  1.00 -3.26           C
ATOM    283 1HB  LEU A  23      30.484 -12.140 111.956  1.00 -3.26           H
ATOM    284 2HB  LEU A  23      30.926 -11.388 110.419  1.00 -3.26           H
ATOM    285  CG  LEU A  23      29.227 -10.501 111.387  1.00 -3.26           C
ATOM    286  HG  LEU A  23      28.378 -10.845 111.959  1.00 -3.26           H
ATOM    287  CD1 LEU A  23      30.021  -9.580 112.275  1.00 -3.26           C
ATOM    288 1HD1 LEU A  23      29.347  -8.853 112.716  1.00 -3.26           H
ATOM    289 2HD1 LEU A  23      30.795  -9.072 111.703  1.00 -3.26           H
ATOM    290 3HD1 LEU A  23      30.477 -10.147 113.088  1.00 -3.26           H
ATOM    291  CD2 LEU A  23      28.676  -9.756 110.171  1.00 -3.26           C
ATOM    292 1HD2 LEU A  23      28.055  -8.928 110.501  1.00 -3.26           H
ATOM    293 2HD2 LEU A  23      28.049 -10.423 109.581  1.00 -3.26           H
ATOM    294 3HD2 LEU A  23      29.489  -9.384 109.554  1.00 -3.26           H
ATOM    295  N   ALA A  24      30.423 -14.904 110.867  1.00 -8.80           N
ATOM    296  H   ALA A  24      29.925 -14.848 111.747  1.00 -8.80           H
ATOM    297  CA  ALA A  24      31.263 -16.064 110.603  1.00 -8.80           C
ATOM    298  HA  ALA A  24      32.232 -15.726 110.234  1.00 -8.80           H
ATOM    299  C   ALA A  24      30.597 -16.913 109.516  1.00 -8.80           C
ATOM    300  O   ALA A  24      31.264 -17.393 108.605  1.00 -8.80           O
ATOM    301  CB  ALA A  24      31.465 -16.857 111.884  1.00 -8.80           C
ATOM    302 1HB  ALA A  24      31.921 -16.219 112.643  1.00 -8.80           H
ATOM    303 2HB  ALA A  24      32.125 -17.701 111.691  1.00 -8.80           H
ATOM    304 3HB  ALA A  24      30.510 -17.233 112.252  1.00 -8.80           H
ATOM    305  N   GLU A  25      29.276 -17.033 109.570  1.00-31.74           N
ATOM    306  H   GLU A  25      28.776 -16.645 110.364  1.00-31.74           H
ATOM    307  CA  GLU A  25      28.524 -17.729 108.521  1.00-31.74           C
ATOM    308  HA  GLU A  25      28.896 -18.751 108.428  1.00-31.74           H
ATOM    309  C   GLU A  25      28.688 -17.045 107.165  1.00-31.74           C
ATOM    310  O   GLU A  25      28.875 -17.702 106.144  1.00-31.74           O
ATOM    311  CB  GLU A  25      27.028 -17.758 108.856  1.00-31.74           C
ATOM    312 1HB  GLU A  25      26.707 -16.744 109.085  1.00-31.74           H
ATOM    313 2HB  GLU A  25      26.481 -18.086 107.974  1.00-31.74           H
ATOM    314  CG  GLU A  25      26.649 -18.654 110.022  1.00-31.74           C
ATOM    315 1HG  GLU A  25      27.203 -18.346 110.905  1.00-31.74           H
ATOM    316 2HG  GLU A  25      25.586 -18.527 110.218  1.00-31.74           H
ATOM    317  CD  GLU A  25      26.918 -20.118 109.725  1.00-31.74           C
ATOM    318  OE1 GLU A  25      26.476 -20.571 108.657  1.00-31.74           O
ATOM    319  OE2 GLU A  25      27.580 -20.830 110.507  1.00-31.74           O
ATOM    320  N   LEU A  26      28.642 -15.721 107.153  1.00  2.03           N
ATOM    321  H   LEU A  26      28.472 -15.226 108.022  1.00  2.03           H
ATOM    322  CA  LEU A  26      28.792 -14.949 105.921  1.00  2.03           C
ATOM    323  HA  LEU A  26      28.054 -15.293 105.196  1.00  2.03           H
ATOM    324  C   LEU A  26      30.182 -15.148 105.328  1.00  2.03           C
ATOM    325  O   LEU A  26      30.324 -15.398 104.132  1.00  2.03           O
ATOM    326  CB  LEU A  26      28.533 -13.472 106.249  1.00  2.03           C
ATOM    327 1HB  LEU A  26      27.590 -13.452 106.786  1.00  2.03           H
ATOM    328 2HB  LEU A  26      29.298 -13.155 106.954  1.00  2.03           H
ATOM    329  CG  LEU A  26      28.427 -12.373 105.182  1.00  2.03           C
ATOM    330  HG  LEU A  26      27.735 -12.695 104.406  1.00  2.03           H
ATOM    331  CD1 LEU A  26      27.840 -11.140 105.876  1.00  2.03           C
ATOM    332 1HD1 LEU A  26      27.754 -10.320 105.165  1.00  2.03           H
ATOM    333 2HD1 LEU A  26      28.487 -10.834 106.701  1.00  2.03           H
ATOM    334 3HD1 LEU A  26      26.845 -11.373 106.260  1.00  2.03           H
ATOM    335  CD2 LEU A  26      29.755 -11.985 104.534  1.00  2.03           C
ATOM    336 1HD2 LEU A  26      29.613 -11.114 103.898  1.00  2.03           H
ATOM    337 2HD2 LEU A  26      30.114 -12.810 103.919  1.00  2.03           H
ATOM    338 3HD2 LEU A  26      30.493 -11.760 105.305  1.00  2.03           H
ATOM    339  N   ILE A  27      31.211 -15.051 106.157  1.00-10.43           N
ATOM    340  H   ILE A  27      31.048 -14.855 107.142  1.00-10.43           H
ATOM    341  CA  ILE A  27      32.586 -15.186 105.676  1.00-10.43           C
ATOM    342  HA  ILE A  27      32.715 -14.542 104.809  1.00-10.43           H
ATOM    343  C   ILE A  27      32.812 -16.622 105.214  1.00-10.43           C
ATOM    344  O   ILE A  27      33.378 -16.841 104.144  1.00-10.43           O
ATOM    345  CB  ILE A  27      33.629 -14.767 106.756  1.00-10.43           C
ATOM    346  HB  ILE A  27      33.442 -15.343 107.663  1.00-10.43           H
ATOM    347  CG1 ILE A  27      33.488 -13.262 107.072  1.00-10.43           C
ATOM    348 1HG1 ILE A  27      33.898 -12.693 106.238  1.00-10.43           H
ATOM    349 2HG1 ILE A  27      32.433 -13.008 107.151  1.00-10.43           H
ATOM    350  CG2 ILE A  27      35.074 -15.047 106.271  1.00-10.43           C
ATOM    351 1HG2 ILE A  27      35.794 -14.687 107.002  1.00-10.43           H
ATOM    352 2HG2 ILE A  27      35.264 -14.547 105.320  1.00-10.43           H
ATOM    353 3HG2 ILE A  27      35.229 -16.120 106.145  1.00-10.43           H
ATOM    354  CD1 ILE A  27      34.172 -12.797 108.366  1.00-10.43           C
ATOM    355 1HD1 ILE A  27      33.958 -11.742 108.527  1.00-10.43           H
ATOM    356 2HD1 ILE A  27      35.252 -12.931 108.297  1.00-10.43           H
ATOM    357 3HD1 ILE A  27      33.787 -13.370 109.211  1.00-10.43           H
ATOM    358  N   GLY A  28      32.334 -17.604 105.964  1.00-19.00           N
ATOM    359  H   GLY A  28      31.856 -17.399 106.841  1.00-19.00           H
ATOM    360  CA  GLY A  28      32.500 -18.989 105.556  1.00-19.00           C
ATOM    361 1HA  GLY A  28      33.562 -19.191 105.418  1.00-19.00           H
ATOM    362 2HA  GLY A  28      32.120 -19.641 106.341  1.00-19.00           H
ATOM    363  C   GLY A  28      31.780 -19.303 104.258  1.00-19.00           C
ATOM    364  O   GLY A  28      32.327 -19.968 103.383  1.00-19.00           O
ATOM    365  N   THR A  29      30.571 -18.797 104.071  1.00 -0.77           N
ATOM    366  H   THR A  29      30.118 -18.254 104.800  1.00 -0.77           H
ATOM    367  CA  THR A  29      29.866 -19.067 102.819  1.00 -0.77           C
ATOM    368  HA  THR A  29      29.935 -20.136 102.631  1.00 -0.77           H
ATOM    369  C   THR A  29      30.535 -18.340 101.648  1.00 -0.77           C
ATOM    370  O   THR A  29      30.640 -18.880 100.551  1.00 -0.77           O
ATOM    371  CB  THR A  29      28.368 -18.723 102.904  1.00 -0.77           C
ATOM    372  HB  THR A  29      28.225 -17.644 102.849  1.00 -0.77           H
ATOM    373  OG1 THR A  29      27.842 -19.210 104.142  1.00 -0.77           O
ATOM    374  HG1 THR A  29      28.198 -18.670 104.863  1.00 -0.77           H
ATOM    375  CG2 THR A  29      27.586 -19.425 101.810  1.00 -0.77           C
ATOM    376 1HG2 THR A  29      26.530 -19.190 101.914  1.00 -0.77           H
ATOM    377 2HG2 THR A  29      27.715 -20.504 101.901  1.00 -0.77           H
ATOM    378 3HG2 THR A  29      27.934 -19.097 100.832  1.00 -0.77           H
ATOM    379  N   ALA A  30      31.080 -17.153 101.883  1.00-13.26           N
ATOM    380  H   ALA A  30      30.986 -16.715 102.792  1.00-13.26           H
ATOM    381  CA  ALA A  30      31.838 -16.468 100.835  1.00-13.26           C
ATOM    382  HA  ALA A  30      31.215 -16.399  99.943  1.00-13.26           H
ATOM    383  C   ALA A  30      33.083 -17.273 100.463  1.00-13.26           C
ATOM    384  O   ALA A  30      33.439 -17.367  99.296  1.00-13.26           O
ATOM    385  CB  ALA A  30      32.224 -15.052 101.290  1.00-13.26           C
ATOM    386 1HB  ALA A  30      31.326 -14.486 101.535  1.00-13.26           H
ATOM    387 2HB  ALA A  30      32.752 -14.546 100.479  1.00-13.26           H
ATOM    388 3HB  ALA A  30      32.872 -15.105 102.164  1.00-13.26           H
ATOM    389  N   THR A  31      33.718 -17.874 101.459  1.00 -8.68           N
ATOM    390  H   THR A  31      33.371 -17.756 102.404  1.00 -8.68           H
ATOM    391  CA  THR A  31      34.910 -18.692 101.248  1.00 -8.68           C
ATOM    392  HA  THR A  31      35.653 -18.097 100.718  1.00 -8.68           H
ATOM    393  C   THR A  31      34.582 -19.910 100.389  1.00 -8.68           C
ATOM    394  O   THR A  31      35.285 -20.190  99.415  1.00 -8.68           O
ATOM    395  CB  THR A  31      35.495 -19.145 102.616  1.00 -8.68           C
ATOM    396  HB  THR A  31      34.767 -19.765 103.134  1.00 -8.68           H
ATOM    397  OG1 THR A  31      35.773 -17.989 103.413  1.00 -8.68           O
ATOM    398  HG1 THR A  31      34.933 -17.580 103.661  1.00 -8.68           H
ATOM    399  CG2 THR A  31      36.785 -19.920 102.495  1.00 -8.68           C
ATOM    400 1HG2 THR A  31      37.164 -20.136 103.494  1.00 -8.68           H
ATOM    401 2HG2 THR A  31      37.521 -19.330 101.957  1.00 -8.68           H
ATOM    402 3HG2 THR A  31      36.612 -20.862 101.974  1.00 -8.68           H
ATOM    403  N   LEU A  32      33.512 -20.626 100.713  1.00 36.65           N
ATOM    404  H   LEU A  32      32.929 -20.356 101.498  1.00 36.65           H
ATOM    405  CA  LEU A  32      33.212 -21.848  99.968  1.00 36.65           C
ATOM    406  HA  LEU A  32      34.146 -22.398  99.894  1.00 36.65           H
ATOM    407  C   LEU A  32      32.761 -21.558  98.541  1.00 36.65           C
ATOM    408  O   LEU A  32      33.127 -22.293  97.631  1.00 36.65           O
ATOM    409  CB  LEU A  32      32.228 -22.765 100.708  1.00 36.65           C
ATOM    410 1HB  LEU A  32      32.307 -23.757 100.263  1.00 36.65           H
ATOM    411 2HB  LEU A  32      32.599 -22.855 101.728  1.00 36.65           H
ATOM    412  CG  LEU A  32      30.732 -22.426 100.789  1.00 36.65           C
ATOM    413  HG  LEU A  32      30.626 -21.348 100.780  1.00 36.65           H
ATOM    414  CD1 LEU A  32      29.883 -23.007  99.656  1.00 36.65           C
ATOM    415 1HD1 LEU A  32      28.880 -22.583  99.701  1.00 36.65           H
ATOM    416 2HD1 LEU A  32      29.820 -24.089  99.747  1.00 36.65           H
ATOM    417 3HD1 LEU A  32      30.324 -22.757  98.692  1.00 36.65           H
ATOM    418  CD2 LEU A  32      30.184 -22.933 102.101  1.00 36.65           C
ATOM    419 1HD2 LEU A  32      29.136 -22.654 102.195  1.00 36.65           H
ATOM    420 2HD2 LEU A  32      30.733 -22.479 102.927  1.00 36.65           H
ATOM    421 3HD2 LEU A  32      30.275 -24.016 102.160  1.00 36.65           H
ATOM    422  N   VAL A  33      32.012 -20.485  98.320  1.00 -2.78           N
ATOM    423  H   VAL A  33      31.726 -19.890  99.090  1.00 -2.78           H
ATOM    424  CA  VAL A  33      31.568 -20.172  96.962  1.00 -2.78           C
ATOM    425  HA  VAL A  33      31.280 -21.102  96.473  1.00 -2.78           H
ATOM    426  C   VAL A  33      32.717 -19.597  96.151  1.00 -2.78           C
ATOM    427  O   VAL A  33      32.916 -20.019  95.023  1.00 -2.78           O
ATOM    428  CB  VAL A  33      30.327 -19.239  96.952  1.00 -2.78           C
ATOM    429  HB  VAL A  33      30.564 -18.322  97.490  1.00 -2.78           H
ATOM    430  CG1 VAL A  33      29.898 -18.876  95.526  1.00 -2.78           C
ATOM    431 1HG1 VAL A  33      29.013 -18.244  95.550  1.00 -2.78           H
ATOM    432 2HG1 VAL A  33      29.677 -19.776  94.946  1.00 -2.78           H
ATOM    433 3HG1 VAL A  33      30.690 -18.330  95.012  1.00 -2.78           H
ATOM    434  CG2 VAL A  33      29.160 -19.946  97.651  1.00 -2.78           C
ATOM    435 1HG2 VAL A  33      28.238 -19.405  97.470  1.00 -2.78           H
ATOM    436 2HG2 VAL A  33      29.339 -19.995  98.722  1.00 -2.78           H
ATOM    437 3HG2 VAL A  33      29.052 -20.954  97.257  1.00 -2.78           H
ATOM    438  N   PHE A  34      33.533 -18.711  96.708  1.00 14.49           N
ATOM    439  H   PHE A  34      33.396 -18.402  97.664  1.00 14.49           H
ATOM    440  CA  PHE A  34      34.646 -18.168  95.930  1.00 14.49           C
ATOM    441  HA  PHE A  34      34.253 -17.703  95.025  1.00 14.49           H
ATOM    442  C   PHE A  34      35.597 -19.271  95.485  1.00 14.49           C
ATOM    443  O   PHE A  34      35.907 -19.383  94.304  1.00 14.49           O
ATOM    444  CB  PHE A  34      35.437 -17.127  96.725  1.00 14.49           C
ATOM    445 1HB  PHE A  34      34.812 -16.250  96.886  1.00 14.49           H
ATOM    446 2HB  PHE A  34      35.690 -17.552  97.696  1.00 14.49           H
ATOM    447  CG  PHE A  34      36.723 -16.717  96.057  1.00 14.49           C
ATOM    448  CD1 PHE A  34      36.728 -16.246  94.733  1.00 14.49           C
ATOM    449  HD1 PHE A  34      35.794 -16.107  94.211  1.00 14.49           H
ATOM    450  CD2 PHE A  34      37.946 -16.846  96.739  1.00 14.49           C
ATOM    451  HD2 PHE A  34      37.960 -17.199  97.760  1.00 14.49           H
ATOM    452  CE1 PHE A  34      37.945 -15.972  94.064  1.00 14.49           C
ATOM    453  HE1 PHE A  34      37.935 -15.641  93.036  1.00 14.49           H
ATOM    454  CE2 PHE A  34      39.169 -16.532  96.096  1.00 14.49           C
ATOM    455  HE2 PHE A  34      40.101 -16.618  96.633  1.00 14.49           H
ATOM    456  CZ  PHE A  34      39.170 -16.126  94.750  1.00 14.49           C
ATOM    457  HZ  PHE A  34      40.105 -15.928  94.247  1.00 14.49           H
ATOM    458  N   PHE A  35      36.048 -20.120  96.397  1.00  7.01           N
ATOM    459  H   PHE A  35      35.765 -20.045  97.368  1.00  7.01           H
ATOM    460  CA  PHE A  35      36.998 -21.148  95.987  1.00  7.01           C
ATOM    461  HA  PHE A  35      37.726 -20.686  95.320  1.00  7.01           H
ATOM    462  C   PHE A  35      36.332 -22.266  95.186  1.00  7.01           C
ATOM    463  O   PHE A  35      36.980 -22.889  94.349  1.00  7.01           O
ATOM    464  CB  PHE A  35      37.765 -21.684  97.195  1.00  7.01           C
ATOM    465 1HB  PHE A  35      37.056 -22.023  97.944  1.00  7.01           H
ATOM    466 2HB  PHE A  35      38.368 -22.530  96.870  1.00  7.01           H
ATOM    467  CG  PHE A  35      38.684 -20.666  97.816  1.00  7.01           C
ATOM    468  CD1 PHE A  35      38.509 -20.237  99.143  1.00  7.01           C
ATOM    469  HD1 PHE A  35      37.727 -20.670  99.748  1.00  7.01           H
ATOM    470  CD2 PHE A  35      39.733 -20.121  97.060  1.00  7.01           C
ATOM    471  HD2 PHE A  35      39.906 -20.473  96.056  1.00  7.01           H
ATOM    472  CE1 PHE A  35      39.357 -19.241  99.699  1.00  7.01           C
ATOM    473  HE1 PHE A  35      39.231 -18.927 100.723  1.00  7.01           H
ATOM    474  CE2 PHE A  35      40.561 -19.111  97.589  1.00  7.01           C
ATOM    475  HE2 PHE A  35      41.347 -18.687  96.981  1.00  7.01           H
ATOM    476  CZ  PHE A  35      40.373 -18.669  98.909  1.00  7.01           C
ATOM    477  HZ  PHE A  35      41.011 -17.902  99.316  1.00  7.01           H
ATOM    478  N   GLY A  36      35.040 -22.497  95.381  1.00 -3.85           N
ATOM    479  H   GLY A  36      34.519 -21.981  96.081  1.00 -3.85           H
ATOM    480  CA  GLY A  36      34.343 -23.498  94.591  1.00 -3.85           C
ATOM    481 1HA  GLY A  36      34.947 -24.405  94.562  1.00 -3.85           H
ATOM    482 2HA  GLY A  36      33.387 -23.731  95.061  1.00 -3.85           H
ATOM    483  C   GLY A  36      34.086 -23.049  93.165  1.00 -3.85           C
ATOM    484  O   GLY A  36      34.256 -23.841  92.236  1.00 -3.85           O
ATOM    485  N   ASP A  37      33.709 -21.792  92.967  1.00-28.26           N
ATOM    486  H   ASP A  37      33.550 -21.176  93.763  1.00-28.26           H
ATOM    487  CA  ASP A  37      33.462 -21.258  91.624  1.00-28.26           C
ATOM    488  HA  ASP A  37      32.804 -21.926  91.068  1.00-28.26           H
ATOM    489  C   ASP A  37      34.800 -21.140  90.908  1.00-28.26           C
ATOM    490  O   ASP A  37      34.943 -21.461  89.733  1.00-28.26           O
ATOM    491  CB  ASP A  37      32.871 -19.840  91.656  1.00-28.26           C
ATOM    492 1HB  ASP A  37      33.478 -19.222  92.314  1.00-28.26           H
ATOM    493 2HB  ASP A  37      32.914 -19.429  90.650  1.00-28.26           H
ATOM    494  CG  ASP A  37      31.430 -19.779  92.121  1.00-28.26           C
ATOM    495  OD1 ASP A  37      30.783 -20.819  92.350  1.00-28.26           O
ATOM    496  OD2 ASP A  37      30.935 -18.637  92.250  1.00-28.26           O
ATOM    497  N   ALA A  38      35.815 -20.672  91.620  1.00-11.75           N
ATOM    498  H   ALA A  38      35.676 -20.402  92.589  1.00-11.75           H
ATOM    499  CA  ALA A  38      37.119 -20.465  91.003  1.00-11.75           C
ATOM    500  HA  ALA A  38      36.974 -19.896  90.084  1.00-11.75           H
ATOM    501  C   ALA A  38      37.794 -21.786  90.624  1.00-11.75           C
ATOM    502  O   ALA A  38      38.555 -21.837  89.659  1.00-11.75           O
ATOM    503  CB  ALA A  38      37.995 -19.649  91.922  1.00-11.75           C
ATOM    504 1HB  ALA A  38      37.510 -18.697  92.144  1.00-11.75           H
ATOM    505 2HB  ALA A  38      38.952 -19.461  91.434  1.00-11.75           H
ATOM    506 3HB  ALA A  38      38.157 -20.192  92.854  1.00-11.75           H
ATOM    507  N   ALA A  39      37.480 -22.866  91.328  1.00 -8.86           N
ATOM    508  H   ALA A  39      36.896 -22.783  92.153  1.00 -8.86           H
ATOM    509  CA  ALA A  39      37.955 -24.180  90.913  1.00 -8.86           C
ATOM    510  HA  ALA A  39      39.040 -24.141  90.808  1.00 -8.86           H
ATOM    511  C   ALA A  39      37.352 -24.538  89.550  1.00 -8.86           C
ATOM    512  O   ALA A  39      38.042 -25.076  88.683  1.00 -8.86           O
ATOM    513  CB  ALA A  39      37.589 -25.237  91.965  1.00 -8.86           C
ATOM    514 1HB  ALA A  39      38.038 -24.969  92.923  1.00 -8.86           H
ATOM    515 2HB  ALA A  39      37.968 -26.211  91.651  1.00 -8.86           H
ATOM    516 3HB  ALA A  39      36.506 -25.291  92.082  1.00 -8.86           H
ATOM    517  N   ILE A  40      36.080 -24.225  89.339  1.00  0.71           N
ATOM    518  H   ILE A  40      35.544 -23.762  90.066  1.00  0.71           H
ATOM    519  CA  ILE A  40      35.431 -24.515  88.057  1.00  0.71           C
ATOM    520  HA  ILE A  40      35.626 -25.554  87.793  1.00  0.71           H
ATOM    521  C   ILE A  40      36.078 -23.625  86.994  1.00  0.71           C
ATOM    522  O   ILE A  40      36.406 -24.097  85.908  1.00  0.71           O
ATOM    523  CB  ILE A  40      33.883 -24.295  88.097  1.00  0.71           C
ATOM    524  HB  ILE A  40      33.682 -23.258  88.365  1.00  0.71           H
ATOM    525  CG1 ILE A  40      33.235 -25.213  89.154  1.00  0.71           C
ATOM    526 1HG1 ILE A  40      33.281 -26.241  88.794  1.00  0.71           H
ATOM    527 2HG1 ILE A  40      33.811 -25.159  90.074  1.00  0.71           H
ATOM    528  CG2 ILE A  40      33.256 -24.584  86.709  1.00  0.71           C
ATOM    529 1HG2 ILE A  40      32.177 -24.421  86.739  1.00  0.71           H
ATOM    530 2HG2 ILE A  40      33.455 -25.613  86.408  1.00  0.71           H
ATOM    531 3HG2 ILE A  40      33.668 -23.904  85.963  1.00  0.71           H
ATOM    532  CD1 ILE A  40      31.771 -24.880  89.508  1.00  0.71           C
ATOM    533 1HD1 ILE A  40      31.406 -25.586  90.252  1.00  0.71           H
ATOM    534 2HD1 ILE A  40      31.134 -24.945  88.625  1.00  0.71           H
ATOM    535 3HD1 ILE A  40      31.711 -23.871  89.918  1.00  0.71           H
ATOM    536  N   ALA A  41      36.336 -22.364  87.320  1.00-13.42           N
ATOM    537  H   ALA A  41      36.052 -22.020  88.234  1.00-13.42           H
ATOM    538  CA  ALA A  41      36.986 -21.447  86.384  1.00-13.42           C
ATOM    539  HA  ALA A  41      36.367 -21.386  85.487  1.00-13.42           H
ATOM    540  C   ALA A  41      38.374 -21.943  85.951  1.00-13.42           C
ATOM    541  O   ALA A  41      38.715 -21.869  84.770  1.00-13.42           O
ATOM    542  CB  ALA A  41      37.086 -20.043  87.000  1.00-13.42           C
ATOM    543 1HB  ALA A  41      36.103 -19.710  87.329  1.00-13.42           H
ATOM    544 2HB  ALA A  41      37.466 -19.344  86.255  1.00-13.42           H
ATOM    545 3HB  ALA A  41      37.765 -20.053  87.853  1.00-13.42           H
ATOM    546  N   ASN A  42      39.163 -22.468  86.880  1.00  3.25           N
ATOM    547  H   ASN A  42      38.861 -22.456  87.852  1.00  3.25           H
ATOM    548  CA  ASN A  42      40.475 -23.034  86.548  1.00  3.25           C
ATOM    549  HA  ASN A  42      41.064 -22.272  86.036  1.00  3.25           H
ATOM    550  C   ASN A  42      40.329 -24.242  85.614  1.00  3.25           C
ATOM    551  O   ASN A  42      41.013 -24.348  84.597  1.00  3.25           O
ATOM    552  CB  ASN A  42      41.206 -23.444  87.837  1.00  3.25           C
ATOM    553 1HB  ASN A  42      41.150 -22.623  88.551  1.00  3.25           H
ATOM    554 2HB  ASN A  42      40.715 -24.311  88.273  1.00  3.25           H
ATOM    555  CG  ASN A  42      42.671 -23.776  87.612  1.00  3.25           C
ATOM    556  OD1 ASN A  42      43.198 -23.681  86.514  1.00  3.25           O
ATOM    557  ND2 ASN A  42      43.343 -24.146  88.664  1.00  3.25           N
ATOM    558 1HD2 ASN A  42      44.289 -24.470  88.550  1.00  3.25           H
ATOM    559 2HD2 ASN A  42      42.926 -24.050  89.580  1.00  3.25           H
ATOM    560  N   ASN A  43      39.372 -25.112  85.912  1.00 10.56           N
ATOM    561  H   ASN A  43      38.795 -24.950  86.729  1.00 10.56           H
ATOM    562  CA  ASN A  43      39.139 -26.310  85.094  1.00 10.56           C
ATOM    563  HA  ASN A  43      40.080 -26.853  84.980  1.00 10.56           H
ATOM    564  C   ASN A  43      38.641 -25.967  83.689  1.00 10.56           C
ATOM    565  O   ASN A  43      38.994 -26.630  82.719  1.00 10.56           O
ATOM    566  CB  ASN A  43      38.111 -27.229  85.767  1.00 10.56           C
ATOM    567 1HB  ASN A  43      37.335 -26.626  86.233  1.00 10.56           H
ATOM    568 2HB  ASN A  43      37.652 -27.855  85.002  1.00 10.56           H
ATOM    569  CG  ASN A  43      38.728 -28.150  86.790  1.00 10.56           C
ATOM    570  OD1 ASN A  43      39.170 -29.239  86.470  1.00 10.56           O
ATOM    571  ND2 ASN A  43      38.737 -27.747  88.028  1.00 10.56           N
ATOM    572 1HD2 ASN A  43      39.120 -28.346  88.733  1.00 10.56           H
ATOM    573 2HD2 ASN A  43      38.381 -26.828  88.261  1.00 10.56           H
ATOM    574  N   MET A  44      37.835 -24.923  83.559  1.00 -4.52           N
ATOM    575  H   MET A  44      37.508 -24.433  84.389  1.00 -4.52           H
ATOM    576  CA  MET A  44      37.388 -24.466  82.241  1.00 -4.52           C
ATOM    577  HA  MET A  44      37.124 -25.332  81.634  1.00 -4.52           H
ATOM    578  C   MET A  44      38.469 -23.692  81.493  1.00 -4.52           C
ATOM    579  O   MET A  44      38.406 -23.568  80.271  1.00 -4.52           O
ATOM    580  CB  MET A  44      36.156 -23.565  82.356  1.00 -4.52           C
ATOM    581 1HB  MET A  44      36.367 -22.747  83.046  1.00 -4.52           H
ATOM    582 2HB  MET A  44      35.961 -23.139  81.373  1.00 -4.52           H
ATOM    583  CG  MET A  44      34.889 -24.282  82.794  1.00 -4.52           C
ATOM    584 1HG  MET A  44      34.748 -25.165  82.172  1.00 -4.52           H
ATOM    585 2HG  MET A  44      34.970 -24.583  83.838  1.00 -4.52           H
ATOM    586  SD  MET A  44      33.480 -23.180  82.576  1.00 -4.52           S
ATOM    587  CE  MET A  44      32.102 -24.205  83.069  1.00 -4.52           C
ATOM    588 1HE  MET A  44      31.183 -23.622  83.026  1.00 -4.52           H
ATOM    589 2HE  MET A  44      32.249 -24.560  84.087  1.00 -4.52           H
ATOM    590 3HE  MET A  44      32.017 -25.059  82.395  1.00 -4.52           H
ATOM    591  N   GLY A  45      39.442 -23.155  82.213  1.00  5.38           N
ATOM    592  H   GLY A  45      39.442 -23.271  83.219  1.00  5.38           H
ATOM    593  CA  GLY A  45      40.483 -22.336  81.611  1.00  5.38           C
ATOM    594 1HA  GLY A  45      40.083 -21.851  80.721  1.00  5.38           H
ATOM    595 2HA  GLY A  45      40.743 -21.553  82.323  1.00  5.38           H
ATOM    596  C   GLY A  45      41.770 -23.034  81.226  1.00  5.38           C
ATOM    597  O   GLY A  45      42.547 -22.483  80.439  1.00  5.38           O
ATOM    598  N   SER A  46      42.048 -24.205  81.779  1.00 13.00           N
ATOM    599  H   SER A  46      41.391 -24.650  82.411  1.00 13.00           H
ATOM    600  CA  SER A  46      43.323 -24.873  81.534  1.00 13.00           C
ATOM    601  HA  SER A  46      43.681 -24.629  80.535  1.00 13.00           H
ATOM    602  C   SER A  46      43.206 -26.381  81.649  1.00 13.00           C
ATOM    603  O   SER A  46      42.311 -26.878  82.335  1.00 13.00           O
ATOM    604  CB  SER A  46      44.330 -24.383  82.569  1.00 13.00           C
ATOM    605 1HB  SER A  46      45.302 -24.836  82.373  1.00 13.00           H
ATOM    606 2HB  SER A  46      44.420 -23.299  82.495  1.00 13.00           H
ATOM    607  OG  SER A  46      43.908 -24.726  83.874  1.00 13.00           O
ATOM    608  HG  SER A  46      43.016 -24.387  84.035  1.00 13.00           H
ATOM    609  N   ASN A  47      44.119 -27.083  80.985  1.00 31.32           N
ATOM    610  H   ASN A  47      44.793 -26.589  80.406  1.00 31.32           H
ATOM    611  CA  ASN A  47      44.184 -28.546  80.966  1.00 31.32           C
ATOM    612  HA  ASN A  47      44.930 -28.844  80.229  1.00 31.32           H
ATOM    613  C   ASN A  47      42.827 -29.085  80.513  1.00 31.32           C
ATOM    614  O   ASN A  47      42.200 -28.501  79.623  1.00 31.32           O
ATOM    615  CB  ASN A  47      44.624 -29.084  82.338  1.00 31.32           C
ATOM    616 1HB  ASN A  47      43.825 -28.920  83.062  1.00 31.32           H
ATOM    617 2HB  ASN A  47      44.826 -30.151  82.268  1.00 31.32           H
ATOM    618  CG  ASN A  47      45.853 -28.393  82.859  1.00 31.32           C
ATOM    619  OD1 ASN A  47      45.815 -27.731  83.880  1.00 31.32           O
ATOM    620  ND2 ASN A  47      46.953 -28.538  82.179  1.00 31.32           N
ATOM    621 1HD2 ASN A  47      47.801 -28.115  82.541  1.00 31.32           H
ATOM    622 2HD2 ASN A  47      46.962 -29.069  81.324  1.00 31.32           H
ATOM    623  N   VAL A  48      42.376 -30.161  81.138  1.00 -0.17           N
ATOM    624  H   VAL A  48      42.962 -30.630  81.815  1.00 -0.17           H
ATOM    625  CA  VAL A  48      41.007 -30.655  81.045  1.00 -0.17           C
ATOM    626  HA  VAL A  48      40.323 -29.863  80.744  1.00 -0.17           H
ATOM    627  C   VAL A  48      40.727 -31.047  82.484  1.00 -0.17           C
ATOM    628  O   VAL A  48      41.672 -31.194  83.273  1.00 -0.17           O
ATOM    629  CB  VAL A  48      40.841 -31.884  80.104  1.00 -0.17           C
ATOM    630  HB  VAL A  48      39.845 -32.298  80.256  1.00 -0.17           H
ATOM    631  CG1 VAL A  48      40.940 -31.459  78.642  1.00 -0.17           C
ATOM    632 1HG1 VAL A  48      40.848 -32.332  77.998  1.00 -0.17           H
ATOM    633 2HG1 VAL A  48      41.897 -30.974  78.451  1.00 -0.17           H
ATOM    634 3HG1 VAL A  48      40.136 -30.762  78.408  1.00 -0.17           H
ATOM    635  CG2 VAL A  48      41.874 -32.978  80.404  1.00 -0.17           C
ATOM    636 1HG2 VAL A  48      41.692 -33.837  79.759  1.00 -0.17           H
ATOM    637 2HG2 VAL A  48      41.786 -33.300  81.442  1.00 -0.17           H
ATOM    638 3HG2 VAL A  48      42.883 -32.611  80.223  1.00 -0.17           H
ATOM    639  N   GLY A  49      39.463 -31.231  82.831  1.00 11.22           N
ATOM    640  H   GLY A  49      38.723 -31.086  82.150  1.00 11.22           H
ATOM    641  CA  GLY A  49      39.115 -31.656  84.175  1.00 11.22           C
ATOM    642 1HA  GLY A  49      39.666 -31.046  84.887  1.00 11.22           H
ATOM    643 2HA  GLY A  49      38.050 -31.499  84.339  1.00 11.22           H
ATOM    644  C   GLY A  49      39.440 -33.111  84.441  1.00 11.22           C
ATOM    645  O   GLY A  49      39.936 -33.839  83.577  1.00 11.22           O
ATOM    646  N   SER A  50      39.129 -33.557  85.646  1.00  8.27           N
ATOM    647  H   SER A  50      38.698 -32.940  86.322  1.00  8.27           H
ATOM    648  CA  SER A  50      39.279 -34.951  86.042  1.00  8.27           C
ATOM    649  HA  SER A  50      39.133 -35.611  85.189  1.00  8.27           H
ATOM    650  C   SER A  50      38.154 -35.105  87.044  1.00  8.27           C
ATOM    651  O   SER A  50      37.676 -34.091  87.571  1.00  8.27           O
ATOM    652  CB  SER A  50      40.625 -35.227  86.713  1.00  8.27           C
ATOM    653 1HB  SER A  50      40.740 -36.301  86.860  1.00  8.27           H
ATOM    654 2HB  SER A  50      41.432 -34.864  86.074  1.00  8.27           H
ATOM    655  OG  SER A  50      40.674 -34.588  87.976  1.00  8.27           O
ATOM    656  HG  SER A  50      41.587 -34.351  88.172  1.00  8.27           H
ATOM    657  N   THR A  51      37.784 -36.337  87.359  1.00 12.10           N
ATOM    658  H   THR A  51      38.236 -37.131  86.932  1.00 12.10           H
ATOM    659  CA  THR A  51      36.708 -36.619  88.304  1.00 12.10           C
ATOM    660  HA  THR A  51      35.828 -36.033  88.040  1.00 12.10           H
ATOM    661  C   THR A  51      37.095 -36.272  89.740  1.00 12.10           C
ATOM    662  O   THR A  51      36.256 -36.268  90.624  1.00 12.10           O
ATOM    663  CB  THR A  51      36.354 -38.115  88.227  1.00 12.10           C
ATOM    664  HB  THR A  51      35.588 -38.356  88.965  1.00 12.10           H
ATOM    665  OG1 THR A  51      37.541 -38.871  88.468  1.00 12.10           O
ATOM    666  HG1 THR A  51      37.329 -39.801  88.338  1.00 12.10           H
ATOM    667  CG2 THR A  51      35.874 -38.510  86.835  1.00 12.10           C
ATOM    668 1HG2 THR A  51      35.439 -39.506  86.875  1.00 12.10           H
ATOM    669 2HG2 THR A  51      36.704 -38.520  86.129  1.00 12.10           H
ATOM    670 3HG2 THR A  51      35.112 -37.812  86.483  1.00 12.10           H
ATOM    671  N   VAL A  52      38.362 -35.947  89.962  1.00  9.90           N
ATOM    672  H   VAL A  52      39.013 -36.009  89.196  1.00  9.90           H
ATOM    673  CA  VAL A  52      38.868 -35.512  91.268  1.00  9.90           C
ATOM    674  HA  VAL A  52      38.210 -35.878  92.056  1.00  9.90           H
ATOM    675  C   VAL A  52      38.922 -33.987  91.362  1.00  9.90           C
ATOM    676  O   VAL A  52      38.662 -33.430  92.422  1.00  9.90           O
ATOM    677  CB  VAL A  52      40.295 -36.102  91.497  1.00  9.90           C
ATOM    678  HB  VAL A  52      40.934 -35.779  90.676  1.00  9.90           H
ATOM    679  CG1 VAL A  52      40.935 -35.639  92.817  1.00  9.90           C
ATOM    680 1HG1 VAL A  52      41.905 -36.123  92.947  1.00  9.90           H
ATOM    681 2HG1 VAL A  52      40.292 -35.896  93.659  1.00  9.90           H
ATOM    682 3HG1 VAL A  52      41.091 -34.561  92.798  1.00  9.90           H
ATOM    683  CG2 VAL A  52      40.227 -37.627  91.491  1.00  9.90           C
ATOM    684 1HG2 VAL A  52      41.228 -38.041  91.604  1.00  9.90           H
ATOM    685 2HG2 VAL A  52      39.825 -37.976  90.541  1.00  9.90           H
ATOM    686 3HG2 VAL A  52      39.589 -37.986  92.299  1.00  9.90           H
ATOM    687  N   ASN A  53      39.234 -33.300  90.269  1.00 28.75           N
ATOM    688  H   ASN A  53      39.318 -33.784  89.384  1.00 28.75           H
ATOM    689  CA  ASN A  53      39.531 -31.861  90.325  1.00 28.75           C
ATOM    690  HA  ASN A  53      40.416 -31.709  90.946  1.00 28.75           H
ATOM    691  C   ASN A  53      38.406 -31.021  90.925  1.00 28.75           C
ATOM    692  O   ASN A  53      38.626 -30.225  91.839  1.00 28.75           O
ATOM    693  CB  ASN A  53      39.779 -31.276  88.927  1.00 28.75           C
ATOM    694 1HB  ASN A  53      39.027 -31.646  88.232  1.00 28.75           H
ATOM    695 2HB  ASN A  53      39.679 -30.196  88.996  1.00 28.75           H
ATOM    696  CG  ASN A  53      41.154 -31.555  88.371  1.00 28.75           C
ATOM    697  OD1 ASN A  53      41.980 -32.248  88.950  1.00 28.75           O
ATOM    698  ND2 ASN A  53      41.413 -30.994  87.223  1.00 28.75           N
ATOM    699 1HD2 ASN A  53      42.300 -31.153  86.768  1.00 28.75           H
ATOM    700 2HD2 ASN A  53      40.726 -30.378  86.798  1.00 28.75           H
ATOM    701  N   VAL A  54      37.202 -31.165  90.390  1.00 16.32           N
ATOM    702  H   VAL A  54      37.055 -31.840  89.653  1.00 16.32           H
ATOM    703  CA  VAL A  54      36.074 -30.353  90.856  1.00 16.32           C
ATOM    704  HA  VAL A  54      36.429 -29.326  90.937  1.00 16.32           H
ATOM    705  C   VAL A  54      35.620 -30.771  92.265  1.00 16.32           C
ATOM    706  O   VAL A  54      35.524 -29.897  93.141  1.00 16.32           O
ATOM    707  CB  VAL A  54      34.898 -30.350  89.827  1.00 16.32           C
ATOM    708  HB  VAL A  54      34.510 -31.362  89.727  1.00 16.32           H
ATOM    709  CG1 VAL A  54      33.753 -29.432  90.286  1.00 16.32           C
ATOM    710 1HG1 VAL A  54      32.960 -29.435  89.536  1.00 16.32           H
ATOM    711 2HG1 VAL A  54      34.115 -28.412  90.418  1.00 16.32           H
ATOM    712 3HG1 VAL A  54      33.335 -29.793  91.225  1.00 16.32           H
ATOM    713  CG2 VAL A  54      35.399 -29.891  88.442  1.00 16.32           C
ATOM    714 1HG2 VAL A  54      34.558 -29.845  87.747  1.00 16.32           H
ATOM    715 2HG2 VAL A  54      36.121 -30.602  88.043  1.00 16.32           H
ATOM    716 3HG2 VAL A  54      35.857 -28.904  88.511  1.00 16.32           H
ATOM    717  N   PRO A  55      35.387 -32.080  92.534  1.00  9.48           N
ATOM    718  CA  PRO A  55      35.067 -32.369  93.940  1.00  9.48           C
ATOM    719  HA  PRO A  55      34.116 -31.908  94.205  1.00  9.48           H
ATOM    720  C   PRO A  55      36.123 -31.957  94.958  1.00  9.48           C
ATOM    721  O   PRO A  55      35.765 -31.491  96.029  1.00  9.48           O
ATOM    722  CB  PRO A  55      34.942 -33.895  93.963  1.00  9.48           C
ATOM    723 1HB  PRO A  55      35.900 -34.344  94.207  1.00  9.48           H
ATOM    724 2HB  PRO A  55      34.185 -34.218  94.675  1.00  9.48           H
ATOM    725  CG  PRO A  55      34.571 -34.257  92.621  1.00  9.48           C
ATOM    726 1HG  PRO A  55      34.825 -35.295  92.425  1.00  9.48           H
ATOM    727 2HG  PRO A  55      33.508 -34.099  92.470  1.00  9.48           H
ATOM    728  CD  PRO A  55      35.352 -33.331  91.748  1.00  9.48           C
ATOM    729 1HD  PRO A  55      36.357 -33.715  91.591  1.00  9.48           H
ATOM    730 2HD  PRO A  55      34.841 -33.193  90.796  1.00  9.48           H
ATOM    731  N   LEU A  56      37.409 -32.102  94.660  1.00-13.77           N
ATOM    732  H   LEU A  56      37.690 -32.501  93.766  1.00-13.77           H
ATOM    733  CA  LEU A  56      38.449 -31.741  95.625  1.00-13.77           C
ATOM    734  HA  LEU A  56      38.206 -32.216  96.574  1.00-13.77           H
ATOM    735  C   LEU A  56      38.511 -30.236  95.859  1.00-13.77           C
ATOM    736  O   LEU A  56      38.739 -29.787  96.985  1.00-13.77           O
ATOM    737  CB  LEU A  56      39.811 -32.259  95.153  1.00-13.77           C
ATOM    738 1HB  LEU A  56      39.687 -33.303  94.875  1.00-13.77           H
ATOM    739 2HB  LEU A  56      40.089 -31.707  94.255  1.00-13.77           H
ATOM    740  CG  LEU A  56      40.988 -32.189  96.139  1.00-13.77           C
ATOM    741  HG  LEU A  56      41.146 -31.151  96.424  1.00-13.77           H
ATOM    742  CD1 LEU A  56      40.735 -33.005  97.406  1.00-13.77           C
ATOM    743 1HD1 LEU A  56      41.630 -32.997  98.026  1.00-13.77           H
ATOM    744 2HD1 LEU A  56      40.484 -34.035  97.150  1.00-13.77           H
ATOM    745 3HD1 LEU A  56      39.921 -32.561  97.979  1.00-13.77           H
ATOM    746  CD2 LEU A  56      42.252 -32.703  95.452  1.00-13.77           C
ATOM    747 1HD2 LEU A  56      43.100 -32.602  96.131  1.00-13.77           H
ATOM    748 2HD2 LEU A  56      42.451 -32.112  94.557  1.00-13.77           H
ATOM    749 3HD2 LEU A  56      42.126 -33.751  95.179  1.00-13.77           H
ATOM    750  N   GLY A  57      38.268 -29.452  94.817  1.00  9.66           N
ATOM    751  H   GLY A  57      38.104 -29.856  93.899  1.00  9.66           H
ATOM    752  CA  GLY A  57      38.244 -28.008  94.978  1.00  9.66           C
ATOM    753 1HA  GLY A  57      39.190 -27.687  95.414  1.00  9.66           H
ATOM    754 2HA  GLY A  57      38.125 -27.534  94.005  1.00  9.66           H
ATOM    755  C   GLY A  57      37.116 -27.560  95.888  1.00  9.66           C
ATOM    756  O   GLY A  57      37.347 -26.794  96.821  1.00  9.66           O
ATOM    757  N   TYR A  58      35.907 -28.063  95.670  1.00 23.04           N
ATOM    758  H   TYR A  58      35.757 -28.699  94.893  1.00 23.04           H
ATOM    759  CA  TYR A  58      34.770 -27.698  96.523  1.00 23.04           C
ATOM    760  HA  TYR A  58      34.742 -26.612  96.613  1.00 23.04           H
ATOM    761  C   TYR A  58      34.953 -28.300  97.930  1.00 23.04           C
ATOM    762  O   TYR A  58      34.673 -27.648  98.933  1.00 23.04           O
ATOM    763  CB  TYR A  58      33.465 -28.151  95.845  1.00 23.04           C
ATOM    764 1HB  TYR A  58      33.543 -27.899  94.787  1.00 23.04           H
ATOM    765 2HB  TYR A  58      33.408 -29.237  95.916  1.00 23.04           H
ATOM    766  CG  TYR A  58      32.139 -27.569  96.351  1.00 23.04           C
ATOM    767  CD1 TYR A  58      32.044 -26.744  97.499  1.00 23.04           C
ATOM    768  HD1 TYR A  58      32.926 -26.387  98.004  1.00 23.04           H
ATOM    769  CD2 TYR A  58      30.938 -27.883  95.674  1.00 23.04           C
ATOM    770  HD2 TYR A  58      30.976 -28.435  94.745  1.00 23.04           H
ATOM    771  CE1 TYR A  58      30.778 -26.382  98.031  1.00 23.04           C
ATOM    772  HE1 TYR A  58      30.724 -25.799  98.934  1.00 23.04           H
ATOM    773  CE2 TYR A  58      29.668 -27.522  96.209  1.00 23.04           C
ATOM    774  HE2 TYR A  58      28.762 -27.824  95.702  1.00 23.04           H
ATOM    775  CZ  TYR A  58      29.603 -26.798  97.398  1.00 23.04           C
ATOM    776  OH  TYR A  58      28.381 -26.500  97.954  1.00 23.04           O
ATOM    777  HH  TYR A  58      27.646 -26.926  97.485  1.00 23.04           H
ATOM    778  N   ALA A  59      35.494 -29.508  98.038  1.00-14.29           N
ATOM    779  H   ALA A  59      35.719 -30.042  97.203  1.00-14.29           H
ATOM    780  CA  ALA A  59      35.744 -30.119  99.346  1.00-14.29           C
ATOM    781  HA  ALA A  59      34.801 -30.171  99.889  1.00-14.29           H
ATOM    782  C   ALA A  59      36.709 -29.302 100.201  1.00-14.29           C
ATOM    783  O   ALA A  59      36.464 -29.082 101.387  1.00-14.29           O
ATOM    784  CB  ALA A  59      36.283 -31.534  99.166  1.00-14.29           C
ATOM    785 1HB  ALA A  59      35.532 -32.152  98.672  1.00-14.29           H
ATOM    786 2HB  ALA A  59      36.516 -31.965 100.140  1.00-14.29           H
ATOM    787 3HB  ALA A  59      37.191 -31.517  98.563  1.00-14.29           H
ATOM    788  N   THR A  60      37.794 -28.839  99.601  1.00-10.49           N
ATOM    789  H   THR A  60      37.964 -29.054  98.623  1.00-10.49           H
ATOM    790  CA  THR A  60      38.766 -28.043 100.342  1.00-10.49           C
ATOM    791  HA  THR A  60      39.019 -28.571 101.261  1.00-10.49           H
ATOM    792  C   THR A  60      38.139 -26.703 100.709  1.00-10.49           C
ATOM    793  O   THR A  60      38.318 -26.216 101.824  1.00-10.49           O
ATOM    794  CB  THR A  60      40.060 -27.821  99.531  1.00-10.49           C
ATOM    795  HB  THR A  60      39.856 -27.168  98.684  1.00-10.49           H
ATOM    796  OG1 THR A  60      40.532 -29.083  99.046  1.00-10.49           O
ATOM    797  HG1 THR A  60      39.994 -29.325  98.276  1.00-10.49           H
ATOM    798  CG2 THR A  60      41.159 -27.226 100.392  1.00-10.49           C
ATOM    799 1HG2 THR A  60      42.060 -27.100  99.798  1.00-10.49           H
ATOM    800 2HG2 THR A  60      41.376 -27.887 101.230  1.00-10.49           H
ATOM    801 3HG2 THR A  60      40.856 -26.248 100.767  1.00-10.49           H
ATOM    802  N   ALA A  61      37.352 -26.138  99.802  1.00 -9.21           N
ATOM    803  H   ALA A  61      37.224 -26.582  98.901  1.00 -9.21           H
ATOM    804  CA  ALA A  61      36.675 -24.870 100.052  1.00 -9.21           C
ATOM    805  HA  ALA A  61      37.431 -24.115 100.271  1.00 -9.21           H
ATOM    806  C   ALA A  61      35.736 -24.972 101.261  1.00 -9.21           C
ATOM    807  O   ALA A  61      35.725 -24.096 102.125  1.00 -9.21           O
ATOM    808  CB  ALA A  61      35.903 -24.448  98.793  1.00 -9.21           C
ATOM    809 1HB  ALA A  61      36.557 -24.501  97.922  1.00 -9.21           H
ATOM    810 2HB  ALA A  61      35.560 -23.423  98.903  1.00 -9.21           H
ATOM    811 3HB  ALA A  61      35.042 -25.097  98.635  1.00 -9.21           H
ATOM    812  N   LEU A  62      34.962 -26.047 101.334  1.00 -8.55           N
ATOM    813  H   LEU A  62      34.980 -26.726 100.576  1.00 -8.55           H
ATOM    814  CA  LEU A  62      34.063 -26.260 102.466  1.00 -8.55           C
ATOM    815  HA  LEU A  62      33.471 -25.356 102.605  1.00 -8.55           H
ATOM    816  C   LEU A  62      34.839 -26.519 103.754  1.00 -8.55           C
ATOM    817  O   LEU A  62      34.509 -25.957 104.793  1.00 -8.55           O
ATOM    818  CB  LEU A  62      33.112 -27.433 102.194  1.00 -8.55           C
ATOM    819 1HB  LEU A  62      32.590 -27.235 101.258  1.00 -8.55           H
ATOM    820 2HB  LEU A  62      33.713 -28.333 102.057  1.00 -8.55           H
ATOM    821  CG  LEU A  62      32.061 -27.730 103.284  1.00 -8.55           C
ATOM    822  HG  LEU A  62      32.581 -27.960 104.213  1.00 -8.55           H
ATOM    823  CD1 LEU A  62      31.120 -26.556 103.544  1.00 -8.55           C
ATOM    824 1HD1 LEU A  62      30.386 -26.832 104.302  1.00 -8.55           H
ATOM    825 2HD1 LEU A  62      30.605 -26.277 102.625  1.00 -8.55           H
ATOM    826 3HD1 LEU A  62      31.684 -25.704 103.921  1.00 -8.55           H
ATOM    827  CD2 LEU A  62      31.223 -28.944 102.905  1.00 -8.55           C
ATOM    828 1HD2 LEU A  62      30.522 -29.173 103.708  1.00 -8.55           H
ATOM    829 2HD2 LEU A  62      31.873 -29.806 102.758  1.00 -8.55           H
ATOM    830 3HD2 LEU A  62      30.667 -28.746 101.988  1.00 -8.55           H
ATOM    831  N   ALA A  63      35.884 -27.334 103.694  1.00-14.83           N
ATOM    832  H   ALA A  63      36.132 -27.776 102.814  1.00-14.83           H
ATOM    833  CA  ALA A  63      36.682 -27.625 104.883  1.00-14.83           C
ATOM    834  HA  ALA A  63      36.031 -28.059 105.644  1.00-14.83           H
ATOM    835  C   ALA A  63      37.280 -26.333 105.447  1.00-14.83           C
ATOM    836  O   ALA A  63      37.235 -26.085 106.650  1.00-14.83           O
ATOM    837  CB  ALA A  63      37.789 -28.631 104.535  1.00-14.83           C
ATOM    838 1HB  ALA A  63      37.340 -29.557 104.174  1.00-14.83           H
ATOM    839 2HB  ALA A  63      38.377 -28.846 105.428  1.00-14.83           H
ATOM    840 3HB  ALA A  63      38.441 -28.223 103.762  1.00-14.83           H
ATOM    841  N   LEU A  64      37.804 -25.495 104.564  1.00 -5.85           N
ATOM    842  H   LEU A  64      37.824 -25.760 103.581  1.00 -5.85           H
ATOM    843  CA  LEU A  64      38.370 -24.207 104.950  1.00 -5.85           C
ATOM    844  HA  LEU A  64      39.138 -24.373 105.704  1.00 -5.85           H
ATOM    845  C   LEU A  64      37.304 -23.292 105.546  1.00 -5.85           C
ATOM    846  O   LEU A  64      37.524 -22.662 106.578  1.00 -5.85           O
ATOM    847  CB  LEU A  64      39.004 -23.559 103.713  1.00 -5.85           C
ATOM    848 1HB  LEU A  64      39.707 -24.280 103.298  1.00 -5.85           H
ATOM    849 2HB  LEU A  64      38.218 -23.411 102.972  1.00 -5.85           H
ATOM    850  CG  LEU A  64      39.748 -22.225 103.863  1.00 -5.85           C
ATOM    851  HG  LEU A  64      39.038 -21.457 104.167  1.00 -5.85           H
ATOM    852  CD1 LEU A  64      40.854 -22.297 104.908  1.00 -5.85           C
ATOM    853 1HD1 LEU A  64      41.446 -21.383 104.884  1.00 -5.85           H
ATOM    854 2HD1 LEU A  64      41.499 -23.151 104.703  1.00 -5.85           H
ATOM    855 3HD1 LEU A  64      40.418 -22.401 105.901  1.00 -5.85           H
ATOM    856  CD2 LEU A  64      40.340 -21.836 102.506  1.00 -5.85           C
ATOM    857 1HD2 LEU A  64      40.816 -20.858 102.579  1.00 -5.85           H
ATOM    858 2HD2 LEU A  64      39.549 -21.778 101.759  1.00 -5.85           H
ATOM    859 3HD2 LEU A  64      41.078 -22.573 102.188  1.00 -5.85           H
ATOM    860  N   ALA A  65      36.131 -23.256 104.930  1.00-18.54           N
ATOM    861  H   ALA A  65      35.993 -23.798 104.082  1.00-18.54           H
ATOM    862  CA  ALA A  65      35.029 -22.441 105.426  1.00-18.54           C
ATOM    863  HA  ALA A  65      35.352 -21.400 105.451  1.00-18.54           H
ATOM    864  C   ALA A  65      34.622 -22.840 106.846  1.00-18.54           C
ATOM    865  O   ALA A  65      34.385 -21.978 107.693  1.00-18.54           O
ATOM    866  CB  ALA A  65      33.835 -22.572 104.482  1.00-18.54           C
ATOM    867 1HB  ALA A  65      34.104 -22.190 103.496  1.00-18.54           H
ATOM    868 2HB  ALA A  65      32.994 -22.001 104.872  1.00-18.54           H
ATOM    869 3HB  ALA A  65      33.538 -23.617 104.390  1.00-18.54           H
ATOM    870  N   VAL A  66      34.530 -24.134 107.117  1.00 -1.62           N
ATOM    871  H   VAL A  66      34.706 -24.817 106.382  1.00 -1.62           H
ATOM    872  CA  VAL A  66      34.136 -24.600 108.447  1.00 -1.62           C
ATOM    873  HA  VAL A  66      33.323 -23.966 108.797  1.00 -1.62           H
ATOM    874  C   VAL A  66      35.296 -24.425 109.438  1.00 -1.62           C
ATOM    875  O   VAL A  66      35.050 -24.067 110.585  1.00 -1.62           O
ATOM    876  CB  VAL A  66      33.578 -26.056 108.405  1.00 -1.62           C
ATOM    877  HB  VAL A  66      34.355 -26.725 108.045  1.00 -1.62           H
ATOM    878  CG1 VAL A  66      33.108 -26.523 109.795  1.00 -1.62           C
ATOM    879 1HG1 VAL A  66      32.705 -27.532 109.732  1.00 -1.62           H
ATOM    880 2HG1 VAL A  66      32.330 -25.856 110.172  1.00 -1.62           H
ATOM    881 3HG1 VAL A  66      33.942 -26.522 110.494  1.00 -1.62           H
ATOM    882  CG2 VAL A  66      32.379 -26.145 107.444  1.00 -1.62           C
ATOM    883 1HG2 VAL A  66      31.968 -27.155 107.454  1.00 -1.62           H
ATOM    884 2HG2 VAL A  66      32.685 -25.916 106.427  1.00 -1.62           H
ATOM    885 3HG2 VAL A  66      31.603 -25.442 107.745  1.00 -1.62           H
ATOM    886  N   TYR A  67      36.552 -24.555 109.019  1.00 15.07           N
ATOM    887  H   TYR A  67      36.749 -24.859 108.069  1.00 15.07           H
ATOM    888  CA  TYR A  67      37.676 -24.244 109.920  1.00 15.07           C
ATOM    889  HA  TYR A  67      37.591 -24.859 110.815  1.00 15.07           H
ATOM    890  C   TYR A  67      37.624 -22.785 110.374  1.00 15.07           C
ATOM    891  O   TYR A  67      37.914 -22.483 111.525  1.00 15.07           O
ATOM    892  CB  TYR A  67      39.047 -24.501 109.268  1.00 15.07           C
ATOM    893 1HB  TYR A  67      38.980 -24.316 108.197  1.00 15.07           H
ATOM    894 2HB  TYR A  67      39.750 -23.783 109.689  1.00 15.07           H
ATOM    895  CG  TYR A  67      39.626 -25.885 109.520  1.00 15.07           C
ATOM    896  CD1 TYR A  67      39.892 -26.778 108.459  1.00 15.07           C
ATOM    897  HD1 TYR A  67      39.697 -26.472 107.441  1.00 15.07           H
ATOM    898  CD2 TYR A  67      39.938 -26.299 110.833  1.00 15.07           C
ATOM    899  HD2 TYR A  67      39.794 -25.617 111.661  1.00 15.07           H
ATOM    900  CE1 TYR A  67      40.400 -28.091 108.718  1.00 15.07           C
ATOM    901  HE1 TYR A  67      40.592 -28.772 107.902  1.00 15.07           H
ATOM    902  CE2 TYR A  67      40.427 -27.610 111.094  1.00 15.07           C
ATOM    903  HE2 TYR A  67      40.632 -27.915 112.110  1.00 15.07           H
ATOM    904  CZ  TYR A  67      40.627 -28.501 110.038  1.00 15.07           C
ATOM    905  OH  TYR A  67      41.020 -29.790 110.308  1.00 15.07           O
ATOM    906  HH  TYR A  67      41.119 -29.956 111.256  1.00 15.07           H
ATOM    907  N   VAL A  68      37.229 -21.878 109.493  1.00  8.88           N
ATOM    908  H   VAL A  68      37.046 -22.160 108.536  1.00  8.88           H
ATOM    909  CA  VAL A  68      37.069 -20.470 109.866  1.00  8.88           C
ATOM    910  HA  VAL A  68      37.949 -20.143 110.419  1.00  8.88           H
ATOM    911  C   VAL A  68      35.850 -20.236 110.765  1.00  8.88           C
ATOM    912  O   VAL A  68      35.924 -19.534 111.773  1.00  8.88           O
ATOM    913  CB  VAL A  68      36.933 -19.610 108.571  1.00  8.88           C
ATOM    914  HB  VAL A  68      36.164 -20.057 107.944  1.00  8.88           H
ATOM    915  CG1 VAL A  68      36.508 -18.169 108.864  1.00  8.88           C
ATOM    916 1HG1 VAL A  68      36.432 -17.617 107.931  1.00  8.88           H
ATOM    917 2HG1 VAL A  68      37.237 -17.691 109.520  1.00  8.88           H
ATOM    918 3HG1 VAL A  68      35.528 -18.150 109.341  1.00  8.88           H
ATOM    919  CG2 VAL A  68      38.259 -19.609 107.786  1.00  8.88           C
ATOM    920 1HG2 VAL A  68      38.109 -19.134 106.817  1.00  8.88           H
ATOM    921 2HG2 VAL A  68      38.603 -20.628 107.613  1.00  8.88           H
ATOM    922 3HG2 VAL A  68      39.025 -19.066 108.341  1.00  8.88           H
ATOM    923  N   SER A  69      34.700 -20.765 110.377  1.00 -3.74           N
ATOM    924  H   SER A  69      34.677 -21.388 109.578  1.00 -3.74           H
ATOM    925  CA  SER A  69      33.439 -20.351 111.000  1.00 -3.74           C
ATOM    926  HA  SER A  69      33.562 -19.340 111.384  1.00 -3.74           H
ATOM    927  C   SER A  69      32.970 -21.207 112.173  1.00 -3.74           C
ATOM    928  O   SER A  69      32.158 -20.761 112.994  1.00 -3.74           O
ATOM    929  CB  SER A  69      32.362 -20.302 109.919  1.00 -3.74           C
ATOM    930 1HB  SER A  69      31.407 -20.023 110.367  1.00 -3.74           H
ATOM    931 2HB  SER A  69      32.641 -19.552 109.179  1.00 -3.74           H
ATOM    932  OG  SER A  69      32.247 -21.553 109.266  1.00 -3.74           O
ATOM    933  HG  SER A  69      32.977 -21.645 108.632  1.00 -3.74           H
ATOM    934  N   GLY A  70      33.503 -22.416 112.291  1.00 18.24           N
ATOM    935  H   GLY A  70      34.207 -22.733 111.627  1.00 18.24           H
ATOM    936  CA  GLY A  70      33.060 -23.342 113.320  1.00 18.24           C
ATOM    937 1HA  GLY A  70      31.998 -23.535 113.185  1.00 18.24           H
ATOM    938 2HA  GLY A  70      33.597 -24.284 113.208  1.00 18.24           H
ATOM    939  C   GLY A  70      33.265 -22.829 114.726  1.00 18.24           C
ATOM    940  O   GLY A  70      32.400 -23.011 115.573  1.00 18.24           O
ATOM    941  N   GLY A  71      34.361 -22.122 114.970  1.00 20.10           N
ATOM    942  H   GLY A  71      35.030 -21.952 114.230  1.00 20.10           H
ATOM    943  CA  GLY A  71      34.642 -21.610 116.303  1.00 20.10           C
ATOM    944 1HA  GLY A  71      34.440 -22.403 117.024  1.00 20.10           H
ATOM    945 2HA  GLY A  71      35.699 -21.363 116.367  1.00 20.10           H
ATOM    946  C   GLY A  71      33.860 -20.394 116.740  1.00 20.10           C
ATOM    947  O   GLY A  71      34.196 -19.803 117.767  1.00 20.10           O
ATOM    948  N   VAL A  72      32.864 -19.993 115.962  1.00 33.00           N
ATOM    949  H   VAL A  72      32.681 -20.493 115.102  1.00 33.00           H
ATOM    950  CA  VAL A  72      31.989 -18.882 116.334  1.00 33.00           C
ATOM    951  HA  VAL A  72      32.136 -18.659 117.390  1.00 33.00           H
ATOM    952  C   VAL A  72      30.525 -19.292 116.140  1.00 33.00           C
ATOM    953  O   VAL A  72      29.726 -19.190 117.056  1.00 33.00           O
ATOM    954  CB  VAL A  72      32.316 -17.593 115.514  1.00 33.00           C
ATOM    955  HB  VAL A  72      32.112 -17.795 114.466  1.00 33.00           H
ATOM    956  CG1 VAL A  72      31.454 -16.406 115.967  1.00 33.00           C
ATOM    957 1HG1 VAL A  72      31.654 -15.537 115.341  1.00 33.00           H
ATOM    958 2HG1 VAL A  72      31.670 -16.169 117.010  1.00 33.00           H
ATOM    959 3HG1 VAL A  72      30.398 -16.658 115.887  1.00 33.00           H
ATOM    960  CG2 VAL A  72      33.803 -17.202 115.640  1.00 33.00           C
ATOM    961 1HG2 VAL A  72      33.991 -16.269 115.111  1.00 33.00           H
ATOM    962 2HG2 VAL A  72      34.430 -17.975 115.196  1.00 33.00           H
ATOM    963 3HG2 VAL A  72      34.072 -17.087 116.692  1.00 33.00           H
ATOM    964  N   SER A  73      30.145 -19.751 114.954  1.00  0.23           N
ATOM    965  H   SER A  73      30.823 -19.898 114.213  1.00  0.23           H
ATOM    966  CA  SER A  73      28.726 -19.938 114.632  1.00  0.23           C
ATOM    967  HA  SER A  73      28.103 -19.434 115.369  1.00  0.23           H
ATOM    968  C   SER A  73      28.248 -21.377 114.531  1.00  0.23           C
ATOM    969  O   SER A  73      27.080 -21.639 114.247  1.00  0.23           O
ATOM    970  CB  SER A  73      28.481 -19.290 113.281  1.00  0.23           C
ATOM    971 1HB  SER A  73      27.427 -19.386 113.014  1.00  0.23           H
ATOM    972 2HB  SER A  73      28.741 -18.237 113.351  1.00  0.23           H
ATOM    973  OG  SER A  73      29.292 -19.895 112.288  1.00  0.23           O
ATOM    974  HG  SER A  73      28.699 -20.212 111.577  1.00  0.23           H
ATOM    975  N   GLY A  74      29.179 -22.309 114.657  1.00 15.35           N
ATOM    976  H   GLY A  74      30.110 -22.053 114.954  1.00 15.35           H
ATOM    977  CA  GLY A  74      28.906 -23.702 114.341  1.00 15.35           C
ATOM    978 1HA  GLY A  74      29.478 -24.331 115.017  1.00 15.35           H
ATOM    979 2HA  GLY A  74      27.847 -23.921 114.475  1.00 15.35           H
ATOM    980  C   GLY A  74      29.308 -24.046 112.923  1.00 15.35           C
ATOM    981  O   GLY A  74      29.494 -25.212 112.583  1.00 15.35           O
ATOM    982  N   GLY A  75      29.519 -23.026 112.102  1.00 13.69           N
ATOM    983  H   GLY A  75      29.344 -22.082 112.417  1.00 13.69           H
ATOM    984  CA  GLY A  75      30.019 -23.236 110.754  1.00 13.69           C
ATOM    985 1HA  GLY A  75      30.187 -22.265 110.294  1.00 13.69           H
ATOM    986 2HA  GLY A  75      30.970 -23.766 110.810  1.00 13.69           H
ATOM    987  C   GLY A  75      29.094 -24.020 109.854  1.00 13.69           C
ATOM    988  O   GLY A  75      29.515 -24.963 109.182  1.00 13.69           O
ATOM    989  N   HIS A  76      27.818 -23.668 109.857  1.00  5.82           N
ATOM    990  H   HIS A  76      27.526 -22.858 110.402  1.00  5.82           H
ATOM    991  CA  HIS A  76      26.832 -24.414 109.077  1.00  5.82           C
ATOM    992  HA  HIS A  76      26.970 -25.480 109.262  1.00  5.82           H
ATOM    993  C   HIS A  76      27.027 -24.134 107.595  1.00  5.82           C
ATOM    994  O   HIS A  76      26.965 -25.053 106.778  1.00  5.82           O
ATOM    995  CB  HIS A  76      25.418 -24.018 109.486  1.00  5.82           C
ATOM    996 1HB  HIS A  76      25.269 -22.963 109.260  1.00  5.82           H
ATOM    997 2HB  HIS A  76      24.707 -24.604 108.906  1.00  5.82           H
ATOM    998  CG  HIS A  76      25.143 -24.217 110.942  1.00  5.82           C
ATOM    999  ND1 HIS A  76      24.864 -25.452 111.491  1.00  5.82           N
ATOM   1000  CD2 HIS A  76      25.141 -23.312 111.959  1.00  5.82           C
ATOM   1001  HD2 HIS A  76      25.342 -22.256 111.838  1.00  5.82           H
ATOM   1002  CE1 HIS A  76      24.715 -25.230 112.833  1.00  5.82           C
ATOM   1003  HE1 HIS A  76      24.512 -26.007 113.559  1.00  5.82           H
ATOM   1004  NE2 HIS A  76      24.865 -23.922 113.151  1.00  5.82           N
ATOM   1005  HE2 HIS A  76      24.807 -23.491 114.073  1.00  5.82           H
ATOM   1006  N   VAL A  77      27.267 -22.857 107.296  1.00 45.63           N
ATOM   1007  H   VAL A  77      27.222 -22.192 108.069  1.00 45.63           H
ATOM   1008  CA  VAL A  77      27.579 -22.260 105.979  1.00 45.63           C
ATOM   1009  HA  VAL A  77      27.369 -21.197 106.093  1.00 45.63           H
ATOM   1010  C   VAL A  77      26.678 -22.691 104.815  1.00 45.63           C
ATOM   1011  O   VAL A  77      27.013 -22.623 103.630  1.00 45.63           O
ATOM   1012  CB  VAL A  77      29.110 -22.322 105.666  1.00 45.63           C
ATOM   1013  HB  VAL A  77      29.287 -21.825 104.714  1.00 45.63           H
ATOM   1014  CG1 VAL A  77      29.891 -21.550 106.746  1.00 45.63           C
ATOM   1015 1HG1 VAL A  77      30.953 -21.558 106.505  1.00 45.63           H
ATOM   1016 2HG1 VAL A  77      29.756 -22.012 107.725  1.00 45.63           H
ATOM   1017 3HG1 VAL A  77      29.542 -20.518 106.785  1.00 45.63           H
ATOM   1018  CG2 VAL A  77      29.654 -23.754 105.580  1.00 45.63           C
ATOM   1019 1HG2 VAL A  77      30.693 -23.732 105.254  1.00 45.63           H
ATOM   1020 2HG2 VAL A  77      29.070 -24.324 104.858  1.00 45.63           H
ATOM   1021 3HG2 VAL A  77      29.600 -24.244 106.552  1.00 45.63           H
ATOM   1022  N   ASN A  78      25.496 -23.161 105.179  1.00 -0.34           N
ATOM   1023  H   ASN A  78      25.266 -23.164 106.162  1.00 -0.34           H
ATOM   1024  CA  ASN A  78      24.556 -23.779 104.257  1.00 -0.34           C
ATOM   1025  HA  ASN A  78      24.567 -23.270 103.294  1.00 -0.34           H
ATOM   1026  C   ASN A  78      23.178 -23.717 104.921  1.00 -0.34           C
ATOM   1027  O   ASN A  78      23.026 -24.233 106.039  1.00 -0.34           O
ATOM   1028  CB  ASN A  78      25.010 -25.234 104.093  1.00 -0.34           C
ATOM   1029 1HB  ASN A  78      26.053 -25.243 103.781  1.00 -0.34           H
ATOM   1030 2HB  ASN A  78      24.947 -25.731 105.053  1.00 -0.34           H
ATOM   1031  CG  ASN A  78      24.204 -26.008 103.094  1.00 -0.34           C
ATOM   1032  OD1 ASN A  78      23.038 -25.737 102.847  1.00 -0.34           O
ATOM   1033  ND2 ASN A  78      24.812 -27.010 102.536  1.00 -0.34           N
ATOM   1034 1HD2 ASN A  78      24.300 -27.600 101.893  1.00 -0.34           H
ATOM   1035 2HD2 ASN A  78      25.771 -27.210 102.764  1.00 -0.34           H
ATOM   1036  N   PRO A  79      22.159 -23.124 104.269  1.00-16.06           N
ATOM   1037  CA  PRO A  79      20.846 -23.090 104.931  1.00-16.06           C
ATOM   1038  HA  PRO A  79      20.900 -22.497 105.844  1.00-16.06           H
ATOM   1039  C   PRO A  79      20.266 -24.461 105.240  1.00-16.06           C
ATOM   1040  O   PRO A  79      19.546 -24.646 106.213  1.00-16.06           O
ATOM   1041  CB  PRO A  79      19.955 -22.404 103.892  1.00-16.06           C
ATOM   1042 1HB  PRO A  79      19.463 -23.152 103.272  1.00-16.06           H
ATOM   1043 2HB  PRO A  79      19.215 -21.768 104.377  1.00-16.06           H
ATOM   1044  CG  PRO A  79      20.873 -21.607 103.070  1.00-16.06           C
ATOM   1045 1HG  PRO A  79      20.448 -21.417 102.087  1.00-16.06           H
ATOM   1046 2HG  PRO A  79      21.102 -20.667 103.573  1.00-16.06           H
ATOM   1047  CD  PRO A  79      22.109 -22.443 102.962  1.00-16.06           C
ATOM   1048 1HD  PRO A  79      22.016 -23.171 102.158  1.00-16.06           H
ATOM   1049 2HD  PRO A  79      22.983 -21.809 102.815  1.00-16.06           H
ATOM   1050  N   CYS A  80      20.593 -25.438 104.410  1.00 15.57           N
ATOM   1051  H   CYS A  80      21.244 -25.261 103.654  1.00 15.57           H
ATOM   1052  CA  CYS A  80      20.047 -26.776 104.553  1.00 15.57           C
ATOM   1053  HA  CYS A  80      18.966 -26.710 104.681  1.00 15.57           H
ATOM   1054  C   CYS A  80      20.652 -27.482 105.762  1.00 15.57           C
ATOM   1055  O   CYS A  80      19.945 -28.120 106.539  1.00 15.57           O
ATOM   1056  CB  CYS A  80      20.349 -27.541 103.273  1.00 15.57           C
ATOM   1057 1HB  CYS A  80      20.162 -26.870 102.439  1.00 15.57           H
ATOM   1058 2HB  CYS A  80      21.402 -27.824 103.253  1.00 15.57           H
ATOM   1059  SG  CYS A  80      19.327 -29.009 103.008  1.00 15.57           S
ATOM   1060  N   VAL A  81      21.955 -27.314 105.956  1.00 -0.70           N
ATOM   1061  H   VAL A  81      22.497 -26.788 105.289  1.00 -0.70           H
ATOM   1062  CA  VAL A  81      22.623 -27.869 107.134  1.00 -0.70           C
ATOM   1063  HA  VAL A  81      22.373 -28.922 107.216  1.00 -0.70           H
ATOM   1064  C   VAL A  81      22.066 -27.170 108.362  1.00 -0.70           C
ATOM   1065  O   VAL A  81      21.711 -27.831 109.330  1.00 -0.70           O
ATOM   1066  CB  VAL A  81      24.172 -27.729 107.063  1.00 -0.70           C
ATOM   1067  HB  VAL A  81      24.415 -26.681 106.906  1.00 -0.70           H
ATOM   1068  CG1 VAL A  81      24.861 -28.190 108.353  1.00 -0.70           C
ATOM   1069 1HG1 VAL A  81      25.945 -28.119 108.240  1.00 -0.70           H
ATOM   1070 2HG1 VAL A  81      24.592 -29.221 108.579  1.00 -0.70           H
ATOM   1071 3HG1 VAL A  81      24.568 -27.550 109.187  1.00 -0.70           H
ATOM   1072  CG2 VAL A  81      24.725 -28.554 105.887  1.00 -0.70           C
ATOM   1073 1HG2 VAL A  81      25.795 -28.368 105.785  1.00 -0.70           H
ATOM   1074 2HG2 VAL A  81      24.232 -28.280 104.956  1.00 -0.70           H
ATOM   1075 3HG2 VAL A  81      24.566 -29.618 106.066  1.00 -0.70           H
ATOM   1076  N   THR A  82      21.901 -25.855 108.299  1.00  1.95           N
ATOM   1077  H   THR A  82      22.181 -25.350 107.469  1.00  1.95           H
ATOM   1078  CA  THR A  82      21.357 -25.120 109.441  1.00  1.95           C
ATOM   1079  HA  THR A  82      22.018 -25.287 110.293  1.00  1.95           H
ATOM   1080  C   THR A  82      19.963 -25.651 109.798  1.00  1.95           C
ATOM   1081  O   THR A  82      19.663 -25.909 110.963  1.00  1.95           O
ATOM   1082  CB  THR A  82      21.281 -23.596 109.168  1.00  1.95           C
ATOM   1083  HB  THR A  82      20.434 -23.383 108.516  1.00  1.95           H
ATOM   1084  OG1 THR A  82      22.477 -23.148 108.524  1.00  1.95           O
ATOM   1085  HG1 THR A  82      22.534 -23.555 107.649  1.00  1.95           H
ATOM   1086  CG2 THR A  82      21.168 -22.805 110.457  1.00  1.95           C
ATOM   1087 1HG2 THR A  82      21.113 -21.743 110.221  1.00  1.95           H
ATOM   1088 2HG2 THR A  82      22.047 -22.986 111.078  1.00  1.95           H
ATOM   1089 3HG2 THR A  82      20.274 -23.100 111.006  1.00  1.95           H
ATOM   1090  N   MET A  83      19.120 -25.900 108.802  1.00 -6.55           N
ATOM   1091  H   MET A  83      19.380 -25.672 107.846  1.00 -6.55           H
ATOM   1092  CA  MET A  83      17.811 -26.497 109.069  1.00 -6.55           C
ATOM   1093  HA  MET A  83      17.292 -25.879 109.802  1.00 -6.55           H
ATOM   1094  C   MET A  83      17.912 -27.897 109.654  1.00 -6.55           C
ATOM   1095  O   MET A  83      17.218 -28.194 110.618  1.00 -6.55           O
ATOM   1096  CB  MET A  83      16.944 -26.598 107.811  1.00 -6.55           C
ATOM   1097 1HB  MET A  83      17.519 -27.057 107.007  1.00 -6.55           H
ATOM   1098 2HB  MET A  83      16.100 -27.248 108.041  1.00 -6.55           H
ATOM   1099  CG  MET A  83      16.381 -25.284 107.334  1.00 -6.55           C
ATOM   1100 1HG  MET A  83      15.864 -24.802 108.163  1.00 -6.55           H
ATOM   1101 2HG  MET A  83      17.190 -24.640 106.995  1.00 -6.55           H
ATOM   1102  SD  MET A  83      15.213 -25.534 105.995  1.00 -6.55           S
ATOM   1103  CE  MET A  83      14.827 -23.826 105.570  1.00 -6.55           C
ATOM   1104 1HE  MET A  83      14.179 -23.810 104.694  1.00 -6.55           H
ATOM   1105 2HE  MET A  83      15.746 -23.286 105.338  1.00 -6.55           H
ATOM   1106 3HE  MET A  83      14.320 -23.341 106.404  1.00 -6.55           H
ATOM   1107  N   GLY A  84      18.738 -28.761 109.081  1.00 -6.51           N
ATOM   1108  H   GLY A  84      19.307 -28.469 108.288  1.00 -6.51           H
ATOM   1109  CA  GLY A  84      18.819 -30.138 109.545  1.00 -6.51           C
ATOM   1110 1HA  GLY A  84      17.823 -30.580 109.516  1.00 -6.51           H
ATOM   1111 2HA  GLY A  84      19.471 -30.700 108.877  1.00 -6.51           H
ATOM   1112  C   GLY A  84      19.360 -30.267 110.954  1.00 -6.51           C
ATOM   1113  O   GLY A  84      18.836 -31.026 111.768  1.00 -6.51           O
ATOM   1114  N   MET A  85      20.392 -29.503 111.274  1.00 -6.71           N
ATOM   1115  H   MET A  85      20.794 -28.868 110.584  1.00 -6.71           H
ATOM   1116  CA  MET A  85      21.001 -29.587 112.598  1.00 -6.71           C
ATOM   1117  HA  MET A  85      21.132 -30.637 112.857  1.00 -6.71           H
ATOM   1118  C   MET A  85      20.101 -28.953 113.649  1.00 -6.71           C
ATOM   1119  O   MET A  85      19.992 -29.444 114.769  1.00 -6.71           O
ATOM   1120  CB  MET A  85      22.368 -28.900 112.600  1.00 -6.71           C
ATOM   1121 1HB  MET A  85      22.236 -27.848 112.348  1.00 -6.71           H
ATOM   1122 2HB  MET A  85      22.789 -28.964 113.602  1.00 -6.71           H
ATOM   1123  CG  MET A  85      23.364 -29.506 111.622  1.00 -6.71           C
ATOM   1124 1HG  MET A  85      22.993 -29.384 110.608  1.00 -6.71           H
ATOM   1125 2HG  MET A  85      24.301 -28.960 111.704  1.00 -6.71           H
ATOM   1126  SD  MET A  85      23.683 -31.252 111.885  1.00 -6.71           S
ATOM   1127  CE  MET A  85      25.123 -31.465 110.879  1.00 -6.71           C
ATOM   1128 1HE  MET A  85      25.485 -32.489 110.972  1.00 -6.71           H
ATOM   1129 2HE  MET A  85      25.904 -30.779 111.212  1.00 -6.71           H
ATOM   1130 3HE  MET A  85      24.880 -31.261 109.837  1.00 -6.71           H
ATOM   1131  N   CYS A  86      19.413 -27.873 113.314  1.00 25.36           N
ATOM   1132  H   CYS A  86      19.522 -27.444 112.400  1.00 25.36           H
ATOM   1133  CA  CYS A  86      18.546 -27.247 114.306  1.00 25.36           C
ATOM   1134  HA  CYS A  86      19.048 -27.274 115.272  1.00 25.36           H
ATOM   1135  C   CYS A  86      17.243 -28.047 114.448  1.00 25.36           C
ATOM   1136  O   CYS A  86      16.596 -28.008 115.492  1.00 25.36           O
ATOM   1137  CB  CYS A  86      18.291 -25.774 113.973  1.00 25.36           C
ATOM   1138 1HB  CYS A  86      17.852 -25.722 112.977  1.00 25.36           H
ATOM   1139 2HB  CYS A  86      17.550 -25.412 114.682  1.00 25.36           H
ATOM   1140  SG  CYS A  86      19.696 -24.597 114.043  1.00 25.36           S
ATOM   1141  N   LEU A  87      16.894 -28.850 113.449  1.00 -6.40           N
ATOM   1142  H   LEU A  87      17.420 -28.826 112.582  1.00 -6.40           H
ATOM   1143  CA  LEU A  87      15.756 -29.774 113.553  1.00 -6.40           C
ATOM   1144  HA  LEU A  87      14.875 -29.211 113.859  1.00 -6.40           H
ATOM   1145  C   LEU A  87      16.024 -30.866 114.594  1.00 -6.40           C
ATOM   1146  O   LEU A  87      15.145 -31.227 115.380  1.00 -6.40           O
ATOM   1147  CB  LEU A  87      15.490 -30.433 112.191  1.00 -6.40           C
ATOM   1148 1HB  LEU A  87      15.415 -29.646 111.445  1.00 -6.40           H
ATOM   1149 2HB  LEU A  87      16.357 -31.040 111.946  1.00 -6.40           H
ATOM   1150  CG  LEU A  87      14.254 -31.325 112.020  1.00 -6.40           C
ATOM   1151  HG  LEU A  87      14.253 -32.079 112.804  1.00 -6.40           H
ATOM   1152  CD1 LEU A  87      12.963 -30.518 112.108  1.00 -6.40           C
ATOM   1153 1HD1 LEU A  87      12.108 -31.184 111.991  1.00 -6.40           H
ATOM   1154 2HD1 LEU A  87      12.935 -29.762 111.325  1.00 -6.40           H
ATOM   1155 3HD1 LEU A  87      12.891 -30.036 113.082  1.00 -6.40           H
ATOM   1156  CD2 LEU A  87      14.322 -32.037 110.669  1.00 -6.40           C
ATOM   1157 1HD2 LEU A  87      13.449 -32.679 110.550  1.00 -6.40           H
ATOM   1158 2HD2 LEU A  87      15.218 -32.656 110.624  1.00 -6.40           H
ATOM   1159 3HD2 LEU A  87      14.342 -31.310 109.856  1.00 -6.40           H
ATOM   1160  N   THR A  88      17.252 -31.369 114.640  1.00  1.01           N
ATOM   1161  H   THR A  88      17.952 -31.067 113.969  1.00  1.01           H
ATOM   1162  CA  THR A  88      17.647 -32.373 115.637  1.00  1.01           C
ATOM   1163  HA  THR A  88      16.807 -33.037 115.837  1.00  1.01           H
ATOM   1164  C   THR A  88      18.040 -31.715 116.957  1.00  1.01           C
ATOM   1165  O   THR A  88      18.328 -32.379 117.955  1.00  1.01           O
ATOM   1166  CB  THR A  88      18.821 -33.228 115.127  1.00  1.01           C
ATOM   1167  HB  THR A  88      19.156 -33.903 115.914  1.00  1.01           H
ATOM   1168  OG1 THR A  88      19.889 -32.369 114.727  1.00  1.01           O
ATOM   1169  HG1 THR A  88      20.531 -32.901 114.250  1.00  1.01           H
ATOM   1170  CG2 THR A  88      18.414 -34.040 113.911  1.00  1.01           C
ATOM   1171 1HG2 THR A  88      19.231 -34.699 113.624  1.00  1.01           H
ATOM   1172 2HG2 THR A  88      18.185 -33.377 113.077  1.00  1.01           H
ATOM   1173 3HG2 THR A  88      17.541 -34.650 114.145  1.00  1.01           H
ATOM   1174  N   GLY A  89      17.996 -30.392 116.984  1.00-12.48           N
ATOM   1175  H   GLY A  89      17.768 -29.885 116.141  1.00-12.48           H
ATOM   1176  CA  GLY A  89      18.238 -29.643 118.204  1.00-12.48           C
ATOM   1177 1HA  GLY A  89      17.776 -28.662 118.101  1.00-12.48           H
ATOM   1178 2HA  GLY A  89      17.767 -30.154 119.041  1.00-12.48           H
ATOM   1179  C   GLY A  89      19.699 -29.441 118.536  1.00-12.48           C
ATOM   1180  O   GLY A  89      20.027 -29.089 119.668  1.00-12.48           O
ATOM   1181  N   ARG A  90      20.581 -29.658 117.567  1.00 27.64           N
ATOM   1182  H   ARG A  90      20.256 -29.964 116.654  1.00 27.64           H
ATOM   1183  CA  ARG A  90      22.017 -29.431 117.762  1.00 27.64           C
ATOM   1184  HA  ARG A  90      22.339 -29.855 118.715  1.00 27.64           H
ATOM   1185  C   ARG A  90      22.315 -27.944 117.777  1.00 27.64           C
ATOM   1186  O   ARG A  90      23.299 -27.517 118.374  1.00 27.64           O
ATOM   1187  CB  ARG A  90      22.842 -30.035 116.627  1.00 27.64           C
ATOM   1188 1HB  ARG A  90      22.444 -29.682 115.680  1.00 27.64           H
ATOM   1189 2HB  ARG A  90      23.858 -29.654 116.726  1.00 27.64           H
ATOM   1190  CG  ARG A  90      22.904 -31.551 116.605  1.00 27.64           C
ATOM   1191 1HG  ARG A  90      23.378 -31.906 117.519  1.00 27.64           H
ATOM   1192 2HG  ARG A  90      21.896 -31.959 116.541  1.00 27.64           H
ATOM   1193  CD  ARG A  90      23.712 -32.013 115.401  1.00 27.64           C
ATOM   1194 1HD  ARG A  90      23.696 -33.101 115.350  1.00 27.64           H
ATOM   1195 2HD  ARG A  90      23.237 -31.622 114.503  1.00 27.64           H
ATOM   1196  NE  ARG A  90      25.106 -31.538 115.451  1.00 27.64           N
ATOM   1197  HE  ARG A  90      25.302 -30.648 115.023  1.00 27.64           H
ATOM   1198  CZ  ARG A  90      26.130 -32.164 116.014  1.00 27.64           C
ATOM   1199  NH1 ARG A  90      27.275 -31.555 116.099  1.00 27.64           N
ATOM   1200 1HH1 ARG A  90      27.386 -30.598 115.774  1.00 27.64           H
ATOM   1201 2HH1 ARG A  90      28.063 -32.044 116.502  1.00 27.64           H
ATOM   1202  NH2 ARG A  90      26.073 -33.377 116.498  1.00 27.64           N
ATOM   1203 1HH2 ARG A  90      25.196 -33.886 116.504  1.00 27.64           H
ATOM   1204 2HH2 ARG A  90      26.922 -33.797 116.843  1.00 27.64           H
ATOM   1205  N   CYS A  91      21.468 -27.170 117.113  1.00 19.82           N
ATOM   1206  H   CYS A  91      20.685 -27.588 116.641  1.00 19.82           H
ATOM   1207  CA  CYS A  91      21.588 -25.718 117.085  1.00 19.82           C
ATOM   1208  HA  CYS A  91      22.234 -25.407 117.902  1.00 19.82           H
ATOM   1209  C   CYS A  91      20.235 -25.074 117.346  1.00 19.82           C
ATOM   1210  O   CYS A  91      19.180 -25.711 117.269  1.00 19.82           O
ATOM   1211  CB  CYS A  91      22.229 -25.222 115.778  1.00 19.82           C
ATOM   1212 1HB  CYS A  91      22.329 -24.137 115.830  1.00 19.82           H
ATOM   1213 2HB  CYS A  91      23.239 -25.633 115.746  1.00 19.82           H
ATOM   1214  SG  CYS A  91      21.433 -25.650 114.190  1.00 19.82           S
ATOM   1215  N   ASP A  92      20.313 -23.809 117.721  1.00 -4.25           N
ATOM   1216  H   ASP A  92      21.227 -23.383 117.763  1.00 -4.25           H
ATOM   1217  CA  ASP A  92      19.180 -22.966 118.084  1.00 -4.25           C
ATOM   1218  HA  ASP A  92      18.487 -23.509 118.727  1.00 -4.25           H
ATOM   1219  C   ASP A  92      18.422 -22.454 116.851  1.00 -4.25           C
ATOM   1220  O   ASP A  92      18.947 -21.683 116.048  1.00 -4.25           O
ATOM   1221  CB  ASP A  92      19.773 -21.797 118.871  1.00 -4.25           C
ATOM   1222 1HB  ASP A  92      20.269 -22.181 119.763  1.00 -4.25           H
ATOM   1223 2HB  ASP A  92      20.523 -21.324 118.245  1.00 -4.25           H
ATOM   1224  CG  ASP A  92      18.748 -20.757 119.270  1.00 -4.25           C
ATOM   1225  OD1 ASP A  92      17.524 -20.994 119.167  1.00 -4.25           O
ATOM   1226  OD2 ASP A  92      19.167 -19.651 119.676  1.00 -4.25           O
ATOM   1227  N   LEU A  93      17.156 -22.836 116.726  1.00 -2.09           N
ATOM   1228  H   LEU A  93      16.751 -23.425 117.449  1.00 -2.09           H
ATOM   1229  CA  LEU A  93      16.305 -22.424 115.603  1.00 -2.09           C
ATOM   1230  HA  LEU A  93      16.788 -22.728 114.674  1.00 -2.09           H
ATOM   1231  C   LEU A  93      16.087 -20.915 115.507  1.00 -2.09           C
ATOM   1232  O   LEU A  93      15.775 -20.416 114.427  1.00 -2.09           O
ATOM   1233  CB  LEU A  93      14.937 -23.115 115.697  1.00 -2.09           C
ATOM   1234 1HB  LEU A  93      14.634 -23.098 116.742  1.00 -2.09           H
ATOM   1235 2HB  LEU A  93      14.213 -22.519 115.141  1.00 -2.09           H
ATOM   1236  CG  LEU A  93      14.837 -24.559 115.182  1.00 -2.09           C
ATOM   1237  HG  LEU A  93      15.671 -25.128 115.586  1.00 -2.09           H
ATOM   1238  CD1 LEU A  93      13.553 -25.222 115.655  1.00 -2.09           C
ATOM   1239 1HD1 LEU A  93      13.511 -26.244 115.279  1.00 -2.09           H
ATOM   1240 2HD1 LEU A  93      12.684 -24.666 115.304  1.00 -2.09           H
ATOM   1241 3HD1 LEU A  93      13.542 -25.254 116.744  1.00 -2.09           H
ATOM   1242  CD2 LEU A  93      14.886 -24.623 113.647  1.00 -2.09           C
ATOM   1243 1HD2 LEU A  93      14.868 -25.663 113.321  1.00 -2.09           H
ATOM   1244 2HD2 LEU A  93      15.803 -24.163 113.283  1.00 -2.09           H
ATOM   1245 3HD2 LEU A  93      14.031 -24.098 113.221  1.00 -2.09           H
ATOM   1246  N   ASN A  94      16.320 -20.159 116.574  1.00-11.87           N
ATOM   1247  H   ASN A  94      16.594 -20.600 117.449  1.00-11.87           H
ATOM   1248  CA  ASN A  94      16.247 -18.693 116.495  1.00-11.87           C
ATOM   1249  HA  ASN A  94      15.264 -18.392 116.135  1.00-11.87           H
ATOM   1250  C   ASN A  94      17.299 -18.154 115.527  1.00-11.87           C
ATOM   1251  O   ASN A  94      17.113 -17.104 114.911  1.00-11.87           O
ATOM   1252  CB  ASN A  94      16.506 -18.032 117.856  1.00-11.87           C
ATOM   1253 1HB  ASN A  94      17.399 -18.461 118.300  1.00-11.87           H
ATOM   1254 2HB  ASN A  94      16.683 -16.968 117.703  1.00-11.87           H
ATOM   1255  CG  ASN A  94      15.353 -18.170 118.814  1.00-11.87           C
ATOM   1256  OD1 ASN A  94      14.375 -17.436 118.745  1.00-11.87           O
ATOM   1257  ND2 ASN A  94      15.461 -19.081 119.727  1.00-11.87           N
ATOM   1258 1HD2 ASN A  94      14.736 -19.184 120.417  1.00-11.87           H
ATOM   1259 2HD2 ASN A  94      16.273 -19.688 119.731  1.00-11.87           H
ATOM   1260  N   ARG A  95      18.413 -18.861 115.395  1.00  7.63           N
ATOM   1261  H   ARG A  95      18.505 -19.755 115.875  1.00  7.63           H
ATOM   1262  CA  ARG A  95      19.546 -18.381 114.603  1.00  7.63           C
ATOM   1263  HA  ARG A  95      19.582 -17.295 114.680  1.00  7.63           H
ATOM   1264  C   ARG A  95      19.404 -18.734 113.126  1.00  7.63           C
ATOM   1265  O   ARG A  95      20.053 -18.136 112.276  1.00  7.63           O
ATOM   1266  CB  ARG A  95      20.848 -18.936 115.202  1.00  7.63           C
ATOM   1267 1HB  ARG A  95      20.926 -19.999 114.972  1.00  7.63           H
ATOM   1268 2HB  ARG A  95      21.690 -18.416 114.753  1.00  7.63           H
ATOM   1269  CG  ARG A  95      20.889 -18.760 116.724  1.00  7.63           C
ATOM   1270 1HG  ARG A  95      20.595 -17.744 116.963  1.00  7.63           H
ATOM   1271 2HG  ARG A  95      20.152 -19.428 117.158  1.00  7.63           H
ATOM   1272  CD  ARG A  95      22.217 -19.042 117.411  1.00  7.63           C
ATOM   1273 1HD  ARG A  95      22.621 -19.992 117.057  1.00  7.63           H
ATOM   1274 2HD  ARG A  95      22.918 -18.245 117.173  1.00  7.63           H
ATOM   1275  NE  ARG A  95      21.991 -19.118 118.868  1.00  7.63           N
ATOM   1276  HE  ARG A  95      21.026 -19.134 119.171  1.00  7.63           H
ATOM   1277  CZ  ARG A  95      22.910 -19.223 119.821  1.00  7.63           C
ATOM   1278  NH1 ARG A  95      22.512 -19.457 121.039  1.00  7.63           N
ATOM   1279 1HH1 ARG A  95      21.529 -19.534 121.248  1.00  7.63           H
ATOM   1280 2HH1 ARG A  95      23.206 -19.600 121.761  1.00  7.63           H
ATOM   1281  NH2 ARG A  95      24.192 -19.107 119.637  1.00  7.63           N
ATOM   1282 1HH2 ARG A  95      24.553 -18.913 118.704  1.00  7.63           H
ATOM   1283 2HH2 ARG A  95      24.836 -19.161 120.418  1.00  7.63           H
ATOM   1284  N   LEU A  96      18.506 -19.661 112.814  1.00 21.94           N
ATOM   1285  H   LEU A  96      17.948 -20.065 113.550  1.00 21.94           H
ATOM   1286  CA  LEU A  96      18.316 -20.135 111.437  1.00 21.94           C
ATOM   1287  HA  LEU A  96      19.244 -20.612 111.124  1.00 21.94           H
ATOM   1288  C   LEU A  96      18.024 -19.050 110.400  1.00 21.94           C
ATOM   1289  O   LEU A  96      18.720 -18.975 109.388  1.00 21.94           O
ATOM   1290  CB  LEU A  96      17.188 -21.178 111.405  1.00 21.94           C
ATOM   1291 1HB  LEU A  96      17.503 -22.027 112.011  1.00 21.94           H
ATOM   1292 2HB  LEU A  96      16.327 -20.733 111.899  1.00 21.94           H
ATOM   1293  CG  LEU A  96      16.676 -21.710 110.053  1.00 21.94           C
ATOM   1294  HG  LEU A  96      16.256 -20.874 109.494  1.00 21.94           H
ATOM   1295  CD1 LEU A  96      17.745 -22.354 109.192  1.00 21.94           C
ATOM   1296 1HD1 LEU A  96      17.318 -22.653 108.236  1.00 21.94           H
ATOM   1297 2HD1 LEU A  96      18.158 -23.227 109.697  1.00 21.94           H
ATOM   1298 3HD1 LEU A  96      18.544 -21.642 108.988  1.00 21.94           H
ATOM   1299  CD2 LEU A  96      15.552 -22.716 110.301  1.00 21.94           C
ATOM   1300 1HD2 LEU A  96      15.108 -23.011 109.351  1.00 21.94           H
ATOM   1301 2HD2 LEU A  96      14.780 -22.267 110.926  1.00 21.94           H
ATOM   1302 3HD2 LEU A  96      15.945 -23.602 110.801  1.00 21.94           H
ATOM   1303  N   LEU A  97      17.017 -18.209 110.594  1.00 -7.85           N
ATOM   1304  H   LEU A  97      16.431 -18.284 111.422  1.00 -7.85           H
ATOM   1305  CA  LEU A  97      16.730 -17.190 109.579  1.00 -7.85           C
ATOM   1306  HA  LEU A  97      16.679 -17.700 108.617  1.00 -7.85           H
ATOM   1307  C   LEU A  97      17.838 -16.138 109.429  1.00 -7.85           C
ATOM   1308  O   LEU A  97      18.270 -15.894 108.298  1.00 -7.85           O
ATOM   1309  CB  LEU A  97      15.371 -16.523 109.818  1.00 -7.85           C
ATOM   1310 1HB  LEU A  97      15.330 -16.203 110.857  1.00 -7.85           H
ATOM   1311 2HB  LEU A  97      15.319 -15.633 109.192  1.00 -7.85           H
ATOM   1312  CG  LEU A  97      14.119 -17.365 109.532  1.00 -7.85           C
ATOM   1313  HG  LEU A  97      14.195 -18.303 110.080  1.00 -7.85           H
ATOM   1314  CD1 LEU A  97      12.883 -16.620 110.026  1.00 -7.85           C
ATOM   1315 1HD1 LEU A  97      11.998 -17.240 109.881  1.00 -7.85           H
ATOM   1316 2HD1 LEU A  97      12.764 -15.682 109.482  1.00 -7.85           H
ATOM   1317 3HD1 LEU A  97      12.984 -16.406 111.090  1.00 -7.85           H
ATOM   1318  CD2 LEU A  97      13.961 -17.691 108.046  1.00 -7.85           C
ATOM   1319 1HD2 LEU A  97      13.029 -18.231 107.882  1.00 -7.85           H
ATOM   1320 2HD2 LEU A  97      14.785 -18.316 107.703  1.00 -7.85           H
ATOM   1321 3HD2 LEU A  97      13.945 -16.771 107.462  1.00 -7.85           H
ATOM   1322  N   PRO A  98      18.351 -15.538 110.526  1.00  3.40           N
ATOM   1323  CA  PRO A  98      19.513 -14.677 110.257  1.00  3.40           C
ATOM   1324  HA  PRO A  98      19.214 -13.848 109.616  1.00  3.40           H
ATOM   1325  C   PRO A  98      20.737 -15.357 109.640  1.00  3.40           C
ATOM   1326  O   PRO A  98      21.464 -14.711 108.878  1.00  3.40           O
ATOM   1327  CB  PRO A  98      19.876 -14.148 111.646  1.00  3.40           C
ATOM   1328 1HB  PRO A  98      20.623 -14.792 112.110  1.00  3.40           H
ATOM   1329 2HB  PRO A  98      20.240 -13.124 111.585  1.00  3.40           H
ATOM   1330  CG  PRO A  98      18.607 -14.203 112.394  1.00  3.40           C
ATOM   1331 1HG  PRO A  98      18.779 -14.191 113.469  1.00  3.40           H
ATOM   1332 2HG  PRO A  98      17.967 -13.370 112.099  1.00  3.40           H
ATOM   1333  CD  PRO A  98      18.006 -15.495 111.961  1.00  3.40           C
ATOM   1334 1HD  PRO A  98      18.456 -16.329 112.495  1.00  3.40           H
ATOM   1335 2HD  PRO A  98      16.927 -15.480 112.112  1.00  3.40           H
ATOM   1336  N   PHE A  99      20.981 -16.632 109.926  1.00 -1.75           N
ATOM   1337  H   PHE A  99      20.413 -17.136 110.603  1.00 -1.75           H
ATOM   1338  CA  PHE A  99      22.094 -17.337 109.287  1.00 -1.75           C
ATOM   1339  HA  PHE A  99      23.000 -16.737 109.370  1.00 -1.75           H
ATOM   1340  C   PHE A  99      21.798 -17.528 107.808  1.00 -1.75           C
ATOM   1341  O   PHE A  99      22.680 -17.336 106.993  1.00 -1.75           O
ATOM   1342  CB  PHE A  99      22.349 -18.716 109.905  1.00 -1.75           C
ATOM   1343 1HB  PHE A  99      21.405 -19.254 109.979  1.00 -1.75           H
ATOM   1344 2HB  PHE A  99      22.998 -19.269 109.227  1.00 -1.75           H
ATOM   1345  CG  PHE A  99      23.019 -18.702 111.265  1.00 -1.75           C
ATOM   1346  CD1 PHE A  99      23.459 -19.928 111.799  1.00 -1.75           C
ATOM   1347  HD1 PHE A  99      23.322 -20.840 111.234  1.00 -1.75           H
ATOM   1348  CD2 PHE A  99      23.241 -17.520 112.015  1.00 -1.75           C
ATOM   1349  HD2 PHE A  99      22.935 -16.557 111.645  1.00 -1.75           H
ATOM   1350  CE1 PHE A  99      24.086 -19.992 113.063  1.00 -1.75           C
ATOM   1351  HE1 PHE A  99      24.413 -20.942 113.460  1.00 -1.75           H
ATOM   1352  CE2 PHE A  99      23.859 -17.577 113.284  1.00 -1.75           C
ATOM   1353  HE2 PHE A  99      24.004 -16.673 113.857  1.00 -1.75           H
ATOM   1354  CZ  PHE A  99      24.276 -18.821 113.809  1.00 -1.75           C
ATOM   1355  HZ  PHE A  99      24.733 -18.876 114.786  1.00 -1.75           H
ATOM   1356  N   THR A 100      20.562 -17.841 107.448  1.00 -7.92           N
ATOM   1357  H   THR A 100      19.857 -17.988 108.164  1.00 -7.92           H
ATOM   1358  CA  THR A 100      20.190 -18.020 106.040  1.00 -7.92           C
ATOM   1359  HA  THR A 100      20.810 -18.805 105.611  1.00 -7.92           H
ATOM   1360  C   THR A 100      20.434 -16.738 105.244  1.00 -7.92           C
ATOM   1361  O   THR A 100      20.981 -16.765 104.138  1.00 -7.92           O
ATOM   1362  CB  THR A 100      18.704 -18.442 105.913  1.00 -7.92           C
ATOM   1363  HB  THR A 100      18.063 -17.643 106.286  1.00 -7.92           H
ATOM   1364  OG1 THR A 100      18.476 -19.626 106.684  1.00 -7.92           O
ATOM   1365  HG1 THR A 100      18.619 -19.421 107.619  1.00 -7.92           H
ATOM   1366  CG2 THR A 100      18.315 -18.767 104.485  1.00 -7.92           C
ATOM   1367 1HG2 THR A 100      17.317 -19.203 104.477  1.00 -7.92           H
ATOM   1368 2HG2 THR A 100      19.018 -19.480 104.062  1.00 -7.92           H
ATOM   1369 3HG2 THR A 100      18.314 -17.860 103.881  1.00 -7.92           H
ATOM   1370  N   ILE A 101      20.095 -15.596 105.829  1.00-24.57           N
ATOM   1371  H   ILE A 101      19.647 -15.617 106.739  1.00-24.57           H
ATOM   1372  CA  ILE A 101      20.338 -14.307 105.177  1.00-24.57           C
ATOM   1373  HA  ILE A 101      19.898 -14.326 104.180  1.00-24.57           H
ATOM   1374  C   ILE A 101      21.847 -14.092 105.024  1.00-24.57           C
ATOM   1375  O   ILE A 101      22.330 -13.682 103.971  1.00-24.57           O
ATOM   1376  CB  ILE A 101      19.709 -13.127 105.988  1.00-24.57           C
ATOM   1377  HB  ILE A 101      20.120 -13.145 106.997  1.00-24.57           H
ATOM   1378  CG1 ILE A 101      18.178 -13.289 106.082  1.00-24.57           C
ATOM   1379 1HG1 ILE A 101      17.744 -13.055 105.110  1.00-24.57           H
ATOM   1380 2HG1 ILE A 101      17.938 -14.325 106.307  1.00-24.57           H
ATOM   1381  CG2 ILE A 101      20.048 -11.767 105.338  1.00-24.57           C
ATOM   1382 1HG2 ILE A 101      19.528 -10.960 105.851  1.00-24.57           H
ATOM   1383 2HG2 ILE A 101      19.749 -11.769 104.288  1.00-24.57           H
ATOM   1384 3HG2 ILE A 101      21.119 -11.580 105.404  1.00-24.57           H
ATOM   1385  CD1 ILE A 101      17.492 -12.420 107.143  1.00-24.57           C
ATOM   1386 1HD1 ILE A 101      16.435 -12.677 107.190  1.00-24.57           H
ATOM   1387 2HD1 ILE A 101      17.585 -11.365 106.890  1.00-24.57           H
ATOM   1388 3HD1 ILE A 101      17.942 -12.601 108.120  1.00-24.57           H
ATOM   1389  N   ALA A 102      22.612 -14.398 106.061  1.00-16.13           N
ATOM   1390  H   ALA A 102      22.194 -14.765 106.907  1.00-16.13           H
ATOM   1391  CA  ALA A 102      24.057 -14.203 106.011  1.00-16.13           C
ATOM   1392  HA  ALA A 102      24.257 -13.172 105.718  1.00-16.13           H
ATOM   1393  C   ALA A 102      24.732 -15.116 104.984  1.00-16.13           C
ATOM   1394  O   ALA A 102      25.647 -14.699 104.281  1.00-16.13           O
ATOM   1395  CB  ALA A 102      24.635 -14.442 107.388  1.00-16.13           C
ATOM   1396 1HB  ALA A 102      24.240 -13.699 108.079  1.00-16.13           H
ATOM   1397 2HB  ALA A 102      25.717 -14.352 107.344  1.00-16.13           H
ATOM   1398 3HB  ALA A 102      24.382 -15.443 107.739  1.00-16.13           H
ATOM   1399  N   GLN A 103      24.264 -16.349 104.886  1.00-16.60           N
ATOM   1400  H   GLN A 103      23.532 -16.654 105.525  1.00-16.60           H
ATOM   1401  CA  GLN A 103      24.782 -17.310 103.917  1.00-16.60           C
ATOM   1402  HA  GLN A 103      25.864 -17.377 104.021  1.00-16.60           H
ATOM   1403  C   GLN A 103      24.466 -16.845 102.494  1.00-16.60           C
ATOM   1404  O   GLN A 103      25.307 -16.966 101.611  1.00-16.60           O
ATOM   1405  CB  GLN A 103      24.174 -18.688 104.200  1.00-16.60           C
ATOM   1406 1HB  GLN A 103      23.093 -18.563 104.244  1.00-16.60           H
ATOM   1407 2HB  GLN A 103      24.410 -19.365 103.379  1.00-16.60           H
ATOM   1408  CG  GLN A 103      24.681 -19.321 105.518  1.00-16.60           C
ATOM   1409 1HG  GLN A 103      25.615 -19.844 105.324  1.00-16.60           H
ATOM   1410 2HG  GLN A 103      24.886 -18.535 106.241  1.00-16.60           H
ATOM   1411  CD  GLN A 103      23.695 -20.285 106.155  1.00-16.60           C
ATOM   1412  OE1 GLN A 103      22.590 -20.464 105.688  1.00-16.60           O
ATOM   1413  NE2 GLN A 103      24.080 -20.905 107.233  1.00-16.60           N
ATOM   1414 1HE2 GLN A 103      23.440 -21.543 107.686  1.00-16.60           H
ATOM   1415 2HE2 GLN A 103      24.998 -20.723 107.636  1.00-16.60           H
ATOM   1416  N   PHE A 104      23.302 -16.247 102.265  1.00 -2.03           N
ATOM   1417  H   PHE A 104      22.607 -16.184 103.003  1.00 -2.03           H
ATOM   1418  CA  PHE A 104      23.010 -15.668 100.948  1.00 -2.03           C
ATOM   1419  HA  PHE A 104      23.133 -16.439 100.186  1.00 -2.03           H
ATOM   1420  C   PHE A 104      23.993 -14.538 100.634  1.00 -2.03           C
ATOM   1421  O   PHE A 104      24.556 -14.477  99.542  1.00 -2.03           O
ATOM   1422  CB  PHE A 104      21.574 -15.125 100.880  1.00 -2.03           C
ATOM   1423 1HB  PHE A 104      20.879 -15.939 101.088  1.00 -2.03           H
ATOM   1424 2HB  PHE A 104      21.448 -14.364 101.648  1.00 -2.03           H
ATOM   1425  CG  PHE A 104      21.226 -14.506  99.546  1.00 -2.03           C
ATOM   1426  CD1 PHE A 104      20.556 -15.254  98.564  1.00 -2.03           C
ATOM   1427  HD1 PHE A 104      20.246 -16.268  98.774  1.00 -2.03           H
ATOM   1428  CD2 PHE A 104      21.605 -13.180  99.249  1.00 -2.03           C
ATOM   1429  HD2 PHE A 104      22.091 -12.577 100.003  1.00 -2.03           H
ATOM   1430  CE1 PHE A 104      20.308 -14.701  97.281  1.00 -2.03           C
ATOM   1431  HE1 PHE A 104      19.814 -15.288  96.522  1.00 -2.03           H
ATOM   1432  CE2 PHE A 104      21.395 -12.635  97.961  1.00 -2.03           C
ATOM   1433  HE2 PHE A 104      21.740 -11.638  97.729  1.00 -2.03           H
ATOM   1434  CZ  PHE A 104      20.741 -13.399  96.979  1.00 -2.03           C
ATOM   1435  HZ  PHE A 104      20.580 -12.994  95.993  1.00 -2.03           H
ATOM   1436  N   ILE A 105      24.216 -13.647 101.593  1.00 -5.09           N
ATOM   1437  H   ILE A 105      23.744 -13.752 102.486  1.00 -5.09           H
ATOM   1438  CA  ILE A 105      25.111 -12.504 101.384  1.00 -5.09           C
ATOM   1439  HA  ILE A 105      24.779 -11.949 100.507  1.00 -5.09           H
ATOM   1440  C   ILE A 105      26.519 -13.016 101.090  1.00 -5.09           C
ATOM   1441  O   ILE A 105      27.168 -12.549 100.153  1.00 -5.09           O
ATOM   1442  CB  ILE A 105      25.115 -11.544 102.617  1.00 -5.09           C
ATOM   1443  HB  ILE A 105      25.334 -12.127 103.511  1.00 -5.09           H
ATOM   1444  CG1 ILE A 105      23.731 -10.881 102.776  1.00 -5.09           C
ATOM   1445 1HG1 ILE A 105      23.599 -10.164 101.969  1.00 -5.09           H
ATOM   1446 2HG1 ILE A 105      22.958 -11.637 102.666  1.00 -5.09           H
ATOM   1447  CG2 ILE A 105      26.199 -10.447 102.468  1.00 -5.09           C
ATOM   1448 1HG2 ILE A 105      26.174  -9.770 103.321  1.00 -5.09           H
ATOM   1449 2HG2 ILE A 105      26.038  -9.884 101.547  1.00 -5.09           H
ATOM   1450 3HG2 ILE A 105      27.187 -10.908 102.434  1.00 -5.09           H
ATOM   1451  CD1 ILE A 105      23.492 -10.160 104.116  1.00 -5.09           C
ATOM   1452 1HD1 ILE A 105      22.463  -9.802 104.151  1.00 -5.09           H
ATOM   1453 2HD1 ILE A 105      24.163  -9.308 104.217  1.00 -5.09           H
ATOM   1454 3HD1 ILE A 105      23.654 -10.855 104.942  1.00 -5.09           H
ATOM   1455  N   GLY A 106      26.973 -14.000 101.852  1.00-13.61           N
ATOM   1456  H   GLY A 106      26.401 -14.356 102.616  1.00-13.61           H
ATOM   1457  CA  GLY A 106      28.285 -14.578 101.625  1.00-13.61           C
ATOM   1458 1HA  GLY A 106      29.043 -13.803 101.732  1.00-13.61           H
ATOM   1459 2HA  GLY A 106      28.463 -15.355 102.367  1.00-13.61           H
ATOM   1460  C   GLY A 106      28.405 -15.187 100.246  1.00-13.61           C
ATOM   1461  O   GLY A 106      29.331 -14.879  99.508  1.00-13.61           O
ATOM   1462  N   ALA A 107      27.448 -16.014  99.856  1.00-18.08           N
ATOM   1463  H   ALA A 107      26.673 -16.227 100.477  1.00-18.08           H
ATOM   1464  CA  ALA A 107      27.497 -16.660  98.551  1.00-18.08           C
ATOM   1465  HA  ALA A 107      28.435 -17.212  98.479  1.00-18.08           H
ATOM   1466  C   ALA A 107      27.460 -15.663  97.384  1.00-18.08           C
ATOM   1467  O   ALA A 107      28.132 -15.851  96.372  1.00-18.08           O
ATOM   1468  CB  ALA A 107      26.338 -17.639  98.458  1.00-18.08           C
ATOM   1469 1HB  ALA A 107      26.471 -18.442  99.181  1.00-18.08           H
ATOM   1470 2HB  ALA A 107      26.301 -18.071  97.457  1.00-18.08           H
ATOM   1471 3HB  ALA A 107      25.401 -17.126  98.671  1.00-18.08           H
ATOM   1472  N   PHE A 108      26.696 -14.590  97.531  1.00 -0.37           N
ATOM   1473  H   PHE A 108      26.144 -14.482  98.377  1.00 -0.37           H
ATOM   1474  CA  PHE A 108      26.615 -13.562  96.494  1.00 -0.37           C
ATOM   1475  HA  PHE A 108      26.349 -14.033  95.546  1.00 -0.37           H
ATOM   1476  C   PHE A 108      27.977 -12.879  96.335  1.00 -0.37           C
ATOM   1477  O   PHE A 108      28.445 -12.630  95.225  1.00 -0.37           O
ATOM   1478  CB  PHE A 108      25.529 -12.551  96.880  1.00 -0.37           C
ATOM   1479 1HB  PHE A 108      24.629 -13.100  97.153  1.00 -0.37           H
ATOM   1480 2HB  PHE A 108      25.858 -11.989  97.754  1.00 -0.37           H
ATOM   1481  CG  PHE A 108      25.164 -11.586  95.782  1.00 -0.37           C
ATOM   1482  CD1 PHE A 108      24.080 -11.863  94.927  1.00 -0.37           C
ATOM   1483  HD1 PHE A 108      23.526 -12.785  95.040  1.00 -0.37           H
ATOM   1484  CD2 PHE A 108      25.878 -10.385  95.614  1.00 -0.37           C
ATOM   1485  HD2 PHE A 108      26.724 -10.169  96.250  1.00 -0.37           H
ATOM   1486  CE1 PHE A 108      23.697 -10.943  93.916  1.00 -0.37           C
ATOM   1487  HE1 PHE A 108      22.869 -11.171  93.261  1.00 -0.37           H
ATOM   1488  CE2 PHE A 108      25.507  -9.455  94.611  1.00 -0.37           C
ATOM   1489  HE2 PHE A 108      26.067  -8.541  94.489  1.00 -0.37           H
ATOM   1490  CZ  PHE A 108      24.410  -9.732  93.764  1.00 -0.37           C
ATOM   1491  HZ  PHE A 108      24.126  -9.026  92.997  1.00 -0.37           H
ATOM   1492  N   LEU A 109      28.642 -12.620  97.454  1.00 -4.31           N
ATOM   1493  H   LEU A 109      28.220 -12.843  98.349  1.00 -4.31           H
ATOM   1494  CA  LEU A 109      29.982 -12.031  97.430  1.00 -4.31           C
ATOM   1495  HA  LEU A 109      29.974 -11.143  96.799  1.00 -4.31           H
ATOM   1496  C   LEU A 109      31.029 -12.987  96.871  1.00 -4.31           C
ATOM   1497  O   LEU A 109      31.980 -12.545  96.236  1.00 -4.31           O
ATOM   1498  CB  LEU A 109      30.429 -11.645  98.841  1.00 -4.31           C
ATOM   1499 1HB  LEU A 109      30.279 -12.512  99.481  1.00 -4.31           H
ATOM   1500 2HB  LEU A 109      31.501 -11.463  98.799  1.00 -4.31           H
ATOM   1501  CG  LEU A 109      29.792 -10.434  99.533  1.00 -4.31           C
ATOM   1502  HG  LEU A 109      28.709 -10.532  99.496  1.00 -4.31           H
ATOM   1503  CD1 LEU A 109      30.229 -10.445 100.997  1.00 -4.31           C
ATOM   1504 1HD1 LEU A 109      29.846  -9.568 101.509  1.00 -4.31           H
ATOM   1505 2HD1 LEU A 109      31.317 -10.446 101.070  1.00 -4.31           H
ATOM   1506 3HD1 LEU A 109      29.836 -11.339 101.481  1.00 -4.31           H
ATOM   1507  CD2 LEU A 109      30.177  -9.107  98.875  1.00 -4.31           C
ATOM   1508 1HD2 LEU A 109      29.708  -8.282  99.409  1.00 -4.31           H
ATOM   1509 2HD2 LEU A 109      29.833  -9.092  97.841  1.00 -4.31           H
ATOM   1510 3HD2 LEU A 109      31.258  -8.979  98.891  1.00 -4.31           H
ATOM   1511  N   GLY A 110      30.866 -14.282  97.107  1.00-16.93           N
ATOM   1512  H   GLY A 110      30.079 -14.594  97.665  1.00-16.93           H
ATOM   1513  CA  GLY A 110      31.806 -15.267  96.594  1.00-16.93           C
ATOM   1514 1HA  GLY A 110      32.808 -15.032  96.952  1.00-16.93           H
ATOM   1515 2HA  GLY A 110      31.524 -16.256  96.951  1.00-16.93           H
ATOM   1516  C   GLY A 110      31.822 -15.276  95.079  1.00-16.93           C
ATOM   1517  O   GLY A 110      32.881 -15.177  94.461  1.00-16.93           O
ATOM   1518  N   ALA A 111      30.641 -15.317  94.476  1.00-26.19           N
ATOM   1519  H   ALA A 111      29.795 -15.392  95.026  1.00-26.19           H
ATOM   1520  CA  ALA A 111      30.537 -15.290  93.019  1.00-26.19           C
ATOM   1521  HA  ALA A 111      31.141 -16.104  92.613  1.00-26.19           H
ATOM   1522  C   ALA A 111      31.059 -13.975  92.440  1.00-26.19           C
ATOM   1523  O   ALA A 111      31.724 -13.953  91.404  1.00-26.19           O
ATOM   1524  CB  ALA A 111      29.090 -15.503  92.615  1.00-26.19           C
ATOM   1525 1HB  ALA A 111      28.789 -16.497  92.942  1.00-26.19           H
ATOM   1526 2HB  ALA A 111      29.004 -15.450  91.529  1.00-26.19           H
ATOM   1527 3HB  ALA A 111      28.449 -14.748  93.072  1.00-26.19           H
ATOM   1528  N   ALA A 112      30.777 -12.874  93.124  1.00-21.53           N
ATOM   1529  H   ALA A 112      30.204 -12.936  93.955  1.00-21.53           H
ATOM   1530  CA  ALA A 112      31.257 -11.570  92.683  1.00-21.53           C
ATOM   1531  HA  ALA A 112      30.937 -11.414  91.654  1.00-21.53           H
ATOM   1532  C   ALA A 112      32.785 -11.511  92.708  1.00-21.53           C
ATOM   1533  O   ALA A 112      33.410 -10.928  91.828  1.00-21.53           O
ATOM   1534  CB  ALA A 112      30.654 -10.473  93.561  1.00-21.53           C
ATOM   1535 1HB  ALA A 112      29.565 -10.541  93.533  1.00-21.53           H
ATOM   1536 2HB  ALA A 112      30.961  -9.499  93.177  1.00-21.53           H
ATOM   1537 3HB  ALA A 112      30.999 -10.584  94.589  1.00-21.53           H
ATOM   1538  N   LEU A 113      33.394 -12.127  93.710  1.00 -8.97           N
ATOM   1539  H   LEU A 113      32.844 -12.572  94.439  1.00 -8.97           H
ATOM   1540  CA  LEU A 113      34.849 -12.167  93.799  1.00 -8.97           C
ATOM   1541  HA  LEU A 113      35.222 -11.150  93.685  1.00 -8.97           H
ATOM   1542  C   LEU A 113      35.450 -13.014  92.680  1.00 -8.97           C
ATOM   1543  O   LEU A 113      36.432 -12.603  92.061  1.00 -8.97           O
ATOM   1544  CB  LEU A 113      35.261 -12.694  95.175  1.00 -8.97           C
ATOM   1545 1HB  LEU A 113      34.748 -12.091  95.921  1.00 -8.97           H
ATOM   1546 2HB  LEU A 113      34.889 -13.713  95.274  1.00 -8.97           H
ATOM   1547  CG  LEU A 113      36.753 -12.708  95.533  1.00 -8.97           C
ATOM   1548  HG  LEU A 113      37.254 -13.438  94.903  1.00 -8.97           H
ATOM   1549  CD1 LEU A 113      37.447 -11.363  95.329  1.00 -8.97           C
ATOM   1550 1HD1 LEU A 113      38.496 -11.451  95.601  1.00 -8.97           H
ATOM   1551 2HD1 LEU A 113      36.972 -10.602  95.942  1.00 -8.97           H
ATOM   1552 3HD1 LEU A 113      37.394 -11.079  94.278  1.00 -8.97           H
ATOM   1553  CD2 LEU A 113      36.882 -13.146  96.992  1.00 -8.97           C
ATOM   1554 1HD2 LEU A 113      37.930 -13.299  97.236  1.00 -8.97           H
ATOM   1555 2HD2 LEU A 113      36.361 -14.092  97.139  1.00 -8.97           H
ATOM   1556 3HD2 LEU A 113      36.457 -12.394  97.656  1.00 -8.97           H
ATOM   1557  N   THR A 114      34.853 -14.157  92.369  1.00-20.34           N
ATOM   1558  H   THR A 114      34.061 -14.491  92.913  1.00-20.34           H
ATOM   1559  CA  THR A 114      35.341 -14.971  91.253  1.00-20.34           C
ATOM   1560  HA  THR A 114      36.391 -15.204  91.423  1.00-20.34           H
ATOM   1561  C   THR A 114      35.213 -14.209  89.944  1.00-20.34           C
ATOM   1562  O   THR A 114      36.154 -14.145  89.147  1.00-20.34           O
ATOM   1563  CB  THR A 114      34.545 -16.285  91.115  1.00-20.34           C
ATOM   1564  HB  THR A 114      33.518 -16.061  90.829  1.00-20.34           H
ATOM   1565  OG1 THR A 114      34.540 -16.952  92.376  1.00-20.34           O
ATOM   1566  HG1 THR A 114      33.807 -17.575  92.386  1.00-20.34           H
ATOM   1567  CG2 THR A 114      35.173 -17.220  90.088  1.00-20.34           C
ATOM   1568 1HG2 THR A 114      34.613 -18.151  90.051  1.00-20.34           H
ATOM   1569 2HG2 THR A 114      36.204 -17.438  90.368  1.00-20.34           H
ATOM   1570 3HG2 THR A 114      35.152 -16.766  89.098  1.00-20.34           H
ATOM   1571  N   HIS A 115      34.060 -13.591  89.730  1.00 -3.40           N
ATOM   1572  H   HIS A 115      33.314 -13.648  90.421  1.00 -3.40           H
ATOM   1573  CA  HIS A 115      33.830 -12.848  88.496  1.00 -3.40           C
ATOM   1574  HA  HIS A 115      34.006 -13.508  87.651  1.00 -3.40           H
ATOM   1575  C   HIS A 115      34.796 -11.689  88.387  1.00 -3.40           C
ATOM   1576  O   HIS A 115      35.285 -11.407  87.311  1.00 -3.40           O
ATOM   1577  CB  HIS A 115      32.399 -12.326  88.425  1.00 -3.40           C
ATOM   1578 1HB  HIS A 115      31.720 -13.142  88.659  1.00 -3.40           H
ATOM   1579 2HB  HIS A 115      32.269 -11.548  89.176  1.00 -3.40           H
ATOM   1580  CG  HIS A 115      32.029 -11.774  87.083  1.00 -3.40           C
ATOM   1581  ND1 HIS A 115      31.421 -10.547  86.927  1.00 -3.40           N
ATOM   1582  CD2 HIS A 115      32.178 -12.307  85.838  1.00 -3.40           C
ATOM   1583  HD2 HIS A 115      32.621 -13.271  85.636  1.00 -3.40           H
ATOM   1584  CE1 HIS A 115      31.225 -10.399  85.582  1.00 -3.40           C
ATOM   1585  HE1 HIS A 115      30.748  -9.542  85.129  1.00 -3.40           H
ATOM   1586  NE2 HIS A 115      31.680 -11.461  84.881  1.00 -3.40           N
ATOM   1587  HE2 HIS A 115      31.625 -11.606  83.878  1.00 -3.40           H
ATOM   1588  N   GLY A 116      35.115 -11.061  89.507  1.00 -7.23           N
ATOM   1589  H   GLY A 116      34.669 -11.322  90.382  1.00 -7.23           H
ATOM   1590  CA  GLY A 116      36.049  -9.954  89.494  1.00 -7.23           C
ATOM   1591 1HA  GLY A 116      35.738  -9.260  88.714  1.00 -7.23           H
ATOM   1592 2HA  GLY A 116      35.982  -9.436  90.449  1.00 -7.23           H
ATOM   1593  C   GLY A 116      37.502 -10.305  89.249  1.00 -7.23           C
ATOM   1594  O   GLY A 116      38.197  -9.569  88.548  1.00 -7.23           O
ATOM   1595  N   LEU A 117      38.002 -11.400  89.803  1.00  5.83           N
ATOM   1596  H   LEU A 117      37.415 -11.992  90.387  1.00  5.83           H
ATOM   1597  CA  LEU A 117      39.416 -11.734  89.610  1.00  5.83           C
ATOM   1598  HA  LEU A 117      40.000 -10.815  89.660  1.00  5.83           H
ATOM   1599  C   LEU A 117      39.674 -12.342  88.237  1.00  5.83           C
ATOM   1600  O   LEU A 117      40.713 -12.111  87.631  1.00  5.83           O
ATOM   1601  CB  LEU A 117      39.923 -12.681  90.702  1.00  5.83           C
ATOM   1602 1HB  LEU A 117      39.344 -13.603  90.656  1.00  5.83           H
ATOM   1603 2HB  LEU A 117      40.958 -12.927  90.463  1.00  5.83           H
ATOM   1604  CG  LEU A 117      39.895 -12.163  92.151  1.00  5.83           C
ATOM   1605  HG  LEU A 117      38.862 -12.002  92.447  1.00  5.83           H
ATOM   1606  CD1 LEU A 117      40.489 -13.218  93.064  1.00  5.83           C
ATOM   1607 1HD1 LEU A 117      40.415 -12.898  94.102  1.00  5.83           H
ATOM   1608 2HD1 LEU A 117      41.536 -13.399  92.809  1.00  5.83           H
ATOM   1609 3HD1 LEU A 117      39.934 -14.146  92.944  1.00  5.83           H
ATOM   1610  CD2 LEU A 117      40.638 -10.842  92.336  1.00  5.83           C
ATOM   1611 1HD2 LEU A 117      40.762 -10.623  93.395  1.00  5.83           H
ATOM   1612 2HD2 LEU A 117      40.074 -10.036  91.869  1.00  5.83           H
ATOM   1613 3HD2 LEU A 117      41.620 -10.905  91.866  1.00  5.83           H
ATOM   1614  N   PHE A 118      38.694 -13.058  87.706  1.00  7.88           N
ATOM   1615  H   PHE A 118      37.837 -13.205  88.229  1.00  7.88           H
ATOM   1616  CA  PHE A 118      38.808 -13.660  86.377  1.00  7.88           C
ATOM   1617  HA  PHE A 118      39.858 -13.770  86.101  1.00  7.88           H
ATOM   1618  C   PHE A 118      38.130 -12.752  85.342  1.00  7.88           C
ATOM   1619  O   PHE A 118      37.801 -13.191  84.244  1.00  7.88           O
ATOM   1620  CB  PHE A 118      38.143 -15.045  86.369  1.00  7.88           C
ATOM   1621 1HB  PHE A 118      37.143 -14.941  86.776  1.00  7.88           H
ATOM   1622 2HB  PHE A 118      38.062 -15.394  85.342  1.00  7.88           H
ATOM   1623  CG  PHE A 118      38.878 -16.109  87.155  1.00  7.88           C
ATOM   1624  CD1 PHE A 118      38.739 -16.216  88.553  1.00  7.88           C
ATOM   1625  HD1 PHE A 118      38.144 -15.498  89.092  1.00  7.88           H
ATOM   1626  CD2 PHE A 118      39.661 -17.062  86.477  1.00  7.88           C
ATOM   1627  HD2 PHE A 118      39.787 -16.989  85.406  1.00  7.88           H
ATOM   1628  CE1 PHE A 118      39.365 -17.268  89.270  1.00  7.88           C
ATOM   1629  HE1 PHE A 118      39.253 -17.332  90.342  1.00  7.88           H
ATOM   1630  CE2 PHE A 118      40.281 -18.130  87.177  1.00  7.88           C
ATOM   1631  HE2 PHE A 118      40.862 -18.866  86.641  1.00  7.88           H
ATOM   1632  CZ  PHE A 118      40.130 -18.233  88.578  1.00  7.88           C
ATOM   1633  HZ  PHE A 118      40.600 -19.043  89.118  1.00  7.88           H
ATOM   1634  N   PHE A 119      37.884 -11.489  85.671  1.00 18.52           N
ATOM   1635  H   PHE A 119      38.231 -11.123  86.547  1.00 18.52           H
ATOM   1636  CA  PHE A 119      37.015 -10.640  84.845  1.00 18.52           C
ATOM   1637  HA  PHE A 119      36.027 -11.101  84.824  1.00 18.52           H
ATOM   1638  C   PHE A 119      37.453 -10.452  83.406  1.00 18.52           C
ATOM   1639  O   PHE A 119      36.654 -10.470  82.471  1.00 18.52           O
ATOM   1640  CB  PHE A 119      36.884  -9.252  85.465  1.00 18.52           C
ATOM   1641 1HB  PHE A 119      36.589  -9.364  86.504  1.00 18.52           H
ATOM   1642 2HB  PHE A 119      37.848  -8.744  85.432  1.00 18.52           H
ATOM   1643  CG  PHE A 119      35.856  -8.405  84.783  1.00 18.52           C
ATOM   1644  CD1 PHE A 119      34.501  -8.762  84.869  1.00 18.52           C
ATOM   1645  HD1 PHE A 119      34.209  -9.632  85.443  1.00 18.52           H
ATOM   1646  CD2 PHE A 119      36.224  -7.273  84.034  1.00 18.52           C
ATOM   1647  HD2 PHE A 119      37.265  -6.993  83.953  1.00 18.52           H
ATOM   1648  CE1 PHE A 119      33.516  -8.010  84.210  1.00 18.52           C
ATOM   1649  HE1 PHE A 119      32.487  -8.320  84.267  1.00 18.52           H
ATOM   1650  CE2 PHE A 119      35.240  -6.496  83.375  1.00 18.52           C
ATOM   1651  HE2 PHE A 119      35.528  -5.632  82.794  1.00 18.52           H
ATOM   1652  CZ  PHE A 119      33.877  -6.866  83.469  1.00 18.52           C
ATOM   1653  HZ  PHE A 119      33.121  -6.285  82.961  1.00 18.52           H
ATOM   1654  N   ASP A 120      38.756 -10.330  83.228  1.00 14.10           N
ATOM   1655  H   ASP A 120      39.365 -10.354  84.033  1.00 14.10           H
ATOM   1656  CA  ASP A 120      39.331 -10.176  81.900  1.00 14.10           C
ATOM   1657  HA  ASP A 120      38.902  -9.306  81.402  1.00 14.10           H
ATOM   1658  C   ASP A 120      39.037 -11.405  81.042  1.00 14.10           C
ATOM   1659  O   ASP A 120      38.860 -11.285  79.834  1.00 14.10           O
ATOM   1660  CB  ASP A 120      40.840  -9.999  82.037  1.00 14.10           C
ATOM   1661 1HB  ASP A 120      41.199 -10.697  82.790  1.00 14.10           H
ATOM   1662 2HB  ASP A 120      41.310 -10.234  81.084  1.00 14.10           H
ATOM   1663  CG  ASP A 120      41.241  -8.586  82.423  1.00 14.10           C
ATOM   1664  OD1 ASP A 120      40.960  -7.666  81.626  1.00 14.10           O
ATOM   1665  OD2 ASP A 120      41.872  -8.369  83.487  1.00 14.10           O
ATOM   1666  N   VAL A 121      38.947 -12.576  81.661  1.00 11.39           N
ATOM   1667  H   VAL A 121      39.034 -12.617  82.668  1.00 11.39           H
ATOM   1668  CA  VAL A 121      38.678 -13.825  80.946  1.00 11.39           C
ATOM   1669  HA  VAL A 121      39.249 -13.829  80.021  1.00 11.39           H
ATOM   1670  C   VAL A 121      37.196 -13.915  80.604  1.00 11.39           C
ATOM   1671  O   VAL A 121      36.834 -14.277  79.485  1.00 11.39           O
ATOM   1672  CB  VAL A 121      39.079 -15.071  81.796  1.00 11.39           C
ATOM   1673  HB  VAL A 121      38.414 -15.141  82.655  1.00 11.39           H
ATOM   1674  CG1 VAL A 121      38.954 -16.363  80.984  1.00 11.39           C
ATOM   1675 1HG1 VAL A 121      39.254 -17.212  81.599  1.00 11.39           H
ATOM   1676 2HG1 VAL A 121      39.588 -16.319  80.099  1.00 11.39           H
ATOM   1677 3HG1 VAL A 121      37.918 -16.514  80.678  1.00 11.39           H
ATOM   1678  CG2 VAL A 121      40.513 -14.928  82.330  1.00 11.39           C
ATOM   1679 1HG2 VAL A 121      40.813 -15.847  82.833  1.00 11.39           H
ATOM   1680 2HG2 VAL A 121      40.564 -14.119  83.057  1.00 11.39           H
ATOM   1681 3HG2 VAL A 121      41.204 -14.731  81.513  1.00 11.39           H
ATOM   1682  N   PHE A 122      36.335 -13.535  81.541  1.00  2.03           N
ATOM   1683  H   PHE A 122      36.679 -13.213  82.438  1.00  2.03           H
ATOM   1684  CA  PHE A 122      34.892 -13.584  81.300  1.00  2.03           C
ATOM   1685  HA  PHE A 122      34.618 -14.593  80.992  1.00  2.03           H
ATOM   1686  C   PHE A 122      34.503 -12.645  80.170  1.00  2.03           C
ATOM   1687  O   PHE A 122      33.676 -12.994  79.330  1.00  2.03           O
ATOM   1688  CB  PHE A 122      34.090 -13.199  82.546  1.00  2.03           C
ATOM   1689 1HB  PHE A 122      34.523 -12.306  82.996  1.00  2.03           H
ATOM   1690 2HB  PHE A 122      33.073 -12.963  82.231  1.00  2.03           H
ATOM   1691  CG  PHE A 122      33.997 -14.292  83.572  1.00  2.03           C
ATOM   1692  CD1 PHE A 122      34.720 -14.224  84.776  1.00  2.03           C
ATOM   1693  HD1 PHE A 122      35.367 -13.382  84.972  1.00  2.03           H
ATOM   1694  CD2 PHE A 122      33.137 -15.384  83.352  1.00  2.03           C
ATOM   1695  HD2 PHE A 122      32.559 -15.439  82.441  1.00  2.03           H
ATOM   1696  CE1 PHE A 122      34.588 -15.241  85.753  1.00  2.03           C
ATOM   1697  HE1 PHE A 122      35.121 -15.173  86.688  1.00  2.03           H
ATOM   1698  CE2 PHE A 122      33.008 -16.409  84.318  1.00  2.03           C
ATOM   1699  HE2 PHE A 122      32.344 -17.243  84.145  1.00  2.03           H
ATOM   1700  CZ  PHE A 122      33.743 -16.338  85.514  1.00  2.03           C
ATOM   1701  HZ  PHE A 122      33.644 -17.114  86.256  1.00  2.03           H
ATOM   1702  N   GLN A 123      35.117 -11.472  80.112  1.00 -2.21           N
ATOM   1703  H   GLN A 123      35.772 -11.201  80.841  1.00 -2.21           H
ATOM   1704  CA  GLN A 123      34.835 -10.555  79.014  1.00 -2.21           C
ATOM   1705  HA  GLN A 123      33.758 -10.541  78.849  1.00 -2.21           H
ATOM   1706  C   GLN A 123      35.479 -11.006  77.703  1.00 -2.21           C
ATOM   1707  O   GLN A 123      34.915 -10.756  76.643  1.00 -2.21           O
ATOM   1708  CB  GLN A 123      35.273  -9.131  79.358  1.00 -2.21           C
ATOM   1709 1HB  GLN A 123      36.331  -9.143  79.623  1.00 -2.21           H
ATOM   1710 2HB  GLN A 123      35.150  -8.507  78.473  1.00 -2.21           H
ATOM   1711  CG  GLN A 123      34.478  -8.505  80.508  1.00 -2.21           C
ATOM   1712 1HG  GLN A 123      34.620  -9.102  81.407  1.00 -2.21           H
ATOM   1713 2HG  GLN A 123      34.873  -7.508  80.693  1.00 -2.21           H
ATOM   1714  CD  GLN A 123      32.986  -8.380  80.244  1.00 -2.21           C
ATOM   1715  OE1 GLN A 123      32.157  -8.925  80.970  1.00 -2.21           O
ATOM   1716  NE2 GLN A 123      32.625  -7.649  79.226  1.00 -2.21           N
ATOM   1717 1HE2 GLN A 123      31.638  -7.536  79.036  1.00 -2.21           H
ATOM   1718 2HE2 GLN A 123      33.316  -7.200  78.646  1.00 -2.21           H
ATOM   1719  N   LEU A 124      36.611 -11.696  77.749  1.00 -0.66           N
ATOM   1720  H   LEU A 124      37.052 -11.892  78.639  1.00 -0.66           H
ATOM   1721  CA  LEU A 124      37.251 -12.173  76.521  1.00 -0.66           C
ATOM   1722  HA  LEU A 124      37.375 -11.328  75.844  1.00 -0.66           H
ATOM   1723  C   LEU A 124      36.415 -13.246  75.820  1.00 -0.66           C
ATOM   1724  O   LEU A 124      36.309 -13.255  74.586  1.00 -0.66           O
ATOM   1725  CB  LEU A 124      38.628 -12.784  76.825  1.00 -0.66           C
ATOM   1726 1HB  LEU A 124      39.206 -12.080  77.420  1.00 -0.66           H
ATOM   1727 2HB  LEU A 124      38.469 -13.679  77.425  1.00 -0.66           H
ATOM   1728  CG  LEU A 124      39.471 -13.178  75.600  1.00 -0.66           C
ATOM   1729  HG  LEU A 124      38.819 -13.615  74.849  1.00 -0.66           H
ATOM   1730  CD1 LEU A 124      40.163 -11.969  74.983  1.00 -0.66           C
ATOM   1731 1HD1 LEU A 124      40.725 -12.278  74.103  1.00 -0.66           H
ATOM   1732 2HD1 LEU A 124      40.847 -11.515  75.702  1.00 -0.66           H
ATOM   1733 3HD1 LEU A 124      39.421 -11.231  74.679  1.00 -0.66           H
ATOM   1734  CD2 LEU A 124      40.499 -14.232  75.952  1.00 -0.66           C
ATOM   1735 1HD2 LEU A 124      40.975 -14.584  75.039  1.00 -0.66           H
ATOM   1736 2HD2 LEU A 124      40.009 -15.076  76.437  1.00 -0.66           H
ATOM   1737 3HD2 LEU A 124      41.256 -13.815  76.610  1.00 -0.66           H
ATOM   1738  N   ASP A 125      35.877 -14.180  76.590  1.00 28.61           N
ATOM   1739  H   ASP A 125      35.945 -14.098  77.599  1.00 28.61           H
ATOM   1740  CA  ASP A 125      35.248 -15.372  76.020  1.00 28.61           C
ATOM   1741  HA  ASP A 125      35.980 -15.843  75.365  1.00 28.61           H
ATOM   1742  C   ASP A 125      34.015 -15.035  75.176  1.00 28.61           C
ATOM   1743  O   ASP A 125      33.284 -14.075  75.440  1.00 28.61           O
ATOM   1744  CB  ASP A 125      34.910 -16.373  77.130  1.00 28.61           C
ATOM   1745 1HB  ASP A 125      35.666 -16.285  77.910  1.00 28.61           H
ATOM   1746 2HB  ASP A 125      33.939 -16.124  77.560  1.00 28.61           H
ATOM   1747  CG  ASP A 125      34.906 -17.819  76.642  1.00 28.61           C
ATOM   1748  OD1 ASP A 125      35.029 -18.725  77.488  1.00 28.61           O
ATOM   1749  OD2 ASP A 125      34.817 -18.085  75.421  1.00 28.61           O
ATOM   1750  N   LEU A 126      33.820 -15.810  74.122  1.00 -5.74           N
ATOM   1751  H   LEU A 126      34.400 -16.637  74.035  1.00 -5.74           H
ATOM   1752  CA  LEU A 126      32.793 -15.561  73.115  1.00 -5.74           C
ATOM   1753  HA  LEU A 126      32.848 -14.524  72.784  1.00 -5.74           H
ATOM   1754  C   LEU A 126      31.405 -15.830  73.680  1.00 -5.74           C
ATOM   1755  O   LEU A 126      31.249 -16.600  74.625  1.00 -5.74           O
ATOM   1756  CB  LEU A 126      33.015 -16.503  71.924  1.00 -5.74           C
ATOM   1757 1HB  LEU A 126      32.943 -17.525  72.296  1.00 -5.74           H
ATOM   1758 2HB  LEU A 126      32.202 -16.349  71.215  1.00 -5.74           H
ATOM   1759  CG  LEU A 126      34.334 -16.383  71.146  1.00 -5.74           C
ATOM   1760  HG  LEU A 126      35.164 -16.497  71.840  1.00 -5.74           H
ATOM   1761  CD1 LEU A 126      34.424 -17.500  70.108  1.00 -5.74           C
ATOM   1762 1HD1 LEU A 126      35.371 -17.424  69.573  1.00 -5.74           H
ATOM   1763 2HD1 LEU A 126      33.603 -17.423  69.396  1.00 -5.74           H
ATOM   1764 3HD1 LEU A 126      34.393 -18.468  70.609  1.00 -5.74           H
ATOM   1765  CD2 LEU A 126      34.461 -15.027  70.458  1.00 -5.74           C
ATOM   1766 1HD2 LEU A 126      35.388 -14.990  69.890  1.00 -5.74           H
ATOM   1767 2HD2 LEU A 126      34.489 -14.231  71.201  1.00 -5.74           H
ATOM   1768 3HD2 LEU A 126      33.623 -14.862  69.780  1.00 -5.74           H
ATOM   1769  N   ALA A 127      30.382 -15.306  73.015  1.00  5.99           N
ATOM   1770  H   ALA A 127      30.561 -14.680  72.235  1.00  5.99           H
ATOM   1771  CA  ALA A 127      28.991 -15.601  73.368  1.00  5.99           C
ATOM   1772  HA  ALA A 127      28.817 -15.285  74.398  1.00  5.99           H
ATOM   1773  C   ALA A 127      28.668 -17.098  73.289  1.00  5.99           C
ATOM   1774  O   ALA A 127      27.740 -17.568  73.926  1.00  5.99           O
ATOM   1775  CB  ALA A 127      28.054 -14.813  72.456  1.00  5.99           C
ATOM   1776 1HB  ALA A 127      28.206 -13.747  72.613  1.00  5.99           H
ATOM   1777 2HB  ALA A 127      27.018 -15.058  72.695  1.00  5.99           H
ATOM   1778 3HB  ALA A 127      28.246 -15.061  71.411  1.00  5.99           H
ATOM   1779  N   ARG A 128      29.472 -17.856  72.555  1.00-15.08           N
ATOM   1780  H   ARG A 128      30.232 -17.414  72.065  1.00-15.08           H
ATOM   1781  CA  ARG A 128      29.335 -19.313  72.498  1.00-15.08           C
ATOM   1782  HA  ARG A 128      28.371 -19.575  72.058  1.00-15.08           H
ATOM   1783  C   ARG A 128      29.411 -19.954  73.879  1.00-15.08           C
ATOM   1784  O   ARG A 128      28.738 -20.946  74.154  1.00-15.08           O
ATOM   1785  CB  ARG A 128      30.473 -19.906  71.668  1.00-15.08           C
ATOM   1786 1HB  ARG A 128      31.417 -19.655  72.154  1.00-15.08           H
ATOM   1787 2HB  ARG A 128      30.366 -20.991  71.674  1.00-15.08           H
ATOM   1788  CG  ARG A 128      30.546 -19.445  70.229  1.00-15.08           C
ATOM   1789 1HG  ARG A 128      29.622 -19.697  69.709  1.00-15.08           H
ATOM   1790 2HG  ARG A 128      30.711 -18.368  70.188  1.00-15.08           H
ATOM   1791  CD  ARG A 128      31.713 -20.155  69.582  1.00-15.08           C
ATOM   1792 1HD  ARG A 128      32.599 -19.990  70.197  1.00-15.08           H
ATOM   1793 2HD  ARG A 128      31.503 -21.225  69.562  1.00-15.08           H
ATOM   1794  NE  ARG A 128      32.002 -19.692  68.219  1.00-15.08           N
ATOM   1795  HE  ARG A 128      31.403 -18.962  67.844  1.00-15.08           H
ATOM   1796  CZ  ARG A 128      32.986 -20.129  67.446  1.00-15.08           C
ATOM   1797  NH1 ARG A 128      33.114 -19.619  66.254  1.00-15.08           N
ATOM   1798 1HH1 ARG A 128      32.507 -18.871  65.954  1.00-15.08           H
ATOM   1799 2HH1 ARG A 128      33.812 -19.992  65.632  1.00-15.08           H
ATOM   1800  NH2 ARG A 128      33.851 -21.038  67.816  1.00-15.08           N
ATOM   1801 1HH2 ARG A 128      33.778 -21.446  68.742  1.00-15.08           H
ATOM   1802 2HH2 ARG A 128      34.586 -21.332  67.187  1.00-15.08           H
ATOM   1803  N   SER A 129      30.237 -19.400  74.751  1.00 19.00           N
ATOM   1804  H   SER A 129      30.737 -18.552  74.511  1.00 19.00           H
ATOM   1805  CA  SER A 129      30.464 -19.969  76.074  1.00 19.00           C
ATOM   1806  HA  SER A 129      30.422 -21.055  75.998  1.00 19.00           H
ATOM   1807  C   SER A 129      29.431 -19.527  77.104  1.00 19.00           C
ATOM   1808  O   SER A 129      29.763 -18.907  78.112  1.00 19.00           O
ATOM   1809  CB  SER A 129      31.861 -19.580  76.543  1.00 19.00           C
ATOM   1810 1HB  SER A 129      31.912 -18.498  76.667  1.00 19.00           H
ATOM   1811 2HB  SER A 129      32.074 -20.067  77.493  1.00 19.00           H
ATOM   1812  OG  SER A 129      32.823 -19.986  75.586  1.00 19.00           O
ATOM   1813  HG  SER A 129      33.597 -19.398  75.686  1.00 19.00           H
ATOM   1814  N   LYS A 130      28.168 -19.879  76.899  1.00 -4.26           N
ATOM   1815  H   LYS A 130      27.921 -20.381  76.051  1.00 -4.26           H
ATOM   1816  CA  LYS A 130      27.141 -19.588  77.910  1.00 -4.26           C
ATOM   1817  HA  LYS A 130      27.282 -18.567  78.265  1.00 -4.26           H
ATOM   1818  C   LYS A 130      27.345 -20.493  79.123  1.00 -4.26           C
ATOM   1819  O   LYS A 130      26.910 -20.188  80.231  1.00 -4.26           O
ATOM   1820  CB  LYS A 130      25.723 -19.717  77.335  1.00 -4.26           C
ATOM   1821 1HB  LYS A 130      25.574 -20.745  77.013  1.00 -4.26           H
ATOM   1822 2HB  LYS A 130      25.014 -19.504  78.135  1.00 -4.26           H
ATOM   1823  CG  LYS A 130      25.406 -18.787  76.150  1.00 -4.26           C
ATOM   1824 1HG  LYS A 130      26.067 -19.025  75.318  1.00 -4.26           H
ATOM   1825 2HG  LYS A 130      24.376 -18.958  75.837  1.00 -4.26           H
ATOM   1826  CD  LYS A 130      25.576 -17.312  76.521  1.00 -4.26           C
ATOM   1827 1HD  LYS A 130      24.975 -17.109  77.403  1.00 -4.26           H
ATOM   1828 2HD  LYS A 130      26.622 -17.123  76.757  1.00 -4.26           H
ATOM   1829  CE  LYS A 130      25.166 -16.339  75.426  1.00 -4.26           C
ATOM   1830 1HE  LYS A 130      25.746 -16.526  74.523  1.00 -4.26           H
ATOM   1831 2HE  LYS A 130      24.103 -16.456  75.208  1.00 -4.26           H
ATOM   1832  NZ  LYS A 130      25.437 -14.957  75.941  1.00 -4.26           N
ATOM   1833 1HZ  LYS A 130      25.329 -14.266  75.210  1.00 -4.26           H
ATOM   1834 2HZ  LYS A 130      26.374 -14.905  76.316  1.00 -4.26           H
ATOM   1835 3HZ  LYS A 130      24.777 -14.750  76.686  1.00 -4.26           H
ATOM   1836  N   SER A 131      28.157 -21.522  78.931  1.00  8.65           N
ATOM   1837  H   SER A 131      28.443 -21.750  77.989  1.00  8.65           H
ATOM   1838  CA  SER A 131      28.720 -22.328  80.008  1.00  8.65           C
ATOM   1839  HA  SER A 131      27.917 -22.863  80.515  1.00  8.65           H
ATOM   1840  C   SER A 131      29.472 -21.519  81.064  1.00  8.65           C
ATOM   1841  O   SER A 131      29.580 -21.973  82.193  1.00  8.65           O
ATOM   1842  CB  SER A 131      29.677 -23.345  79.386  1.00  8.65           C
ATOM   1843 1HB  SER A 131      30.309 -23.778  80.163  1.00  8.65           H
ATOM   1844 2HB  SER A 131      29.096 -24.138  78.915  1.00  8.65           H
ATOM   1845  OG  SER A 131      30.476 -22.717  78.393  1.00  8.65           O
ATOM   1846  HG  SER A 131      31.084 -23.375  78.039  1.00  8.65           H
ATOM   1847  N   MET A 132      29.932 -20.310  80.764  1.00  1.40           N
ATOM   1848  H   MET A 132      29.817 -19.933  79.829  1.00  1.40           H
ATOM   1849  CA  MET A 132      30.607 -19.491  81.776  1.00  1.40           C
ATOM   1850  HA  MET A 132      31.348 -20.121  82.268  1.00  1.40           H
ATOM   1851  C   MET A 132      29.673 -18.975  82.876  1.00  1.40           C
ATOM   1852  O   MET A 132      30.144 -18.545  83.922  1.00  1.40           O
ATOM   1853  CB  MET A 132      31.359 -18.318  81.138  1.00  1.40           C
ATOM   1854 1HB  MET A 132      30.643 -17.685  80.616  1.00  1.40           H
ATOM   1855 2HB  MET A 132      31.822 -17.732  81.929  1.00  1.40           H
ATOM   1856  CG  MET A 132      32.446 -18.743  80.155  1.00  1.40           C
ATOM   1857 1HG  MET A 132      31.965 -19.287  79.348  1.00  1.40           H
ATOM   1858 2HG  MET A 132      32.907 -17.850  79.731  1.00  1.40           H
ATOM   1859  SD  MET A 132      33.750 -19.805  80.832  1.00  1.40           S
ATOM   1860  CE  MET A 132      34.742 -18.657  81.796  1.00  1.40           C
ATOM   1861 1HE  MET A 132      35.603 -19.179  82.215  1.00  1.40           H
ATOM   1862 2HE  MET A 132      34.149 -18.246  82.612  1.00  1.40           H
ATOM   1863 3HE  MET A 132      35.094 -17.845  81.159  1.00  1.40           H
ATOM   1864  N   TYR A 133      28.358 -19.082  82.721  1.00  0.96           N
ATOM   1865  H   TYR A 133      27.963 -19.379  81.834  1.00  0.96           H
ATOM   1866  CA  TYR A 133      27.467 -18.827  83.861  1.00  0.96           C
ATOM   1867  HA  TYR A 133      27.788 -17.921  84.373  1.00  0.96           H
ATOM   1868  C   TYR A 133      27.527 -19.993  84.846  1.00  0.96           C
ATOM   1869  O   TYR A 133      27.263 -19.843  86.034  1.00  0.96           O
ATOM   1870  CB  TYR A 133      26.012 -18.665  83.425  1.00  0.96           C
ATOM   1871 1HB  TYR A 133      25.701 -19.572  82.907  1.00  0.96           H
ATOM   1872 2HB  TYR A 133      25.394 -18.551  84.317  1.00  0.96           H
ATOM   1873  CG  TYR A 133      25.768 -17.484  82.518  1.00  0.96           C
ATOM   1874  CD1 TYR A 133      25.213 -17.677  81.241  1.00  0.96           C
ATOM   1875  HD1 TYR A 133      24.979 -18.677  80.902  1.00  0.96           H
ATOM   1876  CD2 TYR A 133      26.072 -16.167  82.929  1.00  0.96           C
ATOM   1877  HD2 TYR A 133      26.500 -15.986  83.905  1.00  0.96           H
ATOM   1878  CE1 TYR A 133      24.943 -16.582  80.396  1.00  0.96           C
ATOM   1879  HE1 TYR A 133      24.498 -16.750  79.431  1.00  0.96           H
ATOM   1880  CE2 TYR A 133      25.816 -15.064  82.072  1.00  0.96           C
ATOM   1881  HE2 TYR A 133      26.059 -14.063  82.394  1.00  0.96           H
ATOM   1882  CZ  TYR A 133      25.238 -15.283  80.818  1.00  0.96           C
ATOM   1883  OH  TYR A 133      24.941 -14.236  79.986  1.00  0.96           O
ATOM   1884  HH  TYR A 133      24.482 -14.537  79.181  1.00  0.96           H
ATOM   1885  N   GLY A 134      27.922 -21.154  84.342  1.00 12.17           N
ATOM   1886  H   GLY A 134      28.206 -21.213  83.371  1.00 12.17           H
ATOM   1887  CA  GLY A 134      27.983 -22.372  85.132  1.00 12.17           C
ATOM   1888 1HA  GLY A 134      27.147 -22.384  85.829  1.00 12.17           H
ATOM   1889 2HA  GLY A 134      27.893 -23.227  84.466  1.00 12.17           H
ATOM   1890  C   GLY A 134      29.268 -22.507  85.922  1.00 12.17           C
ATOM   1891  O   GLY A 134      29.531 -23.515  86.568  1.00 12.17           O
ATOM   1892  N   VAL A 135      30.072 -21.455  85.882  1.00 12.34           N
ATOM   1893  H   VAL A 135      29.885 -20.709  85.228  1.00 12.34           H
ATOM   1894  CA  VAL A 135      31.165 -21.284  86.831  1.00 12.34           C
ATOM   1895  HA  VAL A 135      31.748 -22.197  86.911  1.00 12.34           H
ATOM   1896  C   VAL A 135      30.528 -20.988  88.186  1.00 12.34           C
ATOM   1897  O   VAL A 135      31.007 -21.434  89.219  1.00 12.34           O
ATOM   1898  CB  VAL A 135      32.094 -20.113  86.391  1.00 12.34           C
ATOM   1899  HB  VAL A 135      31.486 -19.221  86.247  1.00 12.34           H
ATOM   1900  CG1 VAL A 135      33.157 -19.807  87.438  1.00 12.34           C
ATOM   1901 1HG1 VAL A 135      33.847 -19.054  87.064  1.00 12.34           H
ATOM   1902 2HG1 VAL A 135      33.711 -20.713  87.678  1.00 12.34           H
ATOM   1903 3HG1 VAL A 135      32.686 -19.426  88.344  1.00 12.34           H
ATOM   1904  CG2 VAL A 135      32.787 -20.455  85.061  1.00 12.34           C
ATOM   1905 1HG2 VAL A 135      33.405 -19.616  84.741  1.00 12.34           H
ATOM   1906 2HG2 VAL A 135      32.047 -20.651  84.288  1.00 12.34           H
ATOM   1907 3HG2 VAL A 135      33.417 -21.338  85.179  1.00 12.34           H
ATOM   1908  N   PHE A 136      29.433 -20.240  88.167  1.00  3.69           N
ATOM   1909  H   PHE A 136      29.011 -19.986  87.286  1.00  3.69           H
ATOM   1910  CA  PHE A 136      28.848 -19.706  89.393  1.00  3.69           C
ATOM   1911  HA  PHE A 136      29.639 -19.582  90.133  1.00  3.69           H
ATOM   1912  C   PHE A 136      27.759 -20.564  90.023  1.00  3.69           C
ATOM   1913  O   PHE A 136      27.495 -20.442  91.209  1.00  3.69           O
ATOM   1914  CB  PHE A 136      28.257 -18.330  89.085  1.00  3.69           C
ATOM   1915 1HB  PHE A 136      27.405 -18.454  88.416  1.00  3.69           H
ATOM   1916 2HB  PHE A 136      27.902 -17.888  90.011  1.00  3.69           H
ATOM   1917  CG  PHE A 136      29.233 -17.385  88.449  1.00  3.69           C
ATOM   1918  CD1 PHE A 136      29.094 -17.023  87.097  1.00  3.69           C
ATOM   1919  HD1 PHE A 136      28.283 -17.431  86.513  1.00  3.69           H
ATOM   1920  CD2 PHE A 136      30.301 -16.856  89.196  1.00  3.69           C
ATOM   1921  HD2 PHE A 136      30.430 -17.144  90.231  1.00  3.69           H
ATOM   1922  CE1 PHE A 136      30.007 -16.131  86.491  1.00  3.69           C
ATOM   1923  HE1 PHE A 136      29.897 -15.867  85.449  1.00  3.69           H
ATOM   1924  CE2 PHE A 136      31.217 -15.958  88.606  1.00  3.69           C
ATOM   1925  HE2 PHE A 136      32.028 -15.555  89.192  1.00  3.69           H
ATOM   1926  CZ  PHE A 136      31.062 -15.588  87.252  1.00  3.69           C
ATOM   1927  HZ  PHE A 136      31.755 -14.899  86.797  1.00  3.69           H
ATOM   1928  N   ALA A 137      27.097 -21.406  89.243  1.00 10.58           N
ATOM   1929  H   ALA A 137      27.357 -21.515  88.275  1.00 10.58           H
ATOM   1930  CA  ALA A 137      25.997 -22.222  89.752  1.00 10.58           C
ATOM   1931  HA  ALA A 137      26.160 -22.438  90.810  1.00 10.58           H
ATOM   1932  C   ALA A 137      26.005 -23.542  88.983  1.00 10.58           C
ATOM   1933  O   ALA A 137      26.495 -23.597  87.853  1.00 10.58           O
ATOM   1934  CB  ALA A 137      24.666 -21.475  89.585  1.00 10.58           C
ATOM   1935 1HB  ALA A 137      24.718 -20.519  90.108  1.00 10.58           H
ATOM   1936 2HB  ALA A 137      23.863 -22.070  90.019  1.00 10.58           H
ATOM   1937 3HB  ALA A 137      24.466 -21.305  88.526  1.00 10.58           H
ATOM   1938  N   THR A 138      25.510 -24.607  89.592  1.00 10.09           N
ATOM   1939  H   THR A 138      25.032 -24.506  90.486  1.00 10.09           H
ATOM   1940  CA  THR A 138      25.665 -25.939  89.013  1.00 10.09           C
ATOM   1941  HA  THR A 138      26.646 -25.975  88.540  1.00 10.09           H
ATOM   1942  C   THR A 138      24.632 -26.247  87.934  1.00 10.09           C
ATOM   1943  O   THR A 138      23.487 -25.803  87.984  1.00 10.09           O
ATOM   1944  CB  THR A 138      25.644 -27.026  90.107  1.00 10.09           C
ATOM   1945  HB  THR A 138      25.836 -27.992  89.647  1.00 10.09           H
ATOM   1946  OG1 THR A 138      24.373 -27.066  90.765  1.00 10.09           O
ATOM   1947  HG1 THR A 138      24.061 -26.156  90.914  1.00 10.09           H
ATOM   1948  CG2 THR A 138      26.721 -26.757  91.150  1.00 10.09           C
ATOM   1949 1HG2 THR A 138      26.820 -27.629  91.793  1.00 10.09           H
ATOM   1950 2HG2 THR A 138      26.449 -25.895  91.760  1.00 10.09           H
ATOM   1951 3HG2 THR A 138      27.680 -26.573  90.666  1.00 10.09           H
ATOM   1952  N   TYR A 139      25.030 -27.028  86.942  1.00 14.86           N
ATOM   1953  H   TYR A 139      25.948 -27.447  86.963  1.00 14.86           H
ATOM   1954  CA  TYR A 139      24.181 -27.331  85.795  1.00 14.86           C
ATOM   1955  HA  TYR A 139      23.141 -27.133  86.048  1.00 14.86           H
ATOM   1956  C   TYR A 139      24.350 -28.817  85.503  1.00 14.86           C
ATOM   1957  O   TYR A 139      25.378 -29.404  85.869  1.00 14.86           O
ATOM   1958  CB  TYR A 139      24.580 -26.457  84.601  1.00 14.86           C
ATOM   1959 1HB  TYR A 139      23.946 -26.712  83.753  1.00 14.86           H
ATOM   1960 2HB  TYR A 139      24.397 -25.414  84.860  1.00 14.86           H
ATOM   1961  CG  TYR A 139      26.028 -26.607  84.180  1.00 14.86           C
ATOM   1962  CD1 TYR A 139      26.402 -27.544  83.195  1.00 14.86           C
ATOM   1963  HD1 TYR A 139      25.652 -28.177  82.742  1.00 14.86           H
ATOM   1964  CD2 TYR A 139      27.033 -25.804  84.756  1.00 14.86           C
ATOM   1965  HD2 TYR A 139      26.772 -25.077  85.515  1.00 14.86           H
ATOM   1966  CE1 TYR A 139      27.760 -27.676  82.798  1.00 14.86           C
ATOM   1967  HE1 TYR A 139      28.038 -28.403  82.050  1.00 14.86           H
ATOM   1968  CE2 TYR A 139      28.390 -25.941  84.363  1.00 14.86           C
ATOM   1969  HE2 TYR A 139      29.151 -25.326  84.818  1.00 14.86           H
ATOM   1970  CZ  TYR A 139      28.738 -26.878  83.392  1.00 14.86           C
ATOM   1971  OH  TYR A 139      30.055 -27.020  83.035  1.00 14.86           O
ATOM   1972  HH  TYR A 139      30.181 -27.702  82.370  1.00 14.86           H
ATOM   1973  N   PRO A 140      23.341 -29.461  84.891  1.00 20.84           N
ATOM   1974  CA  PRO A 140      23.476 -30.914  84.783  1.00 20.84           C
ATOM   1975  HA  PRO A 140      23.915 -31.333  85.678  1.00 20.84           H
ATOM   1976  C   PRO A 140      24.269 -31.345  83.562  1.00 20.84           C
ATOM   1977  O   PRO A 140      24.555 -30.537  82.673  1.00 20.84           O
ATOM   1978  CB  PRO A 140      22.020 -31.363  84.664  1.00 20.84           C
ATOM   1979 1HB  PRO A 140      21.938 -32.330  84.170  1.00 20.84           H
ATOM   1980 2HB  PRO A 140      21.563 -31.397  85.653  1.00 20.84           H
ATOM   1981  CG  PRO A 140      21.404 -30.296  83.840  1.00 20.84           C
ATOM   1982 1HG  PRO A 140      21.626 -30.470  82.786  1.00 20.84           H
ATOM   1983 2HG  PRO A 140      20.326 -30.257  84.001  1.00 20.84           H
ATOM   1984  CD  PRO A 140      22.065 -29.013  84.300  1.00 20.84           C
ATOM   1985 1HD  PRO A 140      22.245 -28.354  83.452  1.00 20.84           H
ATOM   1986 2HD  PRO A 140      21.451 -28.511  85.037  1.00 20.84           H
ATOM   1987  N   ASN A 141      24.557 -32.631  83.468  1.00  7.81           N
ATOM   1988  H   ASN A 141      24.407 -33.252  84.257  1.00  7.81           H
ATOM   1989  CA  ASN A 141      24.911 -33.192  82.170  1.00  7.81           C
ATOM   1990  HA  ASN A 141      25.510 -32.490  81.598  1.00  7.81           H
ATOM   1991  C   ASN A 141      23.530 -33.378  81.537  1.00  7.81           C
ATOM   1992  O   ASN A 141      22.713 -34.104  82.092  1.00  7.81           O
ATOM   1993  CB  ASN A 141      25.655 -34.522  82.295  1.00  7.81           C
ATOM   1994 1HB  ASN A 141      26.535 -34.376  82.921  1.00  7.81           H
ATOM   1995 2HB  ASN A 141      25.010 -35.260  82.771  1.00  7.81           H
ATOM   1996  CG  ASN A 141      26.097 -35.047  80.952  1.00  7.81           C
ATOM   1997  OD1 ASN A 141      25.349 -35.007  79.983  1.00  7.81           O
ATOM   1998  ND2 ASN A 141      27.308 -35.513  80.865  1.00  7.81           N
ATOM   1999 1HD2 ASN A 141      27.643 -35.826  79.970  1.00  7.81           H
ATOM   2000 2HD2 ASN A 141      27.888 -35.576  81.694  1.00  7.81           H
ATOM   2001  N   PRO A 142      23.225 -32.731  80.398  1.00  0.32           N
ATOM   2002  CA  PRO A 142      21.847 -32.848  79.905  1.00  0.32           C
ATOM   2003  HA  PRO A 142      21.148 -32.625  80.711  1.00  0.32           H
ATOM   2004  C   PRO A 142      21.457 -34.213  79.319  1.00  0.32           C
ATOM   2005  O   PRO A 142      20.332 -34.383  78.837  1.00  0.32           O
ATOM   2006  CB  PRO A 142      21.773 -31.729  78.864  1.00  0.32           C
ATOM   2007 1HB  PRO A 142      21.038 -31.950  78.091  1.00  0.32           H
ATOM   2008 2HB  PRO A 142      21.540 -30.780  79.348  1.00  0.32           H
ATOM   2009  CG  PRO A 142      23.125 -31.682  78.311  1.00  0.32           C
ATOM   2010 1HG  PRO A 142      23.265 -32.507  77.612  1.00  0.32           H
ATOM   2011 2HG  PRO A 142      23.313 -30.727  77.819  1.00  0.32           H
ATOM   2012  CD  PRO A 142      24.017 -31.852  79.518  1.00  0.32           C
ATOM   2013 1HD  PRO A 142      24.957 -32.325  79.236  1.00  0.32           H
ATOM   2014 2HD  PRO A 142      24.194 -30.890  80.003  1.00  0.32           H
ATOM   2015  N   ILE A 143      22.318 -35.219  79.420  1.00 13.71           N
ATOM   2016  H   ILE A 143      23.278 -35.046  79.700  1.00 13.71           H
ATOM   2017  CA  ILE A 143      21.882 -36.605  79.238  1.00 13.71           C
ATOM   2018  HA  ILE A 143      21.431 -36.689  78.250  1.00 13.71           H
ATOM   2019  C   ILE A 143      20.795 -36.961  80.270  1.00 13.71           C
ATOM   2020  O   ILE A 143      19.893 -37.740  79.960  1.00 13.71           O
ATOM   2021  CB  ILE A 143      23.101 -37.594  79.297  1.00 13.71           C
ATOM   2022  HB  ILE A 143      23.896 -37.171  78.682  1.00 13.71           H
ATOM   2023  CG1 ILE A 143      22.718 -38.959  78.695  1.00 13.71           C
ATOM   2024 1HG1 ILE A 143      21.986 -39.436  79.347  1.00 13.71           H
ATOM   2025 2HG1 ILE A 143      22.246 -38.782  77.728  1.00 13.71           H
ATOM   2026  CG2 ILE A 143      23.650 -37.764  80.734  1.00 13.71           C
ATOM   2027 1HG2 ILE A 143      24.621 -38.259  80.705  1.00 13.71           H
ATOM   2028 2HG2 ILE A 143      22.962 -38.361  81.334  1.00 13.71           H
ATOM   2029 3HG2 ILE A 143      23.780 -36.791  81.206  1.00 13.71           H
ATOM   2030  CD1 ILE A 143      23.883 -39.941  78.484  1.00 13.71           C
ATOM   2031 1HD1 ILE A 143      23.520 -40.817  77.946  1.00 13.71           H
ATOM   2032 2HD1 ILE A 143      24.289 -40.260  79.444  1.00 13.71           H
ATOM   2033 3HD1 ILE A 143      24.669 -39.465  77.896  1.00 13.71           H
ATOM   2034  N   ILE A 144      20.809 -36.375  81.467  1.00 34.42           N
ATOM   2035  H   ILE A 144      21.525 -35.694  81.699  1.00 34.42           H
ATOM   2036  CA  ILE A 144      19.795 -36.706  82.472  1.00 34.42           C
ATOM   2037  HA  ILE A 144      19.439 -37.701  82.237  1.00 34.42           H
ATOM   2038  C   ILE A 144      18.572 -35.798  82.420  1.00 34.42           C
ATOM   2039  O   ILE A 144      18.613 -34.666  81.939  1.00 34.42           O
ATOM   2040  CB  ILE A 144      20.360 -36.792  83.922  1.00 34.42           C
ATOM   2041  HB  ILE A 144      19.590 -37.246  84.547  1.00 34.42           H
ATOM   2042  CG1 ILE A 144      20.654 -35.397  84.501  1.00 34.42           C
ATOM   2043 1HG1 ILE A 144      21.462 -34.945  83.938  1.00 34.42           H
ATOM   2044 2HG1 ILE A 144      19.771 -34.769  84.400  1.00 34.42           H
ATOM   2045  CG2 ILE A 144      21.606 -37.720  83.957  1.00 34.42           C
ATOM   2046 1HG2 ILE A 144      21.838 -37.995  84.987  1.00 34.42           H
ATOM   2047 2HG2 ILE A 144      22.472 -37.209  83.533  1.00 34.42           H
ATOM   2048 3HG2 ILE A 144      21.414 -38.633  83.396  1.00 34.42           H
ATOM   2049  CD1 ILE A 144      21.050 -35.401  85.950  1.00 34.42           C
ATOM   2050 1HD1 ILE A 144      21.152 -34.374  86.298  1.00 34.42           H
ATOM   2051 2HD1 ILE A 144      22.010 -35.897  86.056  1.00 34.42           H
ATOM   2052 3HD1 ILE A 144      20.300 -35.920  86.548  1.00 34.42           H
ATOM   2053  N   SER A 145      17.463 -36.331  82.899  1.00-19.47           N
ATOM   2054  H   SER A 145      17.500 -37.272  83.285  1.00-19.47           H
ATOM   2055  CA  SER A 145      16.187 -35.631  82.924  1.00-19.47           C
ATOM   2056  HA  SER A 145      16.060 -35.061  82.006  1.00-19.47           H
ATOM   2057  C   SER A 145      16.136 -34.683  84.114  1.00-19.47           C
ATOM   2058  O   SER A 145      16.870 -34.846  85.089  1.00-19.47           O
ATOM   2059  CB  SER A 145      15.060 -36.656  83.044  1.00-19.47           C
ATOM   2060 1HB  SER A 145      14.100 -36.142  83.059  1.00-19.47           H
ATOM   2061 2HB  SER A 145      15.093 -37.329  82.187  1.00-19.47           H
ATOM   2062  OG  SER A 145      15.214 -37.417  84.231  1.00-19.47           O
ATOM   2063  HG  SER A 145      15.917 -38.071  84.073  1.00-19.47           H
ATOM   2064  N   THR A 146      15.220 -33.729  84.076  1.00 10.17           N
ATOM   2065  H   THR A 146      14.643 -33.612  83.253  1.00 10.17           H
ATOM   2066  CA  THR A 146      15.019 -32.809  85.192  1.00 10.17           C
ATOM   2067  HA  THR A 146      15.947 -32.264  85.363  1.00 10.17           H
ATOM   2068  C   THR A 146      14.634 -33.532  86.482  1.00 10.17           C
ATOM   2069  O   THR A 146      15.124 -33.201  87.559  1.00 10.17           O
ATOM   2070  CB  THR A 146      13.904 -31.819  84.830  1.00 10.17           C
ATOM   2071  HB  THR A 146      12.938 -32.276  85.046  1.00 10.17           H
ATOM   2072  OG1 THR A 146      13.967 -31.558  83.424  1.00 10.17           O
ATOM   2073  HG1 THR A 146      14.834 -31.180  83.209  1.00 10.17           H
ATOM   2074  CG2 THR A 146      14.018 -30.521  85.579  1.00 10.17           C
ATOM   2075 1HG2 THR A 146      13.196 -29.870  85.286  1.00 10.17           H
ATOM   2076 2HG2 THR A 146      14.963 -30.035  85.336  1.00 10.17           H
ATOM   2077 3HG2 THR A 146      13.961 -30.698  86.653  1.00 10.17           H
ATOM   2078  N   MET A 147      13.808 -34.568  86.385  1.00-11.04           N
ATOM   2079  H   MET A 147      13.389 -34.800  85.492  1.00-11.04           H
ATOM   2080  CA  MET A 147      13.489 -35.369  87.572  1.00-11.04           C
ATOM   2081  HA  MET A 147      13.251 -34.689  88.389  1.00-11.04           H
ATOM   2082  C   MET A 147      14.661 -36.218  88.045  1.00-11.04           C
ATOM   2083  O   MET A 147      14.813 -36.435  89.243  1.00-11.04           O
ATOM   2084  CB  MET A 147      12.295 -36.295  87.339  1.00-11.04           C
ATOM   2085 1HB  MET A 147      12.343 -36.697  86.326  1.00-11.04           H
ATOM   2086 2HB  MET A 147      12.378 -37.130  88.033  1.00-11.04           H
ATOM   2087  CG  MET A 147      10.946 -35.628  87.567  1.00-11.04           C
ATOM   2088 1HG  MET A 147      10.813 -34.836  86.830  1.00-11.04           H
ATOM   2089 2HG  MET A 147      10.159 -36.369  87.424  1.00-11.04           H
ATOM   2090  SD  MET A 147      10.784 -34.905  89.231  1.00-11.04           S
ATOM   2091  CE  MET A 147      10.918 -36.325  90.351  1.00-11.04           C
ATOM   2092 1HE  MET A 147      10.768 -35.993  91.378  1.00-11.04           H
ATOM   2093 2HE  MET A 147      11.909 -36.775  90.265  1.00-11.04           H
ATOM   2094 3HE  MET A 147      10.161 -37.067  90.098  1.00-11.04           H
ATOM   2095  N   GLY A 148      15.508 -36.666  87.128  1.00  2.81           N
ATOM   2096  H   GLY A 148      15.342 -36.490  86.144  1.00  2.81           H
ATOM   2097  CA  GLY A 148      16.706 -37.392  87.515  1.00  2.81           C
ATOM   2098 1HA  GLY A 148      16.440 -38.262  88.115  1.00  2.81           H
ATOM   2099 2HA  GLY A 148      17.243 -37.713  86.622  1.00  2.81           H
ATOM   2100  C   GLY A 148      17.596 -36.473  88.324  1.00  2.81           C
ATOM   2101  O   GLY A 148      18.039 -36.816  89.413  1.00  2.81           O
ATOM   2102  N   ALA A 149      17.779 -35.260  87.822  1.00-19.23           N
ATOM   2103  H   ALA A 149      17.371 -35.028  86.921  1.00-19.23           H
ATOM   2104  CA  ALA A 149      18.575 -34.244  88.503  1.00-19.23           C
ATOM   2105  HA  ALA A 149      19.577 -34.645  88.655  1.00-19.23           H
ATOM   2106  C   ALA A 149      18.003 -33.883  89.880  1.00-19.23           C
ATOM   2107  O   ALA A 149      18.741 -33.657  90.842  1.00-19.23           O
ATOM   2108  CB  ALA A 149      18.660 -32.999  87.603  1.00-19.23           C
ATOM   2109 1HB  ALA A 149      19.115 -33.259  86.648  1.00-19.23           H
ATOM   2110 2HB  ALA A 149      19.268 -32.235  88.091  1.00-19.23           H
ATOM   2111 3HB  ALA A 149      17.664 -32.598  87.420  1.00-19.23           H
ATOM   2112  N   PHE A 150      16.682 -33.843  89.983  1.00-16.92           N
ATOM   2113  H   PHE A 150      16.110 -33.992  89.159  1.00-16.92           H
ATOM   2114  CA  PHE A 150      16.042 -33.551  91.260  1.00-16.92           C
ATOM   2115  HA  PHE A 150      16.455 -32.623  91.649  1.00-16.92           H
ATOM   2116  C   PHE A 150      16.335 -34.654  92.269  1.00-16.92           C
ATOM   2117  O   PHE A 150      16.716 -34.381  93.407  1.00-16.92           O
ATOM   2118  CB  PHE A 150      14.528 -33.392  91.087  1.00-16.92           C
ATOM   2119 1HB  PHE A 150      14.341 -32.618  90.343  1.00-16.92           H
ATOM   2120 2HB  PHE A 150      14.111 -34.329  90.721  1.00-16.92           H
ATOM   2121  CG  PHE A 150      13.819 -33.019  92.360  1.00-16.92           C
ATOM   2122  CD1 PHE A 150      13.654 -31.669  92.707  1.00-16.92           C
ATOM   2123  HD1 PHE A 150      14.003 -30.895  92.040  1.00-16.92           H
ATOM   2124  CD2 PHE A 150      13.337 -34.014  93.231  1.00-16.92           C
ATOM   2125  HD2 PHE A 150      13.444 -35.057  92.970  1.00-16.92           H
ATOM   2126  CE1 PHE A 150      13.026 -31.304  93.918  1.00-16.92           C
ATOM   2127  HE1 PHE A 150      12.900 -30.262  94.163  1.00-16.92           H
ATOM   2128  CE2 PHE A 150      12.728 -33.665  94.462  1.00-16.92           C
ATOM   2129  HE2 PHE A 150      12.384 -34.435  95.135  1.00-16.92           H
ATOM   2130  CZ  PHE A 150      12.581 -32.305  94.810  1.00-16.92           C
ATOM   2131  HZ  PHE A 150      12.124 -32.032  95.751  1.00-16.92           H
ATOM   2132  N   LEU A 151      16.176 -35.907  91.869  1.00-15.50           N
ATOM   2133  H   LEU A 151      15.889 -36.104  90.914  1.00-15.50           H
ATOM   2134  CA  LEU A 151      16.389 -37.015  92.798  1.00-15.50           C
ATOM   2135  HA  LEU A 151      15.830 -36.826  93.713  1.00-15.50           H
ATOM   2136  C   LEU A 151      17.860 -37.123  93.172  1.00-15.50           C
ATOM   2137  O   LEU A 151      18.189 -37.428  94.320  1.00-15.50           O
ATOM   2138  CB  LEU A 151      15.915 -38.336  92.184  1.00-15.50           C
ATOM   2139 1HB  LEU A 151      16.413 -38.457  91.222  1.00-15.50           H
ATOM   2140 2HB  LEU A 151      16.252 -39.143  92.835  1.00-15.50           H
ATOM   2141  CG  LEU A 151      14.402 -38.514  91.973  1.00-15.50           C
ATOM   2142  HG  LEU A 151      14.028 -37.683  91.379  1.00-15.50           H
ATOM   2143  CD1 LEU A 151      14.150 -39.805  91.201  1.00-15.50           C
ATOM   2144 1HD1 LEU A 151      13.081 -39.930  91.032  1.00-15.50           H
ATOM   2145 2HD1 LEU A 151      14.531 -40.665  91.753  1.00-15.50           H
ATOM   2146 3HD1 LEU A 151      14.645 -39.754  90.230  1.00-15.50           H
ATOM   2147  CD2 LEU A 151      13.621 -38.546  93.293  1.00-15.50           C
ATOM   2148 1HD2 LEU A 151      12.563 -38.704  93.084  1.00-15.50           H
ATOM   2149 2HD2 LEU A 151      13.730 -37.594  93.811  1.00-15.50           H
ATOM   2150 3HD2 LEU A 151      13.988 -39.352  93.928  1.00-15.50           H
ATOM   2151  N   ASP A 152      18.732 -36.826  92.222  1.00  0.93           N
ATOM   2152  H   ASP A 152      18.399 -36.587  91.290  1.00  0.93           H
ATOM   2153  CA  ASP A 152      20.174 -36.863  92.447  1.00  0.93           C
ATOM   2154  HA  ASP A 152      20.450 -37.853  92.802  1.00  0.93           H
ATOM   2155  C   ASP A 152      20.609 -35.871  93.515  1.00  0.93           C
ATOM   2156  O   ASP A 152      21.227 -36.268  94.506  1.00  0.93           O
ATOM   2157  CB  ASP A 152      20.913 -36.586  91.140  1.00  0.93           C
ATOM   2158 1HB  ASP A 152      20.651 -37.352  90.411  1.00  0.93           H
ATOM   2159 2HB  ASP A 152      20.594 -35.619  90.756  1.00  0.93           H
ATOM   2160  CG  ASP A 152      22.411 -36.551  91.323  1.00  0.93           C
ATOM   2161  OD1 ASP A 152      23.057 -37.620  91.364  1.00  0.93           O
ATOM   2162  OD2 ASP A 152      22.955 -35.432  91.399  1.00  0.93           O
ATOM   2163  N   GLN A 153      20.223 -34.607  93.406  1.00 -5.45           N
ATOM   2164  H   GLN A 153      19.698 -34.291  92.596  1.00 -5.45           H
ATOM   2165  CA  GLN A 153      20.601 -33.673  94.465  1.00 -5.45           C
ATOM   2166  HA  GLN A 153      21.643 -33.872  94.716  1.00 -5.45           H
ATOM   2167  C   GLN A 153      19.801 -33.903  95.744  1.00 -5.45           C
ATOM   2168  O   GLN A 153      20.294 -33.574  96.821  1.00 -5.45           O
ATOM   2169  CB  GLN A 153      20.527 -32.206  94.036  1.00 -5.45           C
ATOM   2170 1HB  GLN A 153      19.516 -31.967  93.709  1.00 -5.45           H
ATOM   2171 2HB  GLN A 153      20.761 -31.597  94.909  1.00 -5.45           H
ATOM   2172  CG  GLN A 153      21.527 -31.861  92.932  1.00 -5.45           C
ATOM   2173 1HG  GLN A 153      22.434 -32.444  93.091  1.00 -5.45           H
ATOM   2174 2HG  GLN A 153      21.102 -32.139  91.970  1.00 -5.45           H
ATOM   2175  CD  GLN A 153      21.927 -30.395  92.905  1.00 -5.45           C
ATOM   2176  OE1 GLN A 153      22.459 -29.868  93.882  1.00 -5.45           O
ATOM   2177  NE2 GLN A 153      21.714 -29.734  91.795  1.00 -5.45           N
ATOM   2178 1HE2 GLN A 153      21.974 -28.758  91.742  1.00 -5.45           H
ATOM   2179 2HE2 GLN A 153      21.310 -30.194  90.990  1.00 -5.45           H
ATOM   2180  N   THR A 154      18.620 -34.509  95.682  1.00 -8.77           N
ATOM   2181  H   THR A 154      18.221 -34.758  94.783  1.00 -8.77           H
ATOM   2182  CA  THR A 154      17.897 -34.831  96.919  1.00 -8.77           C
ATOM   2183  HA  THR A 154      17.804 -33.924  97.514  1.00 -8.77           H
ATOM   2184  C   THR A 154      18.708 -35.849  97.712  1.00 -8.77           C
ATOM   2185  O   THR A 154      18.982 -35.655  98.899  1.00 -8.77           O
ATOM   2186  CB  THR A 154      16.482 -35.442  96.688  1.00 -8.77           C
ATOM   2187  HB  THR A 154      16.575 -36.404  96.185  1.00 -8.77           H
ATOM   2188  OG1 THR A 154      15.677 -34.573  95.891  1.00 -8.77           O
ATOM   2189  HG1 THR A 154      16.076 -34.494  95.011  1.00 -8.77           H
ATOM   2190  CG2 THR A 154      15.719 -35.624  97.989  1.00 -8.77           C
ATOM   2191 1HG2 THR A 154      14.712 -35.974  97.767  1.00 -8.77           H
ATOM   2192 2HG2 THR A 154      15.656 -34.670  98.513  1.00 -8.77           H
ATOM   2193 3HG2 THR A 154      16.219 -36.358  98.621  1.00 -8.77           H
ATOM   2194  N   MET A 155      19.123 -36.930  97.065  1.00 -1.23           N
ATOM   2195  H   MET A 155      18.917 -37.050  96.074  1.00 -1.23           H
ATOM   2196  CA  MET A 155      19.838 -37.981  97.783  1.00 -1.23           C
ATOM   2197  HA  MET A 155      19.304 -38.185  98.711  1.00 -1.23           H
ATOM   2198  C   MET A 155      21.246 -37.530  98.133  1.00 -1.23           C
ATOM   2199  O   MET A 155      21.742 -37.824  99.217  1.00 -1.23           O
ATOM   2200  CB  MET A 155      19.900 -39.269  96.963  1.00 -1.23           C
ATOM   2201 1HB  MET A 155      18.887 -39.559  96.689  1.00 -1.23           H
ATOM   2202 2HB  MET A 155      20.462 -39.077  96.049  1.00 -1.23           H
ATOM   2203  CG  MET A 155      20.566 -40.419  97.717  1.00 -1.23           C
ATOM   2204 1HG  MET A 155      20.604 -41.283  97.064  1.00 -1.23           H
ATOM   2205 2HG  MET A 155      21.592 -40.135  97.948  1.00 -1.23           H
ATOM   2206  SD  MET A 155      19.748 -40.894  99.266  1.00 -1.23           S
ATOM   2207  CE  MET A 155      18.209 -41.642  98.705  1.00 -1.23           C
ATOM   2208 1HE  MET A 155      17.616 -41.952  99.566  1.00 -1.23           H
ATOM   2209 2HE  MET A 155      18.425 -42.511  98.086  1.00 -1.23           H
ATOM   2210 3HE  MET A 155      17.637 -40.916  98.127  1.00 -1.23           H
ATOM   2211  N   GLY A 156      21.881 -36.774  97.250  1.00-13.93           N
ATOM   2212  H   GLY A 156      21.454 -36.552  96.349  1.00-13.93           H
ATOM   2213  CA  GLY A 156      23.211 -36.276  97.544  1.00-13.93           C
ATOM   2214 1HA  GLY A 156      23.872 -37.119  97.748  1.00-13.93           H
ATOM   2215 2HA  GLY A 156      23.593 -35.719  96.689  1.00-13.93           H
ATOM   2216  C   GLY A 156      23.190 -35.378  98.762  1.00-13.93           C
ATOM   2217  O   GLY A 156      24.053 -35.483  99.625  1.00-13.93           O
ATOM   2218  N   THR A 157      22.189 -34.518  98.885  1.00 -5.91           N
ATOM   2219  H   THR A 157      21.483 -34.441  98.160  1.00 -5.91           H
ATOM   2220  CA  THR A 157      22.110 -33.649 100.056  1.00 -5.91           C
ATOM   2221  HA  THR A 157      23.088 -33.195 100.212  1.00 -5.91           H
ATOM   2222  C   THR A 157      21.742 -34.450 101.300  1.00 -5.91           C
ATOM   2223  O   THR A 157      22.256 -34.188 102.388  1.00 -5.91           O
ATOM   2224  CB  THR A 157      21.089 -32.519  99.859  1.00 -5.91           C
ATOM   2225  HB  THR A 157      20.076 -32.922  99.871  1.00 -5.91           H
ATOM   2226  OG1 THR A 157      21.337 -31.877  98.607  1.00 -5.91           O
ATOM   2227  HG1 THR A 157      20.982 -32.448  97.906  1.00 -5.91           H
ATOM   2228  CG2 THR A 157      21.244 -31.456 100.909  1.00 -5.91           C
ATOM   2229 1HG2 THR A 157      20.468 -30.708 100.782  1.00 -5.91           H
ATOM   2230 2HG2 THR A 157      22.218 -30.981 100.796  1.00 -5.91           H
ATOM   2231 3HG2 THR A 157      21.150 -31.887 101.904  1.00 -5.91           H
ATOM   2232  N   ALA A 158      20.889 -35.455 101.148  1.00-12.80           N
ATOM   2233  H   ALA A 158      20.468 -35.635 100.243  1.00-12.80           H
ATOM   2234  CA  ALA A 158      20.529 -36.309 102.275  1.00-12.80           C
ATOM   2235  HA  ALA A 158      20.123 -35.679 103.064  1.00-12.80           H
ATOM   2236  C   ALA A 158      21.764 -37.006 102.834  1.00-12.80           C
ATOM   2237  O   ALA A 158      22.003 -36.977 104.038  1.00-12.80           O
ATOM   2238  CB  ALA A 158      19.469 -37.341 101.851  1.00-12.80           C
ATOM   2239 1HB  ALA A 158      18.589 -36.827 101.461  1.00-12.80           H
ATOM   2240 2HB  ALA A 158      19.178 -37.938 102.715  1.00-12.80           H
ATOM   2241 3HB  ALA A 158      19.868 -38.000 101.080  1.00-12.80           H
ATOM   2242  N   MET A 159      22.557 -37.605 101.960  1.00 -8.28           N
ATOM   2243  H   MET A 159      22.317 -37.593 100.970  1.00 -8.28           H
ATOM   2244  CA  MET A 159      23.753 -38.319 102.390  1.00 -8.28           C
ATOM   2245  HA  MET A 159      23.491 -38.947 103.239  1.00 -8.28           H
ATOM   2246  C   MET A 159      24.846 -37.364 102.851  1.00 -8.28           C
ATOM   2247  O   MET A 159      25.619 -37.713 103.734  1.00 -8.28           O
ATOM   2248  CB  MET A 159      24.285 -39.221 101.280  1.00 -8.28           C
ATOM   2249 1HB  MET A 159      24.479 -38.612 100.396  1.00 -8.28           H
ATOM   2250 2HB  MET A 159      25.231 -39.648 101.614  1.00 -8.28           H
ATOM   2251  CG  MET A 159      23.346 -40.369 100.898  1.00 -8.28           C
ATOM   2252 1HG  MET A 159      22.421 -39.946 100.507  1.00 -8.28           H
ATOM   2253 2HG  MET A 159      23.814 -40.952 100.105  1.00 -8.28           H
ATOM   2254  SD  MET A 159      22.925 -41.483 102.273  1.00 -8.28           S
ATOM   2255  CE  MET A 159      24.497 -42.340 102.607  1.00 -8.28           C
ATOM   2256 1HE  MET A 159      24.354 -43.074 103.400  1.00 -8.28           H
ATOM   2257 2HE  MET A 159      25.253 -41.620 102.922  1.00 -8.28           H
ATOM   2258 3HE  MET A 159      24.838 -42.851 101.706  1.00 -8.28           H
ATOM   2259  N   LEU A 160      24.886 -36.148 102.322  1.00 -4.08           N
ATOM   2260  H   LEU A 160      24.282 -35.909 101.542  1.00 -4.08           H
ATOM   2261  CA  LEU A 160      25.809 -35.140 102.840  1.00 -4.08           C
ATOM   2262  HA  LEU A 160      26.817 -35.554 102.835  1.00 -4.08           H
ATOM   2263  C   LEU A 160      25.447 -34.796 104.279  1.00 -4.08           C
ATOM   2264  O   LEU A 160      26.308 -34.803 105.145  1.00 -4.08           O
ATOM   2265  CB  LEU A 160      25.777 -33.861 101.989  1.00 -4.08           C
ATOM   2266 1HB  LEU A 160      26.053 -34.121 100.968  1.00 -4.08           H
ATOM   2267 2HB  LEU A 160      24.754 -33.493 101.974  1.00 -4.08           H
ATOM   2268  CG  LEU A 160      26.670 -32.698 102.458  1.00 -4.08           C
ATOM   2269  HG  LEU A 160      26.380 -32.434 103.473  1.00 -4.08           H
ATOM   2270  CD1 LEU A 160      28.153 -33.056 102.468  1.00 -4.08           C
ATOM   2271 1HD1 LEU A 160      28.753 -32.167 102.662  1.00 -4.08           H
ATOM   2272 2HD1 LEU A 160      28.446 -33.489 101.511  1.00 -4.08           H
ATOM   2273 3HD1 LEU A 160      28.346 -33.770 103.266  1.00 -4.08           H
ATOM   2274  CD2 LEU A 160      26.440 -31.471 101.589  1.00 -4.08           C
ATOM   2275 1HD2 LEU A 160      27.014 -30.632 101.980  1.00 -4.08           H
ATOM   2276 2HD2 LEU A 160      25.384 -31.200 101.595  1.00 -4.08           H
ATOM   2277 3HD2 LEU A 160      26.755 -31.670 100.565  1.00 -4.08           H
ATOM   2278  N   LEU A 161      24.179 -34.518 104.553  1.00  8.76           N
ATOM   2279  H   LEU A 161      23.487 -34.550 103.811  1.00  8.76           H
ATOM   2280  CA  LEU A 161      23.768 -34.122 105.902  1.00  8.76           C
ATOM   2281  HA  LEU A 161      24.383 -33.278 106.214  1.00  8.76           H
ATOM   2282  C   LEU A 161      24.013 -35.282 106.866  1.00  8.76           C
ATOM   2283  O   LEU A 161      24.578 -35.112 107.942  1.00  8.76           O
ATOM   2284  CB  LEU A 161      22.289 -33.698 105.879  1.00  8.76           C
ATOM   2285 1HB  LEU A 161      22.168 -33.053 105.008  1.00  8.76           H
ATOM   2286 2HB  LEU A 161      21.689 -34.588 105.694  1.00  8.76           H
ATOM   2287  CG  LEU A 161      21.653 -32.941 107.060  1.00  8.76           C
ATOM   2288  HG  LEU A 161      20.641 -32.676 106.759  1.00  8.76           H
ATOM   2289  CD1 LEU A 161      21.536 -33.738 108.343  1.00  8.76           C
ATOM   2290 1HD1 LEU A 161      20.906 -33.206 109.053  1.00  8.76           H
ATOM   2291 2HD1 LEU A 161      22.518 -33.882 108.792  1.00  8.76           H
ATOM   2292 3HD1 LEU A 161      21.098 -34.712 108.137  1.00  8.76           H
ATOM   2293  CD2 LEU A 161      22.394 -31.643 107.354  1.00  8.76           C
ATOM   2294 1HD2 LEU A 161      21.848 -31.070 108.104  1.00  8.76           H
ATOM   2295 2HD2 LEU A 161      22.465 -31.049 106.443  1.00  8.76           H
ATOM   2296 3HD2 LEU A 161      23.396 -31.852 107.731  1.00  8.76           H
ATOM   2297  N   PHE A 162      23.648 -36.475 106.424  1.00 -5.17           N
ATOM   2298  H   PHE A 162      23.205 -36.542 105.513  1.00 -5.17           H
ATOM   2299  CA  PHE A 162      23.860 -37.711 107.172  1.00 -5.17           C
ATOM   2300  HA  PHE A 162      23.325 -37.665 108.120  1.00 -5.17           H
ATOM   2301  C   PHE A 162      25.344 -37.948 107.475  1.00 -5.17           C
ATOM   2302  O   PHE A 162      25.708 -38.323 108.587  1.00 -5.17           O
ATOM   2303  CB  PHE A 162      23.280 -38.831 106.303  1.00 -5.17           C
ATOM   2304 1HB  PHE A 162      22.222 -38.631 106.140  1.00 -5.17           H
ATOM   2305 2HB  PHE A 162      23.784 -38.816 105.342  1.00 -5.17           H
ATOM   2306  CG  PHE A 162      23.426 -40.204 106.869  1.00 -5.17           C
ATOM   2307  CD1 PHE A 162      22.540 -40.666 107.849  1.00 -5.17           C
ATOM   2308  HD1 PHE A 162      21.755 -40.016 108.201  1.00 -5.17           H
ATOM   2309  CD2 PHE A 162      24.413 -41.070 106.372  1.00 -5.17           C
ATOM   2310  HD2 PHE A 162      25.095 -40.730 105.605  1.00 -5.17           H
ATOM   2311  CE1 PHE A 162      22.655 -41.975 108.369  1.00 -5.17           C
ATOM   2312  HE1 PHE A 162      21.977 -42.321 109.135  1.00 -5.17           H
ATOM   2313  CE2 PHE A 162      24.511 -42.392 106.850  1.00 -5.17           C
ATOM   2314  HE2 PHE A 162      25.247 -43.062 106.435  1.00 -5.17           H
ATOM   2315  CZ  PHE A 162      23.646 -42.835 107.874  1.00 -5.17           C
ATOM   2316  HZ  PHE A 162      23.738 -43.834 108.268  1.00 -5.17           H
ATOM   2317  N   GLY A 163      26.214 -37.681 106.511  1.00-10.71           N
ATOM   2318  H   GLY A 163      25.888 -37.383 105.595  1.00-10.71           H
ATOM   2319  CA  GLY A 163      27.641 -37.837 106.727  1.00-10.71           C
ATOM   2320 1HA  GLY A 163      27.819 -38.797 107.210  1.00-10.71           H
ATOM   2321 2HA  GLY A 163      28.148 -37.838 105.764  1.00-10.71           H
ATOM   2322  C   GLY A 163      28.247 -36.752 107.594  1.00-10.71           C
ATOM   2323  O   GLY A 163      29.121 -37.044 108.401  1.00-10.71           O
ATOM   2324  N   ILE A 164      27.777 -35.516 107.497  1.00-16.22           N
ATOM   2325  H   ILE A 164      27.069 -35.295 106.800  1.00-16.22           H
ATOM   2326  CA  ILE A 164      28.260 -34.455 108.386  1.00-16.22           C
ATOM   2327  HA  ILE A 164      29.350 -34.439 108.362  1.00-16.22           H
ATOM   2328  C   ILE A 164      27.828 -34.820 109.803  1.00-16.22           C
ATOM   2329  O   ILE A 164      28.608 -34.675 110.739  1.00-16.22           O
ATOM   2330  CB  ILE A 164      27.739 -33.036 107.988  1.00-16.22           C
ATOM   2331  HB  ILE A 164      26.651 -33.064 107.925  1.00-16.22           H
ATOM   2332  CG1 ILE A 164      28.323 -32.630 106.621  1.00-16.22           C
ATOM   2333 1HG1 ILE A 164      29.392 -32.476 106.746  1.00-16.22           H
ATOM   2334 2HG1 ILE A 164      28.200 -33.450 105.920  1.00-16.22           H
ATOM   2335  CG2 ILE A 164      28.160 -31.964 109.036  1.00-16.22           C
ATOM   2336 1HG2 ILE A 164      27.739 -30.991 108.780  1.00-16.22           H
ATOM   2337 2HG2 ILE A 164      29.246 -31.882 109.081  1.00-16.22           H
ATOM   2338 3HG2 ILE A 164      27.796 -32.233 110.026  1.00-16.22           H
ATOM   2339  CD1 ILE A 164      27.717 -31.367 105.982  1.00-16.22           C
ATOM   2340 1HD1 ILE A 164      28.161 -31.215 104.999  1.00-16.22           H
ATOM   2341 2HD1 ILE A 164      27.926 -30.489 106.595  1.00-16.22           H
ATOM   2342 3HD1 ILE A 164      26.639 -31.490 105.871  1.00-16.22           H
ATOM   2343  N   MET A 165      26.630 -35.357 109.991  1.00-21.06           N
ATOM   2344  H   MET A 165      25.983 -35.466 109.215  1.00-21.06           H
ATOM   2345  CA  MET A 165      26.245 -35.804 111.330  1.00-21.06           C
ATOM   2346  HA  MET A 165      26.417 -34.981 112.023  1.00-21.06           H
ATOM   2347  C   MET A 165      27.107 -36.965 111.820  1.00-21.06           C
ATOM   2348  O   MET A 165      27.442 -36.990 112.990  1.00-21.06           O
ATOM   2349  CB  MET A 165      24.768 -36.176 111.428  1.00-21.06           C
ATOM   2350 1HB  MET A 165      24.514 -36.896 110.651  1.00-21.06           H
ATOM   2351 2HB  MET A 165      24.621 -36.644 112.398  1.00-21.06           H
ATOM   2352  CG  MET A 165      23.837 -34.978 111.346  1.00-21.06           C
ATOM   2353 1HG  MET A 165      24.191 -34.219 112.043  1.00-21.06           H
ATOM   2354 2HG  MET A 165      23.882 -34.566 110.339  1.00-21.06           H
ATOM   2355  SD  MET A 165      22.117 -35.360 111.759  1.00-21.06           S
ATOM   2356  CE  MET A 165      22.197 -35.445 113.578  1.00-21.06           C
ATOM   2357 1HE  MET A 165      21.241 -35.784 113.978  1.00-21.06           H
ATOM   2358 2HE  MET A 165      22.432 -34.462 113.984  1.00-21.06           H
ATOM   2359 3HE  MET A 165      22.972 -36.148 113.887  1.00-21.06           H
ATOM   2360  N   ALA A 166      27.553 -37.867 110.957  1.00-12.13           N
ATOM   2361  H   ALA A 166      27.237 -37.849 109.996  1.00-12.13           H
ATOM   2362  CA  ALA A 166      28.490 -38.908 111.390  1.00-12.13           C
ATOM   2363  HA  ALA A 166      28.041 -39.444 112.226  1.00-12.13           H
ATOM   2364  C   ALA A 166      29.815 -38.310 111.889  1.00-12.13           C
ATOM   2365  O   ALA A 166      30.383 -38.767 112.874  1.00-12.13           O
ATOM   2366  CB  ALA A 166      28.734 -39.911 110.245  1.00-12.13           C
ATOM   2367 1HB  ALA A 166      27.780 -40.296 109.884  1.00-12.13           H
ATOM   2368 2HB  ALA A 166      29.335 -40.743 110.617  1.00-12.13           H
ATOM   2369 3HB  ALA A 166      29.263 -39.426 109.425  1.00-12.13           H
ATOM   2370  N   VAL A 167      30.302 -37.277 111.220  1.00 -2.20           N
ATOM   2371  H   VAL A 167      29.811 -36.949 110.396  1.00 -2.20           H
ATOM   2372  CA  VAL A 167      31.543 -36.604 111.620  1.00 -2.20           C
ATOM   2373  HA  VAL A 167      32.308 -37.355 111.810  1.00 -2.20           H
ATOM   2374  C   VAL A 167      31.369 -35.795 112.918  1.00 -2.20           C
ATOM   2375  O   VAL A 167      32.301 -35.678 113.717  1.00 -2.20           O
ATOM   2376  CB  VAL A 167      32.037 -35.694 110.444  1.00 -2.20           C
ATOM   2377  HB  VAL A 167      31.233 -35.013 110.167  1.00 -2.20           H
ATOM   2378  CG1 VAL A 167      33.253 -34.858 110.823  1.00 -2.20           C
ATOM   2379 1HG1 VAL A 167      33.593 -34.285 109.961  1.00 -2.20           H
ATOM   2380 2HG1 VAL A 167      34.057 -35.501 111.177  1.00 -2.20           H
ATOM   2381 3HG1 VAL A 167      32.979 -34.161 111.611  1.00 -2.20           H
ATOM   2382  CG2 VAL A 167      32.405 -36.553 109.217  1.00 -2.20           C
ATOM   2383 1HG2 VAL A 167      32.710 -35.909 108.392  1.00 -2.20           H
ATOM   2384 2HG2 VAL A 167      31.549 -37.138 108.891  1.00 -2.20           H
ATOM   2385 3HG2 VAL A 167      33.220 -37.235 109.465  1.00 -2.20           H
ATOM   2386  N   THR A 168      30.191 -35.223 113.134  1.00 -1.25           N
ATOM   2387  H   THR A 168      29.434 -35.390 112.482  1.00 -1.25           H
ATOM   2388  CA  THR A 168      29.979 -34.268 114.231  1.00 -1.25           C
ATOM   2389  HA  THR A 168      30.950 -33.983 114.632  1.00 -1.25           H
ATOM   2390  C   THR A 168      29.157 -34.765 115.426  1.00 -1.25           C
ATOM   2391  O   THR A 168      29.006 -34.053 116.424  1.00 -1.25           O
ATOM   2392  CB  THR A 168      29.316 -32.979 113.693  1.00 -1.25           C
ATOM   2393  HB  THR A 168      29.159 -32.287 114.518  1.00 -1.25           H
ATOM   2394  OG1 THR A 168      28.066 -33.297 113.078  1.00 -1.25           O
ATOM   2395  HG1 THR A 168      28.258 -33.728 112.234  1.00 -1.25           H
ATOM   2396  CG2 THR A 168      30.170 -32.289 112.641  1.00 -1.25           C
ATOM   2397 1HG2 THR A 168      29.680 -31.364 112.338  1.00 -1.25           H
ATOM   2398 2HG2 THR A 168      30.297 -32.927 111.767  1.00 -1.25           H
ATOM   2399 3HG2 THR A 168      31.142 -32.051 113.066  1.00 -1.25           H
ATOM   2400  N   ASP A 169      28.629 -35.977 115.368  1.00-14.96           N
ATOM   2401  H   ASP A 169      28.686 -36.511 114.508  1.00-14.96           H
ATOM   2402  CA  ASP A 169      27.979 -36.599 116.523  1.00-14.96           C
ATOM   2403  HA  ASP A 169      27.238 -35.922 116.945  1.00-14.96           H
ATOM   2404  C   ASP A 169      29.025 -36.908 117.588  1.00-14.96           C
ATOM   2405  O   ASP A 169      29.913 -37.734 117.392  1.00-14.96           O
ATOM   2406  CB  ASP A 169      27.290 -37.895 116.102  1.00-14.96           C
ATOM   2407 1HB  ASP A 169      26.536 -37.667 115.350  1.00-14.96           H
ATOM   2408 2HB  ASP A 169      28.034 -38.553 115.660  1.00-14.96           H
ATOM   2409  CG  ASP A 169      26.625 -38.626 117.258  1.00-14.96           C
ATOM   2410  OD1 ASP A 169      26.488 -38.071 118.372  1.00-14.96           O
ATOM   2411  OD2 ASP A 169      26.252 -39.802 117.054  1.00-14.96           O
ATOM   2412  N   ALA A 170      28.868 -36.283 118.746  1.00  1.83           N
ATOM   2413  H   ALA A 170      28.094 -35.648 118.851  1.00  1.83           H
ATOM   2414  CA  ALA A 170      29.757 -36.477 119.885  1.00  1.83           C
ATOM   2415  HA  ALA A 170      30.764 -36.187 119.586  1.00  1.83           H
ATOM   2416  C   ALA A 170      29.810 -37.934 120.368  1.00  1.83           C
ATOM   2417  O   ALA A 170      30.743 -38.324 121.072  1.00  1.83           O
ATOM   2418  CB  ALA A 170      29.305 -35.554 121.024  1.00  1.83           C
ATOM   2419 1HB  ALA A 170      29.308 -34.516 120.687  1.00  1.83           H
ATOM   2420 2HB  ALA A 170      29.992 -35.651 121.865  1.00  1.83           H
ATOM   2421 3HB  ALA A 170      28.301 -35.825 121.353  1.00  1.83           H
ATOM   2422  N   LYS A 171      28.809 -38.730 120.022  1.00  1.67           N
ATOM   2423  H   LYS A 171      28.056 -38.353 119.446  1.00  1.67           H
ATOM   2424  CA  LYS A 171      28.722 -40.131 120.441  1.00  1.67           C
ATOM   2425  HA  LYS A 171      29.288 -40.272 121.363  1.00  1.67           H
ATOM   2426  C   LYS A 171      29.279 -41.103 119.401  1.00  1.67           C
ATOM   2427  O   LYS A 171      29.303 -42.310 119.643  1.00  1.67           O
ATOM   2428  CB  LYS A 171      27.251 -40.460 120.718  1.00  1.67           C
ATOM   2429 1HB  LYS A 171      26.699 -40.318 119.791  1.00  1.67           H
ATOM   2430 2HB  LYS A 171      27.164 -41.507 121.009  1.00  1.67           H
ATOM   2431  CG  LYS A 171      26.637 -39.592 121.832  1.00  1.67           C
ATOM   2432 1HG  LYS A 171      27.078 -39.893 122.781  1.00  1.67           H
ATOM   2433 2HG  LYS A 171      26.879 -38.543 121.663  1.00  1.67           H
ATOM   2434  CD  LYS A 171      25.119 -39.697 121.938  1.00  1.67           C
ATOM   2435 1HD  LYS A 171      24.827 -40.743 121.992  1.00  1.67           H
ATOM   2436 2HD  LYS A 171      24.805 -39.194 122.853  1.00  1.67           H
ATOM   2437  CE  LYS A 171      24.432 -39.021 120.752  1.00  1.67           C
ATOM   2438 1HE  LYS A 171      24.835 -38.012 120.640  1.00  1.67           H
ATOM   2439 2HE  LYS A 171      24.654 -39.575 119.837  1.00  1.67           H
ATOM   2440  NZ  LYS A 171      22.953 -38.932 120.935  1.00  1.67           N
ATOM   2441 1HZ  LYS A 171      22.532 -38.475 120.134  1.00  1.67           H
ATOM   2442 2HZ  LYS A 171      22.739 -38.388 121.764  1.00  1.67           H
ATOM   2443 3HZ  LYS A 171      22.559 -39.860 121.025  1.00  1.67           H
ATOM   2444  N   ASN A 172      29.709 -40.623 118.242  1.00 16.10           N
ATOM   2445  H   ASN A 172      29.731 -39.624 118.065  1.00 16.10           H
ATOM   2446  CA  ASN A 172      30.173 -41.543 117.202  1.00 16.10           C
ATOM   2447  HA  ASN A 172      29.566 -42.447 117.264  1.00 16.10           H
ATOM   2448  C   ASN A 172      31.632 -41.972 117.335  1.00 16.10           C
ATOM   2449  O   ASN A 172      32.543 -41.207 117.026  1.00 16.10           O
ATOM   2450  CB  ASN A 172      29.975 -40.966 115.800  1.00 16.10           C
ATOM   2451 1HB  ASN A 172      28.951 -40.615 115.701  1.00 16.10           H
ATOM   2452 2HB  ASN A 172      30.647 -40.122 115.650  1.00 16.10           H
ATOM   2453  CG  ASN A 172      30.233 -41.997 114.723  1.00 16.10           C
ATOM   2454  OD1 ASN A 172      30.277 -43.191 114.982  1.00 16.10           O
ATOM   2455  ND2 ASN A 172      30.389 -41.556 113.517  1.00 16.10           N
ATOM   2456 1HD2 ASN A 172      30.489 -42.237 112.773  1.00 16.10           H
ATOM   2457 2HD2 ASN A 172      30.396 -40.559 113.337  1.00 16.10           H
ATOM   2458  N   MET A 173      31.816 -43.232 117.710  1.00 43.39           N
ATOM   2459  H   MET A 173      31.017 -43.734 118.064  1.00 43.39           H
ATOM   2460  CA  MET A 173      33.080 -43.966 117.577  1.00 43.39           C
ATOM   2461  HA  MET A 173      32.936 -44.921 118.069  1.00 43.39           H
ATOM   2462  C   MET A 173      34.303 -43.321 118.244  1.00 43.39           C
ATOM   2463  O   MET A 173      34.563 -43.517 119.437  1.00 43.39           O
ATOM   2464  CB  MET A 173      33.324 -44.270 116.083  1.00 43.39           C
ATOM   2465 1HB  MET A 173      32.390 -44.631 115.659  1.00 43.39           H
ATOM   2466 2HB  MET A 173      33.580 -43.352 115.555  1.00 43.39           H
ATOM   2467  CG  MET A 173      34.384 -45.321 115.798  1.00 43.39           C
ATOM   2468 1HG  MET A 173      35.322 -45.028 116.268  1.00 43.39           H
ATOM   2469 2HG  MET A 173      34.060 -46.268 116.228  1.00 43.39           H
ATOM   2470  SD  MET A 173      34.666 -45.551 114.034  1.00 43.39           S
ATOM   2471  CE  MET A 173      35.570 -47.095 114.051  1.00 43.39           C
ATOM   2472 1HE  MET A 173      35.768 -47.413 113.027  1.00 43.39           H
ATOM   2473 2HE  MET A 173      34.977 -47.860 114.556  1.00 43.39           H
ATOM   2474 3HE  MET A 173      36.512 -46.964 114.583  1.00 43.39           H
ATOM   2475  N   ASN A 174      35.047 -42.542 117.478  1.00 35.49           N
ATOM   2476  H   ASN A 174      34.743 -42.386 116.525  1.00 35.49           H
ATOM   2477  CA  ASN A 174      36.213 -41.795 117.914  1.00 35.49           C
ATOM   2478  HA  ASN A 174      36.178 -41.558 118.976  1.00 35.49           H
ATOM   2479  C   ASN A 174      36.015 -40.539 117.082  1.00 35.49           C
ATOM   2480  O   ASN A 174      36.249 -40.554 115.877  1.00 35.49           O
ATOM   2481  CB  ASN A 174      37.510 -42.515 117.548  1.00 35.49           C
ATOM   2482 1HB  ASN A 174      37.382 -43.035 116.600  1.00 35.49           H
ATOM   2483 2HB  ASN A 174      38.294 -41.771 117.439  1.00 35.49           H
ATOM   2484  CG  ASN A 174      37.961 -43.480 118.605  1.00 35.49           C
ATOM   2485  OD1 ASN A 174      38.638 -43.090 119.544  1.00 35.49           O
ATOM   2486  ND2 ASN A 174      37.638 -44.734 118.461  1.00 35.49           N
ATOM   2487 1HD2 ASN A 174      37.965 -45.399 119.142  1.00 35.49           H
ATOM   2488 2HD2 ASN A 174      37.026 -45.029 117.716  1.00 35.49           H
ATOM   2489  N   VAL A 175      35.475 -39.501 117.696  1.00 19.57           N
ATOM   2490  H   VAL A 175      35.318 -39.535 118.700  1.00 19.57           H
ATOM   2491  CA  VAL A 175      35.050 -38.312 116.962  1.00 19.57           C
ATOM   2492  HA  VAL A 175      34.402 -38.629 116.147  1.00 19.57           H
ATOM   2493  C   VAL A 175      36.315 -37.648 116.411  1.00 19.57           C
ATOM   2494  O   VAL A 175      37.294 -37.503 117.150  1.00 19.57           O
ATOM   2495  CB  VAL A 175      34.247 -37.362 117.895  1.00 19.57           C
ATOM   2496  HB  VAL A 175      34.889 -37.057 118.722  1.00 19.57           H
ATOM   2497  CG1 VAL A 175      33.758 -36.103 117.162  1.00 19.57           C
ATOM   2498 1HG1 VAL A 175      33.166 -35.485 117.839  1.00 19.57           H
ATOM   2499 2HG1 VAL A 175      33.129 -36.384 116.312  1.00 19.57           H
ATOM   2500 3HG1 VAL A 175      34.602 -35.519 116.811  1.00 19.57           H
ATOM   2501  CG2 VAL A 175      33.038 -38.094 118.472  1.00 19.57           C
ATOM   2502 1HG2 VAL A 175      32.471 -37.423 119.112  1.00 19.57           H
ATOM   2503 2HG2 VAL A 175      33.345 -38.951 119.068  1.00 19.57           H
ATOM   2504 3HG2 VAL A 175      32.392 -38.446 117.663  1.00 19.57           H
ATOM   2505  N   PRO A 176      36.346 -37.255 115.120  1.00  4.74           N
ATOM   2506  CA  PRO A 176      37.599 -36.705 114.577  1.00  4.74           C
ATOM   2507  HA  PRO A 176      38.381 -37.462 114.635  1.00  4.74           H
ATOM   2508  C   PRO A 176      38.135 -35.408 115.180  1.00  4.74           C
ATOM   2509  O   PRO A 176      39.276 -35.062 114.907  1.00  4.74           O
ATOM   2510  CB  PRO A 176      37.245 -36.440 113.110  1.00  4.74           C
ATOM   2511 1HB  PRO A 176      36.917 -35.409 112.982  1.00  4.74           H
ATOM   2512 2HB  PRO A 176      38.098 -36.648 112.468  1.00  4.74           H
ATOM   2513  CG  PRO A 176      36.147 -37.366 112.822  1.00  4.74           C
ATOM   2514 1HG  PRO A 176      35.574 -37.040 111.955  1.00  4.74           H
ATOM   2515 2HG  PRO A 176      36.544 -38.368 112.667  1.00  4.74           H
ATOM   2516  CD  PRO A 176      35.320 -37.328 114.061  1.00  4.74           C
ATOM   2517 1HD  PRO A 176      34.690 -36.437 114.080  1.00  4.74           H
ATOM   2518 2HD  PRO A 176      34.718 -38.234 114.141  1.00  4.74           H
ATOM   2519  N   LYS A 177      37.314 -34.693 115.945  1.00 20.81           N
ATOM   2520  H   LYS A 177      36.394 -35.074 116.097  1.00 20.81           H
ATOM   2521  CA  LYS A 177      37.611 -33.393 116.587  1.00 20.81           C
ATOM   2522  HA  LYS A 177      36.666 -32.853 116.623  1.00 20.81           H
ATOM   2523  C   LYS A 177      38.543 -32.416 115.865  1.00 20.81           C
ATOM   2524  O   LYS A 177      38.040 -31.571 115.127  1.00 20.81           O
ATOM   2525  CB  LYS A 177      38.008 -33.598 118.051  1.00 20.81           C
ATOM   2526 1HB  LYS A 177      38.823 -34.317 118.113  1.00 20.81           H
ATOM   2527 2HB  LYS A 177      38.339 -32.646 118.464  1.00 20.81           H
ATOM   2528  CG  LYS A 177      36.832 -34.101 118.879  1.00 20.81           C
ATOM   2529 1HG  LYS A 177      36.012 -33.390 118.779  1.00 20.81           H
ATOM   2530 2HG  LYS A 177      36.508 -35.066 118.491  1.00 20.81           H
ATOM   2531  CD  LYS A 177      37.171 -34.266 120.350  1.00 20.81           C
ATOM   2532 1HD  LYS A 177      37.989 -34.980 120.444  1.00 20.81           H
ATOM   2533 2HD  LYS A 177      37.487 -33.307 120.764  1.00 20.81           H
ATOM   2534  CE  LYS A 177      35.964 -34.787 121.131  1.00 20.81           C
ATOM   2535 1HE  LYS A 177      35.610 -35.709 120.665  1.00 20.81           H
ATOM   2536 2HE  LYS A 177      36.287 -35.026 122.147  1.00 20.81           H
ATOM   2537  NZ  LYS A 177      34.827 -33.799 121.209  1.00 20.81           N
ATOM   2538 1HZ  LYS A 177      34.058 -34.201 121.725  1.00 20.81           H
ATOM   2539 2HZ  LYS A 177      34.506 -33.543 120.281  1.00 20.81           H
ATOM   2540 3HZ  LYS A 177      35.135 -32.959 121.685  1.00 20.81           H
ATOM   2541  N   GLY A 178      39.859 -32.521 116.013  1.00 15.52           N
ATOM   2542  H   GLY A 178      40.235 -33.269 116.589  1.00 15.52           H
ATOM   2543  CA  GLY A 178      40.778 -31.626 115.315  1.00 15.52           C
ATOM   2544 1HA  GLY A 178      40.574 -30.598 115.606  1.00 15.52           H
ATOM   2545 2HA  GLY A 178      41.800 -31.866 115.608  1.00 15.52           H
ATOM   2546  C   GLY A 178      40.671 -31.713 113.802  1.00 15.52           C
ATOM   2547  O   GLY A 178      40.925 -30.753 113.074  1.00 15.52           O
ATOM   2548  N   GLY A 179      40.230 -32.871 113.331  1.00-15.77           N
ATOM   2549  H   GLY A 179      40.036 -33.632 113.981  1.00-15.77           H
ATOM   2550  CA  GLY A 179      39.996 -33.101 111.917  1.00-15.77           C
ATOM   2551 1HA  GLY A 179      40.586 -32.396 111.332  1.00-15.77           H
ATOM   2552 2HA  GLY A 179      40.341 -34.106 111.674  1.00-15.77           H
ATOM   2553  C   GLY A 179      38.547 -32.992 111.477  1.00-15.77           C
ATOM   2554  O   GLY A 179      38.265 -33.395 110.356  1.00-15.77           O
ATOM   2555  N   ILE A 180      37.621 -32.488 112.290  1.00 27.28           N
ATOM   2556  H   ILE A 180      37.881 -32.133 113.205  1.00 27.28           H
ATOM   2557  CA  ILE A 180      36.207 -32.419 111.869  1.00 27.28           C
ATOM   2558  HA  ILE A 180      35.889 -33.440 111.653  1.00 27.28           H
ATOM   2559  C   ILE A 180      36.006 -31.655 110.554  1.00 27.28           C
ATOM   2560  O   ILE A 180      35.431 -32.230 109.629  1.00 27.28           O
ATOM   2561  CB  ILE A 180      35.247 -31.868 112.985  1.00 27.28           C
ATOM   2562  HB  ILE A 180      35.764 -31.079 113.531  1.00 27.28           H
ATOM   2563  CG1 ILE A 180      34.904 -33.003 113.963  1.00 27.28           C
ATOM   2564 1HG1 ILE A 180      34.281 -33.732 113.450  1.00 27.28           H
ATOM   2565 2HG1 ILE A 180      35.831 -33.497 114.233  1.00 27.28           H
ATOM   2566  CG2 ILE A 180      33.934 -31.270 112.397  1.00 27.28           C
ATOM   2567 1HG2 ILE A 180      33.238 -31.008 113.192  1.00 27.28           H
ATOM   2568 2HG2 ILE A 180      33.451 -31.985 111.732  1.00 27.28           H
ATOM   2569 3HG2 ILE A 180      34.147 -30.355 111.846  1.00 27.28           H
ATOM   2570  CD1 ILE A 180      34.185 -32.575 115.257  1.00 27.28           C
ATOM   2571 1HD1 ILE A 180      34.119 -33.426 115.933  1.00 27.28           H
ATOM   2572 2HD1 ILE A 180      33.173 -32.237 115.036  1.00 27.28           H
ATOM   2573 3HD1 ILE A 180      34.738 -31.773 115.747  1.00 27.28           H
ATOM   2574  N   PRO A 181      36.482 -30.398 110.418  1.00-11.41           N
ATOM   2575  CA  PRO A 181      36.194 -29.799 109.106  1.00-11.41           C
ATOM   2576  HA  PRO A 181      35.117 -29.765 108.945  1.00-11.41           H
ATOM   2577  C   PRO A 181      36.860 -30.501 107.922  1.00-11.41           C
ATOM   2578  O   PRO A 181      36.291 -30.575 106.838  1.00-11.41           O
ATOM   2579  CB  PRO A 181      36.736 -28.379 109.255  1.00-11.41           C
ATOM   2580 1HB  PRO A 181      37.750 -28.330 108.874  1.00-11.41           H
ATOM   2581 2HB  PRO A 181      36.107 -27.666 108.732  1.00-11.41           H
ATOM   2582  CG  PRO A 181      36.719 -28.126 110.719  1.00-11.41           C
ATOM   2583 1HG  PRO A 181      37.391 -27.315 110.989  1.00-11.41           H
ATOM   2584 2HG  PRO A 181      35.703 -27.911 111.052  1.00-11.41           H
ATOM   2585  CD  PRO A 181      37.186 -29.430 111.282  1.00-11.41           C
ATOM   2586 1HD  PRO A 181      38.267 -29.537 111.178  1.00-11.41           H
ATOM   2587 2HD  PRO A 181      36.883 -29.524 112.324  1.00-11.41           H
ATOM   2588  N   ALA A 182      38.035 -31.079 108.135  1.00-13.46           N
ATOM   2589  H   ALA A 182      38.479 -31.003 109.036  1.00-13.46           H
ATOM   2590  CA  ALA A 182      38.700 -31.840 107.082  1.00-13.46           C
ATOM   2591  HA  ALA A 182      38.790 -31.206 106.199  1.00-13.46           H
ATOM   2592  C   ALA A 182      37.871 -33.076 106.696  1.00-13.46           C
ATOM   2593  O   ALA A 182      37.765 -33.423 105.523  1.00-13.46           O
ATOM   2594  CB  ALA A 182      40.106 -32.240 107.546  1.00-13.46           C
ATOM   2595 1HB  ALA A 182      40.671 -31.350 107.825  1.00-13.46           H
ATOM   2596 2HB  ALA A 182      40.626 -32.746 106.731  1.00-13.46           H
ATOM   2597 3HB  ALA A 182      40.047 -32.914 108.402  1.00-13.46           H
ATOM   2598  N   CYS A 183      37.252 -33.728 107.670  1.00 -3.66           N
ATOM   2599  H   CYS A 183      37.376 -33.429 108.632  1.00 -3.66           H
ATOM   2600  CA  CYS A 183      36.403 -34.882 107.390  1.00 -3.66           C
ATOM   2601  HA  CYS A 183      36.915 -35.514 106.664  1.00 -3.66           H
ATOM   2602  C   CYS A 183      35.060 -34.485 106.780  1.00 -3.66           C
ATOM   2603  O   CYS A 183      34.513 -35.236 105.988  1.00 -3.66           O
ATOM   2604  CB  CYS A 183      36.187 -35.706 108.657  1.00 -3.66           C
ATOM   2605 1HB  CYS A 183      35.724 -35.074 109.415  1.00 -3.66           H
ATOM   2606 2HB  CYS A 183      35.510 -36.530 108.427  1.00 -3.66           H
ATOM   2607  SG  CYS A 183      37.727 -36.384 109.315  1.00 -3.66           S
ATOM   2608  HG  CYS A 183      38.283 -35.199 109.612  1.00 -3.66           H
ATOM   2609  N   ILE A 184      34.558 -33.292 107.070  1.00 -3.30           N
ATOM   2610  H   ILE A 184      35.008 -32.719 107.778  1.00 -3.30           H
ATOM   2611  CA  ILE A 184      33.379 -32.761 106.373  1.00 -3.30           C
ATOM   2612  HA  ILE A 184      32.568 -33.487 106.420  1.00 -3.30           H
ATOM   2613  C   ILE A 184      33.754 -32.586 104.898  1.00 -3.30           C
ATOM   2614  O   ILE A 184      32.980 -32.940 104.005  1.00 -3.30           O
ATOM   2615  CB  ILE A 184      32.887 -31.421 107.013  1.00 -3.30           C
ATOM   2616  HB  ILE A 184      33.743 -30.759 107.135  1.00 -3.30           H
ATOM   2617  CG1 ILE A 184      32.283 -31.712 108.400  1.00 -3.30           C
ATOM   2618 1HG1 ILE A 184      31.363 -32.278 108.263  1.00 -3.30           H
ATOM   2619 2HG1 ILE A 184      32.972 -32.340 108.957  1.00 -3.30           H
ATOM   2620  CG2 ILE A 184      31.865 -30.703 106.106  1.00 -3.30           C
ATOM   2621 1HG2 ILE A 184      31.475 -29.808 106.591  1.00 -3.30           H
ATOM   2622 2HG2 ILE A 184      31.040 -31.370 105.858  1.00 -3.30           H
ATOM   2623 3HG2 ILE A 184      32.354 -30.391 105.185  1.00 -3.30           H
ATOM   2624  CD1 ILE A 184      31.977 -30.482 109.266  1.00 -3.30           C
ATOM   2625 1HD1 ILE A 184      31.628 -30.809 110.246  1.00 -3.30           H
ATOM   2626 2HD1 ILE A 184      31.196 -29.874 108.808  1.00 -3.30           H
ATOM   2627 3HD1 ILE A 184      32.878 -29.882 109.392  1.00 -3.30           H
ATOM   2628  N   GLY A 185      34.977 -32.142 104.635  1.00-13.02           N
ATOM   2629  H   GLY A 185      35.578 -31.833 105.392  1.00-13.02           H
ATOM   2630  CA  GLY A 185      35.475 -32.105 103.269  1.00-13.02           C
ATOM   2631 1HA  GLY A 185      34.832 -31.453 102.678  1.00-13.02           H
ATOM   2632 2HA  GLY A 185      36.486 -31.697 103.262  1.00-13.02           H
ATOM   2633  C   GLY A 185      35.496 -33.475 102.613  1.00-13.02           C
ATOM   2634  O   GLY A 185      35.089 -33.601 101.466  1.00-13.02           O
ATOM   2635  N   LEU A 186      35.892 -34.522 103.327  1.00-13.43           N
ATOM   2636  H   LEU A 186      36.226 -34.380 104.270  1.00-13.43           H
ATOM   2637  CA  LEU A 186      35.867 -35.879 102.764  1.00-13.43           C
ATOM   2638  HA  LEU A 186      36.427 -35.874 101.829  1.00-13.43           H
ATOM   2639  C   LEU A 186      34.447 -36.340 102.439  1.00-13.43           C
ATOM   2640  O   LEU A 186      34.229 -36.972 101.406  1.00-13.43           O
ATOM   2641  CB  LEU A 186      36.501 -36.907 103.713  1.00-13.43           C
ATOM   2642 1HB  LEU A 186      35.940 -36.891 104.645  1.00-13.43           H
ATOM   2643 2HB  LEU A 186      36.350 -37.890 103.267  1.00-13.43           H
ATOM   2644  CG  LEU A 186      37.992 -36.791 104.059  1.00-13.43           C
ATOM   2645  HG  LEU A 186      38.173 -35.812 104.496  1.00-13.43           H
ATOM   2646  CD1 LEU A 186      38.362 -37.852 105.098  1.00-13.43           C
ATOM   2647 1HD1 LEU A 186      39.407 -37.733 105.384  1.00-13.43           H
ATOM   2648 2HD1 LEU A 186      38.219 -38.851 104.678  1.00-13.43           H
ATOM   2649 3HD1 LEU A 186      37.740 -37.739 105.985  1.00-13.43           H
ATOM   2650  CD2 LEU A 186      38.888 -36.945 102.831  1.00-13.43           C
ATOM   2651 1HD2 LEU A 186      39.934 -36.877 103.129  1.00-13.43           H
ATOM   2652 2HD2 LEU A 186      38.682 -36.145 102.121  1.00-13.43           H
ATOM   2653 3HD2 LEU A 186      38.710 -37.911 102.354  1.00-13.43           H
ATOM   2654  N   VAL A 187      33.473 -36.010 103.281  1.00  0.28           N
ATOM   2655  H   VAL A 187      33.693 -35.498 104.129  1.00  0.28           H
ATOM   2656  CA  VAL A 187      32.082 -36.378 102.996  1.00  0.28           C
ATOM   2657  HA  VAL A 187      32.030 -37.456 102.846  1.00  0.28           H
ATOM   2658  C   VAL A 187      31.679 -35.692 101.695  1.00  0.28           C
ATOM   2659  O   VAL A 187      31.165 -36.343 100.785  1.00  0.28           O
ATOM   2660  CB  VAL A 187      31.077 -35.967 104.123  1.00  0.28           C
ATOM   2661  HB  VAL A 187      31.130 -34.890 104.267  1.00  0.28           H
ATOM   2662  CG1 VAL A 187      29.630 -36.342 103.751  1.00  0.28           C
ATOM   2663 1HG1 VAL A 187      28.949 -36.005 104.532  1.00  0.28           H
ATOM   2664 2HG1 VAL A 187      29.536 -37.422 103.627  1.00  0.28           H
ATOM   2665 3HG1 VAL A 187      29.343 -35.857 102.819  1.00  0.28           H
ATOM   2666  CG2 VAL A 187      31.420 -36.648 105.448  1.00  0.28           C
ATOM   2667 1HG2 VAL A 187      30.727 -36.324 106.223  1.00  0.28           H
ATOM   2668 2HG2 VAL A 187      32.424 -36.383 105.760  1.00  0.28           H
ATOM   2669 3HG2 VAL A 187      31.359 -37.728 105.338  1.00  0.28           H
ATOM   2670  N   LEU A 188      31.958 -34.401 101.578  1.00 -9.38           N
ATOM   2671  H   LEU A 188      32.427 -33.916 102.338  1.00 -9.38           H
ATOM   2672  CA  LEU A 188      31.575 -33.655 100.382  1.00 -9.38           C
ATOM   2673  HA  LEU A 188      30.502 -33.772 100.240  1.00 -9.38           H
ATOM   2674  C   LEU A 188      32.275 -34.198  99.138  1.00 -9.38           C
ATOM   2675  O   LEU A 188      31.649 -34.354  98.094  1.00 -9.38           O
ATOM   2676  CB  LEU A 188      31.896 -32.166 100.542  1.00 -9.38           C
ATOM   2677 1HB  LEU A 188      31.558 -31.832 101.522  1.00 -9.38           H
ATOM   2678 2HB  LEU A 188      32.977 -32.038 100.490  1.00 -9.38           H
ATOM   2679  CG  LEU A 188      31.236 -31.286  99.469  1.00 -9.38           C
ATOM   2680  HG  LEU A 188      31.299 -31.811  98.523  1.00 -9.38           H
ATOM   2681  CD1 LEU A 188      29.765 -31.029  99.763  1.00 -9.38           C
ATOM   2682 1HD1 LEU A 188      29.345 -30.374  98.998  1.00 -9.38           H
ATOM   2683 2HD1 LEU A 188      29.649 -30.562 100.739  1.00 -9.38           H
ATOM   2684 3HD1 LEU A 188      29.218 -31.970  99.741  1.00 -9.38           H
ATOM   2685  CD2 LEU A 188      31.950 -29.969  99.288  1.00 -9.38           C
ATOM   2686 1HD2 LEU A 188      31.382 -29.325  98.616  1.00 -9.38           H
ATOM   2687 2HD2 LEU A 188      32.917 -30.155  98.832  1.00 -9.38           H
ATOM   2688 3HD2 LEU A 188      32.087 -29.467 100.241  1.00 -9.38           H
ATOM   2689  N   PHE A 189      33.550 -34.543  99.261  1.00 -6.70           N
ATOM   2690  H   PHE A 189      34.025 -34.398 100.149  1.00 -6.70           H
ATOM   2691  CA  PHE A 189      34.300 -35.119  98.147  1.00 -6.70           C
ATOM   2692  HA  PHE A 189      34.319 -34.406  97.322  1.00 -6.70           H
ATOM   2693  C   PHE A 189      33.628 -36.391  97.649  1.00 -6.70           C
ATOM   2694  O   PHE A 189      33.414 -36.542  96.451  1.00 -6.70           O
ATOM   2695  CB  PHE A 189      35.740 -35.450  98.554  1.00 -6.70           C
ATOM   2696 1HB  PHE A 189      36.229 -34.539  98.893  1.00 -6.70           H
ATOM   2697 2HB  PHE A 189      35.722 -36.156  99.383  1.00 -6.70           H
ATOM   2698  CG  PHE A 189      36.547 -36.053  97.436  1.00 -6.70           C
ATOM   2699  CD1 PHE A 189      37.191 -35.224  96.505  1.00 -6.70           C
ATOM   2700  HD1 PHE A 189      37.144 -34.153  96.624  1.00 -6.70           H
ATOM   2701  CD2 PHE A 189      36.633 -37.451  97.283  1.00 -6.70           C
ATOM   2702  HD2 PHE A 189      36.163 -38.103  98.004  1.00 -6.70           H
ATOM   2703  CE1 PHE A 189      37.878 -35.776  95.395  1.00 -6.70           C
ATOM   2704  HE1 PHE A 189      38.348 -35.127  94.671  1.00 -6.70           H
ATOM   2705  CE2 PHE A 189      37.310 -38.018  96.178  1.00 -6.70           C
ATOM   2706  HE2 PHE A 189      37.348 -39.091  96.059  1.00 -6.70           H
ATOM   2707  CZ  PHE A 189      37.924 -37.176  95.224  1.00 -6.70           C
ATOM   2708  HZ  PHE A 189      38.418 -37.603  94.364  1.00 -6.70           H
ATOM   2709  N   GLY A 190      33.259 -37.286  98.556  1.00  5.96           N
ATOM   2710  H   GLY A 190      33.431 -37.111  99.542  1.00  5.96           H
ATOM   2711  CA  GLY A 190      32.624 -38.529  98.146  1.00  5.96           C
ATOM   2712 1HA  GLY A 190      33.279 -39.041  97.440  1.00  5.96           H
ATOM   2713 2HA  GLY A 190      32.482 -39.166  99.018  1.00  5.96           H
ATOM   2714  C   GLY A 190      31.282 -38.314  97.475  1.00  5.96           C
ATOM   2715  O   GLY A 190      30.967 -38.983  96.482  1.00  5.96           O
ATOM   2716  N   VAL A 191      30.509 -37.353  97.969  1.00-14.09           N
ATOM   2717  H   VAL A 191      30.814 -36.824  98.778  1.00-14.09           H
ATOM   2718  CA  VAL A 191      29.210 -37.059  97.370  1.00-14.09           C
ATOM   2719  HA  VAL A 191      28.685 -37.999  97.246  1.00-14.09           H
ATOM   2720  C   VAL A 191      29.400 -36.467  95.979  1.00-14.09           C
ATOM   2721  O   VAL A 191      28.767 -36.930  95.045  1.00-14.09           O
ATOM   2722  CB  VAL A 191      28.313 -36.120  98.245  1.00-14.09           C
ATOM   2723  HB  VAL A 191      28.833 -35.176  98.404  1.00-14.09           H
ATOM   2724  CG1 VAL A 191      26.971 -35.840  97.553  1.00-14.09           C
ATOM   2725 1HG1 VAL A 191      26.347 -35.221  98.197  1.00-14.09           H
ATOM   2726 2HG1 VAL A 191      26.455 -36.777  97.341  1.00-14.09           H
ATOM   2727 3HG1 VAL A 191      27.141 -35.305  96.619  1.00-14.09           H
ATOM   2728  CG2 VAL A 191      28.000 -36.750  99.610  1.00-14.09           C
ATOM   2729 1HG2 VAL A 191      27.364 -36.083 100.191  1.00-14.09           H
ATOM   2730 2HG2 VAL A 191      28.916 -36.920 100.166  1.00-14.09           H
ATOM   2731 3HG2 VAL A 191      27.494 -37.705  99.479  1.00-14.09           H
ATOM   2732  N   ILE A 192      30.262 -35.478  95.794  1.00  6.77           N
ATOM   2733  H   ILE A 192      30.809 -35.124  96.575  1.00  6.77           H
ATOM   2734  CA  ILE A 192      30.382 -34.842  94.476  1.00  6.77           C
ATOM   2735  HA  ILE A 192      29.374 -34.667  94.098  1.00  6.77           H
ATOM   2736  C   ILE A 192      31.085 -35.771  93.476  1.00  6.77           C
ATOM   2737  O   ILE A 192      30.731 -35.785  92.303  1.00  6.77           O
ATOM   2738  CB  ILE A 192      31.072 -33.447  94.560  1.00  6.77           C
ATOM   2739  HB  ILE A 192      32.087 -33.582  94.928  1.00  6.77           H
ATOM   2740  CG1 ILE A 192      30.305 -32.539  95.539  1.00  6.77           C
ATOM   2741 1HG1 ILE A 192      29.315 -32.341  95.133  1.00  6.77           H
ATOM   2742 2HG1 ILE A 192      30.176 -33.047  96.491  1.00  6.77           H
ATOM   2743  CG2 ILE A 192      31.111 -32.732  93.167  1.00  6.77           C
ATOM   2744 1HG2 ILE A 192      31.765 -31.861  93.206  1.00  6.77           H
ATOM   2745 2HG2 ILE A 192      30.110 -32.407  92.875  1.00  6.77           H
ATOM   2746 3HG2 ILE A 192      31.493 -33.398  92.397  1.00  6.77           H
ATOM   2747  CD1 ILE A 192      30.977 -31.215  95.816  1.00  6.77           C
ATOM   2748 1HD1 ILE A 192      30.394 -30.670  96.557  1.00  6.77           H
ATOM   2749 2HD1 ILE A 192      31.023 -30.614  94.910  1.00  6.77           H
ATOM   2750 3HD1 ILE A 192      31.985 -31.380  96.201  1.00  6.77           H
ATOM   2751  N   THR A 193      32.008 -36.620  93.912  1.00 13.40           N
ATOM   2752  H   THR A 193      32.302 -36.603  94.884  1.00 13.40           H
ATOM   2753  CA  THR A 193      32.626 -37.594  92.996  1.00 13.40           C
ATOM   2754  HA  THR A 193      33.070 -37.049  92.164  1.00 13.40           H
ATOM   2755  C   THR A 193      31.559 -38.532  92.418  1.00 13.40           C
ATOM   2756  O   THR A 193      31.659 -38.975  91.275  1.00 13.40           O
ATOM   2757  CB  THR A 193      33.759 -38.394  93.690  1.00 13.40           C
ATOM   2758  HB  THR A 193      33.339 -39.031  94.467  1.00 13.40           H
ATOM   2759  OG1 THR A 193      34.683 -37.476  94.276  1.00 13.40           O
ATOM   2760  HG1 THR A 193      34.299 -37.144  95.101  1.00 13.40           H
ATOM   2761  CG2 THR A 193      34.576 -39.231  92.717  1.00 13.40           C
ATOM   2762 1HG2 THR A 193      35.388 -39.713  93.258  1.00 13.40           H
ATOM   2763 2HG2 THR A 193      34.998 -38.589  91.942  1.00 13.40           H
ATOM   2764 3HG2 THR A 193      33.948 -39.995  92.261  1.00 13.40           H
ATOM   2765  N   ALA A 194      30.480 -38.739  93.161  1.00 33.84           N
ATOM   2766  H   ALA A 194      30.450 -38.379  94.105  1.00 33.84           H
ATOM   2767  CA  ALA A 194      29.290 -39.389  92.623  1.00 33.84           C
ATOM   2768  HA  ALA A 194      29.603 -40.184  91.944  1.00 33.84           H
ATOM   2769  C   ALA A 194      28.392 -38.419  91.825  1.00 33.84           C
ATOM   2770  O   ALA A 194      28.315 -38.472  90.598  1.00 33.84           O
ATOM   2771  CB  ALA A 194      28.502 -40.019  93.787  1.00 33.84           C
ATOM   2772 1HB  ALA A 194      29.074 -40.853  94.192  1.00 33.84           H
ATOM   2773 2HB  ALA A 194      27.540 -40.387  93.428  1.00 33.84           H
ATOM   2774 3HB  ALA A 194      28.330 -39.295  94.581  1.00 33.84           H
ATOM   2775  N   SER A 195      27.676 -37.554  92.530  1.00-12.56           N
ATOM   2776  H   SER A 195      27.887 -37.429  93.520  1.00-12.56           H
ATOM   2777  CA  SER A 195      26.550 -36.796  91.975  1.00-12.56           C
ATOM   2778  HA  SER A 195      25.956 -37.454  91.340  1.00-12.56           H
ATOM   2779  C   SER A 195      26.949 -35.588  91.135  1.00-12.56           C
ATOM   2780  O   SER A 195      26.152 -35.035  90.374  1.00-12.56           O
ATOM   2781  CB  SER A 195      25.667 -36.329  93.132  1.00-12.56           C
ATOM   2782 1HB  SER A 195      24.832 -35.756  92.741  1.00-12.56           H
ATOM   2783 2HB  SER A 195      25.286 -37.202  93.662  1.00-12.56           H
ATOM   2784  OG  SER A 195      26.399 -35.524  94.038  1.00-12.56           O
ATOM   2785  HG  SER A 195      25.786 -35.185  94.694  1.00-12.56           H
ATOM   2786  N   GLY A 196      28.215 -35.208  91.199  1.00-10.18           N
ATOM   2787  H   GLY A 196      28.868 -35.697  91.805  1.00-10.18           H
ATOM   2788  CA  GLY A 196      28.712 -34.111  90.389  1.00-10.18           C
ATOM   2789 1HA  GLY A 196      28.094 -33.231  90.557  1.00-10.18           H
ATOM   2790 2HA  GLY A 196      29.739 -33.888  90.676  1.00-10.18           H
ATOM   2791  C   GLY A 196      28.677 -34.467  88.920  1.00-10.18           C
ATOM   2792  O   GLY A 196      28.500 -33.588  88.075  1.00-10.18           O
ATOM   2793  N   SER A 197      28.766 -35.754  88.610  1.00  3.68           N
ATOM   2794  H   SER A 197      28.897 -36.438  89.343  1.00  3.68           H
ATOM   2795  CA  SER A 197      28.661 -36.211  87.226  1.00  3.68           C
ATOM   2796  HA  SER A 197      29.384 -35.669  86.620  1.00  3.68           H
ATOM   2797  C   SER A 197      27.271 -35.973  86.650  1.00  3.68           C
ATOM   2798  O   SER A 197      27.112 -35.714  85.456  1.00  3.68           O
ATOM   2799  CB  SER A 197      28.960 -37.706  87.145  1.00  3.68           C
ATOM   2800 1HB  SER A 197      28.933 -38.020  86.101  1.00  3.68           H
ATOM   2801 2HB  SER A 197      29.951 -37.887  87.547  1.00  3.68           H
ATOM   2802  OG  SER A 197      28.017 -38.460  87.888  1.00  3.68           O
ATOM   2803  HG  SER A 197      28.295 -38.514  88.817  1.00  3.68           H
ATOM   2804  N   ASN A 198      26.266 -36.055  87.510  1.00  7.77           N
ATOM   2805  H   ASN A 198      26.462 -36.244  88.482  1.00  7.77           H
ATOM   2806  CA  ASN A 198      24.882 -35.905  87.085  1.00  7.77           C
ATOM   2807  HA  ASN A 198      24.762 -36.308  86.078  1.00  7.77           H
ATOM   2808  C   ASN A 198      24.511 -34.427  87.051  1.00  7.77           C
ATOM   2809  O   ASN A 198      24.029 -33.927  86.037  1.00  7.77           O
ATOM   2810  CB  ASN A 198      23.958 -36.665  88.050  1.00  7.77           C
ATOM   2811 1HB  ASN A 198      24.248 -36.448  89.076  1.00  7.77           H
ATOM   2812 2HB  ASN A 198      22.936 -36.328  87.914  1.00  7.77           H
ATOM   2813  CG  ASN A 198      23.984 -38.156  87.833  1.00  7.77           C
ATOM   2814  OD1 ASN A 198      24.026 -38.636  86.709  1.00  7.77           O
ATOM   2815  ND2 ASN A 198      23.943 -38.899  88.900  1.00  7.77           N
ATOM   2816 1HD2 ASN A 198      24.046 -39.893  88.795  1.00  7.77           H
ATOM   2817 2HD2 ASN A 198      23.795 -38.475  89.814  1.00  7.77           H
ATOM   2818  N   THR A 199      24.719 -33.732  88.161  1.00 -7.07           N
ATOM   2819  H   THR A 199      25.169 -34.180  88.958  1.00 -7.07           H
ATOM   2820  CA  THR A 199      24.179 -32.379  88.341  1.00 -7.07           C
ATOM   2821  HA  THR A 199      23.638 -32.080  87.452  1.00 -7.07           H
ATOM   2822  C   THR A 199      25.162 -31.269  88.670  1.00 -7.07           C
ATOM   2823  O   THR A 199      24.763 -30.130  88.861  1.00 -7.07           O
ATOM   2824  CB  THR A 199      23.183 -32.386  89.509  1.00 -7.07           C
ATOM   2825  HB  THR A 199      22.810 -31.377  89.676  1.00 -7.07           H
ATOM   2826  OG1 THR A 199      23.843 -32.854  90.688  1.00 -7.07           O
ATOM   2827  HG1 THR A 199      23.556 -33.771  90.859  1.00 -7.07           H
ATOM   2828  CG2 THR A 199      22.014 -33.286  89.218  1.00 -7.07           C
ATOM   2829 1HG2 THR A 199      21.290 -33.205  90.025  1.00 -7.07           H
ATOM   2830 2HG2 THR A 199      22.336 -34.322  89.140  1.00 -7.07           H
ATOM   2831 3HG2 THR A 199      21.542 -32.977  88.287  1.00 -7.07           H
ATOM   2832  N   GLY A 200      26.434 -31.587  88.842  1.00 16.82           N
ATOM   2833  H   GLY A 200      26.761 -32.526  88.644  1.00 16.82           H
ATOM   2834  CA  GLY A 200      27.382 -30.606  89.358  1.00 16.82           C
ATOM   2835 1HA  GLY A 200      28.390 -30.910  89.079  1.00 16.82           H
ATOM   2836 2HA  GLY A 200      27.180 -29.631  88.917  1.00 16.82           H
ATOM   2837  C   GLY A 200      27.321 -30.477  90.872  1.00 16.82           C
ATOM   2838  O   GLY A 200      28.266 -29.986  91.476  1.00 16.82           O
ATOM   2839  N   ALA A 201      26.243 -30.983  91.465  1.00 34.89           N
ATOM   2840  H   ALA A 201      25.507 -31.346  90.876  1.00 34.89           H
ATOM   2841  CA  ALA A 201      26.037 -31.090  92.908  1.00 34.89           C
ATOM   2842  HA  ALA A 201      24.988 -31.352  93.046  1.00 34.89           H
ATOM   2843  C   ALA A 201      26.276 -29.829  93.761  1.00 34.89           C
ATOM   2844  O   ALA A 201      27.270 -29.721  94.479  1.00 34.89           O
ATOM   2845  CB  ALA A 201      26.853 -32.278  93.422  1.00 34.89           C
ATOM   2846 1HB  ALA A 201      26.597 -33.171  92.853  1.00 34.89           H
ATOM   2847 2HB  ALA A 201      26.642 -32.448  94.474  1.00 34.89           H
ATOM   2848 3HB  ALA A 201      27.915 -32.065  93.302  1.00 34.89           H
ATOM   2849  N   ALA A 202      25.328 -28.900  93.730  1.00  2.19           N
ATOM   2850  H   ALA A 202      24.532 -29.012  93.118  1.00  2.19           H
ATOM   2851  CA  ALA A 202      25.397 -27.715  94.584  1.00  2.19           C
ATOM   2852  HA  ALA A 202      26.355 -27.220  94.419  1.00  2.19           H
ATOM   2853  C   ALA A 202      25.298 -28.103  96.059  1.00  2.19           C
ATOM   2854  O   ALA A 202      26.054 -27.604  96.895  1.00  2.19           O
ATOM   2855  CB  ALA A 202      24.262 -26.749  94.230  1.00  2.19           C
ATOM   2856 1HB  ALA A 202      24.382 -26.414  93.202  1.00  2.19           H
ATOM   2857 2HB  ALA A 202      24.301 -25.876  94.883  1.00  2.19           H
ATOM   2858 3HB  ALA A 202      23.293 -27.239  94.331  1.00  2.19           H
ATOM   2859  N   LEU A 203      24.316 -28.959  96.341  1.00 13.32           N
ATOM   2860  H   LEU A 203      23.734 -29.258  95.564  1.00 13.32           H
ATOM   2861  CA  LEU A 203      24.011 -29.528  97.670  1.00 13.32           C
ATOM   2862  HA  LEU A 203      23.108 -30.126  97.557  1.00 13.32           H
ATOM   2863  C   LEU A 203      23.732 -28.502  98.780  1.00 13.32           C
ATOM   2864  O   LEU A 203      23.764 -28.802  99.981  1.00 13.32           O
ATOM   2865  CB  LEU A 203      25.139 -30.477  98.102  1.00 13.32           C
ATOM   2866 1HB  LEU A 203      26.015 -29.867  98.324  1.00 13.32           H
ATOM   2867 2HB  LEU A 203      24.837 -30.973  99.022  1.00 13.32           H
ATOM   2868  CG  LEU A 203      25.569 -31.557  97.098  1.00 13.32           C
ATOM   2869  HG  LEU A 203      25.793 -31.081  96.150  1.00 13.32           H
ATOM   2870  CD1 LEU A 203      26.842 -32.229  97.577  1.00 13.32           C
ATOM   2871 1HD1 LEU A 203      27.195 -32.925  96.818  1.00 13.32           H
ATOM   2872 2HD1 LEU A 203      26.668 -32.762  98.511  1.00 13.32           H
ATOM   2873 3HD1 LEU A 203      27.616 -31.475  97.718  1.00 13.32           H
ATOM   2874  CD2 LEU A 203      24.490 -32.605  96.850  1.00 13.32           C
ATOM   2875 1HD2 LEU A 203      24.856 -33.351  96.147  1.00 13.32           H
ATOM   2876 2HD2 LEU A 203      23.605 -32.133  96.423  1.00 13.32           H
ATOM   2877 3HD2 LEU A 203      24.230 -33.084  97.790  1.00 13.32           H
ATOM   2878  N   ASN A 204      23.517 -27.262  98.368  1.00 -2.64           N
ATOM   2879  H   ASN A 204      23.475 -27.089  97.373  1.00 -2.64           H
ATOM   2880  CA  ASN A 204      23.463 -26.109  99.258  1.00 -2.64           C
ATOM   2881  HA  ASN A 204      23.045 -26.390 100.223  1.00 -2.64           H
ATOM   2882  C   ASN A 204      22.604 -25.048  98.564  1.00 -2.64           C
ATOM   2883  O   ASN A 204      23.003 -24.531  97.519  1.00 -2.64           O
ATOM   2884  CB  ASN A 204      24.903 -25.611  99.450  1.00 -2.64           C
ATOM   2885 1HB  ASN A 204      25.498 -26.414  99.879  1.00 -2.64           H
ATOM   2886 2HB  ASN A 204      25.323 -25.387  98.476  1.00 -2.64           H
ATOM   2887  CG  ASN A 204      25.015 -24.385 100.336  1.00 -2.64           C
ATOM   2888  OD1 ASN A 204      24.085 -23.603 100.497  1.00 -2.64           O
ATOM   2889  ND2 ASN A 204      26.176 -24.198 100.903  1.00 -2.64           N
ATOM   2890 1HD2 ASN A 204      26.302 -23.417 101.535  1.00 -2.64           H
ATOM   2891 2HD2 ASN A 204      26.939 -24.823 100.703  1.00 -2.64           H
ATOM   2892  N   PRO A 205      21.425 -24.710  99.117  1.00-21.16           N
ATOM   2893  CA  PRO A 205      20.601 -23.700  98.438  1.00-21.16           C
ATOM   2894  HA  PRO A 205      20.278 -24.092  97.474  1.00-21.16           H
ATOM   2895  C   PRO A 205      21.248 -22.333  98.218  1.00-21.16           C
ATOM   2896  O   PRO A 205      21.031 -21.710  97.183  1.00-21.16           O
ATOM   2897  CB  PRO A 205      19.398 -23.554  99.377  1.00-21.16           C
ATOM   2898 1HB  PRO A 205      19.568 -22.735 100.074  1.00-21.16           H
ATOM   2899 2HB  PRO A 205      18.482 -23.388  98.812  1.00-21.16           H
ATOM   2900  CG  PRO A 205      19.334 -24.828 100.114  1.00-21.16           C
ATOM   2901 1HG  PRO A 205      18.831 -24.697 101.066  1.00-21.16           H
ATOM   2902 2HG  PRO A 205      18.824 -25.582  99.517  1.00-21.16           H
ATOM   2903  CD  PRO A 205      20.756 -25.216 100.328  1.00-21.16           C
ATOM   2904 1HD  PRO A 205      21.160 -24.732 101.216  1.00-21.16           H
ATOM   2905 2HD  PRO A 205      20.844 -26.300 100.402  1.00-21.16           H
ATOM   2906  N   ALA A 206      22.051 -21.847  99.158  1.00 -9.52           N
ATOM   2907  H   ALA A 206      22.266 -22.399  99.978  1.00 -9.52           H
ATOM   2908  CA  ALA A 206      22.648 -20.519  99.015  1.00 -9.52           C
ATOM   2909  HA  ALA A 206      21.879 -19.820  98.683  1.00 -9.52           H
ATOM   2910  C   ALA A 206      23.754 -20.543  97.962  1.00 -9.52           C
ATOM   2911  O   ALA A 206      23.973 -19.545  97.278  1.00 -9.52           O
ATOM   2912  CB  ALA A 206      23.208 -20.027 100.358  1.00 -9.52           C
ATOM   2913 1HB  ALA A 206      22.397 -19.903 101.075  1.00 -9.52           H
ATOM   2914 2HB  ALA A 206      23.697 -19.061 100.215  1.00 -9.52           H
ATOM   2915 3HB  ALA A 206      23.939 -20.739 100.747  1.00 -9.52           H
ATOM   2916  N   ARG A 207      24.427 -21.684  97.843  1.00  6.86           N
ATOM   2917  H   ARG A 207      24.147 -22.474  98.410  1.00  6.86           H
ATOM   2918  CA  ARG A 207      25.567 -21.846  96.931  1.00  6.86           C
ATOM   2919  HA  ARG A 207      26.301 -21.068  97.141  1.00  6.86           H
ATOM   2920  C   ARG A 207      25.159 -21.684  95.483  1.00  6.86           C
ATOM   2921  O   ARG A 207      25.968 -21.250  94.690  1.00  6.86           O
ATOM   2922  CB  ARG A 207      26.231 -23.214  97.129  1.00  6.86           C
ATOM   2923 1HB  ARG A 207      26.423 -23.331  98.193  1.00  6.86           H
ATOM   2924 2HB  ARG A 207      25.532 -23.988  96.813  1.00  6.86           H
ATOM   2925  CG  ARG A 207      27.556 -23.442  96.403  1.00  6.86           C
ATOM   2926 1HG  ARG A 207      27.973 -22.475  96.131  1.00  6.86           H
ATOM   2927 2HG  ARG A 207      28.253 -23.941  97.075  1.00  6.86           H
ATOM   2928  CD  ARG A 207      27.401 -24.286  95.138  1.00  6.86           C
ATOM   2929 1HD  ARG A 207      27.107 -25.299  95.412  1.00  6.86           H
ATOM   2930 2HD  ARG A 207      26.622 -23.852  94.512  1.00  6.86           H
ATOM   2931  NE  ARG A 207      28.660 -24.320  94.380  1.00  6.86           N
ATOM   2932  HE  ARG A 207      29.249 -25.127  94.497  1.00  6.86           H
ATOM   2933  CZ  ARG A 207      29.096 -23.370  93.562  1.00  6.86           C
ATOM   2934  NH1 ARG A 207      30.268 -23.496  93.016  1.00  6.86           N
ATOM   2935 1HH1 ARG A 207      30.816 -24.339  93.123  1.00  6.86           H
ATOM   2936 2HH1 ARG A 207      30.626 -22.696  92.493  1.00  6.86           H
ATOM   2937  NH2 ARG A 207      28.440 -22.277  93.287  1.00  6.86           N
ATOM   2938 1HH2 ARG A 207      27.498 -22.130  93.628  1.00  6.86           H
ATOM   2939 2HH2 ARG A 207      28.881 -21.565  92.708  1.00  6.86           H
ATOM   2940  N   ASP A 208      23.913 -21.982  95.151  1.00  4.73           N
ATOM   2941  H   ASP A 208      23.297 -22.403  95.828  1.00  4.73           H
ATOM   2942  CA  ASP A 208      23.437 -21.715  93.793  1.00  4.73           C
ATOM   2943  HA  ASP A 208      24.286 -21.459  93.157  1.00  4.73           H
ATOM   2944  C   ASP A 208      22.466 -20.546  93.686  1.00  4.73           C
ATOM   2945  O   ASP A 208      22.531 -19.817  92.715  1.00  4.73           O
ATOM   2946  CB  ASP A 208      22.788 -22.952  93.187  1.00  4.73           C
ATOM   2947 1HB  ASP A 208      22.324 -23.531  93.983  1.00  4.73           H
ATOM   2948 2HB  ASP A 208      22.014 -22.628  92.491  1.00  4.73           H
ATOM   2949  CG  ASP A 208      23.773 -23.821  92.420  1.00  4.73           C
ATOM   2950  OD1 ASP A 208      23.327 -24.564  91.526  1.00  4.73           O
ATOM   2951  OD2 ASP A 208      24.987 -23.792  92.688  1.00  4.73           O
ATOM   2952  N   PHE A 209      21.576 -20.308  94.642  1.00 19.45           N
ATOM   2953  H   PHE A 209      21.531 -20.897  95.467  1.00 19.45           H
ATOM   2954  CA  PHE A 209      20.612 -19.209  94.483  1.00 19.45           C
ATOM   2955  HA  PHE A 209      20.095 -19.350  93.534  1.00 19.45           H
ATOM   2956  C   PHE A 209      21.278 -17.835  94.420  1.00 19.45           C
ATOM   2957  O   PHE A 209      21.015 -17.045  93.509  1.00 19.45           O
ATOM   2958  CB  PHE A 209      19.576 -19.232  95.619  1.00 19.45           C
ATOM   2959 1HB  PHE A 209      18.993 -20.150  95.547  1.00 19.45           H
ATOM   2960 2HB  PHE A 209      20.114 -19.244  96.567  1.00 19.45           H
ATOM   2961  CG  PHE A 209      18.643 -18.038  95.644  1.00 19.45           C
ATOM   2962  CD1 PHE A 209      18.171 -17.430  94.463  1.00 19.45           C
ATOM   2963  HD1 PHE A 209      18.436 -17.837  93.500  1.00 19.45           H
ATOM   2964  CD2 PHE A 209      18.257 -17.492  96.881  1.00 19.45           C
ATOM   2965  HD2 PHE A 209      18.603 -17.943  97.798  1.00 19.45           H
ATOM   2966  CE1 PHE A 209      17.386 -16.255  94.513  1.00 19.45           C
ATOM   2967  HE1 PHE A 209      17.068 -15.778  93.599  1.00 19.45           H
ATOM   2968  CE2 PHE A 209      17.425 -16.344  96.947  1.00 19.45           C
ATOM   2969  HE2 PHE A 209      17.125 -15.946  97.904  1.00 19.45           H
ATOM   2970  CZ  PHE A 209      17.016 -15.707  95.757  1.00 19.45           C
ATOM   2971  HZ  PHE A 209      16.411 -14.813  95.795  1.00 19.45           H
ATOM   2972  N   SER A 210      22.148 -17.530  95.366  1.00 23.65           N
ATOM   2973  H   SER A 210      22.381 -18.196  96.088  1.00 23.65           H
ATOM   2974  CA  SER A 210      22.776 -16.213  95.379  1.00 23.65           C
ATOM   2975  HA  SER A 210      21.979 -15.473  95.338  1.00 23.65           H
ATOM   2976  C   SER A 210      23.672 -15.974  94.160  1.00 23.65           C
ATOM   2977  O   SER A 210      23.522 -14.951  93.480  1.00 23.65           O
ATOM   2978  CB  SER A 210      23.522 -16.025  96.696  1.00 23.65           C
ATOM   2979 1HB  SER A 210      24.591 -16.158  96.537  1.00 23.65           H
ATOM   2980 2HB  SER A 210      23.339 -15.019  97.076  1.00 23.65           H
ATOM   2981  OG  SER A 210      23.060 -16.988  97.633  1.00 23.65           O
ATOM   2982  HG  SER A 210      23.580 -17.800  97.527  1.00 23.65           H
ATOM   2983  N   PRO A 211      24.561 -16.925  93.812  1.00  8.33           N
ATOM   2984  CA  PRO A 211      25.194 -16.736  92.504  1.00  8.33           C
ATOM   2985  HA  PRO A 211      25.727 -15.786  92.494  1.00  8.33           H
ATOM   2986  C   PRO A 211      24.311 -16.811  91.262  1.00  8.33           C
ATOM   2987  O   PRO A 211      24.657 -16.190  90.272  1.00  8.33           O
ATOM   2988  CB  PRO A 211      26.203 -17.874  92.456  1.00  8.33           C
ATOM   2989 1HB  PRO A 211      25.769 -18.743  91.963  1.00  8.33           H
ATOM   2990 2HB  PRO A 211      27.108 -17.560  91.946  1.00  8.33           H
ATOM   2991  CG  PRO A 211      26.489 -18.167  93.848  1.00  8.33           C
ATOM   2992 1HG  PRO A 211      26.949 -19.146  93.951  1.00  8.33           H
ATOM   2993 2HG  PRO A 211      27.133 -17.397  94.273  1.00  8.33           H
ATOM   2994  CD  PRO A 211      25.137 -18.118  94.461  1.00  8.33           C
ATOM   2995 1HD  PRO A 211      24.563 -19.010  94.210  1.00  8.33           H
ATOM   2996 2HD  PRO A 211      25.214 -17.994  95.538  1.00  8.33           H
ATOM   2997  N   ARG A 212      23.172 -17.496  91.253  1.00  1.13           N
ATOM   2998  H   ARG A 212      22.921 -18.093  92.041  1.00  1.13           H
ATOM   2999  CA  ARG A 212      22.271 -17.435  90.091  1.00  1.13           C
ATOM   3000  HA  ARG A 212      22.827 -17.710  89.195  1.00  1.13           H
ATOM   3001  C   ARG A 212      21.749 -16.017  89.916  1.00  1.13           C
ATOM   3002  O   ARG A 212      21.652 -15.506  88.803  1.00  1.13           O
ATOM   3003  CB  ARG A 212      21.085 -18.392  90.241  1.00  1.13           C
ATOM   3004 1HB  ARG A 212      21.461 -19.380  90.503  1.00  1.13           H
ATOM   3005 2HB  ARG A 212      20.451 -18.034  91.051  1.00  1.13           H
ATOM   3006  CG  ARG A 212      20.251 -18.534  88.977  1.00  1.13           C
ATOM   3007 1HG  ARG A 212      19.949 -17.552  88.616  1.00  1.13           H
ATOM   3008 2HG  ARG A 212      20.854 -19.021  88.210  1.00  1.13           H
ATOM   3009  CD  ARG A 212      19.007 -19.358  89.228  1.00  1.13           C
ATOM   3010 1HD  ARG A 212      18.556 -19.605  88.265  1.00  1.13           H
ATOM   3011 2HD  ARG A 212      19.295 -20.282  89.725  1.00  1.13           H
ATOM   3012  NE  ARG A 212      18.013 -18.632  90.030  1.00  1.13           N
ATOM   3013  HE  ARG A 212      17.705 -17.742  89.656  1.00  1.13           H
ATOM   3014  CZ  ARG A 212      17.459 -19.012  91.171  1.00  1.13           C
ATOM   3015  NH1 ARG A 212      16.501 -18.267  91.640  1.00  1.13           N
ATOM   3016 1HH1 ARG A 212      16.247 -17.433  91.141  1.00  1.13           H
ATOM   3017 2HH1 ARG A 212      16.026 -18.517  92.489  1.00  1.13           H
ATOM   3018  NH2 ARG A 212      17.791 -20.081  91.847  1.00  1.13           N
ATOM   3019 1HH2 ARG A 212      18.520 -20.694  91.497  1.00  1.13           H
ATOM   3020 2HH2 ARG A 212      17.285 -20.331  92.677  1.00  1.13           H
ATOM   3021  N   LEU A 213      21.435 -15.354  91.019  1.00-14.15           N
ATOM   3022  H   LEU A 213      21.489 -15.816  91.921  1.00-14.15           H
ATOM   3023  CA  LEU A 213      21.003 -13.964  90.930  1.00-14.15           C
ATOM   3024  HA  LEU A 213      20.187 -13.904  90.211  1.00-14.15           H
ATOM   3025  C   LEU A 213      22.155 -13.112  90.405  1.00-14.15           C
ATOM   3026  O   LEU A 213      21.968 -12.310  89.499  1.00-14.15           O
ATOM   3027  CB  LEU A 213      20.519 -13.446  92.290  1.00-14.15           C
ATOM   3028 1HB  LEU A 213      19.763 -14.135  92.667  1.00-14.15           H
ATOM   3029 2HB  LEU A 213      21.360 -13.461  92.982  1.00-14.15           H
ATOM   3030  CG  LEU A 213      19.924 -12.027  92.292  1.00-14.15           C
ATOM   3031  HG  LEU A 213      20.674 -11.337  91.909  1.00-14.15           H
ATOM   3032  CD1 LEU A 213      18.671 -11.909  91.420  1.00-14.15           C
ATOM   3033 1HD1 LEU A 213      18.227 -10.921  91.544  1.00-14.15           H
ATOM   3034 2HD1 LEU A 213      17.944 -12.670  91.698  1.00-14.15           H
ATOM   3035 3HD1 LEU A 213      18.938 -12.024  90.370  1.00-14.15           H
ATOM   3036  CD2 LEU A 213      19.591 -11.606  93.717  1.00-14.15           C
ATOM   3037 1HD2 LEU A 213      19.163 -10.603  93.714  1.00-14.15           H
ATOM   3038 2HD2 LEU A 213      20.501 -11.588  94.315  1.00-14.15           H
ATOM   3039 3HD2 LEU A 213      18.872 -12.298  94.160  1.00-14.15           H
ATOM   3040  N   TYR A 214      23.357 -13.311  90.927  1.00-10.64           N
ATOM   3041  H   TYR A 214      23.481 -13.999  91.662  1.00-10.64           H
ATOM   3042  CA  TYR A 214      24.510 -12.535  90.469  1.00-10.64           C
ATOM   3043  HA  TYR A 214      24.280 -11.476  90.582  1.00-10.64           H
ATOM   3044  C   TYR A 214      24.831 -12.778  88.990  1.00-10.64           C
ATOM   3045  O   TYR A 214      25.083 -11.838  88.239  1.00-10.64           O
ATOM   3046  CB  TYR A 214      25.741 -12.864  91.320  1.00-10.64           C
ATOM   3047 1HB  TYR A 214      25.519 -12.660  92.366  1.00-10.64           H
ATOM   3048 2HB  TYR A 214      25.974 -13.923  91.216  1.00-10.64           H
ATOM   3049  CG  TYR A 214      26.951 -12.063  90.901  1.00-10.64           C
ATOM   3050  CD1 TYR A 214      27.120 -10.730  91.326  1.00-10.64           C
ATOM   3051  HD1 TYR A 214      26.409 -10.290  92.007  1.00-10.64           H
ATOM   3052  CD2 TYR A 214      27.911 -12.619  90.030  1.00-10.64           C
ATOM   3053  HD2 TYR A 214      27.818 -13.647  89.704  1.00-10.64           H
ATOM   3054  CE1 TYR A 214      28.205  -9.952  90.851  1.00-10.64           C
ATOM   3055  HE1 TYR A 214      28.330  -8.929  91.163  1.00-10.64           H
ATOM   3056  CE2 TYR A 214      28.988 -11.837  89.551  1.00-10.64           C
ATOM   3057  HE2 TYR A 214      29.696 -12.268  88.866  1.00-10.64           H
ATOM   3058  CZ  TYR A 214      29.118 -10.507  89.959  1.00-10.64           C
ATOM   3059  OH  TYR A 214      30.134  -9.713  89.494  1.00-10.64           O
ATOM   3060  HH  TYR A 214      30.656 -10.145  88.809  1.00-10.64           H
ATOM   3061  N   SER A 215      24.773 -14.027  88.553  1.00 -2.47           N
ATOM   3062  H   SER A 215      24.534 -14.773  89.198  1.00 -2.47           H
ATOM   3063  CA  SER A 215      25.093 -14.383  87.172  1.00 -2.47           C
ATOM   3064  HA  SER A 215      26.027 -13.901  86.913  1.00 -2.47           H
ATOM   3065  C   SER A 215      24.038 -13.883  86.191  1.00 -2.47           C
ATOM   3066  O   SER A 215      24.343 -13.622  85.033  1.00 -2.47           O
ATOM   3067  CB  SER A 215      25.328 -15.886  87.025  1.00 -2.47           C
ATOM   3068 1HB  SER A 215      25.488 -16.127  85.974  1.00 -2.47           H
ATOM   3069 2HB  SER A 215      26.218 -16.161  87.592  1.00 -2.47           H
ATOM   3070  OG  SER A 215      24.234 -16.620  87.530  1.00 -2.47           O
ATOM   3071  HG  SER A 215      24.357 -16.711  88.486  1.00 -2.47           H
ATOM   3072  N   TYR A 216      22.826 -13.626  86.660  1.00 20.02           N
ATOM   3073  H   TYR A 216      22.568 -13.928  87.593  1.00 20.02           H
ATOM   3074  CA  TYR A 216      21.857 -12.900  85.843  1.00 20.02           C
ATOM   3075  HA  TYR A 216      21.906 -13.292  84.828  1.00 20.02           H
ATOM   3076  C   TYR A 216      22.146 -11.399  85.769  1.00 20.02           C
ATOM   3077  O   TYR A 216      21.973 -10.777  84.723  1.00 20.02           O
ATOM   3078  CB  TYR A 216      20.438 -13.127  86.369  1.00 20.02           C
ATOM   3079 1HB  TYR A 216      20.236 -14.197  86.384  1.00 20.02           H
ATOM   3080 2HB  TYR A 216      20.371 -12.753  87.390  1.00 20.02           H
ATOM   3081  CG  TYR A 216      19.379 -12.439  85.531  1.00 20.02           C
ATOM   3082  CD1 TYR A 216      19.385 -12.541  84.120  1.00 20.02           C
ATOM   3083  HD1 TYR A 216      20.139 -13.129  83.614  1.00 20.02           H
ATOM   3084  CD2 TYR A 216      18.372 -11.662  86.143  1.00 20.02           C
ATOM   3085  HD2 TYR A 216      18.347 -11.562  87.220  1.00 20.02           H
ATOM   3086  CE1 TYR A 216      18.415 -11.861  83.339  1.00 20.02           C
ATOM   3087  HE1 TYR A 216      18.435 -11.929  82.260  1.00 20.02           H
ATOM   3088  CE2 TYR A 216      17.384 -11.006  85.362  1.00 20.02           C
ATOM   3089  HE2 TYR A 216      16.615 -10.418  85.839  1.00 20.02           H
ATOM   3090  CZ  TYR A 216      17.420 -11.116  83.970  1.00 20.02           C
ATOM   3091  OH  TYR A 216      16.462 -10.498  83.216  1.00 20.02           O
ATOM   3092  HH  TYR A 216      15.804 -10.053  83.766  1.00 20.02           H
ATOM   3093  N   ILE A 217      22.617 -10.796  86.852  1.00 -3.24           N
ATOM   3094  H   ILE A 217      22.762 -11.334  87.700  1.00 -3.24           H
ATOM   3095  CA  ILE A 217      22.910  -9.357  86.866  1.00 -3.24           C
ATOM   3096  HA  ILE A 217      22.035  -8.823  86.499  1.00 -3.24           H
ATOM   3097  C   ILE A 217      24.070  -9.044  85.907  1.00 -3.24           C
ATOM   3098  O   ILE A 217      24.062  -8.016  85.219  1.00 -3.24           O
ATOM   3099  CB  ILE A 217      23.193  -8.862  88.321  1.00 -3.24           C
ATOM   3100  HB  ILE A 217      23.996  -9.463  88.748  1.00 -3.24           H
ATOM   3101  CG1 ILE A 217      21.919  -9.023  89.175  1.00 -3.24           C
ATOM   3102 1HG1 ILE A 217      21.197  -8.278  88.851  1.00 -3.24           H
ATOM   3103 2HG1 ILE A 217      21.474  -9.993  88.981  1.00 -3.24           H
ATOM   3104  CG2 ILE A 217      23.606  -7.374  88.350  1.00 -3.24           C
ATOM   3105 1HG2 ILE A 217      23.782  -7.048  89.373  1.00 -3.24           H
ATOM   3106 2HG2 ILE A 217      22.830  -6.753  87.901  1.00 -3.24           H
ATOM   3107 3HG2 ILE A 217      24.535  -7.237  87.796  1.00 -3.24           H
ATOM   3108  CD1 ILE A 217      22.105  -8.894  90.693  1.00 -3.24           C
ATOM   3109 1HD1 ILE A 217      21.154  -9.095  91.187  1.00 -3.24           H
ATOM   3110 2HD1 ILE A 217      22.430  -7.887  90.954  1.00 -3.24           H
ATOM   3111 3HD1 ILE A 217      22.844  -9.619  91.034  1.00 -3.24           H
ATOM   3112  N   ILE A 218      25.026  -9.954  85.777  1.00  6.10           N
ATOM   3113  H   ILE A 218      25.014 -10.778  86.371  1.00  6.10           H
ATOM   3114  CA  ILE A 218      26.124  -9.797  84.810  1.00  6.10           C
ATOM   3115  HA  ILE A 218      26.319  -8.735  84.681  1.00  6.10           H
ATOM   3116  C   ILE A 218      25.789 -10.386  83.433  1.00  6.10           C
ATOM   3117  O   ILE A 218      26.599 -10.339  82.509  1.00  6.10           O
ATOM   3118  CB  ILE A 218      27.434 -10.451  85.337  1.00  6.10           C
ATOM   3119  HB  ILE A 218      28.248 -10.209  84.652  1.00  6.10           H
ATOM   3120  CG1 ILE A 218      27.280 -11.981  85.397  1.00  6.10           C
ATOM   3121 1HG1 ILE A 218      26.486 -12.185  86.101  1.00  6.10           H
ATOM   3122 2HG1 ILE A 218      26.964 -12.349  84.423  1.00  6.10           H
ATOM   3123  CG2 ILE A 218      27.760  -9.864  86.725  1.00  6.10           C
ATOM   3124 1HG2 ILE A 218      28.765 -10.152  87.022  1.00  6.10           H
ATOM   3125 2HG2 ILE A 218      27.061 -10.228  87.480  1.00  6.10           H
ATOM   3126 3HG2 ILE A 218      27.713  -8.778  86.693  1.00  6.10           H
ATOM   3127  CD1 ILE A 218      28.493 -12.805  85.811  1.00  6.10           C
ATOM   3128 1HD1 ILE A 218      28.215 -13.857  85.854  1.00  6.10           H
ATOM   3129 2HD1 ILE A 218      28.848 -12.497  86.793  1.00  6.10           H
ATOM   3130 3HD1 ILE A 218      29.290 -12.683  85.081  1.00  6.10           H
ATOM   3131  N   GLY A 219      24.616 -10.996  83.327  1.00 17.75           N
ATOM   3132  H   GLY A 219      23.963 -10.961  84.096  1.00 17.75           H
ATOM   3133  CA  GLY A 219      24.259 -11.796  82.167  1.00 17.75           C
ATOM   3134 1HA  GLY A 219      25.165 -12.029  81.608  1.00 17.75           H
ATOM   3135 2HA  GLY A 219      23.850 -12.740  82.526  1.00 17.75           H
ATOM   3136  C   GLY A 219      23.260 -11.206  81.200  1.00 17.75           C
ATOM   3137  O   GLY A 219      22.607 -10.199  81.467  1.00 17.75           O
ATOM   3138  N   TYR A 220      23.145 -11.857  80.051  1.00 -0.66           N
ATOM   3139  H   TYR A 220      23.686 -12.704  79.920  1.00 -0.66           H
ATOM   3140  CA  TYR A 220      22.352 -11.380  78.915  1.00 -0.66           C
ATOM   3141  HA  TYR A 220      21.723 -10.544  79.216  1.00 -0.66           H
ATOM   3142  C   TYR A 220      21.465 -12.508  78.392  1.00 -0.66           C
ATOM   3143  O   TYR A 220      21.157 -12.616  77.204  1.00 -0.66           O
ATOM   3144  CB  TYR A 220      23.310 -10.905  77.823  1.00 -0.66           C
ATOM   3145 1HB  TYR A 220      23.915 -11.747  77.487  1.00 -0.66           H
ATOM   3146 2HB  TYR A 220      22.721 -10.541  76.983  1.00 -0.66           H
ATOM   3147  CG  TYR A 220      24.226  -9.787  78.282  1.00 -0.66           C
ATOM   3148  CD1 TYR A 220      25.502 -10.061  78.826  1.00 -0.66           C
ATOM   3149  HD1 TYR A 220      25.846 -11.083  78.918  1.00 -0.66           H
ATOM   3150  CD2 TYR A 220      23.817  -8.443  78.177  1.00 -0.66           C
ATOM   3151  HD2 TYR A 220      22.843  -8.210  77.773  1.00 -0.66           H
ATOM   3152  CE1 TYR A 220      26.341  -9.007  79.278  1.00 -0.66           C
ATOM   3153  HE1 TYR A 220      27.303  -9.227  79.718  1.00 -0.66           H
ATOM   3154  CE2 TYR A 220      24.664  -7.386  78.604  1.00 -0.66           C
ATOM   3155  HE2 TYR A 220      24.343  -6.360  78.512  1.00 -0.66           H
ATOM   3156  CZ  TYR A 220      25.914  -7.683  79.148  1.00 -0.66           C
ATOM   3157  OH  TYR A 220      26.726  -6.657  79.546  1.00 -0.66           O
ATOM   3158  HH  TYR A 220      26.308  -5.790  79.445  1.00 -0.66           H
ATOM   3159  N   ASP A 221      21.118 -13.391  79.312  1.00 16.94           N
ATOM   3160  H   ASP A 221      21.309 -13.191  80.282  1.00 16.94           H
ATOM   3161  CA  ASP A 221      20.450 -14.653  79.022  1.00 16.94           C
ATOM   3162  HA  ASP A 221      19.944 -14.630  78.058  1.00 16.94           H
ATOM   3163  C   ASP A 221      19.448 -14.790  80.153  1.00 16.94           C
ATOM   3164  O   ASP A 221      19.527 -14.019  81.111  1.00 16.94           O
ATOM   3165  CB  ASP A 221      21.463 -15.792  79.058  1.00 16.94           C
ATOM   3166 1HB  ASP A 221      22.031 -15.726  79.983  1.00 16.94           H
ATOM   3167 2HB  ASP A 221      20.940 -16.746  79.037  1.00 16.94           H
ATOM   3168  CG  ASP A 221      22.426 -15.735  77.901  1.00 16.94           C
ATOM   3169  OD1 ASP A 221      22.207 -16.449  76.907  1.00 16.94           O
ATOM   3170  OD2 ASP A 221      23.425 -14.985  77.970  1.00 16.94           O
ATOM   3171  N   ASN A 222      18.548 -15.760  80.111  1.00 11.81           N
ATOM   3172  H   ASN A 222      18.596 -16.471  79.377  1.00 11.81           H
ATOM   3173  CA  ASN A 222      17.481 -15.861  81.108  1.00 11.81           C
ATOM   3174  HA  ASN A 222      17.188 -14.853  81.399  1.00 11.81           H
ATOM   3175  C   ASN A 222      17.957 -16.597  82.363  1.00 11.81           C
ATOM   3176  O   ASN A 222      17.222 -17.396  82.929  1.00 11.81           O
ATOM   3177  CB  ASN A 222      16.258 -16.571  80.507  1.00 11.81           C
ATOM   3178 1HB  ASN A 222      16.550 -17.564  80.175  1.00 11.81           H
ATOM   3179 2HB  ASN A 222      15.485 -16.674  81.267  1.00 11.81           H
ATOM   3180  CG  ASN A 222      15.679 -15.831  79.333  1.00 11.81           C
ATOM   3181  OD1 ASN A 222      15.966 -16.133  78.179  1.00 11.81           O
ATOM   3182  ND2 ASN A 222      14.843 -14.869  79.605  1.00 11.81           N
ATOM   3183 1HD2 ASN A 222      14.456 -14.345  78.838  1.00 11.81           H
ATOM   3184 2HD2 ASN A 222      14.608 -14.661  80.560  1.00 11.81           H
ATOM   3185  N   VAL A 223      19.188 -16.336  82.791  1.00 37.17           N
ATOM   3186  H   VAL A 223      19.681 -15.570  82.345  1.00 37.17           H
ATOM   3187  CA  VAL A 223      19.907 -17.117  83.815  1.00 37.17           C
ATOM   3188  HA  VAL A 223      20.088 -18.111  83.409  1.00 37.17           H
ATOM   3189  C   VAL A 223      19.130 -17.291  85.123  1.00 37.17           C
ATOM   3190  O   VAL A 223      19.220 -18.313  85.789  1.00 37.17           O
ATOM   3191  CB  VAL A 223      21.298 -16.473  84.141  1.00 37.17           C
ATOM   3192  HB  VAL A 223      21.132 -15.589  84.752  1.00 37.17           H
ATOM   3193  CG1 VAL A 223      22.203 -17.444  84.914  1.00 37.17           C
ATOM   3194 1HG1 VAL A 223      23.182 -16.992  85.074  1.00 37.17           H
ATOM   3195 2HG1 VAL A 223      22.329 -18.375  84.358  1.00 37.17           H
ATOM   3196 3HG1 VAL A 223      21.773 -17.665  85.891  1.00 37.17           H
ATOM   3197  CG2 VAL A 223      22.032 -16.024  82.868  1.00 37.17           C
ATOM   3198 1HG2 VAL A 223      23.038 -15.686  83.127  1.00 37.17           H
ATOM   3199 2HG2 VAL A 223      21.517 -15.187  82.404  1.00 37.17           H
ATOM   3200 3HG2 VAL A 223      22.110 -16.854  82.164  1.00 37.17           H
ATOM   3201  N   PHE A 224      18.255 -16.344  85.422  1.00 33.67           N
ATOM   3202  H   PHE A 224      18.153 -15.562  84.799  1.00 33.67           H
ATOM   3203  CA  PHE A 224      17.392 -16.419  86.593  1.00 33.67           C
ATOM   3204  HA  PHE A 224      18.034 -16.489  87.470  1.00 33.67           H
ATOM   3205  C   PHE A 224      16.455 -17.633  86.648  1.00 33.67           C
ATOM   3206  O   PHE A 224      16.027 -17.998  87.741  1.00 33.67           O
ATOM   3207  CB  PHE A 224      16.581 -15.123  86.688  1.00 33.67           C
ATOM   3208 1HB  PHE A 224      15.986 -15.154  87.597  1.00 33.67           H
ATOM   3209 2HB  PHE A 224      17.276 -14.288  86.762  1.00 33.67           H
ATOM   3210  CG  PHE A 224      15.665 -14.876  85.509  1.00 33.67           C
ATOM   3211  CD1 PHE A 224      14.315 -15.256  85.552  1.00 33.67           C
ATOM   3212  HD1 PHE A 224      13.921 -15.740  86.433  1.00 33.67           H
ATOM   3213  CD2 PHE A 224      16.143 -14.231  84.356  1.00 33.67           C
ATOM   3214  HD2 PHE A 224      17.176 -13.936  84.305  1.00 33.67           H
ATOM   3215  CE1 PHE A 224      13.452 -15.012  84.453  1.00 33.67           C
ATOM   3216  HE1 PHE A 224      12.425 -15.340  84.490  1.00 33.67           H
ATOM   3217  CE2 PHE A 224      15.290 -13.945  83.263  1.00 33.67           C
ATOM   3218  HE2 PHE A 224      15.674 -13.420  82.399  1.00 33.67           H
ATOM   3219  CZ  PHE A 224      13.939 -14.341  83.312  1.00 33.67           C
ATOM   3220  HZ  PHE A 224      13.279 -14.137  82.481  1.00 33.67           H
ATOM   3221  N   THR A 225      16.156 -18.256  85.515  1.00 25.53           N
ATOM   3222  H   THR A 225      16.442 -17.844  84.631  1.00 25.53           H
ATOM   3223  CA  THR A 225      15.363 -19.493  85.460  1.00 25.53           C
ATOM   3224  HA  THR A 225      15.313 -19.952  86.442  1.00 25.53           H
ATOM   3225  C   THR A 225      15.878 -20.537  84.467  1.00 25.53           C
ATOM   3226  O   THR A 225      15.288 -21.611  84.331  1.00 25.53           O
ATOM   3227  CB  THR A 225      13.926 -19.173  84.990  1.00 25.53           C
ATOM   3228  HB  THR A 225      13.442 -20.081  84.632  1.00 25.53           H
ATOM   3229  OG1 THR A 225      14.001 -18.217  83.931  1.00 25.53           O
ATOM   3230  HG1 THR A 225      13.199 -18.278  83.404  1.00 25.53           H
ATOM   3231  CG2 THR A 225      13.079 -18.586  86.100  1.00 25.53           C
ATOM   3232 1HG2 THR A 225      12.203 -18.109  85.669  1.00 25.53           H
ATOM   3233 2HG2 THR A 225      13.642 -17.850  86.667  1.00 25.53           H
ATOM   3234 3HG2 THR A 225      12.766 -19.384  86.772  1.00 25.53           H
ATOM   3235  N   GLU A 226      16.929 -20.215  83.719  1.00 28.54           N
ATOM   3236  H   GLU A 226      17.466 -19.387  83.940  1.00 28.54           H
ATOM   3237  CA  GLU A 226      17.228 -20.935  82.472  1.00 28.54           C
ATOM   3238  HA  GLU A 226      16.348 -20.802  81.840  1.00 28.54           H
ATOM   3239  C   GLU A 226      17.453 -22.442  82.553  1.00 28.54           C
ATOM   3240  O   GLU A 226      17.075 -23.160  81.626  1.00 28.54           O
ATOM   3241  CB  GLU A 226      18.396 -20.296  81.717  1.00 28.54           C
ATOM   3242 1HB  GLU A 226      18.542 -19.286  82.081  1.00 28.54           H
ATOM   3243 2HB  GLU A 226      19.306 -20.862  81.907  1.00 28.54           H
ATOM   3244  CG  GLU A 226      18.129 -20.231  80.212  1.00 28.54           C
ATOM   3245 1HG  GLU A 226      18.070 -21.245  79.815  1.00 28.54           H
ATOM   3246 2HG  GLU A 226      17.161 -19.755  80.059  1.00 28.54           H
ATOM   3247  CD  GLU A 226      19.169 -19.446  79.434  1.00 28.54           C
ATOM   3248  OE1 GLU A 226      18.821 -18.376  78.885  1.00 28.54           O
ATOM   3249  OE2 GLU A 226      20.322 -19.909  79.292  1.00 28.54           O
ATOM   3250  N   ASP A 227      17.957 -22.944  83.673  1.00 10.92           N
ATOM   3251  H   ASP A 227      18.253 -22.332  84.421  1.00 10.92           H
ATOM   3252  CA  ASP A 227      18.019 -24.383  83.911  1.00 10.92           C
ATOM   3253  HA  ASP A 227      17.353 -24.885  83.212  1.00 10.92           H
ATOM   3254  C   ASP A 227      17.527 -24.661  85.328  1.00 10.92           C
ATOM   3255  O   ASP A 227      17.911 -23.986  86.280  1.00 10.92           O
ATOM   3256  CB  ASP A 227      19.438 -24.921  83.692  1.00 10.92           C
ATOM   3257 1HB  ASP A 227      19.838 -24.468  82.784  1.00 10.92           H
ATOM   3258 2HB  ASP A 227      20.068 -24.636  84.532  1.00 10.92           H
ATOM   3259  CG  ASP A 227      19.471 -26.425  83.530  1.00 10.92           C
ATOM   3260  OD1 ASP A 227      19.013 -27.159  84.436  1.00 10.92           O
ATOM   3261  OD2 ASP A 227      19.899 -26.905  82.456  1.00 10.92           O
ATOM   3262  N   ASP A 228      16.662 -25.654  85.472  1.00 -0.58           N
ATOM   3263  H   ASP A 228      16.407 -26.205  84.655  1.00 -0.58           H
ATOM   3264  CA  ASP A 228      16.074 -25.996  86.764  1.00 -0.58           C
ATOM   3265  HA  ASP A 228      15.579 -25.128  87.191  1.00 -0.58           H
ATOM   3266  C   ASP A 228      17.131 -26.459  87.746  1.00 -0.58           C
ATOM   3267  O   ASP A 228      16.942 -26.323  88.956  1.00 -0.58           O
ATOM   3268  CB  ASP A 228      15.053 -27.120  86.620  1.00 -0.58           C
ATOM   3269 1HB  ASP A 228      15.395 -27.813  85.853  1.00 -0.58           H
ATOM   3270 2HB  ASP A 228      14.994 -27.651  87.567  1.00 -0.58           H
ATOM   3271  CG  ASP A 228      13.668 -26.615  86.283  1.00 -0.58           C
ATOM   3272  OD1 ASP A 228      13.203 -25.638  86.909  1.00 -0.58           O
ATOM   3273  OD2 ASP A 228      12.991 -27.210  85.415  1.00 -0.58           O
ATOM   3274  N   ASN A 229      18.251 -26.964  87.248  1.00 17.11           N
ATOM   3275  H   ASN A 229      18.378 -27.036  86.238  1.00 17.11           H
ATOM   3276  CA  ASN A 229      19.318 -27.416  88.129  1.00 17.11           C
ATOM   3277  HA  ASN A 229      18.891 -28.105  88.851  1.00 17.11           H
ATOM   3278  C   ASN A 229      19.991 -26.312  88.922  1.00 17.11           C
ATOM   3279  O   ASN A 229      20.479 -26.609  89.993  1.00 17.11           O
ATOM   3280  CB  ASN A 229      20.378 -28.179  87.362  1.00 17.11           C
ATOM   3281 1HB  ASN A 229      19.893 -28.842  86.649  1.00 17.11           H
ATOM   3282 2HB  ASN A 229      21.004 -27.467  86.828  1.00 17.11           H
ATOM   3283  CG  ASN A 229      21.236 -29.014  88.267  1.00 17.11           C
ATOM   3284  OD1 ASN A 229      20.846 -30.097  88.678  1.00 17.11           O
ATOM   3285  ND2 ASN A 229      22.396 -28.531  88.584  1.00 17.11           N
ATOM   3286 1HD2 ASN A 229      23.069 -29.112  89.067  1.00 17.11           H
ATOM   3287 2HD2 ASN A 229      22.623 -27.565  88.374  1.00 17.11           H
ATOM   3288  N   PHE A 230      19.948 -25.065  88.462  1.00 47.71           N
ATOM   3289  H   PHE A 230      19.605 -24.876  87.529  1.00 47.71           H
ATOM   3290  CA  PHE A 230      20.327 -23.945  89.329  1.00 47.71           C
ATOM   3291  HA  PHE A 230      20.770 -24.352  90.236  1.00 47.71           H
ATOM   3292  C   PHE A 230      19.121 -23.130  89.800  1.00 47.71           C
ATOM   3293  O   PHE A 230      19.182 -22.459  90.831  1.00 47.71           O
ATOM   3294  CB  PHE A 230      21.413 -23.047  88.722  1.00 47.71           C
ATOM   3295 1HB  PHE A 230      21.461 -22.124  89.299  1.00 47.71           H
ATOM   3296 2HB  PHE A 230      22.370 -23.556  88.829  1.00 47.71           H
ATOM   3297  CG  PHE A 230      21.232 -22.705  87.263  1.00 47.71           C
ATOM   3298  CD1 PHE A 230      20.235 -21.810  86.838  1.00 47.71           C
ATOM   3299  HD1 PHE A 230      19.522 -21.428  87.546  1.00 47.71           H
ATOM   3300  CD2 PHE A 230      22.137 -23.212  86.311  1.00 47.71           C
ATOM   3301  HD2 PHE A 230      22.908 -23.903  86.616  1.00 47.71           H
ATOM   3302  CE1 PHE A 230      20.165 -21.386  85.489  1.00 47.71           C
ATOM   3303  HE1 PHE A 230      19.407 -20.682  85.183  1.00 47.71           H
ATOM   3304  CE2 PHE A 230      22.075 -22.805  84.956  1.00 47.71           C
ATOM   3305  HE2 PHE A 230      22.779 -23.201  84.238  1.00 47.71           H
ATOM   3306  CZ  PHE A 230      21.095 -21.875  84.548  1.00 47.71           C
ATOM   3307  HZ  PHE A 230      21.052 -21.550  83.518  1.00 47.71           H
ATOM   3308  N   PHE A 231      18.007 -23.181  89.081  1.00 38.48           N
ATOM   3309  H   PHE A 231      17.991 -23.706  88.211  1.00 38.48           H
ATOM   3310  CA  PHE A 231      16.811 -22.435  89.481  1.00 38.48           C
ATOM   3311  HA  PHE A 231      17.123 -21.446  89.798  1.00 38.48           H
ATOM   3312  C   PHE A 231      16.010 -23.032  90.642  1.00 38.48           C
ATOM   3313  O   PHE A 231      15.621 -22.320  91.565  1.00 38.48           O
ATOM   3314  CB  PHE A 231      15.876 -22.257  88.280  1.00 38.48           C
ATOM   3315 1HB  PHE A 231      16.396 -21.685  87.512  1.00 38.48           H
ATOM   3316 2HB  PHE A 231      15.640 -23.235  87.873  1.00 38.48           H
ATOM   3317  CG  PHE A 231      14.578 -21.576  88.625  1.00 38.48           C
ATOM   3318  CD1 PHE A 231      14.578 -20.326  89.266  1.00 38.48           C
ATOM   3319  HD1 PHE A 231      15.511 -19.815  89.444  1.00 38.48           H
ATOM   3320  CD2 PHE A 231      13.349 -22.207  88.364  1.00 38.48           C
ATOM   3321  HD2 PHE A 231      13.330 -23.165  87.862  1.00 38.48           H
ATOM   3322  CE1 PHE A 231      13.374 -19.730  89.702  1.00 38.48           C
ATOM   3323  HE1 PHE A 231      13.401 -18.789  90.229  1.00 38.48           H
ATOM   3324  CE2 PHE A 231      12.125 -21.611  88.767  1.00 38.48           C
ATOM   3325  HE2 PHE A 231      11.187 -22.106  88.563  1.00 38.48           H
ATOM   3326  CZ  PHE A 231      12.141 -20.373  89.450  1.00 38.48           C
ATOM   3327  HZ  PHE A 231      11.216 -19.920  89.776  1.00 38.48           H
ATOM   3328  N   TRP A 232      15.725 -24.323  90.579  1.00 28.00           N
ATOM   3329  H   TRP A 232      16.175 -24.890  89.865  1.00 28.00           H
ATOM   3330  CA  TRP A 232      14.694 -24.943  91.418  1.00 28.00           C
ATOM   3331  HA  TRP A 232      14.244 -24.197  92.073  1.00 28.00           H
ATOM   3332  C   TRP A 232      15.243 -26.065  92.290  1.00 28.00           C
ATOM   3333  O   TRP A 232      14.991 -26.140  93.498  1.00 28.00           O
ATOM   3334  CB  TRP A 232      13.616 -25.492  90.474  1.00 28.00           C
ATOM   3335 1HB  TRP A 232      13.059 -24.652  90.060  1.00 28.00           H
ATOM   3336 2HB  TRP A 232      14.108 -26.007  89.650  1.00 28.00           H
ATOM   3337  CG  TRP A 232      12.645 -26.452  91.108  1.00 28.00           C
ATOM   3338  CD1 TRP A 232      11.775 -26.194  92.118  1.00 28.00           C
ATOM   3339  HD1 TRP A 232      11.680 -25.233  92.610  1.00 28.00           H
ATOM   3340  CD2 TRP A 232      12.418 -27.833  90.753  1.00 28.00           C
ATOM   3341  NE1 TRP A 232      11.040 -27.302  92.441  1.00 28.00           N
ATOM   3342  HE1 TRP A 232      10.316 -27.325  93.164  1.00 28.00           H
ATOM   3343  CE2 TRP A 232      11.423 -28.338  91.638  1.00 28.00           C
ATOM   3344  CE3 TRP A 232      12.927 -28.686  89.754  1.00 28.00           C
ATOM   3345  HE3 TRP A 232      13.663 -28.326  89.055  1.00 28.00           H
ATOM   3346  CZ2 TRP A 232      10.936 -29.659  91.554  1.00 28.00           C
ATOM   3347  HZ2 TRP A 232      10.166 -30.006  92.225  1.00 28.00           H
ATOM   3348  CZ3 TRP A 232      12.457 -30.024  89.676  1.00 28.00           C
ATOM   3349  HZ3 TRP A 232      12.850 -30.689  88.921  1.00 28.00           H
ATOM   3350  CH2 TRP A 232      11.461 -30.492  90.580  1.00 28.00           C
ATOM   3351  HH2 TRP A 232      11.112 -31.513  90.504  1.00 28.00           H
ATOM   3352  N   ILE A 233      16.042 -26.921  91.676  1.00 15.59           N
ATOM   3353  H   ILE A 233      16.274 -26.771  90.698  1.00 15.59           H
ATOM   3354  CA  ILE A 233      16.607 -28.091  92.340  1.00 15.59           C
ATOM   3355  HA  ILE A 233      15.776 -28.678  92.731  1.00 15.59           H
ATOM   3356  C   ILE A 233      17.493 -27.760  93.557  1.00 15.59           C
ATOM   3357  O   ILE A 233      17.318 -28.399  94.598  1.00 15.59           O
ATOM   3358  CB  ILE A 233      17.341 -28.977  91.279  1.00 15.59           C
ATOM   3359  HB  ILE A 233      18.087 -28.365  90.776  1.00 15.59           H
ATOM   3360  CG1 ILE A 233      16.298 -29.460  90.246  1.00 15.59           C
ATOM   3361 1HG1 ILE A 233      15.576 -30.085  90.769  1.00 15.59           H
ATOM   3362 2HG1 ILE A 233      15.765 -28.599  89.853  1.00 15.59           H
ATOM   3363  CG2 ILE A 233      18.069 -30.170  91.924  1.00 15.59           C
ATOM   3364 1HG2 ILE A 233      18.603 -30.743  91.163  1.00 15.59           H
ATOM   3365 2HG2 ILE A 233      17.359 -30.822  92.429  1.00 15.59           H
ATOM   3366 3HG2 ILE A 233      18.808 -29.814  92.641  1.00 15.59           H
ATOM   3367  CD1 ILE A 233      16.799 -30.246  89.048  1.00 15.59           C
ATOM   3368 1HD1 ILE A 233      15.957 -30.498  88.404  1.00 15.59           H
ATOM   3369 2HD1 ILE A 233      17.272 -31.167  89.379  1.00 15.59           H
ATOM   3370 3HD1 ILE A 233      17.516 -29.658  88.480  1.00 15.59           H
ATOM   3371  N   PRO A 234      18.388 -26.747  93.506  1.00 35.37           N
ATOM   3372  CA  PRO A 234      19.197 -26.575  94.724  1.00 35.37           C
ATOM   3373  HA  PRO A 234      19.733 -27.494  94.961  1.00 35.37           H
ATOM   3374  C   PRO A 234      18.420 -26.088  95.929  1.00 35.37           C
ATOM   3375  O   PRO A 234      18.886 -26.169  97.052  1.00 35.37           O
ATOM   3376  CB  PRO A 234      20.185 -25.471  94.342  1.00 35.37           C
ATOM   3377 1HB  PRO A 234      19.819 -24.505  94.689  1.00 35.37           H
ATOM   3378 2HB  PRO A 234      21.173 -25.674  94.755  1.00 35.37           H
ATOM   3379  CG  PRO A 234      20.215 -25.499  92.894  1.00 35.37           C
ATOM   3380 1HG  PRO A 234      20.562 -24.551  92.489  1.00 35.37           H
ATOM   3381 2HG  PRO A 234      20.849 -26.319  92.556  1.00 35.37           H
ATOM   3382  CD  PRO A 234      18.796 -25.743  92.511  1.00 35.37           C
ATOM   3383 1HD  PRO A 234      18.204 -24.832  92.615  1.00 35.37           H
ATOM   3384 2HD  PRO A 234      18.723 -26.135  91.500  1.00 35.37           H
ATOM   3385  N   ILE A 235      17.240 -25.540  95.696  1.00 25.90           N
ATOM   3386  H   ILE A 235      16.895 -25.469  94.749  1.00 25.90           H
ATOM   3387  CA  ILE A 235      16.405 -25.078  96.789  1.00 25.90           C
ATOM   3388  HA  ILE A 235      17.028 -24.713  97.604  1.00 25.90           H
ATOM   3389  C   ILE A 235      15.646 -26.315  97.256  1.00 25.90           C
ATOM   3390  O   ILE A 235      15.807 -26.792  98.378  1.00 25.90           O
ATOM   3391  CB  ILE A 235      15.443 -23.948  96.314  1.00 25.90           C
ATOM   3392  HB  ILE A 235      14.833 -24.334  95.498  1.00 25.90           H
ATOM   3393  CG1 ILE A 235      16.260 -22.758  95.765  1.00 25.90           C
ATOM   3394 1HG1 ILE A 235      16.720 -22.233  96.603  1.00 25.90           H
ATOM   3395 2HG1 ILE A 235      17.060 -23.125  95.125  1.00 25.90           H
ATOM   3396  CG2 ILE A 235      14.500 -23.504  97.458  1.00 25.90           C
ATOM   3397 1HG2 ILE A 235      13.784 -22.769  97.089  1.00 25.90           H
ATOM   3398 2HG2 ILE A 235      15.077 -23.066  98.273  1.00 25.90           H
ATOM   3399 3HG2 ILE A 235      13.937 -24.356  97.839  1.00 25.90           H
ATOM   3400  CD1 ILE A 235      15.451 -21.761  94.935  1.00 25.90           C
ATOM   3401 1HD1 ILE A 235      16.105 -20.962  94.588  1.00 25.90           H
ATOM   3402 2HD1 ILE A 235      14.652 -21.330  95.534  1.00 25.90           H
ATOM   3403 3HD1 ILE A 235      15.016 -22.267  94.073  1.00 25.90           H
ATOM   3404  N   VAL A 236      14.810 -26.854  96.383  1.00  1.73           N
ATOM   3405  H   VAL A 236      14.799 -26.536  95.418  1.00  1.73           H
ATOM   3406  CA  VAL A 236      13.781 -27.783  96.833  1.00  1.73           C
ATOM   3407  HA  VAL A 236      13.396 -27.409  97.780  1.00  1.73           H
ATOM   3408  C   VAL A 236      14.337 -29.174  97.097  1.00  1.73           C
ATOM   3409  O   VAL A 236      14.012 -29.770  98.127  1.00  1.73           O
ATOM   3410  CB  VAL A 236      12.602 -27.803  95.822  1.00  1.73           C
ATOM   3411  HB  VAL A 236      12.969 -28.151  94.858  1.00  1.73           H
ATOM   3412  CG1 VAL A 236      11.464 -28.727  96.281  1.00  1.73           C
ATOM   3413 1HG1 VAL A 236      10.681 -28.746  95.522  1.00  1.73           H
ATOM   3414 2HG1 VAL A 236      11.041 -28.368  97.218  1.00  1.73           H
ATOM   3415 3HG1 VAL A 236      11.832 -29.743  96.418  1.00  1.73           H
ATOM   3416  CG2 VAL A 236      12.056 -26.376  95.652  1.00  1.73           C
ATOM   3417 1HG2 VAL A 236      11.129 -26.394  95.081  1.00  1.73           H
ATOM   3418 2HG2 VAL A 236      12.772 -25.757  95.112  1.00  1.73           H
ATOM   3419 3HG2 VAL A 236      11.854 -25.931  96.627  1.00  1.73           H
ATOM   3420  N   ALA A 237      15.201 -29.675  96.224  1.00 -4.54           N
ATOM   3421  H   ALA A 237      15.525 -29.117  95.444  1.00 -4.54           H
ATOM   3422  CA  ALA A 237      15.712 -31.035  96.376  1.00 -4.54           C
ATOM   3423  HA  ALA A 237      14.875 -31.722  96.511  1.00 -4.54           H
ATOM   3424  C   ALA A 237      16.587 -31.085  97.617  1.00 -4.54           C
ATOM   3425  O   ALA A 237      16.511 -32.011  98.423  1.00 -4.54           O
ATOM   3426  CB  ALA A 237      16.515 -31.445  95.142  1.00 -4.54           C
ATOM   3427 1HB  ALA A 237      15.902 -31.347  94.250  1.00 -4.54           H
ATOM   3428 2HB  ALA A 237      16.826 -32.480  95.241  1.00 -4.54           H
ATOM   3429 3HB  ALA A 237      17.407 -30.828  95.044  1.00 -4.54           H
ATOM   3430  N   CYS A 238      17.401 -30.055  97.785  1.00  4.20           N
ATOM   3431  H   CYS A 238      17.433 -29.314  97.098  1.00  4.20           H
ATOM   3432  CA  CYS A 238      18.279 -30.007  98.938  1.00  4.20           C
ATOM   3433  HA  CYS A 238      18.834 -30.944  98.973  1.00  4.20           H
ATOM   3434  C   CYS A 238      17.491 -29.900 100.235  1.00  4.20           C
ATOM   3435  O   CYS A 238      17.731 -30.687 101.143  1.00  4.20           O
ATOM   3436  CB  CYS A 238      19.277 -28.862  98.799  1.00  4.20           C
ATOM   3437 1HB  CYS A 238      18.734 -27.923  98.694  1.00  4.20           H
ATOM   3438 2HB  CYS A 238      19.891 -28.811  99.698  1.00  4.20           H
ATOM   3439  SG  CYS A 238      20.352 -29.105  97.365  1.00  4.20           S
ATOM   3440  HG  CYS A 238      20.874 -30.273  97.770  1.00  4.20           H
ATOM   3441  N   TYR A 239      16.524 -28.995 100.336  1.00 13.51           N
ATOM   3442  H   TYR A 239      16.305 -28.376  99.560  1.00 13.51           H
ATOM   3443  CA  TYR A 239      15.780 -28.864 101.591  1.00 13.51           C
ATOM   3444  HA  TYR A 239      16.496 -28.702 102.393  1.00 13.51           H
ATOM   3445  C   TYR A 239      15.008 -30.128 101.968  1.00 13.51           C
ATOM   3446  O   TYR A 239      14.966 -30.470 103.153  1.00 13.51           O
ATOM   3447  CB  TYR A 239      14.814 -27.675 101.557  1.00 13.51           C
ATOM   3448 1HB  TYR A 239      14.259 -27.697 100.620  1.00 13.51           H
ATOM   3449 2HB  TYR A 239      14.101 -27.800 102.370  1.00 13.51           H
ATOM   3450  CG  TYR A 239      15.455 -26.307 101.731  1.00 13.51           C
ATOM   3451  CD1 TYR A 239      16.412 -26.066 102.745  1.00 13.51           C
ATOM   3452  HD1 TYR A 239      16.738 -26.868 103.390  1.00 13.51           H
ATOM   3453  CD2 TYR A 239      15.054 -25.223 100.923  1.00 13.51           C
ATOM   3454  HD2 TYR A 239      14.330 -25.382 100.136  1.00 13.51           H
ATOM   3455  CE1 TYR A 239      16.935 -24.761 102.956  1.00 13.51           C
ATOM   3456  HE1 TYR A 239      17.648 -24.582 103.745  1.00 13.51           H
ATOM   3457  CE2 TYR A 239      15.578 -23.920 101.134  1.00 13.51           C
ATOM   3458  HE2 TYR A 239      15.251 -23.098 100.517  1.00 13.51           H
ATOM   3459  CZ  TYR A 239      16.502 -23.703 102.154  1.00 13.51           C
ATOM   3460  OH  TYR A 239      16.986 -22.439 102.363  1.00 13.51           O
ATOM   3461  HH  TYR A 239      16.585 -21.793 101.778  1.00 13.51           H
ATOM   3462  N   VAL A 240      14.450 -30.849 101.003  1.00-13.74           N
ATOM   3463  H   VAL A 240      14.475 -30.521 100.042  1.00-13.74           H
ATOM   3464  CA  VAL A 240      13.816 -32.141 101.295  1.00-13.74           C
ATOM   3465  HA  VAL A 240      13.111 -32.016 102.116  1.00-13.74           H
ATOM   3466  C   VAL A 240      14.894 -33.130 101.742  1.00-13.74           C
ATOM   3467  O   VAL A 240      14.729 -33.859 102.725  1.00-13.74           O
ATOM   3468  CB  VAL A 240      13.053 -32.694 100.046  1.00-13.74           C
ATOM   3469  HB  VAL A 240      13.738 -32.709  99.199  1.00-13.74           H
ATOM   3470  CG1 VAL A 240      12.539 -34.120 100.271  1.00-13.74           C
ATOM   3471 1HG1 VAL A 240      11.925 -34.433  99.425  1.00-13.74           H
ATOM   3472 2HG1 VAL A 240      11.949 -34.171 101.187  1.00-13.74           H
ATOM   3473 3HG1 VAL A 240      13.383 -34.803 100.350  1.00-13.74           H
ATOM   3474  CG2 VAL A 240      11.860 -31.791  99.697  1.00-13.74           C
ATOM   3475 1HG2 VAL A 240      11.371 -32.156  98.793  1.00-13.74           H
ATOM   3476 2HG2 VAL A 240      12.195 -30.773  99.515  1.00-13.74           H
ATOM   3477 3HG2 VAL A 240      11.142 -31.781 100.517  1.00-13.74           H
ATOM   3478  N   GLY A 241      16.026 -33.124 101.052  1.00-22.56           N
ATOM   3479  H   GLY A 241      16.142 -32.484 100.269  1.00-22.56           H
ATOM   3480  CA  GLY A 241      17.114 -34.033 101.367  1.00-22.56           C
ATOM   3481 1HA  GLY A 241      16.752 -35.055 101.256  1.00-22.56           H
ATOM   3482 2HA  GLY A 241      17.927 -33.878 100.659  1.00-22.56           H
ATOM   3483  C   GLY A 241      17.653 -33.885 102.774  1.00-22.56           C
ATOM   3484  O   GLY A 241      17.859 -34.895 103.436  1.00-22.56           O
ATOM   3485  N   CYS A 242      17.820 -32.679 103.299  1.00 23.53           N
ATOM   3486  H   CYS A 242      17.611 -31.850 102.749  1.00 23.53           H
ATOM   3487  CA  CYS A 242      18.324 -32.556 104.670  1.00 23.53           C
ATOM   3488  HA  CYS A 242      19.244 -33.137 104.743  1.00 23.53           H
ATOM   3489  C   CYS A 242      17.362 -33.132 105.704  1.00 23.53           C
ATOM   3490  O   CYS A 242      17.805 -33.603 106.744  1.00 23.53           O
ATOM   3491  CB  CYS A 242      18.648 -31.110 105.052  1.00 23.53           C
ATOM   3492 1HB  CYS A 242      17.784 -30.476 104.851  1.00 23.53           H
ATOM   3493 2HB  CYS A 242      18.859 -31.077 106.122  1.00 23.53           H
ATOM   3494  SG  CYS A 242      20.106 -30.466 104.178  1.00 23.53           S
ATOM   3495  N   VAL A 243      16.065 -33.158 105.433  1.00-11.67           N
ATOM   3496  H   VAL A 243      15.715 -32.773 104.563  1.00-11.67           H
ATOM   3497  CA  VAL A 243      15.125 -33.763 106.379  1.00-11.67           C
ATOM   3498  HA  VAL A 243      15.376 -33.433 107.386  1.00-11.67           H
ATOM   3499  C   VAL A 243      15.259 -35.286 106.320  1.00-11.67           C
ATOM   3500  O   VAL A 243      15.273 -35.963 107.354  1.00-11.67           O
ATOM   3501  CB  VAL A 243      13.663 -33.341 106.075  1.00-11.67           C
ATOM   3502  HB  VAL A 243      13.396 -33.685 105.077  1.00-11.67           H
ATOM   3503  CG1 VAL A 243      12.691 -33.955 107.079  1.00-11.67           C
ATOM   3504 1HG1 VAL A 243      11.683 -33.612 106.858  1.00-11.67           H
ATOM   3505 2HG1 VAL A 243      12.955 -33.660 108.096  1.00-11.67           H
ATOM   3506 3HG1 VAL A 243      12.708 -35.040 107.003  1.00-11.67           H
ATOM   3507  CG2 VAL A 243      13.522 -31.814 106.117  1.00-11.67           C
ATOM   3508 1HG2 VAL A 243      12.488 -31.534 105.911  1.00-11.67           H
ATOM   3509 2HG2 VAL A 243      14.150 -31.356 105.358  1.00-11.67           H
ATOM   3510 3HG2 VAL A 243      13.806 -31.432 107.098  1.00-11.67           H
ATOM   3511  N   ILE A 244      15.419 -35.828 105.119  1.00-10.64           N
ATOM   3512  H   ILE A 244      15.420 -35.230 104.299  1.00-10.64           H
ATOM   3513  CA  ILE A 244      15.604 -37.273 104.948  1.00-10.64           C
ATOM   3514  HA  ILE A 244      14.777 -37.798 105.425  1.00-10.64           H
ATOM   3515  C   ILE A 244      16.893 -37.671 105.663  1.00-10.64           C
ATOM   3516  O   ILE A 244      16.899 -38.632 106.436  1.00-10.64           O
ATOM   3517  CB  ILE A 244      15.666 -37.685 103.438  1.00-10.64           C
ATOM   3518  HB  ILE A 244      16.454 -37.108 102.956  1.00-10.64           H
ATOM   3519  CG1 ILE A 244      14.325 -37.361 102.747  1.00-10.64           C
ATOM   3520 1HG1 ILE A 244      13.559 -38.025 103.149  1.00-10.64           H
ATOM   3521 2HG1 ILE A 244      14.037 -36.340 102.990  1.00-10.64           H
ATOM   3522  CG2 ILE A 244      15.997 -39.198 103.276  1.00-10.64           C
ATOM   3523 1HG2 ILE A 244      16.092 -39.452 102.219  1.00-10.64           H
ATOM   3524 2HG2 ILE A 244      15.212 -39.810 103.721  1.00-10.64           H
ATOM   3525 3HG2 ILE A 244      16.950 -39.434 103.751  1.00-10.64           H
ATOM   3526  CD1 ILE A 244      14.328 -37.489 101.215  1.00-10.64           C
ATOM   3527 1HD1 ILE A 244      13.365 -37.162 100.823  1.00-10.64           H
ATOM   3528 2HD1 ILE A 244      14.494 -38.523 100.915  1.00-10.64           H
ATOM   3529 3HD1 ILE A 244      15.113 -36.860 100.794  1.00-10.64           H
ATOM   3530  N   GLY A 245      17.958 -36.911 105.443  1.00-13.86           N
ATOM   3531  H   GLY A 245      17.883 -36.125 104.801  1.00-13.86           H
ATOM   3532  CA  GLY A 245      19.242 -37.181 106.070  1.00-13.86           C
ATOM   3533 1HA  GLY A 245      19.568 -38.186 105.802  1.00-13.86           H
ATOM   3534 2HA  GLY A 245      19.973 -36.472 105.682  1.00-13.86           H
ATOM   3535  C   GLY A 245      19.235 -37.069 107.581  1.00-13.86           C
ATOM   3536  O   GLY A 245      19.718 -37.970 108.263  1.00-13.86           O
ATOM   3537  N   ALA A 246      18.655 -36.002 108.118  1.00-10.35           N
ATOM   3538  H   ALA A 246      18.255 -35.283 107.523  1.00-10.35           H
ATOM   3539  CA  ALA A 246      18.621 -35.808 109.565  1.00-10.35           C
ATOM   3540  HA  ALA A 246      19.643 -35.857 109.943  1.00-10.35           H
ATOM   3541  C   ALA A 246      17.812 -36.913 110.238  1.00-10.35           C
ATOM   3542  O   ALA A 246      18.177 -37.404 111.302  1.00-10.35           O
ATOM   3543  CB  ALA A 246      18.020 -34.433 109.899  1.00-10.35           C
ATOM   3544 1HB  ALA A 246      18.624 -33.647 109.447  1.00-10.35           H
ATOM   3545 2HB  ALA A 246      18.011 -34.292 110.979  1.00-10.35           H
ATOM   3546 3HB  ALA A 246      17.001 -34.365 109.516  1.00-10.35           H
ATOM   3547  N   PHE A 247      16.715 -37.320 109.615  1.00 -7.97           N
ATOM   3548  H   PHE A 247      16.425 -36.885 108.744  1.00 -7.97           H
ATOM   3549  CA  PHE A 247      15.908 -38.381 110.202  1.00 -7.97           C
ATOM   3550  HA  PHE A 247      15.737 -38.150 111.253  1.00 -7.97           H
ATOM   3551  C   PHE A 247      16.651 -39.709 110.126  1.00 -7.97           C
ATOM   3552  O   PHE A 247      16.639 -40.487 111.080  1.00 -7.97           O
ATOM   3553  CB  PHE A 247      14.551 -38.505 109.509  1.00 -7.97           C
ATOM   3554 1HB  PHE A 247      14.073 -37.525 109.495  1.00 -7.97           H
ATOM   3555 2HB  PHE A 247      14.703 -38.828 108.480  1.00 -7.97           H
ATOM   3556  CG  PHE A 247      13.633 -39.474 110.197  1.00 -7.97           C
ATOM   3557  CD1 PHE A 247      12.770 -39.035 111.216  1.00 -7.97           C
ATOM   3558  HD1 PHE A 247      12.714 -37.984 111.464  1.00 -7.97           H
ATOM   3559  CD2 PHE A 247      13.671 -40.842 109.875  1.00 -7.97           C
ATOM   3560  HD2 PHE A 247      14.323 -41.191 109.089  1.00 -7.97           H
ATOM   3561  CE1 PHE A 247      11.976 -39.959 111.938  1.00 -7.97           C
ATOM   3562  HE1 PHE A 247      11.323 -39.612 112.726  1.00 -7.97           H
ATOM   3563  CE2 PHE A 247      12.893 -41.776 110.591  1.00 -7.97           C
ATOM   3564  HE2 PHE A 247      12.953 -42.826 110.348  1.00 -7.97           H
ATOM   3565  CZ  PHE A 247      12.052 -41.332 111.631  1.00 -7.97           C
ATOM   3566  HZ  PHE A 247      11.474 -42.043 112.200  1.00 -7.97           H
ATOM   3567  N   LEU A 248      17.320 -39.960 109.007  1.00 -3.45           N
ATOM   3568  H   LEU A 248      17.338 -39.268 108.263  1.00 -3.45           H
ATOM   3569  CA  LEU A 248      18.046 -41.215 108.821  1.00 -3.45           C
ATOM   3570  HA  LEU A 248      17.356 -42.045 108.971  1.00 -3.45           H
ATOM   3571  C   LEU A 248      19.145 -41.311 109.865  1.00 -3.45           C
ATOM   3572  O   LEU A 248      19.306 -42.352 110.495  1.00 -3.45           O
ATOM   3573  CB  LEU A 248      18.656 -41.296 107.412  1.00 -3.45           C
ATOM   3574 1HB  LEU A 248      17.874 -41.086 106.687  1.00 -3.45           H
ATOM   3575 2HB  LEU A 248      19.396 -40.500 107.329  1.00 -3.45           H
ATOM   3576  CG  LEU A 248      19.339 -42.608 106.988  1.00 -3.45           C
ATOM   3577  HG  LEU A 248      20.090 -42.867 107.730  1.00 -3.45           H
ATOM   3578  CD1 LEU A 248      18.356 -43.772 106.875  1.00 -3.45           C
ATOM   3579 1HD1 LEU A 248      18.893 -44.674 106.582  1.00 -3.45           H
ATOM   3580 2HD1 LEU A 248      17.591 -43.554 106.128  1.00 -3.45           H
ATOM   3581 3HD1 LEU A 248      17.883 -43.956 107.837  1.00 -3.45           H
ATOM   3582  CD2 LEU A 248      20.037 -42.415 105.642  1.00 -3.45           C
ATOM   3583 1HD2 LEU A 248      20.566 -43.328 105.368  1.00 -3.45           H
ATOM   3584 2HD2 LEU A 248      20.769 -41.610 105.716  1.00 -3.45           H
ATOM   3585 3HD2 LEU A 248      19.310 -42.171 104.866  1.00 -3.45           H
ATOM   3586  N   TYR A 249      19.881 -40.229 110.078  1.00 -7.35           N
ATOM   3587  H   TYR A 249      19.717 -39.375 109.550  1.00 -7.35           H
ATOM   3588  CA  TYR A 249      20.961 -40.278 111.053  1.00 -7.35           C
ATOM   3589  HA  TYR A 249      21.575 -41.151 110.840  1.00 -7.35           H
ATOM   3590  C   TYR A 249      20.395 -40.447 112.447  1.00 -7.35           C
ATOM   3591  O   TYR A 249      20.804 -41.349 113.162  1.00 -7.35           O
ATOM   3592  CB  TYR A 249      21.861 -39.045 111.010  1.00 -7.35           C
ATOM   3593 1HB  TYR A 249      22.133 -38.826 109.979  1.00 -7.35           H
ATOM   3594 2HB  TYR A 249      21.330 -38.188 111.421  1.00 -7.35           H
ATOM   3595  CG  TYR A 249      23.118 -39.297 111.808  1.00 -7.35           C
ATOM   3596  CD1 TYR A 249      24.204 -39.992 111.238  1.00 -7.35           C
ATOM   3597  HD1 TYR A 249      24.179 -40.281 110.196  1.00 -7.35           H
ATOM   3598  CD2 TYR A 249      23.209 -38.901 113.157  1.00 -7.35           C
ATOM   3599  HD2 TYR A 249      22.396 -38.357 113.617  1.00 -7.35           H
ATOM   3600  CE1 TYR A 249      25.334 -40.334 112.022  1.00 -7.35           C
ATOM   3601  HE1 TYR A 249      26.148 -40.896 111.591  1.00 -7.35           H
ATOM   3602  CE2 TYR A 249      24.354 -39.217 113.932  1.00 -7.35           C
ATOM   3603  HE2 TYR A 249      24.419 -38.902 114.962  1.00 -7.35           H
ATOM   3604  CZ  TYR A 249      25.391 -39.953 113.364  1.00 -7.35           C
ATOM   3605  OH  TYR A 249      26.463 -40.310 114.135  1.00 -7.35           O
ATOM   3606  HH  TYR A 249      26.370 -40.024 115.053  1.00 -7.35           H
ATOM   3607  N   PHE A 250      19.425 -39.630 112.829  1.00  6.08           N
ATOM   3608  H   PHE A 250      19.066 -38.922 112.196  1.00  6.08           H
ATOM   3609  CA  PHE A 250      18.907 -39.701 114.188  1.00  6.08           C
ATOM   3610  HA  PHE A 250      19.730 -39.527 114.878  1.00  6.08           H
ATOM   3611  C   PHE A 250      18.319 -41.072 114.506  1.00  6.08           C
ATOM   3612  O   PHE A 250      18.747 -41.745 115.441  1.00  6.08           O
ATOM   3613  CB  PHE A 250      17.847 -38.619 114.406  1.00  6.08           C
ATOM   3614 1HB  PHE A 250      18.308 -37.643 114.256  1.00  6.08           H
ATOM   3615 2HB  PHE A 250      17.056 -38.740 113.666  1.00  6.08           H
ATOM   3616  CG  PHE A 250      17.225 -38.662 115.773  1.00  6.08           C
ATOM   3617  CD1 PHE A 250      17.917 -38.148 116.882  1.00  6.08           C
ATOM   3618  HD1 PHE A 250      18.894 -37.700 116.753  1.00  6.08           H
ATOM   3619  CD2 PHE A 250      15.950 -39.233 115.962  1.00  6.08           C
ATOM   3620  HD2 PHE A 250      15.409 -39.628 115.116  1.00  6.08           H
ATOM   3621  CE1 PHE A 250      17.355 -38.225 118.176  1.00  6.08           C
ATOM   3622  HE1 PHE A 250      17.906 -37.847 119.023  1.00  6.08           H
ATOM   3623  CE2 PHE A 250      15.372 -39.308 117.255  1.00  6.08           C
ATOM   3624  HE2 PHE A 250      14.397 -39.750 117.393  1.00  6.08           H
ATOM   3625  CZ  PHE A 250      16.081 -38.806 118.363  1.00  6.08           C
ATOM   3626  HZ  PHE A 250      15.654 -38.872 119.352  1.00  6.08           H
ATOM   3627  N   PHE A 251      17.348 -41.506 113.718  1.00 13.27           N
ATOM   3628  H   PHE A 251      17.106 -40.986 112.878  1.00 13.27           H
ATOM   3629  CA  PHE A 251      16.556 -42.676 114.083  1.00 13.27           C
ATOM   3630  HA  PHE A 251      16.256 -42.576 115.127  1.00 13.27           H
ATOM   3631  C   PHE A 251      17.345 -43.973 113.922  1.00 13.27           C
ATOM   3632  O   PHE A 251      17.164 -44.932 114.677  1.00 13.27           O
ATOM   3633  CB  PHE A 251      15.299 -42.700 113.206  1.00 13.27           C
ATOM   3634 1HB  PHE A 251      14.962 -41.672 113.073  1.00 13.27           H
ATOM   3635 2HB  PHE A 251      15.552 -43.101 112.225  1.00 13.27           H
ATOM   3636  CG  PHE A 251      14.148 -43.479 113.790  1.00 13.27           C
ATOM   3637  CD1 PHE A 251      13.074 -42.792 114.385  1.00 13.27           C
ATOM   3638  HD1 PHE A 251      13.099 -41.714 114.456  1.00 13.27           H
ATOM   3639  CD2 PHE A 251      14.102 -44.882 113.720  1.00 13.27           C
ATOM   3640  HD2 PHE A 251      14.919 -45.423 113.265  1.00 13.27           H
ATOM   3641  CE1 PHE A 251      11.941 -43.488 114.867  1.00 13.27           C
ATOM   3642  HE1 PHE A 251      11.113 -42.942 115.297  1.00 13.27           H
ATOM   3643  CE2 PHE A 251      12.991 -45.597 114.242  1.00 13.27           C
ATOM   3644  HE2 PHE A 251      12.968 -46.675 114.202  1.00 13.27           H
ATOM   3645  CZ  PHE A 251      11.902 -44.896 114.794  1.00 13.27           C
ATOM   3646  HZ  PHE A 251      11.045 -45.437 115.169  1.00 13.27           H
ATOM   3647  N   CYS A 252      18.212 -44.017 112.917  1.00 18.83           N
ATOM   3648  H   CYS A 252      18.377 -43.198 112.345  1.00 18.83           H
ATOM   3649  CA  CYS A 252      18.885 -45.265 112.578  1.00 18.83           C
ATOM   3650  HA  CYS A 252      18.308 -46.081 113.005  1.00 18.83           H
ATOM   3651  C   CYS A 252      20.305 -45.401 113.110  1.00 18.83           C
ATOM   3652  O   CYS A 252      20.759 -46.525 113.316  1.00 18.83           O
ATOM   3653  CB  CYS A 252      18.873 -45.461 111.063  1.00 18.83           C
ATOM   3654 1HB  CYS A 252      19.598 -44.783 110.610  1.00 18.83           H
ATOM   3655 2HB  CYS A 252      19.177 -46.484 110.840  1.00 18.83           H
ATOM   3656  SG  CYS A 252      17.240 -45.141 110.341  1.00 18.83           S
ATOM   3657  HG  CYS A 252      17.291 -43.810 110.490  1.00 18.83           H
ATOM   3658  N   ILE A 253      20.992 -44.294 113.354  1.00  2.27           N
ATOM   3659  H   ILE A 253      20.569 -43.384 113.200  1.00  2.27           H
ATOM   3660  CA  ILE A 253      22.393 -44.334 113.789  1.00  2.27           C
ATOM   3661  HA  ILE A 253      22.713 -45.371 113.876  1.00  2.27           H
ATOM   3662  C   ILE A 253      22.573 -43.700 115.172  1.00  2.27           C
ATOM   3663  O   ILE A 253      23.010 -44.374 116.102  1.00  2.27           O
ATOM   3664  CB  ILE A 253      23.316 -43.638 112.730  1.00  2.27           C
ATOM   3665  HB  ILE A 253      23.008 -42.598 112.637  1.00  2.27           H
ATOM   3666  CG1 ILE A 253      23.191 -44.285 111.333  1.00  2.27           C
ATOM   3667 1HG1 ILE A 253      22.158 -44.204 110.996  1.00  2.27           H
ATOM   3668 2HG1 ILE A 253      23.799 -43.694 110.649  1.00  2.27           H
ATOM   3669  CG2 ILE A 253      24.776 -43.647 113.174  1.00  2.27           C
ATOM   3670 1HG2 ILE A 253      25.424 -43.288 112.373  1.00  2.27           H
ATOM   3671 2HG2 ILE A 253      25.098 -44.651 113.458  1.00  2.27           H
ATOM   3672 3HG2 ILE A 253      24.900 -42.984 114.029  1.00  2.27           H
ATOM   3673  CD1 ILE A 253      23.638 -45.764 111.193  1.00  2.27           C
ATOM   3674 1HD1 ILE A 253      23.548 -46.067 110.151  1.00  2.27           H
ATOM   3675 2HD1 ILE A 253      23.014 -46.410 111.809  1.00  2.27           H
ATOM   3676 3HD1 ILE A 253      24.682 -45.876 111.490  1.00  2.27           H
ATOM   3677  N   GLU A 254      22.180 -42.446 115.348  1.00 11.12           N
ATOM   3678  H   GLU A 254      21.711 -41.957 114.589  1.00 11.12           H
ATOM   3679  CA  GLU A 254      22.500 -41.692 116.564  1.00 11.12           C
ATOM   3680  HA  GLU A 254      23.585 -41.676 116.681  1.00 11.12           H
ATOM   3681  C   GLU A 254      21.882 -42.303 117.817  1.00 11.12           C
ATOM   3682  O   GLU A 254      22.527 -42.426 118.850  1.00 11.12           O
ATOM   3683  CB  GLU A 254      21.979 -40.258 116.440  1.00 11.12           C
ATOM   3684 1HB  GLU A 254      22.185 -39.885 115.442  1.00 11.12           H
ATOM   3685 2HB  GLU A 254      20.900 -40.273 116.577  1.00 11.12           H
ATOM   3686  CG  GLU A 254      22.581 -39.311 117.453  1.00 11.12           C
ATOM   3687 1HG  GLU A 254      22.591 -39.811 118.418  1.00 11.12           H
ATOM   3688 2HG  GLU A 254      23.608 -39.083 117.172  1.00 11.12           H
ATOM   3689  CD  GLU A 254      21.794 -38.026 117.611  1.00 11.12           C
ATOM   3690  OE1 GLU A 254      21.708 -37.207 116.673  1.00 11.12           O
ATOM   3691  OE2 GLU A 254      21.261 -37.821 118.730  1.00 11.12           O
ATOM   3692  N   VAL A 255      20.632 -42.734 117.712  1.00  6.75           N
ATOM   3693  H   VAL A 255      20.135 -42.595 116.837  1.00  6.75           H
ATOM   3694  CA  VAL A 255      19.923 -43.363 118.832  1.00  6.75           C
ATOM   3695  HA  VAL A 255      20.018 -42.721 119.707  1.00  6.75           H
ATOM   3696  C   VAL A 255      20.565 -44.709 119.204  1.00  6.75           C
ATOM   3697  O   VAL A 255      20.405 -45.213 120.321  1.00  6.75           O
ATOM   3698  CB  VAL A 255      18.399 -43.463 118.471  1.00  6.75           C
ATOM   3699  HB  VAL A 255      18.311 -43.861 117.461  1.00  6.75           H
ATOM   3700  CG1 VAL A 255      17.587 -44.365 119.409  1.00  6.75           C
ATOM   3701 1HG1 VAL A 255      16.529 -44.319 119.144  1.00  6.75           H
ATOM   3702 2HG1 VAL A 255      17.711 -44.039 120.443  1.00  6.75           H
ATOM   3703 3HG1 VAL A 255      17.918 -45.398 119.313  1.00  6.75           H
ATOM   3704  CG2 VAL A 255      17.773 -42.057 118.513  1.00  6.75           C
ATOM   3705 1HG2 VAL A 255      16.743 -42.099 118.160  1.00  6.75           H
ATOM   3706 2HG2 VAL A 255      18.325 -41.370 117.872  1.00  6.75           H
ATOM   3707 3HG2 VAL A 255      17.789 -41.667 119.531  1.00  6.75           H
ATOM   3708  N   HIS A 256      21.357 -45.284 118.309  1.00 18.97           N
ATOM   3709  H   HIS A 256      21.560 -44.808 117.435  1.00 18.97           H
ATOM   3710  CA  HIS A 256      21.997 -46.573 118.578  1.00 18.97           C
ATOM   3711  HA  HIS A 256      21.492 -47.030 119.425  1.00 18.97           H
ATOM   3712  C   HIS A 256      23.466 -46.467 118.971  1.00 18.97           C
ATOM   3713  O   HIS A 256      24.007 -47.428 119.502  1.00 18.97           O
ATOM   3714  CB  HIS A 256      21.802 -47.513 117.391  1.00 18.97           C
ATOM   3715 1HB  HIS A 256      22.320 -47.098 116.525  1.00 18.97           H
ATOM   3716 2HB  HIS A 256      22.252 -48.478 117.629  1.00 18.97           H
ATOM   3717  CG  HIS A 256      20.360 -47.716 117.043  1.00 18.97           C
ATOM   3718  ND1 HIS A 256      19.841 -47.470 115.781  1.00 18.97           N
ATOM   3719  HD1 HIS A 256      20.383 -47.189 114.960  1.00 18.97           H
ATOM   3720  CD2 HIS A 256      19.288 -48.094 117.791  1.00 18.97           C
ATOM   3721  HD2 HIS A 256      19.313 -48.357 118.841  1.00 18.97           H
ATOM   3722  CE1 HIS A 256      18.530 -47.644 115.805  1.00 18.97           C
ATOM   3723  HE1 HIS A 256      17.862 -47.461 114.970  1.00 18.97           H
ATOM   3724  NE2 HIS A 256      18.174 -48.056 116.999  1.00 18.97           N
ATOM   3725  HE2 HIS A 256      17.222 -48.312 117.277  1.00 18.97           H
ATOM   3726  N   HIS A 257      24.090 -45.311 118.799  1.00 37.13           N
ATOM   3727  H   HIS A 257      23.624 -44.540 118.334  1.00 37.13           H
ATOM   3728  CA  HIS A 257      25.460 -45.118 119.286  1.00 37.13           C
ATOM   3729  HA  HIS A 257      26.082 -45.893 118.837  1.00 37.13           H
ATOM   3730  C   HIS A 257      25.632 -45.303 120.794  1.00 37.13           C
ATOM   3731  O   HIS A 257      26.433 -46.143 121.198  1.00 37.13           O
ATOM   3732  CB  HIS A 257      26.022 -43.758 118.857  1.00 37.13           C
ATOM   3733 1HB  HIS A 257      25.275 -42.982 119.020  1.00 37.13           H
ATOM   3734 2HB  HIS A 257      26.890 -43.537 119.476  1.00 37.13           H
ATOM   3735  CG  HIS A 257      26.468 -43.730 117.433  1.00 37.13           C
ATOM   3736  ND1 HIS A 257      26.684 -42.594 116.693  1.00 37.13           N
ATOM   3737  HD1 HIS A 257      26.527 -41.627 116.988  1.00 37.13           H
ATOM   3738  CD2 HIS A 257      26.783 -44.752 116.605  1.00 37.13           C
ATOM   3739  HD2 HIS A 257      26.732 -45.795 116.875  1.00 37.13           H
ATOM   3740  CE1 HIS A 257      27.143 -42.971 115.497  1.00 37.13           C
ATOM   3741  HE1 HIS A 257      27.422 -42.290 114.704  1.00 37.13           H
ATOM   3742  NE2 HIS A 257      27.210 -44.282 115.393  1.00 37.13           N
ATOM   3743  N   PRO A 258      24.857 -44.601 121.648  1.00 19.77           N
ATOM   3744  CA  PRO A 258      25.114 -44.883 123.066  1.00 19.77           C
ATOM   3745  HA  PRO A 258      26.184 -44.957 123.268  1.00 19.77           H
ATOM   3746  C   PRO A 258      24.397 -46.136 123.558  1.00 19.77           C
ATOM   3747  O   PRO A 258      24.366 -46.414 124.755  1.00 19.77           O
ATOM   3748  CB  PRO A 258      24.540 -43.642 123.749  1.00 19.77           C
ATOM   3749 1HB  PRO A 258      24.255 -43.850 124.779  1.00 19.77           H
ATOM   3750 2HB  PRO A 258      25.261 -42.825 123.712  1.00 19.77           H
ATOM   3751  CG  PRO A 258      23.359 -43.327 122.935  1.00 19.77           C
ATOM   3752 1HG  PRO A 258      22.537 -43.995 123.196  1.00 19.77           H
ATOM   3753 2HG  PRO A 258      23.063 -42.289 123.072  1.00 19.77           H
ATOM   3754  CD  PRO A 258      23.799 -43.576 121.517  1.00 19.77           C
ATOM   3755 1HD  PRO A 258      22.964 -43.948 120.924  1.00 19.77           H
ATOM   3756 2HD  PRO A 258      24.208 -42.666 121.078  1.00 19.77           H
ATOM   3757  N   ALA A 259      23.724 -46.846 122.660  1.00 12.85           N
ATOM   3758  H   ALA A 259      23.772 -46.588 121.688  1.00 12.85           H
ATOM   3759  CA  ALA A 259      22.941 -48.010 123.041  1.00 12.85           C
ATOM   3760  HA  ALA A 259      22.433 -47.799 123.981  1.00 12.85           H
ATOM   3761  C   ALA A 259      23.878 -49.200 123.248  1.00 12.85           C
ATOM   3762  O   ALA A 259      23.674 -50.008 124.160  1.00 12.85           O
ATOM   3763  CB  ALA A 259      21.893 -48.303 121.974  1.00 12.85           C
ATOM   3764 1HB  ALA A 259      21.361 -47.386 121.722  1.00 12.85           H
ATOM   3765 2HB  ALA A 259      21.181 -49.026 122.363  1.00 12.85           H
ATOM   3766 3HB  ALA A 259      22.376 -48.708 121.084  1.00 12.85           H
ATOM   3767  N   GLU A 260      24.912 -49.269 122.425  1.00 35.45           N
ATOM   3768  H   GLU A 260      25.031 -48.577 121.698  1.00 35.45           H
ATOM   3769  CA  GLU A 260      25.986 -50.238 122.623  1.00 35.45           C
ATOM   3770  HA  GLU A 260      25.593 -51.158 123.056  1.00 35.45           H
ATOM   3771  C   GLU A 260      26.936 -49.561 123.603  1.00 35.45           C
ATOM   3772  O   GLU A 260      26.967 -48.332 123.674  1.00 35.45           O
ATOM   3773  CB  GLU A 260      26.727 -50.552 121.316  1.00 35.45           C
ATOM   3774 1HB  GLU A 260      27.263 -49.654 121.008  1.00 35.45           H
ATOM   3775 2HB  GLU A 260      27.462 -51.331 121.516  1.00 35.45           H
ATOM   3776  CG  GLU A 260      25.847 -50.987 120.138  1.00 35.45           C
ATOM   3777 1HG  GLU A 260      25.182 -50.161 119.883  1.00 35.45           H
ATOM   3778 2HG  GLU A 260      26.487 -51.175 119.280  1.00 35.45           H
ATOM   3779  CD  GLU A 260      24.990 -52.222 120.381  1.00 35.45           C
ATOM   3780  OE1 GLU A 260      25.187 -52.976 121.358  1.00 35.45           O
ATOM   3781  OE2 GLU A 260      24.000 -52.391 119.637  1.00 35.45           O
ATOM   3782  N   LEU A 261      27.699 -50.324 124.369  1.00 -5.77           N
ATOM   3783  H   LEU A 261      27.668 -51.341 124.291  1.00 -5.77           H
ATOM   3784  CA  LEU A 261      28.593 -49.713 125.348  1.00 -5.77           C
ATOM   3785  HA  LEU A 261      28.085 -48.862 125.800  1.00 -5.77           H
ATOM   3786  C   LEU A 261      29.881 -49.213 124.696  1.00 -5.77           C
ATOM   3787  O   LEU A 261      30.544 -48.312 125.211  1.00 -5.77           O
ATOM   3788  CB  LEU A 261      28.924 -50.734 126.440  1.00 -5.77           C
ATOM   3789 1HB  LEU A 261      27.983 -51.156 126.793  1.00 -5.77           H
ATOM   3790 2HB  LEU A 261      29.494 -51.539 125.978  1.00 -5.77           H
ATOM   3791  CG  LEU A 261      29.708 -50.250 127.671  1.00 -5.77           C
ATOM   3792  HG  LEU A 261      30.662 -49.839 127.346  1.00 -5.77           H
ATOM   3793  CD1 LEU A 261      28.957 -49.175 128.461  1.00 -5.77           C
ATOM   3794 1HD1 LEU A 261      29.502 -48.933 129.372  1.00 -5.77           H
ATOM   3795 2HD1 LEU A 261      27.961 -49.531 128.727  1.00 -5.77           H
ATOM   3796 3HD1 LEU A 261      28.869 -48.269 127.861  1.00 -5.77           H
ATOM   3797  CD2 LEU A 261      29.992 -51.441 128.560  1.00 -5.77           C
ATOM   3798 1HD2 LEU A 261      30.628 -51.139 129.390  1.00 -5.77           H
ATOM   3799 2HD2 LEU A 261      30.515 -52.208 127.989  1.00 -5.77           H
ATOM   3800 3HD2 LEU A 261      29.060 -51.852 128.949  1.00 -5.77           H
ATOM   3801  N   LYS A 262      30.255 -49.810 123.573  1.00 15.27           N
ATOM   3802  H   LYS A 262      29.654 -50.511 123.159  1.00 15.27           H
ATOM   3803  CA  LYS A 262      31.516 -49.488 122.904  1.00 15.27           C
ATOM   3804  HA  LYS A 262      31.799 -48.462 123.137  1.00 15.27           H
ATOM   3805  C   LYS A 262      31.337 -49.606 121.395  1.00 15.27           C
ATOM   3806  O   LYS A 262      30.574 -50.445 120.921  1.00 15.27           O
ATOM   3807  CB  LYS A 262      32.615 -50.434 123.420  1.00 15.27           C
ATOM   3808 1HB  LYS A 262      32.629 -50.381 124.509  1.00 15.27           H
ATOM   3809 2HB  LYS A 262      32.345 -51.445 123.139  1.00 15.27           H
ATOM   3810  CG  LYS A 262      34.030 -50.144 122.909  1.00 15.27           C
ATOM   3811 1HG  LYS A 262      34.024 -50.172 121.821  1.00 15.27           H
ATOM   3812 2HG  LYS A 262      34.322 -49.145 123.232  1.00 15.27           H
ATOM   3813  CD  LYS A 262      35.075 -51.146 123.387  1.00 15.27           C
ATOM   3814 1HD  LYS A 262      35.100 -51.172 124.478  1.00 15.27           H
ATOM   3815 2HD  LYS A 262      34.822 -52.134 123.004  1.00 15.27           H
ATOM   3816  CE  LYS A 262      36.434 -50.720 122.840  1.00 15.27           C
ATOM   3817 1HE  LYS A 262      36.328 -50.534 121.768  1.00 15.27           H
ATOM   3818 2HE  LYS A 262      36.718 -49.777 123.312  1.00 15.27           H
ATOM   3819  NZ  LYS A 262      37.537 -51.718 123.029  1.00 15.27           N
ATOM   3820 1HZ  LYS A 262      38.425 -51.297 122.780  1.00 15.27           H
ATOM   3821 2HZ  LYS A 262      37.381 -52.518 122.427  1.00 15.27           H
ATOM   3822 3HZ  LYS A 262      37.578 -52.020 123.996  1.00 15.27           H
ATOM   3823  N   ASP A 263      32.100 -48.801 120.670  1.00 43.95           N
ATOM   3824  H   ASP A 263      32.721 -48.175 121.167  1.00 43.95           H
ATOM   3825  CA  ASP A 263      32.212 -48.753 119.206  1.00 43.95           C
ATOM   3826  HA  ASP A 263      31.208 -48.741 118.780  1.00 43.95           H
ATOM   3827  C   ASP A 263      32.966 -49.942 118.590  1.00 43.95           C
ATOM   3828  O   ASP A 263      33.936 -49.815 117.844  1.00 43.95           O
ATOM   3829  CB  ASP A 263      32.910 -47.438 118.828  1.00 43.95           C
ATOM   3830 1HB  ASP A 263      32.890 -47.330 117.745  1.00 43.95           H
ATOM   3831 2HB  ASP A 263      32.343 -46.616 119.265  1.00 43.95           H
ATOM   3832  CG  ASP A 263      34.371 -47.335 119.314  1.00 43.95           C
ATOM   3833  OD1 ASP A 263      34.708 -47.745 120.454  1.00 43.95           O
ATOM   3834  OD2 ASP A 263      35.184 -46.710 118.604  1.00 43.95           O
ATOM   3835  N   GLY A 264      32.530 -51.131 118.967  1.00 48.12           N
ATOM   3836  H   GLY A 264      31.696 -51.168 119.547  1.00 48.12           H
ATOM   3837  CA  GLY A 264      33.250 -52.358 118.671  1.00 48.12           C
ATOM   3838 1HA  GLY A 264      32.714 -52.945 117.926  1.00 48.12           H
ATOM   3839 2HA  GLY A 264      34.268 -52.151 118.342  1.00 48.12           H
ATOM   3840  C   GLY A 264      33.271 -53.081 119.996  1.00 48.12           C
ATOM   3841  O   GLY A 264      34.304 -53.230 120.645  1.00 48.12           O
ATOM   3842  N   GLU A 265      32.078 -53.416 120.460  1.00 36.02           N
ATOM   3843  H   GLU A 265      31.259 -53.264 119.893  1.00 36.02           H
ATOM   3844  CA  GLU A 265      31.892 -53.971 121.793  1.00 36.02           C
ATOM   3845  HA  GLU A 265      32.360 -53.301 122.507  1.00 36.02           H
ATOM   3846  C   GLU A 265      32.527 -55.341 121.993  1.00 36.02           C
ATOM   3847  O   GLU A 265      32.080 -56.352 121.443  1.00 36.02           O
ATOM   3848  CB  GLU A 265      30.394 -54.013 122.080  1.00 36.02           C
ATOM   3849 1HB  GLU A 265      29.982 -53.036 121.833  1.00 36.02           H
ATOM   3850 2HB  GLU A 265      29.926 -54.750 121.428  1.00 36.02           H
ATOM   3851  CG  GLU A 265      30.038 -54.317 123.514  1.00 36.02           C
ATOM   3852 1HG  GLU A 265      30.379 -55.318 123.778  1.00 36.02           H
ATOM   3853 2HG  GLU A 265      30.537 -53.591 124.158  1.00 36.02           H
ATOM   3854  CD  GLU A 265      28.546 -54.214 123.717  1.00 36.02           C
ATOM   3855  OE1 GLU A 265      28.086 -53.165 124.218  1.00 36.02           O
ATOM   3856  OE2 GLU A 265      27.804 -55.158 123.357  1.00 36.02           O
ATOM   3857  N   GLU A 266      33.571 -55.360 122.807  1.00 26.13           N
ATOM   3858  H   GLU A 266      33.898 -54.494 123.211  1.00 26.13           H
ATOM   3859  CA  GLU A 266      34.299 -56.562 123.190  1.00 26.13           C
ATOM   3860  HA  GLU A 266      33.763 -57.464 122.899  1.00 26.13           H
ATOM   3861  C   GLU A 266      34.364 -56.430 124.703  1.00 26.13           C
ATOM   3862  O   GLU A 266      34.482 -55.309 125.212  1.00 26.13           O
ATOM   3863  CB  GLU A 266      35.702 -56.547 122.580  1.00 26.13           C
ATOM   3864 1HB  GLU A 266      36.177 -55.605 122.854  1.00 26.13           H
ATOM   3865 2HB  GLU A 266      36.280 -57.367 123.005  1.00 26.13           H
ATOM   3866  CG  GLU A 266      35.714 -56.666 121.064  1.00 26.13           C
ATOM   3867 1HG  GLU A 266      35.362 -57.661 120.785  1.00 26.13           H
ATOM   3868 2HG  GLU A 266      35.034 -55.928 120.639  1.00 26.13           H
ATOM   3869  CD  GLU A 266      37.096 -56.426 120.483  1.00 26.13           C
ATOM   3870  OE1 GLU A 266      38.059 -57.097 120.907  1.00 26.13           O
ATOM   3871  OE2 GLU A 266      37.232 -55.536 119.605  1.00 26.13           O
ATOM   3872  N   GLN A 267      34.256 -57.525 125.435  1.00  7.30           N
ATOM   3873  H   GLN A 267      34.173 -58.426 124.984  1.00  7.30           H
ATOM   3874  CA  GLN A 267      34.267 -57.464 126.896  1.00  7.30           C
ATOM   3875  HA  GLN A 267      33.752 -56.561 127.228  1.00  7.30           H
ATOM   3876  C   GLN A 267      35.708 -57.435 127.404  1.00  7.30           C
ATOM   3877  O   GLN A 267      36.623 -57.771 126.668  1.00  7.30           O
ATOM   3878  CB  GLN A 267      33.546 -58.686 127.472  1.00  7.30           C
ATOM   3879 1HB  GLN A 267      34.103 -59.579 127.192  1.00  7.30           H
ATOM   3880 2HB  GLN A 267      33.549 -58.613 128.559  1.00  7.30           H
ATOM   3881  CG  GLN A 267      32.104 -58.858 126.998  1.00  7.30           C
ATOM   3882 1HG  GLN A 267      32.106 -59.034 125.926  1.00  7.30           H
ATOM   3883 2HG  GLN A 267      31.679 -59.734 127.486  1.00  7.30           H
ATOM   3884  CD  GLN A 267      31.206 -57.671 127.277  1.00  7.30           C
ATOM   3885  OE1 GLN A 267      31.141 -57.153 128.387  1.00  7.30           O
ATOM   3886  NE2 GLN A 267      30.492 -57.233 126.275  1.00  7.30           N
ATOM   3887 1HE2 GLN A 267      29.827 -56.490 126.433  1.00  7.30           H
ATOM   3888 2HE2 GLN A 267      30.599 -57.641 125.355  1.00  7.30           H
ATOM   3889  N   ASP A 268      35.924 -57.100 128.668  1.00-10.00           N
ATOM   3890  H   ASP A 268      35.138 -56.817 129.257  1.00-10.00           H
ATOM   3891  CA  ASP A 268      37.274 -57.130 129.248  1.00-10.00           C
ATOM   3892  HA  ASP A 268      37.986 -56.711 128.536  1.00-10.00           H
ATOM   3893  C   ASP A 268      37.691 -58.564 129.556  1.00-10.00           C
ATOM   3894  O   ASP A 268      38.843 -58.849 129.874  1.00-10.00           O
ATOM   3895  CB  ASP A 268      37.330 -56.328 130.550  1.00-10.00           C
ATOM   3896 1HB  ASP A 268      36.519 -56.657 131.200  1.00-10.00           H
ATOM   3897 2HB  ASP A 268      38.278 -56.529 131.047  1.00-10.00           H
ATOM   3898  CG  ASP A 268      37.220 -54.839 130.323  1.00-10.00           C
ATOM   3899  OD1 ASP A 268      37.887 -54.294 129.414  1.00-10.00           O
ATOM   3900  OD2 ASP A 268      36.442 -54.186 131.057  1.00-10.00           O
ATOM   3901  N   VAL A 269      36.723 -59.464 129.477  1.00-12.60           N
ATOM   3902  H   VAL A 269      35.787 -59.142 129.289  1.00-12.60           H
ATOM   3903  CA  VAL A 269      36.934 -60.901 129.657  1.00-12.60           C
ATOM   3904  HA  VAL A 269      37.665 -61.064 130.449  1.00-12.60           H
ATOM   3905  C   VAL A 269      37.482 -61.485 128.345  1.00-12.60           C
ATOM   3906  O   VAL A 269      38.166 -62.510 128.333  1.00-12.60           O
ATOM   3907  CB  VAL A 269      35.589 -61.577 130.080  1.00-12.60           C
ATOM   3908  HB  VAL A 269      34.869 -61.463 129.270  1.00-12.60           H
ATOM   3909  CG1 VAL A 269      35.756 -63.072 130.391  1.00-12.60           C
ATOM   3910 1HG1 VAL A 269      34.814 -63.482 130.758  1.00-12.60           H
ATOM   3911 2HG1 VAL A 269      36.527 -63.216 131.149  1.00-12.60           H
ATOM   3912 3HG1 VAL A 269      36.034 -63.612 129.488  1.00-12.60           H
ATOM   3913  CG2 VAL A 269      35.029 -60.870 131.330  1.00-12.60           C
ATOM   3914 1HG2 VAL A 269      34.139 -61.391 131.683  1.00-12.60           H
ATOM   3915 2HG2 VAL A 269      34.741 -59.845 131.098  1.00-12.60           H
ATOM   3916 3HG2 VAL A 269      35.771 -60.865 132.130  1.00-12.60           H
ATOM   3917  N   THR A 270      37.211 -60.820 127.229  1.00  0.89           N
ATOM   3918  H   THR A 270      36.716 -59.940 127.273  1.00  0.89           H
ATOM   3919  CA  THR A 270      37.664 -61.270 125.910  1.00  0.89           C
ATOM   3920  HA  THR A 270      37.480 -62.337 125.809  1.00  0.89           H
ATOM   3921  C   THR A 270      39.158 -61.025 125.739  1.00  0.89           C
ATOM   3922  O   THR A 270      39.625 -59.924 126.086  1.00  0.89           O
ATOM   3923  OXT THR A 270      39.876 -61.948 125.290  1.00  0.89           O
ATOM   3924  CB  THR A 270      36.882 -60.527 124.818  1.00  0.89           C
ATOM   3925  HB  THR A 270      37.127 -59.466 124.849  1.00  0.89           H
ATOM   3926  OG1 THR A 270      35.487 -60.703 125.084  1.00  0.89           O
ATOM   3927  HG1 THR A 270      35.345 -61.655 125.223  1.00  0.89           H
ATOM   3928  CG2 THR A 270      37.163 -61.066 123.432  1.00  0.89           C
ATOM   3929 1HG2 THR A 270      36.551 -60.530 122.708  1.00  0.89           H
ATOM   3930 2HG2 THR A 270      36.931 -62.130 123.385  1.00  0.89           H
ATOM   3931 3HG2 THR A 270      38.210 -60.909 123.175  1.00  0.89           H
TER    3932      THR A 270 
CONECT 1059 1056 3494                                        
CONECT 1140 1137 1214                                        
CONECT 1214 1140 1211                                        
CONECT 3494 1059 3491                                        
END
