# Supplementary material for: Analysis of aquaporins from the euryhaline barnacle Balanus improvisus reveals differential expression in response to changes in salinity
Source: PLoS One. 2017 Jul 17;12(7):e0181192. doi: 10.1371/journal.pone.0181192 (PMC5513457; doi:10.1371/journal.pone.0181192)
Supplement: S6 Model — (PDB) [file pone.0181192.s024.pdb]

REMARK YASARA *************************************************************
REMARK YASARA *                                                           *
REMARK YASARA *                     Y  A  S  A  R  A                      *
REMARK YASARA *                                                           *
REMARK YASARA *   Yet Another Scientific Artificial Reality Application   *
REMARK YASARA *                                                           *
REMARK YASARA *            MOLECULE STRUCTURE FILE, PDB FORMAT            *
REMARK YASARA *                                                           *
REMARK YASARA * Just use YASARA every day to make your questions go away! *
REMARK YASARA *                                                           *
REMARK YASARA *                      www.YASARA.org                       *
REMARK YASARA *                                                           *
REMARK YASARA *************************************************************
REMARK YASARA
REMARK YASARA Original filename: F:\AQP\Mono-pdb\aqp92-hm-mono.pdb
REMARK YASARA Written on:        Mon Feb 29 10:54:43 2016
REMARK YASARA Number of models: 1
REMARK YASARA Number of atoms:   4369
REMARK YASARA Please address questions or suggestions to: Eliza@yasara.org
REMARK YASARA
REMARK   2 RESOLUTION. 2.10 ANGSTROMS.
REMARK 290 CRYSTALLOGRAPHIC SYMMETRY TRANSFORMATIONS
REMARK 290 THE FOLLOWING TRANSFORMATIONS OPERATE ON THE ATOM/HETATM
REMARK 290 RECORDS IN THIS ENTRY TO PRODUCE CRYSTALLOGRAPHICALLY
REMARK 290 RELATED MOLECULES.
REMARK 290   SMTRY1   1  1.000000  0.000000  0.000000        0.00000
REMARK 290   SMTRY2   1  0.000000  1.000000  0.000000        0.00000
REMARK 290   SMTRY3   1  0.000000  0.000000  1.000000        0.00000
REMARK 290   SMTRY1   2 -1.000000  0.000000  0.000000        0.00000
REMARK 290   SMTRY2   2  0.000000 -1.000000  0.000000        0.00000
REMARK 290   SMTRY3   2  0.000000  0.000000  1.000000        0.00000
REMARK 290   SMTRY1   3  0.000000 -1.000000  0.000000        0.00000
REMARK 290   SMTRY2   3  1.000000  0.000000  0.000000        0.00000
REMARK 290   SMTRY3   3  0.000000  0.000000  1.000000        0.00000
REMARK 290   SMTRY1   4  0.000000  1.000000  0.000000        0.00000
REMARK 290   SMTRY2   4 -1.000000  0.000000  0.000000        0.00000
REMARK 290   SMTRY3   4  0.000000  0.000000  1.000000        0.00000
REMARK 290   SMTRY1   5 -1.000000  0.000000  0.000000        0.00000
REMARK 290   SMTRY2   5  0.000000  1.000000  0.000000        0.00000
REMARK 290   SMTRY3   5  0.000000  0.000000 -1.000000        0.00000
REMARK 290   SMTRY1   6  1.000000  0.000000  0.000000        0.00000
REMARK 290   SMTRY2   6  0.000000 -1.000000  0.000000        0.00000
REMARK 290   SMTRY3   6  0.000000  0.000000 -1.000000        0.00000
REMARK 290   SMTRY1   7  0.000000  1.000000  0.000000        0.00000
REMARK 290   SMTRY2   7  1.000000  0.000000  0.000000        0.00000
REMARK 290   SMTRY3   7  0.000000  0.000000 -1.000000        0.00000
REMARK 290   SMTRY1   8  0.000000 -1.000000  0.000000        0.00000
REMARK 290   SMTRY2   8 -1.000000  0.000000  0.000000        0.00000
REMARK 290   SMTRY3   8  0.000000  0.000000 -1.000000        0.00000
REMARK 290   SMTRY1   9  1.000000  0.000000  0.000000       48.46250
REMARK 290   SMTRY2   9  0.000000  1.000000  0.000000       48.46250
REMARK 290   SMTRY3   9  0.000000  0.000000  1.000000       92.71650
REMARK 290   SMTRY1  10 -1.000000  0.000000  0.000000       48.46250
REMARK 290   SMTRY2  10  0.000000 -1.000000  0.000000       48.46250
REMARK 290   SMTRY3  10  0.000000  0.000000  1.000000       92.71650
REMARK 290   SMTRY1  11  0.000000 -1.000000  0.000000       48.46250
REMARK 290   SMTRY2  11  1.000000  0.000000  0.000000       48.46250
REMARK 290   SMTRY3  11  0.000000  0.000000  1.000000       92.71650
REMARK 290   SMTRY1  12  0.000000  1.000000  0.000000       48.46250
REMARK 290   SMTRY2  12 -1.000000  0.000000  0.000000       48.46250
REMARK 290   SMTRY3  12  0.000000  0.000000  1.000000       92.71650
REMARK 290   SMTRY1  13 -1.000000  0.000000  0.000000       48.46250
REMARK 290   SMTRY2  13  0.000000  1.000000  0.000000       48.46250
REMARK 290   SMTRY3  13  0.000000  0.000000 -1.000000       92.71650
REMARK 290   SMTRY1  14  1.000000  0.000000  0.000000       48.46250
REMARK 290   SMTRY2  14  0.000000 -1.000000  0.000000       48.46250
REMARK 290   SMTRY3  14  0.000000  0.000000 -1.000000       92.71650
REMARK 290   SMTRY1  15  0.000000  1.000000  0.000000       48.46250
REMARK 290   SMTRY2  15  1.000000  0.000000  0.000000       48.46250
REMARK 290   SMTRY3  15  0.000000  0.000000 -1.000000       92.71650
REMARK 290   SMTRY1  16  0.000000 -1.000000  0.000000       48.46250
REMARK 290   SMTRY2  16 -1.000000  0.000000  0.000000       48.46250
REMARK 290   SMTRY3  16  0.000000  0.000000 -1.000000       92.71650
COMPND    MOL_ID: 1;
COMPND   2 MOLECULE: GLYCEROL UPTAKE FACILITATOR PROTEIN;
COMPND   3 CHAIN: A;
SEQRES   1 A  288  ARG LEU ARG ARG ALA CYS ARG LEU ARG HIS PRO LEU LEU 
SEQRES   2 A  288  ARG GLU THR LEU ALA GLU LEU LEU GLY THR THR THR LEU 
SEQRES   3 A  288  VAL PHE ILE GLY ASN SER VAL ILE ALA ASN ASN VAL LYS 
SEQRES   4 A  288  ASN PRO LEU VAL ALA SER VAL ASN VAL PRO LEU GLY TYR 
SEQRES   5 A  288  VAL SER ALA VAL ILE ILE SER VAL PHE ALA THR GLY GLY 
SEQRES   6 A  288  VAL SER GLY GLY HIS VAL ASN PRO ALA VAL THR LEU ALA 
SEQRES   7 A  288  LEU CYS LEU ALA GLY ARG CYS ASP LEU ASN ARG LEU LEU 
SEQRES   8 A  288  PRO PHE TRP GLY ALA GLN TYR LEU GLY GLY PHE LEU GLY 
SEQRES   9 A  288  ALA LEU LEU THR HIS ILE LEU PHE PHE ASP LEU ILE GLN 
SEQRES  10 A  288  THR ASP PRO ASP ARG ILE ASN PRO ALA MET TYR GLY ILE 
SEQRES  11 A  288  PHE ALA THR TYR PRO ASN ASP ASN ILE SER ILE GLY GLY 
SEQRES  12 A  288  ALA PHE SER ASP GLN VAL LEU GLY THR ALA ILE LEU VAL 
SEQRES  13 A  288  PHE GLY CYS MET ALA ILE SER ASP LYS ARG ASN MET ASN 
SEQRES  14 A  288  VAL PRO LYS PRO MET LEU PRO VAL ALA VAL GLY ILE VAL 
SEQRES  15 A  288  LEU TYR GLY ALA ILE SER SER SER GLY SER ASN THR GLY 
SEQRES  16 A  288  ALA ALA LEU ASN PRO ALA ARG ASP PHE GLY PRO ARG ILE 
SEQRES  17 A  288  TYR SER TYR MET ILE GLY TYR GLN GLN VAL PHE SER ALA 
SEQRES  18 A  288  GLY HIS CYS PHE TRP TRP ILE PRO VAL VAL ALA CYS TYR 
SEQRES  19 A  288  ILE GLY GLY VAL LEU GLY ALA TYR VAL TYR LEU PHE CYS 
SEQRES  20 A  288  VAL GLU LEU HIS HIS PRO VAL GLU ASP GLY GLN GLU THR 
SEQRES  21 A  288  MET THR ILE THR SER ALA ALA THR PRO VAL ASP ARG LYS 
SEQRES  22 A  288  LYS THR ALA TRP GLU ASN ALA ALA MET GLU LEU GLU GLY 
SEQRES  23 A  288  ASN LEU 
CRYST1   96.925   96.925  185.433  90.00  90.00  90.00 I 4 2 2      16
ORIGX1      1.000000  0.000000  0.000000        0.00000
ORIGX2      0.000000  1.000000  0.000000        0.00000
ORIGX3      0.000000  0.000000  1.000000        0.00000
SCALE1      0.010335  0.000000  0.000000        0.00000
SCALE2      0.000000  0.010335  0.000000        0.00000
SCALE3      0.000000  0.000000  0.005425        0.00000
ATOM      1  N   ARG A   7      88.337  23.652 114.766  1.00 11.93           N
ATOM      2 1H   ARG A   7      88.659  23.385 115.688  1.00 11.93           H
ATOM      3 2H   ARG A   7      88.134  24.644 114.765  1.00 11.93           H
ATOM      4 3H   ARG A   7      89.060  23.459 114.084  1.00 11.93           H
ATOM      5  CA  ARG A   7      87.098  22.894 114.431  1.00 11.93           C
ATOM      6  HA  ARG A   7      86.344  23.143 115.173  1.00 11.93           H
ATOM      7  C   ARG A   7      87.334  21.388 114.496  1.00 11.93           C
ATOM      8  O   ARG A   7      86.418  20.639 114.830  1.00 11.93           O
ATOM      9  CB  ARG A   7      86.603  23.327 113.042  1.00 11.93           C
ATOM     10 1HB  ARG A   7      86.533  24.414 113.032  1.00 11.93           H
ATOM     11 2HB  ARG A   7      87.341  23.031 112.303  1.00 11.93           H
ATOM     12  CG  ARG A   7      85.263  22.754 112.595  1.00 11.93           C
ATOM     13 1HG  ARG A   7      85.309  21.667 112.630  1.00 11.93           H
ATOM     14 2HG  ARG A   7      84.473  23.100 113.262  1.00 11.93           H
ATOM     15  CD  ARG A   7      84.943  23.172 111.161  1.00 11.93           C
ATOM     16 1HD  ARG A   7      85.756  22.854 110.509  1.00 11.93           H
ATOM     17 2HD  ARG A   7      84.032  22.662 110.845  1.00 11.93           H
ATOM     18  NE  ARG A   7      84.731  24.621 111.036  1.00 11.93           N
ATOM     19  HE  ARG A   7      84.051  25.039 111.665  1.00 11.93           H
ATOM     20  CZ  ARG A   7      85.310  25.443 110.172  1.00 11.93           C
ATOM     21  NH1 ARG A   7      84.916  26.680 110.155  1.00 11.93           N
ATOM     22 1HH1 ARG A   7      84.193  26.986 110.790  1.00 11.93           H
ATOM     23 2HH1 ARG A   7      85.334  27.325 109.500  1.00 11.93           H
ATOM     24  NH2 ARG A   7      86.243  25.108 109.321  1.00 11.93           N
ATOM     25 1HH2 ARG A   7      86.572  24.159 109.254  1.00 11.93           H
ATOM     26 2HH2 ARG A   7      86.639  25.828 108.728  1.00 11.93           H
ATOM     27  N   LEU A   8      88.526  20.915 114.158  1.00 34.79           N
ATOM     28  H   LEU A   8      89.327  21.534 114.086  1.00 34.79           H
ATOM     29  CA  LEU A   8      88.740  19.518 113.775  1.00 34.79           C
ATOM     30  HA  LEU A   8      88.214  19.371 112.825  1.00 34.79           H
ATOM     31  C   LEU A   8      88.241  18.401 114.700  1.00 34.79           C
ATOM     32  O   LEU A   8      87.331  17.651 114.344  1.00 34.79           O
ATOM     33  CB  LEU A   8      90.240  19.338 113.526  1.00 34.79           C
ATOM     34 1HB  LEU A   8      90.582  20.159 112.896  1.00 34.79           H
ATOM     35 2HB  LEU A   8      90.748  19.439 114.485  1.00 34.79           H
ATOM     36  CG  LEU A   8      90.708  18.030 112.884  1.00 34.79           C
ATOM     37  HG  LEU A   8      90.237  17.197 113.400  1.00 34.79           H
ATOM     38  CD1 LEU A   8      90.345  17.963 111.404  1.00 34.79           C
ATOM     39 1HD1 LEU A   8      90.691  17.023 110.980  1.00 34.79           H
ATOM     40 2HD1 LEU A   8      90.818  18.787 110.867  1.00 34.79           H
ATOM     41 3HD1 LEU A   8      89.266  18.024 111.276  1.00 34.79           H
ATOM     42  CD2 LEU A   8      92.205  17.911 113.073  1.00 34.79           C
ATOM     43 1HD2 LEU A   8      92.720  18.716 112.543  1.00 34.79           H
ATOM     44 2HD2 LEU A   8      92.545  16.956 112.680  1.00 34.79           H
ATOM     45 3HD2 LEU A   8      92.462  17.957 114.131  1.00 34.79           H
ATOM     46  N   ARG A   9      88.829  18.225 115.874  1.00  3.58           N
ATOM     47  H   ARG A   9      89.547  18.865 116.204  1.00  3.58           H
ATOM     48  CA  ARG A   9      88.449  17.073 116.688  1.00  3.58           C
ATOM     49  HA  ARG A   9      88.295  16.227 116.021  1.00  3.58           H
ATOM     50  C   ARG A   9      87.131  17.341 117.399  1.00  3.58           C
ATOM     51  O   ARG A   9      86.305  16.449 117.582  1.00  3.58           O
ATOM     52  CB  ARG A   9      89.563  16.685 117.660  1.00  3.58           C
ATOM     53 1HB  ARG A   9      90.520  16.807 117.151  1.00  3.58           H
ATOM     54 2HB  ARG A   9      89.540  17.328 118.540  1.00  3.58           H
ATOM     55  CG  ARG A   9      89.431  15.234 118.062  1.00  3.58           C
ATOM     56 1HG  ARG A   9      88.510  15.096 118.626  1.00  3.58           H
ATOM     57 2HG  ARG A   9      89.368  14.645 117.150  1.00  3.58           H
ATOM     58  CD  ARG A   9      90.589  14.710 118.875  1.00  3.58           C
ATOM     59 1HD  ARG A   9      91.533  14.962 118.389  1.00  3.58           H
ATOM     60 2HD  ARG A   9      90.561  15.153 119.871  1.00  3.58           H
ATOM     61  NE  ARG A   9      90.460  13.253 118.961  1.00  3.58           N
ATOM     62  HE  ARG A   9      89.826  12.809 118.307  1.00  3.58           H
ATOM     63  CZ  ARG A   9      91.091  12.445 119.795  1.00  3.58           C
ATOM     64  NH1 ARG A   9      90.788  11.185 119.744  1.00  3.58           N
ATOM     65 1HH1 ARG A   9      90.086  10.876 119.079  1.00  3.58           H
ATOM     66 2HH1 ARG A   9      91.245  10.541 120.370  1.00  3.58           H
ATOM     67  NH2 ARG A   9      91.984  12.828 120.667  1.00  3.58           N
ATOM     68 1HH2 ARG A   9      92.269  13.796 120.697  1.00  3.58           H
ATOM     69 2HH2 ARG A   9      92.388  12.153 121.298  1.00  3.58           H
ATOM     70  N   ARG A  10      86.909  18.605 117.730  1.00  1.11           N
ATOM     71  H   ARG A  10      87.626  19.292 117.538  1.00  1.11           H
ATOM     72  CA  ARG A  10      85.663  19.025 118.377  1.00  1.11           C
ATOM     73  HA  ARG A  10      85.582  18.520 119.341  1.00  1.11           H
ATOM     74  C   ARG A  10      84.431  18.646 117.566  1.00  1.11           C
ATOM     75  O   ARG A  10      83.480  18.112 118.124  1.00  1.11           O
ATOM     76  CB  ARG A  10      85.684  20.541 118.598  1.00  1.11           C
ATOM     77 1HB  ARG A  10      86.596  20.794 119.138  1.00  1.11           H
ATOM     78 2HB  ARG A  10      85.714  21.033 117.626  1.00  1.11           H
ATOM     79  CG  ARG A  10      84.492  21.093 119.374  1.00  1.11           C
ATOM     80 1HG  ARG A  10      83.572  20.914 118.817  1.00  1.11           H
ATOM     81 2HG  ARG A  10      84.429  20.591 120.340  1.00  1.11           H
ATOM     82  CD  ARG A  10      84.658  22.587 119.594  1.00  1.11           C
ATOM     83 1HD  ARG A  10      85.624  22.755 120.066  1.00  1.11           H
ATOM     84 2HD  ARG A  10      84.654  23.102 118.633  1.00  1.11           H
ATOM     85  NE  ARG A  10      83.623  23.144 120.474  1.00  1.11           N
ATOM     86  HE  ARG A  10      83.755  22.991 121.466  1.00  1.11           H
ATOM     87  CZ  ARG A  10      82.546  23.824 120.107  1.00  1.11           C
ATOM     88  NH1 ARG A  10      81.759  24.269 121.041  1.00  1.11           N
ATOM     89 1HH1 ARG A  10      81.988  24.126 122.014  1.00  1.11           H
ATOM     90 2HH1 ARG A  10      80.915  24.769 120.794  1.00  1.11           H
ATOM     91  NH2 ARG A  10      82.242  24.089 118.863  1.00  1.11           N
ATOM     92 1HH2 ARG A  10      82.818  23.732 118.124  1.00  1.11           H
ATOM     93 2HH2 ARG A  10      81.443  24.667 118.647  1.00  1.11           H
ATOM     94  N   ALA A  11      84.438  18.922 116.268  1.00 16.43           N
ATOM     95  H   ALA A  11      85.248  19.357 115.841  1.00 16.43           H
ATOM     96  CA  ALA A  11      83.257  18.672 115.447  1.00 16.43           C
ATOM     97  HA  ALA A  11      82.393  19.089 115.967  1.00 16.43           H
ATOM     98  C   ALA A  11      82.982  17.182 115.233  1.00 16.43           C
ATOM     99  O   ALA A  11      81.844  16.737 115.328  1.00 16.43           O
ATOM    100  CB  ALA A  11      83.403  19.386 114.093  1.00 16.43           C
ATOM    101 1HB  ALA A  11      83.473  20.462 114.253  1.00 16.43           H
ATOM    102 2HB  ALA A  11      82.527  19.177 113.475  1.00 16.43           H
ATOM    103 3HB  ALA A  11      84.296  19.035 113.574  1.00 16.43           H
ATOM    104  N   CYS A  12      84.002  16.399 114.914  1.00 17.64           N
ATOM    105  H   CYS A  12      84.940  16.769 114.881  1.00 17.64           H
ATOM    106  CA  CYS A  12      83.755  15.004 114.554  1.00 17.64           C
ATOM    107  HA  CYS A  12      82.938  14.969 113.830  1.00 17.64           H
ATOM    108  C   CYS A  12      83.324  14.141 115.738  1.00 17.64           C
ATOM    109  O   CYS A  12      82.621  13.158 115.560  1.00 17.64           O
ATOM    110  CB  CYS A  12      84.993  14.397 113.902  1.00 17.64           C
ATOM    111 1HB  CYS A  12      84.786  13.350 113.673  1.00 17.64           H
ATOM    112 2HB  CYS A  12      85.191  14.917 112.964  1.00 17.64           H
ATOM    113  SG  CYS A  12      86.459  14.506 114.947  1.00 17.64           S
ATOM    114  HG  CYS A  12      86.726  15.801 114.714  1.00 17.64           H
ATOM    115  N   ARG A  13      83.682  14.494 116.965  1.00  2.73           N
ATOM    116  H   ARG A  13      84.259  15.315 117.117  1.00  2.73           H
ATOM    117  CA  ARG A  13      83.268  13.672 118.106  1.00  2.73           C
ATOM    118  HA  ARG A  13      83.278  12.633 117.780  1.00  2.73           H
ATOM    119  C   ARG A  13      81.829  13.939 118.543  1.00  2.73           C
ATOM    120  O   ARG A  13      81.342  13.308 119.475  1.00  2.73           O
ATOM    121  CB  ARG A  13      84.275  13.783 119.257  1.00  2.73           C
ATOM    122 1HB  ARG A  13      84.368  14.824 119.568  1.00  2.73           H
ATOM    123 2HB  ARG A  13      83.899  13.199 120.097  1.00  2.73           H
ATOM    124  CG  ARG A  13      85.654  13.239 118.860  1.00  2.73           C
ATOM    125 1HG  ARG A  13      85.524  12.267 118.387  1.00  2.73           H
ATOM    126 2HG  ARG A  13      86.108  13.909 118.132  1.00  2.73           H
ATOM    127  CD  ARG A  13      86.614  13.073 120.039  1.00  2.73           C
ATOM    128 1HD  ARG A  13      87.597  12.794 119.662  1.00  2.73           H
ATOM    129 2HD  ARG A  13      86.703  14.031 120.553  1.00  2.73           H
ATOM    130  NE  ARG A  13      86.152  12.059 121.000  1.00  2.73           N
ATOM    131  HE  ARG A  13      85.641  12.407 121.809  1.00  2.73           H
ATOM    132  CZ  ARG A  13      86.335  10.746 120.947  1.00  2.73           C
ATOM    133  NH1 ARG A  13      85.806  10.019 121.889  1.00  2.73           N
ATOM    134 1HH1 ARG A  13      85.248  10.462 122.607  1.00  2.73           H
ATOM    135 2HH1 ARG A  13      85.941   9.024 121.910  1.00  2.73           H
ATOM    136  NH2 ARG A  13      87.004  10.123 120.012  1.00  2.73           N
ATOM    137 1HH2 ARG A  13      87.459  10.656 119.274  1.00  2.73           H
ATOM    138 2HH2 ARG A  13      87.076   9.124 120.020  1.00  2.73           H
ATOM    139  N   LEU A  14      81.121  14.805 117.828  1.00 -6.36           N
ATOM    140  H   LEU A  14      81.574  15.314 117.082  1.00 -6.36           H
ATOM    141  CA  LEU A  14      79.686  15.034 118.038  1.00 -6.36           C
ATOM    142  HA  LEU A  14      79.448  14.973 119.099  1.00 -6.36           H
ATOM    143  C   LEU A  14      78.829  14.007 117.296  1.00 -6.36           C
ATOM    144  O   LEU A  14      77.597  14.014 117.412  1.00 -6.36           O
ATOM    145  CB  LEU A  14      79.298  16.422 117.507  1.00 -6.36           C
ATOM    146 1HB  LEU A  14      79.593  16.463 116.462  1.00 -6.36           H
ATOM    147 2HB  LEU A  14      78.213  16.506 117.528  1.00 -6.36           H
ATOM    148  CG  LEU A  14      79.859  17.660 118.218  1.00 -6.36           C
ATOM    149  HG  LEU A  14      80.935  17.548 118.326  1.00 -6.36           H
ATOM    150  CD1 LEU A  14      79.595  18.916 117.407  1.00 -6.36           C
ATOM    151 1HD1 LEU A  14      80.025  19.780 117.913  1.00 -6.36           H
ATOM    152 2HD1 LEU A  14      78.521  19.069 117.284  1.00 -6.36           H
ATOM    153 3HD1 LEU A  14      80.054  18.821 116.425  1.00 -6.36           H
ATOM    154  CD2 LEU A  14      79.230  17.814 119.601  1.00 -6.36           C
ATOM    155 1HD2 LEU A  14      79.612  18.711 120.079  1.00 -6.36           H
ATOM    156 2HD2 LEU A  14      79.481  16.958 120.225  1.00 -6.36           H
ATOM    157 3HD2 LEU A  14      78.146  17.896 119.512  1.00 -6.36           H
ATOM    158  N   ARG A  15      79.458  13.169 116.483  1.00  6.96           N
ATOM    159  H   ARG A  15      80.467  13.190 116.418  1.00  6.96           H
ATOM    160  CA  ARG A  15      78.717  12.253 115.616  1.00  6.96           C
ATOM    161  HA  ARG A  15      78.020  12.864 115.045  1.00  6.96           H
ATOM    162  C   ARG A  15      77.915  11.184 116.343  1.00  6.96           C
ATOM    163  O   ARG A  15      78.296  10.689 117.406  1.00  6.96           O
ATOM    164  CB  ARG A  15      79.678  11.609 114.619  1.00  6.96           C
ATOM    165 1HB  ARG A  15      79.108  11.252 113.765  1.00  6.96           H
ATOM    166 2HB  ARG A  15      80.339  12.399 114.279  1.00  6.96           H
ATOM    167  CG  ARG A  15      80.539  10.461 115.131  1.00  6.96           C
ATOM    168 1HG  ARG A  15      80.887  10.691 116.138  1.00  6.96           H
ATOM    169 2HG  ARG A  15      79.954   9.543 115.154  1.00  6.96           H
ATOM    170  CD  ARG A  15      81.749  10.278 114.235  1.00  6.96           C
ATOM    171 1HD  ARG A  15      82.324  11.201 114.259  1.00  6.96           H
ATOM    172 2HD  ARG A  15      82.374   9.484 114.641  1.00  6.96           H
ATOM    173  NE  ARG A  15      81.431   9.983 112.830  1.00  6.96           N
ATOM    174  HE  ARG A  15      80.502   9.668 112.620  1.00  6.96           H
ATOM    175  CZ  ARG A  15      82.251  10.177 111.805  1.00  6.96           C
ATOM    176  NH1 ARG A  15      81.853   9.920 110.594  1.00  6.96           N
ATOM    177 1HH1 ARG A  15      80.960   9.471 110.430  1.00  6.96           H
ATOM    178 2HH1 ARG A  15      82.428  10.222 109.823  1.00  6.96           H
ATOM    179  NH2 ARG A  15      83.476  10.611 111.935  1.00  6.96           N
ATOM    180 1HH2 ARG A  15      83.869  10.698 112.854  1.00  6.96           H
ATOM    181 2HH2 ARG A  15      84.014  10.852 111.116  1.00  6.96           H
ATOM    182  N   HIS A  16      76.811  10.796 115.730  1.00 -6.10           N
ATOM    183  H   HIS A  16      76.515  11.271 114.894  1.00 -6.10           H
ATOM    184  CA  HIS A  16      76.027   9.665 116.212  1.00 -6.10           C
ATOM    185  HA  HIS A  16      75.876   9.763 117.286  1.00 -6.10           H
ATOM    186  C   HIS A  16      76.792   8.378 115.903  1.00 -6.10           C
ATOM    187  O   HIS A  16      77.588   8.363 114.956  1.00 -6.10           O
ATOM    188  CB  HIS A  16      74.673   9.646 115.503  1.00 -6.10           C
ATOM    189 1HB  HIS A  16      74.824   9.377 114.458  1.00 -6.10           H
ATOM    190 2HB  HIS A  16      74.046   8.888 115.969  1.00 -6.10           H
ATOM    191  CG  HIS A  16      73.956  10.955 115.557  1.00 -6.10           C
ATOM    192  ND1 HIS A  16      73.541  11.570 116.715  1.00 -6.10           N
ATOM    193  HD1 HIS A  16      73.687  11.226 117.663  1.00 -6.10           H
ATOM    194  CD2 HIS A  16      73.579  11.793 114.557  1.00 -6.10           C
ATOM    195  HD2 HIS A  16      73.762  11.621 113.505  1.00 -6.10           H
ATOM    196  CE1 HIS A  16      72.936  12.712 116.385  1.00 -6.10           C
ATOM    197  HE1 HIS A  16      72.510  13.408 117.097  1.00 -6.10           H
ATOM    198  NE2 HIS A  16      72.930  12.890 115.078  1.00 -6.10           N
ATOM    199  N   PRO A  17      76.550   7.283 116.652  1.00 -0.92           N
ATOM    200  CA  PRO A  17      77.254   6.039 116.304  1.00 -0.92           C
ATOM    201  HA  PRO A  17      78.317   6.153 116.508  1.00 -0.92           H
ATOM    202  C   PRO A  17      77.081   5.583 114.855  1.00 -0.92           C
ATOM    203  O   PRO A  17      78.052   5.182 114.219  1.00 -0.92           O
ATOM    204  CB  PRO A  17      76.635   5.014 117.261  1.00 -0.92           C
ATOM    205 1HB  PRO A  17      75.778   4.528 116.794  1.00 -0.92           H
ATOM    206 2HB  PRO A  17      77.372   4.271 117.563  1.00 -0.92           H
ATOM    207  CG  PRO A  17      76.202   5.818 118.421  1.00 -0.92           C
ATOM    208 1HG  PRO A  17      75.428   5.301 118.988  1.00 -0.92           H
ATOM    209 2HG  PRO A  17      77.060   6.042 119.057  1.00 -0.92           H
ATOM    210  CD  PRO A  17      75.670   7.080 117.821  1.00 -0.92           C
ATOM    211 1HD  PRO A  17      74.636   6.947 117.505  1.00 -0.92           H
ATOM    212 2HD  PRO A  17      75.755   7.902 118.532  1.00 -0.92           H
ATOM    213  N   LEU A  18      75.885   5.711 114.297  1.00 -6.17           N
ATOM    214  H   LEU A  18      75.096   6.054 114.840  1.00 -6.17           H
ATOM    215  CA  LEU A  18      75.654   5.310 112.909  1.00 -6.17           C
ATOM    216  HA  LEU A  18      75.974   4.273 112.805  1.00 -6.17           H
ATOM    217  C   LEU A  18      76.442   6.130 111.893  1.00 -6.17           C
ATOM    218  O   LEU A  18      76.849   5.615 110.862  1.00 -6.17           O
ATOM    219  CB  LEU A  18      74.156   5.381 112.607  1.00 -6.17           C
ATOM    220 1HB  LEU A  18      73.654   4.810 113.388  1.00 -6.17           H
ATOM    221 2HB  LEU A  18      73.838   6.419 112.700  1.00 -6.17           H
ATOM    222  CG  LEU A  18      73.643   4.856 111.259  1.00 -6.17           C
ATOM    223  HG  LEU A  18      73.931   5.555 110.475  1.00 -6.17           H
ATOM    224  CD1 LEU A  18      74.194   3.487 110.902  1.00 -6.17           C
ATOM    225 1HD1 LEU A  18      73.673   3.078 110.035  1.00 -6.17           H
ATOM    226 2HD1 LEU A  18      74.098   2.808 111.746  1.00 -6.17           H
ATOM    227 3HD1 LEU A  18      75.248   3.572 110.650  1.00 -6.17           H
ATOM    228  CD2 LEU A  18      72.129   4.792 111.317  1.00 -6.17           C
ATOM    229 1HD2 LEU A  18      71.752   4.338 110.407  1.00 -6.17           H
ATOM    230 2HD2 LEU A  18      71.721   5.799 111.402  1.00 -6.17           H
ATOM    231 3HD2 LEU A  18      71.802   4.196 112.170  1.00 -6.17           H
ATOM    232  N   LEU A  19      76.755   7.380 112.199  1.00 -6.49           N
ATOM    233  H   LEU A  19      76.462   7.773 113.081  1.00 -6.49           H
ATOM    234  CA  LEU A  19      77.572   8.180 111.284  1.00 -6.49           C
ATOM    235  HA  LEU A  19      77.158   8.101 110.279  1.00 -6.49           H
ATOM    236  C   LEU A  19      79.003   7.664 111.214  1.00 -6.49           C
ATOM    237  O   LEU A  19      79.715   7.948 110.254  1.00 -6.49           O
ATOM    238  CB  LEU A  19      77.592   9.657 111.693  1.00 -6.49           C
ATOM    239 1HB  LEU A  19      77.901   9.712 112.733  1.00 -6.49           H
ATOM    240 2HB  LEU A  19      78.359  10.153 111.097  1.00 -6.49           H
ATOM    241  CG  LEU A  19      76.300  10.468 111.526  1.00 -6.49           C
ATOM    242  HG  LEU A  19      75.511  10.003 112.116  1.00 -6.49           H
ATOM    243  CD1 LEU A  19      76.520  11.888 112.040  1.00 -6.49           C
ATOM    244 1HD1 LEU A  19      75.594  12.458 111.948  1.00 -6.49           H
ATOM    245 2HD1 LEU A  19      77.300  12.382 111.457  1.00 -6.49           H
ATOM    246 3HD1 LEU A  19      76.815  11.870 113.084  1.00 -6.49           H
ATOM    247  CD2 LEU A  19      75.851  10.529 110.063  1.00 -6.49           C
ATOM    248 1HD2 LEU A  19      74.984  11.182 109.968  1.00 -6.49           H
ATOM    249 2HD2 LEU A  19      75.568   9.537 109.714  1.00 -6.49           H
ATOM    250 3HD2 LEU A  19      76.656  10.917 109.438  1.00 -6.49           H
ATOM    251  N   ARG A  20      79.447   6.890 112.198  1.00  4.56           N
ATOM    252  H   ARG A  20      78.850   6.685 112.995  1.00  4.56           H
ATOM    253  CA  ARG A  20      80.761   6.248 112.093  1.00  4.56           C
ATOM    254  HA  ARG A  20      81.500   6.973 111.755  1.00  4.56           H
ATOM    255  C   ARG A  20      80.651   5.132 111.071  1.00  4.56           C
ATOM    256  O   ARG A  20      81.512   4.927 110.220  1.00  4.56           O
ATOM    257  CB  ARG A  20      81.206   5.607 113.413  1.00  4.56           C
ATOM    258 1HB  ARG A  20      80.526   4.794 113.665  1.00  4.56           H
ATOM    259 2HB  ARG A  20      82.191   5.174 113.249  1.00  4.56           H
ATOM    260  CG  ARG A  20      81.289   6.536 114.603  1.00  4.56           C
ATOM    261 1HG  ARG A  20      81.806   7.439 114.300  1.00  4.56           H
ATOM    262 2HG  ARG A  20      80.289   6.795 114.949  1.00  4.56           H
ATOM    263  CD  ARG A  20      82.077   5.879 115.723  1.00  4.56           C
ATOM    264 1HD  ARG A  20      83.040   5.556 115.328  1.00  4.56           H
ATOM    265 2HD  ARG A  20      82.266   6.619 116.495  1.00  4.56           H
ATOM    266  NE  ARG A  20      81.398   4.716 116.312  1.00  4.56           N
ATOM    267  HE  ARG A  20      81.511   3.826 115.843  1.00  4.56           H
ATOM    268  CZ  ARG A  20      80.670   4.695 117.418  1.00  4.56           C
ATOM    269  NH1 ARG A  20      80.124   3.566 117.743  1.00  4.56           N
ATOM    270 1HH1 ARG A  20      80.321   2.747 117.170  1.00  4.56           H
ATOM    271 2HH1 ARG A  20      79.541   3.483 118.561  1.00  4.56           H
ATOM    272  NH2 ARG A  20      80.486   5.720 118.212  1.00  4.56           N
ATOM    273 1HH2 ARG A  20      80.903   6.605 117.985  1.00  4.56           H
ATOM    274 2HH2 ARG A  20      79.964   5.604 119.065  1.00  4.56           H
ATOM    275  N   GLU A  21      79.579   4.376 111.221  1.00-21.05           N
ATOM    276  H   GLU A  21      78.889   4.629 111.917  1.00-21.05           H
ATOM    277  CA  GLU A  21      79.390   3.140 110.480  1.00-21.05           C
ATOM    278  HA  GLU A  21      80.318   2.569 110.508  1.00-21.05           H
ATOM    279  C   GLU A  21      79.018   3.355 109.015  1.00-21.05           C
ATOM    280  O   GLU A  21      79.483   2.619 108.152  1.00-21.05           O
ATOM    281  CB  GLU A  21      78.290   2.327 111.158  1.00-21.05           C
ATOM    282 1HB  GLU A  21      77.380   2.922 111.149  1.00-21.05           H
ATOM    283 2HB  GLU A  21      78.123   1.430 110.568  1.00-21.05           H
ATOM    284  CG  GLU A  21      78.558   1.892 112.585  1.00-21.05           C
ATOM    285 1HG  GLU A  21      79.401   1.203 112.594  1.00-21.05           H
ATOM    286 2HG  GLU A  21      78.806   2.760 113.196  1.00-21.05           H
ATOM    287  CD  GLU A  21      77.340   1.208 113.173  1.00-21.05           C
ATOM    288  OE1 GLU A  21      76.407   1.919 113.584  1.00-21.05           O
ATOM    289  OE2 GLU A  21      77.271  -0.042 113.195  1.00-21.05           O
ATOM    290  N   THR A  22      78.209   4.357 108.697  1.00 -8.69           N
ATOM    291  H   THR A  22      77.809   4.955 109.421  1.00 -8.69           H
ATOM    292  CA  THR A  22      77.850   4.597 107.298  1.00 -8.69           C
ATOM    293  HA  THR A  22      77.531   3.658 106.848  1.00 -8.69           H
ATOM    294  C   THR A  22      79.046   5.105 106.513  1.00 -8.69           C
ATOM    295  O   THR A  22      79.189   4.778 105.340  1.00 -8.69           O
ATOM    296  CB  THR A  22      76.726   5.636 107.126  1.00 -8.69           C
ATOM    297  HB  THR A  22      76.606   5.858 106.066  1.00 -8.69           H
ATOM    298  OG1 THR A  22      77.062   6.834 107.830  1.00 -8.69           O
ATOM    299  HG1 THR A  22      76.615   7.562 107.378  1.00 -8.69           H
ATOM    300  CG2 THR A  22      75.409   5.136 107.670  1.00 -8.69           C
ATOM    301 1HG2 THR A  22      74.653   5.908 107.534  1.00 -8.69           H
ATOM    302 2HG2 THR A  22      75.505   4.918 108.730  1.00 -8.69           H
ATOM    303 3HG2 THR A  22      75.101   4.239 107.134  1.00 -8.69           H
ATOM    304  N   LEU A  23      79.937   5.852 107.153  1.00 32.65           N
ATOM    305  H   LEU A  23      79.770   6.115 108.115  1.00 32.65           H
ATOM    306  CA  LEU A  23      81.150   6.310 106.476  1.00 32.65           C
ATOM    307  HA  LEU A  23      80.872   6.813 105.551  1.00 32.65           H
ATOM    308  C   LEU A  23      82.012   5.110 106.118  1.00 32.65           C
ATOM    309  O   LEU A  23      82.587   5.040 105.029  1.00 32.65           O
ATOM    310  CB  LEU A  23      81.962   7.261 107.367  1.00 32.65           C
ATOM    311 1HB  LEU A  23      81.587   7.181 108.386  1.00 32.65           H
ATOM    312 2HB  LEU A  23      82.988   6.895 107.379  1.00 32.65           H
ATOM    313  CG  LEU A  23      82.022   8.749 106.987  1.00 32.65           C
ATOM    314  HG  LEU A  23      82.649   9.251 107.723  1.00 32.65           H
ATOM    315  CD1 LEU A  23      82.667   8.951 105.609  1.00 32.65           C
ATOM    316 1HD1 LEU A  23      82.781  10.014 105.410  1.00 32.65           H
ATOM    317 2HD1 LEU A  23      82.050   8.508 104.826  1.00 32.65           H
ATOM    318 3HD1 LEU A  23      83.651   8.484 105.599  1.00 32.65           H
ATOM    319  CD2 LEU A  23      80.649   9.419 107.020  1.00 32.65           C
ATOM    320 1HD2 LEU A  23      80.759  10.492 106.872  1.00 32.65           H
ATOM    321 2HD2 LEU A  23      80.180   9.245 107.989  1.00 32.65           H
ATOM    322 3HD2 LEU A  23      80.005   9.011 106.239  1.00 32.65           H
ATOM    323  N   ALA A  24      82.072   4.153 107.033  1.00 -2.77           N
ATOM    324  H   ALA A  24      81.589   4.269 107.914  1.00 -2.77           H
ATOM    325  CA  ALA A  24      82.829   2.936 106.795  1.00 -2.77           C
ATOM    326  HA  ALA A  24      83.840   3.217 106.498  1.00 -2.77           H
ATOM    327  C   ALA A  24      82.197   2.141 105.643  1.00 -2.77           C
ATOM    328  O   ALA A  24      82.883   1.759 104.701  1.00 -2.77           O
ATOM    329  CB  ALA A  24      82.896   2.108 108.092  1.00 -2.77           C
ATOM    330 1HB  ALA A  24      83.299   2.723 108.899  1.00 -2.77           H
ATOM    331 2HB  ALA A  24      83.549   1.252 107.946  1.00 -2.77           H
ATOM    332 3HB  ALA A  24      81.903   1.756 108.369  1.00 -2.77           H
ATOM    333  N   GLU A  25      80.891   1.921 105.679  1.00-31.55           N
ATOM    334  H   GLU A  25      80.342   2.269 106.461  1.00-31.55           H
ATOM    335  CA  GLU A  25      80.231   1.144 104.626  1.00-31.55           C
ATOM    336  HA  GLU A  25      80.711   0.168 104.555  1.00-31.55           H
ATOM    337  C   GLU A  25      80.355   1.804 103.253  1.00-31.55           C
ATOM    338  O   GLU A  25      80.572   1.123 102.246  1.00-31.55           O
ATOM    339  CB  GLU A  25      78.746   0.943 104.951  1.00-31.55           C
ATOM    340 1HB  GLU A  25      78.312   1.914 105.190  1.00-31.55           H
ATOM    341 2HB  GLU A  25      78.247   0.568 104.060  1.00-31.55           H
ATOM    342  CG  GLU A  25      78.459  -0.020 106.105  1.00-31.55           C
ATOM    343 1HG  GLU A  25      78.965   0.333 107.002  1.00-31.55           H
ATOM    344 2HG  GLU A  25      77.387  -0.020 106.292  1.00-31.55           H
ATOM    345  CD  GLU A  25      78.891  -1.450 105.822  1.00-31.55           C
ATOM    346  OE1 GLU A  25      78.917  -1.853 104.645  1.00-31.55           O
ATOM    347  OE2 GLU A  25      79.191  -2.211 106.770  1.00-31.55           O
ATOM    348  N   LEU A  26      80.260   3.126 103.206  1.00  2.59           N
ATOM    349  H   LEU A  26      80.083   3.650 104.061  1.00  2.59           H
ATOM    350  CA  LEU A  26      80.377   3.851 101.944  1.00  2.59           C
ATOM    351  HA  LEU A  26      79.656   3.436 101.241  1.00  2.59           H
ATOM    352  C   LEU A  26      81.766   3.673 101.355  1.00  2.59           C
ATOM    353  O   LEU A  26      81.905   3.323 100.184  1.00  2.59           O
ATOM    354  CB  LEU A  26      80.062   5.340 102.163  1.00  2.59           C
ATOM    355 1HB  LEU A  26      79.109   5.377 102.681  1.00  2.59           H
ATOM    356 2HB  LEU A  26      80.803   5.756 102.846  1.00  2.59           H
ATOM    357  CG  LEU A  26      79.940   6.289 100.958  1.00  2.59           C
ATOM    358  HG  LEU A  26      79.441   5.765 100.145  1.00  2.59           H
ATOM    359  CD1 LEU A  26      79.065   7.480 101.358  1.00  2.59           C
ATOM    360 1HD1 LEU A  26      78.952   8.151 100.506  1.00  2.59           H
ATOM    361 2HD1 LEU A  26      79.525   8.019 102.188  1.00  2.59           H
ATOM    362 3HD1 LEU A  26      78.078   7.122 101.652  1.00  2.59           H
ATOM    363  CD2 LEU A  26      81.285   6.814 100.457  1.00  2.59           C
ATOM    364 1HD2 LEU A  26      81.127   7.558  99.678  1.00  2.59           H
ATOM    365 2HD2 LEU A  26      81.867   6.001 100.031  1.00  2.59           H
ATOM    366 3HD2 LEU A  26      81.844   7.269 101.276  1.00  2.59           H
ATOM    367  N   LEU A  27      82.807   3.895 102.145  1.00-17.94           N
ATOM    368  H   LEU A  27      82.666   4.149 103.118  1.00-17.94           H
ATOM    369  CA  LEU A  27      84.161   3.828 101.597  1.00-17.94           C
ATOM    370  HA  LEU A  27      84.172   4.346 100.639  1.00-17.94           H
ATOM    371  C   LEU A  27      84.602   2.400 101.327  1.00-17.94           C
ATOM    372  O   LEU A  27      85.356   2.158 100.387  1.00-17.94           O
ATOM    373  CB  LEU A  27      85.170   4.511 102.518  1.00-17.94           C
ATOM    374 1HB  LEU A  27      85.101   4.047 103.502  1.00-17.94           H
ATOM    375 2HB  LEU A  27      86.167   4.311 102.124  1.00-17.94           H
ATOM    376  CG  LEU A  27      85.031   6.032 102.678  1.00-17.94           C
ATOM    377  HG  LEU A  27      84.042   6.261 103.071  1.00-17.94           H
ATOM    378  CD1 LEU A  27      86.070   6.499 103.682  1.00-17.94           C
ATOM    379 1HD1 LEU A  27      85.946   7.566 103.863  1.00-17.94           H
ATOM    380 2HD1 LEU A  27      87.074   6.318 103.294  1.00-17.94           H
ATOM    381 3HD1 LEU A  27      85.945   5.955 104.617  1.00-17.94           H
ATOM    382  CD2 LEU A  27      85.221   6.801 101.365  1.00-17.94           C
ATOM    383 1HD2 LEU A  27      85.198   7.874 101.552  1.00-17.94           H
ATOM    384 2HD2 LEU A  27      84.416   6.561 100.671  1.00-17.94           H
ATOM    385 3HD2 LEU A  27      86.175   6.537 100.906  1.00-17.94           H
ATOM    386  N   GLY A  28      84.100   1.442 102.091  1.00-12.17           N
ATOM    387  H   GLY A  28      83.509   1.672 102.889  1.00-12.17           H
ATOM    388  CA  GLY A  28      84.403   0.052 101.798  1.00-12.17           C
ATOM    389 1HA  GLY A  28      85.484  -0.077 101.743  1.00-12.17           H
ATOM    390 2HA  GLY A  28      84.002  -0.591 102.581  1.00-12.17           H
ATOM    391  C   GLY A  28      83.793  -0.336 100.466  1.00-12.17           C
ATOM    392  O   GLY A  28      84.444  -0.960  99.634  1.00-12.17           O
ATOM    393  N   THR A  29      82.557   0.074 100.219  1.00 -7.78           N
ATOM    394  H   THR A  29      82.034   0.593 100.918  1.00 -7.78           H
ATOM    395  CA  THR A  29      81.926  -0.251  98.942  1.00 -7.78           C
ATOM    396  HA  THR A  29      82.067  -1.316  98.762  1.00 -7.78           H
ATOM    397  C   THR A  29      82.597   0.521  97.803  1.00 -7.78           C
ATOM    398  O   THR A  29      82.808  -0.025  96.725  1.00 -7.78           O
ATOM    399  CB  THR A  29      80.408   0.017  98.976  1.00 -7.78           C
ATOM    400  HB  THR A  29      80.215   1.089  98.956  1.00 -7.78           H
ATOM    401  OG1 THR A  29      79.863  -0.535 100.179  1.00 -7.78           O
ATOM    402  HG1 THR A  29      80.076   0.061 100.913  1.00 -7.78           H
ATOM    403  CG2 THR A  29      79.697  -0.671  97.823  1.00 -7.78           C
ATOM    404 1HG2 THR A  29      78.623  -0.544  97.939  1.00 -7.78           H
ATOM    405 2HG2 THR A  29      79.925  -1.738  97.831  1.00 -7.78           H
ATOM    406 3HG2 THR A  29      80.009  -0.233  96.876  1.00 -7.78           H
ATOM    407  N   THR A  30      83.008   1.760  98.052  1.00-11.98           N
ATOM    408  H   THR A  30      82.806   2.182  98.952  1.00-11.98           H
ATOM    409  CA  THR A  30      83.737   2.545  97.048  1.00-11.98           C
ATOM    410  HA  THR A  30      83.115   2.643  96.161  1.00-11.98           H
ATOM    411  C   THR A  30      85.024   1.834  96.648  1.00-11.98           C
ATOM    412  O   THR A  30      85.320   1.698  95.466  1.00-11.98           O
ATOM    413  CB  THR A  30      84.109   3.965  97.564  1.00-11.98           C
ATOM    414  HB  THR A  30      84.824   3.881  98.383  1.00-11.98           H
ATOM    415  OG1 THR A  30      82.938   4.634  98.034  1.00-11.98           O
ATOM    416  HG1 THR A  30      82.587   4.152  98.796  1.00-11.98           H
ATOM    417  CG2 THR A  30      84.689   4.851  96.477  1.00-11.98           C
ATOM    418 1HG2 THR A  30      84.875   5.842  96.890  1.00-11.98           H
ATOM    419 2HG2 THR A  30      83.979   4.935  95.655  1.00-11.98           H
ATOM    420 3HG2 THR A  30      85.629   4.438  96.112  1.00-11.98           H
ATOM    421  N   THR A  31      85.766   1.341  97.629  1.00 -9.10           N
ATOM    422  H   THR A  31      85.467   1.466  98.591  1.00 -9.10           H
ATOM    423  CA  THR A  31      87.026   0.645  97.375  1.00 -9.10           C
ATOM    424  HA  THR A  31      87.676   1.298  96.793  1.00 -9.10           H
ATOM    425  C   THR A  31      86.793  -0.634  96.578  1.00 -9.10           C
ATOM    426  O   THR A  31      87.498  -0.909  95.603  1.00 -9.10           O
ATOM    427  CB  THR A  31      87.716   0.306  98.718  1.00 -9.10           C
ATOM    428  HB  THR A  31      87.085  -0.376  99.288  1.00 -9.10           H
ATOM    429  OG1 THR A  31      87.892   1.514  99.467  1.00 -9.10           O
ATOM    430  HG1 THR A  31      87.043   1.737  99.879  1.00 -9.10           H
ATOM    431  CG2 THR A  31      89.081  -0.319  98.532  1.00 -9.10           C
ATOM    432 1HG2 THR A  31      89.580  -0.382  99.498  1.00 -9.10           H
ATOM    433 2HG2 THR A  31      89.679   0.290  97.856  1.00 -9.10           H
ATOM    434 3HG2 THR A  31      88.975  -1.323  98.121  1.00 -9.10           H
ATOM    435  N   LEU A  32      85.779  -1.397  96.963  1.00 -3.01           N
ATOM    436  H   LEU A  32      85.230  -1.131  97.775  1.00 -3.01           H
ATOM    437  CA  LEU A  32      85.450  -2.640  96.276  1.00 -3.01           C
ATOM    438  HA  LEU A  32      86.320  -3.295  96.307  1.00 -3.01           H
ATOM    439  C   LEU A  32      85.094  -2.404  94.813  1.00 -3.01           C
ATOM    440  O   LEU A  32      85.627  -3.055  93.918  1.00 -3.01           O
ATOM    441  CB  LEU A  32      84.273  -3.313  96.994  1.00 -3.01           C
ATOM    442 1HB  LEU A  32      84.570  -3.479  98.029  1.00 -3.01           H
ATOM    443 2HB  LEU A  32      83.436  -2.616  97.004  1.00 -3.01           H
ATOM    444  CG  LEU A  32      83.751  -4.641  96.426  1.00 -3.01           C
ATOM    445  HG  LEU A  32      83.343  -4.462  95.431  1.00 -3.01           H
ATOM    446  CD1 LEU A  32      84.859  -5.674  96.310  1.00 -3.01           C
ATOM    447 1HD1 LEU A  32      84.439  -6.657  96.108  1.00 -3.01           H
ATOM    448 2HD1 LEU A  32      85.436  -5.711  97.229  1.00 -3.01           H
ATOM    449 3HD1 LEU A  32      85.515  -5.416  95.478  1.00 -3.01           H
ATOM    450  CD2 LEU A  32      82.624  -5.153  97.319  1.00 -3.01           C
ATOM    451 1HD2 LEU A  32      82.240  -6.092  96.921  1.00 -3.01           H
ATOM    452 2HD2 LEU A  32      81.810  -4.427  97.341  1.00 -3.01           H
ATOM    453 3HD2 LEU A  32      82.987  -5.311  98.334  1.00 -3.01           H
ATOM    454  N   VAL A  33      84.196  -1.464  94.564  1.00 -3.04           N
ATOM    455  H   VAL A  33      83.806  -0.925  95.333  1.00 -3.04           H
ATOM    456  CA  VAL A  33      83.709  -1.219  93.210  1.00 -3.04           C
ATOM    457  HA  VAL A  33      83.520  -2.181  92.734  1.00 -3.04           H
ATOM    458  C   VAL A  33      84.762  -0.513  92.357  1.00 -3.04           C
ATOM    459  O   VAL A  33      84.917  -0.850  91.187  1.00 -3.04           O
ATOM    460  CB  VAL A  33      82.357  -0.458  93.265  1.00 -3.04           C
ATOM    461  HB  VAL A  33      82.496   0.474  93.812  1.00 -3.04           H
ATOM    462  CG1 VAL A  33      81.832  -0.128  91.872  1.00 -3.04           C
ATOM    463 1HG1 VAL A  33      80.862   0.359  91.957  1.00 -3.04           H
ATOM    464 2HG1 VAL A  33      81.732  -1.038  91.277  1.00 -3.04           H
ATOM    465 3HG1 VAL A  33      82.515   0.555  91.369  1.00 -3.04           H
ATOM    466  CG2 VAL A  33      81.311  -1.326  94.001  1.00 -3.04           C
ATOM    467 1HG2 VAL A  33      80.336  -0.844  93.973  1.00 -3.04           H
ATOM    468 2HG2 VAL A  33      81.595  -1.460  95.043  1.00 -3.04           H
ATOM    469 3HG2 VAL A  33      81.240  -2.304  93.528  1.00 -3.04           H
ATOM    470  N   PHE A  34      85.544   0.399  92.919  1.00  9.72           N
ATOM    471  H   PHE A  34      85.419   0.659  93.895  1.00  9.72           H
ATOM    472  CA  PHE A  34      86.616   1.027  92.147  1.00  9.72           C
ATOM    473  HA  PHE A  34      86.194   1.491  91.256  1.00  9.72           H
ATOM    474  C   PHE A  34      87.645   0.008  91.679  1.00  9.72           C
ATOM    475  O   PHE A  34      87.970  -0.045  90.492  1.00  9.72           O
ATOM    476  CB  PHE A  34      87.341   2.091  92.973  1.00  9.72           C
ATOM    477 1HB  PHE A  34      86.663   2.924  93.153  1.00  9.72           H
ATOM    478 2HB  PHE A  34      87.615   1.658  93.935  1.00  9.72           H
ATOM    479  CG  PHE A  34      88.602   2.594  92.324  1.00  9.72           C
ATOM    480  CD1 PHE A  34      88.546   3.399  91.176  1.00  9.72           C
ATOM    481  HD1 PHE A  34      87.588   3.661  90.758  1.00  9.72           H
ATOM    482  CD2 PHE A  34      89.858   2.236  92.846  1.00  9.72           C
ATOM    483  HD2 PHE A  34      89.918   1.619  93.729  1.00  9.72           H
ATOM    484  CE1 PHE A  34      89.732   3.864  90.555  1.00  9.72           C
ATOM    485  HE1 PHE A  34      89.676   4.497  89.681  1.00  9.72           H
ATOM    486  CE2 PHE A  34      91.054   2.671  92.225  1.00  9.72           C
ATOM    487  HE2 PHE A  34      92.011   2.382  92.634  1.00  9.72           H
ATOM    488  CZ  PHE A  34      90.990   3.492  91.079  1.00  9.72           C
ATOM    489  HZ  PHE A  34      91.899   3.830  90.603  1.00  9.72           H
ATOM    490  N   ILE A  35      88.156  -0.815  92.586  1.00 -0.31           N
ATOM    491  H   ILE A  35      87.851  -0.771  93.554  1.00 -0.31           H
ATOM    492  CA  ILE A  35      89.193  -1.768  92.198  1.00 -0.31           C
ATOM    493  HA  ILE A  35      89.954  -1.246  91.620  1.00 -0.31           H
ATOM    494  C   ILE A  35      88.548  -2.800  91.284  1.00 -0.31           C
ATOM    495  O   ILE A  35      89.101  -3.113  90.235  1.00 -0.31           O
ATOM    496  CB  ILE A  35      89.884  -2.435  93.423  1.00 -0.31           C
ATOM    497  HB  ILE A  35      89.114  -2.885  94.047  1.00 -0.31           H
ATOM    498  CG1 ILE A  35      90.630  -1.363  94.246  1.00 -0.31           C
ATOM    499 1HG1 ILE A  35      91.451  -0.973  93.642  1.00 -0.31           H
ATOM    500 2HG1 ILE A  35      89.948  -0.540  94.451  1.00 -0.31           H
ATOM    501  CG2 ILE A  35      90.872  -3.545  92.968  1.00 -0.31           C
ATOM    502 1HG2 ILE A  35      91.329  -4.026  93.831  1.00 -0.31           H
ATOM    503 2HG2 ILE A  35      91.657  -3.121  92.341  1.00 -0.31           H
ATOM    504 3HG2 ILE A  35      90.345  -4.316  92.405  1.00 -0.31           H
ATOM    505  CD1 ILE A  35      91.200  -1.831  95.592  1.00 -0.31           C
ATOM    506 1HD1 ILE A  35      91.615  -0.974  96.122  1.00 -0.31           H
ATOM    507 2HD1 ILE A  35      91.995  -2.560  95.435  1.00 -0.31           H
ATOM    508 3HD1 ILE A  35      90.407  -2.275  96.195  1.00 -0.31           H
ATOM    509  N   GLY A  36      87.360  -3.284  91.623  1.00  0.97           N
ATOM    510  H   GLY A  36      86.900  -2.979  92.476  1.00  0.97           H
ATOM    511  CA  GLY A  36      86.707  -4.281  90.793  1.00  0.97           C
ATOM    512 1HA  GLY A  36      87.335  -5.172  90.768  1.00  0.97           H
ATOM    513 2HA  GLY A  36      85.748  -4.545  91.239  1.00  0.97           H
ATOM    514  C   GLY A  36      86.475  -3.834  89.362  1.00  0.97           C
ATOM    515  O   GLY A  36      86.769  -4.582  88.429  1.00  0.97           O
ATOM    516  N   ASN A  37      85.996  -2.614  89.162  1.00-24.85           N
ATOM    517  H   ASN A  37      85.758  -2.024  89.956  1.00-24.85           H
ATOM    518  CA  ASN A  37      85.759  -2.109  87.810  1.00-24.85           C
ATOM    519  HA  ASN A  37      85.200  -2.854  87.241  1.00-24.85           H
ATOM    520  C   ASN A  37      87.075  -1.846  87.088  1.00-24.85           C
ATOM    521  O   ASN A  37      87.190  -2.066  85.888  1.00-24.85           O
ATOM    522  CB  ASN A  37      84.950  -0.810  87.845  1.00-24.85           C
ATOM    523 1HB  ASN A  37      85.439  -0.098  88.506  1.00-24.85           H
ATOM    524 2HB  ASN A  37      84.922  -0.397  86.838  1.00-24.85           H
ATOM    525  CG  ASN A  37      83.528  -1.013  88.297  1.00-24.85           C
ATOM    526  OD1 ASN A  37      83.035  -2.123  88.434  1.00-24.85           O
ATOM    527  ND2 ASN A  37      82.842   0.072  88.524  1.00-24.85           N
ATOM    528 1HD2 ASN A  37      81.870  -0.030  88.764  1.00-24.85           H
ATOM    529 2HD2 ASN A  37      83.288   0.967  88.458  1.00-24.85           H
ATOM    530  N   SER A  38      88.090  -1.396  87.810  1.00-24.57           N
ATOM    531  H   SER A  38      87.963  -1.201  88.798  1.00-24.57           H
ATOM    532  CA  SER A  38      89.400  -1.154  87.203  1.00-24.57           C
ATOM    533  HA  SER A  38      89.269  -0.517  86.328  1.00-24.57           H
ATOM    534  C   SER A  38      90.078  -2.452  86.754  1.00-24.57           C
ATOM    535  O   SER A  38      90.789  -2.477  85.756  1.00-24.57           O
ATOM    536  CB  SER A  38      90.308  -0.433  88.192  1.00-24.57           C
ATOM    537 1HB  SER A  38      90.449  -1.063  89.069  1.00-24.57           H
ATOM    538 2HB  SER A  38      91.275  -0.254  87.719  1.00-24.57           H
ATOM    539  OG  SER A  38      89.749   0.805  88.596  1.00-24.57           O
ATOM    540  HG  SER A  38      89.066   0.635  89.264  1.00-24.57           H
ATOM    541  N   VAL A  39      89.828  -3.551  87.451  1.00 13.53           N
ATOM    542  H   VAL A  39      89.285  -3.487  88.309  1.00 13.53           H
ATOM    543  CA  VAL A  39      90.312  -4.869  87.021  1.00 13.53           C
ATOM    544  HA  VAL A  39      91.373  -4.799  86.779  1.00 13.53           H
ATOM    545  C   VAL A  39      89.579  -5.293  85.741  1.00 13.53           C
ATOM    546  O   VAL A  39      90.185  -5.870  84.837  1.00 13.53           O
ATOM    547  CB  VAL A  39      90.148  -5.910  88.174  1.00 13.53           C
ATOM    548  HB  VAL A  39      89.127  -5.855  88.546  1.00 13.53           H
ATOM    549  CG1 VAL A  39      90.412  -7.355  87.713  1.00 13.53           C
ATOM    550 1HG1 VAL A  39      90.313  -8.035  88.557  1.00 13.53           H
ATOM    551 2HG1 VAL A  39      91.415  -7.438  87.293  1.00 13.53           H
ATOM    552 3HG1 VAL A  39      89.682  -7.645  86.957  1.00 13.53           H
ATOM    553  CG2 VAL A  39      91.120  -5.573  89.326  1.00 13.53           C
ATOM    554 1HG2 VAL A  39      90.887  -6.184  90.194  1.00 13.53           H
ATOM    555 2HG2 VAL A  39      91.029  -4.528  89.614  1.00 13.53           H
ATOM    556 3HG2 VAL A  39      92.151  -5.757  89.020  1.00 13.53           H
ATOM    557  N   ILE A  40      88.301  -4.965  85.597  1.00 12.20           N
ATOM    558  H   ILE A  40      87.801  -4.517  86.357  1.00 12.20           H
ATOM    559  CA  ILE A  40      87.595  -5.257  84.341  1.00 12.20           C
ATOM    560  HA  ILE A  40      87.805  -6.289  84.063  1.00 12.20           H
ATOM    561  C   ILE A  40      88.141  -4.342  83.237  1.00 12.20           C
ATOM    562  O   ILE A  40      88.323  -4.762  82.098  1.00 12.20           O
ATOM    563  CB  ILE A  40      86.049  -5.106  84.465  1.00 12.20           C
ATOM    564  HB  ILE A  40      85.814  -4.074  84.729  1.00 12.20           H
ATOM    565  CG1 ILE A  40      85.505  -6.038  85.566  1.00 12.20           C
ATOM    566 1HG1 ILE A  40      85.532  -7.065  85.201  1.00 12.20           H
ATOM    567 2HG1 ILE A  40      86.149  -5.984  86.438  1.00 12.20           H
ATOM    568  CG2 ILE A  40      85.357  -5.468  83.121  1.00 12.20           C
ATOM    569 1HG2 ILE A  40      84.274  -5.386  83.217  1.00 12.20           H
ATOM    570 2HG2 ILE A  40      85.608  -6.487  82.824  1.00 12.20           H
ATOM    571 3HG2 ILE A  40      85.672  -4.778  82.339  1.00 12.20           H
ATOM    572  CD1 ILE A  40      84.086  -5.714  86.028  1.00 12.20           C
ATOM    573 1HD1 ILE A  40      83.819  -6.375  86.850  1.00 12.20           H
ATOM    574 2HD1 ILE A  40      83.378  -5.864  85.214  1.00 12.20           H
ATOM    575 3HD1 ILE A  40      84.031  -4.679  86.367  1.00 12.20           H
ATOM    576  N   ALA A  41      88.492  -3.107  83.557  1.00-12.20           N
ATOM    577  H   ALA A  41      88.310  -2.756  84.494  1.00-12.20           H
ATOM    578  CA  ALA A  41      89.116  -2.233  82.567  1.00-12.20           C
ATOM    579  HA  ALA A  41      88.470  -2.202  81.688  1.00-12.20           H
ATOM    580  C   ALA A  41      90.483  -2.786  82.123  1.00-12.20           C
ATOM    581  O   ALA A  41      90.816  -2.738  80.945  1.00-12.20           O
ATOM    582  CB  ALA A  41      89.238  -0.819  83.118  1.00-12.20           C
ATOM    583 1HB  ALA A  41      88.268  -0.469  83.472  1.00-12.20           H
ATOM    584 2HB  ALA A  41      89.590  -0.155  82.329  1.00-12.20           H
ATOM    585 3HB  ALA A  41      89.949  -0.795  83.945  1.00-12.20           H
ATOM    586  N   ASN A  42      91.220  -3.406  83.036  1.00 27.55           N
ATOM    587  H   ASN A  42      90.917  -3.370  84.005  1.00 27.55           H
ATOM    588  CA  ASN A  42      92.467  -4.123  82.725  1.00 27.55           C
ATOM    589  HA  ASN A  42      93.118  -3.445  82.173  1.00 27.55           H
ATOM    590  C   ASN A  42      92.248  -5.377  81.852  1.00 27.55           C
ATOM    591  O   ASN A  42      93.193  -5.971  81.369  1.00 27.55           O
ATOM    592  CB  ASN A  42      93.167  -4.481  84.052  1.00 27.55           C
ATOM    593 1HB  ASN A  42      93.101  -3.626  84.723  1.00 27.55           H
ATOM    594 2HB  ASN A  42      92.653  -5.317  84.514  1.00 27.55           H
ATOM    595  CG  ASN A  42      94.638  -4.842  83.898  1.00 27.55           C
ATOM    596  OD1 ASN A  42      95.274  -4.641  82.873  1.00 27.55           O
ATOM    597  ND2 ASN A  42      95.218  -5.304  84.969  1.00 27.55           N
ATOM    598 1HD2 ASN A  42      96.183  -5.582  84.921  1.00 27.55           H
ATOM    599 2HD2 ASN A  42      94.709  -5.347  85.844  1.00 27.55           H
ATOM    600  N   ASN A  43      91.000  -5.764  81.614  1.00 23.81           N
ATOM    601  H   ASN A  43      90.243  -5.287  82.084  1.00 23.81           H
ATOM    602  CA  ASN A  43      90.663  -6.823  80.650  1.00 23.81           C
ATOM    603  HA  ASN A  43      91.544  -7.434  80.444  1.00 23.81           H
ATOM    604  C   ASN A  43      90.141  -6.278  79.315  1.00 23.81           C
ATOM    605  O   ASN A  43      90.387  -6.844  78.262  1.00 23.81           O
ATOM    606  CB  ASN A  43      89.555  -7.705  81.239  1.00 23.81           C
ATOM    607 1HB  ASN A  43      89.896  -8.148  82.171  1.00 23.81           H
ATOM    608 2HB  ASN A  43      88.688  -7.089  81.453  1.00 23.81           H
ATOM    609  CG  ASN A  43      89.113  -8.797  80.296  1.00 23.81           C
ATOM    610  OD1 ASN A  43      89.880  -9.660  79.916  1.00 23.81           O
ATOM    611  ND2 ASN A  43      87.859  -8.786  79.937  1.00 23.81           N
ATOM    612 1HD2 ASN A  43      87.534  -9.512  79.323  1.00 23.81           H
ATOM    613 2HD2 ASN A  43      87.236  -8.075  80.274  1.00 23.81           H
ATOM    614  N   VAL A  44      89.354  -5.211  79.362  1.00  9.61           N
ATOM    615  H   VAL A  44      89.150  -4.787  80.259  1.00  9.61           H
ATOM    616  CA  VAL A  44      88.693  -4.687  78.157  1.00  9.61           C
ATOM    617  HA  VAL A  44      88.509  -5.512  77.470  1.00  9.61           H
ATOM    618  C   VAL A  44      89.562  -3.663  77.426  1.00  9.61           C
ATOM    619  O   VAL A  44      89.536  -3.578  76.201  1.00  9.61           O
ATOM    620  CB  VAL A  44      87.305  -4.059  78.527  1.00  9.61           C
ATOM    621  HB  VAL A  44      87.467  -3.240  79.227  1.00  9.61           H
ATOM    622  CG1 VAL A  44      86.553  -3.510  77.295  1.00  9.61           C
ATOM    623 1HG1 VAL A  44      85.572  -3.135  77.593  1.00  9.61           H
ATOM    624 2HG1 VAL A  44      86.420  -4.302  76.557  1.00  9.61           H
ATOM    625 3HG1 VAL A  44      87.118  -2.695  76.844  1.00  9.61           H
ATOM    626  CG2 VAL A  44      86.408  -5.112  79.205  1.00  9.61           C
ATOM    627 1HG2 VAL A  44      85.432  -4.680  79.430  1.00  9.61           H
ATOM    628 2HG2 VAL A  44      86.854  -5.446  80.139  1.00  9.61           H
ATOM    629 3HG2 VAL A  44      86.272  -5.970  78.544  1.00  9.61           H
ATOM    630  N   LYS A  45      90.328  -2.870  78.162  1.00 15.66           N
ATOM    631  H   LYS A  45      90.379  -3.016  79.168  1.00 15.66           H
ATOM    632  CA  LYS A  45      91.073  -1.737  77.595  1.00 15.66           C
ATOM    633  HA  LYS A  45      90.832  -1.628  76.537  1.00 15.66           H
ATOM    634  C   LYS A  45      92.585  -1.917  77.702  1.00 15.66           C
ATOM    635  O   LYS A  45      93.353  -0.981  77.500  1.00 15.66           O
ATOM    636  CB  LYS A  45      90.671  -0.453  78.332  1.00 15.66           C
ATOM    637 1HB  LYS A  45      90.937  -0.570  79.382  1.00 15.66           H
ATOM    638 2HB  LYS A  45      91.263   0.362  77.927  1.00 15.66           H
ATOM    639  CG  LYS A  45      89.196  -0.040  78.258  1.00 15.66           C
ATOM    640 1HG  LYS A  45      88.565  -0.856  78.610  1.00 15.66           H
ATOM    641 2HG  LYS A  45      89.055   0.815  78.920  1.00 15.66           H
ATOM    642  CD  LYS A  45      88.765   0.374  76.849  1.00 15.66           C
ATOM    643 1HD  LYS A  45      89.461   1.123  76.474  1.00 15.66           H
ATOM    644 2HD  LYS A  45      88.790  -0.492  76.186  1.00 15.66           H
ATOM    645  CE  LYS A  45      87.355   0.967  76.861  1.00 15.66           C
ATOM    646 1HE  LYS A  45      86.655   0.208  77.212  1.00 15.66           H
ATOM    647 2HE  LYS A  45      87.334   1.814  77.551  1.00 15.66           H
ATOM    648  NZ  LYS A  45      86.940   1.437  75.502  1.00 15.66           N
ATOM    649 1HZ  LYS A  45      85.976   1.744  75.496  1.00 15.66           H
ATOM    650 2HZ  LYS A  45      87.060   0.693  74.820  1.00 15.66           H
ATOM    651 3HZ  LYS A  45      87.524   2.210  75.206  1.00 15.66           H
ATOM    652  N   ASN A  46      93.005  -3.121  78.048  1.00 41.71           N
ATOM    653  H   ASN A  46      92.329  -3.867  78.159  1.00 41.71           H
ATOM    654  CA  ASN A  46      94.411  -3.486  78.230  1.00 41.71           C
ATOM    655  HA  ASN A  46      95.053  -2.934  77.541  1.00 41.71           H
ATOM    656  C   ASN A  46      94.328  -4.966  77.834  1.00 41.71           C
ATOM    657  O   ASN A  46      93.198  -5.407  77.586  1.00 41.71           O
ATOM    658  CB  ASN A  46      94.817  -3.230  79.687  1.00 41.71           C
ATOM    659 1HB  ASN A  46      94.228  -2.403  80.077  1.00 41.71           H
ATOM    660 2HB  ASN A  46      94.606  -4.119  80.278  1.00 41.71           H
ATOM    661  CG  ASN A  46      96.275  -2.867  79.832  1.00 41.71           C
ATOM    662  OD1 ASN A  46      96.833  -2.113  79.049  1.00 41.71           O
ATOM    663  ND2 ASN A  46      96.903  -3.394  80.841  1.00 41.71           N
ATOM    664 1HD2 ASN A  46      97.888  -3.202  80.964  1.00 41.71           H
ATOM    665 2HD2 ASN A  46      96.391  -3.982  81.491  1.00 41.71           H
ATOM    666  N   PRO A  47      95.439  -5.719  77.683  1.00 14.24           N
ATOM    667  CA  PRO A  47      95.171  -7.046  77.102  1.00 14.24           C
ATOM    668  HA  PRO A  47      94.639  -6.927  76.160  1.00 14.24           H
ATOM    669  C   PRO A  47      94.374  -8.005  77.986  1.00 14.24           C
ATOM    670  O   PRO A  47      94.473  -7.987  79.211  1.00 14.24           O
ATOM    671  CB  PRO A  47      96.574  -7.591  76.823  1.00 14.24           C
ATOM    672 1HB  PRO A  47      96.596  -8.677  76.912  1.00 14.24           H
ATOM    673 2HB  PRO A  47      96.911  -7.282  75.834  1.00 14.24           H
ATOM    674  CG  PRO A  47      97.410  -6.953  77.861  1.00 14.24           C
ATOM    675 1HG  PRO A  47      97.259  -7.447  78.822  1.00 14.24           H
ATOM    676 2HG  PRO A  47      98.464  -6.972  77.581  1.00 14.24           H
ATOM    677  CD  PRO A  47      96.888  -5.539  77.897  1.00 14.24           C
ATOM    678 1HD  PRO A  47      97.093  -5.094  78.867  1.00 14.24           H
ATOM    679 2HD  PRO A  47      97.320  -4.942  77.092  1.00 14.24           H
ATOM    680  N   LEU A  48      93.565  -8.828  77.331  1.00 21.53           N
ATOM    681  H   LEU A  48      93.572  -8.825  76.319  1.00 21.53           H
ATOM    682  CA  LEU A  48      92.587  -9.673  78.016  1.00 21.53           C
ATOM    683  HA  LEU A  48      91.960  -9.004  78.605  1.00 21.53           H
ATOM    684  C   LEU A  48      93.185 -10.687  78.989  1.00 21.53           C
ATOM    685  O   LEU A  48      94.340 -11.123  78.864  1.00 21.53           O
ATOM    686  CB  LEU A  48      91.682 -10.359  76.980  1.00 21.53           C
ATOM    687 1HB  LEU A  48      90.795 -10.724  77.498  1.00 21.53           H
ATOM    688 2HB  LEU A  48      91.349  -9.580  76.295  1.00 21.53           H
ATOM    689  CG  LEU A  48      92.236 -11.520  76.136  1.00 21.53           C
ATOM    690  HG  LEU A  48      93.311 -11.393  76.036  1.00 21.53           H
ATOM    691  CD1 LEU A  48      91.965 -12.894  76.765  1.00 21.53           C
ATOM    692 1HD1 LEU A  48      92.376 -13.673  76.124  1.00 21.53           H
ATOM    693 2HD1 LEU A  48      90.891 -13.045  76.881  1.00 21.53           H
ATOM    694 3HD1 LEU A  48      92.442 -12.956  77.741  1.00 21.53           H
ATOM    695  CD2 LEU A  48      91.627 -11.498  74.735  1.00 21.53           C
ATOM    696 1HD2 LEU A  48      92.056 -12.300  74.134  1.00 21.53           H
ATOM    697 2HD2 LEU A  48      91.845 -10.547  74.250  1.00 21.53           H
ATOM    698 3HD2 LEU A  48      90.546 -11.630  74.791  1.00 21.53           H
ATOM    699  N   VAL A  49      92.378 -11.076  79.965  1.00 31.64           N
ATOM    700  H   VAL A  49      91.413 -10.746  79.965  1.00 31.64           H
ATOM    701  CA  VAL A  49      92.815 -11.923  81.073  1.00 31.64           C
ATOM    702  HA  VAL A  49      93.843 -12.223  80.899  1.00 31.64           H
ATOM    703  C   VAL A  49      91.962 -13.186  81.156  1.00 31.64           C
ATOM    704  O   VAL A  49      90.901 -13.269  80.541  1.00 31.64           O
ATOM    705  CB  VAL A  49      92.793 -11.133  82.413  1.00 31.64           C
ATOM    706  HB  VAL A  49      93.238 -11.760  83.184  1.00 31.64           H
ATOM    707  CG1 VAL A  49      93.631  -9.847  82.280  1.00 31.64           C
ATOM    708 1HG1 VAL A  49      93.733  -9.373  83.252  1.00 31.64           H
ATOM    709 2HG1 VAL A  49      93.155  -9.140  81.595  1.00 31.64           H
ATOM    710 3HG1 VAL A  49      94.620 -10.084  81.892  1.00 31.64           H
ATOM    711  CG2 VAL A  49      91.377 -10.773  82.858  1.00 31.64           C
ATOM    712 1HG2 VAL A  49      91.410 -10.261  83.819  1.00 31.64           H
ATOM    713 2HG2 VAL A  49      90.772 -11.673  82.964  1.00 31.64           H
ATOM    714 3HG2 VAL A  49      90.911 -10.125  82.124  1.00 31.64           H
ATOM    715  N   ALA A  50      92.413 -14.173  81.918  1.00 -3.06           N
ATOM    716  H   ALA A  50      93.290 -14.068  82.399  1.00 -3.06           H
ATOM    717  CA  ALA A  50      91.630 -15.384  82.137  1.00 -3.06           C
ATOM    718  HA  ALA A  50      91.291 -15.790  81.182  1.00 -3.06           H
ATOM    719  C   ALA A  50      90.425 -14.976  82.987  1.00 -3.06           C
ATOM    720  O   ALA A  50      90.556 -14.095  83.831  1.00 -3.06           O
ATOM    721  CB  ALA A  50      92.490 -16.415  82.875  1.00 -3.06           C
ATOM    722 1HB  ALA A  50      93.406 -16.589  82.311  1.00 -3.06           H
ATOM    723 2HB  ALA A  50      91.940 -17.351  82.960  1.00 -3.06           H
ATOM    724 3HB  ALA A  50      92.739 -16.044  83.869  1.00 -3.06           H
ATOM    725  N   SER A  51      89.281 -15.632  82.853  1.00  6.29           N
ATOM    726  H   SER A  51      89.191 -16.386  82.183  1.00  6.29           H
ATOM    727  CA  SER A  51      88.110 -15.253  83.655  1.00  6.29           C
ATOM    728  HA  SER A  51      87.834 -14.225  83.422  1.00  6.29           H
ATOM    729  C   SER A  51      88.356 -15.335  85.161  1.00  6.29           C
ATOM    730  O   SER A  51      87.852 -14.520  85.926  1.00  6.29           O
ATOM    731  CB  SER A  51      86.948 -16.166  83.303  1.00  6.29           C
ATOM    732 1HB  SER A  51      86.161 -16.065  84.052  1.00  6.29           H
ATOM    733 2HB  SER A  51      86.557 -15.890  82.327  1.00  6.29           H
ATOM    734  OG  SER A  51      87.408 -17.502  83.251  1.00  6.29           O
ATOM    735  HG  SER A  51      87.538 -17.750  82.317  1.00  6.29           H
ATOM    736  N   VAL A  52      89.197 -16.271  85.580  1.00 29.99           N
ATOM    737  H   VAL A  52      89.575 -16.911  84.901  1.00 29.99           H
ATOM    738  CA  VAL A  52      89.545 -16.447  86.993  1.00 29.99           C
ATOM    739  HA  VAL A  52      88.606 -16.421  87.545  1.00 29.99           H
ATOM    740  C   VAL A  52      90.425 -15.315  87.561  1.00 29.99           C
ATOM    741  O   VAL A  52      90.680 -15.228  88.765  1.00 29.99           O
ATOM    742  CB  VAL A  52      90.140 -17.869  87.201  1.00 29.99           C
ATOM    743  HB  VAL A  52      89.604 -18.532  86.528  1.00 29.99           H
ATOM    744  CG1 VAL A  52      91.626 -17.941  86.827  1.00 29.99           C
ATOM    745 1HG1 VAL A  52      91.951 -18.982  86.874  1.00 29.99           H
ATOM    746 2HG1 VAL A  52      92.218 -17.347  87.525  1.00 29.99           H
ATOM    747 3HG1 VAL A  52      91.773 -17.567  85.814  1.00 29.99           H
ATOM    748  CG2 VAL A  52      89.874 -18.397  88.607  1.00 29.99           C
ATOM    749 1HG2 VAL A  52      90.222 -19.426  88.682  1.00 29.99           H
ATOM    750 2HG2 VAL A  52      88.802 -18.375  88.809  1.00 29.99           H
ATOM    751 3HG2 VAL A  52      90.391 -17.782  89.339  1.00 29.99           H
ATOM    752  N   ASN A  53      90.837 -14.369  86.727  1.00 21.73           N
ATOM    753  H   ASN A  53      90.643 -14.439  85.731  1.00 21.73           H
ATOM    754  CA  ASN A  53      91.494 -13.166  87.234  1.00 21.73           C
ATOM    755  HA  ASN A  53      92.142 -13.440  88.064  1.00 21.73           H
ATOM    756  C   ASN A  53      90.476 -12.166  87.778  1.00 21.73           C
ATOM    757  O   ASN A  53      90.844 -11.312  88.588  1.00 21.73           O
ATOM    758  CB  ASN A  53      92.363 -12.512  86.159  1.00 21.73           C
ATOM    759 1HB  ASN A  53      91.828 -12.501  85.214  1.00 21.73           H
ATOM    760 2HB  ASN A  53      92.566 -11.482  86.442  1.00 21.73           H
ATOM    761  CG  ASN A  53      93.681 -13.211  85.991  1.00 21.73           C
ATOM    762  OD1 ASN A  53      93.886 -14.008  85.081  1.00 21.73           O
ATOM    763  ND2 ASN A  53      94.592 -12.937  86.887  1.00 21.73           N
ATOM    764 1HD2 ASN A  53      95.493 -13.384  86.822  1.00 21.73           H
ATOM    765 2HD2 ASN A  53      94.397 -12.257  87.616  1.00 21.73           H
ATOM    766  N   VAL A  54      89.206 -12.284  87.407  1.00 17.13           N
ATOM    767  H   VAL A  54      88.924 -13.004  86.747  1.00 17.13           H
ATOM    768  CA  VAL A  54      88.169 -11.411  87.970  1.00 17.13           C
ATOM    769  HA  VAL A  54      88.515 -10.382  87.882  1.00 17.13           H
ATOM    770  C   VAL A  54      87.996 -11.696  89.469  1.00 17.13           C
ATOM    771  O   VAL A  54      88.137 -10.766  90.267  1.00 17.13           O
ATOM    772  CB  VAL A  54      86.817 -11.509  87.189  1.00 17.13           C
ATOM    773  HB  VAL A  54      86.449 -12.532  87.238  1.00 17.13           H
ATOM    774  CG1 VAL A  54      85.748 -10.582  87.788  1.00 17.13           C
ATOM    775 1HG1 VAL A  54      84.837 -10.634  87.189  1.00 17.13           H
ATOM    776 2HG1 VAL A  54      86.106  -9.552  87.802  1.00 17.13           H
ATOM    777 3HG1 VAL A  54      85.503 -10.891  88.803  1.00 17.13           H
ATOM    778  CG2 VAL A  54      87.033 -11.138  85.708  1.00 17.13           C
ATOM    779 1HG2 VAL A  54      86.080 -11.161  85.178  1.00 17.13           H
ATOM    780 2HG2 VAL A  54      87.705 -11.853  85.234  1.00 17.13           H
ATOM    781 3HG2 VAL A  54      87.459 -10.136  85.632  1.00 17.13           H
ATOM    782  N   PRO A  55      87.791 -12.963  89.901  1.00 -3.21           N
ATOM    783  CA  PRO A  55      87.801 -13.066  91.363  1.00 -3.21           C
ATOM    784  HA  PRO A  55      87.076 -12.373  91.789  1.00 -3.21           H
ATOM    785  C   PRO A  55      89.153 -12.807  92.023  1.00 -3.21           C
ATOM    786  O   PRO A  55      89.160 -12.393  93.165  1.00 -3.21           O
ATOM    787  CB  PRO A  55      87.326 -14.499  91.615  1.00 -3.21           C
ATOM    788 1HB  PRO A  55      87.751 -14.896  92.533  1.00 -3.21           H
ATOM    789 2HB  PRO A  55      86.244 -14.528  91.664  1.00 -3.21           H
ATOM    790  CG  PRO A  55      87.776 -15.243  90.449  1.00 -3.21           C
ATOM    791 1HG  PRO A  55      88.839 -15.460  90.535  1.00 -3.21           H
ATOM    792 2HG  PRO A  55      87.204 -16.163  90.328  1.00 -3.21           H
ATOM    793  CD  PRO A  55      87.512 -14.287  89.311  1.00 -3.21           C
ATOM    794 1HD  PRO A  55      88.172 -14.491  88.474  1.00 -3.21           H
ATOM    795 2HD  PRO A  55      86.470 -14.345  88.996  1.00 -3.21           H
ATOM    796  N   LEU A  56      90.296 -12.957  91.361  1.00 -9.59           N
ATOM    797  H   LEU A  56      90.301 -13.318  90.417  1.00 -9.59           H
ATOM    798  CA  LEU A  56      91.557 -12.573  92.014  1.00 -9.59           C
ATOM    799  HA  LEU A  56      91.628 -13.094  92.967  1.00 -9.59           H
ATOM    800  C   LEU A  56      91.574 -11.073  92.324  1.00 -9.59           C
ATOM    801  O   LEU A  56      92.029 -10.662  93.394  1.00 -9.59           O
ATOM    802  CB  LEU A  56      92.774 -12.935  91.154  1.00 -9.59           C
ATOM    803 1HB  LEU A  56      92.549 -12.661  90.127  1.00 -9.59           H
ATOM    804 2HB  LEU A  56      93.611 -12.320  91.479  1.00 -9.59           H
ATOM    805  CG  LEU A  56      93.245 -14.396  91.176  1.00 -9.59           C
ATOM    806  HG  LEU A  56      92.379 -15.029  91.013  1.00 -9.59           H
ATOM    807  CD1 LEU A  56      94.244 -14.675  90.061  1.00 -9.59           C
ATOM    808 1HD1 LEU A  56      94.586 -15.708  90.116  1.00 -9.59           H
ATOM    809 2HD1 LEU A  56      95.100 -14.002  90.142  1.00 -9.59           H
ATOM    810 3HD1 LEU A  56      93.761 -14.526  89.097  1.00 -9.59           H
ATOM    811  CD2 LEU A  56      93.888 -14.786  92.513  1.00 -9.59           C
ATOM    812 1HD2 LEU A  56      94.136 -15.848  92.506  1.00 -9.59           H
ATOM    813 2HD2 LEU A  56      93.200 -14.594  93.334  1.00 -9.59           H
ATOM    814 3HD2 LEU A  56      94.795 -14.202  92.672  1.00 -9.59           H
ATOM    815  N   GLY A  57      91.038 -10.258  91.427  1.00  4.83           N
ATOM    816  H   GLY A  57      90.666 -10.628  90.558  1.00  4.83           H
ATOM    817  CA  GLY A  57      90.963  -8.829  91.685  1.00  4.83           C
ATOM    818 1HA  GLY A  57      91.916  -8.487  92.089  1.00  4.83           H
ATOM    819 2HA  GLY A  57      90.781  -8.307  90.748  1.00  4.83           H
ATOM    820  C   GLY A  57      89.860  -8.460  92.659  1.00  4.83           C
ATOM    821  O   GLY A  57      90.089  -7.741  93.627  1.00  4.83           O
ATOM    822  N   TYR A  58      88.660  -8.977  92.446  1.00  9.91           N
ATOM    823  H   TYR A  58      88.504  -9.586  91.645  1.00  9.91           H
ATOM    824  CA  TYR A  58      87.522  -8.637  93.300  1.00  9.91           C
ATOM    825  HA  TYR A  58      87.414  -7.552  93.314  1.00  9.91           H
ATOM    826  C   TYR A  58      87.691  -9.122  94.737  1.00  9.91           C
ATOM    827  O   TYR A  58      87.325  -8.437  95.686  1.00  9.91           O
ATOM    828  CB  TYR A  58      86.248  -9.241  92.711  1.00  9.91           C
ATOM    829 1HB  TYR A  58      86.264  -9.089  91.631  1.00  9.91           H
ATOM    830 2HB  TYR A  58      86.241 -10.314  92.903  1.00  9.91           H
ATOM    831  CG  TYR A  58      84.969  -8.630  93.247  1.00  9.91           C
ATOM    832  CD1 TYR A  58      84.378  -7.531  92.593  1.00  9.91           C
ATOM    833  HD1 TYR A  58      84.864  -7.097  91.729  1.00  9.91           H
ATOM    834  CD2 TYR A  58      84.325  -9.161  94.385  1.00  9.91           C
ATOM    835  HD2 TYR A  58      84.778  -9.980  94.925  1.00  9.91           H
ATOM    836  CE1 TYR A  58      83.140  -6.996  93.039  1.00  9.91           C
ATOM    837  HE1 TYR A  58      82.696  -6.155  92.531  1.00  9.91           H
ATOM    838  CE2 TYR A  58      83.072  -8.646  94.819  1.00  9.91           C
ATOM    839  HE2 TYR A  58      82.573  -9.076  95.673  1.00  9.91           H
ATOM    840  CZ  TYR A  58      82.490  -7.573  94.132  1.00  9.91           C
ATOM    841  OH  TYR A  58      81.279  -7.069  94.530  1.00  9.91           O
ATOM    842  HH  TYR A  58      80.894  -7.565  95.268  1.00  9.91           H
ATOM    843  N   VAL A  59      88.269 -10.298  94.928  1.00  6.83           N
ATOM    844  H   VAL A  59      88.561 -10.866  94.137  1.00  6.83           H
ATOM    845  CA  VAL A  59      88.474 -10.807  96.282  1.00  6.83           C
ATOM    846  HA  VAL A  59      87.581 -10.595  96.864  1.00  6.83           H
ATOM    847  C   VAL A  59      89.625 -10.082  96.963  1.00  6.83           C
ATOM    848  O   VAL A  59      89.530  -9.773  98.147  1.00  6.83           O
ATOM    849  CB  VAL A  59      88.669 -12.343  96.292  1.00  6.83           C
ATOM    850  HB  VAL A  59      89.477 -12.603  95.613  1.00  6.83           H
ATOM    851  CG1 VAL A  59      89.053 -12.863  97.672  1.00  6.83           C
ATOM    852 1HG1 VAL A  59      88.985 -13.948  97.691  1.00  6.83           H
ATOM    853 2HG1 VAL A  59      88.381 -12.448  98.423  1.00  6.83           H
ATOM    854 3HG1 VAL A  59      90.075 -12.570  97.908  1.00  6.83           H
ATOM    855  CG2 VAL A  59      87.366 -13.014  95.823  1.00  6.83           C
ATOM    856 1HG2 VAL A  59      87.486 -14.093  95.836  1.00  6.83           H
ATOM    857 2HG2 VAL A  59      87.124 -12.708  94.805  1.00  6.83           H
ATOM    858 3HG2 VAL A  59      86.543 -12.746  96.485  1.00  6.83           H
ATOM    859  N   SER A  60      90.687  -9.724  96.253  1.00 -1.01           N
ATOM    860  H   SER A  60      90.772  -9.954  95.272  1.00 -1.01           H
ATOM    861  CA  SER A  60      91.726  -8.943  96.925  1.00 -1.01           C
ATOM    862  HA  SER A  60      92.001  -9.462  97.842  1.00 -1.01           H
ATOM    863  C   SER A  60      91.131  -7.595  97.339  1.00 -1.01           C
ATOM    864  O   SER A  60      91.358  -7.146  98.461  1.00 -1.01           O
ATOM    865  CB  SER A  60      92.991  -8.795  96.077  1.00 -1.01           C
ATOM    866 1HB  SER A  60      93.683  -8.123  96.587  1.00 -1.01           H
ATOM    867 2HB  SER A  60      93.464  -9.773  95.979  1.00 -1.01           H
ATOM    868  OG  SER A  60      92.717  -8.300  94.782  1.00 -1.01           O
ATOM    869  HG  SER A  60      92.432  -9.037  94.222  1.00 -1.01           H
ATOM    870  N   ALA A  61      90.278  -7.014  96.504  1.00-10.16           N
ATOM    871  H   ALA A  61      90.128  -7.411  95.582  1.00-10.16           H
ATOM    872  CA  ALA A  61      89.561  -5.793  96.865  1.00-10.16           C
ATOM    873  HA  ALA A  61      90.301  -5.039  97.123  1.00-10.16           H
ATOM    874  C   ALA A  61      88.627  -5.955  98.072  1.00-10.16           C
ATOM    875  O   ALA A  61      88.587  -5.086  98.946  1.00-10.16           O
ATOM    876  CB  ALA A  61      88.768  -5.292  95.658  1.00-10.16           C
ATOM    877 1HB  ALA A  61      89.418  -5.244  94.786  1.00-10.16           H
ATOM    878 2HB  ALA A  61      88.373  -4.297  95.867  1.00-10.16           H
ATOM    879 3HB  ALA A  61      87.939  -5.966  95.441  1.00-10.16           H
ATOM    880  N   VAL A  62      87.857  -7.033  98.134  1.00 11.22           N
ATOM    881  H   VAL A  62      87.886  -7.722  97.386  1.00 11.22           H
ATOM    882  CA  VAL A  62      86.884  -7.190  99.218  1.00 11.22           C
ATOM    883  HA  VAL A  62      86.346  -6.246  99.285  1.00 11.22           H
ATOM    884  C   VAL A  62      87.574  -7.402 100.557  1.00 11.22           C
ATOM    885  O   VAL A  62      87.092  -6.930 101.578  1.00 11.22           O
ATOM    886  CB  VAL A  62      85.810  -8.290  98.919  1.00 11.22           C
ATOM    887  HB  VAL A  62      85.600  -8.261  97.851  1.00 11.22           H
ATOM    888  CG1 VAL A  62      86.272  -9.709  99.277  1.00 11.22           C
ATOM    889 1HG1 VAL A  62      85.602 -10.435  98.827  1.00 11.22           H
ATOM    890 2HG1 VAL A  62      86.282  -9.849 100.360  1.00 11.22           H
ATOM    891 3HG1 VAL A  62      87.267  -9.886  98.891  1.00 11.22           H
ATOM    892  CG2 VAL A  62      84.502  -7.972  99.644  1.00 11.22           C
ATOM    893 1HG2 VAL A  62      83.723  -8.658  99.316  1.00 11.22           H
ATOM    894 2HG2 VAL A  62      84.187  -6.956  99.413  1.00 11.22           H
ATOM    895 3HG2 VAL A  62      84.634  -8.072 100.721  1.00 11.22           H
ATOM    896  N   ILE A  63      88.739  -8.034 100.567  1.00  0.44           N
ATOM    897  H   ILE A  63      89.120  -8.407  99.703  1.00  0.44           H
ATOM    898  CA  ILE A  63      89.466  -8.231 101.819  1.00  0.44           C
ATOM    899  HA  ILE A  63      88.780  -8.637 102.563  1.00  0.44           H
ATOM    900  C   ILE A  63      89.942  -6.869 102.329  1.00  0.44           C
ATOM    901  O   ILE A  63      89.866  -6.610 103.528  1.00  0.44           O
ATOM    902  CB  ILE A  63      90.636  -9.238 101.641  1.00  0.44           C
ATOM    903  HB  ILE A  63      91.259  -8.893 100.818  1.00  0.44           H
ATOM    904  CG1 ILE A  63      90.069 -10.632 101.299  1.00  0.44           C
ATOM    905 1HG1 ILE A  63      89.594 -11.032 102.192  1.00  0.44           H
ATOM    906 2HG1 ILE A  63      89.293 -10.530 100.544  1.00  0.44           H
ATOM    907  CG2 ILE A  63      91.501  -9.334 102.926  1.00  0.44           C
ATOM    908 1HG2 ILE A  63      92.327 -10.027 102.783  1.00  0.44           H
ATOM    909 2HG2 ILE A  63      90.895  -9.671 103.768  1.00  0.44           H
ATOM    910 3HG2 ILE A  63      91.927  -8.361 103.169  1.00  0.44           H
ATOM    911  CD1 ILE A  63      91.080 -11.665 100.780  1.00  0.44           C
ATOM    912 1HD1 ILE A  63      90.553 -12.586 100.529  1.00  0.44           H
ATOM    913 2HD1 ILE A  63      91.822 -11.886 101.545  1.00  0.44           H
ATOM    914 3HD1 ILE A  63      91.572 -11.281  99.885  1.00  0.44           H
ATOM    915  N   ILE A  64      90.361  -5.969 101.445  1.00 14.03           N
ATOM    916  H   ILE A  64      90.401  -6.208 100.461  1.00 14.03           H
ATOM    917  CA  ILE A  64      90.755  -4.620 101.876  1.00 14.03           C
ATOM    918  HA  ILE A  64      91.527  -4.697 102.640  1.00 14.03           H
ATOM    919  C   ILE A  64      89.525  -3.941 102.468  1.00 14.03           C
ATOM    920  O   ILE A  64      89.551  -3.399 103.573  1.00 14.03           O
ATOM    921  CB  ILE A  64      91.256  -3.711 100.699  1.00 14.03           C
ATOM    922  HB  ILE A  64      90.441  -3.590  99.987  1.00 14.03           H
ATOM    923  CG1 ILE A  64      92.431  -4.358  99.954  1.00 14.03           C
ATOM    924 1HG1 ILE A  64      93.328  -4.234 100.551  1.00 14.03           H
ATOM    925 2HG1 ILE A  64      92.254  -5.422  99.857  1.00 14.03           H
ATOM    926  CG2 ILE A  64      91.680  -2.305 101.209  1.00 14.03           C
ATOM    927 1HG2 ILE A  64      92.019  -1.684 100.378  1.00 14.03           H
ATOM    928 2HG2 ILE A  64      92.484  -2.394 101.941  1.00 14.03           H
ATOM    929 3HG2 ILE A  64      90.832  -1.800 101.675  1.00 14.03           H
ATOM    930  CD1 ILE A  64      92.678  -3.790  98.541  1.00 14.03           C
ATOM    931 1HD1 ILE A  64      93.388  -4.426  98.012  1.00 14.03           H
ATOM    932 2HD1 ILE A  64      93.084  -2.781  98.603  1.00 14.03           H
ATOM    933 3HD1 ILE A  64      91.744  -3.766  97.981  1.00 14.03           H
ATOM    934  N   SER A  65      88.445  -3.997 101.704  1.00 -0.78           N
ATOM    935  H   SER A  65      88.486  -4.519 100.837  1.00 -0.78           H
ATOM    936  CA  SER A  65      87.223  -3.271 102.020  1.00 -0.78           C
ATOM    937  HA  SER A  65      87.457  -2.209 102.079  1.00 -0.78           H
ATOM    938  C   SER A  65      86.614  -3.699 103.348  1.00 -0.78           C
ATOM    939  O   SER A  65      86.284  -2.864 104.181  1.00 -0.78           O
ATOM    940  CB  SER A  65      86.216  -3.496 100.893  1.00 -0.78           C
ATOM    941 1HB  SER A  65      85.945  -4.551 100.852  1.00 -0.78           H
ATOM    942 2HB  SER A  65      85.321  -2.907 101.088  1.00 -0.78           H
ATOM    943  OG  SER A  65      86.780  -3.111  99.649  1.00 -0.78           O
ATOM    944  HG  SER A  65      87.411  -3.786  99.360  1.00 -0.78           H
ATOM    945  N   VAL A  66      86.481  -4.997 103.566  1.00  3.26           N
ATOM    946  H   VAL A  66      86.777  -5.664 102.854  1.00  3.26           H
ATOM    947  CA  VAL A  66      85.880  -5.511 104.794  1.00  3.26           C
ATOM    948  HA  VAL A  66      84.994  -4.919 105.023  1.00  3.26           H
ATOM    949  C   VAL A  66      86.838  -5.361 105.972  1.00  3.26           C
ATOM    950  O   VAL A  66      86.401  -4.990 107.048  1.00  3.26           O
ATOM    951  CB  VAL A  66      85.426  -6.989 104.612  1.00  3.26           C
ATOM    952  HB  VAL A  66      86.286  -7.580 104.303  1.00  3.26           H
ATOM    953  CG1 VAL A  66      84.853  -7.592 105.907  1.00  3.26           C
ATOM    954 1HG1 VAL A  66      84.521  -8.615 105.726  1.00  3.26           H
ATOM    955 2HG1 VAL A  66      84.005  -7.001 106.254  1.00  3.26           H
ATOM    956 3HG1 VAL A  66      85.610  -7.602 106.687  1.00  3.26           H
ATOM    957  CG2 VAL A  66      84.355  -7.077 103.520  1.00  3.26           C
ATOM    958 1HG2 VAL A  66      84.058  -8.116 103.376  1.00  3.26           H
ATOM    959 2HG2 VAL A  66      84.737  -6.695 102.576  1.00  3.26           H
ATOM    960 3HG2 VAL A  66      83.478  -6.495 103.808  1.00  3.26           H
ATOM    961  N   PHE A  67      88.138  -5.586 105.817  1.00  8.75           N
ATOM    962  H   PHE A  67      88.525  -5.834 104.912  1.00  8.75           H
ATOM    963  CA  PHE A  67      89.020  -5.490 106.986  1.00  8.75           C
ATOM    964  HA  PHE A  67      88.591  -6.095 107.785  1.00  8.75           H
ATOM    965  C   PHE A  67      89.088  -4.040 107.471  1.00  8.75           C
ATOM    966  O   PHE A  67      88.987  -3.771 108.666  1.00  8.75           O
ATOM    967  CB  PHE A  67      90.419  -6.032 106.659  1.00  8.75           C
ATOM    968 1HB  PHE A  67      90.296  -6.914 106.033  1.00  8.75           H
ATOM    969 2HB  PHE A  67      90.969  -5.288 106.088  1.00  8.75           H
ATOM    970  CG  PHE A  67      91.226  -6.459 107.868  1.00  8.75           C
ATOM    971  CD1 PHE A  67      91.657  -7.796 107.972  1.00  8.75           C
ATOM    972  HD1 PHE A  67      91.408  -8.504 107.195  1.00  8.75           H
ATOM    973  CD2 PHE A  67      91.578  -5.555 108.892  1.00  8.75           C
ATOM    974  HD2 PHE A  67      91.300  -4.517 108.819  1.00  8.75           H
ATOM    975  CE1 PHE A  67      92.413  -8.231 109.085  1.00  8.75           C
ATOM    976  HE1 PHE A  67      92.744  -9.257 109.145  1.00  8.75           H
ATOM    977  CE2 PHE A  67      92.311  -5.982 110.024  1.00  8.75           C
ATOM    978  HE2 PHE A  67      92.562  -5.281 110.809  1.00  8.75           H
ATOM    979  CZ  PHE A  67      92.724  -7.325 110.120  1.00  8.75           C
ATOM    980  HZ  PHE A  67      93.281  -7.657 110.982  1.00  8.75           H
ATOM    981  N   ALA A  68      89.192  -3.091 106.550  1.00  4.77           N
ATOM    982  H   ALA A  68      89.220  -3.340 105.565  1.00  4.77           H
ATOM    983  CA  ALA A  68      89.300  -1.678 106.916  1.00  4.77           C
ATOM    984  HA  ALA A  68      90.138  -1.565 107.605  1.00  4.77           H
ATOM    985  C   ALA A  68      88.050  -1.130 107.621  1.00  4.77           C
ATOM    986  O   ALA A  68      88.126  -0.139 108.341  1.00  4.77           O
ATOM    987  CB  ALA A  68      89.599  -0.851 105.659  1.00  4.77           C
ATOM    988 1HB  ALA A  68      90.520  -1.206 105.193  1.00  4.77           H
ATOM    989 2HB  ALA A  68      89.719   0.199 105.932  1.00  4.77           H
ATOM    990 3HB  ALA A  68      88.778  -0.947 104.946  1.00  4.77           H
ATOM    991  N   THR A  69      86.904  -1.759 107.401  1.00 -5.76           N
ATOM    992  H   THR A  69      86.892  -2.580 106.809  1.00 -5.76           H
ATOM    993  CA  THR A  69      85.624  -1.276 107.931  1.00 -5.76           C
ATOM    994  HA  THR A  69      85.751  -0.282 108.357  1.00 -5.76           H
ATOM    995  C   THR A  69      85.074  -2.190 109.021  1.00 -5.76           C
ATOM    996  O   THR A  69      84.077  -1.890 109.695  1.00 -5.76           O
ATOM    997  CB  THR A  69      84.609  -1.193 106.781  1.00 -5.76           C
ATOM    998  HB  THR A  69      83.641  -0.870 107.163  1.00 -5.76           H
ATOM    999  OG1 THR A  69      84.485  -2.475 106.165  1.00 -5.76           O
ATOM   1000  HG1 THR A  69      85.123  -2.521 105.436  1.00 -5.76           H
ATOM   1001  CG2 THR A  69      85.085  -0.238 105.704  1.00 -5.76           C
ATOM   1002 1HG2 THR A  69      84.359  -0.240 104.895  1.00 -5.76           H
ATOM   1003 2HG2 THR A  69      86.049  -0.543 105.302  1.00 -5.76           H
ATOM   1004 3HG2 THR A  69      85.165   0.770 106.109  1.00 -5.76           H
ATOM   1005  N   GLY A  70      85.762  -3.304 109.222  1.00 12.43           N
ATOM   1006  H   GLY A  70      86.599  -3.484 108.680  1.00 12.43           H
ATOM   1007  CA  GLY A  70      85.308  -4.342 110.129  1.00 12.43           C
ATOM   1008 1HA  GLY A  70      84.285  -4.605 109.875  1.00 12.43           H
ATOM   1009 2HA  GLY A  70      85.934  -5.224 110.003  1.00 12.43           H
ATOM   1010  C   GLY A  70      85.349  -3.914 111.573  1.00 12.43           C
ATOM   1011  O   GLY A  70      84.574  -4.408 112.385  1.00 12.43           O
ATOM   1012  N   GLY A  71      86.210  -2.959 111.890  1.00 25.61           N
ATOM   1013  H   GLY A  71      86.838  -2.584 111.190  1.00 25.61           H
ATOM   1014  CA  GLY A  71      86.283  -2.442 113.244  1.00 25.61           C
ATOM   1015 1HA  GLY A  71      86.299  -3.277 113.943  1.00 25.61           H
ATOM   1016 2HA  GLY A  71      87.209  -1.880 113.354  1.00 25.61           H
ATOM   1017  C   GLY A  71      85.140  -1.532 113.626  1.00 25.61           C
ATOM   1018  O   GLY A  71      85.007  -1.218 114.795  1.00 25.61           O
ATOM   1019  N   VAL A  72      84.328  -1.103 112.668  1.00 28.71           N
ATOM   1020  H   VAL A  72      84.470  -1.413 111.717  1.00 28.71           H
ATOM   1021  CA  VAL A  72      83.250  -0.152 112.953  1.00 28.71           C
ATOM   1022  HA  VAL A  72      83.267   0.079 114.015  1.00 28.71           H
ATOM   1023  C   VAL A  72      81.875  -0.755 112.652  1.00 28.71           C
ATOM   1024  O   VAL A  72      81.117  -1.103 113.557  1.00 28.71           O
ATOM   1025  CB  VAL A  72      83.484   1.183 112.171  1.00 28.71           C
ATOM   1026  HB  VAL A  72      83.376   0.988 111.104  1.00 28.71           H
ATOM   1027  CG1 VAL A  72      82.478   2.249 112.577  1.00 28.71           C
ATOM   1028 1HG1 VAL A  72      82.642   3.147 111.982  1.00 28.71           H
ATOM   1029 2HG1 VAL A  72      82.588   2.488 113.636  1.00 28.71           H
ATOM   1030 3HG1 VAL A  72      81.468   1.894 112.400  1.00 28.71           H
ATOM   1031  CG2 VAL A  72      84.904   1.735 112.401  1.00 28.71           C
ATOM   1032 1HG2 VAL A  72      85.019   2.695 111.899  1.00 28.71           H
ATOM   1033 2HG2 VAL A  72      85.644   1.053 111.983  1.00 28.71           H
ATOM   1034 3HG2 VAL A  72      85.102   1.860 113.466  1.00 28.71           H
ATOM   1035  N   SER A  73      81.544  -0.919 111.379  1.00 -4.47           N
ATOM   1036  H   SER A  73      82.202  -0.688 110.646  1.00 -4.47           H
ATOM   1037  CA  SER A  73      80.214  -1.388 110.994  1.00 -4.47           C
ATOM   1038  HA  SER A  73      79.464  -1.033 111.702  1.00 -4.47           H
ATOM   1039  C   SER A  73      80.158  -2.903 110.919  1.00 -4.47           C
ATOM   1040  O   SER A  73      79.092  -3.506 110.803  1.00 -4.47           O
ATOM   1041  CB  SER A  73      79.897  -0.848 109.607  1.00 -4.47           C
ATOM   1042 1HB  SER A  73      78.895  -1.163 109.314  1.00 -4.47           H
ATOM   1043 2HB  SER A  73      79.943   0.240 109.620  1.00 -4.47           H
ATOM   1044  OG  SER A  73      80.848  -1.346 108.680  1.00 -4.47           O
ATOM   1045  HG  SER A  73      80.360  -1.568 107.865  1.00 -4.47           H
ATOM   1046  N   GLY A  74      81.336  -3.512 110.928  1.00 -5.24           N
ATOM   1047  H   GLY A  74      82.173  -2.961 111.058  1.00 -5.24           H
ATOM   1048  CA  GLY A  74      81.469  -4.944 110.724  1.00 -5.24           C
ATOM   1049 1HA  GLY A  74      82.274  -5.316 111.357  1.00 -5.24           H
ATOM   1050 2HA  GLY A  74      80.549  -5.450 111.004  1.00 -5.24           H
ATOM   1051  C   GLY A  74      81.798  -5.280 109.283  1.00 -5.24           C
ATOM   1052  O   GLY A  74      82.135  -6.426 108.983  1.00 -5.24           O
ATOM   1053  N   GLY A  75      81.755  -4.283 108.406  1.00 20.16           N
ATOM   1054  H   GLY A  75      81.479  -3.357 108.712  1.00 20.16           H
ATOM   1055  CA  GLY A  75      82.150  -4.466 107.016  1.00 20.16           C
ATOM   1056 1HA  GLY A  75      82.263  -3.484 106.558  1.00 20.16           H
ATOM   1057 2HA  GLY A  75      83.125  -4.954 106.998  1.00 20.16           H
ATOM   1058  C   GLY A  75      81.209  -5.273 106.142  1.00 20.16           C
ATOM   1059  O   GLY A  75      81.581  -6.323 105.617  1.00 20.16           O
ATOM   1060  N   HIS A  76      79.969  -4.834 105.984  1.00  1.62           N
ATOM   1061  H   HIS A  76      79.668  -3.963 106.422  1.00  1.62           H
ATOM   1062  CA  HIS A  76      79.027  -5.580 105.149  1.00  1.62           C
ATOM   1063  HA  HIS A  76      79.077  -6.636 105.413  1.00  1.62           H
ATOM   1064  C   HIS A  76      79.385  -5.415 103.674  1.00  1.62           C
ATOM   1065  O   HIS A  76      79.357  -6.387 102.924  1.00  1.62           O
ATOM   1066  CB  HIS A  76      77.592  -5.081 105.333  1.00  1.62           C
ATOM   1067 1HB  HIS A  76      77.546  -4.032 105.054  1.00  1.62           H
ATOM   1068 2HB  HIS A  76      76.941  -5.645 104.665  1.00  1.62           H
ATOM   1069  CG  HIS A  76      77.069  -5.202 106.729  1.00  1.62           C
ATOM   1070  ND1 HIS A  76      77.253  -4.254 107.707  1.00  1.62           N
ATOM   1071  HD1 HIS A  76      77.792  -3.396 107.612  1.00  1.62           H
ATOM   1072  CD2 HIS A  76      76.307  -6.166 107.311  1.00  1.62           C
ATOM   1073  HD2 HIS A  76      75.973  -7.068 106.820  1.00  1.62           H
ATOM   1074  CE1 HIS A  76      76.607  -4.656 108.803  1.00  1.62           C
ATOM   1075  HE1 HIS A  76      76.583  -4.102 109.733  1.00  1.62           H
ATOM   1076  NE2 HIS A  76      76.010  -5.817 108.611  1.00  1.62           N
ATOM   1077  N   VAL A  77      79.651  -4.166 103.289  1.00 45.07           N
ATOM   1078  H   VAL A  77      79.609  -3.443 104.011  1.00 45.07           H
ATOM   1079  CA  VAL A  77      79.938  -3.657 101.926  1.00 45.07           C
ATOM   1080  HA  VAL A  77      79.769  -2.583 101.994  1.00 45.07           H
ATOM   1081  C   VAL A  77      78.978  -4.120 100.819  1.00 45.07           C
ATOM   1082  O   VAL A  77      79.254  -4.050  99.619  1.00 45.07           O
ATOM   1083  CB  VAL A  77      81.450  -3.791 101.534  1.00 45.07           C
ATOM   1084  HB  VAL A  77      81.610  -3.235 100.611  1.00 45.07           H
ATOM   1085  CG1 VAL A  77      82.337  -3.156 102.628  1.00 45.07           C
ATOM   1086 1HG1 VAL A  77      83.369  -3.118 102.284  1.00 45.07           H
ATOM   1087 2HG1 VAL A  77      82.293  -3.743 103.546  1.00 45.07           H
ATOM   1088 3HG1 VAL A  77      81.997  -2.140 102.834  1.00 45.07           H
ATOM   1089  CG2 VAL A  77      81.892  -5.239 101.292  1.00 45.07           C
ATOM   1090 1HG2 VAL A  77      82.933  -5.255 100.974  1.00 45.07           H
ATOM   1091 2HG2 VAL A  77      81.278  -5.683 100.510  1.00 45.07           H
ATOM   1092 3HG2 VAL A  77      81.787  -5.825 102.205  1.00 45.07           H
ATOM   1093  N   ASN A  78      77.830  -4.625 101.247  1.00 -4.10           N
ATOM   1094  H   ASN A  78      77.632  -4.602 102.235  1.00 -4.10           H
ATOM   1095  CA  ASN A  78      76.895  -5.320 100.376  1.00 -4.10           C
ATOM   1096  HA  ASN A  78      76.924  -4.882  99.380  1.00 -4.10           H
ATOM   1097  C   ASN A  78      75.478  -5.256 100.954  1.00 -4.10           C
ATOM   1098  O   ASN A  78      75.229  -5.812 102.036  1.00 -4.10           O
ATOM   1099  CB  ASN A  78      77.354  -6.783 100.301  1.00 -4.10           C
ATOM   1100 1HB  ASN A  78      78.412  -6.805 100.047  1.00 -4.10           H
ATOM   1101 2HB  ASN A  78      77.233  -7.248 101.277  1.00 -4.10           H
ATOM   1102  CG  ASN A  78      76.603  -7.588  99.280  1.00 -4.10           C
ATOM   1103  OD1 ASN A  78      75.464  -7.297  98.942  1.00 -4.10           O
ATOM   1104  ND2 ASN A  78      77.228  -8.616  98.786  1.00 -4.10           N
ATOM   1105 1HD2 ASN A  78      76.767  -9.184  98.079  1.00 -4.10           H
ATOM   1106 2HD2 ASN A  78      78.170  -8.829  99.088  1.00 -4.10           H
ATOM   1107  N   PRO A  79      74.526  -4.617 100.248  1.00-19.16           N
ATOM   1108  CA  PRO A  79      73.169  -4.628 100.801  1.00-19.16           C
ATOM   1109  HA  PRO A  79      73.153  -4.091 101.749  1.00-19.16           H
ATOM   1110  C   PRO A  79      72.567  -6.006 100.992  1.00-19.16           C
ATOM   1111  O   PRO A  79      71.828  -6.185 101.933  1.00-19.16           O
ATOM   1112  CB  PRO A  79      72.351  -3.871  99.753  1.00-19.16           C
ATOM   1113 1HB  PRO A  79      71.902  -4.571  99.051  1.00-19.16           H
ATOM   1114 2HB  PRO A  79      71.580  -3.267 100.231  1.00-19.16           H
ATOM   1115  CG  PRO A  79      73.319  -3.025  99.068  1.00-19.16           C
ATOM   1116 1HG  PRO A  79      72.964  -2.756  98.074  1.00-19.16           H
ATOM   1117 2HG  PRO A  79      73.505  -2.127  99.657  1.00-19.16           H
ATOM   1118  CD  PRO A  79      74.565  -3.854  98.991  1.00-19.16           C
ATOM   1119 1HD  PRO A  79      74.530  -4.527  98.137  1.00-19.16           H
ATOM   1120 2HD  PRO A  79      75.446  -3.214  98.949  1.00-19.16           H
ATOM   1121  N   ALA A  80      72.879  -6.993 100.162  1.00-10.46           N
ATOM   1122  H   ALA A  80      73.563  -6.850  99.428  1.00-10.46           H
ATOM   1123  CA  ALA A  80      72.260  -8.309 100.303  1.00-10.46           C
ATOM   1124  HA  ALA A  80      71.175  -8.191 100.294  1.00-10.46           H
ATOM   1125  C   ALA A  80      72.652  -8.936 101.636  1.00-10.46           C
ATOM   1126  O   ALA A  80      71.822  -9.527 102.307  1.00-10.46           O
ATOM   1127  CB  ALA A  80      72.665  -9.225  99.148  1.00-10.46           C
ATOM   1128 1HB  ALA A  80      72.245  -8.855  98.216  1.00-10.46           H
ATOM   1129 2HB  ALA A  80      72.268 -10.226  99.323  1.00-10.46           H
ATOM   1130 3HB  ALA A  80      73.751  -9.286  99.065  1.00-10.46           H
ATOM   1131  N   VAL A  81      73.907  -8.773 102.031  1.00 -2.89           N
ATOM   1132  H   VAL A  81      74.548  -8.261 101.443  1.00 -2.89           H
ATOM   1133  CA  VAL A  81      74.386  -9.312 103.305  1.00 -2.89           C
ATOM   1134  HA  VAL A  81      74.084 -10.356 103.387  1.00 -2.89           H
ATOM   1135  C   VAL A  81      73.732  -8.533 104.444  1.00 -2.89           C
ATOM   1136  O   VAL A  81      73.280  -9.111 105.432  1.00 -2.89           O
ATOM   1137  CB  VAL A  81      75.939  -9.226 103.395  1.00 -2.89           C
ATOM   1138  HB  VAL A  81      76.237  -8.185 103.277  1.00 -2.89           H
ATOM   1139  CG1 VAL A  81      76.469  -9.734 104.745  1.00 -2.89           C
ATOM   1140 1HG1 VAL A  81      77.560  -9.684 104.753  1.00 -2.89           H
ATOM   1141 2HG1 VAL A  81      76.154 -10.764 104.908  1.00 -2.89           H
ATOM   1142 3HG1 VAL A  81      76.093  -9.110 105.555  1.00 -2.89           H
ATOM   1143  CG2 VAL A  81      76.580 -10.051 102.262  1.00 -2.89           C
ATOM   1144 1HG2 VAL A  81      77.666  -9.955 102.310  1.00 -2.89           H
ATOM   1145 2HG2 VAL A  81      76.250  -9.695 101.288  1.00 -2.89           H
ATOM   1146 3HG2 VAL A  81      76.315 -11.104 102.363  1.00 -2.89           H
ATOM   1147  N   THR A  82      73.636  -7.221 104.289  1.00 -3.21           N
ATOM   1148  H   THR A  82      73.999  -6.785 103.452  1.00 -3.21           H
ATOM   1149  CA  THR A  82      73.043  -6.384 105.331  1.00 -3.21           C
ATOM   1150  HA  THR A  82      73.571  -6.581 106.263  1.00 -3.21           H
ATOM   1151  C   THR A  82      71.560  -6.717 105.526  1.00 -3.21           C
ATOM   1152  O   THR A  82      71.093  -6.905 106.647  1.00 -3.21           O
ATOM   1153  CB  THR A  82      73.187  -4.884 104.984  1.00 -3.21           C
ATOM   1154  HB  THR A  82      72.457  -4.608 104.224  1.00 -3.21           H
ATOM   1155  OG1 THR A  82      74.501  -4.627 104.480  1.00 -3.21           O
ATOM   1156  HG1 THR A  82      74.564  -4.965 103.577  1.00 -3.21           H
ATOM   1157  CG2 THR A  82      73.026  -4.015 106.206  1.00 -3.21           C
ATOM   1158 1HG2 THR A  82      73.030  -2.971 105.897  1.00 -3.21           H
ATOM   1159 2HG2 THR A  82      73.856  -4.187 106.893  1.00 -3.21           H
ATOM   1160 3HG2 THR A  82      72.086  -4.231 106.712  1.00 -3.21           H
ATOM   1161  N   LEU A  83      70.834  -6.843 104.423  1.00 -8.34           N
ATOM   1162  H   LEU A  83      71.280  -6.686 103.522  1.00 -8.34           H
ATOM   1163  CA  LEU A  83      69.409  -7.174 104.423  1.00 -8.34           C
ATOM   1164  HA  LEU A  83      68.869  -6.464 105.048  1.00 -8.34           H
ATOM   1165  C   LEU A  83      69.220  -8.560 105.010  1.00 -8.34           C
ATOM   1166  O   LEU A  83      68.349  -8.758 105.846  1.00 -8.34           O
ATOM   1167  CB  LEU A  83      68.850  -7.127 102.987  1.00 -8.34           C
ATOM   1168 1HB  LEU A  83      69.551  -7.644 102.333  1.00 -8.34           H
ATOM   1169 2HB  LEU A  83      67.902  -7.665 102.955  1.00 -8.34           H
ATOM   1170  CG  LEU A  83      68.618  -5.702 102.450  1.00 -8.34           C
ATOM   1171  HG  LEU A  83      69.365  -5.058 102.907  1.00 -8.34           H
ATOM   1172  CD1 LEU A  83      68.768  -5.532 100.940  1.00 -8.34           C
ATOM   1173 1HD1 LEU A  83      68.952  -4.480 100.721  1.00 -8.34           H
ATOM   1174 2HD1 LEU A  83      67.861  -5.833 100.424  1.00 -8.34           H
ATOM   1175 3HD1 LEU A  83      69.610  -6.116 100.577  1.00 -8.34           H
ATOM   1176  CD2 LEU A  83      67.232  -5.213 102.870  1.00 -8.34           C
ATOM   1177 1HD2 LEU A  83      67.135  -4.152 102.640  1.00 -8.34           H
ATOM   1178 2HD2 LEU A  83      67.092  -5.354 103.940  1.00 -8.34           H
ATOM   1179 3HD2 LEU A  83      66.456  -5.764 102.338  1.00 -8.34           H
ATOM   1180  N   ALA A  84      70.064  -9.503 104.621  1.00-12.93           N
ATOM   1181  H   ALA A  84      70.780  -9.293 103.933  1.00-12.93           H
ATOM   1182  CA  ALA A  84      69.974 -10.860 105.139  1.00-12.93           C
ATOM   1183  HA  ALA A  84      68.996 -11.266 104.878  1.00-12.93           H
ATOM   1184  C   ALA A  84      70.106 -10.886 106.658  1.00-12.93           C
ATOM   1185  O   ALA A  84      69.302 -11.510 107.342  1.00-12.93           O
ATOM   1186  CB  ALA A  84      71.057 -11.714 104.510  1.00-12.93           C
ATOM   1187 1HB  ALA A  84      70.970 -11.674 103.427  1.00-12.93           H
ATOM   1188 2HB  ALA A  84      70.934 -12.744 104.832  1.00-12.93           H
ATOM   1189 3HB  ALA A  84      72.045 -11.359 104.803  1.00-12.93           H
ATOM   1190  N   LEU A  85      71.108 -10.203 107.193  1.00-17.67           N
ATOM   1191  H   LEU A  85      71.758  -9.705 106.590  1.00-17.67           H
ATOM   1192  CA  LEU A  85      71.313 -10.190 108.639  1.00-17.67           C
ATOM   1193  HA  LEU A  85      71.278 -11.216 109.001  1.00-17.67           H
ATOM   1194  C   LEU A  85      70.213  -9.421 109.365  1.00-17.67           C
ATOM   1195  O   LEU A  85      69.826  -9.802 110.466  1.00-17.67           O
ATOM   1196  CB  LEU A  85      72.683  -9.603 108.987  1.00-17.67           C
ATOM   1197 1HB  LEU A  85      72.758  -8.624 108.513  1.00-17.67           H
ATOM   1198 2HB  LEU A  85      72.713  -9.457 110.066  1.00-17.67           H
ATOM   1199  CG  LEU A  85      73.926 -10.425 108.607  1.00-17.67           C
ATOM   1200  HG  LEU A  85      73.880 -10.667 107.546  1.00-17.67           H
ATOM   1201  CD1 LEU A  85      75.180  -9.595 108.853  1.00-17.67           C
ATOM   1202 1HD1 LEU A  85      76.064 -10.159 108.558  1.00-17.67           H
ATOM   1203 2HD1 LEU A  85      75.265  -9.333 109.910  1.00-17.67           H
ATOM   1204 3HD1 LEU A  85      75.139  -8.681 108.262  1.00-17.67           H
ATOM   1205  CD2 LEU A  85      74.021 -11.736 109.398  1.00-17.67           C
ATOM   1206 1HD2 LEU A  85      74.943 -12.256 109.136  1.00-17.67           H
ATOM   1207 2HD2 LEU A  85      73.178 -12.381 109.154  1.00-17.67           H
ATOM   1208 3HD2 LEU A  85      74.030 -11.527 110.469  1.00-17.67           H
ATOM   1209  N   CYS A  86      69.671  -8.372 108.767  1.00  1.65           N
ATOM   1210  H   CYS A  86      70.026  -8.058 107.868  1.00  1.65           H
ATOM   1211  CA  CYS A  86      68.566  -7.646 109.392  1.00  1.65           C
ATOM   1212  HA  CYS A  86      68.830  -7.419 110.425  1.00  1.65           H
ATOM   1213  C   CYS A  86      67.278  -8.464 109.414  1.00  1.65           C
ATOM   1214  O   CYS A  86      66.593  -8.513 110.433  1.00  1.65           O
ATOM   1215  CB  CYS A  86      68.316  -6.331 108.667  1.00  1.65           C
ATOM   1216 1HB  CYS A  86      68.142  -6.523 107.607  1.00  1.65           H
ATOM   1217 2HB  CYS A  86      67.423  -5.879 109.092  1.00  1.65           H
ATOM   1218  SG  CYS A  86      69.677  -5.175 108.858  1.00  1.65           S
ATOM   1219  HG  CYS A  86      70.556  -5.851 108.102  1.00  1.65           H
ATOM   1220  N   LEU A  87      66.962  -9.155 108.327  1.00  5.34           N
ATOM   1221  H   LEU A  87      67.540  -9.082 107.491  1.00  5.34           H
ATOM   1222  CA  LEU A  87      65.782 -10.023 108.295  1.00  5.34           C
ATOM   1223  HA  LEU A  87      64.923  -9.469 108.674  1.00  5.34           H
ATOM   1224  C   LEU A  87      65.994 -11.226 109.219  1.00  5.34           C
ATOM   1225  O   LEU A  87      65.055 -11.701 109.854  1.00  5.34           O
ATOM   1226  CB  LEU A  87      65.473 -10.496 106.865  1.00  5.34           C
ATOM   1227 1HB  LEU A  87      66.422 -10.657 106.354  1.00  5.34           H
ATOM   1228 2HB  LEU A  87      64.998 -11.472 106.955  1.00  5.34           H
ATOM   1229  CG  LEU A  87      64.559  -9.663 105.937  1.00  5.34           C
ATOM   1230  HG  LEU A  87      64.512 -10.185 104.983  1.00  5.34           H
ATOM   1231  CD1 LEU A  87      63.131  -9.588 106.484  1.00  5.34           C
ATOM   1232 1HD1 LEU A  87      62.478  -9.134 105.739  1.00  5.34           H
ATOM   1233 2HD1 LEU A  87      63.099  -8.992 107.396  1.00  5.34           H
ATOM   1234 3HD1 LEU A  87      62.762 -10.591 106.699  1.00  5.34           H
ATOM   1235  CD2 LEU A  87      65.044  -8.240 105.650  1.00  5.34           C
ATOM   1236 1HD2 LEU A  87      64.352  -7.744 104.969  1.00  5.34           H
ATOM   1237 2HD2 LEU A  87      66.021  -8.277 105.175  1.00  5.34           H
ATOM   1238 3HD2 LEU A  87      65.109  -7.665 106.574  1.00  5.34           H
ATOM   1239  N   ALA A  88      67.232 -11.680 109.360  1.00 12.85           N
ATOM   1240  H   ALA A  88      67.972 -11.301 108.777  1.00 12.85           H
ATOM   1241  CA  ALA A  88      67.569 -12.727 110.325  1.00 12.85           C
ATOM   1242  HA  ALA A  88      66.842 -13.535 110.225  1.00 12.85           H
ATOM   1243  C   ALA A  88      67.517 -12.228 111.776  1.00 12.85           C
ATOM   1244  O   ALA A  88      67.584 -13.032 112.699  1.00 12.85           O
ATOM   1245  CB  ALA A  88      68.962 -13.294 110.020  1.00 12.85           C
ATOM   1246 1HB  ALA A  88      69.009 -13.611 108.979  1.00 12.85           H
ATOM   1247 2HB  ALA A  88      69.160 -14.148 110.669  1.00 12.85           H
ATOM   1248 3HB  ALA A  88      69.719 -12.529 110.193  1.00 12.85           H
ATOM   1249  N   GLY A  89      67.414 -10.925 111.994  1.00-23.07           N
ATOM   1250  H   GLY A  89      67.347 -10.283 111.212  1.00-23.07           H
ATOM   1251  CA  GLY A  89      67.357 -10.384 113.344  1.00-23.07           C
ATOM   1252 1HA  GLY A  89      66.899  -9.396 113.300  1.00-23.07           H
ATOM   1253 2HA  GLY A  89      66.725 -11.023 113.960  1.00-23.07           H
ATOM   1254  C   GLY A  89      68.701 -10.249 114.029  1.00-23.07           C
ATOM   1255  O   GLY A  89      68.773 -10.176 115.250  1.00-23.07           O
ATOM   1256  N   ARG A  90      69.779 -10.232 113.255  1.00 14.86           N
ATOM   1257  H   ARG A  90      69.655 -10.273 112.245  1.00 14.86           H
ATOM   1258  CA  ARG A  90      71.147 -10.172 113.790  1.00 14.86           C
ATOM   1259  HA  ARG A  90      71.116 -10.299 114.872  1.00 14.86           H
ATOM   1260  C   ARG A  90      71.869  -8.856 113.523  1.00 14.86           C
ATOM   1261  O   ARG A  90      72.967  -8.634 114.033  1.00 14.86           O
ATOM   1262  CB  ARG A  90      71.986 -11.307 113.204  1.00 14.86           C
ATOM   1263 1HB  ARG A  90      71.995 -11.225 112.117  1.00 14.86           H
ATOM   1264 2HB  ARG A  90      73.005 -11.180 113.566  1.00 14.86           H
ATOM   1265  CG  ARG A  90      71.502 -12.693 113.600  1.00 14.86           C
ATOM   1266 1HG  ARG A  90      71.364 -12.720 114.681  1.00 14.86           H
ATOM   1267 2HG  ARG A  90      70.547 -12.898 113.117  1.00 14.86           H
ATOM   1268  CD  ARG A  90      72.503 -13.770 113.209  1.00 14.86           C
ATOM   1269 1HD  ARG A  90      72.090 -14.748 113.454  1.00 14.86           H
ATOM   1270 2HD  ARG A  90      72.663 -13.722 112.132  1.00 14.86           H
ATOM   1271  NE  ARG A  90      73.797 -13.589 113.884  1.00 14.86           N
ATOM   1272  HE  ARG A  90      74.503 -13.058 113.384  1.00 14.86           H
ATOM   1273  CZ  ARG A  90      74.143 -14.005 115.094  1.00 14.86           C
ATOM   1274  NH1 ARG A  90      75.321 -13.661 115.530  1.00 14.86           N
ATOM   1275 1HH1 ARG A  90      75.925 -13.113 114.929  1.00 14.86           H
ATOM   1276 2HH1 ARG A  90      75.627 -13.929 116.457  1.00 14.86           H
ATOM   1277  NH2 ARG A  90      73.378 -14.721 115.879  1.00 14.86           N
ATOM   1278 1HH2 ARG A  90      72.473 -15.033 115.551  1.00 14.86           H
ATOM   1279 2HH2 ARG A  90      73.690 -14.952 116.806  1.00 14.86           H
ATOM   1280  N   CYS A  91      71.242  -7.984 112.750  1.00 25.70           N
ATOM   1281  H   CYS A  91      70.323  -8.202 112.399  1.00 25.70           H
ATOM   1282  CA  CYS A  91      71.781  -6.667 112.432  1.00 25.70           C
ATOM   1283  HA  CYS A  91      72.588  -6.414 113.119  1.00 25.70           H
ATOM   1284  C   CYS A  91      70.633  -5.691 112.659  1.00 25.70           C
ATOM   1285  O   CYS A  91      69.462  -6.072 112.548  1.00 25.70           O
ATOM   1286  CB  CYS A  91      72.312  -6.625 110.996  1.00 25.70           C
ATOM   1287 1HB  CYS A  91      73.081  -7.392 110.898  1.00 25.70           H
ATOM   1288 2HB  CYS A  91      71.496  -6.863 110.316  1.00 25.70           H
ATOM   1289  SG  CYS A  91      73.037  -5.037 110.481  1.00 25.70           S
ATOM   1290  HG  CYS A  91      73.640  -5.480 109.370  1.00 25.70           H
ATOM   1291  N   ASP A  92      70.977  -4.481 113.072  1.00 -8.67           N
ATOM   1292  H   ASP A  92      71.966  -4.245 113.125  1.00 -8.67           H
ATOM   1293  CA  ASP A  92      70.015  -3.460 113.483  1.00 -8.67           C
ATOM   1294  HA  ASP A  92      69.284  -3.905 114.159  1.00 -8.67           H
ATOM   1295  C   ASP A  92      69.272  -2.819 112.306  1.00 -8.67           C
ATOM   1296  O   ASP A  92      69.846  -2.092 111.496  1.00 -8.67           O
ATOM   1297  CB  ASP A  92      70.791  -2.384 114.243  1.00 -8.67           C
ATOM   1298 1HB  ASP A  92      71.372  -2.860 115.032  1.00 -8.67           H
ATOM   1299 2HB  ASP A  92      71.482  -1.908 113.552  1.00 -8.67           H
ATOM   1300  CG  ASP A  92      69.894  -1.325 114.863  1.00 -8.67           C
ATOM   1301  OD1 ASP A  92      68.653  -1.384 114.726  1.00 -8.67           O
ATOM   1302  OD2 ASP A  92      70.429  -0.412 115.535  1.00 -8.67           O
ATOM   1303  N   LEU A  93      67.965  -3.026 112.249  1.00 -2.30           N
ATOM   1304  H   LEU A  93      67.532  -3.613 112.954  1.00 -2.30           H
ATOM   1305  CA  LEU A  93      67.121  -2.442 111.205  1.00 -2.30           C
ATOM   1306  HA  LEU A  93      67.489  -2.776 110.236  1.00 -2.30           H
ATOM   1307  C   LEU A  93      67.114  -0.915 111.174  1.00 -2.30           C
ATOM   1308  O   LEU A  93      66.885  -0.321 110.120  1.00 -2.30           O
ATOM   1309  CB  LEU A  93      65.689  -2.940 111.394  1.00 -2.30           C
ATOM   1310 1HB  LEU A  93      65.477  -2.944 112.463  1.00 -2.30           H
ATOM   1311 2HB  LEU A  93      65.004  -2.237 110.921  1.00 -2.30           H
ATOM   1312  CG  LEU A  93      65.403  -4.337 110.829  1.00 -2.30           C
ATOM   1313  HG  LEU A  93      66.231  -4.999 111.081  1.00 -2.30           H
ATOM   1314  CD1 LEU A  93      64.144  -4.905 111.433  1.00 -2.30           C
ATOM   1315 1HD1 LEU A  93      63.964  -5.902 111.033  1.00 -2.30           H
ATOM   1316 2HD1 LEU A  93      63.293  -4.270 111.192  1.00 -2.30           H
ATOM   1317 3HD1 LEU A  93      64.252  -4.980 112.516  1.00 -2.30           H
ATOM   1318  CD2 LEU A  93      65.243  -4.293 109.313  1.00 -2.30           C
ATOM   1319 1HD2 LEU A  93      65.029  -5.293 108.934  1.00 -2.30           H
ATOM   1320 2HD2 LEU A  93      66.163  -3.934 108.862  1.00 -2.30           H
ATOM   1321 3HD2 LEU A  93      64.424  -3.627 109.038  1.00 -2.30           H
ATOM   1322  N   ASN A  94      67.444  -0.258 112.278  1.00-16.16           N
ATOM   1323  H   ASN A  94      67.650  -0.782 113.125  1.00-16.16           H
ATOM   1324  CA  ASN A  94      67.561   1.206 112.291  1.00-16.16           C
ATOM   1325  HA  ASN A  94      66.636   1.658 111.929  1.00-16.16           H
ATOM   1326  C   ASN A  94      68.711   1.664 111.398  1.00-16.16           C
ATOM   1327  O   ASN A  94      68.709   2.776 110.860  1.00-16.16           O
ATOM   1328  CB  ASN A  94      67.862   1.720 113.703  1.00-16.16           C
ATOM   1329 1HB  ASN A  94      68.703   1.168 114.116  1.00-16.16           H
ATOM   1330 2HB  ASN A  94      68.141   2.771 113.643  1.00-16.16           H
ATOM   1331  CG  ASN A  94      66.690   1.608 114.633  1.00-16.16           C
ATOM   1332  OD1 ASN A  94      65.799   2.449 114.619  1.00-16.16           O
ATOM   1333  ND2 ASN A  94      66.698   0.620 115.479  1.00-16.16           N
ATOM   1334 1HD2 ASN A  94      65.949   0.535 116.151  1.00-16.16           H
ATOM   1335 2HD2 ASN A  94      67.449  -0.061 115.446  1.00-16.16           H
ATOM   1336  N   ARG A  95      69.720   0.810 111.284  1.00 -5.54           N
ATOM   1337  H   ARG A  95      69.658  -0.096 111.742  1.00 -5.54           H
ATOM   1338  CA  ARG A  95      70.943   1.118 110.546  1.00 -5.54           C
ATOM   1339  HA  ARG A  95      71.098   2.195 110.544  1.00 -5.54           H
ATOM   1340  C   ARG A  95      70.883   0.635 109.107  1.00 -5.54           C
ATOM   1341  O   ARG A  95      71.649   1.089 108.269  1.00 -5.54           O
ATOM   1342  CB  ARG A  95      72.129   0.456 111.252  1.00 -5.54           C
ATOM   1343 1HB  ARG A  95      72.036  -0.626 111.165  1.00 -5.54           H
ATOM   1344 2HB  ARG A  95      73.046   0.765 110.757  1.00 -5.54           H
ATOM   1345  CG  ARG A  95      72.207   0.817 112.728  1.00 -5.54           C
ATOM   1346 1HG  ARG A  95      72.181   1.899 112.845  1.00 -5.54           H
ATOM   1347 2HG  ARG A  95      71.339   0.400 113.230  1.00 -5.54           H
ATOM   1348  CD  ARG A  95      73.447   0.280 113.414  1.00 -5.54           C
ATOM   1349 1HD  ARG A  95      73.643  -0.738 113.072  1.00 -5.54           H
ATOM   1350 2HD  ARG A  95      74.298   0.912 113.170  1.00 -5.54           H
ATOM   1351  NE  ARG A  95      73.206   0.253 114.863  1.00 -5.54           N
ATOM   1352  HE  ARG A  95      72.240   0.304 115.155  1.00 -5.54           H
ATOM   1353  CZ  ARG A  95      74.105   0.095 115.821  1.00 -5.54           C
ATOM   1354  NH1 ARG A  95      73.661  -0.067 117.032  1.00 -5.54           N
ATOM   1355 1HH1 ARG A  95      72.677  -0.009 117.221  1.00 -5.54           H
ATOM   1356 2HH1 ARG A  95      74.312  -0.262 117.781  1.00 -5.54           H
ATOM   1357  NH2 ARG A  95      75.397   0.100 115.639  1.00 -5.54           N
ATOM   1358 1HH2 ARG A  95      75.775   0.313 114.717  1.00 -5.54           H
ATOM   1359 2HH2 ARG A  95      76.023  -0.055 116.412  1.00 -5.54           H
ATOM   1360  N   LEU A  96      69.957  -0.271 108.823  1.00 22.06           N
ATOM   1361  H   LEU A  96      69.318  -0.561 109.547  1.00 22.06           H
ATOM   1362  CA  LEU A  96      69.871  -0.914 107.511  1.00 22.06           C
ATOM   1363  HA  LEU A  96      70.787  -1.485 107.355  1.00 22.06           H
ATOM   1364  C   LEU A  96      69.735   0.028 106.325  1.00 22.06           C
ATOM   1365  O   LEU A  96      70.505  -0.056 105.377  1.00 22.06           O
ATOM   1366  CB  LEU A  96      68.667  -1.864 107.477  1.00 22.06           C
ATOM   1367 1HB  LEU A  96      68.820  -2.640 108.222  1.00 22.06           H
ATOM   1368 2HB  LEU A  96      67.790  -1.293 107.779  1.00 22.06           H
ATOM   1369  CG  LEU A  96      68.324  -2.516 106.123  1.00 22.06           C
ATOM   1370  HG  LEU A  96      68.117  -1.723 105.407  1.00 22.06           H
ATOM   1371  CD1 LEU A  96      69.443  -3.367 105.547  1.00 22.06           C
ATOM   1372 1HD1 LEU A  96      69.138  -3.748 104.578  1.00 22.06           H
ATOM   1373 2HD1 LEU A  96      69.670  -4.198 106.212  1.00 22.06           H
ATOM   1374 3HD1 LEU A  96      70.335  -2.759 105.400  1.00 22.06           H
ATOM   1375  CD2 LEU A  96      67.060  -3.340 106.237  1.00 22.06           C
ATOM   1376 1HD2 LEU A  96      66.704  -3.599 105.243  1.00 22.06           H
ATOM   1377 2HD2 LEU A  96      66.279  -2.756 106.722  1.00 22.06           H
ATOM   1378 3HD2 LEU A  96      67.245  -4.246 106.809  1.00 22.06           H
ATOM   1379  N   LEU A  97      68.736   0.893 106.328  1.00 -5.95           N
ATOM   1380  H   LEU A  97      68.108   0.942 107.115  1.00 -5.95           H
ATOM   1381  CA  LEU A  97      68.519   1.748 105.162  1.00 -5.95           C
ATOM   1382  HA  LEU A  97      68.589   1.115 104.279  1.00 -5.95           H
ATOM   1383  C   LEU A  97      69.614   2.807 104.991  1.00 -5.95           C
ATOM   1384  O   LEU A  97      70.111   2.964 103.875  1.00 -5.95           O
ATOM   1385  CB  LEU A  97      67.108   2.347 105.172  1.00 -5.95           C
ATOM   1386 1HB  LEU A  97      66.988   2.947 106.073  1.00 -5.95           H
ATOM   1387 2HB  LEU A  97      67.015   3.009 104.311  1.00 -5.95           H
ATOM   1388  CG  LEU A  97      65.958   1.324 105.112  1.00 -5.95           C
ATOM   1389  HG  LEU A  97      66.063   0.635 105.949  1.00 -5.95           H
ATOM   1390  CD1 LEU A  97      64.629   2.043 105.265  1.00 -5.95           C
ATOM   1391 1HD1 LEU A  97      63.819   1.314 105.285  1.00 -5.95           H
ATOM   1392 2HD1 LEU A  97      64.474   2.730 104.432  1.00 -5.95           H
ATOM   1393 3HD1 LEU A  97      64.619   2.601 106.200  1.00 -5.95           H
ATOM   1394  CD2 LEU A  97      65.944   0.506 103.814  1.00 -5.95           C
ATOM   1395 1HD2 LEU A  97      65.074  -0.152 103.805  1.00 -5.95           H
ATOM   1396 2HD2 LEU A  97      66.837  -0.113 103.754  1.00 -5.95           H
ATOM   1397 3HD2 LEU A  97      65.902   1.171 102.950  1.00 -5.95           H
ATOM   1398  N   PRO A  98      70.089   3.458 106.075  1.00  2.55           N
ATOM   1399  CA  PRO A  98      71.345   4.195 105.872  1.00  2.55           C
ATOM   1400  HA  PRO A  98      71.172   5.012 105.172  1.00  2.55           H
ATOM   1401  C   PRO A  98      72.536   3.376 105.371  1.00  2.55           C
ATOM   1402  O   PRO A  98      73.308   3.892 104.571  1.00  2.55           O
ATOM   1403  CB  PRO A  98      71.640   4.762 107.264  1.00  2.55           C
ATOM   1404 1HB  PRO A  98      72.268   4.076 107.832  1.00  2.55           H
ATOM   1405 2HB  PRO A  98      72.112   5.742 107.188  1.00  2.55           H
ATOM   1406  CG  PRO A  98      70.314   4.880 107.877  1.00  2.55           C
ATOM   1407 1HG  PRO A  98      70.372   4.945 108.959  1.00  2.55           H
ATOM   1408 2HG  PRO A  98      69.806   5.754 107.480  1.00  2.55           H
ATOM   1409  CD  PRO A  98      69.604   3.648 107.455  1.00  2.55           C
ATOM   1410 1HD  PRO A  98      69.882   2.807 108.086  1.00  2.55           H
ATOM   1411 2HD  PRO A  98      68.528   3.806 107.471  1.00  2.55           H
ATOM   1412  N   PHE A  99      72.703   2.117 105.761  1.00 -2.78           N
ATOM   1413  H   PHE A  99      72.104   1.703 106.471  1.00 -2.78           H
ATOM   1414  CA  PHE A  99      73.775   1.308 105.172  1.00 -2.78           C
ATOM   1415  HA  PHE A  99      74.708   1.865 105.234  1.00 -2.78           H
ATOM   1416  C   PHE A  99      73.525   1.052 103.695  1.00 -2.78           C
ATOM   1417  O   PHE A  99      74.447   1.177 102.906  1.00 -2.78           O
ATOM   1418  CB  PHE A  99      73.957  -0.053 105.857  1.00 -2.78           C
ATOM   1419 1HB  PHE A  99      73.003  -0.577 105.869  1.00 -2.78           H
ATOM   1420 2HB  PHE A  99      74.656  -0.639 105.261  1.00 -2.78           H
ATOM   1421  CG  PHE A  99      74.500   0.011 107.265  1.00 -2.78           C
ATOM   1422  CD1 PHE A  99      75.307   1.078 107.703  1.00 -2.78           C
ATOM   1423  HD1 PHE A  99      75.542   1.903 107.050  1.00 -2.78           H
ATOM   1424  CD2 PHE A  99      74.234  -1.046 108.158  1.00 -2.78           C
ATOM   1425  HD2 PHE A  99      73.601  -1.863 107.852  1.00 -2.78           H
ATOM   1426  CE1 PHE A  99      75.839   1.090 108.997  1.00 -2.78           C
ATOM   1427  HE1 PHE A  99      76.427   1.933 109.310  1.00 -2.78           H
ATOM   1428  CE2 PHE A  99      74.795  -1.062 109.459  1.00 -2.78           C
ATOM   1429  HE2 PHE A  99      74.597  -1.888 110.128  1.00 -2.78           H
ATOM   1430  CZ  PHE A  99      75.598   0.015 109.882  1.00 -2.78           C
ATOM   1431  HZ  PHE A  99      76.017   0.022 110.877  1.00 -2.78           H
ATOM   1432  N   TRP A 100      72.301   0.734 103.303  1.00 12.35           N
ATOM   1433  H   TRP A 100      71.563   0.631 103.997  1.00 12.35           H
ATOM   1434  CA  TRP A 100      71.996   0.484 101.894  1.00 12.35           C
ATOM   1435  HA  TRP A 100      72.659  -0.304 101.534  1.00 12.35           H
ATOM   1436  C   TRP A 100      72.260   1.751 101.080  1.00 12.35           C
ATOM   1437  O   TRP A 100      72.842   1.691  99.999  1.00 12.35           O
ATOM   1438  CB  TRP A 100      70.540   0.017 101.750  1.00 12.35           C
ATOM   1439 1HB  TRP A 100      70.363  -0.750 102.504  1.00 12.35           H
ATOM   1440 2HB  TRP A 100      69.875   0.855 101.961  1.00 12.35           H
ATOM   1441  CG  TRP A 100      70.170  -0.574 100.399  1.00 12.35           C
ATOM   1442  CD1 TRP A 100      70.880  -0.527  99.235  1.00 12.35           C
ATOM   1443  HD1 TRP A 100      71.836  -0.030  99.126  1.00 12.35           H
ATOM   1444  CD2 TRP A 100      68.982  -1.327 100.082  1.00 12.35           C
ATOM   1445  NE1 TRP A 100      70.247  -1.198  98.227  1.00 12.35           N
ATOM   1446  HE1 TRP A 100      70.608  -1.283  97.280  1.00 12.35           H
ATOM   1447  CE2 TRP A 100      69.083  -1.725  98.716  1.00 12.35           C
ATOM   1448  CE3 TRP A 100      67.844  -1.716 100.818  1.00 12.35           C
ATOM   1449  HE3 TRP A 100      67.735  -1.422 101.851  1.00 12.35           H
ATOM   1450  CZ2 TRP A 100      68.103  -2.521  98.087  1.00 12.35           C
ATOM   1451  HZ2 TRP A 100      68.213  -2.822  97.057  1.00 12.35           H
ATOM   1452  CZ3 TRP A 100      66.842  -2.497 100.182  1.00 12.35           C
ATOM   1453  HZ3 TRP A 100      65.965  -2.799 100.737  1.00 12.35           H
ATOM   1454  CH2 TRP A 100      66.993  -2.900  98.822  1.00 12.35           C
ATOM   1455  HH2 TRP A 100      66.229  -3.511  98.361  1.00 12.35           H
ATOM   1456  N   GLY A 101      71.900   2.906 101.623  1.00-11.58           N
ATOM   1457  H   GLY A 101      71.413   2.913 102.518  1.00-11.58           H
ATOM   1458  CA  GLY A 101      72.178   4.169 100.958  1.00-11.58           C
ATOM   1459 1HA  GLY A 101      71.756   4.150  99.953  1.00-11.58           H
ATOM   1460 2HA  GLY A 101      71.713   4.978 101.521  1.00-11.58           H
ATOM   1461  C   GLY A 101      73.667   4.437 100.852  1.00-11.58           C
ATOM   1462  O   GLY A 101      74.165   4.787  99.786  1.00-11.58           O
ATOM   1463  N   ALA A 102      74.404   4.218 101.932  1.00-14.50           N
ATOM   1464  H   ALA A 102      73.954   3.924 102.795  1.00-14.50           H
ATOM   1465  CA  ALA A 102      75.852   4.401 101.932  1.00-14.50           C
ATOM   1466  HA  ALA A 102      76.073   5.429 101.645  1.00-14.50           H
ATOM   1467  C   ALA A 102      76.531   3.471 100.920  1.00-14.50           C
ATOM   1468  O   ALA A 102      77.416   3.882 100.182  1.00-14.50           O
ATOM   1469  CB  ALA A 102      76.386   4.147 103.348  1.00-14.50           C
ATOM   1470 1HB  ALA A 102      75.958   4.877 104.036  1.00-14.50           H
ATOM   1471 2HB  ALA A 102      77.469   4.237 103.361  1.00-14.50           H
ATOM   1472 3HB  ALA A 102      76.114   3.144 103.678  1.00-14.50           H
ATOM   1473  N   GLN A 103      76.098   2.222 100.864  1.00-10.18           N
ATOM   1474  H   GLN A 103      75.373   1.918 101.512  1.00-10.18           H
ATOM   1475  CA  GLN A 103      76.663   1.248  99.933  1.00-10.18           C
ATOM   1476  HA  GLN A 103      77.749   1.264 100.019  1.00-10.18           H
ATOM   1477  C   GLN A 103      76.297   1.607  98.490  1.00-10.18           C
ATOM   1478  O   GLN A 103      77.132   1.498  97.597  1.00-10.18           O
ATOM   1479  CB  GLN A 103      76.163  -0.155 100.304  1.00-10.18           C
ATOM   1480 1HB  GLN A 103      75.076  -0.112 100.350  1.00-10.18           H
ATOM   1481 2HB  GLN A 103      76.451  -0.859  99.524  1.00-10.18           H
ATOM   1482  CG  GLN A 103      76.720  -0.663 101.652  1.00-10.18           C
ATOM   1483 1HG  GLN A 103      77.711  -1.084 101.494  1.00-10.18           H
ATOM   1484 2HG  GLN A 103      76.823   0.178 102.334  1.00-10.18           H
ATOM   1485  CD  GLN A 103      75.846  -1.697 102.339  1.00-10.18           C
ATOM   1486  OE1 GLN A 103      74.739  -1.986 101.924  1.00-10.18           O
ATOM   1487  NE2 GLN A 103      76.333  -2.259 103.408  1.00-10.18           N
ATOM   1488 1HE2 GLN A 103      75.758  -2.919 103.910  1.00-10.18           H
ATOM   1489 2HE2 GLN A 103      77.264  -2.014 103.740  1.00-10.18           H
ATOM   1490  N   TYR A 104      75.085   2.088  98.245  1.00  8.14           N
ATOM   1491  H   TYR A 104      74.404   2.156  98.998  1.00  8.14           H
ATOM   1492  CA  TYR A 104      74.702   2.545  96.905  1.00  8.14           C
ATOM   1493  HA  TYR A 104      74.859   1.740  96.188  1.00  8.14           H
ATOM   1494  C   TYR A 104      75.571   3.723  96.471  1.00  8.14           C
ATOM   1495  O   TYR A 104      76.074   3.751  95.342  1.00  8.14           O
ATOM   1496  CB  TYR A 104      73.225   2.961  96.885  1.00  8.14           C
ATOM   1497 1HB  TYR A 104      72.603   2.068  96.830  1.00  8.14           H
ATOM   1498 2HB  TYR A 104      72.996   3.477  97.815  1.00  8.14           H
ATOM   1499  CG  TYR A 104      72.883   3.899  95.745  1.00  8.14           C
ATOM   1500  CD1 TYR A 104      72.732   3.424  94.427  1.00  8.14           C
ATOM   1501  HD1 TYR A 104      72.822   2.367  94.224  1.00  8.14           H
ATOM   1502  CD2 TYR A 104      72.751   5.285  95.980  1.00  8.14           C
ATOM   1503  HD2 TYR A 104      72.843   5.670  96.987  1.00  8.14           H
ATOM   1504  CE1 TYR A 104      72.479   4.326  93.354  1.00  8.14           C
ATOM   1505  HE1 TYR A 104      72.367   3.957  92.346  1.00  8.14           H
ATOM   1506  CE2 TYR A 104      72.516   6.187  94.910  1.00  8.14           C
ATOM   1507  HE2 TYR A 104      72.436   7.246  95.104  1.00  8.14           H
ATOM   1508  CZ  TYR A 104      72.389   5.699  93.608  1.00  8.14           C
ATOM   1509  OH  TYR A 104      72.177   6.584  92.582  1.00  8.14           O
ATOM   1510  HH  TYR A 104      72.197   7.499  92.879  1.00  8.14           H
ATOM   1511  N   LEU A 105      75.779   4.678  97.369  1.00-29.35           N
ATOM   1512  H   LEU A 105      75.336   4.615  98.282  1.00-29.35           H
ATOM   1513  CA  LEU A 105      76.609   5.838  97.060  1.00-29.35           C
ATOM   1514  HA  LEU A 105      76.255   6.295  96.136  1.00-29.35           H
ATOM   1515  C   LEU A 105      78.043   5.396  96.841  1.00-29.35           C
ATOM   1516  O   LEU A 105      78.703   5.893  95.943  1.00-29.35           O
ATOM   1517  CB  LEU A 105      76.558   6.865  98.194  1.00-29.35           C
ATOM   1518 1HB  LEU A 105      76.763   6.340  99.126  1.00-29.35           H
ATOM   1519 2HB  LEU A 105      77.360   7.586  98.036  1.00-29.35           H
ATOM   1520  CG  LEU A 105      75.246   7.648  98.359  1.00-29.35           C
ATOM   1521  HG  LEU A 105      74.415   6.946  98.364  1.00-29.35           H
ATOM   1522  CD1 LEU A 105      75.253   8.380  99.697  1.00-29.35           C
ATOM   1523 1HD1 LEU A 105      74.314   8.918  99.826  1.00-29.35           H
ATOM   1524 2HD1 LEU A 105      76.086   9.082  99.744  1.00-29.35           H
ATOM   1525 3HD1 LEU A 105      75.346   7.654 100.506  1.00-29.35           H
ATOM   1526  CD2 LEU A 105      75.020   8.647  97.221  1.00-29.35           C
ATOM   1527 1HD2 LEU A 105      74.088   9.188  97.386  1.00-29.35           H
ATOM   1528 2HD2 LEU A 105      74.937   8.115  96.273  1.00-29.35           H
ATOM   1529 3HD2 LEU A 105      75.847   9.354  97.165  1.00-29.35           H
ATOM   1530  N   GLY A 106      78.509   4.424  97.609  1.00-19.23           N
ATOM   1531  H   GLY A 106      77.940   4.058  98.369  1.00-19.23           H
ATOM   1532  CA  GLY A 106      79.842   3.890  97.400  1.00-19.23           C
ATOM   1533 1HA  GLY A 106      80.557   4.708  97.455  1.00-19.23           H
ATOM   1534 2HA  GLY A 106      80.071   3.166  98.181  1.00-19.23           H
ATOM   1535  C   GLY A 106      79.987   3.221  96.049  1.00-19.23           C
ATOM   1536  O   GLY A 106      80.982   3.418  95.366  1.00-19.23           O
ATOM   1537  N   GLY A 107      78.985   2.476  95.605  1.00-13.70           N
ATOM   1538  H   GLY A 107      78.164   2.327  96.187  1.00-13.70           H
ATOM   1539  CA  GLY A 107      79.063   1.859  94.290  1.00-13.70           C
ATOM   1540 1HA  GLY A 107      79.990   1.292  94.230  1.00-13.70           H
ATOM   1541 2HA  GLY A 107      78.220   1.183  94.148  1.00-13.70           H
ATOM   1542  C   GLY A 107      79.068   2.890  93.177  1.00-13.70           C
ATOM   1543  O   GLY A 107      79.833   2.793  92.216  1.00-13.70           O
ATOM   1544  N   PHE A 108      78.250   3.920  93.325  1.00 -7.08           N
ATOM   1545  H   PHE A 108      77.640   3.965  94.137  1.00 -7.08           H
ATOM   1546  CA  PHE A 108      78.210   5.012  92.355  1.00 -7.08           C
ATOM   1547  HA  PHE A 108      78.016   4.609  91.361  1.00 -7.08           H
ATOM   1548  C   PHE A 108      79.559   5.741  92.318  1.00 -7.08           C
ATOM   1549  O   PHE A 108      80.110   6.007  91.251  1.00 -7.08           O
ATOM   1550  CB  PHE A 108      77.077   5.965  92.753  1.00 -7.08           C
ATOM   1551 1HB  PHE A 108      76.136   5.414  92.746  1.00 -7.08           H
ATOM   1552 2HB  PHE A 108      77.257   6.317  93.768  1.00 -7.08           H
ATOM   1553  CG  PHE A 108      76.948   7.167  91.864  1.00 -7.08           C
ATOM   1554  CD1 PHE A 108      76.123   7.137  90.727  1.00 -7.08           C
ATOM   1555  HD1 PHE A 108      75.584   6.235  90.476  1.00 -7.08           H
ATOM   1556  CD2 PHE A 108      77.636   8.353  92.179  1.00 -7.08           C
ATOM   1557  HD2 PHE A 108      78.270   8.391  93.054  1.00 -7.08           H
ATOM   1558  CE1 PHE A 108      75.996   8.280  89.898  1.00 -7.08           C
ATOM   1559  HE1 PHE A 108      75.374   8.245  89.017  1.00 -7.08           H
ATOM   1560  CE2 PHE A 108      77.518   9.498  91.364  1.00 -7.08           C
ATOM   1561  HE2 PHE A 108      78.048  10.401  91.620  1.00 -7.08           H
ATOM   1562  CZ  PHE A 108      76.696   9.466  90.224  1.00 -7.08           C
ATOM   1563  HZ  PHE A 108      76.608  10.341  89.597  1.00 -7.08           H
ATOM   1564  N   LEU A 109      80.116   6.034  93.484  1.00-12.85           N
ATOM   1565  H   LEU A 109      79.630   5.797  94.347  1.00-12.85           H
ATOM   1566  CA  LEU A 109      81.391   6.744  93.577  1.00-12.85           C
ATOM   1567  HA  LEU A 109      81.357   7.601  92.908  1.00-12.85           H
ATOM   1568  C   LEU A 109      82.584   5.896  93.158  1.00-12.85           C
ATOM   1569  O   LEU A 109      83.574   6.437  92.678  1.00-12.85           O
ATOM   1570  CB  LEU A 109      81.606   7.257  95.003  1.00-12.85           C
ATOM   1571 1HB  LEU A 109      81.409   6.435  95.691  1.00-12.85           H
ATOM   1572 2HB  LEU A 109      82.651   7.538  95.116  1.00-12.85           H
ATOM   1573  CG  LEU A 109      80.750   8.468  95.413  1.00-12.85           C
ATOM   1574  HG  LEU A 109      79.709   8.262  95.170  1.00-12.85           H
ATOM   1575  CD1 LEU A 109      80.849   8.672  96.916  1.00-12.85           C
ATOM   1576 1HD1 LEU A 109      80.230   9.516  97.218  1.00-12.85           H
ATOM   1577 2HD1 LEU A 109      81.883   8.866  97.208  1.00-12.85           H
ATOM   1578 3HD1 LEU A 109      80.492   7.777  97.426  1.00-12.85           H
ATOM   1579  CD2 LEU A 109      81.165   9.755  94.688  1.00-12.85           C
ATOM   1580 1HD2 LEU A 109      80.554  10.586  95.036  1.00-12.85           H
ATOM   1581 2HD2 LEU A 109      81.016   9.646  93.614  1.00-12.85           H
ATOM   1582 3HD2 LEU A 109      82.214   9.977  94.887  1.00-12.85           H
ATOM   1583  N   GLY A 110      82.500   4.582  93.297  1.00-18.41           N
ATOM   1584  H   GLY A 110      81.700   4.176  93.777  1.00-18.41           H
ATOM   1585  CA  GLY A 110      83.551   3.704  92.807  1.00-18.41           C
ATOM   1586 1HA  GLY A 110      84.515   4.031  93.199  1.00-18.41           H
ATOM   1587 2HA  GLY A 110      83.358   2.686  93.142  1.00-18.41           H
ATOM   1588  C   GLY A 110      83.599   3.724  91.292  1.00-18.41           C
ATOM   1589  O   GLY A 110      84.667   3.808  90.682  1.00-18.41           O
ATOM   1590  N   ALA A 111      82.431   3.704  90.666  1.00-25.05           N
ATOM   1591  H   ALA A 111      81.573   3.634  91.202  1.00-25.05           H
ATOM   1592  CA  ALA A 111      82.353   3.792  89.211  1.00-25.05           C
ATOM   1593  HA  ALA A 111      83.010   3.037  88.779  1.00-25.05           H
ATOM   1594  C   ALA A 111      82.825   5.163  88.718  1.00-25.05           C
ATOM   1595  O   ALA A 111      83.555   5.253  87.734  1.00-25.05           O
ATOM   1596  CB  ALA A 111      80.929   3.515  88.762  1.00-25.05           C
ATOM   1597 1HB  ALA A 111      80.643   2.516  89.080  1.00-25.05           H
ATOM   1598 2HB  ALA A 111      80.867   3.578  87.675  1.00-25.05           H
ATOM   1599 3HB  ALA A 111      80.248   4.244  89.203  1.00-25.05           H
ATOM   1600  N   LEU A 112      82.461   6.210  89.444  1.00  8.92           N
ATOM   1601  H   LEU A 112      81.819   6.075  90.218  1.00  8.92           H
ATOM   1602  CA  LEU A 112      82.935   7.564  89.158  1.00  8.92           C
ATOM   1603  HA  LEU A 112      82.655   7.832  88.146  1.00  8.92           H
ATOM   1604  C   LEU A 112      84.454   7.634  89.226  1.00  8.92           C
ATOM   1605  O   LEU A 112      85.095   8.162  88.323  1.00  8.92           O
ATOM   1606  CB  LEU A 112      82.268   8.531  90.150  1.00  8.92           C
ATOM   1607 1HB  LEU A 112      81.194   8.424  89.999  1.00  8.92           H
ATOM   1608 2HB  LEU A 112      82.469   8.139  91.140  1.00  8.92           H
ATOM   1609  CG  LEU A 112      82.546  10.043  90.242  1.00  8.92           C
ATOM   1610  HG  LEU A 112      81.642  10.502  90.637  1.00  8.92           H
ATOM   1611  CD1 LEU A 112      83.655  10.316  91.251  1.00  8.92           C
ATOM   1612 1HD1 LEU A 112      83.795  11.391  91.356  1.00  8.92           H
ATOM   1613 2HD1 LEU A 112      84.591   9.866  90.922  1.00  8.92           H
ATOM   1614 3HD1 LEU A 112      83.380   9.910  92.224  1.00  8.92           H
ATOM   1615  CD2 LEU A 112      82.870  10.746  88.931  1.00  8.92           C
ATOM   1616 1HD2 LEU A 112      82.986  11.815  89.111  1.00  8.92           H
ATOM   1617 2HD2 LEU A 112      82.056  10.602  88.230  1.00  8.92           H
ATOM   1618 3HD2 LEU A 112      83.794  10.356  88.508  1.00  8.92           H
ATOM   1619  N   LEU A 113      85.039   7.064  90.267  1.00 -2.81           N
ATOM   1620  H   LEU A 113      84.471   6.621  90.981  1.00 -2.81           H
ATOM   1621  CA  LEU A 113      86.486   7.109  90.443  1.00 -2.81           C
ATOM   1622  HA  LEU A 113      86.797   8.149  90.390  1.00 -2.81           H
ATOM   1623  C   LEU A 113      87.203   6.342  89.334  1.00 -2.81           C
ATOM   1624  O   LEU A 113      88.240   6.766  88.829  1.00 -2.81           O
ATOM   1625  CB  LEU A 113      86.831   6.551  91.828  1.00 -2.81           C
ATOM   1626 1HB  LEU A 113      86.092   6.936  92.524  1.00 -2.81           H
ATOM   1627 2HB  LEU A 113      86.714   5.469  91.801  1.00 -2.81           H
ATOM   1628  CG  LEU A 113      88.205   6.887  92.422  1.00 -2.81           C
ATOM   1629  HG  LEU A 113      88.984   6.548  91.741  1.00 -2.81           H
ATOM   1630  CD1 LEU A 113      88.345   8.397  92.636  1.00 -2.81           C
ATOM   1631 1HD1 LEU A 113      89.258   8.609  93.187  1.00 -2.81           H
ATOM   1632 2HD1 LEU A 113      87.495   8.782  93.199  1.00 -2.81           H
ATOM   1633 3HD1 LEU A 113      88.407   8.902  91.673  1.00 -2.81           H
ATOM   1634  CD2 LEU A 113      88.381   6.179  93.764  1.00 -2.81           C
ATOM   1635 1HD2 LEU A 113      89.368   6.404  94.167  1.00 -2.81           H
ATOM   1636 2HD2 LEU A 113      88.306   5.101  93.626  1.00 -2.81           H
ATOM   1637 3HD2 LEU A 113      87.619   6.505  94.473  1.00 -2.81           H
ATOM   1638  N   THR A 114      86.597   5.244  88.905  1.00-22.29           N
ATOM   1639  H   THR A 114      85.744   4.941  89.359  1.00-22.29           H
ATOM   1640  CA  THR A 114      87.134   4.461  87.794  1.00-22.29           C
ATOM   1641  HA  THR A 114      88.170   4.203  88.011  1.00-22.29           H
ATOM   1642  C   THR A 114      87.091   5.294  86.515  1.00-22.29           C
ATOM   1643  O   THR A 114      88.066   5.380  85.774  1.00-22.29           O
ATOM   1644  CB  THR A 114      86.317   3.158  87.579  1.00-22.29           C
ATOM   1645  HB  THR A 114      85.313   3.411  87.241  1.00-22.29           H
ATOM   1646  OG1 THR A 114      86.220   2.438  88.811  1.00-22.29           O
ATOM   1647  HG1 THR A 114      85.719   2.968  89.446  1.00-22.29           H
ATOM   1648  CG2 THR A 114      86.965   2.230  86.567  1.00-22.29           C
ATOM   1649 1HG2 THR A 114      86.349   1.343  86.443  1.00-22.29           H
ATOM   1650 2HG2 THR A 114      87.951   1.929  86.923  1.00-22.29           H
ATOM   1651 3HG2 THR A 114      87.060   2.726  85.602  1.00-22.29           H
ATOM   1652  N   HIS A 115      85.968   5.943  86.248  1.00  4.48           N
ATOM   1653  H   HIS A 115      85.181   5.892  86.890  1.00  4.48           H
ATOM   1654  CA  HIS A 115      85.824   6.707  85.015  1.00  4.48           C
ATOM   1655  HA  HIS A 115      86.056   6.053  84.174  1.00  4.48           H
ATOM   1656  C   HIS A 115      86.769   7.895  84.936  1.00  4.48           C
ATOM   1657  O   HIS A 115      87.264   8.185  83.858  1.00  4.48           O
ATOM   1658  CB  HIS A 115      84.386   7.178  84.854  1.00  4.48           C
ATOM   1659 1HB  HIS A 115      83.742   6.303  84.905  1.00  4.48           H
ATOM   1660 2HB  HIS A 115      84.134   7.846  85.677  1.00  4.48           H
ATOM   1661  CG  HIS A 115      84.127   7.884  83.559  1.00  4.48           C
ATOM   1662  ND1 HIS A 115      84.013   9.247  83.429  1.00  4.48           N
ATOM   1663  HD1 HIS A 115      84.072   9.929  84.177  1.00  4.48           H
ATOM   1664  CD2 HIS A 115      83.954   7.396  82.303  1.00  4.48           C
ATOM   1665  HD2 HIS A 115      83.970   6.349  82.039  1.00  4.48           H
ATOM   1666  CE1 HIS A 115      83.790   9.525  82.144  1.00  4.48           C
ATOM   1667  HE1 HIS A 115      83.643  10.526  81.754  1.00  4.48           H
ATOM   1668  NE2 HIS A 115      83.760   8.429  81.411  1.00  4.48           N
ATOM   1669  N   ILE A 116      87.099   8.524  86.058  1.00 -3.54           N
ATOM   1670  H   ILE A 116      86.689   8.228  86.938  1.00 -3.54           H
ATOM   1671  CA  ILE A 116      88.061   9.633  86.049  1.00 -3.54           C
ATOM   1672  HA  ILE A 116      87.658  10.441  85.440  1.00 -3.54           H
ATOM   1673  C   ILE A 116      89.362   9.175  85.391  1.00 -3.54           C
ATOM   1674  O   ILE A 116      89.910   9.885  84.543  1.00 -3.54           O
ATOM   1675  CB  ILE A 116      88.336  10.181  87.489  1.00 -3.54           C
ATOM   1676  HB  ILE A 116      88.576   9.339  88.138  1.00 -3.54           H
ATOM   1677  CG1 ILE A 116      87.076  10.889  88.023  1.00 -3.54           C
ATOM   1678 1HG1 ILE A 116      86.971  11.842  87.504  1.00 -3.54           H
ATOM   1679 2HG1 ILE A 116      86.205  10.290  87.778  1.00 -3.54           H
ATOM   1680  CG2 ILE A 116      89.530  11.180  87.520  1.00 -3.54           C
ATOM   1681 1HG2 ILE A 116      89.690  11.553  88.531  1.00 -3.54           H
ATOM   1682 2HG2 ILE A 116      89.339  12.023  86.853  1.00 -3.54           H
ATOM   1683 3HG2 ILE A 116      90.448  10.681  87.208  1.00 -3.54           H
ATOM   1684  CD1 ILE A 116      87.051  11.149  89.532  1.00 -3.54           C
ATOM   1685 1HD1 ILE A 116      86.094  11.596  89.802  1.00 -3.54           H
ATOM   1686 2HD1 ILE A 116      87.849  11.834  89.814  1.00 -3.54           H
ATOM   1687 3HD1 ILE A 116      87.171  10.213  90.073  1.00 -3.54           H
ATOM   1688  N   LEU A 117      89.832   7.981  85.724  1.00 13.14           N
ATOM   1689  H   LEU A 117      89.327   7.413  86.393  1.00 13.14           H
ATOM   1690  CA  LEU A 117      91.085   7.481  85.158  1.00 13.14           C
ATOM   1691  HA  LEU A 117      91.784   8.312  85.066  1.00 13.14           H
ATOM   1692  C   LEU A 117      90.922   6.859  83.777  1.00 13.14           C
ATOM   1693  O   LEU A 117      91.672   7.142  82.841  1.00 13.14           O
ATOM   1694  CB  LEU A 117      91.676   6.425  86.098  1.00 13.14           C
ATOM   1695 1HB  LEU A 117      90.988   5.581  86.150  1.00 13.14           H
ATOM   1696 2HB  LEU A 117      92.610   6.071  85.661  1.00 13.14           H
ATOM   1697  CG  LEU A 117      91.963   6.886  87.533  1.00 13.14           C
ATOM   1698  HG  LEU A 117      91.033   7.214  87.995  1.00 13.14           H
ATOM   1699  CD1 LEU A 117      92.502   5.715  88.340  1.00 13.14           C
ATOM   1700 1HD1 LEU A 117      92.686   6.028  89.367  1.00 13.14           H
ATOM   1701 2HD1 LEU A 117      93.435   5.350  87.905  1.00 13.14           H
ATOM   1702 3HD1 LEU A 117      91.772   4.906  88.347  1.00 13.14           H
ATOM   1703  CD2 LEU A 117      92.942   8.054  87.547  1.00 13.14           C
ATOM   1704 1HD2 LEU A 117      93.261   8.258  88.566  1.00 13.14           H
ATOM   1705 2HD2 LEU A 117      92.463   8.948  87.151  1.00 13.14           H
ATOM   1706 3HD2 LEU A 117      93.820   7.817  86.942  1.00 13.14           H
ATOM   1707  N   PHE A 118      89.938   5.987  83.639  1.00  9.31           N
ATOM   1708  H   PHE A 118      89.293   5.829  84.409  1.00  9.31           H
ATOM   1709  CA  PHE A 118      89.810   5.180  82.430  1.00  9.31           C
ATOM   1710  HA  PHE A 118      90.816   4.970  82.064  1.00  9.31           H
ATOM   1711  C   PHE A 118      89.097   5.896  81.289  1.00  9.31           C
ATOM   1712  O   PHE A 118      88.983   5.357  80.193  1.00  9.31           O
ATOM   1713  CB  PHE A 118      89.184   3.831  82.778  1.00  9.31           C
ATOM   1714 1HB  PHE A 118      88.263   3.992  83.338  1.00  9.31           H
ATOM   1715 2HB  PHE A 118      88.938   3.312  81.852  1.00  9.31           H
ATOM   1716  CG  PHE A 118      90.114   2.943  83.569  1.00  9.31           C
ATOM   1717  CD1 PHE A 118      90.086   2.909  84.974  1.00  9.31           C
ATOM   1718  HD1 PHE A 118      89.373   3.503  85.513  1.00  9.31           H
ATOM   1719  CD2 PHE A 118      91.061   2.159  82.895  1.00  9.31           C
ATOM   1720  HD2 PHE A 118      91.088   2.165  81.817  1.00  9.31           H
ATOM   1721  CE1 PHE A 118      90.993   2.113  85.704  1.00  9.31           C
ATOM   1722  HE1 PHE A 118      90.966   2.116  86.784  1.00  9.31           H
ATOM   1723  CE2 PHE A 118      91.981   1.352  83.611  1.00  9.31           C
ATOM   1724  HE2 PHE A 118      92.714   0.762  83.080  1.00  9.31           H
ATOM   1725  CZ  PHE A 118      91.936   1.322  85.024  1.00  9.31           C
ATOM   1726  HZ  PHE A 118      92.626   0.703  85.579  1.00  9.31           H
ATOM   1727  N   PHE A 119      88.750   7.156  81.508  1.00  6.70           N
ATOM   1728  H   PHE A 119      88.822   7.530  82.447  1.00  6.70           H
ATOM   1729  CA  PHE A 119      88.309   8.062  80.450  1.00  6.70           C
ATOM   1730  HA  PHE A 119      87.337   7.748  80.071  1.00  6.70           H
ATOM   1731  C   PHE A 119      89.291   8.090  79.288  1.00  6.70           C
ATOM   1732  O   PHE A 119      88.885   8.066  78.136  1.00  6.70           O
ATOM   1733  CB  PHE A 119      88.213   9.469  81.039  1.00  6.70           C
ATOM   1734 1HB  PHE A 119      87.464   9.466  81.824  1.00  6.70           H
ATOM   1735 2HB  PHE A 119      89.177   9.728  81.478  1.00  6.70           H
ATOM   1736  CG  PHE A 119      87.848  10.539  80.051  1.00  6.70           C
ATOM   1737  CD1 PHE A 119      86.503  10.884  79.853  1.00  6.70           C
ATOM   1738  HD1 PHE A 119      85.725  10.335  80.364  1.00  6.70           H
ATOM   1739  CD2 PHE A 119      88.848  11.255  79.364  1.00  6.70           C
ATOM   1740  HD2 PHE A 119      89.888  10.996  79.499  1.00  6.70           H
ATOM   1741  CE1 PHE A 119      86.150  11.962  79.014  1.00  6.70           C
ATOM   1742  HE1 PHE A 119      85.114  12.234  78.902  1.00  6.70           H
ATOM   1743  CE2 PHE A 119      88.507  12.322  78.496  1.00  6.70           C
ATOM   1744  HE2 PHE A 119      89.281  12.861  77.967  1.00  6.70           H
ATOM   1745  CZ  PHE A 119      87.153  12.687  78.333  1.00  6.70           C
ATOM   1746  HZ  PHE A 119      86.886  13.511  77.688  1.00  6.70           H
ATOM   1747  N   ASP A 120      90.585   8.102  79.567  1.00  3.46           N
ATOM   1748  H   ASP A 120      90.903   8.077  80.527  1.00  3.46           H
ATOM   1749  CA  ASP A 120      91.563   8.195  78.482  1.00  3.46           C
ATOM   1750  HA  ASP A 120      91.305   9.032  77.831  1.00  3.46           H
ATOM   1751  C   ASP A 120      91.555   6.936  77.627  1.00  3.46           C
ATOM   1752  O   ASP A 120      91.769   6.987  76.421  1.00  3.46           O
ATOM   1753  CB  ASP A 120      92.970   8.412  79.031  1.00  3.46           C
ATOM   1754 1HB  ASP A 120      93.147   7.714  79.850  1.00  3.46           H
ATOM   1755 2HB  ASP A 120      93.679   8.203  78.232  1.00  3.46           H
ATOM   1756  CG  ASP A 120      93.209   9.833  79.506  1.00  3.46           C
ATOM   1757  OD1 ASP A 120      92.454  10.755  79.126  1.00  3.46           O
ATOM   1758  OD2 ASP A 120      94.208  10.059  80.216  1.00  3.46           O
ATOM   1759  N   LEU A 121      91.247   5.795  78.225  1.00  7.37           N
ATOM   1760  H   LEU A 121      91.052   5.782  79.216  1.00  7.37           H
ATOM   1761  CA  LEU A 121      91.160   4.555  77.460  1.00  7.37           C
ATOM   1762  HA  LEU A 121      91.878   4.610  76.648  1.00  7.37           H
ATOM   1763  C   LEU A 121      89.795   4.385  76.799  1.00  7.37           C
ATOM   1764  O   LEU A 121      89.665   3.661  75.819  1.00  7.37           O
ATOM   1765  CB  LEU A 121      91.547   3.349  78.320  1.00  7.37           C
ATOM   1766 1HB  LEU A 121      90.928   3.342  79.217  1.00  7.37           H
ATOM   1767 2HB  LEU A 121      91.328   2.456  77.743  1.00  7.37           H
ATOM   1768  CG  LEU A 121      93.034   3.294  78.725  1.00  7.37           C
ATOM   1769  HG  LEU A 121      93.281   4.228  79.225  1.00  7.37           H
ATOM   1770  CD1 LEU A 121      93.332   2.160  79.698  1.00  7.37           C
ATOM   1771 1HD1 LEU A 121      94.388   2.178  79.971  1.00  7.37           H
ATOM   1772 2HD1 LEU A 121      93.099   1.196  79.248  1.00  7.37           H
ATOM   1773 3HD1 LEU A 121      92.757   2.296  80.608  1.00  7.37           H
ATOM   1774  CD2 LEU A 121      93.964   3.139  77.511  1.00  7.37           C
ATOM   1775 1HD2 LEU A 121      94.997   3.069  77.846  1.00  7.37           H
ATOM   1776 2HD2 LEU A 121      93.891   4.007  76.859  1.00  7.37           H
ATOM   1777 3HD2 LEU A 121      93.711   2.238  76.949  1.00  7.37           H
ATOM   1778  N   ILE A 122      88.792   5.131  77.239  1.00 13.25           N
ATOM   1779  H   ILE A 122      88.892   5.648  78.107  1.00 13.25           H
ATOM   1780  CA  ILE A 122      87.566   5.283  76.452  1.00 13.25           C
ATOM   1781  HA  ILE A 122      87.244   4.307  76.093  1.00 13.25           H
ATOM   1782  C   ILE A 122      87.921   6.121  75.224  1.00 13.25           C
ATOM   1783  O   ILE A 122      87.527   5.768  74.130  1.00 13.25           O
ATOM   1784  CB  ILE A 122      86.386   5.910  77.266  1.00 13.25           C
ATOM   1785  HB  ILE A 122      86.722   6.844  77.712  1.00 13.25           H
ATOM   1786  CG1 ILE A 122      85.975   4.935  78.388  1.00 13.25           C
ATOM   1787 1HG1 ILE A 122      85.522   4.055  77.930  1.00 13.25           H
ATOM   1788 2HG1 ILE A 122      86.869   4.608  78.915  1.00 13.25           H
ATOM   1789  CG2 ILE A 122      85.169   6.221  76.349  1.00 13.25           C
ATOM   1790 1HG2 ILE A 122      84.354   6.655  76.928  1.00 13.25           H
ATOM   1791 2HG2 ILE A 122      84.818   5.312  75.858  1.00 13.25           H
ATOM   1792 3HG2 ILE A 122      85.451   6.943  75.581  1.00 13.25           H
ATOM   1793  CD1 ILE A 122      85.002   5.487  79.437  1.00 13.25           C
ATOM   1794 1HD1 ILE A 122      84.847   4.740  80.215  1.00 13.25           H
ATOM   1795 2HD1 ILE A 122      84.040   5.722  78.980  1.00 13.25           H
ATOM   1796 3HD1 ILE A 122      85.417   6.389  79.886  1.00 13.25           H
ATOM   1797  N   GLN A 123      88.718   7.174  75.351  1.00 -8.61           N
ATOM   1798  H   GLN A 123      89.058   7.450  76.267  1.00 -8.61           H
ATOM   1799  CA  GLN A 123      89.091   7.959  74.166  1.00 -8.61           C
ATOM   1800  HA  GLN A 123      88.186   8.139  73.585  1.00 -8.61           H
ATOM   1801  C   GLN A 123      90.077   7.228  73.246  1.00 -8.61           C
ATOM   1802  O   GLN A 123      90.163   7.510  72.056  1.00 -8.61           O
ATOM   1803  CB  GLN A 123      89.693   9.316  74.547  1.00 -8.61           C
ATOM   1804 1HB  GLN A 123      90.653   9.145  75.033  1.00 -8.61           H
ATOM   1805 2HB  GLN A 123      89.878   9.863  73.622  1.00 -8.61           H
ATOM   1806  CG  GLN A 123      88.851  10.210  75.464  1.00 -8.61           C
ATOM   1807 1HG  GLN A 123      88.805   9.763  76.450  1.00 -8.61           H
ATOM   1808 2HG  GLN A 123      89.349  11.173  75.566  1.00 -8.61           H
ATOM   1809  CD  GLN A 123      87.431  10.441  74.990  1.00 -8.61           C
ATOM   1810  OE1 GLN A 123      87.146  10.562  73.804  1.00 -8.61           O
ATOM   1811  NE2 GLN A 123      86.512  10.470  75.918  1.00 -8.61           N
ATOM   1812 1HE2 GLN A 123      85.552  10.608  75.647  1.00 -8.61           H
ATOM   1813 2HE2 GLN A 123      86.773  10.379  76.887  1.00 -8.61           H
ATOM   1814  N   THR A 124      90.814   6.274  73.791  1.00  9.14           N
ATOM   1815  H   THR A 124      90.792   6.157  74.795  1.00  9.14           H
ATOM   1816  CA  THR A 124      91.673   5.401  72.987  1.00  9.14           C
ATOM   1817  HA  THR A 124      92.263   6.004  72.300  1.00  9.14           H
ATOM   1818  C   THR A 124      90.837   4.412  72.175  1.00  9.14           C
ATOM   1819  O   THR A 124      91.182   4.034  71.056  1.00  9.14           O
ATOM   1820  CB  THR A 124      92.628   4.621  73.919  1.00  9.14           C
ATOM   1821  HB  THR A 124      92.043   3.988  74.585  1.00  9.14           H
ATOM   1822  OG1 THR A 124      93.378   5.560  74.697  1.00  9.14           O
ATOM   1823  HG1 THR A 124      92.774   6.034  75.292  1.00  9.14           H
ATOM   1824  CG2 THR A 124      93.626   3.761  73.179  1.00  9.14           C
ATOM   1825 1HG2 THR A 124      94.310   3.308  73.896  1.00  9.14           H
ATOM   1826 2HG2 THR A 124      94.191   4.366  72.471  1.00  9.14           H
ATOM   1827 3HG2 THR A 124      93.111   2.962  72.644  1.00  9.14           H
ATOM   1828  N   ASP A 125      89.712   4.006  72.737  1.00 16.76           N
ATOM   1829  H   ASP A 125      89.429   4.398  73.624  1.00 16.76           H
ATOM   1830  CA  ASP A 125      88.855   2.983  72.142  1.00 16.76           C
ATOM   1831  HA  ASP A 125      89.105   2.845  71.089  1.00 16.76           H
ATOM   1832  C   ASP A 125      87.375   3.397  72.215  1.00 16.76           C
ATOM   1833  O   ASP A 125      86.581   2.810  72.964  1.00 16.76           O
ATOM   1834  CB  ASP A 125      89.160   1.685  72.893  1.00 16.76           C
ATOM   1835 1HB  ASP A 125      90.205   1.416  72.735  1.00 16.76           H
ATOM   1836 2HB  ASP A 125      89.018   1.867  73.955  1.00 16.76           H
ATOM   1837  CG  ASP A 125      88.271   0.532  72.490  1.00 16.76           C
ATOM   1838  OD1 ASP A 125      87.795   0.448  71.340  1.00 16.76           O
ATOM   1839  OD2 ASP A 125      88.010  -0.310  73.382  1.00 16.76           O
ATOM   1840  N   PRO A 126      86.986   4.454  71.471  1.00  5.78           N
ATOM   1841  CA  PRO A 126      85.597   4.910  71.607  1.00  5.78           C
ATOM   1842  HA  PRO A 126      85.309   4.952  72.657  1.00  5.78           H
ATOM   1843  C   PRO A 126      84.587   4.071  70.836  1.00  5.78           C
ATOM   1844  O   PRO A 126      83.382   4.236  71.005  1.00  5.78           O
ATOM   1845  CB  PRO A 126      85.662   6.327  71.033  1.00  5.78           C
ATOM   1846 1HB  PRO A 126      84.697   6.633  70.632  1.00  5.78           H
ATOM   1847 2HB  PRO A 126      86.001   7.027  71.795  1.00  5.78           H
ATOM   1848  CG  PRO A 126      86.664   6.223  69.965  1.00  5.78           C
ATOM   1849 1HG  PRO A 126      86.226   5.748  69.089  1.00  5.78           H
ATOM   1850 2HG  PRO A 126      87.062   7.205  69.710  1.00  5.78           H
ATOM   1851  CD  PRO A 126      87.732   5.345  70.558  1.00  5.78           C
ATOM   1852 1HD  PRO A 126      88.247   4.784  69.781  1.00  5.78           H
ATOM   1853 2HD  PRO A 126      88.439   5.949  71.126  1.00  5.78           H
ATOM   1854  N   ASP A 127      85.076   3.186  69.977  1.00  1.66           N
ATOM   1855  H   ASP A 127      86.078   3.075  69.905  1.00  1.66           H
ATOM   1856  CA  ASP A 127      84.226   2.391  69.082  1.00  1.66           C
ATOM   1857  HA  ASP A 127      83.317   2.952  68.864  1.00  1.66           H
ATOM   1858  C   ASP A 127      83.813   1.069  69.714  1.00  1.66           C
ATOM   1859  O   ASP A 127      83.081   0.261  69.124  1.00  1.66           O
ATOM   1860  CB  ASP A 127      84.970   2.141  67.772  1.00  1.66           C
ATOM   1861 1HB  ASP A 127      85.952   1.730  68.004  1.00  1.66           H
ATOM   1862 2HB  ASP A 127      84.417   1.417  67.172  1.00  1.66           H
ATOM   1863  CG  ASP A 127      85.136   3.403  66.965  1.00  1.66           C
ATOM   1864  OD1 ASP A 127      84.120   4.060  66.670  1.00  1.66           O
ATOM   1865  OD2 ASP A 127      86.281   3.814  66.669  1.00  1.66           O
ATOM   1866  N   ARG A 128      84.251   0.872  70.948  1.00 19.73           N
ATOM   1867  H   ARG A 128      84.885   1.547  71.356  1.00 19.73           H
ATOM   1868  CA  ARG A 128      83.749  -0.217  71.778  1.00 19.73           C
ATOM   1869  HA  ARG A 128      83.826  -1.159  71.240  1.00 19.73           H
ATOM   1870  C   ARG A 128      82.286   0.141  72.028  1.00 19.73           C
ATOM   1871  O   ARG A 128      81.989   1.280  72.373  1.00 19.73           O
ATOM   1872  CB  ARG A 128      84.558  -0.257  73.073  1.00 19.73           C
ATOM   1873 1HB  ARG A 128      85.606  -0.234  72.797  1.00 19.73           H
ATOM   1874 2HB  ARG A 128      84.347   0.654  73.629  1.00 19.73           H
ATOM   1875  CG  ARG A 128      84.323  -1.456  73.995  1.00 19.73           C
ATOM   1876 1HG  ARG A 128      84.754  -1.226  74.968  1.00 19.73           H
ATOM   1877 2HG  ARG A 128      83.252  -1.598  74.120  1.00 19.73           H
ATOM   1878  CD  ARG A 128      84.951  -2.758  73.502  1.00 19.73           C
ATOM   1879 1HD  ARG A 128      84.686  -3.561  74.191  1.00 19.73           H
ATOM   1880 2HD  ARG A 128      84.555  -2.999  72.515  1.00 19.73           H
ATOM   1881  NE  ARG A 128      86.413  -2.648  73.415  1.00 19.73           N
ATOM   1882  HE  ARG A 128      86.808  -1.712  73.388  1.00 19.73           H
ATOM   1883  CZ  ARG A 128      87.292  -3.632  73.316  1.00 19.73           C
ATOM   1884  NH1 ARG A 128      88.536  -3.286  73.201  1.00 19.73           N
ATOM   1885 1HH1 ARG A 128      88.771  -2.302  73.177  1.00 19.73           H
ATOM   1886 2HH1 ARG A 128      89.265  -3.987  73.153  1.00 19.73           H
ATOM   1887  NH2 ARG A 128      87.002  -4.907  73.345  1.00 19.73           N
ATOM   1888 1HH2 ARG A 128      86.046  -5.208  73.449  1.00 19.73           H
ATOM   1889 2HH2 ARG A 128      87.740  -5.591  73.275  1.00 19.73           H
ATOM   1890  N   ILE A 129      81.370  -0.785  71.798  1.00-10.41           N
ATOM   1891  H   ILE A 129      81.655  -1.719  71.519  1.00-10.41           H
ATOM   1892  CA  ILE A 129      79.945  -0.459  71.868  1.00-10.41           C
ATOM   1893  HA  ILE A 129      79.788   0.441  71.276  1.00-10.41           H
ATOM   1894  C   ILE A 129      79.508  -0.123  73.291  1.00-10.41           C
ATOM   1895  O   ILE A 129      80.127  -0.568  74.267  1.00-10.41           O
ATOM   1896  CB  ILE A 129      79.065  -1.589  71.245  1.00-10.41           C
ATOM   1897  HB  ILE A 129      78.026  -1.259  71.272  1.00-10.41           H
ATOM   1898  CG1 ILE A 129      79.170  -2.913  72.031  1.00-10.41           C
ATOM   1899 1HG1 ILE A 129      80.176  -3.314  71.921  1.00-10.41           H
ATOM   1900 2HG1 ILE A 129      79.007  -2.707  73.085  1.00-10.41           H
ATOM   1901  CG2 ILE A 129      79.458  -1.792  69.765  1.00-10.41           C
ATOM   1902 1HG2 ILE A 129      78.752  -2.462  69.277  1.00-10.41           H
ATOM   1903 2HG2 ILE A 129      80.459  -2.218  69.683  1.00-10.41           H
ATOM   1904 3HG2 ILE A 129      79.431  -0.839  69.237  1.00-10.41           H
ATOM   1905  CD1 ILE A 129      78.168  -4.001  71.609  1.00-10.41           C
ATOM   1906 1HD1 ILE A 129      78.227  -4.836  72.305  1.00-10.41           H
ATOM   1907 2HD1 ILE A 129      78.403  -4.362  70.607  1.00-10.41           H
ATOM   1908 3HD1 ILE A 129      77.153  -3.601  71.620  1.00-10.41           H
ATOM   1909  N   ASN A 130      78.428   0.641  73.419  1.00 18.22           N
ATOM   1910  H   ASN A 130      77.955   0.974  72.580  1.00 18.22           H
ATOM   1911  CA  ASN A 130      77.914   1.018  74.741  1.00 18.22           C
ATOM   1912  HA  ASN A 130      78.686   1.617  75.226  1.00 18.22           H
ATOM   1913  C   ASN A 130      77.682  -0.180  75.667  1.00 18.22           C
ATOM   1914  O   ASN A 130      78.180  -0.139  76.785  1.00 18.22           O
ATOM   1915  CB  ASN A 130      76.625   1.860  74.676  1.00 18.22           C
ATOM   1916 1HB  ASN A 130      75.935   1.432  73.951  1.00 18.22           H
ATOM   1917 2HB  ASN A 130      76.159   1.842  75.660  1.00 18.22           H
ATOM   1918  CG  ASN A 130      76.868   3.301  74.329  1.00 18.22           C
ATOM   1919  OD1 ASN A 130      76.306   3.830  73.377  1.00 18.22           O
ATOM   1920  ND2 ASN A 130      77.661   3.963  75.122  1.00 18.22           N
ATOM   1921 1HD2 ASN A 130      77.872   4.928  74.901  1.00 18.22           H
ATOM   1922 2HD2 ASN A 130      78.064   3.524  75.930  1.00 18.22           H
ATOM   1923  N   PRO A 131      76.989  -1.261  75.243  1.00  7.16           N
ATOM   1924  CA  PRO A 131      76.900  -2.385  76.191  1.00  7.16           C
ATOM   1925  HA  PRO A 131      76.346  -2.072  77.072  1.00  7.16           H
ATOM   1926  C   PRO A 131      78.211  -3.024  76.656  1.00  7.16           C
ATOM   1927  O   PRO A 131      78.281  -3.524  77.780  1.00  7.16           O
ATOM   1928  CB  PRO A 131      76.079  -3.419  75.415  1.00  7.16           C
ATOM   1929 1HB  PRO A 131      76.740  -4.110  74.890  1.00  7.16           H
ATOM   1930 2HB  PRO A 131      75.412  -3.962  76.083  1.00  7.16           H
ATOM   1931  CG  PRO A 131      75.301  -2.634  74.463  1.00  7.16           C
ATOM   1932 1HG  PRO A 131      74.969  -3.249  73.626  1.00  7.16           H
ATOM   1933 2HG  PRO A 131      74.450  -2.180  74.971  1.00  7.16           H
ATOM   1934  CD  PRO A 131      76.241  -1.579  74.012  1.00  7.16           C
ATOM   1935 1HD  PRO A 131      76.905  -1.960  73.242  1.00  7.16           H
ATOM   1936 2HD  PRO A 131      75.687  -0.716  73.645  1.00  7.16           H
ATOM   1937  N   ALA A 132      79.253  -3.012  75.839  1.00 -4.69           N
ATOM   1938  H   ALA A 132      79.177  -2.603  74.919  1.00 -4.69           H
ATOM   1939  CA  ALA A 132      80.534  -3.576  76.252  1.00 -4.69           C
ATOM   1940  HA  ALA A 132      80.354  -4.522  76.766  1.00 -4.69           H
ATOM   1941  C   ALA A 132      81.244  -2.631  77.230  1.00 -4.69           C
ATOM   1942  O   ALA A 132      81.815  -3.070  78.223  1.00 -4.69           O
ATOM   1943  CB  ALA A 132      81.398  -3.854  75.021  1.00 -4.69           C
ATOM   1944 1HB  ALA A 132      80.915  -4.610  74.399  1.00 -4.69           H
ATOM   1945 2HB  ALA A 132      82.371  -4.232  75.337  1.00 -4.69           H
ATOM   1946 3HB  ALA A 132      81.530  -2.943  74.439  1.00 -4.69           H
ATOM   1947  N   MET A 133      81.182  -1.326  76.993  1.00 -5.17           N
ATOM   1948  H   MET A 133      80.716  -0.981  76.157  1.00 -5.17           H
ATOM   1949  CA  MET A 133      81.801  -0.384  77.932  1.00 -5.17           C
ATOM   1950  HA  MET A 133      82.796  -0.752  78.181  1.00 -5.17           H
ATOM   1951  C   MET A 133      81.011  -0.285  79.233  1.00 -5.17           C
ATOM   1952  O   MET A 133      81.576  -0.107  80.306  1.00 -5.17           O
ATOM   1953  CB  MET A 133      81.948   1.013  77.334  1.00 -5.17           C
ATOM   1954 1HB  MET A 133      80.968   1.398  77.051  1.00 -5.17           H
ATOM   1955 2HB  MET A 133      82.366   1.650  78.109  1.00 -5.17           H
ATOM   1956  CG  MET A 133      82.880   1.069  76.147  1.00 -5.17           C
ATOM   1957 1HG  MET A 133      83.760   0.470  76.381  1.00 -5.17           H
ATOM   1958 2HG  MET A 133      82.386   0.638  75.276  1.00 -5.17           H
ATOM   1959  SD  MET A 133      83.438   2.740  75.759  1.00 -5.17           S
ATOM   1960  CE  MET A 133      81.963   3.501  75.018  1.00 -5.17           C
ATOM   1961 1HE  MET A 133      82.192   4.523  74.712  1.00 -5.17           H
ATOM   1962 2HE  MET A 133      81.146   3.516  75.739  1.00 -5.17           H
ATOM   1963 3HE  MET A 133      81.659   2.935  74.137  1.00 -5.17           H
ATOM   1964  N   TYR A 134      79.704  -0.476  79.148  1.00 16.81           N
ATOM   1965  H   TYR A 134      79.275  -0.558  78.229  1.00 16.81           H
ATOM   1966  CA  TYR A 134      78.843  -0.585  80.323  1.00 16.81           C
ATOM   1967  HA  TYR A 134      78.888   0.332  80.910  1.00 16.81           H
ATOM   1968  C   TYR A 134      79.310  -1.736  81.213  1.00 16.81           C
ATOM   1969  O   TYR A 134      79.301  -1.623  82.440  1.00 16.81           O
ATOM   1970  CB  TYR A 134      77.404  -0.813  79.847  1.00 16.81           C
ATOM   1971 1HB  TYR A 134      76.980   0.133  79.514  1.00 16.81           H
ATOM   1972 2HB  TYR A 134      77.436  -1.484  78.995  1.00 16.81           H
ATOM   1973  CG  TYR A 134      76.501  -1.446  80.872  1.00 16.81           C
ATOM   1974  CD1 TYR A 134      75.740  -0.661  81.760  1.00 16.81           C
ATOM   1975  HD1 TYR A 134      75.754   0.418  81.680  1.00 16.81           H
ATOM   1976  CD2 TYR A 134      76.429  -2.853  80.977  1.00 16.81           C
ATOM   1977  HD2 TYR A 134      76.987  -3.471  80.288  1.00 16.81           H
ATOM   1978  CE1 TYR A 134      74.971  -1.274  82.777  1.00 16.81           C
ATOM   1979  HE1 TYR A 134      74.409  -0.671  83.470  1.00 16.81           H
ATOM   1980  CE2 TYR A 134      75.683  -3.462  82.005  1.00 16.81           C
ATOM   1981  HE2 TYR A 134      75.674  -4.534  82.112  1.00 16.81           H
ATOM   1982  CZ  TYR A 134      74.984  -2.667  82.906  1.00 16.81           C
ATOM   1983  OH  TYR A 134      74.348  -3.270  83.950  1.00 16.81           O
ATOM   1984  HH  TYR A 134      74.574  -4.210  84.026  1.00 16.81           H
ATOM   1985  N   GLY A 135      79.776  -2.816  80.595  1.00  7.58           N
ATOM   1986  H   GLY A 135      79.812  -2.841  79.584  1.00  7.58           H
ATOM   1987  CA  GLY A 135      80.232  -3.985  81.329  1.00  7.58           C
ATOM   1988 1HA  GLY A 135      79.429  -4.312  81.989  1.00  7.58           H
ATOM   1989 2HA  GLY A 135      80.437  -4.785  80.618  1.00  7.58           H
ATOM   1990  C   GLY A 135      81.473  -3.779  82.178  1.00  7.58           C
ATOM   1991  O   GLY A 135      81.764  -4.594  83.052  1.00  7.58           O
ATOM   1992  N   ILE A 136      82.193  -2.687  81.953  1.00 12.52           N
ATOM   1993  H   ILE A 136      81.932  -2.064  81.199  1.00 12.52           H
ATOM   1994  CA  ILE A 136      83.342  -2.328  82.788  1.00 12.52           C
ATOM   1995  HA  ILE A 136      83.981  -3.194  82.920  1.00 12.52           H
ATOM   1996  C   ILE A 136      82.816  -1.901  84.155  1.00 12.52           C
ATOM   1997  O   ILE A 136      83.409  -2.189  85.191  1.00 12.52           O
ATOM   1998  CB  ILE A 136      84.182  -1.171  82.150  1.00 12.52           C
ATOM   1999  HB  ILE A 136      83.525  -0.318  81.988  1.00 12.52           H
ATOM   2000  CG1 ILE A 136      84.743  -1.628  80.785  1.00 12.52           C
ATOM   2001 1HG1 ILE A 136      85.481  -2.411  80.959  1.00 12.52           H
ATOM   2002 2HG1 ILE A 136      83.934  -2.057  80.195  1.00 12.52           H
ATOM   2003  CG2 ILE A 136      85.331  -0.722  83.088  1.00 12.52           C
ATOM   2004 1HG2 ILE A 136      85.911   0.078  82.631  1.00 12.52           H
ATOM   2005 2HG2 ILE A 136      85.985  -1.566  83.313  1.00 12.52           H
ATOM   2006 3HG2 ILE A 136      84.922  -0.339  84.024  1.00 12.52           H
ATOM   2007  CD1 ILE A 136      85.392  -0.527  79.933  1.00 12.52           C
ATOM   2008 1HD1 ILE A 136      85.631  -0.933  78.951  1.00 12.52           H
ATOM   2009 2HD1 ILE A 136      86.311  -0.177  80.403  1.00 12.52           H
ATOM   2010 3HD1 ILE A 136      84.698   0.307  79.817  1.00 12.52           H
ATOM   2011  N   PHE A 137      81.696  -1.194  84.153  1.00  1.00           N
ATOM   2012  H   PHE A 137      81.187  -1.066  83.288  1.00  1.00           H
ATOM   2013  CA  PHE A 137      81.200  -0.563  85.370  1.00  1.00           C
ATOM   2014  HA  PHE A 137      82.044  -0.407  86.038  1.00  1.00           H
ATOM   2015  C   PHE A 137      80.170  -1.389  86.127  1.00  1.00           C
ATOM   2016  O   PHE A 137      80.177  -1.389  87.352  1.00  1.00           O
ATOM   2017  CB  PHE A 137      80.606   0.807  85.030  1.00  1.00           C
ATOM   2018 1HB  PHE A 137      79.775   0.670  84.338  1.00  1.00           H
ATOM   2019 2HB  PHE A 137      80.221   1.255  85.945  1.00  1.00           H
ATOM   2020  CG  PHE A 137      81.603   1.758  84.417  1.00  1.00           C
ATOM   2021  CD1 PHE A 137      81.683   1.916  83.020  1.00  1.00           C
ATOM   2022  HD1 PHE A 137      81.014   1.364  82.376  1.00  1.00           H
ATOM   2023  CD2 PHE A 137      82.477   2.493  85.239  1.00  1.00           C
ATOM   2024  HD2 PHE A 137      82.427   2.382  86.311  1.00  1.00           H
ATOM   2025  CE1 PHE A 137      82.646   2.783  82.441  1.00  1.00           C
ATOM   2026  HE1 PHE A 137      82.710   2.880  81.366  1.00  1.00           H
ATOM   2027  CE2 PHE A 137      83.433   3.375  84.679  1.00  1.00           C
ATOM   2028  HE2 PHE A 137      84.091   3.938  85.323  1.00  1.00           H
ATOM   2029  CZ  PHE A 137      83.524   3.514  83.275  1.00  1.00           C
ATOM   2030  HZ  PHE A 137      84.257   4.179  82.841  1.00  1.00           H
ATOM   2031  N   ALA A 138      79.276  -2.068  85.423  1.00 11.03           N
ATOM   2032  H   ALA A 138      79.358  -2.105  84.410  1.00 11.03           H
ATOM   2033  CA  ALA A 138      78.147  -2.767  86.038  1.00 11.03           C
ATOM   2034  HA  ALA A 138      78.319  -2.902  87.106  1.00 11.03           H
ATOM   2035  C   ALA A 138      78.035  -4.147  85.393  1.00 11.03           C
ATOM   2036  O   ALA A 138      78.764  -4.444  84.448  1.00 11.03           O
ATOM   2037  CB  ALA A 138      76.873  -1.952  85.839  1.00 11.03           C
ATOM   2038 1HB  ALA A 138      76.963  -0.995  86.347  1.00 11.03           H
ATOM   2039 2HB  ALA A 138      76.015  -2.490  86.245  1.00 11.03           H
ATOM   2040 3HB  ALA A 138      76.724  -1.773  84.777  1.00 11.03           H
ATOM   2041  N   THR A 139      77.168  -5.008  85.902  1.00  5.08           N
ATOM   2042  H   THR A 139      76.481  -4.709  86.591  1.00  5.08           H
ATOM   2043  CA  THR A 139      77.174  -6.407  85.469  1.00  5.08           C
ATOM   2044  HA  THR A 139      78.139  -6.627  85.017  1.00  5.08           H
ATOM   2045  C   THR A 139      76.111  -6.692  84.423  1.00  5.08           C
ATOM   2046  O   THR A 139      75.179  -5.905  84.223  1.00  5.08           O
ATOM   2047  CB  THR A 139      77.004  -7.377  86.650  1.00  5.08           C
ATOM   2048  HB  THR A 139      77.118  -8.397  86.286  1.00  5.08           H
ATOM   2049  OG1 THR A 139      75.699  -7.229  87.217  1.00  5.08           O
ATOM   2050  HG1 THR A 139      75.503  -6.282  87.315  1.00  5.08           H
ATOM   2051  CG2 THR A 139      78.045  -7.122  87.733  1.00  5.08           C
ATOM   2052 1HG2 THR A 139      78.065  -7.975  88.406  1.00  5.08           H
ATOM   2053 2HG2 THR A 139      77.793  -6.222  88.293  1.00  5.08           H
ATOM   2054 3HG2 THR A 139      79.035  -7.013  87.287  1.00  5.08           H
ATOM   2055  N   TYR A 140      76.268  -7.809  83.729  1.00 16.91           N
ATOM   2056  H   TYR A 140      77.020  -8.449  83.944  1.00 16.91           H
ATOM   2057  CA  TYR A 140      75.383  -8.168  82.635  1.00 16.91           C
ATOM   2058  HA  TYR A 140      74.400  -7.738  82.817  1.00 16.91           H
ATOM   2059  C   TYR A 140      75.257  -9.684  82.555  1.00 16.91           C
ATOM   2060  O   TYR A 140      76.227 -10.394  82.849  1.00 16.91           O
ATOM   2061  CB  TYR A 140      75.947  -7.619  81.319  1.00 16.91           C
ATOM   2062 1HB  TYR A 140      75.331  -8.000  80.508  1.00 16.91           H
ATOM   2063 2HB  TYR A 140      75.857  -6.536  81.340  1.00 16.91           H
ATOM   2064  CG  TYR A 140      77.398  -7.958  81.009  1.00 16.91           C
ATOM   2065  CD1 TYR A 140      77.717  -8.967  80.076  1.00 16.91           C
ATOM   2066  HD1 TYR A 140      76.927  -9.493  79.560  1.00 16.91           H
ATOM   2067  CD2 TYR A 140      78.463  -7.249  81.611  1.00 16.91           C
ATOM   2068  HD2 TYR A 140      78.255  -6.441  82.300  1.00 16.91           H
ATOM   2069  CE1 TYR A 140      79.069  -9.301  79.790  1.00 16.91           C
ATOM   2070  HE1 TYR A 140      79.294 -10.076  79.073  1.00 16.91           H
ATOM   2071  CE2 TYR A 140      79.817  -7.589  81.335  1.00 16.91           C
ATOM   2072  HE2 TYR A 140      80.625  -7.062  81.822  1.00 16.91           H
ATOM   2073  CZ  TYR A 140      80.104  -8.618  80.435  1.00 16.91           C
ATOM   2074  OH  TYR A 140      81.407  -8.977  80.191  1.00 16.91           O
ATOM   2075  HH  TYR A 140      81.473  -9.755  79.627  1.00 16.91           H
ATOM   2076  N   PRO A 141      74.074 -10.199  82.169  1.00 16.55           N
ATOM   2077  CA  PRO A 141      74.047 -11.620  81.826  1.00 16.55           C
ATOM   2078  HA  PRO A 141      74.332 -12.232  82.673  1.00 16.55           H
ATOM   2079  C   PRO A 141      74.927 -11.921  80.633  1.00 16.55           C
ATOM   2080  O   PRO A 141      75.162 -11.067  79.776  1.00 16.55           O
ATOM   2081  CB  PRO A 141      72.580 -11.871  81.463  1.00 16.55           C
ATOM   2082 1HB  PRO A 141      72.440 -11.775  80.386  1.00 16.55           H
ATOM   2083 2HB  PRO A 141      72.260 -12.855  81.804  1.00 16.55           H
ATOM   2084  CG  PRO A 141      71.848 -10.809  82.166  1.00 16.55           C
ATOM   2085 1HG  PRO A 141      70.869 -10.648  81.718  1.00 16.55           H
ATOM   2086 2HG  PRO A 141      71.755 -11.054  83.225  1.00 16.55           H
ATOM   2087  CD  PRO A 141      72.737  -9.615  81.982  1.00 16.55           C
ATOM   2088 1HD  PRO A 141      72.633  -9.203  80.977  1.00 16.55           H
ATOM   2089 2HD  PRO A 141      72.529  -8.865  82.744  1.00 16.55           H
ATOM   2090  N   ASN A 142      75.360 -13.165  80.567  1.00  3.11           N
ATOM   2091  H   ASN A 142      75.219 -13.781  81.363  1.00  3.11           H
ATOM   2092  CA  ASN A 142      75.882 -13.736  79.341  1.00  3.11           C
ATOM   2093  HA  ASN A 142      76.726 -13.154  78.964  1.00  3.11           H
ATOM   2094  C   ASN A 142      74.694 -13.631  78.398  1.00  3.11           C
ATOM   2095  O   ASN A 142      73.589 -14.020  78.759  1.00  3.11           O
ATOM   2096  CB  ASN A 142      76.274 -15.186  79.615  1.00  3.11           C
ATOM   2097 1HB  ASN A 142      76.967 -15.195  80.451  1.00  3.11           H
ATOM   2098 2HB  ASN A 142      75.389 -15.752  79.894  1.00  3.11           H
ATOM   2099  CG  ASN A 142      76.927 -15.847  78.440  1.00  3.11           C
ATOM   2100  OD1 ASN A 142      76.434 -15.802  77.315  1.00  3.11           O
ATOM   2101  ND2 ASN A 142      78.048 -16.457  78.676  1.00  3.11           N
ATOM   2102 1HD2 ASN A 142      78.552 -16.879  77.907  1.00  3.11           H
ATOM   2103 2HD2 ASN A 142      78.404 -16.510  79.624  1.00  3.11           H
ATOM   2104  N   ASP A 143      74.880 -13.059  77.220  1.00-10.58           N
ATOM   2105  H   ASP A 143      75.818 -12.840  76.904  1.00-10.58           H
ATOM   2106  CA  ASP A 143      73.734 -12.656  76.405  1.00-10.58           C
ATOM   2107  HA  ASP A 143      73.050 -12.097  77.041  1.00-10.58           H
ATOM   2108  C   ASP A 143      72.952 -13.845  75.858  1.00-10.58           C
ATOM   2109  O   ASP A 143      71.806 -13.711  75.430  1.00-10.58           O
ATOM   2110  CB  ASP A 143      74.188 -11.732  75.280  1.00-10.58           C
ATOM   2111 1HB  ASP A 143      75.023 -12.203  74.761  1.00-10.58           H
ATOM   2112 2HB  ASP A 143      73.370 -11.597  74.573  1.00-10.58           H
ATOM   2113  CG  ASP A 143      74.616 -10.368  75.790  1.00-10.58           C
ATOM   2114  OD1 ASP A 143      73.786  -9.623  76.367  1.00-10.58           O
ATOM   2115  OD2 ASP A 143      75.792  -9.993  75.577  1.00-10.58           O
ATOM   2116  N   ASN A 144      73.538 -15.029  75.959  1.00  0.42           N
ATOM   2117  H   ASN A 144      74.476 -15.080  76.332  1.00  0.42           H
ATOM   2118  CA  ASN A 144      72.849 -16.262  75.600  1.00  0.42           C
ATOM   2119  HA  ASN A 144      72.334 -16.115  74.649  1.00  0.42           H
ATOM   2120  C   ASN A 144      71.810 -16.729  76.619  1.00  0.42           C
ATOM   2121  O   ASN A 144      71.034 -17.626  76.295  1.00  0.42           O
ATOM   2122  CB  ASN A 144      73.875 -17.387  75.440  1.00  0.42           C
ATOM   2123 1HB  ASN A 144      74.487 -17.439  76.337  1.00  0.42           H
ATOM   2124 2HB  ASN A 144      73.351 -18.333  75.320  1.00  0.42           H
ATOM   2125  CG  ASN A 144      74.755 -17.194  74.241  1.00  0.42           C
ATOM   2126  OD1 ASN A 144      74.283 -17.194  73.111  1.00  0.42           O
ATOM   2127  ND2 ASN A 144      76.029 -17.006  74.462  1.00  0.42           N
ATOM   2128 1HD2 ASN A 144      76.639 -16.870  73.672  1.00  0.42           H
ATOM   2129 2HD2 ASN A 144      76.379 -16.974  75.407  1.00  0.42           H
ATOM   2130  N   ILE A 145      71.782 -16.194  77.836  1.00 34.93           N
ATOM   2131  H   ILE A 145      72.373 -15.403  78.071  1.00 34.93           H
ATOM   2132  CA  ILE A 145      70.914 -16.770  78.874  1.00 34.93           C
ATOM   2133  HA  ILE A 145      70.592 -17.733  78.496  1.00 34.93           H
ATOM   2134  C   ILE A 145      69.621 -16.007  79.126  1.00 34.93           C
ATOM   2135  O   ILE A 145      69.515 -14.803  78.882  1.00 34.93           O
ATOM   2136  CB  ILE A 145      71.681 -17.114  80.187  1.00 34.93           C
ATOM   2137  HB  ILE A 145      71.063 -17.817  80.747  1.00 34.93           H
ATOM   2138  CG1 ILE A 145      71.910 -15.895  81.097  1.00 34.93           C
ATOM   2139 1HG1 ILE A 145      72.634 -15.232  80.634  1.00 34.93           H
ATOM   2140 2HG1 ILE A 145      70.974 -15.352  81.212  1.00 34.93           H
ATOM   2141  CG2 ILE A 145      73.014 -17.815  79.834  1.00 34.93           C
ATOM   2142 1HG2 ILE A 145      73.434 -18.285  80.724  1.00 34.93           H
ATOM   2143 2HG2 ILE A 145      73.728 -17.095  79.439  1.00 34.93           H
ATOM   2144 3HG2 ILE A 145      72.847 -18.589  79.085  1.00 34.93           H
ATOM   2145  CD1 ILE A 145      72.414 -16.258  82.493  1.00 34.93           C
ATOM   2146 1HD1 ILE A 145      72.523 -15.348  83.080  1.00 34.93           H
ATOM   2147 2HD1 ILE A 145      73.386 -16.746  82.433  1.00 34.93           H
ATOM   2148 3HD1 ILE A 145      71.702 -16.921  82.987  1.00 34.93           H
ATOM   2149  N   SER A 146      68.622 -16.750  79.580  1.00-13.14           N
ATOM   2150  H   SER A 146      68.791 -17.727  79.793  1.00-13.14           H
ATOM   2151  CA  SER A 146      67.276 -16.228  79.785  1.00-13.14           C
ATOM   2152  HA  SER A 146      66.979 -15.632  78.920  1.00-13.14           H
ATOM   2153  C   SER A 146      67.181 -15.354  81.029  1.00-13.14           C
ATOM   2154  O   SER A 146      68.015 -15.436  81.933  1.00-13.14           O
ATOM   2155  CB  SER A 146      66.305 -17.400  79.943  1.00-13.14           C
ATOM   2156 1HB  SER A 146      65.295 -17.020  80.096  1.00-13.14           H
ATOM   2157 2HB  SER A 146      66.322 -18.008  79.039  1.00-13.14           H
ATOM   2158  OG  SER A 146      66.683 -18.205  81.050  1.00-13.14           O
ATOM   2159  HG  SER A 146      67.427 -18.767  80.770  1.00-13.14           H
ATOM   2160  N   ILE A 147      66.120 -14.564  81.099  1.00-15.69           N
ATOM   2161  H   ILE A 147      65.455 -14.566  80.326  1.00-15.69           H
ATOM   2162  CA  ILE A 147      65.850 -13.699  82.249  1.00-15.69           C
ATOM   2163  HA  ILE A 147      66.702 -13.037  82.402  1.00-15.69           H
ATOM   2164  C   ILE A 147      65.696 -14.556  83.503  1.00-15.69           C
ATOM   2165  O   ILE A 147      66.317 -14.281  84.527  1.00-15.69           O
ATOM   2166  CB  ILE A 147      64.569 -12.840  81.990  1.00-15.69           C
ATOM   2167  HB  ILE A 147      63.765 -13.509  81.684  1.00-15.69           H
ATOM   2168  CG1 ILE A 147      64.856 -11.859  80.833  1.00-15.69           C
ATOM   2169 1HG1 ILE A 147      65.625 -11.160  81.158  1.00-15.69           H
ATOM   2170 2HG1 ILE A 147      65.257 -12.416  79.987  1.00-15.69           H
ATOM   2171  CG2 ILE A 147      64.101 -12.094  83.273  1.00-15.69           C
ATOM   2172 1HG2 ILE A 147      63.204 -11.511  83.066  1.00-15.69           H
ATOM   2173 2HG2 ILE A 147      64.881 -11.430  83.634  1.00-15.69           H
ATOM   2174 3HG2 ILE A 147      63.853 -12.811  84.058  1.00-15.69           H
ATOM   2175  CD1 ILE A 147      63.660 -11.051  80.320  1.00-15.69           C
ATOM   2176 1HD1 ILE A 147      63.958 -10.494  79.432  1.00-15.69           H
ATOM   2177 2HD1 ILE A 147      63.323 -10.347  81.081  1.00-15.69           H
ATOM   2178 3HD1 ILE A 147      62.844 -11.724  80.060  1.00-15.69           H
ATOM   2179  N   GLY A 148      64.913 -15.622  83.419  1.00 -9.69           N
ATOM   2180  H   GLY A 148      64.413 -15.817  82.554  1.00 -9.69           H
ATOM   2181  CA  GLY A 148      64.720 -16.496  84.564  1.00 -9.69           C
ATOM   2182 1HA  GLY A 148      64.378 -15.899  85.409  1.00 -9.69           H
ATOM   2183 2HA  GLY A 148      63.955 -17.232  84.324  1.00 -9.69           H
ATOM   2184  C   GLY A 148      65.980 -17.227  84.976  1.00 -9.69           C
ATOM   2185  O   GLY A 148      66.213 -17.436  86.171  1.00 -9.69           O
ATOM   2186  N   GLY A 149      66.817 -17.583  84.010  1.00 -4.85           N
ATOM   2187  H   GLY A 149      66.586 -17.397  83.040  1.00 -4.85           H
ATOM   2188  CA  GLY A 149      68.078 -18.237  84.314  1.00 -4.85           C
ATOM   2189 1HA  GLY A 149      67.895 -19.110  84.940  1.00 -4.85           H
ATOM   2190 2HA  GLY A 149      68.560 -18.551  83.388  1.00 -4.85           H
ATOM   2191  C   GLY A 149      68.989 -17.279  85.052  1.00 -4.85           C
ATOM   2192  O   GLY A 149      69.480 -17.602  86.131  1.00 -4.85           O
ATOM   2193  N   ALA A 150      69.162 -16.080  84.512  1.00 -9.46           N
ATOM   2194  H   ALA A 150      68.698 -15.855  83.632  1.00 -9.46           H
ATOM   2195  CA  ALA A 150      70.023 -15.068  85.118  1.00 -9.46           C
ATOM   2196  HA  ALA A 150      71.029 -15.481  85.211  1.00 -9.46           H
ATOM   2197  C   ALA A 150      69.549 -14.667  86.516  1.00 -9.46           C
ATOM   2198  O   ALA A 150      70.349 -14.415  87.419  1.00 -9.46           O
ATOM   2199  CB  ALA A 150      70.062 -13.835  84.202  1.00 -9.46           C
ATOM   2200 1HB  ALA A 150      70.425 -14.118  83.214  1.00 -9.46           H
ATOM   2201 2HB  ALA A 150      70.729 -13.085  84.627  1.00 -9.46           H
ATOM   2202 3HB  ALA A 150      69.060 -13.416  84.098  1.00 -9.46           H
ATOM   2203  N   PHE A 151      68.239 -14.599  86.695  1.00 -5.72           N
ATOM   2204  H   PHE A 151      67.608 -14.773  85.918  1.00 -5.72           H
ATOM   2205  CA  PHE A 151      67.702 -14.223  87.992  1.00 -5.72           C
ATOM   2206  HA  PHE A 151      68.211 -13.318  88.322  1.00 -5.72           H
ATOM   2207  C   PHE A 151      67.993 -15.337  88.991  1.00 -5.72           C
ATOM   2208  O   PHE A 151      68.495 -15.087  90.082  1.00 -5.72           O
ATOM   2209  CB  PHE A 151      66.202 -13.939  87.884  1.00 -5.72           C
ATOM   2210 1HB  PHE A 151      66.026 -13.394  86.958  1.00 -5.72           H
ATOM   2211 2HB  PHE A 151      65.653 -14.879  87.835  1.00 -5.72           H
ATOM   2212  CG  PHE A 151      65.669 -13.093  89.004  1.00 -5.72           C
ATOM   2213  CD1 PHE A 151      65.510 -11.711  88.815  1.00 -5.72           C
ATOM   2214  HD1 PHE A 151      65.767 -11.268  87.865  1.00 -5.72           H
ATOM   2215  CD2 PHE A 151      65.333 -13.656  90.246  1.00 -5.72           C
ATOM   2216  HD2 PHE A 151      65.474 -14.714  90.414  1.00 -5.72           H
ATOM   2217  CE1 PHE A 151      65.003 -10.888  89.843  1.00 -5.72           C
ATOM   2218  HE1 PHE A 151      64.895  -9.824  89.682  1.00 -5.72           H
ATOM   2219  CE2 PHE A 151      64.799 -12.848  91.283  1.00 -5.72           C
ATOM   2220  HE2 PHE A 151      64.532 -13.290  92.231  1.00 -5.72           H
ATOM   2221  CZ  PHE A 151      64.624 -11.460  91.071  1.00 -5.72           C
ATOM   2222  HZ  PHE A 151      64.210 -10.840  91.849  1.00 -5.72           H
ATOM   2223  N   SER A 152      67.726 -16.581  88.615  1.00-25.21           N
ATOM   2224  H   SER A 152      67.332 -16.766  87.697  1.00-25.21           H
ATOM   2225  CA  SER A 152      67.961 -17.694  89.534  1.00-25.21           C
ATOM   2226  HA  SER A 152      67.455 -17.467  90.472  1.00-25.21           H
ATOM   2227  C   SER A 152      69.440 -17.886  89.849  1.00-25.21           C
ATOM   2228  O   SER A 152      69.780 -18.237  90.971  1.00-25.21           O
ATOM   2229  CB  SER A 152      67.366 -18.989  88.981  1.00-25.21           C
ATOM   2230 1HB  SER A 152      67.475 -19.775  89.729  1.00-25.21           H
ATOM   2231 2HB  SER A 152      66.304 -18.830  88.795  1.00-25.21           H
ATOM   2232  OG  SER A 152      67.984 -19.412  87.773  1.00-25.21           O
ATOM   2233  HG  SER A 152      68.283 -18.640  87.271  1.00-25.21           H
ATOM   2234  N   ASP A 153      70.315 -17.602  88.894  1.00 -3.97           N
ATOM   2235  H   ASP A 153      69.984 -17.338  87.971  1.00 -3.97           H
ATOM   2236  CA  ASP A 153      71.760 -17.696  89.101  1.00 -3.97           C
ATOM   2237  HA  ASP A 153      72.026 -18.718  89.367  1.00 -3.97           H
ATOM   2238  C   ASP A 153      72.224 -16.793  90.230  1.00 -3.97           C
ATOM   2239  O   ASP A 153      73.001 -17.205  91.089  1.00 -3.97           O
ATOM   2240  CB  ASP A 153      72.484 -17.310  87.810  1.00 -3.97           C
ATOM   2241 1HB  ASP A 153      72.249 -18.040  87.035  1.00 -3.97           H
ATOM   2242 2HB  ASP A 153      72.120 -16.337  87.485  1.00 -3.97           H
ATOM   2243  CG  ASP A 153      73.988 -17.213  87.989  1.00 -3.97           C
ATOM   2244  OD1 ASP A 153      74.703 -18.220  87.799  1.00 -3.97           O
ATOM   2245  OD2 ASP A 153      74.471 -16.104  88.305  1.00 -3.97           O
ATOM   2246  N   GLN A 154      71.714 -15.572  90.270  1.00 -3.71           N
ATOM   2247  H   GLN A 154      71.064 -15.274  89.552  1.00 -3.71           H
ATOM   2248  CA  GLN A 154      72.116 -14.645  91.319  1.00 -3.71           C
ATOM   2249  HA  GLN A 154      73.151 -14.859  91.581  1.00 -3.71           H
ATOM   2250  C   GLN A 154      71.330 -14.816  92.610  1.00 -3.71           C
ATOM   2251  O   GLN A 154      71.879 -14.543  93.677  1.00 -3.71           O
ATOM   2252  CB  GLN A 154      72.073 -13.210  90.796  1.00 -3.71           C
ATOM   2253 1HB  GLN A 154      71.102 -13.033  90.337  1.00 -3.71           H
ATOM   2254 2HB  GLN A 154      72.204 -12.522  91.630  1.00 -3.71           H
ATOM   2255  CG  GLN A 154      73.169 -12.940  89.767  1.00 -3.71           C
ATOM   2256 1HG  GLN A 154      73.118 -13.694  88.985  1.00 -3.71           H
ATOM   2257 2HG  GLN A 154      73.005 -11.962  89.317  1.00 -3.71           H
ATOM   2258  CD  GLN A 154      74.558 -12.959  90.381  1.00 -3.71           C
ATOM   2259  OE1 GLN A 154      74.992 -11.974  90.960  1.00 -3.71           O
ATOM   2260  NE2 GLN A 154      75.256 -14.057  90.280  1.00 -3.71           N
ATOM   2261 1HE2 GLN A 154      76.155 -14.118  90.727  1.00 -3.71           H
ATOM   2262 2HE2 GLN A 154      74.902 -14.838  89.728  1.00 -3.71           H
ATOM   2263  N   VAL A 155      70.114 -15.346  92.563  1.00  1.20           N
ATOM   2264  H   VAL A 155      69.663 -15.523  91.670  1.00  1.20           H
ATOM   2265  CA  VAL A 155      69.434 -15.724  93.806  1.00  1.20           C
ATOM   2266  HA  VAL A 155      69.446 -14.873  94.483  1.00  1.20           H
ATOM   2267  C   VAL A 155      70.236 -16.847  94.452  1.00  1.20           C
ATOM   2268  O   VAL A 155      70.603 -16.761  95.621  1.00  1.20           O
ATOM   2269  CB  VAL A 155      67.955 -16.186  93.593  1.00  1.20           C
ATOM   2270  HB  VAL A 155      67.936 -16.953  92.820  1.00  1.20           H
ATOM   2271  CG1 VAL A 155      67.341 -16.779  94.876  1.00  1.20           C
ATOM   2272 1HG1 VAL A 155      66.307 -17.070  94.688  1.00  1.20           H
ATOM   2273 2HG1 VAL A 155      67.359 -16.043  95.678  1.00  1.20           H
ATOM   2274 3HG1 VAL A 155      67.890 -17.668  95.184  1.00  1.20           H
ATOM   2275  CG2 VAL A 155      67.078 -15.016  93.153  1.00  1.20           C
ATOM   2276 1HG2 VAL A 155      66.062 -15.367  92.973  1.00  1.20           H
ATOM   2277 2HG2 VAL A 155      67.461 -14.586  92.233  1.00  1.20           H
ATOM   2278 3HG2 VAL A 155      67.063 -14.246  93.924  1.00  1.20           H
ATOM   2279  N   LEU A 156      70.539 -17.901  93.711  1.00-10.03           N
ATOM   2280  H   LEU A 156      70.275 -17.932  92.727  1.00-10.03           H
ATOM   2281  CA  LEU A 156      71.185 -19.065  94.309  1.00-10.03           C
ATOM   2282  HA  LEU A 156      70.678 -19.292  95.246  1.00-10.03           H
ATOM   2283  C   LEU A 156      72.640 -18.781  94.659  1.00-10.03           C
ATOM   2284  O   LEU A 156      73.100 -19.189  95.721  1.00-10.03           O
ATOM   2285  CB  LEU A 156      71.037 -20.275  93.381  1.00-10.03           C
ATOM   2286 1HB  LEU A 156      71.307 -19.969  92.370  1.00-10.03           H
ATOM   2287 2HB  LEU A 156      71.723 -21.062  93.697  1.00-10.03           H
ATOM   2288  CG  LEU A 156      69.601 -20.836  93.384  1.00-10.03           C
ATOM   2289  HG  LEU A 156      68.905 -20.005  93.489  1.00-10.03           H
ATOM   2290  CD1 LEU A 156      69.254 -21.547  92.085  1.00-10.03           C
ATOM   2291 1HD1 LEU A 156      68.255 -21.978  92.152  1.00-10.03           H
ATOM   2292 2HD1 LEU A 156      69.977 -22.329  91.870  1.00-10.03           H
ATOM   2293 3HD1 LEU A 156      69.260 -20.821  91.273  1.00-10.03           H
ATOM   2294  CD2 LEU A 156      69.386 -21.791  94.565  1.00-10.03           C
ATOM   2295 1HD2 LEU A 156      68.356 -22.147  94.565  1.00-10.03           H
ATOM   2296 2HD2 LEU A 156      69.572 -21.270  95.504  1.00-10.03           H
ATOM   2297 3HD2 LEU A 156      70.062 -22.642  94.484  1.00-10.03           H
ATOM   2298  N   GLY A 157      73.345 -18.018  93.837  1.00 -6.61           N
ATOM   2299  H   GLY A 157      72.954 -17.706  92.952  1.00 -6.61           H
ATOM   2300  CA  GLY A 157      74.715 -17.657  94.167  1.00 -6.61           C
ATOM   2301 1HA  GLY A 157      75.289 -18.569  94.325  1.00 -6.61           H
ATOM   2302 2HA  GLY A 157      75.153 -17.110  93.332  1.00 -6.61           H
ATOM   2303  C   GLY A 157      74.809 -16.808  95.418  1.00 -6.61           C
ATOM   2304  O   GLY A 157      75.664 -17.040  96.274  1.00 -6.61           O
ATOM   2305  N   THR A 158      73.916 -15.839  95.579  1.00  0.91           N
ATOM   2306  H   THR A 158      73.215 -15.658  94.869  1.00  0.91           H
ATOM   2307  CA  THR A 158      73.959 -15.004  96.779  1.00  0.91           C
ATOM   2308  HA  THR A 158      75.000 -14.743  96.960  1.00  0.91           H
ATOM   2309  C   THR A 158      73.448 -15.790  97.991  1.00  0.91           C
ATOM   2310  O   THR A 158      73.894 -15.571  99.117  1.00  0.91           O
ATOM   2311  CB  THR A 158      73.188 -13.679  96.593  1.00  0.91           C
ATOM   2312  HB  THR A 158      72.115 -13.857  96.651  1.00  0.91           H
ATOM   2313  OG1 THR A 158      73.510 -13.125  95.315  1.00  0.91           O
ATOM   2314  HG1 THR A 158      72.951 -13.561  94.654  1.00  0.91           H
ATOM   2315  CG2 THR A 158      73.611 -12.640  97.610  1.00  0.91           C
ATOM   2316 1HG2 THR A 158      73.087 -11.711  97.404  1.00  0.91           H
ATOM   2317 2HG2 THR A 158      74.684 -12.460  97.531  1.00  0.91           H
ATOM   2318 3HG2 THR A 158      73.365 -12.977  98.616  1.00  0.91           H
ATOM   2319  N   ALA A 159      72.572 -16.762  97.774  1.00 -7.29           N
ATOM   2320  H   ALA A 159      72.196 -16.917  96.844  1.00 -7.29           H
ATOM   2321  CA  ALA A 159      72.117 -17.615  98.867  1.00 -7.29           C
ATOM   2322  HA  ALA A 159      71.788 -16.969  99.680  1.00 -7.29           H
ATOM   2323  C   ALA A 159      73.251 -18.490  99.402  1.00 -7.29           C
ATOM   2324  O   ALA A 159      73.385 -18.657 100.616  1.00 -7.29           O
ATOM   2325  CB  ALA A 159      70.929 -18.476  98.414  1.00 -7.29           C
ATOM   2326 1HB  ALA A 159      70.126 -17.828  98.061  1.00 -7.29           H
ATOM   2327 2HB  ALA A 159      70.567 -19.069  99.254  1.00 -7.29           H
ATOM   2328 3HB  ALA A 159      71.237 -19.144  97.609  1.00 -7.29           H
ATOM   2329  N   ILE A 160      74.073 -19.028  98.511  1.00 -9.13           N
ATOM   2330  H   ILE A 160      73.884 -18.902  97.519  1.00 -9.13           H
ATOM   2331  CA  ILE A 160      75.242 -19.816  98.910  1.00 -9.13           C
ATOM   2332  HA  ILE A 160      74.939 -20.578  99.628  1.00 -9.13           H
ATOM   2333  C   ILE A 160      76.226 -18.878  99.607  1.00 -9.13           C
ATOM   2334  O   ILE A 160      76.785 -19.221 100.652  1.00 -9.13           O
ATOM   2335  CB  ILE A 160      75.897 -20.519  97.676  1.00 -9.13           C
ATOM   2336  HB  ILE A 160      76.072 -19.767  96.907  1.00 -9.13           H
ATOM   2337  CG1 ILE A 160      74.936 -21.592  97.121  1.00 -9.13           C
ATOM   2338 1HG1 ILE A 160      74.936 -22.443  97.802  1.00 -9.13           H
ATOM   2339 2HG1 ILE A 160      73.925 -21.192  97.102  1.00 -9.13           H
ATOM   2340  CG2 ILE A 160      77.257 -21.175  98.042  1.00 -9.13           C
ATOM   2341 1HG2 ILE A 160      77.693 -21.650  97.163  1.00 -9.13           H
ATOM   2342 2HG2 ILE A 160      77.117 -21.924  98.824  1.00 -9.13           H
ATOM   2343 3HG2 ILE A 160      77.959 -20.418  98.393  1.00 -9.13           H
ATOM   2344  CD1 ILE A 160      75.257 -22.094  95.706  1.00 -9.13           C
ATOM   2345 1HD1 ILE A 160      74.480 -22.787  95.388  1.00 -9.13           H
ATOM   2346 2HD1 ILE A 160      76.217 -22.611  95.693  1.00 -9.13           H
ATOM   2347 3HD1 ILE A 160      75.286 -21.252  95.011  1.00 -9.13           H
ATOM   2348  N   LEU A 161      76.397 -17.673  99.079  1.00  6.12           N
ATOM   2349  H   LEU A 161      75.904 -17.422  98.227  1.00  6.12           H
ATOM   2350  CA  LEU A 161      77.306 -16.703  99.686  1.00  6.12           C
ATOM   2351  HA  LEU A 161      78.299 -17.147  99.720  1.00  6.12           H
ATOM   2352  C   LEU A 161      76.920 -16.369 101.123  1.00  6.12           C
ATOM   2353  O   LEU A 161      77.758 -16.441 102.019  1.00  6.12           O
ATOM   2354  CB  LEU A 161      77.353 -15.419  98.848  1.00  6.12           C
ATOM   2355 1HB  LEU A 161      77.723 -15.674  97.855  1.00  6.12           H
ATOM   2356 2HB  LEU A 161      76.333 -15.067  98.734  1.00  6.12           H
ATOM   2357  CG  LEU A 161      78.162 -14.229  99.387  1.00  6.12           C
ATOM   2358  HG  LEU A 161      77.749 -13.942 100.353  1.00  6.12           H
ATOM   2359  CD1 LEU A 161      79.632 -14.553  99.584  1.00  6.12           C
ATOM   2360 1HD1 LEU A 161      80.150 -13.669  99.955  1.00  6.12           H
ATOM   2361 2HD1 LEU A 161      80.080 -14.875  98.644  1.00  6.12           H
ATOM   2362 3HD1 LEU A 161      79.742 -15.337 100.330  1.00  6.12           H
ATOM   2363  CD2 LEU A 161      78.008 -13.040  98.445  1.00  6.12           C
ATOM   2364 1HD2 LEU A 161      78.544 -12.181  98.848  1.00  6.12           H
ATOM   2365 2HD2 LEU A 161      76.955 -12.775  98.349  1.00  6.12           H
ATOM   2366 3HD2 LEU A 161      78.408 -13.285  97.461  1.00  6.12           H
ATOM   2367  N   VAL A 162      75.666 -16.027 101.371  1.00 -1.74           N
ATOM   2368  H   VAL A 162      74.991 -15.985 100.609  1.00 -1.74           H
ATOM   2369  CA  VAL A 162      75.249 -15.660 102.725  1.00 -1.74           C
ATOM   2370  HA  VAL A 162      75.967 -14.946 103.126  1.00 -1.74           H
ATOM   2371  C   VAL A 162      75.284 -16.874 103.645  1.00 -1.74           C
ATOM   2372  O   VAL A 162      75.732 -16.755 104.784  1.00 -1.74           O
ATOM   2373  CB  VAL A 162      73.861 -14.970 102.714  1.00 -1.74           C
ATOM   2374  HB  VAL A 162      73.157 -15.598 102.168  1.00 -1.74           H
ATOM   2375  CG1 VAL A 162      73.312 -14.748 104.129  1.00 -1.74           C
ATOM   2376 1HG1 VAL A 162      72.335 -14.276 104.061  1.00 -1.74           H
ATOM   2377 2HG1 VAL A 162      73.987 -14.115 104.706  1.00 -1.74           H
ATOM   2378 3HG1 VAL A 162      73.186 -15.702 104.640  1.00 -1.74           H
ATOM   2379  CG2 VAL A 162      73.983 -13.609 102.008  1.00 -1.74           C
ATOM   2380 1HG2 VAL A 162      73.049 -13.059 102.103  1.00 -1.74           H
ATOM   2381 2HG2 VAL A 162      74.197 -13.755 100.949  1.00 -1.74           H
ATOM   2382 3HG2 VAL A 162      74.782 -13.020 102.457  1.00 -1.74           H
ATOM   2383  N   PHE A 163      74.900 -18.046 103.157  1.00  1.14           N
ATOM   2384  H   PHE A 163      74.573 -18.117 102.199  1.00  1.14           H
ATOM   2385  CA  PHE A 163      74.955 -19.257 103.975  1.00  1.14           C
ATOM   2386  HA  PHE A 163      74.338 -19.116 104.863  1.00  1.14           H
ATOM   2387  C   PHE A 163      76.393 -19.520 104.422  1.00  1.14           C
ATOM   2388  O   PHE A 163      76.649 -19.776 105.598  1.00  1.14           O
ATOM   2389  CB  PHE A 163      74.417 -20.432 103.155  1.00  1.14           C
ATOM   2390 1HB  PHE A 163      73.431 -20.160 102.784  1.00  1.14           H
ATOM   2391 2HB  PHE A 163      75.071 -20.599 102.300  1.00  1.14           H
ATOM   2392  CG  PHE A 163      74.286 -21.718 103.920  1.00  1.14           C
ATOM   2393  CD1 PHE A 163      73.025 -22.133 104.378  1.00  1.14           C
ATOM   2394  HD1 PHE A 163      72.160 -21.506 104.215  1.00  1.14           H
ATOM   2395  CD2 PHE A 163      75.402 -22.550 104.137  1.00  1.14           C
ATOM   2396  HD2 PHE A 163      76.376 -22.253 103.775  1.00  1.14           H
ATOM   2397  CE1 PHE A 163      72.868 -23.373 105.040  1.00  1.14           C
ATOM   2398  HE1 PHE A 163      71.889 -23.689 105.366  1.00  1.14           H
ATOM   2399  CE2 PHE A 163      75.265 -23.784 104.818  1.00  1.14           C
ATOM   2400  HE2 PHE A 163      76.130 -24.411 104.984  1.00  1.14           H
ATOM   2401  CZ  PHE A 163      73.995 -24.198 105.269  1.00  1.14           C
ATOM   2402  HZ  PHE A 163      73.884 -25.145 105.779  1.00  1.14           H
ATOM   2403  N   GLY A 164      77.342 -19.399 103.501  1.00 -2.53           N
ATOM   2404  H   GLY A 164      77.094 -19.176 102.539  1.00 -2.53           H
ATOM   2405  CA  GLY A 164      78.739 -19.606 103.841  1.00 -2.53           C
ATOM   2406 1HA  GLY A 164      78.842 -20.574 104.331  1.00 -2.53           H
ATOM   2407 2HA  GLY A 164      79.335 -19.609 102.929  1.00 -2.53           H
ATOM   2408  C   GLY A 164      79.275 -18.540 104.776  1.00 -2.53           C
ATOM   2409  O   GLY A 164      80.012 -18.844 105.708  1.00 -2.53           O
ATOM   2410  N   CYS A 165      78.878 -17.290 104.583  1.00-12.22           N
ATOM   2411  H   CYS A 165      78.244 -17.069 103.820  1.00-12.22           H
ATOM   2412  CA  CYS A 165      79.342 -16.223 105.465  1.00-12.22           C
ATOM   2413  HA  CYS A 165      80.430 -16.257 105.520  1.00-12.22           H
ATOM   2414  C   CYS A 165      78.803 -16.415 106.877  1.00-12.22           C
ATOM   2415  O   CYS A 165      79.545 -16.259 107.841  1.00-12.22           O
ATOM   2416  CB  CYS A 165      78.915 -14.850 104.945  1.00-12.22           C
ATOM   2417 1HB  CYS A 165      77.831 -14.833 104.830  1.00-12.22           H
ATOM   2418 2HB  CYS A 165      79.193 -14.100 105.689  1.00-12.22           H
ATOM   2419  SG  CYS A 165      79.685 -14.403 103.375  1.00-12.22           S
ATOM   2420  HG  CYS A 165      79.052 -15.323 102.630  1.00-12.22           H
ATOM   2421  N   MET A 166      77.538 -16.784 107.025  1.00-16.14           N
ATOM   2422  H   MET A 166      76.943 -16.919 106.209  1.00-16.14           H
ATOM   2423  CA  MET A 166      76.981 -16.988 108.362  1.00-16.14           C
ATOM   2424  HA  MET A 166      77.227 -16.122 108.976  1.00-16.14           H
ATOM   2425  C   MET A 166      77.607 -18.209 109.029  1.00-16.14           C
ATOM   2426  O   MET A 166      77.912 -18.164 110.215  1.00-16.14           O
ATOM   2427  CB  MET A 166      75.457 -17.125 108.327  1.00-16.14           C
ATOM   2428 1HB  MET A 166      75.180 -17.927 107.643  1.00-16.14           H
ATOM   2429 2HB  MET A 166      75.125 -17.391 109.329  1.00-16.14           H
ATOM   2430  CG  MET A 166      74.743 -15.840 107.919  1.00-16.14           C
ATOM   2431 1HG  MET A 166      75.073 -15.033 108.573  1.00-16.14           H
ATOM   2432 2HG  MET A 166      75.026 -15.591 106.897  1.00-16.14           H
ATOM   2433  SD  MET A 166      72.938 -15.949 108.007  1.00-16.14           S
ATOM   2434  CE  MET A 166      72.612 -15.774 109.782  1.00-16.14           C
ATOM   2435 1HE  MET A 166      71.539 -15.832 109.964  1.00-16.14           H
ATOM   2436 2HE  MET A 166      72.989 -14.813 110.131  1.00-16.14           H
ATOM   2437 3HE  MET A 166      73.109 -16.576 110.331  1.00-16.14           H
ATOM   2438  N   ALA A 167      77.865 -19.265 108.267  1.00 -7.97           N
ATOM   2439  H   ALA A 167      77.592 -19.267 107.290  1.00 -7.97           H
ATOM   2440  CA  ALA A 167      78.506 -20.457 108.817  1.00 -7.97           C
ATOM   2441  HA  ALA A 167      77.905 -20.812 109.653  1.00 -7.97           H
ATOM   2442  C   ALA A 167      79.913 -20.179 109.358  1.00 -7.97           C
ATOM   2443  O   ALA A 167      80.302 -20.722 110.381  1.00 -7.97           O
ATOM   2444  CB  ALA A 167      78.552 -21.560 107.747  1.00 -7.97           C
ATOM   2445 1HB  ALA A 167      77.546 -21.755 107.373  1.00 -7.97           H
ATOM   2446 2HB  ALA A 167      78.950 -22.476 108.187  1.00 -7.97           H
ATOM   2447 3HB  ALA A 167      79.189 -21.251 106.918  1.00 -7.97           H
ATOM   2448  N   ILE A 168      80.682 -19.350 108.668  1.00 -2.35           N
ATOM   2449  H   ILE A 168      80.336 -18.961 107.798  1.00 -2.35           H
ATOM   2450  CA  ILE A 168      82.044 -19.030 109.105  1.00 -2.35           C
ATOM   2451  HA  ILE A 168      82.522 -19.935 109.481  1.00 -2.35           H
ATOM   2452  C   ILE A 168      82.036 -18.006 110.247  1.00 -2.35           C
ATOM   2453  O   ILE A 168      82.838 -18.081 111.182  1.00 -2.35           O
ATOM   2454  CB  ILE A 168      82.877 -18.505 107.894  1.00 -2.35           C
ATOM   2455  HB  ILE A 168      82.344 -17.669 107.440  1.00 -2.35           H
ATOM   2456  CG1 ILE A 168      83.028 -19.636 106.856  1.00 -2.35           C
ATOM   2457 1HG1 ILE A 168      83.647 -20.415 107.299  1.00 -2.35           H
ATOM   2458 2HG1 ILE A 168      82.053 -20.073 106.654  1.00 -2.35           H
ATOM   2459  CG2 ILE A 168      84.280 -18.021 108.320  1.00 -2.35           C
ATOM   2460 1HG2 ILE A 168      84.799 -17.597 107.467  1.00 -2.35           H
ATOM   2461 2HG2 ILE A 168      84.861 -18.853 108.727  1.00 -2.35           H
ATOM   2462 3HG2 ILE A 168      84.198 -17.245 109.078  1.00 -2.35           H
ATOM   2463  CD1 ILE A 168      83.640 -19.238 105.511  1.00 -2.35           C
ATOM   2464 1HD1 ILE A 168      83.529 -20.064 104.808  1.00 -2.35           H
ATOM   2465 2HD1 ILE A 168      84.701 -19.022 105.627  1.00 -2.35           H
ATOM   2466 3HD1 ILE A 168      83.126 -18.361 105.116  1.00 -2.35           H
ATOM   2467  N   SER A 169      81.152 -17.021 110.163  1.00  4.38           N
ATOM   2468  H   SER A 169      80.482 -17.010 109.402  1.00  4.38           H
ATOM   2469  CA  SER A 169      81.167 -15.909 111.113  1.00  4.38           C
ATOM   2470  HA  SER A 169      82.207 -15.683 111.351  1.00  4.38           H
ATOM   2471  C   SER A 169      80.464 -16.191 112.436  1.00  4.38           C
ATOM   2472  O   SER A 169      80.653 -15.430 113.397  1.00  4.38           O
ATOM   2473  CB  SER A 169      80.561 -14.655 110.482  1.00  4.38           C
ATOM   2474 1HB  SER A 169      80.659 -13.822 111.178  1.00  4.38           H
ATOM   2475 2HB  SER A 169      81.105 -14.416 109.567  1.00  4.38           H
ATOM   2476  OG  SER A 169      79.194 -14.845 110.160  1.00  4.38           O
ATOM   2477  HG  SER A 169      79.161 -15.324 109.314  1.00  4.38           H
ATOM   2478  N   ASP A 170      79.673 -17.253 112.525  1.00-12.45           N
ATOM   2479  H   ASP A 170      79.473 -17.814 111.705  1.00-12.45           H
ATOM   2480  CA  ASP A 170      79.135 -17.679 113.819  1.00-12.45           C
ATOM   2481  HA  ASP A 170      78.786 -16.803 114.362  1.00-12.45           H
ATOM   2482  C   ASP A 170      80.290 -18.315 114.590  1.00-12.45           C
ATOM   2483  O   ASP A 170      80.834 -19.351 114.210  1.00-12.45           O
ATOM   2484  CB  ASP A 170      77.964 -18.665 113.690  1.00-12.45           C
ATOM   2485 1HB  ASP A 170      77.241 -18.255 112.984  1.00-12.45           H
ATOM   2486 2HB  ASP A 170      78.329 -19.615 113.300  1.00-12.45           H
ATOM   2487  CG  ASP A 170      77.259 -18.903 115.021  1.00-12.45           C
ATOM   2488  OD1 ASP A 170      77.934 -19.115 116.057  1.00-12.45           O
ATOM   2489  OD2 ASP A 170      76.014 -18.838 115.079  1.00-12.45           O
ATOM   2490  N   LYS A 171      80.665 -17.678 115.691  1.00  3.25           N
ATOM   2491  H   LYS A 171      80.135 -16.861 115.980  1.00  3.25           H
ATOM   2492  CA  LYS A 171      81.836 -18.066 116.482  1.00  3.25           C
ATOM   2493  HA  LYS A 171      82.690 -18.108 115.806  1.00  3.25           H
ATOM   2494  C   LYS A 171      81.758 -19.457 117.129  1.00  3.25           C
ATOM   2495  O   LYS A 171      82.756 -19.942 117.665  1.00  3.25           O
ATOM   2496  CB  LYS A 171      82.114 -16.966 117.521  1.00  3.25           C
ATOM   2497 1HB  LYS A 171      81.236 -16.851 118.154  1.00  3.25           H
ATOM   2498 2HB  LYS A 171      82.953 -17.269 118.146  1.00  3.25           H
ATOM   2499  CG  LYS A 171      82.447 -15.608 116.882  1.00  3.25           C
ATOM   2500 1HG  LYS A 171      83.304 -15.733 116.222  1.00  3.25           H
ATOM   2501 2HG  LYS A 171      81.601 -15.279 116.281  1.00  3.25           H
ATOM   2502  CD  LYS A 171      82.768 -14.505 117.897  1.00  3.25           C
ATOM   2503 1HD  LYS A 171      81.916 -14.372 118.565  1.00  3.25           H
ATOM   2504 2HD  LYS A 171      83.643 -14.791 118.482  1.00  3.25           H
ATOM   2505  CE  LYS A 171      83.055 -13.186 117.161  1.00  3.25           C
ATOM   2506 1HE  LYS A 171      83.909 -13.342 116.498  1.00  3.25           H
ATOM   2507 2HE  LYS A 171      82.191 -12.935 116.544  1.00  3.25           H
ATOM   2508  NZ  LYS A 171      83.351 -12.007 118.048  1.00  3.25           N
ATOM   2509 1HZ  LYS A 171      83.603 -11.194 117.491  1.00  3.25           H
ATOM   2510 2HZ  LYS A 171      84.120 -12.224 118.670  1.00  3.25           H
ATOM   2511 3HZ  LYS A 171      82.530 -11.771 118.593  1.00  3.25           H
ATOM   2512  N   ARG A 172      80.614 -20.126 117.039  1.00 10.26           N
ATOM   2513  H   ARG A 172      79.817 -19.668 116.606  1.00 10.26           H
ATOM   2514  CA  ARG A 172      80.471 -21.525 117.469  1.00 10.26           C
ATOM   2515  HA  ARG A 172      81.012 -21.676 118.404  1.00 10.26           H
ATOM   2516  C   ARG A 172      81.002 -22.543 116.462  1.00 10.26           C
ATOM   2517  O   ARG A 172      81.322 -23.666 116.853  1.00 10.26           O
ATOM   2518  CB  ARG A 172      78.993 -21.852 117.694  1.00 10.26           C
ATOM   2519 1HB  ARG A 172      78.431 -21.549 116.812  1.00 10.26           H
ATOM   2520 2HB  ARG A 172      78.883 -22.930 117.813  1.00 10.26           H
ATOM   2521  CG  ARG A 172      78.415 -21.187 118.924  1.00 10.26           C
ATOM   2522 1HG  ARG A 172      78.868 -21.647 119.799  1.00 10.26           H
ATOM   2523 2HG  ARG A 172      78.663 -20.128 118.922  1.00 10.26           H
ATOM   2524  CD  ARG A 172      76.902 -21.325 118.997  1.00 10.26           C
ATOM   2525 1HD  ARG A 172      76.605 -22.327 118.681  1.00 10.26           H
ATOM   2526 2HD  ARG A 172      76.590 -21.169 120.030  1.00 10.26           H
ATOM   2527  NE  ARG A 172      76.270 -20.307 118.146  1.00 10.26           N
ATOM   2528  HE  ARG A 172      76.745 -20.077 117.279  1.00 10.26           H
ATOM   2529  CZ  ARG A 172      75.179 -19.608 118.425  1.00 10.26           C
ATOM   2530  NH1 ARG A 172      74.838 -18.648 117.620  1.00 10.26           N
ATOM   2531 1HH1 ARG A 172      75.363 -18.510 116.757  1.00 10.26           H
ATOM   2532 2HH1 ARG A 172      74.051 -18.060 117.859  1.00 10.26           H
ATOM   2533  NH2 ARG A 172      74.418 -19.795 119.470  1.00 10.26           N
ATOM   2534 1HH2 ARG A 172      74.627 -20.522 120.137  1.00 10.26           H
ATOM   2535 2HH2 ARG A 172      73.626 -19.184 119.613  1.00 10.26           H
ATOM   2536  N   ASN A 173      81.064 -22.210 115.180  1.00 28.31           N
ATOM   2537  H   ASN A 173      80.847 -21.265 114.874  1.00 28.31           H
ATOM   2538  CA  ASN A 173      81.473 -23.204 114.183  1.00 28.31           C
ATOM   2539  HA  ASN A 173      81.057 -24.173 114.458  1.00 28.31           H
ATOM   2540  C   ASN A 173      82.989 -23.344 114.101  1.00 28.31           C
ATOM   2541  O   ASN A 173      83.676 -22.408 113.709  1.00 28.31           O
ATOM   2542  CB  ASN A 173      80.954 -22.843 112.792  1.00 28.31           C
ATOM   2543 1HB  ASN A 173      79.868 -22.763 112.812  1.00 28.31           H
ATOM   2544 2HB  ASN A 173      81.367 -21.876 112.506  1.00 28.31           H
ATOM   2545  CG  ASN A 173      81.363 -23.859 111.744  1.00 28.31           C
ATOM   2546  OD1 ASN A 173      81.469 -25.053 112.018  1.00 28.31           O
ATOM   2547  ND2 ASN A 173      81.628 -23.396 110.558  1.00 28.31           N
ATOM   2548 1HD2 ASN A 173      81.994 -24.019 109.850  1.00 28.31           H
ATOM   2549 2HD2 ASN A 173      81.465 -22.416 110.367  1.00 28.31           H
ATOM   2550  N   MET A 174      83.473 -24.537 114.433  1.00 39.41           N
ATOM   2551  H   MET A 174      82.823 -25.221 114.789  1.00 39.41           H
ATOM   2552  CA  MET A 174      84.871 -24.969 114.302  1.00 39.41           C
ATOM   2553  HA  MET A 174      84.920 -25.970 114.727  1.00 39.41           H
ATOM   2554  C   MET A 174      85.948 -24.159 115.025  1.00 39.41           C
ATOM   2555  O   MET A 174      86.551 -24.633 115.987  1.00 39.41           O
ATOM   2556  CB  MET A 174      85.238 -25.105 112.814  1.00 39.41           C
ATOM   2557 1HB  MET A 174      84.385 -25.524 112.286  1.00 39.41           H
ATOM   2558 2HB  MET A 174      85.430 -24.121 112.388  1.00 39.41           H
ATOM   2559  CG  MET A 174      86.444 -26.001 112.554  1.00 39.41           C
ATOM   2560 1HG  MET A 174      87.303 -25.625 113.109  1.00 39.41           H
ATOM   2561 2HG  MET A 174      86.214 -27.010 112.896  1.00 39.41           H
ATOM   2562  SD  MET A 174      86.856 -26.050 110.797  1.00 39.41           S
ATOM   2563  CE  MET A 174      87.973 -27.447 110.718  1.00 39.41           C
ATOM   2564 1HE  MET A 174      88.332 -27.568 109.696  1.00 39.41           H
ATOM   2565 2HE  MET A 174      87.448 -28.353 111.025  1.00 39.41           H
ATOM   2566 3HE  MET A 174      88.817 -27.273 111.384  1.00 39.41           H
ATOM   2567  N   ASN A 175      86.242 -22.965 114.535  1.00 36.70           N
ATOM   2568  H   ASN A 175      85.654 -22.577 113.799  1.00 36.70           H
ATOM   2569  CA  ASN A 175      87.356 -22.172 115.015  1.00 36.70           C
ATOM   2570  HA  ASN A 175      87.426 -22.263 116.100  1.00 36.70           H
ATOM   2571  C   ASN A 175      87.107 -20.723 114.615  1.00 36.70           C
ATOM   2572  O   ASN A 175      86.721 -20.469 113.475  1.00 36.70           O
ATOM   2573  CB  ASN A 175      88.637 -22.697 114.368  1.00 36.70           C
ATOM   2574 1HB  ASN A 175      88.529 -23.766 114.194  1.00 36.70           H
ATOM   2575 2HB  ASN A 175      88.795 -22.203 113.411  1.00 36.70           H
ATOM   2576  CG  ASN A 175      89.818 -22.496 115.245  1.00 36.70           C
ATOM   2577  OD1 ASN A 175      90.338 -21.403 115.365  1.00 36.70           O
ATOM   2578  ND2 ASN A 175      90.230 -23.536 115.912  1.00 36.70           N
ATOM   2579 1HD2 ASN A 175      90.997 -23.435 116.555  1.00 36.70           H
ATOM   2580 2HD2 ASN A 175      89.749 -24.417 115.805  1.00 36.70           H
ATOM   2581  N   VAL A 176      87.284 -19.776 115.525  1.00 13.04           N
ATOM   2582  H   VAL A 176      87.620 -20.006 116.446  1.00 13.04           H
ATOM   2583  CA  VAL A 176      86.971 -18.380 115.207  1.00 13.04           C
ATOM   2584  HA  VAL A 176      86.023 -18.371 114.675  1.00 13.04           H
ATOM   2585  C   VAL A 176      88.082 -17.806 114.321  1.00 13.04           C
ATOM   2586  O   VAL A 176      89.259 -17.892 114.685  1.00 13.04           O
ATOM   2587  CB  VAL A 176      86.811 -17.515 116.487  1.00 13.04           C
ATOM   2588  HB  VAL A 176      87.763 -17.479 117.013  1.00 13.04           H
ATOM   2589  CG1 VAL A 176      86.370 -16.082 116.147  1.00 13.04           C
ATOM   2590 1HG1 VAL A 176      86.210 -15.514 117.065  1.00 13.04           H
ATOM   2591 2HG1 VAL A 176      85.444 -16.100 115.570  1.00 13.04           H
ATOM   2592 3HG1 VAL A 176      87.137 -15.579 115.567  1.00 13.04           H
ATOM   2593  CG2 VAL A 176      85.778 -18.145 117.411  1.00 13.04           C
ATOM   2594 1HG2 VAL A 176      85.556 -17.473 118.240  1.00 13.04           H
ATOM   2595 2HG2 VAL A 176      86.163 -19.075 117.827  1.00 13.04           H
ATOM   2596 3HG2 VAL A 176      84.858 -18.356 116.864  1.00 13.04           H
ATOM   2597  N   PRO A 177      87.749 -17.232 113.147  1.00 22.73           N
ATOM   2598  CA  PRO A 177      88.830 -16.721 112.291  1.00 22.73           C
ATOM   2599  HA  PRO A 177      89.516 -17.528 112.056  1.00 22.73           H
ATOM   2600  C   PRO A 177      89.629 -15.524 112.810  1.00 22.73           C
ATOM   2601  O   PRO A 177      90.804 -15.368 112.455  1.00 22.73           O
ATOM   2602  CB  PRO A 177      88.085 -16.311 111.022  1.00 22.73           C
ATOM   2603 1HB  PRO A 177      87.864 -15.248 111.063  1.00 22.73           H
ATOM   2604 2HB  PRO A 177      88.668 -16.551 110.134  1.00 22.73           H
ATOM   2605  CG  PRO A 177      86.834 -17.077 111.044  1.00 22.73           C
ATOM   2606 1HG  PRO A 177      86.077 -16.604 110.422  1.00 22.73           H
ATOM   2607 2HG  PRO A 177      87.019 -18.103 110.720  1.00 22.73           H
ATOM   2608  CD  PRO A 177      86.445 -17.048 112.483  1.00 22.73           C
ATOM   2609 1HD  PRO A 177      86.003 -16.086 112.752  1.00 22.73           H
ATOM   2610 2HD  PRO A 177      85.760 -17.868 112.700  1.00 22.73           H
ATOM   2611  N   LYS A 178      89.002 -14.671 113.617  1.00 10.12           N
ATOM   2612  H   LYS A 178      88.016 -14.810 113.805  1.00 10.12           H
ATOM   2613  CA  LYS A 178      89.640 -13.478 114.202  1.00 10.12           C
ATOM   2614  HA  LYS A 178      88.851 -12.880 114.661  1.00 10.12           H
ATOM   2615  C   LYS A 178      90.171 -12.622 113.023  1.00 10.12           C
ATOM   2616  O   LYS A 178      89.334 -12.318 112.163  1.00 10.12           O
ATOM   2617  CB  LYS A 178      90.571 -13.890 115.361  1.00 10.12           C
ATOM   2618 1HB  LYS A 178      91.362 -14.532 114.975  1.00 10.12           H
ATOM   2619 2HB  LYS A 178      91.019 -12.994 115.790  1.00 10.12           H
ATOM   2620  CG  LYS A 178      89.848 -14.641 116.472  1.00 10.12           C
ATOM   2621 1HG  LYS A 178      89.033 -14.022 116.848  1.00 10.12           H
ATOM   2622 2HG  LYS A 178      89.430 -15.555 116.056  1.00 10.12           H
ATOM   2623  CD  LYS A 178      90.751 -15.031 117.633  1.00 10.12           C
ATOM   2624 1HD  LYS A 178      91.595 -15.605 117.250  1.00 10.12           H
ATOM   2625 2HD  LYS A 178      91.115 -14.137 118.139  1.00 10.12           H
ATOM   2626  CE  LYS A 178      89.950 -15.896 118.600  1.00 10.12           C
ATOM   2627 1HE  LYS A 178      89.123 -15.306 119.001  1.00 10.12           H
ATOM   2628 2HE  LYS A 178      89.528 -16.730 118.036  1.00 10.12           H
ATOM   2629  NZ  LYS A 178      90.740 -16.473 119.735  1.00 10.12           N
ATOM   2630 1HZ  LYS A 178      90.174 -17.155 120.227  1.00 10.12           H
ATOM   2631 2HZ  LYS A 178      91.018 -15.743 120.381  1.00 10.12           H
ATOM   2632 3HZ  LYS A 178      91.567 -16.939 119.388  1.00 10.12           H
ATOM   2633  N   PRO A 179      91.474 -12.253 112.887  1.00  7.65           N
ATOM   2634  CA  PRO A 179      91.675 -11.432 111.678  1.00  7.65           C
ATOM   2635  HA  PRO A 179      90.983 -10.593 111.681  1.00  7.65           H
ATOM   2636  C   PRO A 179      91.554 -12.139 110.320  1.00  7.65           C
ATOM   2637  O   PRO A 179      91.515 -11.481 109.287  1.00  7.65           O
ATOM   2638  CB  PRO A 179      93.093 -10.888 111.872  1.00  7.65           C
ATOM   2639 1HB  PRO A 179      93.572 -10.691 110.914  1.00  7.65           H
ATOM   2640 2HB  PRO A 179      93.075  -9.984 112.480  1.00  7.65           H
ATOM   2641  CG  PRO A 179      93.776 -11.952 112.590  1.00  7.65           C
ATOM   2642 1HG  PRO A 179      94.024 -12.765 111.912  1.00  7.65           H
ATOM   2643 2HG  PRO A 179      94.672 -11.578 113.084  1.00  7.65           H
ATOM   2644  CD  PRO A 179      92.767 -12.404 113.590  1.00  7.65           C
ATOM   2645 1HD  PRO A 179      92.951 -13.441 113.864  1.00  7.65           H
ATOM   2646 2HD  PRO A 179      92.795 -11.763 114.470  1.00  7.65           H
ATOM   2647  N   MET A 180      91.424 -13.460 110.282  1.00  2.48           N
ATOM   2648  H   MET A 180      91.445 -14.001 111.139  1.00  2.48           H
ATOM   2649  CA  MET A 180      91.198 -14.158 109.014  1.00  2.48           C
ATOM   2650  HA  MET A 180      91.822 -13.699 108.248  1.00  2.48           H
ATOM   2651  C   MET A 180      89.754 -14.078 108.520  1.00  2.48           C
ATOM   2652  O   MET A 180      89.460 -14.598 107.446  1.00  2.48           O
ATOM   2653  CB  MET A 180      91.590 -15.635 109.115  1.00  2.48           C
ATOM   2654 1HB  MET A 180      91.051 -16.100 109.938  1.00  2.48           H
ATOM   2655 2HB  MET A 180      91.294 -16.129 108.191  1.00  2.48           H
ATOM   2656  CG  MET A 180      93.077 -15.854 109.303  1.00  2.48           C
ATOM   2657 1HG  MET A 180      93.602 -15.364 108.483  1.00  2.48           H
ATOM   2658 2HG  MET A 180      93.390 -15.392 110.239  1.00  2.48           H
ATOM   2659  SD  MET A 180      93.554 -17.592 109.322  1.00  2.48           S
ATOM   2660  CE  MET A 180      93.215 -18.123 107.625  1.00  2.48           C
ATOM   2661 1HE  MET A 180      93.697 -19.079 107.434  1.00  2.48           H
ATOM   2662 2HE  MET A 180      93.595 -17.385 106.917  1.00  2.48           H
ATOM   2663 3HE  MET A 180      92.140 -18.237 107.483  1.00  2.48           H
ATOM   2664  N   LEU A 181      88.842 -13.453 109.255  1.00  1.51           N
ATOM   2665  H   LEU A 181      89.101 -13.003 110.126  1.00  1.51           H
ATOM   2666  CA  LEU A 181      87.440 -13.418 108.815  1.00  1.51           C
ATOM   2667  HA  LEU A 181      87.127 -14.455 108.699  1.00  1.51           H
ATOM   2668  C   LEU A 181      87.212 -12.763 107.443  1.00  1.51           C
ATOM   2669  O   LEU A 181      86.568 -13.390 106.599  1.00  1.51           O
ATOM   2670  CB  LEU A 181      86.533 -12.783 109.884  1.00  1.51           C
ATOM   2671 1HB  LEU A 181      86.695 -13.307 110.824  1.00  1.51           H
ATOM   2672 2HB  LEU A 181      86.841 -11.749 110.027  1.00  1.51           H
ATOM   2673  CG  LEU A 181      85.020 -12.779 109.589  1.00  1.51           C
ATOM   2674  HG  LEU A 181      84.856 -12.229 108.663  1.00  1.51           H
ATOM   2675  CD1 LEU A 181      84.425 -14.178 109.420  1.00  1.51           C
ATOM   2676 1HD1 LEU A 181      83.361 -14.095 109.200  1.00  1.51           H
ATOM   2677 2HD1 LEU A 181      84.560 -14.761 110.331  1.00  1.51           H
ATOM   2678 3HD1 LEU A 181      84.897 -14.689 108.582  1.00  1.51           H
ATOM   2679  CD2 LEU A 181      84.272 -12.054 110.701  1.00  1.51           C
ATOM   2680 1HD2 LEU A 181      83.216 -11.979 110.438  1.00  1.51           H
ATOM   2681 2HD2 LEU A 181      84.666 -11.043 110.819  1.00  1.51           H
ATOM   2682 3HD2 LEU A 181      84.372 -12.594 111.644  1.00  1.51           H
ATOM   2683  N   PRO A 182      87.762 -11.560 107.161  1.00  2.77           N
ATOM   2684  CA  PRO A 182      87.523 -11.083 105.789  1.00  2.77           C
ATOM   2685  HA  PRO A 182      86.453 -10.972 105.611  1.00  2.77           H
ATOM   2686  C   PRO A 182      88.136 -11.961 104.702  1.00  2.77           C
ATOM   2687  O   PRO A 182      87.615 -12.058 103.596  1.00  2.77           O
ATOM   2688  CB  PRO A 182      88.209  -9.711 105.778  1.00  2.77           C
ATOM   2689 1HB  PRO A 182      89.229  -9.800 105.406  1.00  2.77           H
ATOM   2690 2HB  PRO A 182      87.648  -9.003 105.174  1.00  2.77           H
ATOM   2691  CG  PRO A 182      88.220  -9.302 107.197  1.00  2.77           C
ATOM   2692 1HG  PRO A 182      88.974  -8.541 107.381  1.00  2.77           H
ATOM   2693 2HG  PRO A 182      87.234  -8.950 107.498  1.00  2.77           H
ATOM   2694  CD  PRO A 182      88.556 -10.566 107.907  1.00  2.77           C
ATOM   2695 1HD  PRO A 182      89.621 -10.784 107.821  1.00  2.77           H
ATOM   2696 2HD  PRO A 182      88.252 -10.509 108.951  1.00  2.77           H
ATOM   2697  N   VAL A 183      89.236 -12.630 105.022  1.00  1.08           N
ATOM   2698  H   VAL A 183      89.628 -12.536 105.946  1.00  1.08           H
ATOM   2699  CA  VAL A 183      89.896 -13.514 104.065  1.00  1.08           C
ATOM   2700  HA  VAL A 183      90.029 -12.975 103.131  1.00  1.08           H
ATOM   2701  C   VAL A 183      88.994 -14.718 103.800  1.00  1.08           C
ATOM   2702  O   VAL A 183      88.844 -15.159 102.667  1.00  1.08           O
ATOM   2703  CB  VAL A 183      91.294 -13.967 104.587  1.00  1.08           C
ATOM   2704  HB  VAL A 183      91.156 -14.562 105.487  1.00  1.08           H
ATOM   2705  CG1 VAL A 183      92.035 -14.821 103.550  1.00  1.08           C
ATOM   2706 1HG1 VAL A 183      93.011 -15.109 103.942  1.00  1.08           H
ATOM   2707 2HG1 VAL A 183      92.167 -14.261 102.623  1.00  1.08           H
ATOM   2708 3HG1 VAL A 183      91.469 -15.729 103.340  1.00  1.08           H
ATOM   2709  CG2 VAL A 183      92.157 -12.747 104.958  1.00  1.08           C
ATOM   2710 1HG2 VAL A 183      93.154 -13.076 105.252  1.00  1.08           H
ATOM   2711 2HG2 VAL A 183      91.721 -12.206 105.797  1.00  1.08           H
ATOM   2712 3HG2 VAL A 183      92.247 -12.074 104.106  1.00  1.08           H
ATOM   2713  N   ALA A 184      88.350 -15.228 104.840  1.00-10.31           N
ATOM   2714  H   ALA A 184      88.477 -14.814 105.757  1.00-10.31           H
ATOM   2715  CA  ALA A 184      87.470 -16.384 104.708  1.00-10.31           C
ATOM   2716  HA  ALA A 184      87.998 -17.154 104.146  1.00-10.31           H
ATOM   2717  C   ALA A 184      86.193 -16.042 103.929  1.00-10.31           C
ATOM   2718  O   ALA A 184      85.773 -16.814 103.072  1.00-10.31           O
ATOM   2719  CB  ALA A 184      87.143 -16.931 106.096  1.00-10.31           C
ATOM   2720 1HB  ALA A 184      88.061 -17.131 106.650  1.00-10.31           H
ATOM   2721 2HB  ALA A 184      86.588 -17.864 105.995  1.00-10.31           H
ATOM   2722 3HB  ALA A 184      86.540 -16.210 106.650  1.00-10.31           H
ATOM   2723  N   VAL A 185      85.628 -14.865 104.167  1.00 -6.24           N
ATOM   2724  H   VAL A 185      85.997 -14.274 104.906  1.00 -6.24           H
ATOM   2725  CA  VAL A 185      84.487 -14.373 103.381  1.00 -6.24           C
ATOM   2726  HA  VAL A 185      83.673 -15.097 103.418  1.00 -6.24           H
ATOM   2727  C   VAL A 185      84.927 -14.233 101.924  1.00 -6.24           C
ATOM   2728  O   VAL A 185      84.207 -14.600 100.993  1.00 -6.24           O
ATOM   2729  CB  VAL A 185      83.982 -13.009 103.948  1.00 -6.24           C
ATOM   2730  HB  VAL A 185      84.834 -12.336 104.038  1.00 -6.24           H
ATOM   2731  CG1 VAL A 185      82.950 -12.343 103.028  1.00 -6.24           C
ATOM   2732 1HG1 VAL A 185      82.559 -11.441 103.502  1.00 -6.24           H
ATOM   2733 2HG1 VAL A 185      82.124 -13.026 102.829  1.00 -6.24           H
ATOM   2734 3HG1 VAL A 185      83.415 -12.058 102.085  1.00 -6.24           H
ATOM   2735  CG2 VAL A 185      83.367 -13.210 105.345  1.00 -6.24           C
ATOM   2736 1HG2 VAL A 185      83.049 -12.246 105.747  1.00 -6.24           H
ATOM   2737 2HG2 VAL A 185      84.096 -13.643 106.027  1.00 -6.24           H
ATOM   2738 3HG2 VAL A 185      82.499 -13.868 105.282  1.00 -6.24           H
ATOM   2739  N   GLY A 186      86.156 -13.782 101.720  1.00 -6.96           N
ATOM   2740  H   GLY A 186      86.721 -13.475 102.506  1.00 -6.96           H
ATOM   2741  CA  GLY A 186      86.710 -13.706 100.382  1.00 -6.96           C
ATOM   2742 1HA  GLY A 186      86.073 -13.062  99.776  1.00 -6.96           H
ATOM   2743 2HA  GLY A 186      87.699 -13.255 100.442  1.00 -6.96           H
ATOM   2744  C   GLY A 186      86.828 -15.045  99.675  1.00 -6.96           C
ATOM   2745  O   GLY A 186      86.679 -15.100  98.463  1.00 -6.96           O
ATOM   2746  N   ILE A 187      87.053 -16.142 100.383  1.00 -9.14           N
ATOM   2747  H   ILE A 187      87.188 -16.071 101.385  1.00 -9.14           H
ATOM   2748  CA  ILE A 187      87.099 -17.464  99.742  1.00 -9.14           C
ATOM   2749  HA  ILE A 187      87.732 -17.404  98.858  1.00 -9.14           H
ATOM   2750  C   ILE A 187      85.689 -17.847  99.284  1.00 -9.14           C
ATOM   2751  O   ILE A 187      85.521 -18.379  98.184  1.00 -9.14           O
ATOM   2752  CB  ILE A 187      87.686 -18.561 100.687  1.00 -9.14           C
ATOM   2753  HB  ILE A 187      87.086 -18.595 101.597  1.00 -9.14           H
ATOM   2754  CG1 ILE A 187      89.140 -18.208 101.057  1.00 -9.14           C
ATOM   2755 1HG1 ILE A 187      89.762 -18.349 100.175  1.00 -9.14           H
ATOM   2756 2HG1 ILE A 187      89.194 -17.158 101.323  1.00 -9.14           H
ATOM   2757  CG2 ILE A 187      87.659 -19.962 100.016  1.00 -9.14           C
ATOM   2758 1HG2 ILE A 187      88.046 -20.716 100.697  1.00 -9.14           H
ATOM   2759 2HG2 ILE A 187      88.250 -19.959  99.099  1.00 -9.14           H
ATOM   2760 3HG2 ILE A 187      86.634 -20.241  99.769  1.00 -9.14           H
ATOM   2761  CD1 ILE A 187      89.744 -19.003 102.219  1.00 -9.14           C
ATOM   2762 1HD1 ILE A 187      90.718 -18.585 102.475  1.00 -9.14           H
ATOM   2763 2HD1 ILE A 187      89.870 -20.047 101.937  1.00 -9.14           H
ATOM   2764 3HD1 ILE A 187      89.089 -18.939 103.089  1.00 -9.14           H
ATOM   2765  N   VAL A 188      84.670 -17.532 100.076  1.00  9.80           N
ATOM   2766  H   VAL A 188      84.839 -17.072 100.963  1.00  9.80           H
ATOM   2767  CA  VAL A 188      83.290 -17.847  99.685  1.00  9.80           C
ATOM   2768  HA  VAL A 188      83.245 -18.899  99.431  1.00  9.80           H
ATOM   2769  C   VAL A 188      82.938 -17.051  98.432  1.00  9.80           C
ATOM   2770  O   VAL A 188      82.385 -17.586  97.467  1.00  9.80           O
ATOM   2771  CB  VAL A 188      82.256 -17.581 100.820  1.00  9.80           C
ATOM   2772  HB  VAL A 188      82.215 -16.512 101.022  1.00  9.80           H
ATOM   2773  CG1 VAL A 188      80.858 -18.072 100.417  1.00  9.80           C
ATOM   2774 1HG1 VAL A 188      80.143 -17.840 101.207  1.00  9.80           H
ATOM   2775 2HG1 VAL A 188      80.868 -19.149 100.246  1.00  9.80           H
ATOM   2776 3HG1 VAL A 188      80.535 -17.573  99.504  1.00  9.80           H
ATOM   2777  CG2 VAL A 188      82.665 -18.297 102.110  1.00  9.80           C
ATOM   2778 1HG2 VAL A 188      81.897 -18.155 102.871  1.00  9.80           H
ATOM   2779 2HG2 VAL A 188      83.594 -17.880 102.492  1.00  9.80           H
ATOM   2780 3HG2 VAL A 188      82.798 -19.364 101.928  1.00  9.80           H
ATOM   2781  N   LEU A 189      83.347 -15.791  98.405  1.00 -8.57           N
ATOM   2782  H   LEU A 189      83.779 -15.387  99.232  1.00 -8.57           H
ATOM   2783  CA  LEU A 189      83.178 -14.971  97.210  1.00 -8.57           C
ATOM   2784  HA  LEU A 189      82.128 -14.993  96.923  1.00 -8.57           H
ATOM   2785  C   LEU A 189      83.966 -15.514  96.028  1.00 -8.57           C
ATOM   2786  O   LEU A 189      83.457 -15.503  94.925  1.00 -8.57           O
ATOM   2787  CB  LEU A 189      83.588 -13.520  97.480  1.00 -8.57           C
ATOM   2788 1HB  LEU A 189      84.397 -13.523  98.208  1.00 -8.57           H
ATOM   2789 2HB  LEU A 189      83.966 -13.084  96.556  1.00 -8.57           H
ATOM   2790  CG  LEU A 189      82.451 -12.629  97.996  1.00 -8.57           C
ATOM   2791  HG  LEU A 189      81.952 -13.157  98.801  1.00 -8.57           H
ATOM   2792  CD1 LEU A 189      82.975 -11.335  98.564  1.00 -8.57           C
ATOM   2793 1HD1 LEU A 189      82.146 -10.746  98.957  1.00 -8.57           H
ATOM   2794 2HD1 LEU A 189      83.491 -10.764  97.791  1.00 -8.57           H
ATOM   2795 3HD1 LEU A 189      83.659 -11.551  99.385  1.00 -8.57           H
ATOM   2796  CD2 LEU A 189      81.425 -12.303  96.903  1.00 -8.57           C
ATOM   2797 1HD2 LEU A 189      80.633 -11.678  97.316  1.00 -8.57           H
ATOM   2798 2HD2 LEU A 189      80.973 -13.219  96.527  1.00 -8.57           H
ATOM   2799 3HD2 LEU A 189      81.903 -11.776  96.077  1.00 -8.57           H
ATOM   2800  N   TYR A 190      85.171 -16.025  96.227  1.00  3.42           N
ATOM   2801  H   TYR A 190      85.561 -16.039  97.164  1.00  3.42           H
ATOM   2802  CA  TYR A 190      85.966 -16.543  95.113  1.00  3.42           C
ATOM   2803  HA  TYR A 190      86.107 -15.739  94.391  1.00  3.42           H
ATOM   2804  C   TYR A 190      85.235 -17.692  94.426  1.00  3.42           C
ATOM   2805  O   TYR A 190      85.164 -17.755  93.199  1.00  3.42           O
ATOM   2806  CB  TYR A 190      87.336 -17.023  95.603  1.00  3.42           C
ATOM   2807 1HB  TYR A 190      87.689 -16.338  96.371  1.00  3.42           H
ATOM   2808 2HB  TYR A 190      87.237 -18.013  96.048  1.00  3.42           H
ATOM   2809  CG  TYR A 190      88.380 -17.066  94.508  1.00  3.42           C
ATOM   2810  CD1 TYR A 190      89.353 -16.050  94.418  1.00  3.42           C
ATOM   2811  HD1 TYR A 190      89.347 -15.235  95.127  1.00  3.42           H
ATOM   2812  CD2 TYR A 190      88.405 -18.103  93.553  1.00  3.42           C
ATOM   2813  HD2 TYR A 190      87.668 -18.895  93.593  1.00  3.42           H
ATOM   2814  CE1 TYR A 190      90.338 -16.073  93.402  1.00  3.42           C
ATOM   2815  HE1 TYR A 190      91.075 -15.290  93.352  1.00  3.42           H
ATOM   2816  CE2 TYR A 190      89.383 -18.115  92.523  1.00  3.42           C
ATOM   2817  HE2 TYR A 190      89.387 -18.899  91.783  1.00  3.42           H
ATOM   2818  CZ  TYR A 190      90.350 -17.113  92.473  1.00  3.42           C
ATOM   2819  OH  TYR A 190      91.323 -17.170  91.517  1.00  3.42           O
ATOM   2820  HH  TYR A 190      91.851 -16.369  91.479  1.00  3.42           H
ATOM   2821  N   GLY A 191      84.645 -18.572  95.221  1.00-10.62           N
ATOM   2822  H   GLY A 191      84.731 -18.482  96.229  1.00-10.62           H
ATOM   2823  CA  GLY A 191      83.865 -19.663  94.661  1.00-10.62           C
ATOM   2824 1HA  GLY A 191      84.478 -20.222  93.954  1.00-10.62           H
ATOM   2825 2HA  GLY A 191      83.560 -20.331  95.463  1.00-10.62           H
ATOM   2826  C   GLY A 191      82.621 -19.167  93.951  1.00-10.62           C
ATOM   2827  O   GLY A 191      82.359 -19.533  92.808  1.00-10.62           O
ATOM   2828  N   ALA A 192      81.859 -18.295  94.596  1.00-13.25           N
ATOM   2829  H   ALA A 192      82.113 -17.992  95.531  1.00-13.25           H
ATOM   2830  CA  ALA A 192      80.631 -17.780  93.994  1.00-13.25           C
ATOM   2831  HA  ALA A 192      79.996 -18.630  93.736  1.00-13.25           H
ATOM   2832  C   ALA A 192      80.899 -16.994  92.697  1.00-13.25           C
ATOM   2833  O   ALA A 192      80.172 -17.119  91.718  1.00-13.25           O
ATOM   2834  CB  ALA A 192      79.885 -16.919  95.023  1.00-13.25           C
ATOM   2835 1HB  ALA A 192      79.679 -17.508  95.918  1.00-13.25           H
ATOM   2836 2HB  ALA A 192      78.938 -16.583  94.597  1.00-13.25           H
ATOM   2837 3HB  ALA A 192      80.490 -16.052  95.292  1.00-13.25           H
ATOM   2838  N   ILE A 193      81.959 -16.201  92.659  1.00 -4.63           N
ATOM   2839  H   ILE A 193      82.540 -16.099  93.489  1.00 -4.63           H
ATOM   2840  CA  ILE A 193      82.297 -15.430  91.460  1.00 -4.63           C
ATOM   2841  HA  ILE A 193      81.392 -14.962  91.087  1.00 -4.63           H
ATOM   2842  C   ILE A 193      82.820 -16.350  90.362  1.00 -4.63           C
ATOM   2843  O   ILE A 193      82.489 -16.167  89.192  1.00 -4.63           O
ATOM   2844  CB  ILE A 193      83.340 -14.309  91.769  1.00 -4.63           C
ATOM   2845  HB  ILE A 193      84.198 -14.780  92.246  1.00 -4.63           H
ATOM   2846  CG1 ILE A 193      82.743 -13.274  92.741  1.00 -4.63           C
ATOM   2847 1HG1 ILE A 193      82.041 -12.642  92.197  1.00 -4.63           H
ATOM   2848 2HG1 ILE A 193      82.186 -13.789  93.520  1.00 -4.63           H
ATOM   2849  CG2 ILE A 193      83.819 -13.569  90.482  1.00 -4.63           C
ATOM   2850 1HG2 ILE A 193      84.531 -12.784  90.733  1.00 -4.63           H
ATOM   2851 2HG2 ILE A 193      82.972 -13.121  89.963  1.00 -4.63           H
ATOM   2852 3HG2 ILE A 193      84.315 -14.267  89.810  1.00 -4.63           H
ATOM   2853  CD1 ILE A 193      83.775 -12.387  93.428  1.00 -4.63           C
ATOM   2854 1HD1 ILE A 193      83.269 -11.768  94.167  1.00 -4.63           H
ATOM   2855 2HD1 ILE A 193      84.259 -11.737  92.699  1.00 -4.63           H
ATOM   2856 3HD1 ILE A 193      84.523 -13.003  93.929  1.00 -4.63           H
ATOM   2857  N   SER A 194      83.606 -17.363  90.697  1.00 -8.45           N
ATOM   2858  H   SER A 194      83.858 -17.525  91.665  1.00 -8.45           H
ATOM   2859  CA  SER A 194      84.132 -18.248  89.656  1.00 -8.45           C
ATOM   2860  HA  SER A 194      84.493 -17.630  88.837  1.00 -8.45           H
ATOM   2861  C   SER A 194      83.044 -19.144  89.060  1.00 -8.45           C
ATOM   2862  O   SER A 194      83.150 -19.546  87.904  1.00 -8.45           O
ATOM   2863  CB  SER A 194      85.329 -19.060  90.159  1.00 -8.45           C
ATOM   2864 1HB  SER A 194      85.681 -19.710  89.358  1.00 -8.45           H
ATOM   2865 2HB  SER A 194      86.130 -18.371  90.426  1.00 -8.45           H
ATOM   2866  OG  SER A 194      85.012 -19.835  91.299  1.00 -8.45           O
ATOM   2867  HG  SER A 194      84.984 -19.244  92.065  1.00 -8.45           H
ATOM   2868  N   SER A 195      81.973 -19.394  89.805  1.00  0.24           N
ATOM   2869  H   SER A 195      81.950 -19.079  90.766  1.00  0.24           H
ATOM   2870  CA  SER A 195      80.828 -20.144  89.282  1.00  0.24           C
ATOM   2871  HA  SER A 195      81.198 -20.863  88.551  1.00  0.24           H
ATOM   2872  C   SER A 195      79.746 -19.322  88.572  1.00  0.24           C
ATOM   2873  O   SER A 195      79.111 -19.816  87.643  1.00  0.24           O
ATOM   2874  CB  SER A 195      80.181 -20.932  90.422  1.00  0.24           C
ATOM   2875 1HB  SER A 195      79.234 -21.353  90.081  1.00  0.24           H
ATOM   2876 2HB  SER A 195      80.847 -21.746  90.704  1.00  0.24           H
ATOM   2877  OG  SER A 195      79.967 -20.114  91.557  1.00  0.24           O
ATOM   2878  HG  SER A 195      80.799 -20.040  92.046  1.00  0.24           H
ATOM   2879  N   SER A 196      79.510 -18.084  88.991  1.00-20.55           N
ATOM   2880  H   SER A 196      80.008 -17.728  89.798  1.00-20.55           H
ATOM   2881  CA  SER A 196      78.463 -17.253  88.375  1.00-20.55           C
ATOM   2882  HA  SER A 196      77.801 -17.892  87.790  1.00-20.55           H
ATOM   2883  C   SER A 196      78.994 -16.187  87.421  1.00-20.55           C
ATOM   2884  O   SER A 196      78.233 -15.510  86.724  1.00-20.55           O
ATOM   2885  CB  SER A 196      77.596 -16.602  89.455  1.00-20.55           C
ATOM   2886 1HB  SER A 196      76.814 -16.021  88.970  1.00-20.55           H
ATOM   2887 2HB  SER A 196      77.135 -17.384  90.059  1.00-20.55           H
ATOM   2888  OG  SER A 196      78.348 -15.753  90.302  1.00-20.55           O
ATOM   2889  HG  SER A 196      78.896 -16.308  90.880  1.00-20.55           H
ATOM   2890  N   GLY A 197      80.308 -16.049  87.336  1.00  2.39           N
ATOM   2891  H   GLY A 197      80.918 -16.624  87.908  1.00  2.39           H
ATOM   2892  CA  GLY A 197      80.904 -15.047  86.466  1.00  2.39           C
ATOM   2893 1HA  GLY A 197      80.505 -14.069  86.731  1.00  2.39           H
ATOM   2894 2HA  GLY A 197      81.982 -15.034  86.626  1.00  2.39           H
ATOM   2895  C   GLY A 197      80.633 -15.281  84.996  1.00  2.39           C
ATOM   2896  O   GLY A 197      80.384 -14.334  84.256  1.00  2.39           O
ATOM   2897  N   SER A 198      80.595 -16.541  84.584  1.00  4.67           N
ATOM   2898  H   SER A 198      80.769 -17.296  85.235  1.00  4.67           H
ATOM   2899  CA  SER A 198      80.294 -16.899  83.200  1.00  4.67           C
ATOM   2900  HA  SER A 198      80.900 -16.310  82.513  1.00  4.67           H
ATOM   2901  C   SER A 198      78.833 -16.687  82.844  1.00  4.67           C
ATOM   2902  O   SER A 198      78.475 -16.709  81.671  1.00  4.67           O
ATOM   2903  CB  SER A 198      80.605 -18.379  83.014  1.00  4.67           C
ATOM   2904 1HB  SER A 198      80.296 -18.708  82.020  1.00  4.67           H
ATOM   2905 2HB  SER A 198      81.677 -18.533  83.129  1.00  4.67           H
ATOM   2906  OG  SER A 198      79.929 -19.115  84.018  1.00  4.67           O
ATOM   2907  HG  SER A 198      79.004 -19.251  83.751  1.00  4.67           H
ATOM   2908  N   ASN A 199      77.992 -16.527  83.858  1.00  6.34           N
ATOM   2909  H   ASN A 199      78.355 -16.481  84.799  1.00  6.34           H
ATOM   2910  CA  ASN A 199      76.547 -16.500  83.656  1.00  6.34           C
ATOM   2911  HA  ASN A 199      76.318 -16.875  82.657  1.00  6.34           H
ATOM   2912  C   ASN A 199      75.993 -15.087  83.771  1.00  6.34           C
ATOM   2913  O   ASN A 199      75.207 -14.661  82.939  1.00  6.34           O
ATOM   2914  CB  ASN A 199      75.862 -17.413  84.683  1.00  6.34           C
ATOM   2915 1HB  ASN A 199      76.111 -17.078  85.689  1.00  6.34           H
ATOM   2916 2HB  ASN A 199      74.783 -17.342  84.555  1.00  6.34           H
ATOM   2917  CG  ASN A 199      76.268 -18.865  84.546  1.00  6.34           C
ATOM   2918  OD1 ASN A 199      76.966 -19.256  83.623  1.00  6.34           O
ATOM   2919  ND2 ASN A 199      75.875 -19.662  85.493  1.00  6.34           N
ATOM   2920 1HD2 ASN A 199      76.143 -20.632  85.445  1.00  6.34           H
ATOM   2921 2HD2 ASN A 199      75.325 -19.299  86.262  1.00  6.34           H
ATOM   2922  N   THR A 200      76.366 -14.369  84.821  1.00  5.21           N
ATOM   2923  H   THR A 200      76.987 -14.781  85.512  1.00  5.21           H
ATOM   2924  CA  THR A 200      75.808 -13.040  85.097  1.00  5.21           C
ATOM   2925  HA  THR A 200      75.267 -12.674  84.234  1.00  5.21           H
ATOM   2926  C   THR A 200      76.834 -11.983  85.476  1.00  5.21           C
ATOM   2927  O   THR A 200      76.496 -10.877  85.901  1.00  5.21           O
ATOM   2928  CB  THR A 200      74.832 -13.138  86.273  1.00  5.21           C
ATOM   2929  HB  THR A 200      74.476 -12.143  86.541  1.00  5.21           H
ATOM   2930  OG1 THR A 200      75.535 -13.722  87.372  1.00  5.21           O
ATOM   2931  HG1 THR A 200      75.116 -14.574  87.588  1.00  5.21           H
ATOM   2932  CG2 THR A 200      73.632 -14.005  85.936  1.00  5.21           C
ATOM   2933 1HG2 THR A 200      72.900 -13.938  86.739  1.00  5.21           H
ATOM   2934 2HG2 THR A 200      73.934 -15.045  85.822  1.00  5.21           H
ATOM   2935 3HG2 THR A 200      73.173 -13.658  85.010  1.00  5.21           H
ATOM   2936  N   GLY A 201      78.111 -12.319  85.396  1.00 10.38           N
ATOM   2937  H   GLY A 201      78.391 -13.220  85.031  1.00 10.38           H
ATOM   2938  CA  GLY A 201      79.127 -11.373  85.823  1.00 10.38           C
ATOM   2939 1HA  GLY A 201      80.086 -11.670  85.401  1.00 10.38           H
ATOM   2940 2HA  GLY A 201      78.878 -10.381  85.445  1.00 10.38           H
ATOM   2941  C   GLY A 201      79.266 -11.292  87.328  1.00 10.38           C
ATOM   2942  O   GLY A 201      79.995 -10.427  87.824  1.00 10.38           O
ATOM   2943  N   ALA A 202      78.581 -12.191  88.032  1.00 40.40           N
ATOM   2944  H   ALA A 202      77.960 -12.817  87.538  1.00 40.40           H
ATOM   2945  CA  ALA A 202      78.684 -12.363  89.481  1.00 40.40           C
ATOM   2946  HA  ALA A 202      77.885 -13.038  89.788  1.00 40.40           H
ATOM   2947  C   ALA A 202      78.540 -11.090  90.323  1.00 40.40           C
ATOM   2948  O   ALA A 202      79.437 -10.770  91.105  1.00 40.40           O
ATOM   2949  CB  ALA A 202      80.002 -13.058  89.802  1.00 40.40           C
ATOM   2950 1HB  ALA A 202      80.067 -13.999  89.259  1.00 40.40           H
ATOM   2951 2HB  ALA A 202      80.048 -13.264  90.871  1.00 40.40           H
ATOM   2952 3HB  ALA A 202      80.840 -12.420  89.522  1.00 40.40           H
ATOM   2953  N   ALA A 203      77.443 -10.359  90.169  1.00 14.97           N
ATOM   2954  H   ALA A 203      76.726 -10.660  89.527  1.00 14.97           H
ATOM   2955  CA  ALA A 203      77.248  -9.139  90.948  1.00 14.97           C
ATOM   2956  HA  ALA A 203      78.072  -8.459  90.729  1.00 14.97           H
ATOM   2957  C   ALA A 203      77.276  -9.447  92.446  1.00 14.97           C
ATOM   2958  O   ALA A 203      78.021  -8.819  93.194  1.00 14.97           O
ATOM   2959  CB  ALA A 203      75.910  -8.467  90.567  1.00 14.97           C
ATOM   2960 1HB  ALA A 203      75.900  -8.237  89.504  1.00 14.97           H
ATOM   2961 2HB  ALA A 203      75.792  -7.542  91.133  1.00 14.97           H
ATOM   2962 3HB  ALA A 203      75.075  -9.134  90.787  1.00 14.97           H
ATOM   2963  N   LEU A 204      76.424 -10.389  92.843  1.00 17.25           N
ATOM   2964  H   LEU A 204      75.845 -10.826  92.126  1.00 17.25           H
ATOM   2965  CA  LEU A 204      76.239 -10.889  94.217  1.00 17.25           C
ATOM   2966  HA  LEU A 204      75.361 -11.536  94.205  1.00 17.25           H
ATOM   2967  C   LEU A 204      75.966  -9.797  95.262  1.00 17.25           C
ATOM   2968  O   LEU A 204      76.129  -9.993  96.468  1.00 17.25           O
ATOM   2969  CB  LEU A 204      77.444 -11.758  94.602  1.00 17.25           C
ATOM   2970 1HB  LEU A 204      78.320 -11.112  94.638  1.00 17.25           H
ATOM   2971 2HB  LEU A 204      77.279 -12.159  95.600  1.00 17.25           H
ATOM   2972  CG  LEU A 204      77.758 -12.935  93.658  1.00 17.25           C
ATOM   2973  HG  LEU A 204      77.783 -12.575  92.633  1.00 17.25           H
ATOM   2974  CD1 LEU A 204      79.134 -13.489  93.973  1.00 17.25           C
ATOM   2975 1HD1 LEU A 204      79.373 -14.289  93.273  1.00 17.25           H
ATOM   2976 2HD1 LEU A 204      79.162 -13.872  94.992  1.00 17.25           H
ATOM   2977 3HD1 LEU A 204      79.876 -12.698  93.856  1.00 17.25           H
ATOM   2978  CD2 LEU A 204      76.720 -14.058  93.740  1.00 17.25           C
ATOM   2979 1HD2 LEU A 204      76.997 -14.866  93.060  1.00 17.25           H
ATOM   2980 2HD2 LEU A 204      75.742 -13.679  93.445  1.00 17.25           H
ATOM   2981 3HD2 LEU A 204      76.663 -14.446  94.757  1.00 17.25           H
ATOM   2982  N   ASN A 205      75.620  -8.614  94.775  1.00  4.62           N
ATOM   2983  H   ASN A 205      75.446  -8.545  93.784  1.00  4.62           H
ATOM   2984  CA  ASN A 205      75.638  -7.380  95.552  1.00  4.62           C
ATOM   2985  HA  ASN A 205      75.273  -7.577  96.556  1.00  4.62           H
ATOM   2986  C   ASN A 205      74.776  -6.322  94.850  1.00  4.62           C
ATOM   2987  O   ASN A 205      75.172  -5.798  93.802  1.00  4.62           O
ATOM   2988  CB  ASN A 205      77.100  -6.919  95.629  1.00  4.62           C
ATOM   2989 1HB  ASN A 205      77.695  -7.733  96.031  1.00  4.62           H
ATOM   2990 2HB  ASN A 205      77.461  -6.714  94.628  1.00  4.62           H
ATOM   2991  CG  ASN A 205      77.311  -5.702  96.490  1.00  4.62           C
ATOM   2992  OD1 ASN A 205      76.478  -4.807  96.565  1.00  4.62           O
ATOM   2993  ND2 ASN A 205      78.448  -5.643  97.123  1.00  4.62           N
ATOM   2994 1HD2 ASN A 205      78.641  -4.866  97.743  1.00  4.62           H
ATOM   2995 2HD2 ASN A 205      79.127  -6.383  96.998  1.00  4.62           H
ATOM   2996  N   PRO A 206      73.592  -5.986  95.400  1.00  1.77           N
ATOM   2997  CA  PRO A 206      72.768  -4.967  94.736  1.00  1.77           C
ATOM   2998  HA  PRO A 206      72.442  -5.339  93.764  1.00  1.77           H
ATOM   2999  C   PRO A 206      73.412  -3.592  94.546  1.00  1.77           C
ATOM   3000  O   PRO A 206      73.082  -2.901  93.588  1.00  1.77           O
ATOM   3001  CB  PRO A 206      71.559  -4.841  95.674  1.00  1.77           C
ATOM   3002 1HB  PRO A 206      71.721  -4.036  96.390  1.00  1.77           H
ATOM   3003 2HB  PRO A 206      70.645  -4.666  95.109  1.00  1.77           H
ATOM   3004  CG  PRO A 206      71.487  -6.134  96.366  1.00  1.77           C
ATOM   3005 1HG  PRO A 206      70.938  -6.047  97.304  1.00  1.77           H
ATOM   3006 2HG  PRO A 206      71.019  -6.874  95.717  1.00  1.77           H
ATOM   3007  CD  PRO A 206      72.917  -6.494  96.608  1.00  1.77           C
ATOM   3008 1HD  PRO A 206      73.297  -5.996  97.498  1.00  1.77           H
ATOM   3009 2HD  PRO A 206      73.026  -7.574  96.690  1.00  1.77           H
ATOM   3010  N   ALA A 207      74.316  -3.161  95.417  1.00 -3.38           N
ATOM   3011  H   ALA A 207      74.607  -3.749  96.187  1.00 -3.38           H
ATOM   3012  CA  ALA A 207      74.933  -1.840  95.268  1.00 -3.38           C
ATOM   3013  HA  ALA A 207      74.166  -1.120  94.978  1.00 -3.38           H
ATOM   3014  C   ALA A 207      76.004  -1.855  94.183  1.00 -3.38           C
ATOM   3015  O   ALA A 207      76.151  -0.881  93.448  1.00 -3.38           O
ATOM   3016  CB  ALA A 207      75.551  -1.380  96.580  1.00 -3.38           C
ATOM   3017 1HB  ALA A 207      74.767  -1.178  97.308  1.00 -3.38           H
ATOM   3018 2HB  ALA A 207      76.110  -0.461  96.406  1.00 -3.38           H
ATOM   3019 3HB  ALA A 207      76.236  -2.136  96.968  1.00 -3.38           H
ATOM   3020  N   ARG A 208      76.721  -2.969  94.085  1.00 17.43           N
ATOM   3021  H   ARG A 208      76.525  -3.730  94.727  1.00 17.43           H
ATOM   3022  CA  ARG A 208      77.792  -3.138  93.095  1.00 17.43           C
ATOM   3023  HA  ARG A 208      78.507  -2.320  93.188  1.00 17.43           H
ATOM   3024  C   ARG A 208      77.218  -3.089  91.696  1.00 17.43           C
ATOM   3025  O   ARG A 208      77.897  -2.693  90.767  1.00 17.43           O
ATOM   3026  CB  ARG A 208      78.521  -4.474  93.305  1.00 17.43           C
ATOM   3027 1HB  ARG A 208      78.834  -4.526  94.347  1.00 17.43           H
ATOM   3028 2HB  ARG A 208      77.816  -5.281  93.114  1.00 17.43           H
ATOM   3029  CG  ARG A 208      79.755  -4.713  92.433  1.00 17.43           C
ATOM   3030 1HG  ARG A 208      80.134  -3.750  92.095  1.00 17.43           H
ATOM   3031 2HG  ARG A 208      80.528  -5.193  93.028  1.00 17.43           H
ATOM   3032  CD  ARG A 208      79.457  -5.592  91.211  1.00 17.43           C
ATOM   3033 1HD  ARG A 208      79.231  -6.607  91.545  1.00 17.43           H
ATOM   3034 2HD  ARG A 208      78.587  -5.197  90.688  1.00 17.43           H
ATOM   3035  NE  ARG A 208      80.598  -5.618  90.283  1.00 17.43           N
ATOM   3036  HE  ARG A 208      81.188  -6.435  90.299  1.00 17.43           H
ATOM   3037  CZ  ARG A 208      80.938  -4.661  89.430  1.00 17.43           C
ATOM   3038  NH1 ARG A 208      82.015  -4.818  88.724  1.00 17.43           N
ATOM   3039 1HH1 ARG A 208      82.503  -5.707  88.737  1.00 17.43           H
ATOM   3040 2HH1 ARG A 208      82.366  -4.035  88.181  1.00 17.43           H
ATOM   3041  NH2 ARG A 208      80.275  -3.544  89.268  1.00 17.43           N
ATOM   3042 1HH2 ARG A 208      79.434  -3.362  89.802  1.00 17.43           H
ATOM   3043 2HH2 ARG A 208      80.612  -2.850  88.606  1.00 17.43           H
ATOM   3044  N   ASP A 209      75.973  -3.499  91.536  1.00 -1.06           N
ATOM   3045  H   ASP A 209      75.473  -3.911  92.311  1.00 -1.06           H
ATOM   3046  CA  ASP A 209      75.329  -3.366  90.237  1.00 -1.06           C
ATOM   3047  HA  ASP A 209      76.096  -3.398  89.462  1.00 -1.06           H
ATOM   3048  C   ASP A 209      74.581  -2.036  90.087  1.00 -1.06           C
ATOM   3049  O   ASP A 209      74.818  -1.290  89.147  1.00 -1.06           O
ATOM   3050  CB  ASP A 209      74.398  -4.552  90.006  1.00 -1.06           C
ATOM   3051 1HB  ASP A 209      74.914  -5.463  90.307  1.00 -1.06           H
ATOM   3052 2HB  ASP A 209      73.507  -4.439  90.624  1.00 -1.06           H
ATOM   3053  CG  ASP A 209      73.999  -4.684  88.557  1.00 -1.06           C
ATOM   3054  OD1 ASP A 209      74.883  -4.644  87.675  1.00 -1.06           O
ATOM   3055  OD2 ASP A 209      72.795  -4.838  88.283  1.00 -1.06           O
ATOM   3056  N   PHE A 210      73.696  -1.694  91.016  1.00  0.60           N
ATOM   3057  H   PHE A 210      73.564  -2.276  91.837  1.00  0.60           H
ATOM   3058  CA  PHE A 210      72.831  -0.525  90.828  1.00  0.60           C
ATOM   3059  HA  PHE A 210      72.394  -0.608  89.833  1.00  0.60           H
ATOM   3060  C   PHE A 210      73.526   0.833  90.896  1.00  0.60           C
ATOM   3061  O   PHE A 210      73.220   1.715  90.100  1.00  0.60           O
ATOM   3062  CB  PHE A 210      71.681  -0.548  91.837  1.00  0.60           C
ATOM   3063 1HB  PHE A 210      71.278  -1.556  91.871  1.00  0.60           H
ATOM   3064 2HB  PHE A 210      72.065  -0.300  92.826  1.00  0.60           H
ATOM   3065  CG  PHE A 210      70.555   0.388  91.489  1.00  0.60           C
ATOM   3066  CD1 PHE A 210      69.697   0.097  90.411  1.00  0.60           C
ATOM   3067  HD1 PHE A 210      69.849  -0.797  89.825  1.00  0.60           H
ATOM   3068  CD2 PHE A 210      70.347   1.564  92.228  1.00  0.60           C
ATOM   3069  HD2 PHE A 210      70.989   1.798  93.062  1.00  0.60           H
ATOM   3070  CE1 PHE A 210      68.635   0.970  90.070  1.00  0.60           C
ATOM   3071  HE1 PHE A 210      67.979   0.733  89.245  1.00  0.60           H
ATOM   3072  CE2 PHE A 210      69.295   2.451  91.897  1.00  0.60           C
ATOM   3073  HE2 PHE A 210      69.151   3.356  92.469  1.00  0.60           H
ATOM   3074  CZ  PHE A 210      68.432   2.150  90.820  1.00  0.60           C
ATOM   3075  HZ  PHE A 210      67.624   2.821  90.568  1.00  0.60           H
ATOM   3076  N   GLY A 211      74.484   1.009  91.797  1.00  3.68           N
ATOM   3077  H   GLY A 211      74.763   0.248  92.406  1.00  3.68           H
ATOM   3078  CA  GLY A 211      75.201   2.276  91.879  1.00  3.68           C
ATOM   3079 1HA  GLY A 211      74.493   3.079  92.073  1.00  3.68           H
ATOM   3080 2HA  GLY A 211      75.918   2.234  92.699  1.00  3.68           H
ATOM   3081  C   GLY A 211      75.939   2.595  90.589  1.00  3.68           C
ATOM   3082  O   GLY A 211      75.668   3.621  89.953  1.00  3.68           O
ATOM   3083  N   PRO A 212      76.822   1.702  90.114  1.00 17.03           N
ATOM   3084  CA  PRO A 212      77.371   1.916  88.772  1.00 17.03           C
ATOM   3085  HA  PRO A 212      77.934   2.847  88.756  1.00 17.03           H
ATOM   3086  C   PRO A 212      76.393   1.917  87.603  1.00 17.03           C
ATOM   3087  O   PRO A 212      76.697   2.549  86.602  1.00 17.03           O
ATOM   3088  CB  PRO A 212      78.321   0.738  88.606  1.00 17.03           C
ATOM   3089 1HB  PRO A 212      77.811  -0.092  88.122  1.00 17.03           H
ATOM   3090 2HB  PRO A 212      79.198   1.032  88.035  1.00 17.03           H
ATOM   3091  CG  PRO A 212      78.692   0.374  89.952  1.00 17.03           C
ATOM   3092 1HG  PRO A 212      79.086  -0.640  89.986  1.00 17.03           H
ATOM   3093 2HG  PRO A 212      79.428   1.079  90.332  1.00 17.03           H
ATOM   3094  CD  PRO A 212      77.419   0.497  90.715  1.00 17.03           C
ATOM   3095 1HD  PRO A 212      76.780  -0.371  90.550  1.00 17.03           H
ATOM   3096 2HD  PRO A 212      77.622   0.638  91.776  1.00 17.03           H
ATOM   3097  N   ARG A 213      75.224   1.287  87.679  1.00-17.44           N
ATOM   3098  H   ARG A 213      75.011   0.681  88.467  1.00-17.44           H
ATOM   3099  CA  ARG A 213      74.229   1.475  86.613  1.00-17.44           C
ATOM   3100  HA  ARG A 213      74.690   1.233  85.654  1.00-17.44           H
ATOM   3101  C   ARG A 213      73.812   2.939  86.553  1.00-17.44           C
ATOM   3102  O   ARG A 213      73.831   3.525  85.475  1.00-17.44           O
ATOM   3103  CB  ARG A 213      72.983   0.601  86.798  1.00-17.44           C
ATOM   3104 1HB  ARG A 213      72.688   0.620  87.845  1.00-17.44           H
ATOM   3105 2HB  ARG A 213      72.174   1.035  86.216  1.00-17.44           H
ATOM   3106  CG  ARG A 213      73.128  -0.839  86.344  1.00-17.44           C
ATOM   3107 1HG  ARG A 213      73.300  -0.861  85.271  1.00-17.44           H
ATOM   3108 2HG  ARG A 213      73.972  -1.303  86.845  1.00-17.44           H
ATOM   3109  CD  ARG A 213      71.864  -1.617  86.663  1.00-17.44           C
ATOM   3110 1HD  ARG A 213      71.662  -1.526  87.731  1.00-17.44           H
ATOM   3111 2HD  ARG A 213      71.023  -1.193  86.116  1.00-17.44           H
ATOM   3112  NE  ARG A 213      72.011  -3.039  86.337  1.00-17.44           N
ATOM   3113  HE  ARG A 213      72.367  -3.635  87.079  1.00-17.44           H
ATOM   3114  CZ  ARG A 213      71.748  -3.650  85.193  1.00-17.44           C
ATOM   3115  NH1 ARG A 213      72.005  -4.923  85.138  1.00-17.44           N
ATOM   3116 1HH1 ARG A 213      72.445  -5.362  85.938  1.00-17.44           H
ATOM   3117 2HH1 ARG A 213      71.804  -5.452  84.310  1.00-17.44           H
ATOM   3118  NH2 ARG A 213      71.240  -3.072  84.133  1.00-17.44           N
ATOM   3119 1HH2 ARG A 213      71.084  -2.070  84.142  1.00-17.44           H
ATOM   3120 2HH2 ARG A 213      71.031  -3.614  83.314  1.00-17.44           H
ATOM   3121  N   ILE A 214      73.508   3.565  87.682  1.00-11.87           N
ATOM   3122  H   ILE A 214      73.532   3.062  88.564  1.00-11.87           H
ATOM   3123  CA  ILE A 214      73.129   4.984  87.663  1.00-11.87           C
ATOM   3124  HA  ILE A 214      72.302   5.117  86.965  1.00-11.87           H
ATOM   3125  C   ILE A 214      74.310   5.793  87.129  1.00-11.87           C
ATOM   3126  O   ILE A 214      74.147   6.681  86.296  1.00-11.87           O
ATOM   3127  CB  ILE A 214      72.702   5.519  89.071  1.00-11.87           C
ATOM   3128  HB  ILE A 214      73.536   5.379  89.758  1.00-11.87           H
ATOM   3129  CG1 ILE A 214      71.493   4.740  89.634  1.00-11.87           C
ATOM   3130 1HG1 ILE A 214      71.796   3.713  89.816  1.00-11.87           H
ATOM   3131 2HG1 ILE A 214      71.237   5.173  90.599  1.00-11.87           H
ATOM   3132  CG2 ILE A 214      72.377   7.037  89.023  1.00-11.87           C
ATOM   3133 1HG2 ILE A 214      72.063   7.381  90.008  1.00-11.87           H
ATOM   3134 2HG2 ILE A 214      71.587   7.242  88.299  1.00-11.87           H
ATOM   3135 3HG2 ILE A 214      73.261   7.604  88.735  1.00-11.87           H
ATOM   3136  CD1 ILE A 214      70.218   4.701  88.785  1.00-11.87           C
ATOM   3137 1HD1 ILE A 214      69.403   4.290  89.378  1.00-11.87           H
ATOM   3138 2HD1 ILE A 214      70.380   4.058  87.923  1.00-11.87           H
ATOM   3139 3HD1 ILE A 214      69.938   5.701  88.454  1.00-11.87           H
ATOM   3140  N   TYR A 215      75.520   5.451  87.542  1.00 -6.73           N
ATOM   3141  H   TYR A 215      75.637   4.720  88.234  1.00 -6.73           H
ATOM   3142  CA  TYR A 215      76.684   6.160  87.024  1.00 -6.73           C
ATOM   3143  HA  TYR A 215      76.530   7.224  87.205  1.00 -6.73           H
ATOM   3144  C   TYR A 215      76.902   5.993  85.513  1.00 -6.73           C
ATOM   3145  O   TYR A 215      77.252   6.948  84.824  1.00 -6.73           O
ATOM   3146  CB  TYR A 215      77.940   5.739  87.777  1.00 -6.73           C
ATOM   3147 1HB  TYR A 215      77.764   5.806  88.850  1.00 -6.73           H
ATOM   3148 2HB  TYR A 215      78.197   4.713  87.517  1.00 -6.73           H
ATOM   3149  CG  TYR A 215      79.072   6.648  87.396  1.00 -6.73           C
ATOM   3150  CD1 TYR A 215      79.089   7.986  87.834  1.00 -6.73           C
ATOM   3151  HD1 TYR A 215      78.355   8.328  88.546  1.00 -6.73           H
ATOM   3152  CD2 TYR A 215      80.063   6.217  86.498  1.00 -6.73           C
ATOM   3153  HD2 TYR A 215      80.071   5.196  86.144  1.00 -6.73           H
ATOM   3154  CE1 TYR A 215      80.035   8.900  87.326  1.00 -6.73           C
ATOM   3155  HE1 TYR A 215      80.018   9.929  87.645  1.00 -6.73           H
ATOM   3156  CE2 TYR A 215      81.025   7.116  86.018  1.00 -6.73           C
ATOM   3157  HE2 TYR A 215      81.760   6.780  85.312  1.00 -6.73           H
ATOM   3158  CZ  TYR A 215      80.996   8.456  86.418  1.00 -6.73           C
ATOM   3159  OH  TYR A 215      81.933   9.327  85.930  1.00 -6.73           O
ATOM   3160  HH  TYR A 215      81.784  10.234  86.204  1.00 -6.73           H
ATOM   3161  N   SER A 216      76.661   4.808  84.970  1.00-11.58           N
ATOM   3162  H   SER A 216      76.388   4.031  85.566  1.00-11.58           H
ATOM   3163  CA  SER A 216      76.839   4.573  83.536  1.00-11.58           C
ATOM   3164  HA  SER A 216      77.847   4.888  83.283  1.00-11.58           H
ATOM   3165  C   SER A 216      75.862   5.409  82.702  1.00-11.58           C
ATOM   3166  O   SER A 216      76.190   5.889  81.614  1.00-11.58           O
ATOM   3167  CB  SER A 216      76.738   3.083  83.200  1.00-11.58           C
ATOM   3168 1HB  SER A 216      77.004   2.941  82.154  1.00-11.58           H
ATOM   3169 2HB  SER A 216      77.450   2.533  83.818  1.00-11.58           H
ATOM   3170  OG  SER A 216      75.441   2.556  83.412  1.00-11.58           O
ATOM   3171  HG  SER A 216      75.082   2.905  84.240  1.00-11.58           H
ATOM   3172  N   TYR A 217      74.679   5.663  83.243  1.00  5.06           N
ATOM   3173  H   TYR A 217      74.427   5.237  84.127  1.00  5.06           H
ATOM   3174  CA  TYR A 217      73.729   6.562  82.592  1.00  5.06           C
ATOM   3175  HA  TYR A 217      73.541   6.217  81.575  1.00  5.06           H
ATOM   3176  C   TYR A 217      74.301   7.981  82.533  1.00  5.06           C
ATOM   3177  O   TYR A 217      74.191   8.669  81.520  1.00  5.06           O
ATOM   3178  CB  TYR A 217      72.413   6.560  83.373  1.00  5.06           C
ATOM   3179 1HB  TYR A 217      72.051   5.537  83.425  1.00  5.06           H
ATOM   3180 2HB  TYR A 217      72.601   6.899  84.387  1.00  5.06           H
ATOM   3181  CG  TYR A 217      71.325   7.432  82.788  1.00  5.06           C
ATOM   3182  CD1 TYR A 217      70.669   7.075  81.595  1.00  5.06           C
ATOM   3183  HD1 TYR A 217      70.961   6.174  81.079  1.00  5.06           H
ATOM   3184  CD2 TYR A 217      70.929   8.615  83.443  1.00  5.06           C
ATOM   3185  HD2 TYR A 217      71.426   8.920  84.354  1.00  5.06           H
ATOM   3186  CE1 TYR A 217      69.609   7.870  81.077  1.00  5.06           C
ATOM   3187  HE1 TYR A 217      69.107   7.586  80.166  1.00  5.06           H
ATOM   3188  CE2 TYR A 217      69.867   9.409  82.932  1.00  5.06           C
ATOM   3189  HE2 TYR A 217      69.568  10.311  83.445  1.00  5.06           H
ATOM   3190  CZ  TYR A 217      69.212   9.025  81.762  1.00  5.06           C
ATOM   3191  OH  TYR A 217      68.186   9.798  81.286  1.00  5.06           O
ATOM   3192  HH  TYR A 217      67.981  10.536  81.870  1.00  5.06           H
ATOM   3193  N   MET A 218      74.959   8.405  83.602  1.00 -5.72           N
ATOM   3194  H   MET A 218      75.075   7.782  84.393  1.00 -5.72           H
ATOM   3195  CA  MET A 218      75.509   9.759  83.696  1.00 -5.72           C
ATOM   3196  HA  MET A 218      74.770  10.449  83.289  1.00 -5.72           H
ATOM   3197  C   MET A 218      76.801   9.991  82.907  1.00 -5.72           C
ATOM   3198  O   MET A 218      77.167  11.141  82.670  1.00 -5.72           O
ATOM   3199  CB  MET A 218      75.720  10.133  85.164  1.00 -5.72           C
ATOM   3200 1HB  MET A 218      76.409   9.424  85.623  1.00 -5.72           H
ATOM   3201 2HB  MET A 218      76.163  11.127  85.206  1.00 -5.72           H
ATOM   3202  CG  MET A 218      74.410  10.148  85.951  1.00 -5.72           C
ATOM   3203 1HG  MET A 218      73.715  10.829  85.460  1.00 -5.72           H
ATOM   3204 2HG  MET A 218      73.976   9.150  85.935  1.00 -5.72           H
ATOM   3205  SD  MET A 218      74.593  10.658  87.670  1.00 -5.72           S
ATOM   3206  CE  MET A 218      74.732  12.435  87.515  1.00 -5.72           C
ATOM   3207 1HE  MET A 218      74.919  12.877  88.493  1.00 -5.72           H
ATOM   3208 2HE  MET A 218      73.805  12.838  87.108  1.00 -5.72           H
ATOM   3209 3HE  MET A 218      75.554  12.688  86.845  1.00 -5.72           H
ATOM   3210  N   ILE A 219      77.436   8.935  82.411  1.00  2.16           N
ATOM   3211  H   ILE A 219      77.151   8.006  82.698  1.00  2.16           H
ATOM   3212  CA  ILE A 219      78.531   9.068  81.433  1.00  2.16           C
ATOM   3213  HA  ILE A 219      78.908  10.088  81.489  1.00  2.16           H
ATOM   3214  C   ILE A 219      78.018   8.888  80.009  1.00  2.16           C
ATOM   3215  O   ILE A 219      78.791   8.787  79.052  1.00  2.16           O
ATOM   3216  CB  ILE A 219      79.745   8.143  81.727  1.00  2.16           C
ATOM   3217  HB  ILE A 219      80.514   8.319  80.975  1.00  2.16           H
ATOM   3218  CG1 ILE A 219      79.361   6.660  81.689  1.00  2.16           C
ATOM   3219 1HG1 ILE A 219      78.613   6.505  82.456  1.00  2.16           H
ATOM   3220 2HG1 ILE A 219      78.915   6.432  80.721  1.00  2.16           H
ATOM   3221  CG2 ILE A 219      80.321   8.518  83.074  1.00  2.16           C
ATOM   3222 1HG2 ILE A 219      79.612   8.300  83.874  1.00  2.16           H
ATOM   3223 2HG2 ILE A 219      80.562   9.575  83.082  1.00  2.16           H
ATOM   3224 3HG2 ILE A 219      81.248   7.980  83.254  1.00  2.16           H
ATOM   3225  CD1 ILE A 219      80.504   5.669  81.945  1.00  2.16           C
ATOM   3226 1HD1 ILE A 219      80.128   4.653  81.835  1.00  2.16           H
ATOM   3227 2HD1 ILE A 219      80.890   5.779  82.959  1.00  2.16           H
ATOM   3228 3HD1 ILE A 219      81.309   5.834  81.228  1.00  2.16           H
ATOM   3229  N   GLY A 220      76.701   8.944  79.866  1.00 -4.18           N
ATOM   3230  H   GLY A 220      76.104   9.002  80.682  1.00 -4.18           H
ATOM   3231  CA  GLY A 220      76.085   9.039  78.554  1.00 -4.18           C
ATOM   3232 1HA  GLY A 220      75.181   9.642  78.646  1.00 -4.18           H
ATOM   3233 2HA  GLY A 220      76.765   9.570  77.889  1.00 -4.18           H
ATOM   3234  C   GLY A 220      75.700   7.741  77.882  1.00 -4.18           C
ATOM   3235  O   GLY A 220      75.281   7.768  76.733  1.00 -4.18           O
ATOM   3236  N   TYR A 221      75.790   6.606  78.566  1.00 35.87           N
ATOM   3237  H   TYR A 221      76.111   6.612  79.528  1.00 35.87           H
ATOM   3238  CA  TYR A 221      75.461   5.316  77.936  1.00 35.87           C
ATOM   3239  HA  TYR A 221      75.887   5.306  76.933  1.00 35.87           H
ATOM   3240  C   TYR A 221      73.953   5.094  77.776  1.00 35.87           C
ATOM   3241  O   TYR A 221      73.526   4.071  77.247  1.00 35.87           O
ATOM   3242  CB  TYR A 221      76.067   4.140  78.717  1.00 35.87           C
ATOM   3243 1HB  TYR A 221      75.675   4.159  79.733  1.00 35.87           H
ATOM   3244 2HB  TYR A 221      75.726   3.216  78.252  1.00 35.87           H
ATOM   3245  CG  TYR A 221      77.591   4.072  78.785  1.00 35.87           C
ATOM   3246  CD1 TYR A 221      78.211   3.102  79.602  1.00 35.87           C
ATOM   3247  HD1 TYR A 221      77.601   2.417  80.172  1.00 35.87           H
ATOM   3248  CD2 TYR A 221      78.427   4.935  78.033  1.00 35.87           C
ATOM   3249  HD2 TYR A 221      78.011   5.689  77.377  1.00 35.87           H
ATOM   3250  CE1 TYR A 221      79.627   3.017  79.690  1.00 35.87           C
ATOM   3251  HE1 TYR A 221      80.097   2.286  80.328  1.00 35.87           H
ATOM   3252  CE2 TYR A 221      79.834   4.832  78.107  1.00 35.87           C
ATOM   3253  HE2 TYR A 221      80.453   5.484  77.512  1.00 35.87           H
ATOM   3254  CZ  TYR A 221      80.419   3.899  78.955  1.00 35.87           C
ATOM   3255  OH  TYR A 221      81.784   3.870  79.066  1.00 35.87           O
ATOM   3256  HH  TYR A 221      82.206   4.542  78.526  1.00 35.87           H
ATOM   3257  N   GLN A 222      73.162   6.065  78.218  1.00 21.43           N
ATOM   3258  H   GLN A 222      73.590   6.856  78.668  1.00 21.43           H
ATOM   3259  CA  GLN A 222      71.704   6.057  78.079  1.00 21.43           C
ATOM   3260  HA  GLN A 222      71.316   6.895  78.657  1.00 21.43           H
ATOM   3261  C   GLN A 222      71.092   4.793  78.674  1.00 21.43           C
ATOM   3262  O   GLN A 222      71.624   4.267  79.653  1.00 21.43           O
ATOM   3263  CB  GLN A 222      71.278   6.286  76.618  1.00 21.43           C
ATOM   3264 1HB  GLN A 222      71.596   5.441  76.009  1.00 21.43           H
ATOM   3265 2HB  GLN A 222      70.191   6.355  76.579  1.00 21.43           H
ATOM   3266  CG  GLN A 222      71.837   7.555  76.003  1.00 21.43           C
ATOM   3267 1HG  GLN A 222      72.911   7.445  75.876  1.00 21.43           H
ATOM   3268 2HG  GLN A 222      71.394   7.700  75.020  1.00 21.43           H
ATOM   3269  CD  GLN A 222      71.575   8.776  76.859  1.00 21.43           C
ATOM   3270  OE1 GLN A 222      70.484   8.977  77.386  1.00 21.43           O
ATOM   3271  NE2 GLN A 222      72.588   9.573  77.046  1.00 21.43           N
ATOM   3272 1HE2 GLN A 222      72.478  10.371  77.649  1.00 21.43           H
ATOM   3273 2HE2 GLN A 222      73.465   9.387  76.581  1.00 21.43           H
ATOM   3274  N   GLN A 223      69.978   4.315  78.128  1.00  1.88           N
ATOM   3275  H   GLN A 223      69.668   4.678  77.232  1.00  1.88           H
ATOM   3276  CA  GLN A 223      69.161   3.272  78.752  1.00  1.88           C
ATOM   3277  HA  GLN A 223      69.017   3.539  79.797  1.00  1.88           H
ATOM   3278  C   GLN A 223      69.805   1.885  78.726  1.00  1.88           C
ATOM   3279  O   GLN A 223      69.229   0.931  79.238  1.00  1.88           O
ATOM   3280  CB  GLN A 223      67.773   3.211  78.102  1.00  1.88           C
ATOM   3281 1HB  GLN A 223      67.894   2.903  77.067  1.00  1.88           H
ATOM   3282 2HB  GLN A 223      67.182   2.447  78.608  1.00  1.88           H
ATOM   3283  CG  GLN A 223      66.983   4.528  78.125  1.00  1.88           C
ATOM   3284 1HG  GLN A 223      67.553   5.306  77.619  1.00  1.88           H
ATOM   3285 2HG  GLN A 223      66.056   4.382  77.575  1.00  1.88           H
ATOM   3286  CD  GLN A 223      66.634   5.004  79.520  1.00  1.88           C
ATOM   3287  OE1 GLN A 223      66.302   4.215  80.395  1.00  1.88           O
ATOM   3288  NE2 GLN A 223      66.688   6.290  79.742  1.00  1.88           N
ATOM   3289 1HE2 GLN A 223      66.462   6.629  80.664  1.00  1.88           H
ATOM   3290 2HE2 GLN A 223      66.924   6.926  78.997  1.00  1.88           H
ATOM   3291  N   VAL A 224      71.045   1.778  78.262  1.00 16.35           N
ATOM   3292  H   VAL A 224      71.491   2.579  77.830  1.00 16.35           H
ATOM   3293  CA  VAL A 224      71.823   0.549  78.416  1.00 16.35           C
ATOM   3294  HA  VAL A 224      71.303  -0.251  77.901  1.00 16.35           H
ATOM   3295  C   VAL A 224      71.911   0.201  79.904  1.00 16.35           C
ATOM   3296  O   VAL A 224      71.840  -0.969  80.298  1.00 16.35           O
ATOM   3297  CB  VAL A 224      73.240   0.694  77.792  1.00 16.35           C
ATOM   3298  HB  VAL A 224      73.740   1.543  78.256  1.00 16.35           H
ATOM   3299  CG1 VAL A 224      74.104  -0.554  78.011  1.00 16.35           C
ATOM   3300 1HG1 VAL A 224      75.095  -0.375  77.596  1.00 16.35           H
ATOM   3301 2HG1 VAL A 224      73.653  -1.416  77.516  1.00 16.35           H
ATOM   3302 3HG1 VAL A 224      74.211  -0.759  79.075  1.00 16.35           H
ATOM   3303  CG2 VAL A 224      73.127   0.942  76.286  1.00 16.35           C
ATOM   3304 1HG2 VAL A 224      74.116   1.004  75.842  1.00 16.35           H
ATOM   3305 2HG2 VAL A 224      72.612   1.883  76.093  1.00 16.35           H
ATOM   3306 3HG2 VAL A 224      72.575   0.131  75.809  1.00 16.35           H
ATOM   3307  N   PHE A 225      71.961   1.224  80.749  1.00 38.81           N
ATOM   3308  H   PHE A 225      71.973   2.172  80.389  1.00 38.81           H
ATOM   3309  CA  PHE A 225      72.002   1.007  82.194  1.00 38.81           C
ATOM   3310  HA  PHE A 225      72.854   0.361  82.392  1.00 38.81           H
ATOM   3311  C   PHE A 225      70.777   0.333  82.797  1.00 38.81           C
ATOM   3312  O   PHE A 225      70.848  -0.220  83.889  1.00 38.81           O
ATOM   3313  CB  PHE A 225      72.237   2.329  82.928  1.00 38.81           C
ATOM   3314 1HB  PHE A 225      72.792   2.091  83.829  1.00 38.81           H
ATOM   3315 2HB  PHE A 225      72.851   2.981  82.308  1.00 38.81           H
ATOM   3316  CG  PHE A 225      70.975   3.064  83.349  1.00 38.81           C
ATOM   3317  CD1 PHE A 225      70.642   3.187  84.711  1.00 38.81           C
ATOM   3318  HD1 PHE A 225      71.247   2.706  85.459  1.00 38.81           H
ATOM   3319  CD2 PHE A 225      70.141   3.679  82.404  1.00 38.81           C
ATOM   3320  HD2 PHE A 225      70.339   3.549  81.362  1.00 38.81           H
ATOM   3321  CE1 PHE A 225      69.528   3.959  85.121  1.00 38.81           C
ATOM   3322  HE1 PHE A 225      69.274   4.040  86.164  1.00 38.81           H
ATOM   3323  CE2 PHE A 225      69.040   4.476  82.801  1.00 38.81           C
ATOM   3324  HE2 PHE A 225      68.424   4.966  82.060  1.00 38.81           H
ATOM   3325  CZ  PHE A 225      68.753   4.632  84.167  1.00 38.81           C
ATOM   3326  HZ  PHE A 225      67.931   5.255  84.482  1.00 38.81           H
ATOM   3327  N   SER A 226      69.644   0.402  82.117  1.00 -1.39           N
ATOM   3328  H   SER A 226      69.632   0.822  81.193  1.00 -1.39           H
ATOM   3329  CA  SER A 226      68.375   0.003  82.708  1.00 -1.39           C
ATOM   3330  HA  SER A 226      68.539  -0.402  83.701  1.00 -1.39           H
ATOM   3331  C   SER A 226      67.595  -1.025  81.911  1.00 -1.39           C
ATOM   3332  O   SER A 226      66.727  -1.683  82.483  1.00 -1.39           O
ATOM   3333  CB  SER A 226      67.533   1.259  82.841  1.00 -1.39           C
ATOM   3334 1HB  SER A 226      66.556   1.010  83.254  1.00 -1.39           H
ATOM   3335 2HB  SER A 226      68.038   1.961  83.503  1.00 -1.39           H
ATOM   3336  OG  SER A 226      67.401   1.837  81.554  1.00 -1.39           O
ATOM   3337  HG  SER A 226      67.114   2.758  81.622  1.00 -1.39           H
ATOM   3338  N   ALA A 227      67.897  -1.145  80.624  1.00 24.08           N
ATOM   3339  H   ALA A 227      68.572  -0.503  80.220  1.00 24.08           H
ATOM   3340  CA  ALA A 227      67.254  -2.084  79.709  1.00 24.08           C
ATOM   3341  HA  ALA A 227      66.986  -2.989  80.254  1.00 24.08           H
ATOM   3342  C   ALA A 227      68.210  -2.470  78.564  1.00 24.08           C
ATOM   3343  O   ALA A 227      67.771  -2.722  77.448  1.00 24.08           O
ATOM   3344  CB  ALA A 227      65.976  -1.439  79.143  1.00 24.08           C
ATOM   3345 1HB  ALA A 227      65.317  -1.144  79.959  1.00 24.08           H
ATOM   3346 2HB  ALA A 227      65.454  -2.154  78.505  1.00 24.08           H
ATOM   3347 3HB  ALA A 227      66.238  -0.559  78.552  1.00 24.08           H
ATOM   3348  N   GLY A 228      69.514  -2.456  78.816  1.00 33.07           N
ATOM   3349  H   GLY A 228      69.844  -2.229  79.742  1.00 33.07           H
ATOM   3350  CA  GLY A 228      70.487  -2.754  77.769  1.00 33.07           C
ATOM   3351 1HA  GLY A 228      70.136  -2.345  76.822  1.00 33.07           H
ATOM   3352 2HA  GLY A 228      71.433  -2.277  78.015  1.00 33.07           H
ATOM   3353  C   GLY A 228      70.742  -4.231  77.585  1.00 33.07           C
ATOM   3354  O   GLY A 228      69.976  -4.919  76.916  1.00 33.07           O
ATOM   3355  N   HIS A 229      71.770  -4.761  78.241  1.00  4.89           N
ATOM   3356  H   HIS A 229      72.382  -4.163  78.772  1.00  4.89           H
ATOM   3357  CA  HIS A 229      71.999  -6.214  78.221  1.00  4.89           C
ATOM   3358  HA  HIS A 229      72.122  -6.564  77.194  1.00  4.89           H
ATOM   3359  C   HIS A 229      70.796  -6.922  78.825  1.00  4.89           C
ATOM   3360  O   HIS A 229      70.439  -8.013  78.397  1.00  4.89           O
ATOM   3361  CB  HIS A 229      73.202  -6.642  79.065  1.00  4.89           C
ATOM   3362 1HB  HIS A 229      73.175  -6.128  80.026  1.00  4.89           H
ATOM   3363 2HB  HIS A 229      73.108  -7.713  79.255  1.00  4.89           H
ATOM   3364  CG  HIS A 229      74.534  -6.434  78.416  1.00  4.89           C
ATOM   3365  ND1 HIS A 229      75.092  -7.337  77.517  1.00  4.89           N
ATOM   3366  HD1 HIS A 229      74.623  -8.165  77.129  1.00  4.89           H
ATOM   3367  CD2 HIS A 229      75.496  -5.495  78.607  1.00  4.89           C
ATOM   3368  HD2 HIS A 229      75.414  -4.629  79.250  1.00  4.89           H
ATOM   3369  CE1 HIS A 229      76.335  -6.967  77.245  1.00  4.89           C
ATOM   3370  HE1 HIS A 229      77.018  -7.498  76.589  1.00  4.89           H
ATOM   3371  NE2 HIS A 229      76.601  -5.857  77.890  1.00  4.89           N
ATOM   3372  HE2 HIS A 229      77.483  -5.343  77.854  1.00  4.89           H
ATOM   3373  N   CYS A 230      70.202  -6.304  79.833  1.00 16.11           N
ATOM   3374  H   CYS A 230      70.531  -5.405  80.145  1.00 16.11           H
ATOM   3375  CA  CYS A 230      69.037  -6.840  80.511  1.00 16.11           C
ATOM   3376  HA  CYS A 230      68.351  -7.305  79.802  1.00 16.11           H
ATOM   3377  C   CYS A 230      68.379  -5.661  81.200  1.00 16.11           C
ATOM   3378  O   CYS A 230      69.006  -4.597  81.328  1.00 16.11           O
ATOM   3379  CB  CYS A 230      69.468  -7.840  81.578  1.00 16.11           C
ATOM   3380 1HB  CYS A 230      68.572  -8.277  82.013  1.00 16.11           H
ATOM   3381 2HB  CYS A 230      70.036  -8.635  81.097  1.00 16.11           H
ATOM   3382  SG  CYS A 230      70.464  -7.098  82.904  1.00 16.11           S
ATOM   3383  HG  CYS A 230      69.432  -6.527  83.548  1.00 16.11           H
ATOM   3384  N   PHE A 231      67.192  -5.877  81.744  1.00  1.61           N
ATOM   3385  H   PHE A 231      66.695  -6.742  81.546  1.00  1.61           H
ATOM   3386  CA  PHE A 231      66.620  -4.916  82.676  1.00  1.61           C
ATOM   3387  HA  PHE A 231      66.636  -3.939  82.207  1.00  1.61           H
ATOM   3388  C   PHE A 231      67.445  -4.853  83.959  1.00  1.61           C
ATOM   3389  O   PHE A 231      67.964  -5.866  84.435  1.00  1.61           O
ATOM   3390  CB  PHE A 231      65.175  -5.269  83.026  1.00  1.61           C
ATOM   3391 1HB  PHE A 231      65.132  -6.299  83.380  1.00  1.61           H
ATOM   3392 2HB  PHE A 231      64.850  -4.614  83.835  1.00  1.61           H
ATOM   3393  CG  PHE A 231      64.220  -5.092  81.878  1.00  1.61           C
ATOM   3394  CD1 PHE A 231      63.502  -6.188  81.367  1.00  1.61           C
ATOM   3395  HD1 PHE A 231      63.648  -7.174  81.786  1.00  1.61           H
ATOM   3396  CD2 PHE A 231      64.024  -3.817  81.311  1.00  1.61           C
ATOM   3397  HD2 PHE A 231      64.571  -2.966  81.691  1.00  1.61           H
ATOM   3398  CE1 PHE A 231      62.580  -6.014  80.307  1.00  1.61           C
ATOM   3399  HE1 PHE A 231      62.035  -6.863  79.920  1.00  1.61           H
ATOM   3400  CE2 PHE A 231      63.106  -3.628  80.251  1.00  1.61           C
ATOM   3401  HE2 PHE A 231      62.964  -2.645  79.823  1.00  1.61           H
ATOM   3402  CZ  PHE A 231      62.376  -4.727  79.753  1.00  1.61           C
ATOM   3403  HZ  PHE A 231      61.667  -4.588  78.949  1.00  1.61           H
ATOM   3404  N   TRP A 232      67.499  -3.675  84.567  1.00 25.39           N
ATOM   3405  H   TRP A 232      67.052  -2.880  84.122  1.00 25.39           H
ATOM   3406  CA  TRP A 232      68.186  -3.470  85.852  1.00 25.39           C
ATOM   3407  HA  TRP A 232      69.234  -3.732  85.746  1.00 25.39           H
ATOM   3408  C   TRP A 232      67.612  -4.340  86.965  1.00 25.39           C
ATOM   3409  O   TRP A 232      68.280  -4.643  87.949  1.00 25.39           O
ATOM   3410  CB  TRP A 232      68.064  -2.000  86.277  1.00 25.39           C
ATOM   3411 1HB  TRP A 232      68.611  -1.854  87.208  1.00 25.39           H
ATOM   3412 2HB  TRP A 232      68.507  -1.367  85.512  1.00 25.39           H
ATOM   3413  CG  TRP A 232      66.628  -1.596  86.485  1.00 25.39           C
ATOM   3414  CD1 TRP A 232      65.766  -1.096  85.558  1.00 25.39           C
ATOM   3415  HD1 TRP A 232      66.034  -0.854  84.537  1.00 25.39           H
ATOM   3416  CD2 TRP A 232      65.854  -1.723  87.694  1.00 25.39           C
ATOM   3417  NE1 TRP A 232      64.507  -0.961  86.068  1.00 25.39           N
ATOM   3418  HE1 TRP A 232      63.724  -0.578  85.548  1.00 25.39           H
ATOM   3419  CE2 TRP A 232      64.506  -1.404  87.363  1.00 25.39           C
ATOM   3420  CE3 TRP A 232      66.145  -2.167  89.002  1.00 25.39           C
ATOM   3421  HE3 TRP A 232      67.158  -2.416  89.282  1.00 25.39           H
ATOM   3422  CZ2 TRP A 232      63.451  -1.539  88.289  1.00 25.39           C
ATOM   3423  HZ2 TRP A 232      62.441  -1.276  88.019  1.00 25.39           H
ATOM   3424  CZ3 TRP A 232      65.087  -2.313  89.934  1.00 25.39           C
ATOM   3425  HZ3 TRP A 232      65.295  -2.664  90.935  1.00 25.39           H
ATOM   3426  CH2 TRP A 232      63.747  -2.003  89.560  1.00 25.39           C
ATOM   3427  HH2 TRP A 232      62.953  -2.121  90.285  1.00 25.39           H
ATOM   3428  N   TRP A 233      66.363  -4.745  86.784  1.00  5.21           N
ATOM   3429  H   TRP A 233      65.884  -4.461  85.947  1.00  5.21           H
ATOM   3430  CA  TRP A 233      65.643  -5.551  87.756  1.00  5.21           C
ATOM   3431  HA  TRP A 233      65.562  -5.001  88.694  1.00  5.21           H
ATOM   3432  C   TRP A 233      66.352  -6.862  88.059  1.00  5.21           C
ATOM   3433  O   TRP A 233      66.333  -7.304  89.204  1.00  5.21           O
ATOM   3434  CB  TRP A 233      64.238  -5.809  87.206  1.00  5.21           C
ATOM   3435 1HB  TRP A 233      63.721  -4.853  87.120  1.00  5.21           H
ATOM   3436 2HB  TRP A 233      64.329  -6.237  86.208  1.00  5.21           H
ATOM   3437  CG  TRP A 233      63.408  -6.742  88.039  1.00  5.21           C
ATOM   3438  CD1 TRP A 233      62.715  -6.446  89.171  1.00  5.21           C
ATOM   3439  HD1 TRP A 233      62.695  -5.467  89.635  1.00  5.21           H
ATOM   3440  CD2 TRP A 233      63.171  -8.143  87.801  1.00  5.21           C
ATOM   3441  NE1 TRP A 233      62.055  -7.543  89.657  1.00  5.21           N
ATOM   3442  HE1 TRP A 233      61.492  -7.550  90.497  1.00  5.21           H
ATOM   3443  CE2 TRP A 233      62.296  -8.604  88.828  1.00  5.21           C
ATOM   3444  CE3 TRP A 233      63.580  -9.050  86.801  1.00  5.21           C
ATOM   3445  HE3 TRP A 233      64.243  -8.731  86.012  1.00  5.21           H
ATOM   3446  CZ2 TRP A 233      61.814  -9.929  88.870  1.00  5.21           C
ATOM   3447  HZ2 TRP A 233      61.152 -10.251  89.658  1.00  5.21           H
ATOM   3448  CZ3 TRP A 233      63.096 -10.385  86.838  1.00  5.21           C
ATOM   3449  HZ3 TRP A 233      63.405 -11.092  86.080  1.00  5.21           H
ATOM   3450  CH2 TRP A 233      62.210 -10.805  87.873  1.00  5.21           C
ATOM   3451  HH2 TRP A 233      61.843 -11.821  87.879  1.00  5.21           H
ATOM   3452  N   ILE A 234      66.998  -7.472  87.072  1.00 30.78           N
ATOM   3453  H   ILE A 234      67.098  -7.028  86.168  1.00 30.78           H
ATOM   3454  CA  ILE A 234      67.546  -8.810  87.289  1.00 30.78           C
ATOM   3455  HA  ILE A 234      66.722  -9.411  87.670  1.00 30.78           H
ATOM   3456  C   ILE A 234      68.618  -8.839  88.382  1.00 30.78           C
ATOM   3457  O   ILE A 234      68.373  -9.457  89.415  1.00 30.78           O
ATOM   3458  CB  ILE A 234      68.059  -9.517  85.991  1.00 30.78           C
ATOM   3459  HB  ILE A 234      68.905  -8.967  85.588  1.00 30.78           H
ATOM   3460  CG1 ILE A 234      66.965  -9.529  84.912  1.00 30.78           C
ATOM   3461 1HG1 ILE A 234      66.093 -10.055  85.302  1.00 30.78           H
ATOM   3462 2HG1 ILE A 234      66.676  -8.502  84.688  1.00 30.78           H
ATOM   3463  CG2 ILE A 234      68.533 -10.959  86.305  1.00 30.78           C
ATOM   3464 1HG2 ILE A 234      69.031 -11.387  85.437  1.00 30.78           H
ATOM   3465 2HG2 ILE A 234      67.681 -11.584  86.569  1.00 30.78           H
ATOM   3466 3HG2 ILE A 234      69.252 -10.968  87.125  1.00 30.78           H
ATOM   3467  CD1 ILE A 234      67.386 -10.200  83.602  1.00 30.78           C
ATOM   3468 1HD1 ILE A 234      66.703  -9.902  82.809  1.00 30.78           H
ATOM   3469 2HD1 ILE A 234      67.351 -11.284  83.711  1.00 30.78           H
ATOM   3470 3HD1 ILE A 234      68.401  -9.905  83.335  1.00 30.78           H
ATOM   3471  N   PRO A 235      69.802  -8.212  88.198  1.00 39.44           N
ATOM   3472  CA  PRO A 235      70.748  -8.624  89.247  1.00 39.44           C
ATOM   3473  HA  PRO A 235      70.760  -9.710  89.337  1.00 39.44           H
ATOM   3474  C   PRO A 235      70.479  -7.979  90.598  1.00 39.44           C
ATOM   3475  O   PRO A 235      70.771  -8.550  91.645  1.00 39.44           O
ATOM   3476  CB  PRO A 235      72.100  -8.143  88.708  1.00 39.44           C
ATOM   3477 1HB  PRO A 235      72.377  -7.205  89.185  1.00 39.44           H
ATOM   3478 2HB  PRO A 235      72.874  -8.894  88.873  1.00 39.44           H
ATOM   3479  CG  PRO A 235      71.864  -7.928  87.246  1.00 39.44           C
ATOM   3480 1HG  PRO A 235      72.597  -7.239  86.826  1.00 39.44           H
ATOM   3481 2HG  PRO A 235      71.879  -8.883  86.719  1.00 39.44           H
ATOM   3482  CD  PRO A 235      70.488  -7.347  87.219  1.00 39.44           C
ATOM   3483 1HD  PRO A 235      70.495  -6.310  87.561  1.00 39.44           H
ATOM   3484 2HD  PRO A 235      70.055  -7.421  86.224  1.00 39.44           H
ATOM   3485  N   VAL A 236      69.927  -6.775  90.575  1.00 14.87           N
ATOM   3486  H   VAL A 236      69.674  -6.358  89.689  1.00 14.87           H
ATOM   3487  CA  VAL A 236      69.734  -5.999  91.794  1.00 14.87           C
ATOM   3488  HA  VAL A 236      70.688  -5.932  92.314  1.00 14.87           H
ATOM   3489  C   VAL A 236      68.741  -6.704  92.712  1.00 14.87           C
ATOM   3490  O   VAL A 236      68.992  -6.867  93.910  1.00 14.87           O
ATOM   3491  CB  VAL A 236      69.254  -4.564  91.430  1.00 14.87           C
ATOM   3492  HB  VAL A 236      68.303  -4.641  90.903  1.00 14.87           H
ATOM   3493  CG1 VAL A 236      69.054  -3.689  92.670  1.00 14.87           C
ATOM   3494 1HG1 VAL A 236      68.685  -2.711  92.361  1.00 14.87           H
ATOM   3495 2HG1 VAL A 236      69.998  -3.566  93.200  1.00 14.87           H
ATOM   3496 3HG1 VAL A 236      68.317  -4.140  93.336  1.00 14.87           H
ATOM   3497  CG2 VAL A 236      70.271  -3.888  90.496  1.00 14.87           C
ATOM   3498 1HG2 VAL A 236      69.920  -2.891  90.240  1.00 14.87           H
ATOM   3499 2HG2 VAL A 236      70.376  -4.445  89.565  1.00 14.87           H
ATOM   3500 3HG2 VAL A 236      71.246  -3.820  90.978  1.00 14.87           H
ATOM   3501  N   VAL A 237      67.626  -7.157  92.157  1.00 -1.77           N
ATOM   3502  H   VAL A 237      67.458  -7.045  91.162  1.00 -1.77           H
ATOM   3503  CA  VAL A 237      66.597  -7.789  92.976  1.00 -1.77           C
ATOM   3504  HA  VAL A 237      66.562  -7.276  93.935  1.00 -1.77           H
ATOM   3505  C   VAL A 237      66.978  -9.245  93.245  1.00 -1.77           C
ATOM   3506  O   VAL A 237      66.768  -9.740  94.351  1.00 -1.77           O
ATOM   3507  CB  VAL A 237      65.195  -7.636  92.319  1.00 -1.77           C
ATOM   3508  HB  VAL A 237      65.188  -8.165  91.368  1.00 -1.77           H
ATOM   3509  CG1 VAL A 237      64.092  -8.207  93.203  1.00 -1.77           C
ATOM   3510 1HG1 VAL A 237      63.135  -8.128  92.690  1.00 -1.77           H
ATOM   3511 2HG1 VAL A 237      64.047  -7.670  94.151  1.00 -1.77           H
ATOM   3512 3HG1 VAL A 237      64.288  -9.258  93.401  1.00 -1.77           H
ATOM   3513  CG2 VAL A 237      64.898  -6.140  92.061  1.00 -1.77           C
ATOM   3514 1HG2 VAL A 237      63.879  -6.024  91.695  1.00 -1.77           H
ATOM   3515 2HG2 VAL A 237      65.573  -5.749  91.301  1.00 -1.77           H
ATOM   3516 3HG2 VAL A 237      65.013  -5.565  92.981  1.00 -1.77           H
ATOM   3517  N   ALA A 238      67.606  -9.924  92.293  1.00-10.19           N
ATOM   3518  H   ALA A 238      67.791  -9.504  91.388  1.00-10.19           H
ATOM   3519  CA  ALA A 238      68.010 -11.310  92.522  1.00-10.19           C
ATOM   3520  HA  ALA A 238      67.123 -11.879  92.803  1.00-10.19           H
ATOM   3521  C   ALA A 238      69.019 -11.444  93.659  1.00-10.19           C
ATOM   3522  O   ALA A 238      68.892 -12.331  94.493  1.00-10.19           O
ATOM   3523  CB  ALA A 238      68.586 -11.911  91.254  1.00-10.19           C
ATOM   3524 1HB  ALA A 238      67.835 -11.896  90.466  1.00-10.19           H
ATOM   3525 2HB  ALA A 238      68.884 -12.941  91.440  1.00-10.19           H
ATOM   3526 3HB  ALA A 238      69.456 -11.341  90.928  1.00-10.19           H
ATOM   3527  N   CYS A 239      70.003 -10.557  93.725  1.00  1.13           N
ATOM   3528  H   CYS A 239      70.090  -9.834  93.019  1.00  1.13           H
ATOM   3529  CA  CYS A 239      70.984 -10.640  94.804  1.00  1.13           C
ATOM   3530  HA  CYS A 239      71.379 -11.656  94.843  1.00  1.13           H
ATOM   3531  C   CYS A 239      70.330 -10.331  96.147  1.00  1.13           C
ATOM   3532  O   CYS A 239      70.659 -10.933  97.162  1.00  1.13           O
ATOM   3533  CB  CYS A 239      72.138  -9.670  94.560  1.00  1.13           C
ATOM   3534 1HB  CYS A 239      71.743  -8.656  94.500  1.00  1.13           H
ATOM   3535 2HB  CYS A 239      72.825  -9.733  95.405  1.00  1.13           H
ATOM   3536  SG  CYS A 239      73.046 -10.027  93.047  1.00  1.13           S
ATOM   3537  HG  CYS A 239      72.076  -9.655  92.198  1.00  1.13           H
ATOM   3538  N   TYR A 240      69.374  -9.415  96.157  1.00 26.40           N
ATOM   3539  H   TYR A 240      69.116  -8.943  95.299  1.00 26.40           H
ATOM   3540  CA  TYR A 240      68.650  -9.099  97.384  1.00 26.40           C
ATOM   3541  HA  TYR A 240      69.360  -8.831  98.166  1.00 26.40           H
ATOM   3542  C   TYR A 240      67.857 -10.310  97.885  1.00 26.40           C
ATOM   3543  O   TYR A 240      68.009 -10.713  99.043  1.00 26.40           O
ATOM   3544  CB  TYR A 240      67.723  -7.908  97.130  1.00 26.40           C
ATOM   3545 1HB  TYR A 240      68.304  -6.990  97.220  1.00 26.40           H
ATOM   3546 2HB  TYR A 240      67.349  -7.966  96.111  1.00 26.40           H
ATOM   3547  CG  TYR A 240      66.529  -7.839  98.057  1.00 26.40           C
ATOM   3548  CD1 TYR A 240      66.686  -7.898  99.457  1.00 26.40           C
ATOM   3549  HD1 TYR A 240      67.671  -8.017  99.886  1.00 26.40           H
ATOM   3550  CD2 TYR A 240      65.223  -7.735  97.531  1.00 26.40           C
ATOM   3551  HD2 TYR A 240      65.071  -7.708  96.460  1.00 26.40           H
ATOM   3552  CE1 TYR A 240      65.570  -7.816 100.316  1.00 26.40           C
ATOM   3553  HE1 TYR A 240      65.699  -7.854 101.386  1.00 26.40           H
ATOM   3554  CE2 TYR A 240      64.098  -7.666  98.393  1.00 26.40           C
ATOM   3555  HE2 TYR A 240      63.102  -7.590  97.984  1.00 26.40           H
ATOM   3556  CZ  TYR A 240      64.294  -7.695  99.774  1.00 26.40           C
ATOM   3557  OH  TYR A 240      63.235  -7.601 100.626  1.00 26.40           O
ATOM   3558  HH  TYR A 240      62.388  -7.539 100.156  1.00 26.40           H
ATOM   3559  N   ILE A 241      67.046 -10.908  97.023  1.00-21.77           N
ATOM   3560  H   ILE A 241      66.965 -10.549  96.075  1.00-21.77           H
ATOM   3561  CA  ILE A 241      66.237 -12.063  97.413  1.00-21.77           C
ATOM   3562  HA  ILE A 241      65.644 -11.805  98.290  1.00-21.77           H
ATOM   3563  C   ILE A 241      67.173 -13.198  97.806  1.00-21.77           C
ATOM   3564  O   ILE A 241      66.984 -13.829  98.841  1.00-21.77           O
ATOM   3565  CB  ILE A 241      65.270 -12.496  96.270  1.00-21.77           C
ATOM   3566  HB  ILE A 241      65.853 -12.661  95.363  1.00-21.77           H
ATOM   3567  CG1 ILE A 241      64.249 -11.370  96.014  1.00-21.77           C
ATOM   3568 1HG1 ILE A 241      63.614 -11.275  96.893  1.00-21.77           H
ATOM   3569 2HG1 ILE A 241      64.777 -10.428  95.889  1.00-21.77           H
ATOM   3570  CG2 ILE A 241      64.532 -13.813  96.628  1.00-21.77           C
ATOM   3571 1HG2 ILE A 241      63.884 -14.125  95.809  1.00-21.77           H
ATOM   3572 2HG2 ILE A 241      63.936 -13.682  97.533  1.00-21.77           H
ATOM   3573 3HG2 ILE A 241      65.253 -14.613  96.790  1.00-21.77           H
ATOM   3574  CD1 ILE A 241      63.355 -11.564  94.790  1.00-21.77           C
ATOM   3575 1HD1 ILE A 241      62.709 -10.694  94.675  1.00-21.77           H
ATOM   3576 2HD1 ILE A 241      62.731 -12.449  94.905  1.00-21.77           H
ATOM   3577 3HD1 ILE A 241      63.974 -11.671  93.902  1.00-21.77           H
ATOM   3578  N   GLY A 242      68.223 -13.416  97.027  1.00 -6.13           N
ATOM   3579  H   GLY A 242      68.366 -12.856  96.189  1.00 -6.13           H
ATOM   3580  CA  GLY A 242      69.180 -14.460  97.341  1.00 -6.13           C
ATOM   3581 1HA  GLY A 242      68.671 -15.423  97.328  1.00 -6.13           H
ATOM   3582 2HA  GLY A 242      69.961 -14.467  96.583  1.00 -6.13           H
ATOM   3583  C   GLY A 242      69.827 -14.300  98.694  1.00 -6.13           C
ATOM   3584  O   GLY A 242      69.957 -15.270  99.427  1.00 -6.13           O
ATOM   3585  N   GLY A 243      70.178 -13.082  99.072  1.00 -2.67           N
ATOM   3586  H   GLY A 243      70.043 -12.291  98.448  1.00 -2.67           H
ATOM   3587  CA  GLY A 243      70.768 -12.871 100.381  1.00 -2.67           C
ATOM   3588 1HA  GLY A 243      71.661 -13.488 100.461  1.00 -2.67           H
ATOM   3589 2HA  GLY A 243      71.045 -11.823 100.489  1.00 -2.67           H
ATOM   3590  C   GLY A 243      69.823 -13.249 101.503  1.00 -2.67           C
ATOM   3591  O   GLY A 243      70.179 -14.011 102.407  1.00 -2.67           O
ATOM   3592  N   VAL A 244      68.594 -12.759 101.427  1.00 -7.98           N
ATOM   3593  H   VAL A 244      68.334 -12.176 100.638  1.00 -7.98           H
ATOM   3594  CA  VAL A 244      67.593 -13.046 102.456  1.00 -7.98           C
ATOM   3595  HA  VAL A 244      68.001 -12.761 103.425  1.00 -7.98           H
ATOM   3596  C   VAL A 244      67.295 -14.545 102.512  1.00 -7.98           C
ATOM   3597  O   VAL A 244      67.262 -15.134 103.594  1.00 -7.98           O
ATOM   3598  CB  VAL A 244      66.303 -12.213 102.205  1.00 -7.98           C
ATOM   3599  HB  VAL A 244      65.937 -12.428 101.201  1.00 -7.98           H
ATOM   3600  CG1 VAL A 244      65.201 -12.557 103.203  1.00 -7.98           C
ATOM   3601 1HG1 VAL A 244      64.333 -11.917 103.037  1.00 -7.98           H
ATOM   3602 2HG1 VAL A 244      65.559 -12.422 104.224  1.00 -7.98           H
ATOM   3603 3HG1 VAL A 244      64.888 -13.593 103.070  1.00 -7.98           H
ATOM   3604  CG2 VAL A 244      66.618 -10.708 102.304  1.00 -7.98           C
ATOM   3605 1HG2 VAL A 244      65.701 -10.133 102.176  1.00 -7.98           H
ATOM   3606 2HG2 VAL A 244      67.319 -10.415 101.523  1.00 -7.98           H
ATOM   3607 3HG2 VAL A 244      67.048 -10.476 103.280  1.00 -7.98           H
ATOM   3608  N   LEU A 245      67.151 -15.196 101.366  1.00-19.43           N
ATOM   3609  H   LEU A 245      67.205 -14.694 100.481  1.00-19.43           H
ATOM   3610  CA  LEU A 245      66.897 -16.636 101.362  1.00-19.43           C
ATOM   3611  HA  LEU A 245      66.081 -16.840 102.054  1.00-19.43           H
ATOM   3612  C   LEU A 245      68.099 -17.422 101.858  1.00-19.43           C
ATOM   3613  O   LEU A 245      67.928 -18.455 102.487  1.00-19.43           O
ATOM   3614  CB  LEU A 245      66.494 -17.146  99.974  1.00-19.43           C
ATOM   3615 1HB  LEU A 245      67.294 -16.904  99.274  1.00-19.43           H
ATOM   3616 2HB  LEU A 245      66.431 -18.232 100.039  1.00-19.43           H
ATOM   3617  CG  LEU A 245      65.165 -16.650  99.382  1.00-19.43           C
ATOM   3618  HG  LEU A 245      65.227 -15.577  99.225  1.00-19.43           H
ATOM   3619  CD1 LEU A 245      64.933 -17.323  98.032  1.00-19.43           C
ATOM   3620 1HD1 LEU A 245      64.027 -16.925  97.576  1.00-19.43           H
ATOM   3621 2HD1 LEU A 245      64.828 -18.401  98.157  1.00-19.43           H
ATOM   3622 3HD1 LEU A 245      65.772 -17.117  97.369  1.00-19.43           H
ATOM   3623  CD2 LEU A 245      63.967 -16.915 100.288  1.00-19.43           C
ATOM   3624 1HD2 LEU A 245      63.050 -16.618  99.780  1.00-19.43           H
ATOM   3625 2HD2 LEU A 245      64.054 -16.324 101.200  1.00-19.43           H
ATOM   3626 3HD2 LEU A 245      63.914 -17.973 100.543  1.00-19.43           H
ATOM   3627  N   GLY A 246      69.309 -16.924 101.651  1.00 -5.38           N
ATOM   3628  H   GLY A 246      69.422 -16.070 101.108  1.00 -5.38           H
ATOM   3629  CA  GLY A 246      70.488 -17.582 102.186  1.00 -5.38           C
ATOM   3630 1HA  GLY A 246      70.543 -18.595 101.793  1.00 -5.38           H
ATOM   3631 2HA  GLY A 246      71.378 -17.032 101.882  1.00 -5.38           H
ATOM   3632  C   GLY A 246      70.441 -17.651 103.696  1.00 -5.38           C
ATOM   3633  O   GLY A 246      70.668 -18.709 104.286  1.00 -5.38           O
ATOM   3634  N   ALA A 247      70.057 -16.548 104.323  1.00 -7.85           N
ATOM   3635  H   ALA A 247      69.862 -15.711 103.783  1.00 -7.85           H
ATOM   3636  CA  ALA A 247      69.894 -16.519 105.772  1.00 -7.85           C
ATOM   3637  HA  ALA A 247      70.798 -16.923 106.229  1.00 -7.85           H
ATOM   3638  C   ALA A 247      68.713 -17.383 106.229  1.00 -7.85           C
ATOM   3639  O   ALA A 247      68.756 -17.975 107.308  1.00 -7.85           O
ATOM   3640  CB  ALA A 247      69.714 -15.078 106.244  1.00 -7.85           C
ATOM   3641 1HB  ALA A 247      70.617 -14.513 106.022  1.00 -7.85           H
ATOM   3642 2HB  ALA A 247      69.556 -15.068 107.320  1.00 -7.85           H
ATOM   3643 3HB  ALA A 247      68.859 -14.618 105.745  1.00 -7.85           H
ATOM   3644  N   TYR A 248      67.652 -17.456 105.439  1.00  7.74           N
ATOM   3645  H   TYR A 248      67.618 -16.915 104.579  1.00  7.74           H
ATOM   3646  CA  TYR A 248      66.504 -18.284 105.814  1.00  7.74           C
ATOM   3647  HA  TYR A 248      66.241 -18.072 106.850  1.00  7.74           H
ATOM   3648  C   TYR A 248      66.847 -19.768 105.725  1.00  7.74           C
ATOM   3649  O   TYR A 248      66.465 -20.533 106.596  1.00  7.74           O
ATOM   3650  CB  TYR A 248      65.280 -18.000 104.937  1.00  7.74           C
ATOM   3651 1HB  TYR A 248      65.570 -18.085 103.891  1.00  7.74           H
ATOM   3652 2HB  TYR A 248      64.549 -18.783 105.140  1.00  7.74           H
ATOM   3653  CG  TYR A 248      64.573 -16.664 105.140  1.00  7.74           C
ATOM   3654  CD1 TYR A 248      63.395 -16.388 104.413  1.00  7.74           C
ATOM   3655  HD1 TYR A 248      63.020 -17.116 103.706  1.00  7.74           H
ATOM   3656  CD2 TYR A 248      65.035 -15.679 106.052  1.00  7.74           C
ATOM   3657  HD2 TYR A 248      65.934 -15.832 106.629  1.00  7.74           H
ATOM   3658  CE1 TYR A 248      62.686 -15.171 104.597  1.00  7.74           C
ATOM   3659  HE1 TYR A 248      61.781 -14.983 104.040  1.00  7.74           H
ATOM   3660  CE2 TYR A 248      64.334 -14.457 106.221  1.00  7.74           C
ATOM   3661  HE2 TYR A 248      64.707 -13.707 106.903  1.00  7.74           H
ATOM   3662  CZ  TYR A 248      63.167 -14.218 105.494  1.00  7.74           C
ATOM   3663  OH  TYR A 248      62.499 -13.037 105.685  1.00  7.74           O
ATOM   3664  HH  TYR A 248      61.708 -12.964 105.144  1.00  7.74           H
ATOM   3665  N   VAL A 249      67.599 -20.189 104.720  1.00 -2.31           N
ATOM   3666  H   VAL A 249      67.870 -19.538 103.983  1.00 -2.31           H
ATOM   3667  CA  VAL A 249      68.034 -21.586 104.634  1.00 -2.31           C
ATOM   3668  HA  VAL A 249      67.171 -22.236 104.770  1.00 -2.31           H
ATOM   3669  C   VAL A 249      69.012 -21.866 105.773  1.00 -2.31           C
ATOM   3670  O   VAL A 249      68.958 -22.916 106.406  1.00 -2.31           O
ATOM   3671  CB  VAL A 249      68.666 -21.891 103.242  1.00 -2.31           C
ATOM   3672  HB  VAL A 249      69.464 -21.172 103.057  1.00 -2.31           H
ATOM   3673  CG1 VAL A 249      69.262 -23.306 103.166  1.00 -2.31           C
ATOM   3674 1HG1 VAL A 249      69.661 -23.483 102.166  1.00 -2.31           H
ATOM   3675 2HG1 VAL A 249      68.495 -24.051 103.384  1.00 -2.31           H
ATOM   3676 3HG1 VAL A 249      70.076 -23.409 103.881  1.00 -2.31           H
ATOM   3677  CG2 VAL A 249      67.604 -21.753 102.136  1.00 -2.31           C
ATOM   3678 1HG2 VAL A 249      68.078 -21.868 101.163  1.00 -2.31           H
ATOM   3679 2HG2 VAL A 249      67.136 -20.771 102.171  1.00 -2.31           H
ATOM   3680 3HG2 VAL A 249      66.832 -22.514 102.254  1.00 -2.31           H
ATOM   3681  N   TYR A 250      69.884 -20.919 106.086  1.00  1.58           N
ATOM   3682  H   TYR A 250      69.930 -20.061 105.545  1.00  1.58           H
ATOM   3683  CA  TYR A 250      70.812 -21.120 107.192  1.00  1.58           C
ATOM   3684  HA  TYR A 250      71.376 -22.029 106.998  1.00  1.58           H
ATOM   3685  C   TYR A 250      70.112 -21.297 108.546  1.00  1.58           C
ATOM   3686  O   TYR A 250      70.471 -22.178 109.324  1.00  1.58           O
ATOM   3687  CB  TYR A 250      71.802 -19.956 107.258  1.00  1.58           C
ATOM   3688 1HB  TYR A 250      72.256 -19.827 106.276  1.00  1.58           H
ATOM   3689 2HB  TYR A 250      71.269 -19.042 107.514  1.00  1.58           H
ATOM   3690  CG  TYR A 250      72.900 -20.180 108.272  1.00  1.58           C
ATOM   3691  CD1 TYR A 250      73.917 -21.133 108.048  1.00  1.58           C
ATOM   3692  HD1 TYR A 250      73.941 -21.693 107.124  1.00  1.58           H
ATOM   3693  CD2 TYR A 250      72.917 -19.449 109.475  1.00  1.58           C
ATOM   3694  HD2 TYR A 250      72.150 -18.713 109.667  1.00  1.58           H
ATOM   3695  CE1 TYR A 250      74.911 -21.378 109.035  1.00  1.58           C
ATOM   3696  HE1 TYR A 250      75.668 -22.130 108.868  1.00  1.58           H
ATOM   3697  CE2 TYR A 250      73.938 -19.655 110.436  1.00  1.58           C
ATOM   3698  HE2 TYR A 250      73.962 -19.063 111.337  1.00  1.58           H
ATOM   3699  CZ  TYR A 250      74.907 -20.636 110.220  1.00  1.58           C
ATOM   3700  OH  TYR A 250      75.841 -20.866 111.197  1.00  1.58           O
ATOM   3701  HH  TYR A 250      76.483 -21.536 110.947  1.00  1.58           H
ATOM   3702  N   LEU A 251      69.112 -20.476 108.837  1.00 24.52           N
ATOM   3703  H   LEU A 251      68.816 -19.793 108.147  1.00 24.52           H
ATOM   3704  CA  LEU A 251      68.523 -20.429 110.179  1.00 24.52           C
ATOM   3705  HA  LEU A 251      69.176 -20.983 110.851  1.00 24.52           H
ATOM   3706  C   LEU A 251      67.118 -21.024 110.358  1.00 24.52           C
ATOM   3707  O   LEU A 251      66.710 -21.285 111.485  1.00 24.52           O
ATOM   3708  CB  LEU A 251      68.566 -18.963 110.627  1.00 24.52           C
ATOM   3709 1HB  LEU A 251      69.551 -18.586 110.352  1.00 24.52           H
ATOM   3710 2HB  LEU A 251      67.838 -18.420 110.028  1.00 24.52           H
ATOM   3711  CG  LEU A 251      68.340 -18.570 112.098  1.00 24.52           C
ATOM   3712  HG  LEU A 251      67.312 -18.801 112.367  1.00 24.52           H
ATOM   3713  CD1 LEU A 251      69.259 -19.301 113.071  1.00 24.52           C
ATOM   3714 1HD1 LEU A 251      69.106 -18.921 114.081  1.00 24.52           H
ATOM   3715 2HD1 LEU A 251      70.301 -19.157 112.784  1.00 24.52           H
ATOM   3716 3HD1 LEU A 251      69.026 -20.364 113.065  1.00 24.52           H
ATOM   3717  CD2 LEU A 251      68.554 -17.060 112.241  1.00 24.52           C
ATOM   3718 1HD2 LEU A 251      68.317 -16.757 113.260  1.00 24.52           H
ATOM   3719 2HD2 LEU A 251      67.892 -16.527 111.559  1.00 24.52           H
ATOM   3720 3HD2 LEU A 251      69.591 -16.803 112.022  1.00 24.52           H
ATOM   3721  N   PHE A 252      66.375 -21.258 109.282  1.00 24.06           N
ATOM   3722  H   PHE A 252      66.733 -21.023 108.360  1.00 24.06           H
ATOM   3723  CA  PHE A 252      64.996 -21.769 109.362  1.00 24.06           C
ATOM   3724  HA  PHE A 252      64.863 -22.262 110.324  1.00 24.06           H
ATOM   3725  C   PHE A 252      64.605 -22.790 108.275  1.00 24.06           C
ATOM   3726  O   PHE A 252      63.442 -22.867 107.883  1.00 24.06           O
ATOM   3727  CB  PHE A 252      64.022 -20.582 109.304  1.00 24.06           C
ATOM   3728 1HB  PHE A 252      64.141 -20.073 108.348  1.00 24.06           H
ATOM   3729 2HB  PHE A 252      63.001 -20.958 109.373  1.00 24.06           H
ATOM   3730  CG  PHE A 252      64.211 -19.588 110.418  1.00 24.06           C
ATOM   3731  CD1 PHE A 252      64.874 -18.369 110.189  1.00 24.06           C
ATOM   3732  HD1 PHE A 252      65.261 -18.141 109.206  1.00 24.06           H
ATOM   3733  CD2 PHE A 252      63.731 -19.875 111.710  1.00 24.06           C
ATOM   3734  HD2 PHE A 252      63.231 -20.814 111.900  1.00 24.06           H
ATOM   3735  CE1 PHE A 252      65.048 -17.431 111.239  1.00 24.06           C
ATOM   3736  HE1 PHE A 252      65.560 -16.498 111.051  1.00 24.06           H
ATOM   3737  CE2 PHE A 252      63.910 -18.954 112.773  1.00 24.06           C
ATOM   3738  HE2 PHE A 252      63.555 -19.195 113.764  1.00 24.06           H
ATOM   3739  CZ  PHE A 252      64.564 -17.727 112.533  1.00 24.06           C
ATOM   3740  HZ  PHE A 252      64.703 -17.021 113.338  1.00 24.06           H
ATOM   3741  N   CYS A 253      65.553 -23.561 107.759  1.00 21.03           N
ATOM   3742  H   CYS A 253      66.506 -23.457 108.069  1.00 21.03           H
ATOM   3743  CA  CYS A 253      65.239 -24.565 106.733  1.00 21.03           C
ATOM   3744  HA  CYS A 253      64.737 -24.066 105.904  1.00 21.03           H
ATOM   3745  C   CYS A 253      64.322 -25.679 107.257  1.00 21.03           C
ATOM   3746  O   CYS A 253      64.505 -26.157 108.384  1.00 21.03           O
ATOM   3747  CB  CYS A 253      66.538 -25.184 106.218  1.00 21.03           C
ATOM   3748 1HB  CYS A 253      67.232 -24.378 105.999  1.00 21.03           H
ATOM   3749 2HB  CYS A 253      66.969 -25.806 107.003  1.00 21.03           H
ATOM   3750  SG  CYS A 253      66.357 -26.166 104.713  1.00 21.03           S
ATOM   3751  HG  CYS A 253      67.655 -26.467 104.581  1.00 21.03           H
ATOM   3752  N   VAL A 254      63.367 -26.112 106.437  1.00  5.84           N
ATOM   3753  H   VAL A 254      63.295 -25.718 105.511  1.00  5.84           H
ATOM   3754  CA  VAL A 254      62.384 -27.135 106.823  1.00  5.84           C
ATOM   3755  HA  VAL A 254      62.685 -27.559 107.777  1.00  5.84           H
ATOM   3756  C   VAL A 254      62.280 -28.296 105.828  1.00  5.84           C
ATOM   3757  O   VAL A 254      62.706 -28.176 104.678  1.00  5.84           O
ATOM   3758  CB  VAL A 254      60.964 -26.505 107.005  1.00  5.84           C
ATOM   3759  HB  VAL A 254      60.262 -27.301 107.254  1.00  5.84           H
ATOM   3760  CG1 VAL A 254      60.951 -25.492 108.160  1.00  5.84           C
ATOM   3761 1HG1 VAL A 254      59.934 -25.139 108.326  1.00  5.84           H
ATOM   3762 2HG1 VAL A 254      61.589 -24.641 107.925  1.00  5.84           H
ATOM   3763 3HG1 VAL A 254      61.315 -25.966 109.072  1.00  5.84           H
ATOM   3764  CG2 VAL A 254      60.482 -25.813 105.719  1.00  5.84           C
ATOM   3765 1HG2 VAL A 254      59.463 -25.451 105.861  1.00  5.84           H
ATOM   3766 2HG2 VAL A 254      60.481 -26.515 104.885  1.00  5.84           H
ATOM   3767 3HG2 VAL A 254      61.121 -24.963 105.473  1.00  5.84           H
ATOM   3768  N   GLU A 255      61.721 -29.416 106.272  1.00 26.50           N
ATOM   3769  H   GLU A 255      61.464 -29.469 107.247  1.00 26.50           H
ATOM   3770  CA  GLU A 255      61.443 -30.590 105.427  1.00 26.50           C
ATOM   3771  HA  GLU A 255      61.440 -30.280 104.383  1.00 26.50           H
ATOM   3772  C   GLU A 255      60.061 -31.167 105.770  1.00 26.50           C
ATOM   3773  O   GLU A 255      59.926 -32.192 106.444  1.00 26.50           O
ATOM   3774  CB  GLU A 255      62.528 -31.654 105.608  1.00 26.50           C
ATOM   3775 1HB  GLU A 255      63.492 -31.161 105.555  1.00 26.50           H
ATOM   3776 2HB  GLU A 255      62.431 -32.096 106.595  1.00 26.50           H
ATOM   3777  CG  GLU A 255      62.517 -32.762 104.570  1.00 26.50           C
ATOM   3778 1HG  GLU A 255      61.484 -33.030 104.352  1.00 26.50           H
ATOM   3779 2HG  GLU A 255      62.978 -32.399 103.651  1.00 26.50           H
ATOM   3780  CD  GLU A 255      63.244 -34.004 105.056  1.00 26.50           C
ATOM   3781  OE1 GLU A 255      64.349 -33.916 105.641  1.00 26.50           O
ATOM   3782  OE2 GLU A 255      62.686 -35.114 104.870  1.00 26.50           O
ATOM   3783  N   LEU A 256      59.016 -30.442 105.400  1.00 25.14           N
ATOM   3784  H   LEU A 256      59.152 -29.618 104.834  1.00 25.14           H
ATOM   3785  CA  LEU A 256      57.654 -30.816 105.784  1.00 25.14           C
ATOM   3786  HA  LEU A 256      57.674 -31.073 106.840  1.00 25.14           H
ATOM   3787  C   LEU A 256      57.118 -32.036 105.042  1.00 25.14           C
ATOM   3788  O   LEU A 256      57.494 -32.291 103.898  1.00 25.14           O
ATOM   3789  CB  LEU A 256      56.701 -29.624 105.604  1.00 25.14           C
ATOM   3790 1HB  LEU A 256      55.838 -29.818 106.241  1.00 25.14           H
ATOM   3791 2HB  LEU A 256      57.200 -28.743 106.006  1.00 25.14           H
ATOM   3792  CG  LEU A 256      56.141 -29.259 104.214  1.00 25.14           C
ATOM   3793  HG  LEU A 256      55.587 -30.114 103.834  1.00 25.14           H
ATOM   3794  CD1 LEU A 256      55.170 -28.105 104.366  1.00 25.14           C
ATOM   3795 1HD1 LEU A 256      54.669 -27.918 103.415  1.00 25.14           H
ATOM   3796 2HD1 LEU A 256      55.699 -27.205 104.674  1.00 25.14           H
ATOM   3797 3HD1 LEU A 256      54.418 -28.350 105.113  1.00 25.14           H
ATOM   3798  CD2 LEU A 256      57.186 -28.870 103.179  1.00 25.14           C
ATOM   3799 1HD2 LEU A 256      56.692 -28.557 102.258  1.00 25.14           H
ATOM   3800 2HD2 LEU A 256      57.816 -29.727 102.947  1.00 25.14           H
ATOM   3801 3HD2 LEU A 256      57.800 -28.052 103.553  1.00 25.14           H
ATOM   3802  N   HIS A 257      56.225 -32.774 105.692  1.00  7.28           N
ATOM   3803  H   HIS A 257      55.982 -32.532 106.650  1.00  7.28           H
ATOM   3804  CA  HIS A 257      55.556 -33.930 105.084  1.00  7.28           C
ATOM   3805  HA  HIS A 257      55.608 -33.827 104.000  1.00  7.28           H
ATOM   3806  C   HIS A 257      54.076 -34.001 105.454  1.00  7.28           C
ATOM   3807  O   HIS A 257      53.645 -34.859 106.227  1.00  7.28           O
ATOM   3808  CB  HIS A 257      56.273 -35.230 105.457  1.00  7.28           C
ATOM   3809 1HB  HIS A 257      56.284 -35.327 106.543  1.00  7.28           H
ATOM   3810 2HB  HIS A 257      55.718 -36.071 105.041  1.00  7.28           H
ATOM   3811  CG  HIS A 257      57.676 -35.292 104.941  1.00  7.28           C
ATOM   3812  ND1 HIS A 257      57.992 -35.546 103.613  1.00  7.28           N
ATOM   3813  HD1 HIS A 257      57.321 -35.749 102.876  1.00  7.28           H
ATOM   3814  CD2 HIS A 257      58.870 -35.080 105.544  1.00  7.28           C
ATOM   3815  HD2 HIS A 257      59.005 -34.811 106.579  1.00  7.28           H
ATOM   3816  CE1 HIS A 257      59.305 -35.485 103.455  1.00  7.28           C
ATOM   3817  HE1 HIS A 257      59.834 -35.632 102.517  1.00  7.28           H
ATOM   3818  NE2 HIS A 257      59.859 -35.224 104.613  1.00  7.28           N
ATOM   3819  HE2 HIS A 257      60.865 -35.125 104.781  1.00  7.28           H
ATOM   3820  N   HIS A 258      53.272 -33.145 104.842  1.00 27.51           N
ATOM   3821  H   HIS A 258      53.660 -32.483 104.173  1.00 27.51           H
ATOM   3822  CA  HIS A 258      51.821 -33.192 105.043  1.00 27.51           C
ATOM   3823  HA  HIS A 258      51.644 -33.075 106.109  1.00 27.51           H
ATOM   3824  C   HIS A 258      51.063 -34.465 104.652  1.00 27.51           C
ATOM   3825  O   HIS A 258      50.014 -34.710 105.247  1.00 27.51           O
ATOM   3826  CB  HIS A 258      51.129 -32.026 104.343  1.00 27.51           C
ATOM   3827 1HB  HIS A 258      51.418 -31.997 103.293  1.00 27.51           H
ATOM   3828 2HB  HIS A 258      50.056 -32.201 104.396  1.00 27.51           H
ATOM   3829  CG  HIS A 258      51.385 -30.700 104.986  1.00 27.51           C
ATOM   3830  ND1 HIS A 258      51.181 -30.475 106.334  1.00 27.51           N
ATOM   3831  CD2 HIS A 258      51.799 -29.525 104.442  1.00 27.51           C
ATOM   3832  HD2 HIS A 258      52.069 -29.395 103.403  1.00 27.51           H
ATOM   3833  CE1 HIS A 258      51.407 -29.140 106.522  1.00 27.51           C
ATOM   3834  HE1 HIS A 258      51.290 -28.632 107.469  1.00 27.51           H
ATOM   3835  NE2 HIS A 258      51.798 -28.528 105.381  1.00 27.51           N
ATOM   3836  HE2 HIS A 258      52.035 -27.545 105.253  1.00 27.51           H
ATOM   3837  N   PRO A 259      51.538 -35.304 103.701  1.00  3.90           N
ATOM   3838  CA  PRO A 259      50.687 -36.491 103.538  1.00  3.90           C
ATOM   3839  HA  PRO A 259      49.642 -36.204 103.419  1.00  3.90           H
ATOM   3840  C   PRO A 259      50.785 -37.510 104.679  1.00  3.90           C
ATOM   3841  O   PRO A 259      50.049 -38.499 104.682  1.00  3.90           O
ATOM   3842  CB  PRO A 259      51.186 -37.081 102.219  1.00  3.90           C
ATOM   3843 1HB  PRO A 259      51.026 -38.158 102.185  1.00  3.90           H
ATOM   3844 2HB  PRO A 259      50.690 -36.595 101.379  1.00  3.90           H
ATOM   3845  CG  PRO A 259      52.611 -36.760 102.210  1.00  3.90           C
ATOM   3846 1HG  PRO A 259      53.151 -37.442 102.867  1.00  3.90           H
ATOM   3847 2HG  PRO A 259      53.013 -36.802 101.197  1.00  3.90           H
ATOM   3848  CD  PRO A 259      52.663 -35.360 102.745  1.00  3.90           C
ATOM   3849 1HD  PRO A 259      53.620 -35.188 103.232  1.00  3.90           H
ATOM   3850 2HD  PRO A 259      52.502 -34.640 101.944  1.00  3.90           H
ATOM   3851  N   VAL A 260      51.654 -37.296 105.662  1.00  8.42           N
ATOM   3852  H   VAL A 260      52.301 -36.519 105.615  1.00  8.42           H
ATOM   3853  CA  VAL A 260      51.642 -38.124 106.868  1.00  8.42           C
ATOM   3854  HA  VAL A 260      51.367 -39.142 106.595  1.00  8.42           H
ATOM   3855  C   VAL A 260      50.565 -37.564 107.804  1.00  8.42           C
ATOM   3856  O   VAL A 260      49.688 -38.295 108.248  1.00  8.42           O
ATOM   3857  CB  VAL A 260      53.030 -38.154 107.567  1.00  8.42           C
ATOM   3858  HB  VAL A 260      53.266 -37.151 107.922  1.00  8.42           H
ATOM   3859  CG1 VAL A 260      53.020 -39.117 108.752  1.00  8.42           C
ATOM   3860 1HG1 VAL A 260      53.958 -39.038 109.294  1.00  8.42           H
ATOM   3861 2HG1 VAL A 260      52.882 -40.142 108.402  1.00  8.42           H
ATOM   3862 3HG1 VAL A 260      52.207 -38.867 109.431  1.00  8.42           H
ATOM   3863  CG2 VAL A 260      54.136 -38.590 106.581  1.00  8.42           C
ATOM   3864 1HG2 VAL A 260      55.088 -38.654 107.107  1.00  8.42           H
ATOM   3865 2HG2 VAL A 260      54.235 -37.861 105.780  1.00  8.42           H
ATOM   3866 3HG2 VAL A 260      53.897 -39.566 106.152  1.00  8.42           H
ATOM   3867  N   GLU A 261      50.586 -36.258 108.035  1.00 53.04           N
ATOM   3868  H   GLU A 261      51.323 -35.695 107.639  1.00 53.04           H
ATOM   3869  CA  GLU A 261      49.565 -35.559 108.822  1.00 53.04           C
ATOM   3870  HA  GLU A 261      48.600 -36.062 108.745  1.00 53.04           H
ATOM   3871  C   GLU A 261      49.458 -34.133 108.282  1.00 53.04           C
ATOM   3872  O   GLU A 261      50.484 -33.457 108.148  1.00 53.04           O
ATOM   3873  CB  GLU A 261      49.974 -35.421 110.291  1.00 53.04           C
ATOM   3874 1HB  GLU A 261      51.058 -35.361 110.360  1.00 53.04           H
ATOM   3875 2HB  GLU A 261      49.586 -34.462 110.622  1.00 53.04           H
ATOM   3876  CG  GLU A 261      49.432 -36.473 111.259  1.00 53.04           C
ATOM   3877 1HG  GLU A 261      49.377 -36.017 112.249  1.00 53.04           H
ATOM   3878 2HG  GLU A 261      48.421 -36.751 110.960  1.00 53.04           H
ATOM   3879  CD  GLU A 261      50.301 -37.712 111.378  1.00 53.04           C
ATOM   3880  OE1 GLU A 261      51.544 -37.564 111.410  1.00 53.04           O
ATOM   3881  OE2 GLU A 261      49.760 -38.830 111.573  1.00 53.04           O
ATOM   3882  N   ASP A 262      48.255 -33.643 108.007  1.00  9.89           N
ATOM   3883  H   ASP A 262      47.427 -34.209 108.172  1.00  9.89           H
ATOM   3884  CA  ASP A 262      48.073 -32.289 107.463  1.00  9.89           C
ATOM   3885  HA  ASP A 262      48.886 -32.084 106.766  1.00  9.89           H
ATOM   3886  C   ASP A 262      48.108 -31.207 108.546  1.00  9.89           C
ATOM   3887  O   ASP A 262      47.076 -30.751 109.032  1.00  9.89           O
ATOM   3888  CB  ASP A 262      46.749 -32.175 106.705  1.00  9.89           C
ATOM   3889 1HB  ASP A 262      46.715 -32.938 105.928  1.00  9.89           H
ATOM   3890 2HB  ASP A 262      45.924 -32.350 107.395  1.00  9.89           H
ATOM   3891  CG  ASP A 262      46.571 -30.810 106.075  1.00  9.89           C
ATOM   3892  OD1 ASP A 262      47.560 -30.256 105.546  1.00  9.89           O
ATOM   3893  OD2 ASP A 262      45.445 -30.263 106.083  1.00  9.89           O
ATOM   3894  N   GLY A 263      49.306 -30.857 108.992  1.00 11.08           N
ATOM   3895  H   GLY A 263      50.120 -31.308 108.589  1.00 11.08           H
ATOM   3896  CA  GLY A 263      49.488 -29.859 110.039  1.00 11.08           C
ATOM   3897 1HA  GLY A 263      50.484 -29.432 109.937  1.00 11.08           H
ATOM   3898 2HA  GLY A 263      48.759 -29.060 109.905  1.00 11.08           H
ATOM   3899  C   GLY A 263      49.342 -30.401 111.451  1.00 11.08           C
ATOM   3900  O   GLY A 263      49.786 -29.786 112.420  1.00 11.08           O
ATOM   3901  N   GLN A 264      48.761 -31.583 111.559  1.00  9.23           N
ATOM   3902  H   GLN A 264      48.422 -32.023 110.719  1.00  9.23           H
ATOM   3903  CA  GLN A 264      48.623 -32.310 112.817  1.00  9.23           C
ATOM   3904  HA  GLN A 264      48.319 -31.636 113.617  1.00  9.23           H
ATOM   3905  C   GLN A 264      50.005 -32.901 113.129  1.00  9.23           C
ATOM   3906  O   GLN A 264      50.910 -32.858 112.290  1.00  9.23           O
ATOM   3907  CB  GLN A 264      47.541 -33.384 112.601  1.00  9.23           C
ATOM   3908 1HB  GLN A 264      46.676 -32.885 112.175  1.00  9.23           H
ATOM   3909 2HB  GLN A 264      47.907 -34.087 111.862  1.00  9.23           H
ATOM   3910  CG  GLN A 264      47.045 -34.181 113.807  1.00  9.23           C
ATOM   3911 1HG  GLN A 264      47.890 -34.633 114.313  1.00  9.23           H
ATOM   3912 2HG  GLN A 264      46.543 -33.509 114.500  1.00  9.23           H
ATOM   3913  CD  GLN A 264      46.099 -35.302 113.421  1.00  9.23           C
ATOM   3914  OE1 GLN A 264      45.569 -35.354 112.315  1.00  9.23           O
ATOM   3915  NE2 GLN A 264      45.884 -36.220 114.320  1.00  9.23           N
ATOM   3916 1HE2 GLN A 264      45.260 -36.983 114.113  1.00  9.23           H
ATOM   3917 2HE2 GLN A 264      46.358 -36.163 115.217  1.00  9.23           H
ATOM   3918  N   GLU A 265      50.180 -33.468 114.312  1.00  6.43           N
ATOM   3919  H   GLU A 265      49.428 -33.476 114.986  1.00  6.43           H
ATOM   3920  CA  GLU A 265      51.393 -34.199 114.661  1.00  6.43           C
ATOM   3921  HA  GLU A 265      52.119 -34.159 113.850  1.00  6.43           H
ATOM   3922  C   GLU A 265      50.945 -35.639 114.874  1.00  6.43           C
ATOM   3923  O   GLU A 265      49.847 -35.872 115.379  1.00  6.43           O
ATOM   3924  CB  GLU A 265      52.014 -33.644 115.946  1.00  6.43           C
ATOM   3925 1HB  GLU A 265      51.284 -33.743 116.748  1.00  6.43           H
ATOM   3926 2HB  GLU A 265      52.888 -34.247 116.193  1.00  6.43           H
ATOM   3927  CG  GLU A 265      52.446 -32.180 115.852  1.00  6.43           C
ATOM   3928 1HG  GLU A 265      53.125 -32.067 115.008  1.00  6.43           H
ATOM   3929 2HG  GLU A 265      51.569 -31.555 115.681  1.00  6.43           H
ATOM   3930  CD  GLU A 265      53.146 -31.705 117.117  1.00  6.43           C
ATOM   3931  OE1 GLU A 265      52.614 -31.956 118.216  1.00  6.43           O
ATOM   3932  OE2 GLU A 265      54.221 -31.062 117.055  1.00  6.43           O
ATOM   3933  N   THR A 266      51.786 -36.594 114.513  1.00 49.67           N
ATOM   3934  H   THR A 266      52.657 -36.358 114.060  1.00 49.67           H
ATOM   3935  CA  THR A 266      51.508 -38.013 114.719  1.00 49.67           C
ATOM   3936  HA  THR A 266      50.625 -38.297 114.153  1.00 49.67           H
ATOM   3937  C   THR A 266      51.309 -38.329 116.196  1.00 49.67           C
ATOM   3938  O   THR A 266      51.759 -37.563 117.051  1.00 49.67           O
ATOM   3939  CB  THR A 266      52.726 -38.814 114.235  1.00 49.67           C
ATOM   3940  HB  THR A 266      53.359 -39.062 115.083  1.00 49.67           H
ATOM   3941  OG1 THR A 266      53.457 -37.994 113.325  1.00 49.67           O
ATOM   3942  HG1 THR A 266      52.883 -37.892 112.538  1.00 49.67           H
ATOM   3943  CG2 THR A 266      52.368 -40.063 113.500  1.00 49.67           C
ATOM   3944 1HG2 THR A 266      53.264 -40.667 113.370  1.00 49.67           H
ATOM   3945 2HG2 THR A 266      51.960 -39.818 112.523  1.00 49.67           H
ATOM   3946 3HG2 THR A 266      51.628 -40.633 114.056  1.00 49.67           H
ATOM   3947  N   MET A 267      50.743 -39.483 116.528  1.00-11.36           N
ATOM   3948  H   MET A 267      50.353 -40.083 115.807  1.00-11.36           H
ATOM   3949  CA  MET A 267      50.689 -39.909 117.931  1.00-11.36           C
ATOM   3950  HA  MET A 267      50.185 -39.137 118.514  1.00-11.36           H
ATOM   3951  C   MET A 267      52.124 -40.062 118.449  1.00-11.36           C
ATOM   3952  O   MET A 267      52.460 -39.644 119.555  1.00-11.36           O
ATOM   3953  CB  MET A 267      49.939 -41.237 118.097  1.00-11.36           C
ATOM   3954 1HB  MET A 267      50.522 -42.022 117.623  1.00-11.36           H
ATOM   3955 2HB  MET A 267      49.884 -41.468 119.159  1.00-11.36           H
ATOM   3956  CG  MET A 267      48.532 -41.277 117.507  1.00-11.36           C
ATOM   3957 1HG  MET A 267      48.596 -41.076 116.438  1.00-11.36           H
ATOM   3958 2HG  MET A 267      48.129 -42.282 117.638  1.00-11.36           H
ATOM   3959  SD  MET A 267      47.383 -40.097 118.244  1.00-11.36           S
ATOM   3960  CE  MET A 267      47.078 -40.832 119.871  1.00-11.36           C
ATOM   3961 1HE  MET A 267      46.404 -40.195 120.444  1.00-11.36           H
ATOM   3962 2HE  MET A 267      48.016 -40.931 120.415  1.00-11.36           H
ATOM   3963 3HE  MET A 267      46.627 -41.819 119.754  1.00-11.36           H
ATOM   3964  N   THR A 268      52.999 -40.570 117.591  1.00 11.10           N
ATOM   3965  H   THR A 268      52.668 -40.927 116.700  1.00 11.10           H
ATOM   3966  CA  THR A 268      54.436 -40.674 117.861  1.00 11.10           C
ATOM   3967  HA  THR A 268      54.605 -40.877 118.918  1.00 11.10           H
ATOM   3968  C   THR A 268      55.238 -39.425 117.479  1.00 11.10           C
ATOM   3969  O   THR A 268      56.463 -39.470 117.427  1.00 11.10           O
ATOM   3970  CB  THR A 268      54.999 -41.834 117.022  1.00 11.10           C
ATOM   3971  HB  THR A 268      56.085 -41.868 117.105  1.00 11.10           H
ATOM   3972  OG1 THR A 268      54.608 -41.621 115.663  1.00 11.10           O
ATOM   3973  HG1 THR A 268      54.829 -42.421 115.160  1.00 11.10           H
ATOM   3974  CG2 THR A 268      54.431 -43.174 117.453  1.00 11.10           C
ATOM   3975 1HG2 THR A 268      54.895 -43.966 116.867  1.00 11.10           H
ATOM   3976 2HG2 THR A 268      53.354 -43.202 117.293  1.00 11.10           H
ATOM   3977 3HG2 THR A 268      54.649 -43.348 118.507  1.00 11.10           H
ATOM   3978  N   ILE A 269      54.542 -38.328 117.194  1.00 49.89           N
ATOM   3979  H   ILE A 269      53.537 -38.368 117.329  1.00 49.89           H
ATOM   3980  CA  ILE A 269      55.069 -37.041 116.689  1.00 49.89           C
ATOM   3981  HA  ILE A 269      54.209 -36.568 116.216  1.00 49.89           H
ATOM   3982  C   ILE A 269      56.133 -37.059 115.573  1.00 49.89           C
ATOM   3983  O   ILE A 269      56.837 -36.076 115.347  1.00 49.89           O
ATOM   3984  CB  ILE A 269      55.464 -36.062 117.849  1.00 49.89           C
ATOM   3985  HB  ILE A 269      55.653 -35.083 117.408  1.00 49.89           H
ATOM   3986  CG1 ILE A 269      56.753 -36.508 118.567  1.00 49.89           C
ATOM   3987 1HG1 ILE A 269      56.541 -37.425 119.107  1.00 49.89           H
ATOM   3988 2HG1 ILE A 269      57.512 -36.730 117.818  1.00 49.89           H
ATOM   3989  CG2 ILE A 269      54.273 -35.904 118.833  1.00 49.89           C
ATOM   3990 1HG2 ILE A 269      54.487 -35.124 119.561  1.00 49.89           H
ATOM   3991 2HG2 ILE A 269      54.078 -36.838 119.362  1.00 49.89           H
ATOM   3992 3HG2 ILE A 269      53.374 -35.618 118.285  1.00 49.89           H
ATOM   3993  CD1 ILE A 269      57.353 -35.512 119.551  1.00 49.89           C
ATOM   3994 1HD1 ILE A 269      58.304 -35.901 119.918  1.00 49.89           H
ATOM   3995 2HD1 ILE A 269      56.684 -35.377 120.401  1.00 49.89           H
ATOM   3996 3HD1 ILE A 269      57.526 -34.555 119.058  1.00 49.89           H
ATOM   3997  N   THR A 270      56.232 -38.129 114.800  1.00  1.34           N
ATOM   3998  H   THR A 270      55.614 -38.917 114.938  1.00  1.34           H
ATOM   3999  CA  THR A 270      57.261 -38.223 113.763  1.00  1.34           C
ATOM   4000  HA  THR A 270      58.230 -38.041 114.228  1.00  1.34           H
ATOM   4001  C   THR A 270      57.102 -37.195 112.640  1.00  1.34           C
ATOM   4002  O   THR A 270      58.093 -36.708 112.100  1.00  1.34           O
ATOM   4003  CB  THR A 270      57.273 -39.639 113.156  1.00  1.34           C
ATOM   4004  HB  THR A 270      58.006 -39.687 112.351  1.00  1.34           H
ATOM   4005  OG1 THR A 270      55.970 -39.947 112.651  1.00  1.34           O
ATOM   4006  HG1 THR A 270      55.897 -40.905 112.600  1.00  1.34           H
ATOM   4007  CG2 THR A 270      57.608 -40.687 114.199  1.00  1.34           C
ATOM   4008 1HG2 THR A 270      57.654 -41.668 113.729  1.00  1.34           H
ATOM   4009 2HG2 THR A 270      56.853 -40.706 114.981  1.00  1.34           H
ATOM   4010 3HG2 THR A 270      58.576 -40.466 114.649  1.00  1.34           H
ATOM   4011  N   SER A 271      55.878 -36.783 112.337  1.00  1.47           N
ATOM   4012  H   SER A 271      55.076 -37.209 112.795  1.00  1.47           H
ATOM   4013  CA  SER A 271      55.634 -35.736 111.338  1.00  1.47           C
ATOM   4014  HA  SER A 271      56.284 -35.903 110.479  1.00  1.47           H
ATOM   4015  C   SER A 271      55.912 -34.339 111.873  1.00  1.47           C
ATOM   4016  O   SER A 271      55.825 -33.360 111.136  1.00  1.47           O
ATOM   4017  CB  SER A 271      54.185 -35.781 110.867  1.00  1.47           C
ATOM   4018 1HB  SER A 271      54.023 -35.027 110.096  1.00  1.47           H
ATOM   4019 2HB  SER A 271      53.981 -36.767 110.449  1.00  1.47           H
ATOM   4020  OG  SER A 271      53.307 -35.552 111.954  1.00  1.47           O
ATOM   4021  HG  SER A 271      52.489 -36.051 111.760  1.00  1.47           H
ATOM   4022  N   ALA A 272      56.261 -34.230 113.149  1.00 20.09           N
ATOM   4023  H   ALA A 272      56.239 -35.049 113.745  1.00 20.09           H
ATOM   4024  CA  ALA A 272      56.766 -32.981 113.713  1.00 20.09           C
ATOM   4025  HA  ALA A 272      56.402 -32.140 113.125  1.00 20.09           H
ATOM   4026  C   ALA A 272      58.295 -32.978 113.662  1.00 20.09           C
ATOM   4027  O   ALA A 272      58.913 -31.918 113.622  1.00 20.09           O
ATOM   4028  CB  ALA A 272      56.286 -32.819 115.153  1.00 20.09           C
ATOM   4029 1HB  ALA A 272      55.207 -32.950 115.203  1.00 20.09           H
ATOM   4030 2HB  ALA A 272      56.542 -31.823 115.517  1.00 20.09           H
ATOM   4031 3HB  ALA A 272      56.764 -33.560 115.796  1.00 20.09           H
ATOM   4032  N   ALA A 273      58.901 -34.158 113.677  1.00 16.53           N
ATOM   4033  H   ALA A 273      58.355 -35.007 113.716  1.00 16.53           H
ATOM   4034  CA  ALA A 273      60.355 -34.257 113.663  1.00 16.53           C
ATOM   4035  HA  ALA A 273      60.740 -33.612 114.441  1.00 16.53           H
ATOM   4036  C   ALA A 273      60.939 -33.763 112.341  1.00 16.53           C
ATOM   4037  O   ALA A 273      61.817 -32.906 112.321  1.00 16.53           O
ATOM   4038  CB  ALA A 273      60.796 -35.698 113.968  1.00 16.53           C
ATOM   4039 1HB  ALA A 273      60.373 -36.021 114.921  1.00 16.53           H
ATOM   4040 2HB  ALA A 273      61.884 -35.739 114.033  1.00 16.53           H
ATOM   4041 3HB  ALA A 273      60.459 -36.374 113.181  1.00 16.53           H
ATOM   4042  N   THR A 274      60.427 -34.283 111.239  1.00 55.19           N
ATOM   4043  H   THR A 274      59.663 -34.949 111.289  1.00 55.19           H
ATOM   4044  CA  THR A 274      60.937 -33.950 109.910  1.00 55.19           C
ATOM   4045  HA  THR A 274      61.981 -34.258 109.871  1.00 55.19           H
ATOM   4046  C   THR A 274      60.914 -32.469 109.496  1.00 55.19           C
ATOM   4047  O   THR A 274      61.952 -31.957 109.070  1.00 55.19           O
ATOM   4048  CB  THR A 274      60.158 -34.794 108.898  1.00 55.19           C
ATOM   4049  HB  THR A 274      59.769 -34.157 108.107  1.00 55.19           H
ATOM   4050  OG1 THR A 274      59.079 -35.424 109.599  1.00 55.19           O
ATOM   4051  HG1 THR A 274      58.542 -35.934 108.969  1.00 55.19           H
ATOM   4052  CG2 THR A 274      61.014 -35.895 108.308  1.00 55.19           C
ATOM   4053 1HG2 THR A 274      60.422 -36.475 107.602  1.00 55.19           H
ATOM   4054 2HG2 THR A 274      61.366 -36.555 109.100  1.00 55.19           H
ATOM   4055 3HG2 THR A 274      61.866 -35.459 107.782  1.00 55.19           H
ATOM   4056  N   PRO A 275      59.789 -31.736 109.669  1.00 34.68           N
ATOM   4057  CA  PRO A 275      59.906 -30.332 109.256  1.00 34.68           C
ATOM   4058  HA  PRO A 275      60.196 -30.279 108.213  1.00 34.68           H
ATOM   4059  C   PRO A 275      60.884 -29.504 110.062  1.00 34.68           C
ATOM   4060  O   PRO A 275      61.467 -28.576 109.535  1.00 34.68           O
ATOM   4061  CB  PRO A 275      58.478 -29.796 109.420  1.00 34.68           C
ATOM   4062 1HB  PRO A 275      58.484 -28.746 109.711  1.00 34.68           H
ATOM   4063 2HB  PRO A 275      57.919 -29.925 108.500  1.00 34.68           H
ATOM   4064  CG  PRO A 275      57.885 -30.637 110.463  1.00 34.68           C
ATOM   4065 1HG  PRO A 275      58.230 -30.320 111.446  1.00 34.68           H
ATOM   4066 2HG  PRO A 275      56.796 -30.617 110.411  1.00 34.68           H
ATOM   4067  CD  PRO A 275      58.416 -32.006 110.131  1.00 34.68           C
ATOM   4068 1HD  PRO A 275      58.413 -32.640 111.014  1.00 34.68           H
ATOM   4069 2HD  PRO A 275      57.835 -32.462 109.327  1.00 34.68           H
ATOM   4070  N   VAL A 276      61.099 -29.828 111.325  1.00 44.29           N
ATOM   4071  H   VAL A 276      60.625 -30.620 111.740  1.00 44.29           H
ATOM   4072  CA  VAL A 276      61.991 -29.018 112.145  1.00 44.29           C
ATOM   4073  HA  VAL A 276      61.863 -27.968 111.881  1.00 44.29           H
ATOM   4074  C   VAL A 276      63.455 -29.396 111.864  1.00 44.29           C
ATOM   4075  O   VAL A 276      64.372 -28.565 111.906  1.00 44.29           O
ATOM   4076  CB  VAL A 276      61.601 -29.199 113.631  1.00 44.29           C
ATOM   4077  HB  VAL A 276      61.713 -30.250 113.888  1.00 44.29           H
ATOM   4078  CG1 VAL A 276      62.499 -28.379 114.520  1.00 44.29           C
ATOM   4079 1HG1 VAL A 276      62.076 -28.278 115.509  1.00 44.29           H
ATOM   4080 2HG1 VAL A 276      62.640 -27.384 114.093  1.00 44.29           H
ATOM   4081 3HG1 VAL A 276      63.461 -28.873 114.583  1.00 44.29           H
ATOM   4082  CG2 VAL A 276      60.138 -28.785 113.857  1.00 44.29           C
ATOM   4083 1HG2 VAL A 276      59.869 -28.938 114.900  1.00 44.29           H
ATOM   4084 2HG2 VAL A 276      59.463 -29.389 113.253  1.00 44.29           H
ATOM   4085 3HG2 VAL A 276      60.002 -27.732 113.600  1.00 44.29           H
ATOM   4086  N   ASP A 277      63.671 -30.657 111.525  1.00 24.71           N
ATOM   4087  H   ASP A 277      62.884 -31.288 111.418  1.00 24.71           H
ATOM   4088  CA  ASP A 277      65.012 -31.214 111.353  1.00 24.71           C
ATOM   4089  HA  ASP A 277      65.542 -31.134 112.301  1.00 24.71           H
ATOM   4090  C   ASP A 277      65.900 -30.581 110.291  1.00 24.71           C
ATOM   4091  O   ASP A 277      67.110 -30.565 110.441  1.00 24.71           O
ATOM   4092  CB  ASP A 277      64.900 -32.690 110.984  1.00 24.71           C
ATOM   4093 1HB  ASP A 277      64.243 -33.190 111.691  1.00 24.71           H
ATOM   4094 2HB  ASP A 277      64.464 -32.767 109.988  1.00 24.71           H
ATOM   4095  CG  ASP A 277      66.243 -33.391 110.976  1.00 24.71           C
ATOM   4096  OD1 ASP A 277      67.056 -33.180 111.907  1.00 24.71           O
ATOM   4097  OD2 ASP A 277      66.435 -34.256 110.091  1.00 24.71           O
ATOM   4098  N   ARG A 278      65.362 -30.028 109.214  1.00 36.23           N
ATOM   4099  H   ARG A 278      64.356 -29.986 109.108  1.00 36.23           H
ATOM   4100  CA  ARG A 278      66.260 -29.532 108.161  1.00 36.23           C
ATOM   4101  HA  ARG A 278      66.958 -30.346 107.968  1.00 36.23           H
ATOM   4102  C   ARG A 278      67.139 -28.340 108.550  1.00 36.23           C
ATOM   4103  O   ARG A 278      68.113 -28.053 107.865  1.00 36.23           O
ATOM   4104  CB  ARG A 278      65.500 -29.278 106.859  1.00 36.23           C
ATOM   4105 1HB  ARG A 278      64.587 -29.866 106.883  1.00 36.23           H
ATOM   4106 2HB  ARG A 278      65.225 -28.228 106.820  1.00 36.23           H
ATOM   4107  CG  ARG A 278      66.273 -29.629 105.575  1.00 36.23           C
ATOM   4108 1HG  ARG A 278      65.723 -29.227 104.725  1.00 36.23           H
ATOM   4109 2HG  ARG A 278      67.253 -29.155 105.605  1.00 36.23           H
ATOM   4110  CD  ARG A 278      66.452 -31.136 105.361  1.00 36.23           C
ATOM   4111 1HD  ARG A 278      66.990 -31.565 106.207  1.00 36.23           H
ATOM   4112 2HD  ARG A 278      65.471 -31.603 105.304  1.00 36.23           H
ATOM   4113  NE  ARG A 278      67.188 -31.434 104.125  1.00 36.23           N
ATOM   4114  HE  ARG A 278      67.685 -30.672 103.694  1.00 36.23           H
ATOM   4115  CZ  ARG A 278      67.266 -32.615 103.524  1.00 36.23           C
ATOM   4116  NH1 ARG A 278      68.018 -32.711 102.470  1.00 36.23           N
ATOM   4117 1HH1 ARG A 278      68.510 -31.898 102.117  1.00 36.23           H
ATOM   4118 2HH1 ARG A 278      68.071 -33.593 101.974  1.00 36.23           H
ATOM   4119  NH2 ARG A 278      66.628 -33.694 103.898  1.00 36.23           N
ATOM   4120 1HH2 ARG A 278      65.969 -33.656 104.673  1.00 36.23           H
ATOM   4121 2HH2 ARG A 278      66.765 -34.554 103.393  1.00 36.23           H
ATOM   4122  N   LYS A 279      66.927 -27.722 109.704  1.00 31.44           N
ATOM   4123  H   LYS A 279      66.091 -27.931 110.238  1.00 31.44           H
ATOM   4124  CA  LYS A 279      67.927 -26.784 110.230  1.00 31.44           C
ATOM   4125  HA  LYS A 279      68.207 -26.106 109.423  1.00 31.44           H
ATOM   4126  C   LYS A 279      69.207 -27.462 110.734  1.00 31.44           C
ATOM   4127  O   LYS A 279      70.220 -26.796 110.916  1.00 31.44           O
ATOM   4128  CB  LYS A 279      67.354 -25.945 111.367  1.00 31.44           C
ATOM   4129 1HB  LYS A 279      66.269 -25.917 111.283  1.00 31.44           H
ATOM   4130 2HB  LYS A 279      67.618 -26.421 112.312  1.00 31.44           H
ATOM   4131  CG  LYS A 279      67.887 -24.515 111.344  1.00 31.44           C
ATOM   4132 1HG  LYS A 279      68.882 -24.511 110.898  1.00 31.44           H
ATOM   4133 2HG  LYS A 279      67.232 -23.905 110.722  1.00 31.44           H
ATOM   4134  CD  LYS A 279      67.995 -23.900 112.728  1.00 31.44           C
ATOM   4135 1HD  LYS A 279      68.682 -24.493 113.321  1.00 31.44           H
ATOM   4136 2HD  LYS A 279      68.418 -22.900 112.630  1.00 31.44           H
ATOM   4137  CE  LYS A 279      66.679 -23.804 113.474  1.00 31.44           C
ATOM   4138 1HE  LYS A 279      65.983 -23.168 112.922  1.00 31.44           H
ATOM   4139 2HE  LYS A 279      66.245 -24.798 113.606  1.00 31.44           H
ATOM   4140  NZ  LYS A 279      66.986 -23.211 114.803  1.00 31.44           N
ATOM   4141 1HZ  LYS A 279      66.139 -23.072 115.332  1.00 31.44           H
ATOM   4142 2HZ  LYS A 279      67.440 -22.313 114.696  1.00 31.44           H
ATOM   4143 3HZ  LYS A 279      67.602 -23.836 115.319  1.00 31.44           H
ATOM   4144  N   LYS A 280      69.201 -28.772 110.957  1.00 16.18           N
ATOM   4145  H   LYS A 280      68.346 -29.305 110.801  1.00 16.18           H
ATOM   4146  CA  LYS A 280      70.399 -29.503 111.408  1.00 16.18           C
ATOM   4147  HA  LYS A 280      70.897 -28.921 112.177  1.00 16.18           H
ATOM   4148  C   LYS A 280      71.414 -29.663 110.283  1.00 16.18           C
ATOM   4149  O   LYS A 280      72.591 -29.863 110.527  1.00 16.18           O
ATOM   4150  CB  LYS A 280      70.012 -30.858 112.019  1.00 16.18           C
ATOM   4151 1HB  LYS A 280      68.929 -30.943 112.027  1.00 16.18           H
ATOM   4152 2HB  LYS A 280      70.417 -31.661 111.402  1.00 16.18           H
ATOM   4153  CG  LYS A 280      70.497 -31.028 113.453  1.00 16.18           C
ATOM   4154 1HG  LYS A 280      71.583 -30.988 113.463  1.00 16.18           H
ATOM   4155 2HG  LYS A 280      70.111 -30.207 114.055  1.00 16.18           H
ATOM   4156  CD  LYS A 280      70.032 -32.346 114.071  1.00 16.18           C
ATOM   4157 1HD  LYS A 280      68.941 -32.377 114.056  1.00 16.18           H
ATOM   4158 2HD  LYS A 280      70.416 -33.180 113.482  1.00 16.18           H
ATOM   4159  CE  LYS A 280      70.525 -32.468 115.518  1.00 16.18           C
ATOM   4160 1HE  LYS A 280      71.616 -32.482 115.527  1.00 16.18           H
ATOM   4161 2HE  LYS A 280      70.188 -31.589 116.073  1.00 16.18           H
ATOM   4162  NZ  LYS A 280      70.004 -33.692 116.215  1.00 16.18           N
ATOM   4163 1HZ  LYS A 280      70.345 -33.733 117.171  1.00 16.18           H
ATOM   4164 2HZ  LYS A 280      70.279 -34.533 115.728  1.00 16.18           H
ATOM   4165 3HZ  LYS A 280      68.991 -33.652 116.252  1.00 16.18           H
ATOM   4166  N   THR A 281      70.960 -29.425 109.063  1.00 47.25           N
ATOM   4167  H   THR A 281      69.966 -29.347 108.916  1.00 47.25           H
ATOM   4168  CA  THR A 281      71.825 -29.244 107.899  1.00 47.25           C
ATOM   4169  HA  THR A 281      72.467 -30.114 107.764  1.00 47.25           H
ATOM   4170  C   THR A 281      72.673 -27.969 107.992  1.00 47.25           C
ATOM   4171  O   THR A 281      73.688 -27.820 107.320  1.00 47.25           O
ATOM   4172  CB  THR A 281      70.906 -29.058 106.674  1.00 47.25           C
ATOM   4173  HB  THR A 281      70.542 -28.030 106.666  1.00 47.25           H
ATOM   4174  OG1 THR A 281      69.779 -29.929 106.800  1.00 47.25           O
ATOM   4175  HG1 THR A 281      69.014 -29.366 106.982  1.00 47.25           H
ATOM   4176  CG2 THR A 281      71.564 -29.351 105.370  1.00 47.25           C
ATOM   4177 1HG2 THR A 281      70.893 -29.072 104.560  1.00 47.25           H
ATOM   4178 2HG2 THR A 281      71.793 -30.405 105.288  1.00 47.25           H
ATOM   4179 3HG2 THR A 281      72.489 -28.786 105.282  1.00 47.25           H
ATOM   4180  N   ALA A 282      72.204 -27.024 108.797  1.00 43.05           N
ATOM   4181  H   ALA A 282      71.439 -27.238 109.419  1.00 43.05           H
ATOM   4182  CA  ALA A 282      72.700 -25.652 108.814  1.00 43.05           C
ATOM   4183  HA  ALA A 282      73.664 -25.608 108.305  1.00 43.05           H
ATOM   4184  C   ALA A 282      72.912 -25.170 110.260  1.00 43.05           C
ATOM   4185  O   ALA A 282      73.507 -25.897 111.041  1.00 43.05           O
ATOM   4186  CB  ALA A 282      71.706 -24.786 108.052  1.00 43.05           C
ATOM   4187 1HB  ALA A 282      71.547 -25.205 107.058  1.00 43.05           H
ATOM   4188 2HB  ALA A 282      72.110 -23.781 107.945  1.00 43.05           H
ATOM   4189 3HB  ALA A 282      70.749 -24.750 108.575  1.00 43.05           H
ATOM   4190  N   TRP A 283      72.427 -23.992 110.641  1.00 32.22           N
ATOM   4191  H   TRP A 283      71.827 -23.469 110.010  1.00 32.22           H
ATOM   4192  CA  TRP A 283      72.771 -23.373 111.932  1.00 32.22           C
ATOM   4193  HA  TRP A 283      73.817 -23.067 111.892  1.00 32.22           H
ATOM   4194  C   TRP A 283      72.620 -24.233 113.182  1.00 32.22           C
ATOM   4195  O   TRP A 283      73.409 -24.114 114.124  1.00 32.22           O
ATOM   4196  CB  TRP A 283      71.916 -22.124 112.152  1.00 32.22           C
ATOM   4197 1HB  TRP A 283      72.057 -21.449 111.312  1.00 32.22           H
ATOM   4198 2HB  TRP A 283      70.867 -22.414 112.186  1.00 32.22           H
ATOM   4199  CG  TRP A 283      72.255 -21.405 113.425  1.00 32.22           C
ATOM   4200  CD1 TRP A 283      73.285 -20.548 113.629  1.00 32.22           C
ATOM   4201  HD1 TRP A 283      74.011 -20.278 112.872  1.00 32.22           H
ATOM   4202  CD2 TRP A 283      71.597 -21.521 114.702  1.00 32.22           C
ATOM   4203  NE1 TRP A 283      73.312 -20.086 114.912  1.00 32.22           N
ATOM   4204  HE1 TRP A 283      74.036 -19.465 115.264  1.00 32.22           H
ATOM   4205  CE2 TRP A 283      72.263 -20.637 115.600  1.00 32.22           C
ATOM   4206  CE3 TRP A 283      70.531 -22.306 115.189  1.00 32.22           C
ATOM   4207  HE3 TRP A 283      70.042 -23.015 114.544  1.00 32.22           H
ATOM   4208  CZ2 TRP A 283      71.847 -20.473 116.939  1.00 32.22           C
ATOM   4209  HZ2 TRP A 283      72.344 -19.775 117.592  1.00 32.22           H
ATOM   4210  CZ3 TRP A 283      70.129 -22.167 116.542  1.00 32.22           C
ATOM   4211  HZ3 TRP A 283      69.320 -22.771 116.928  1.00 32.22           H
ATOM   4212  CH2 TRP A 283      70.786 -21.236 117.398  1.00 32.22           C
ATOM   4213  HH2 TRP A 283      70.459 -21.131 118.423  1.00 32.22           H
ATOM   4214  N   GLU A 284      71.642 -25.128 113.208  1.00-15.01           N
ATOM   4215  H   GLU A 284      71.056 -25.266 112.394  1.00-15.01           H
ATOM   4216  CA  GLU A 284      71.441 -25.938 114.403  1.00-15.01           C
ATOM   4217  HA  GLU A 284      71.300 -25.275 115.258  1.00-15.01           H
ATOM   4218  C   GLU A 284      72.685 -26.787 114.637  1.00-15.01           C
ATOM   4219  O   GLU A 284      73.046 -27.024 115.778  1.00-15.01           O
ATOM   4220  CB  GLU A 284      70.225 -26.855 114.281  1.00-15.01           C
ATOM   4221 1HB  GLU A 284      69.414 -26.326 113.795  1.00-15.01           H
ATOM   4222 2HB  GLU A 284      70.504 -27.679 113.638  1.00-15.01           H
ATOM   4223  CG  GLU A 284      69.716 -27.436 115.593  1.00-15.01           C
ATOM   4224 1HG  GLU A 284      69.148 -28.331 115.357  1.00-15.01           H
ATOM   4225 2HG  GLU A 284      70.563 -27.736 116.206  1.00-15.01           H
ATOM   4226  CD  GLU A 284      68.822 -26.494 116.401  1.00-15.01           C
ATOM   4227  OE1 GLU A 284      68.471 -25.378 115.955  1.00-15.01           O
ATOM   4228  OE2 GLU A 284      68.441 -26.884 117.526  1.00-15.01           O
ATOM   4229  N   ASN A 285      73.393 -27.198 113.590  1.00  3.19           N
ATOM   4230  H   ASN A 285      73.135 -26.924 112.644  1.00  3.19           H
ATOM   4231  CA  ASN A 285      74.592 -27.999 113.809  1.00  3.19           C
ATOM   4232  HA  ASN A 285      74.309 -28.758 114.535  1.00  3.19           H
ATOM   4233  C   ASN A 285      75.726 -27.222 114.463  1.00  3.19           C
ATOM   4234  O   ASN A 285      76.501 -27.838 115.176  1.00  3.19           O
ATOM   4235  CB  ASN A 285      75.082 -28.779 112.577  1.00  3.19           C
ATOM   4236 1HB  ASN A 285      75.862 -29.463 112.898  1.00  3.19           H
ATOM   4237 2HB  ASN A 285      74.258 -29.363 112.186  1.00  3.19           H
ATOM   4238  CG  ASN A 285      75.643 -27.927 111.460  1.00  3.19           C
ATOM   4239  OD1 ASN A 285      76.487 -27.063 111.642  1.00  3.19           O
ATOM   4240  ND2 ASN A 285      75.230 -28.241 110.264  1.00  3.19           N
ATOM   4241 1HD2 ASN A 285      75.578 -27.721 109.475  1.00  3.19           H
ATOM   4242 2HD2 ASN A 285      74.546 -28.976 110.146  1.00  3.19           H
ATOM   4243  N   ALA A 286      75.786 -25.904 114.323  1.00  4.12           N
ATOM   4244  H   ALA A 286      75.123 -25.431 113.722  1.00  4.12           H
ATOM   4245  CA  ALA A 286      76.805 -25.114 115.013  1.00  4.12           C
ATOM   4246  HA  ALA A 286      77.766 -25.623 114.920  1.00  4.12           H
ATOM   4247  C   ALA A 286      76.449 -25.011 116.502  1.00  4.12           C
ATOM   4248  O   ALA A 286      77.315 -25.080 117.374  1.00  4.12           O
ATOM   4249  CB  ALA A 286      76.915 -23.723 114.369  1.00  4.12           C
ATOM   4250 1HB  ALA A 286      77.172 -23.829 113.312  1.00  4.12           H
ATOM   4251 2HB  ALA A 286      77.699 -23.150 114.866  1.00  4.12           H
ATOM   4252 3HB  ALA A 286      75.967 -23.188 114.456  1.00  4.12           H
ATOM   4253  N   ALA A 287      75.163 -24.886 116.802  1.00 -1.19           N
ATOM   4254  H   ALA A 287      74.482 -24.812 116.055  1.00 -1.19           H
ATOM   4255  CA  ALA A 287      74.717 -24.851 118.195  1.00 -1.19           C
ATOM   4256  HA  ALA A 287      75.317 -24.122 118.739  1.00 -1.19           H
ATOM   4257  C   ALA A 287      74.939 -26.228 118.834  1.00 -1.19           C
ATOM   4258  O   ALA A 287      75.406 -26.349 119.959  1.00 -1.19           O
ATOM   4259  CB  ALA A 287      73.235 -24.435 118.265  1.00 -1.19           C
ATOM   4260 1HB  ALA A 287      73.103 -23.459 117.794  1.00 -1.19           H
ATOM   4261 2HB  ALA A 287      72.925 -24.374 119.309  1.00 -1.19           H
ATOM   4262 3HB  ALA A 287      72.615 -25.169 117.749  1.00 -1.19           H
ATOM   4263  N   MET A 288      74.649 -27.278 118.083  1.00 14.01           N
ATOM   4264  H   MET A 288      74.247 -27.129 117.160  1.00 14.01           H
ATOM   4265  CA  MET A 288      74.856 -28.646 118.552  1.00 14.01           C
ATOM   4266  HA  MET A 288      74.399 -28.760 119.533  1.00 14.01           H
ATOM   4267  C   MET A 288      76.338 -28.966 118.684  1.00 14.01           C
ATOM   4268  O   MET A 288      76.721 -29.760 119.532  1.00 14.01           O
ATOM   4269  CB  MET A 288      74.230 -29.640 117.573  1.00 14.01           C
ATOM   4270 1HB  MET A 288      74.631 -29.414 116.589  1.00 14.01           H
ATOM   4271 2HB  MET A 288      74.543 -30.648 117.835  1.00 14.01           H
ATOM   4272  CG  MET A 288      72.711 -29.617 117.482  1.00 14.01           C
ATOM   4273 1HG  MET A 288      72.355 -28.607 117.686  1.00 14.01           H
ATOM   4274 2HG  MET A 288      72.439 -29.865 116.456  1.00 14.01           H
ATOM   4275  SD  MET A 288      71.850 -30.776 118.565  1.00 14.01           S
ATOM   4276  CE  MET A 288      71.944 -29.992 120.181  1.00 14.01           C
ATOM   4277 1HE  MET A 288      71.294 -30.519 120.880  1.00 14.01           H
ATOM   4278 2HE  MET A 288      71.628 -28.951 120.107  1.00 14.01           H
ATOM   4279 3HE  MET A 288      72.966 -30.031 120.556  1.00 14.01           H
ATOM   4280  N   GLU A 289      77.177 -28.351 117.864  1.00 13.48           N
ATOM   4281  H   GLU A 289      76.820 -27.756 117.124  1.00 13.48           H
ATOM   4282  CA  GLU A 289      78.622 -28.535 117.961  1.00 13.48           C
ATOM   4283  HA  GLU A 289      78.835 -29.602 118.019  1.00 13.48           H
ATOM   4284  C   GLU A 289      79.150 -27.883 119.225  1.00 13.48           C
ATOM   4285  O   GLU A 289      80.001 -28.459 119.897  1.00 13.48           O
ATOM   4286  CB  GLU A 289      79.324 -27.962 116.723  1.00 13.48           C
ATOM   4287 1HB  GLU A 289      78.908 -28.453 115.845  1.00 13.48           H
ATOM   4288 2HB  GLU A 289      79.103 -26.899 116.655  1.00 13.48           H
ATOM   4289  CG  GLU A 289      80.832 -28.132 116.683  1.00 13.48           C
ATOM   4290 1HG  GLU A 289      81.207 -27.696 115.756  1.00 13.48           H
ATOM   4291 2HG  GLU A 289      81.265 -27.585 117.521  1.00 13.48           H
ATOM   4292  CD  GLU A 289      81.275 -29.585 116.775  1.00 13.48           C
ATOM   4293  OE1 GLU A 289      80.524 -30.505 116.375  1.00 13.48           O
ATOM   4294  OE2 GLU A 289      82.377 -29.819 117.319  1.00 13.48           O
ATOM   4295  N   LEU A 290      78.606 -26.733 119.603  1.00-12.09           N
ATOM   4296  H   LEU A 290      77.920 -26.279 119.008  1.00-12.09           H
ATOM   4297  CA  LEU A 290      78.992 -26.102 120.866  1.00-12.09           C
ATOM   4298  HA  LEU A 290      80.072 -25.950 120.871  1.00-12.09           H
ATOM   4299  C   LEU A 290      78.627 -27.028 122.023  1.00-12.09           C
ATOM   4300  O   LEU A 290      79.387 -27.216 122.975  1.00-12.09           O
ATOM   4301  CB  LEU A 290      78.278 -24.754 121.032  1.00-12.09           C
ATOM   4302 1HB  LEU A 290      78.490 -24.138 120.160  1.00-12.09           H
ATOM   4303 2HB  LEU A 290      77.207 -24.939 121.060  1.00-12.09           H
ATOM   4304  CG  LEU A 290      78.644 -23.962 122.298  1.00-12.09           C
ATOM   4305  HG  LEU A 290      78.504 -24.614 123.158  1.00-12.09           H
ATOM   4306  CD1 LEU A 290      80.099 -23.503 122.272  1.00-12.09           C
ATOM   4307 1HD1 LEU A 290      80.307 -22.924 123.167  1.00-12.09           H
ATOM   4308 2HD1 LEU A 290      80.290 -22.889 121.392  1.00-12.09           H
ATOM   4309 3HD1 LEU A 290      80.768 -24.364 122.262  1.00-12.09           H
ATOM   4310  CD2 LEU A 290      77.737 -22.753 122.496  1.00-12.09           C
ATOM   4311 1HD2 LEU A 290      77.876 -22.363 123.504  1.00-12.09           H
ATOM   4312 2HD2 LEU A 290      76.693 -23.045 122.384  1.00-12.09           H
ATOM   4313 3HD2 LEU A 290      77.972 -21.970 121.780  1.00-12.09           H
ATOM   4314  N   GLU A 291      77.465 -27.649 121.912  1.00  0.70           N
ATOM   4315  H   GLU A 291      76.880 -27.450 121.108  1.00  0.70           H
ATOM   4316  CA  GLU A 291      76.967 -28.577 122.927  1.00  0.70           C
ATOM   4317  HA  GLU A 291      77.167 -28.156 123.910  1.00  0.70           H
ATOM   4318  C   GLU A 291      77.635 -29.953 122.895  1.00  0.70           C
ATOM   4319  O   GLU A 291      77.451 -30.750 123.810  1.00  0.70           O
ATOM   4320  CB  GLU A 291      75.449 -28.705 122.774  1.00  0.70           C
ATOM   4321 1HB  GLU A 291      75.218 -28.997 121.750  1.00  0.70           H
ATOM   4322 2HB  GLU A 291      75.084 -29.477 123.450  1.00  0.70           H
ATOM   4323  CG  GLU A 291      74.734 -27.397 123.098  1.00  0.70           C
ATOM   4324 1HG  GLU A 291      74.935 -27.142 124.138  1.00  0.70           H
ATOM   4325 2HG  GLU A 291      75.133 -26.600 122.475  1.00  0.70           H
ATOM   4326  CD  GLU A 291      73.231 -27.465 122.891  1.00  0.70           C
ATOM   4327  OE1 GLU A 291      72.565 -28.258 123.582  1.00  0.70           O
ATOM   4328  OE2 GLU A 291      72.669 -26.681 122.094  1.00  0.70           O
ATOM   4329  N   GLY A 292      78.424 -30.235 121.866  1.00 -4.60           N
ATOM   4330  H   GLY A 292      78.556 -29.554 121.128  1.00 -4.60           H
ATOM   4331  CA  GLY A 292      79.120 -31.510 121.786  1.00 -4.60           C
ATOM   4332 1HA  GLY A 292      79.903 -31.438 121.031  1.00 -4.60           H
ATOM   4333 2HA  GLY A 292      79.586 -31.711 122.750  1.00 -4.60           H
ATOM   4334  C   GLY A 292      78.230 -32.688 121.443  1.00 -4.60           C
ATOM   4335  O   GLY A 292      78.556 -33.841 121.752  1.00 -4.60           O
ATOM   4336  N   ASN A 293      77.097 -32.400 120.818  1.00 21.31           N
ATOM   4337  H   ASN A 293      76.932 -31.440 120.535  1.00 21.31           H
ATOM   4338  CA  ASN A 293      76.092 -33.407 120.486  1.00 21.31           C
ATOM   4339  HA  ASN A 293      76.013 -34.115 121.312  1.00 21.31           H
ATOM   4340  C   ASN A 293      76.544 -34.167 119.233  1.00 21.31           C
ATOM   4341  O   ASN A 293      76.291 -33.730 118.112  1.00 21.31           O
ATOM   4342  CB  ASN A 293      74.739 -32.697 120.291  1.00 21.31           C
ATOM   4343 1HB  ASN A 293      74.544 -32.074 121.163  1.00 21.31           H
ATOM   4344 2HB  ASN A 293      74.799 -32.059 119.416  1.00 21.31           H
ATOM   4345  CG  ASN A 293      73.563 -33.646 120.120  1.00 21.31           C
ATOM   4346  OD1 ASN A 293      72.584 -33.571 120.848  1.00 21.31           O
ATOM   4347  ND2 ASN A 293      73.600 -34.478 119.123  1.00 21.31           N
ATOM   4348 1HD2 ASN A 293      72.841 -35.127 119.009  1.00 21.31           H
ATOM   4349 2HD2 ASN A 293      74.391 -34.463 118.491  1.00 21.31           H
ATOM   4350  N   LEU A 294      77.198 -35.302 119.443  1.00 -6.44           N
ATOM   4351  H   LEU A 294      77.350 -35.603 120.396  1.00 -6.44           H
ATOM   4352  CA  LEU A 294      77.742 -36.174 118.396  1.00 -6.44           C
ATOM   4353  HA  LEU A 294      77.183 -36.072 117.466  1.00 -6.44           H
ATOM   4354  C   LEU A 294      77.611 -37.592 118.926  1.00 -6.44           C
ATOM   4355  O   LEU A 294      77.920 -37.740 120.129  1.00 -6.44           O
ATOM   4356  OXT LEU A 294      77.231 -38.534 118.212  1.00 -6.44           O
ATOM   4357  CB  LEU A 294      79.228 -35.844 118.176  1.00 -6.44           C
ATOM   4358 1HB  LEU A 294      79.308 -34.809 117.847  1.00 -6.44           H
ATOM   4359 2HB  LEU A 294      79.713 -35.912 119.149  1.00 -6.44           H
ATOM   4360  CG  LEU A 294      80.046 -36.724 117.217  1.00 -6.44           C
ATOM   4361  HG  LEU A 294      79.874 -37.768 117.474  1.00 -6.44           H
ATOM   4362  CD1 LEU A 294      79.682 -36.526 115.759  1.00 -6.44           C
ATOM   4363 1HD1 LEU A 294      80.168 -37.291 115.155  1.00 -6.44           H
ATOM   4364 2HD1 LEU A 294      80.006 -35.544 115.416  1.00 -6.44           H
ATOM   4365 3HD1 LEU A 294      78.604 -36.614 115.631  1.00 -6.44           H
ATOM   4366  CD2 LEU A 294      81.524 -36.441 117.405  1.00 -6.44           C
ATOM   4367 1HD2 LEU A 294      82.109 -37.109 116.775  1.00 -6.44           H
ATOM   4368 2HD2 LEU A 294      81.803 -36.606 118.445  1.00 -6.44           H
ATOM   4369 3HD2 LEU A 294      81.748 -35.410 117.135  1.00 -6.44           H
TER    4370      LEU A 294 
END
