# Supplementary material for: Analysis of aquaporins from the euryhaline barnacle Balanus improvisus reveals differential expression in response to changes in salinity
Source: PLoS One. 2017 Jul 17;12(7):e0181192. doi: 10.1371/journal.pone.0181192 (PMC5513457; doi:10.1371/journal.pone.0181192)
Supplement: S7 Model — (PDB) [file pone.0181192.s025.pdb]

REMARK YASARA *************************************************************
REMARK YASARA *                                                           *
REMARK YASARA *                     Y  A  S  A  R  A                      *
REMARK YASARA *                                                           *
REMARK YASARA *   Yet Another Scientific Artificial Reality Application   *
REMARK YASARA *                                                           *
REMARK YASARA *            MOLECULE STRUCTURE FILE, PDB FORMAT            *
REMARK YASARA *                                                           *
REMARK YASARA * Just use YASARA every day to make your questions go away! *
REMARK YASARA *                                                           *
REMARK YASARA *                      www.YASARA.org                       *
REMARK YASARA *                                                           *
REMARK YASARA *************************************************************
REMARK YASARA
REMARK YASARA Original filename: F:\AQP\Mono-pdb\aqp12-hm-mono.pdb
REMARK YASARA Written on:        Mon Feb 29 10:42:36 2016
REMARK YASARA Number of models: 1
REMARK YASARA Number of atoms:   3687
REMARK YASARA Please address questions or suggestions to: Eliza@yasara.org
REMARK YASARA
REMARK   2 RESOLUTION. 2.30 ANGSTROMS.
REMARK 290 CRYSTALLOGRAPHIC SYMMETRY TRANSFORMATIONS
REMARK 290 THE FOLLOWING TRANSFORMATIONS OPERATE ON THE ATOM/HETATM
REMARK 290 RECORDS IN THIS ENTRY TO PRODUCE CRYSTALLOGRAPHICALLY
REMARK 290 RELATED MOLECULES.
REMARK 290   SMTRY1   1  1.000000  0.000000  0.000000        0.00000
REMARK 290   SMTRY2   1  0.000000  1.000000  0.000000        0.00000
REMARK 290   SMTRY3   1  0.000000  0.000000  1.000000        0.00000
REMARK 290   SMTRY1   2 -1.000000  0.000000  0.000000        0.00000
REMARK 290   SMTRY2   2  0.000000 -1.000000  0.000000        0.00000
REMARK 290   SMTRY3   2  0.000000  0.000000  1.000000        0.00000
REMARK 290   SMTRY1   3  0.000000 -1.000000  0.000000        0.00000
REMARK 290   SMTRY2   3  1.000000  0.000000  0.000000        0.00000
REMARK 290   SMTRY3   3  0.000000  0.000000  1.000000        0.00000
REMARK 290   SMTRY1   4  0.000000  1.000000  0.000000        0.00000
REMARK 290   SMTRY2   4 -1.000000  0.000000  0.000000        0.00000
REMARK 290   SMTRY3   4  0.000000  0.000000  1.000000        0.00000
COMPND    MOL_ID: 1;
COMPND   2 MOLECULE: AQUAPORIN Z;
COMPND   3 CHAIN: A;
COMPND   4 MOL_ID: 2;
COMPND   5 MOLECULE: `NOTE:` This template has been downloaded from PDB_REDO (www.cmbi.ru.nl/pdb_redo), since re-refinement improved the structure quality Z-score by 0.629.;
SEQRES   1 A  235  ARG LEU VAL VAL ARG ARG THR VAL THR ALA ASP GLU PRO 
SEQRES   2 A  235  ARG ARG LEU LEU HIS GLU ALA ILE THR ALA SER GLU LEU 
SEQRES   3 A  235  CYS ALA CYS ALA PHE GLU LEU GLY ILE ILE ALA ASN SER 
SEQRES   4 A  235  TYR GLY VAL ALA THR TYR ALA VAL TYR LEU PHE LEU LEU 
SEQRES   5 A  235  ILE ILE TYR GLN SER TYR ALA TRP GLY GLU VAL TYR ALA 
SEQRES   6 A  235  CYS PRO TYR LEU ASN VAL GLU ASP TRP TRP LEU GLY ARG 
SEQRES   7 A  235  GLN PRO ALA SER ARG ALA LEU LEU ARG ILE LEU ALA GLU 
SEQRES   8 A  235  VAL ALA GLY GLY TRP LEU THR TRP ARG TYR VAL ARG ALA 
SEQRES   9 A  235  LEU TRP TRP LEU GLU LEU ALA ALA GLY HIS ARG GLY ARG 
SEQRES  10 A  235  TRP LEU GLU THR CYS THR ALA ASP LEU GLN VAL SER PRO 
SEQRES  11 A  235  TRP HIS GLY ALA LEU VAL GLU GLY VAL ALA VAL LEU LEU 
SEQRES  12 A  235  CYS ARG LEU VAL ALA ARG ALA LEU ASP GLU ARG GLN HIS 
SEQRES  13 A  235  ARG PHE ALA ALA ALA ILE ASP SER PHE CYS ALA THR THR 
SEQRES  14 A  235  LEU VAL ILE ALA GLY PHE ASN TYR SER GLY GLY TYR TYR 
SEQRES  15 A  235  ASN PRO MET LEU ALA SER ALA LEU LYS LEU GLY CYS HIS 
SEQRES  16 A  235  GLY HIS THR VAL THR GLU HIS LEU ALA VAL TYR TRP GLY 
SEQRES  17 A  235  ALA ALA THR ALA GLY ALA LEU LEU SER THR GLN LEU TYR 
SEQRES  18 A  235  PRO LEU LEU ARG PRO ALA LEU ILE ALA ARG PRO ASP ALA 
SEQRES  19 A  235  LYS 
CRYST1   92.428   92.428   78.235  90.00  90.00  90.00 P 4           8
ORIGX1      1.000000  0.000000  0.000000        0.00000
ORIGX2      0.000000  1.000000  0.000000        0.00000
ORIGX3      0.000000  0.000000  1.000000        0.00000
SCALE1      0.010819  0.000000  0.000000        0.00000
SCALE2      0.000000  0.010819  0.000000        0.00000
SCALE3      0.000000  0.000000  0.012782        0.00000
SSBOND   1 CYS A  164    CYS A  186                                       2.03
ATOM      1  N   ARG A  21      40.556  45.854  56.737  1.00-10.72           N
ATOM      2 1H   ARG A  21      41.298  46.526  56.595  1.00-10.72           H
ATOM      3 2H   ARG A  21      39.747  46.334  57.105  1.00-10.72           H
ATOM      4 3H   ARG A  21      40.318  45.429  55.851  1.00-10.72           H
ATOM      5  CA  ARG A  21      41.002  44.808  57.697  1.00-10.72           C
ATOM      6  HA  ARG A  21      41.298  45.303  58.621  1.00-10.72           H
ATOM      7  C   ARG A  21      42.232  44.065  57.185  1.00-10.72           C
ATOM      8  O   ARG A  21      43.279  44.138  57.818  1.00-10.72           O
ATOM      9  CB  ARG A  21      39.872  43.821  58.024  1.00-10.72           C
ATOM     10 1HB  ARG A  21      39.433  43.447  57.099  1.00-10.72           H
ATOM     11 2HB  ARG A  21      40.308  42.974  58.552  1.00-10.72           H
ATOM     12  CG  ARG A  21      38.768  44.412  58.906  1.00-10.72           C
ATOM     13 1HG  ARG A  21      39.227  44.889  59.771  1.00-10.72           H
ATOM     14 2HG  ARG A  21      38.204  45.157  58.345  1.00-10.72           H
ATOM     15  CD  ARG A  21      37.819  43.330  59.395  1.00-10.72           C
ATOM     16 1HD  ARG A  21      37.358  42.849  58.534  1.00-10.72           H
ATOM     17 2HD  ARG A  21      38.391  42.586  59.951  1.00-10.72           H
ATOM     18  NE  ARG A  21      36.770  43.875  60.268  1.00-10.72           N
ATOM     19  HE  ARG A  21      36.734  44.881  60.372  1.00-10.72           H
ATOM     20  CZ  ARG A  21      35.868  43.176  60.941  1.00-10.72           C
ATOM     21  NH1 ARG A  21      35.041  43.805  61.722  1.00-10.72           N
ATOM     22 1HH1 ARG A  21      35.096  44.809  61.809  1.00-10.72           H
ATOM     23 2HH1 ARG A  21      34.366  43.278  62.251  1.00-10.72           H
ATOM     24  NH2 ARG A  21      35.751  41.877  60.875  1.00-10.72           N
ATOM     25 1HH2 ARG A  21      36.352  41.347  60.259  1.00-10.72           H
ATOM     26 2HH2 ARG A  21      35.048  41.418  61.436  1.00-10.72           H
ATOM     27  N   LEU A  22      42.154  43.360  56.062  1.00 -4.56           N
ATOM     28  H   LEU A  22      41.313  43.415  55.485  1.00 -4.56           H
ATOM     29  CA  LEU A  22      43.226  42.462  55.612  1.00 -4.56           C
ATOM     30  HA  LEU A  22      43.311  41.658  56.341  1.00 -4.56           H
ATOM     31  C   LEU A  22      44.615  43.086  55.486  1.00 -4.56           C
ATOM     32  O   LEU A  22      45.607  42.462  55.833  1.00 -4.56           O
ATOM     33  CB  LEU A  22      42.829  41.856  54.260  1.00 -4.56           C
ATOM     34 1HB  LEU A  22      41.833  41.430  54.370  1.00 -4.56           H
ATOM     35 2HB  LEU A  22      42.761  42.667  53.536  1.00 -4.56           H
ATOM     36  CG  LEU A  22      43.741  40.772  53.655  1.00 -4.56           C
ATOM     37  HG  LEU A  22      44.726  41.203  53.482  1.00 -4.56           H
ATOM     38  CD1 LEU A  22      43.904  39.568  54.579  1.00 -4.56           C
ATOM     39 1HD1 LEU A  22      44.457  38.780  54.066  1.00 -4.56           H
ATOM     40 2HD1 LEU A  22      42.928  39.185  54.875  1.00 -4.56           H
ATOM     41 3HD1 LEU A  22      44.473  39.855  55.463  1.00 -4.56           H
ATOM     42  CD2 LEU A  22      43.190  40.306  52.311  1.00 -4.56           C
ATOM     43 1HD2 LEU A  22      43.854  39.555  51.883  1.00 -4.56           H
ATOM     44 2HD2 LEU A  22      43.135  41.149  51.625  1.00 -4.56           H
ATOM     45 3HD2 LEU A  22      42.196  39.876  52.439  1.00 -4.56           H
ATOM     46  N   VAL A  23      44.703  44.331  55.049  1.00-14.24           N
ATOM     47  H   VAL A  23      43.865  44.837  54.784  1.00-14.24           H
ATOM     48  CA  VAL A  23      46.006  44.986  54.924  1.00-14.24           C
ATOM     49  HA  VAL A  23      46.664  44.343  54.340  1.00-14.24           H
ATOM     50  C   VAL A  23      46.660  45.172  56.296  1.00-14.24           C
ATOM     51  O   VAL A  23      47.859  44.974  56.444  1.00-14.24           O
ATOM     52  CB  VAL A  23      45.864  46.338  54.170  1.00-14.24           C
ATOM     53  HB  VAL A  23      45.175  46.975  54.721  1.00-14.24           H
ATOM     54  CG1 VAL A  23      47.200  47.065  54.049  1.00-14.24           C
ATOM     55 1HG1 VAL A  23      47.085  47.963  53.440  1.00-14.24           H
ATOM     56 2HG1 VAL A  23      47.942  46.413  53.586  1.00-14.24           H
ATOM     57 3HG1 VAL A  23      47.554  47.357  55.036  1.00-14.24           H
ATOM     58  CG2 VAL A  23      45.292  46.096  52.760  1.00-14.24           C
ATOM     59 1HG2 VAL A  23      45.222  47.042  52.225  1.00-14.24           H
ATOM     60 2HG2 VAL A  23      44.296  45.663  52.816  1.00-14.24           H
ATOM     61 3HG2 VAL A  23      45.944  45.421  52.201  1.00-14.24           H
ATOM     62  N   VAL A  24      45.881  45.454  57.333  1.00 -7.71           N
ATOM     63  H   VAL A  24      44.883  45.525  57.209  1.00 -7.71           H
ATOM     64  CA  VAL A  24      46.437  45.636  58.679  1.00 -7.71           C
ATOM     65  HA  VAL A  24      47.255  46.351  58.625  1.00 -7.71           H
ATOM     66  C   VAL A  24      46.996  44.314  59.193  1.00 -7.71           C
ATOM     67  O   VAL A  24      48.033  44.273  59.847  1.00 -7.71           O
ATOM     68  CB  VAL A  24      45.372  46.185  59.669  1.00 -7.71           C
ATOM     69  HB  VAL A  24      44.558  45.466  59.748  1.00 -7.71           H
ATOM     70  CG1 VAL A  24      45.963  46.415  61.070  1.00 -7.71           C
ATOM     71 1HG1 VAL A  24      45.208  46.858  61.720  1.00 -7.71           H
ATOM     72 2HG1 VAL A  24      46.822  47.084  61.010  1.00 -7.71           H
ATOM     73 3HG1 VAL A  24      46.282  45.467  61.502  1.00 -7.71           H
ATOM     74  CG2 VAL A  24      44.801  47.501  59.143  1.00 -7.71           C
ATOM     75 1HG2 VAL A  24      44.101  47.914  59.870  1.00 -7.71           H
ATOM     76 2HG2 VAL A  24      44.264  47.341  58.210  1.00 -7.71           H
ATOM     77 3HG2 VAL A  24      45.607  48.217  58.982  1.00 -7.71           H
ATOM     78  N   ARG A  25      46.359  43.214  58.805  1.00  2.72           N
ATOM     79  H   ARG A  25      45.533  43.310  58.229  1.00  2.72           H
ATOM     80  CA  ARG A  25      46.817  41.864  59.170  1.00  2.72           C
ATOM     81  HA  ARG A  25      46.948  41.817  60.252  1.00  2.72           H
ATOM     82  C   ARG A  25      48.154  41.498  58.536  1.00  2.72           C
ATOM     83  O   ARG A  25      48.731  40.466  58.877  1.00  2.72           O
ATOM     84  CB  ARG A  25      45.780  40.811  58.752  1.00  2.72           C
ATOM     85 1HB  ARG A  25      45.696  40.809  57.668  1.00  2.72           H
ATOM     86 2HB  ARG A  25      46.139  39.831  59.059  1.00  2.72           H
ATOM     87  CG  ARG A  25      44.397  41.019  59.347  1.00  2.72           C
ATOM     88 1HG  ARG A  25      44.467  40.997  60.435  1.00  2.72           H
ATOM     89 2HG  ARG A  25      44.017  41.990  59.040  1.00  2.72           H
ATOM     90  CD  ARG A  25      43.413  39.953  58.885  1.00  2.72           C
ATOM     91 1HD  ARG A  25      43.405  39.920  57.795  1.00  2.72           H
ATOM     92 2HD  ARG A  25      43.722  38.981  59.271  1.00  2.72           H
ATOM     93  NE  ARG A  25      42.068  40.275  59.381  1.00  2.72           N
ATOM     94  HE  ARG A  25      41.992  41.109  59.955  1.00  2.72           H
ATOM     95  CZ  ARG A  25      40.955  39.590  59.164  1.00  2.72           C
ATOM     96  NH1 ARG A  25      39.876  39.952  59.797  1.00  2.72           N
ATOM     97 1HH1 ARG A  25      39.912  40.710  60.468  1.00  2.72           H
ATOM     98 2HH1 ARG A  25      39.023  39.440  59.649  1.00  2.72           H
ATOM     99  NH2 ARG A  25      40.874  38.562  58.362  1.00  2.72           N
ATOM    100 1HH2 ARG A  25      41.690  38.258  57.846  1.00  2.72           H
ATOM    101 2HH2 ARG A  25      39.999  38.067  58.270  1.00  2.72           H
ATOM    102  N   ARG A  26      48.622  42.327  57.611  1.00  0.86           N
ATOM    103  H   ARG A  26      48.054  43.119  57.339  1.00  0.86           H
ATOM    104  CA  ARG A  26      49.937  42.169  56.987  1.00  0.86           C
ATOM    105  HA  ARG A  26      50.369  41.218  57.301  1.00  0.86           H
ATOM    106  C   ARG A  26      50.917  43.272  57.383  1.00  0.86           C
ATOM    107  O   ARG A  26      52.117  43.014  57.451  1.00  0.86           O
ATOM    108  CB  ARG A  26      49.784  42.173  55.466  1.00  0.86           C
ATOM    109 1HB  ARG A  26      49.397  43.145  55.163  1.00  0.86           H
ATOM    110 2HB  ARG A  26      50.775  42.049  55.030  1.00  0.86           H
ATOM    111  CG  ARG A  26      48.855  41.091  54.916  1.00  0.86           C
ATOM    112 1HG  ARG A  26      49.237  40.106  55.185  1.00  0.86           H
ATOM    113 2HG  ARG A  26      47.859  41.214  55.335  1.00  0.86           H
ATOM    114  CD  ARG A  26      48.761  41.207  53.407  1.00  0.86           C
ATOM    115 1HD  ARG A  26      47.977  40.537  53.051  1.00  0.86           H
ATOM    116 2HD  ARG A  26      48.496  42.233  53.144  1.00  0.86           H
ATOM    117  NE  ARG A  26      50.038  40.846  52.774  1.00  0.86           N
ATOM    118  HE  ARG A  26      50.746  40.451  53.371  1.00  0.86           H
ATOM    119  CZ  ARG A  26      50.346  40.977  51.494  1.00  0.86           C
ATOM    120  NH1 ARG A  26      51.520  40.578  51.101  1.00  0.86           N
ATOM    121 1HH1 ARG A  26      52.156  40.161  51.767  1.00  0.86           H
ATOM    122 2HH1 ARG A  26      51.797  40.689  50.135  1.00  0.86           H
ATOM    123  NH2 ARG A  26      49.546  41.502  50.601  1.00  0.86           N
ATOM    124 1HH2 ARG A  26      48.624  41.809  50.874  1.00  0.86           H
ATOM    125 2HH2 ARG A  26      49.850  41.589  49.643  1.00  0.86           H
ATOM    126  N   THR A  27      50.449  44.490  57.633  1.00 -0.05           N
ATOM    127  H   THR A  27      49.467  44.703  57.504  1.00 -0.05           H
ATOM    128  CA  THR A  27      51.355  45.553  58.077  1.00 -0.05           C
ATOM    129  HA  THR A  27      52.242  45.534  57.446  1.00 -0.05           H
ATOM    130  C   THR A  27      51.798  45.295  59.509  1.00 -0.05           C
ATOM    131  O   THR A  27      52.954  45.535  59.865  1.00 -0.05           O
ATOM    132  CB  THR A  27      50.745  46.971  58.012  1.00 -0.05           C
ATOM    133  HB  THR A  27      51.465  47.682  58.416  1.00 -0.05           H
ATOM    134  OG1 THR A  27      49.541  47.038  58.778  1.00 -0.05           O
ATOM    135  HG1 THR A  27      49.325  47.971  58.883  1.00 -0.05           H
ATOM    136  CG2 THR A  27      50.391  47.380  56.596  1.00 -0.05           C
ATOM    137 1HG2 THR A  27      49.931  48.367  56.610  1.00 -0.05           H
ATOM    138 2HG2 THR A  27      49.696  46.668  56.154  1.00 -0.05           H
ATOM    139 3HG2 THR A  27      51.294  47.420  55.993  1.00 -0.05           H
ATOM    140  N   VAL A  28      50.921  44.715  60.313  1.00 13.22           N
ATOM    141  H   VAL A  28      49.954  44.609  60.019  1.00 13.22           H
ATOM    142  CA  VAL A  28      51.339  44.060  61.546  1.00 13.22           C
ATOM    143  HA  VAL A  28      52.176  44.586  62.003  1.00 13.22           H
ATOM    144  C   VAL A  28      51.779  42.722  60.981  1.00 13.22           C
ATOM    145  O   VAL A  28      51.024  42.115  60.221  1.00 13.22           O
ATOM    146  CB  VAL A  28      50.169  43.913  62.552  1.00 13.22           C
ATOM    147  HB  VAL A  28      49.375  43.331  62.087  1.00 13.22           H
ATOM    148  CG1 VAL A  28      50.619  43.195  63.832  1.00 13.22           C
ATOM    149 1HG1 VAL A  28      49.783  43.128  64.527  1.00 13.22           H
ATOM    150 2HG1 VAL A  28      51.439  43.740  64.303  1.00 13.22           H
ATOM    151 3HG1 VAL A  28      50.948  42.186  63.587  1.00 13.22           H
ATOM    152  CG2 VAL A  28      49.605  45.293  62.904  1.00 13.22           C
ATOM    153 1HG2 VAL A  28      48.793  45.183  63.621  1.00 13.22           H
ATOM    154 2HG2 VAL A  28      49.207  45.772  62.008  1.00 13.22           H
ATOM    155 3HG2 VAL A  28      50.387  45.920  63.333  1.00 13.22           H
ATOM    156  N   THR A  29      53.000  42.288  61.245  1.00 20.41           N
ATOM    157  H   THR A  29      53.586  42.769  61.923  1.00 20.41           H
ATOM    158  CA  THR A  29      53.522  41.119  60.547  1.00 20.41           C
ATOM    159  HA  THR A  29      53.422  41.282  59.476  1.00 20.41           H
ATOM    160  C   THR A  29      52.689  39.911  60.959  1.00 20.41           C
ATOM    161  O   THR A  29      52.261  39.817  62.109  1.00 20.41           O
ATOM    162  CB  THR A  29      55.004  40.890  60.889  1.00 20.41           C
ATOM    163  HB  THR A  29      55.080  40.399  61.857  1.00 20.41           H
ATOM    164  OG1 THR A  29      55.662  42.159  60.968  1.00 20.41           O
ATOM    165  HG1 THR A  29      55.490  42.646  60.150  1.00 20.41           H
ATOM    166  CG2 THR A  29      55.723  40.053  59.845  1.00 20.41           C
ATOM    167 1HG2 THR A  29      56.766  39.933  60.136  1.00 20.41           H
ATOM    168 2HG2 THR A  29      55.687  40.549  58.875  1.00 20.41           H
ATOM    169 3HG2 THR A  29      55.274  39.064  59.769  1.00 20.41           H
ATOM    170  N   ALA A  30      52.444  38.986  60.043  1.00  9.89           N
ATOM    171  H   ALA A  30      52.823  39.096  59.114  1.00  9.89           H
ATOM    172  CA  ALA A  30      51.613  37.814  60.324  1.00  9.89           C
ATOM    173  HA  ALA A  30      50.604  38.151  60.566  1.00  9.89           H
ATOM    174  C   ALA A  30      52.122  36.985  61.511  1.00  9.89           C
ATOM    175  O   ALA A  30      51.359  36.330  62.209  1.00  9.89           O
ATOM    176  CB  ALA A  30      51.557  36.947  59.073  1.00  9.89           C
ATOM    177 1HB  ALA A  30      51.147  37.521  58.242  1.00  9.89           H
ATOM    178 2HB  ALA A  30      50.920  36.083  59.259  1.00  9.89           H
ATOM    179 3HB  ALA A  30      52.559  36.595  58.816  1.00  9.89           H
ATOM    180  N   ASP A  31      53.424  37.030  61.737  1.00  6.68           N
ATOM    181  H   ASP A  31      54.014  37.541  61.098  1.00  6.68           H
ATOM    182  CA  ASP A  31      54.065  36.338  62.850  1.00  6.68           C
ATOM    183  HA  ASP A  31      53.722  35.303  62.873  1.00  6.68           H
ATOM    184  C   ASP A  31      53.795  36.972  64.213  1.00  6.68           C
ATOM    185  O   ASP A  31      53.967  36.344  65.247  1.00  6.68           O
ATOM    186  CB  ASP A  31      55.576  36.349  62.616  1.00  6.68           C
ATOM    187 1HB  ASP A  31      55.920  37.384  62.597  1.00  6.68           H
ATOM    188 2HB  ASP A  31      56.069  35.832  63.438  1.00  6.68           H
ATOM    189  CG  ASP A  31      55.959  35.689  61.307  1.00  6.68           C
ATOM    190  OD1 ASP A  31      56.243  34.472  61.272  1.00  6.68           O
ATOM    191  OD2 ASP A  31      55.932  36.392  60.264  1.00  6.68           O
ATOM    192  N   GLU A  32      53.377  38.226  64.262  1.00  5.45           N
ATOM    193  H   GLU A  32      53.159  38.727  63.406  1.00  5.45           H
ATOM    194  CA  GLU A  32      53.247  38.911  65.550  1.00  5.45           C
ATOM    195  HA  GLU A  32      54.201  38.786  66.062  1.00  5.45           H
ATOM    196  C   GLU A  32      52.188  38.434  66.552  1.00  5.45           C
ATOM    197  O   GLU A  32      52.473  38.440  67.752  1.00  5.45           O
ATOM    198  CB  GLU A  32      53.062  40.405  65.346  1.00  5.45           C
ATOM    199 1HB  GLU A  32      52.201  40.581  64.705  1.00  5.45           H
ATOM    200 2HB  GLU A  32      52.864  40.840  66.320  1.00  5.45           H
ATOM    201  CG  GLU A  32      54.277  41.090  64.772  1.00  5.45           C
ATOM    202 1HG  GLU A  32      55.150  40.815  65.366  1.00  5.45           H
ATOM    203 2HG  GLU A  32      54.428  40.758  63.749  1.00  5.45           H
ATOM    204  CD  GLU A  32      54.125  42.593  64.807  1.00  5.45           C
ATOM    205  OE1 GLU A  32      53.980  43.125  65.934  1.00  5.45           O
ATOM    206  OE2 GLU A  32      54.169  43.264  63.752  1.00  5.45           O
ATOM    207  N   PRO A  33      50.985  37.996  66.126  1.00 12.20           N
ATOM    208  CA  PRO A  33      50.188  37.377  67.196  1.00 12.20           C
ATOM    209  HA  PRO A  33      50.008  38.096  67.995  1.00 12.20           H
ATOM    210  C   PRO A  33      50.803  36.101  67.772  1.00 12.20           C
ATOM    211  O   PRO A  33      50.555  35.743  68.921  1.00 12.20           O
ATOM    212  CB  PRO A  33      48.872  37.029  66.491  1.00 12.20           C
ATOM    213 1HB  PRO A  33      48.891  35.993  66.153  1.00 12.20           H
ATOM    214 2HB  PRO A  33      48.023  37.197  67.153  1.00 12.20           H
ATOM    215  CG  PRO A  33      48.816  37.938  65.328  1.00 12.20           C
ATOM    216 1HG  PRO A  33      48.156  37.545  64.557  1.00 12.20           H
ATOM    217 2HG  PRO A  33      48.496  38.931  65.644  1.00 12.20           H
ATOM    218  CD  PRO A  33      50.236  37.976  64.856  1.00 12.20           C
ATOM    219 1HD  PRO A  33      50.474  37.075  64.293  1.00 12.20           H
ATOM    220 2HD  PRO A  33      50.424  38.873  64.265  1.00 12.20           H
ATOM    221  N   ARG A  34      51.619  35.419  66.972  1.00  8.20           N
ATOM    222  H   ARG A  34      51.791  35.760  66.034  1.00  8.20           H
ATOM    223  CA  ARG A  34      52.297  34.194  67.403  1.00  8.20           C
ATOM    224  HA  ARG A  34      51.596  33.586  67.971  1.00  8.20           H
ATOM    225  C   ARG A  34      53.467  34.544  68.308  1.00  8.20           C
ATOM    226  O   ARG A  34      53.714  33.866  69.288  1.00  8.20           O
ATOM    227  CB  ARG A  34      52.803  33.394  66.197  1.00  8.20           C
ATOM    228 1HB  ARG A  34      53.632  33.934  65.747  1.00  8.20           H
ATOM    229 2HB  ARG A  34      53.188  32.441  66.557  1.00  8.20           H
ATOM    230  CG  ARG A  34      51.771  33.139  65.089  1.00  8.20           C
ATOM    231 1HG  ARG A  34      51.370  34.090  64.741  1.00  8.20           H
ATOM    232 2HG  ARG A  34      52.272  32.660  64.247  1.00  8.20           H
ATOM    233  CD  ARG A  34      50.618  32.248  65.530  1.00  8.20           C
ATOM    234 1HD  ARG A  34      51.020  31.281  65.828  1.00  8.20           H
ATOM    235 2HD  ARG A  34      50.110  32.697  66.384  1.00  8.20           H
ATOM    236  NE  ARG A  34      49.647  32.055  64.445  1.00  8.20           N
ATOM    237  HE  ARG A  34      49.732  32.670  63.642  1.00  8.20           H
ATOM    238  CZ  ARG A  34      48.662  31.167  64.420  1.00  8.20           C
ATOM    239  NH1 ARG A  34      47.818  31.189  63.428  1.00  8.20           N
ATOM    240 1HH1 ARG A  34      47.917  31.872  62.692  1.00  8.20           H
ATOM    241 2HH1 ARG A  34      47.047  30.535  63.416  1.00  8.20           H
ATOM    242  NH2 ARG A  34      48.477  30.269  65.354  1.00  8.20           N
ATOM    243 1HH2 ARG A  34      49.093  30.261  66.156  1.00  8.20           H
ATOM    244 2HH2 ARG A  34      47.729  29.601  65.266  1.00  8.20           H
ATOM    245  N   ARG A  35      54.131  35.654  68.014  1.00 -0.84           N
ATOM    246  H   ARG A  35      53.917  36.133  67.145  1.00 -0.84           H
ATOM    247  CA  ARG A  35      55.177  36.206  68.879  1.00 -0.84           C
ATOM    248  HA  ARG A  35      55.991  35.488  68.968  1.00 -0.84           H
ATOM    249  C   ARG A  35      54.655  36.460  70.287  1.00 -0.84           C
ATOM    250  O   ARG A  35      55.285  36.050  71.250  1.00 -0.84           O
ATOM    251  CB  ARG A  35      55.717  37.501  68.262  1.00 -0.84           C
ATOM    252 1HB  ARG A  35      56.150  37.277  67.291  1.00 -0.84           H
ATOM    253 2HB  ARG A  35      54.881  38.174  68.120  1.00 -0.84           H
ATOM    254  CG  ARG A  35      56.738  38.216  69.120  1.00 -0.84           C
ATOM    255 1HG  ARG A  35      56.266  38.426  70.071  1.00 -0.84           H
ATOM    256 2HG  ARG A  35      57.590  37.563  69.297  1.00 -0.84           H
ATOM    257  CD  ARG A  35      57.229  39.546  68.569  1.00 -0.84           C
ATOM    258 1HD  ARG A  35      57.902  39.996  69.301  1.00 -0.84           H
ATOM    259 2HD  ARG A  35      57.803  39.358  67.662  1.00 -0.84           H
ATOM    260  NE  ARG A  35      56.147  40.494  68.249  1.00 -0.84           N
ATOM    261  HE  ARG A  35      55.933  40.599  67.274  1.00 -0.84           H
ATOM    262  CZ  ARG A  35      55.464  41.242  69.106  1.00 -0.84           C
ATOM    263  NH1 ARG A  35      54.701  42.187  68.632  1.00 -0.84           N
ATOM    264 1HH1 ARG A  35      54.664  42.382  67.635  1.00 -0.84           H
ATOM    265 2HH1 ARG A  35      54.143  42.734  69.262  1.00 -0.84           H
ATOM    266  NH2 ARG A  35      55.473  41.084  70.403  1.00 -0.84           N
ATOM    267 1HH2 ARG A  35      55.943  40.282  70.822  1.00 -0.84           H
ATOM    268 2HH2 ARG A  35      54.992  41.727  71.002  1.00 -0.84           H
ATOM    269  N   LEU A  36      53.472  37.047  70.413  1.00-16.79           N
ATOM    270  H   LEU A  36      52.975  37.347  69.587  1.00-16.79           H
ATOM    271  CA  LEU A  36      52.893  37.295  71.739  1.00-16.79           C
ATOM    272  HA  LEU A  36      53.576  37.922  72.314  1.00-16.79           H
ATOM    273  C   LEU A  36      52.694  35.996  72.516  1.00-16.79           C
ATOM    274  O   LEU A  36      52.900  35.926  73.725  1.00-16.79           O
ATOM    275  CB  LEU A  36      51.541  38.005  71.614  1.00-16.79           C
ATOM    276 1HB  LEU A  36      50.887  37.369  71.019  1.00-16.79           H
ATOM    277 2HB  LEU A  36      51.110  38.071  72.612  1.00-16.79           H
ATOM    278  CG  LEU A  36      51.515  39.413  71.002  1.00-16.79           C
ATOM    279  HG  LEU A  36      52.005  39.382  70.033  1.00-16.79           H
ATOM    280  CD1 LEU A  36      50.068  39.850  70.786  1.00-16.79           C
ATOM    281 1HD1 LEU A  36      50.044  40.831  70.312  1.00-16.79           H
ATOM    282 2HD1 LEU A  36      49.545  39.902  71.743  1.00-16.79           H
ATOM    283 3HD1 LEU A  36      49.557  39.135  70.142  1.00-16.79           H
ATOM    284  CD2 LEU A  36      52.230  40.450  71.859  1.00-16.79           C
ATOM    285 1HD2 LEU A  36      52.208  41.417  71.360  1.00-16.79           H
ATOM    286 2HD2 LEU A  36      53.269  40.152  72.016  1.00-16.79           H
ATOM    287 3HD2 LEU A  36      51.735  40.533  72.825  1.00-16.79           H
ATOM    288  N   LEU A  37      52.331  34.942  71.803  1.00 -5.85           N
ATOM    289  H   LEU A  37      52.184  35.043  70.809  1.00 -5.85           H
ATOM    290  CA  LEU A  37      52.155  33.628  72.412  1.00 -5.85           C
ATOM    291  HA  LEU A  37      51.574  33.740  73.327  1.00 -5.85           H
ATOM    292  C   LEU A  37      53.489  32.986  72.801  1.00 -5.85           C
ATOM    293  O   LEU A  37      53.525  32.162  73.711  1.00 -5.85           O
ATOM    294  CB  LEU A  37      51.382  32.725  71.447  1.00 -5.85           C
ATOM    295 1HB  LEU A  37      51.872  32.762  70.478  1.00 -5.85           H
ATOM    296 2HB  LEU A  37      51.437  31.700  71.803  1.00 -5.85           H
ATOM    297  CG  LEU A  37      49.902  33.086  71.261  1.00 -5.85           C
ATOM    298  HG  LEU A  37      49.802  34.168  71.205  1.00 -5.85           H
ATOM    299  CD1 LEU A  37      49.393  32.504  69.955  1.00 -5.85           C
ATOM    300 1HD1 LEU A  37      48.311  32.613  69.890  1.00 -5.85           H
ATOM    301 2HD1 LEU A  37      49.665  31.454  69.879  1.00 -5.85           H
ATOM    302 3HD1 LEU A  37      49.840  33.043  69.122  1.00 -5.85           H
ATOM    303  CD2 LEU A  37      49.062  32.575  72.433  1.00 -5.85           C
ATOM    304 1HD2 LEU A  37      48.017  32.843  72.276  1.00 -5.85           H
ATOM    305 2HD2 LEU A  37      49.397  33.042  73.360  1.00 -5.85           H
ATOM    306 3HD2 LEU A  37      49.150  31.492  72.520  1.00 -5.85           H
ATOM    307  N   HIS A  38      54.586  33.366  72.162  1.00  6.47           N
ATOM    308  H   HIS A  38      54.517  34.007  71.379  1.00  6.47           H
ATOM    309  CA  HIS A  38      55.911  32.890  72.571  1.00  6.47           C
ATOM    310  HA  HIS A  38      55.852  31.829  72.813  1.00  6.47           H
ATOM    311  C   HIS A  38      56.369  33.657  73.811  1.00  6.47           C
ATOM    312  O   HIS A  38      56.935  33.075  74.737  1.00  6.47           O
ATOM    313  CB  HIS A  38      56.951  33.081  71.461  1.00  6.47           C
ATOM    314 1HB  HIS A  38      57.070  34.144  71.263  1.00  6.47           H
ATOM    315 2HB  HIS A  38      57.905  32.691  71.815  1.00  6.47           H
ATOM    316  CG  HIS A  38      56.604  32.400  70.172  1.00  6.47           C
ATOM    317  ND1 HIS A  38      56.058  31.134  70.108  1.00  6.47           N
ATOM    318  CD2 HIS A  38      56.750  32.836  68.890  1.00  6.47           C
ATOM    319  HD2 HIS A  38      57.147  33.803  68.619  1.00  6.47           H
ATOM    320  CE1 HIS A  38      55.937  30.852  68.776  1.00  6.47           C
ATOM    321  HE1 HIS A  38      55.570  29.911  68.390  1.00  6.47           H
ATOM    322  NE2 HIS A  38      56.341  31.883  67.997  1.00  6.47           N
ATOM    323  HE2 HIS A  38      56.350  31.933  66.989  1.00  6.47           H
ATOM    324  N   GLU A  39      56.082  34.954  73.869  1.00  4.19           N
ATOM    325  H   GLU A  39      55.638  35.409  73.075  1.00  4.19           H
ATOM    326  CA  GLU A  39      56.415  35.752  75.056  1.00  4.19           C
ATOM    327  HA  GLU A  39      57.484  35.694  75.250  1.00  4.19           H
ATOM    328  C   GLU A  39      55.687  35.208  76.271  1.00  4.19           C
ATOM    329  O   GLU A  39      56.248  35.142  77.362  1.00  4.19           O
ATOM    330  CB  GLU A  39      56.010  37.223  74.938  1.00  4.19           C
ATOM    331 1HB  GLU A  39      55.067  37.305  74.402  1.00  4.19           H
ATOM    332 2HB  GLU A  39      55.849  37.590  75.952  1.00  4.19           H
ATOM    333  CG  GLU A  39      57.040  38.129  74.311  1.00  4.19           C
ATOM    334 1HG  GLU A  39      56.984  39.103  74.797  1.00  4.19           H
ATOM    335 2HG  GLU A  39      58.035  37.717  74.491  1.00  4.19           H
ATOM    336  CD  GLU A  39      56.831  38.331  72.829  1.00  4.19           C
ATOM    337  OE1 GLU A  39      55.855  39.016  72.432  1.00  4.19           O
ATOM    338  OE2 GLU A  39      57.717  37.925  72.051  1.00  4.19           O
ATOM    339  N   ALA A  40      54.451  34.775  76.069  1.00 -3.86           N
ATOM    340  H   ALA A  40      54.031  34.879  75.152  1.00 -3.86           H
ATOM    341  CA  ALA A  40      53.672  34.195  77.151  1.00 -3.86           C
ATOM    342  HA  ALA A  40      53.566  34.948  77.933  1.00 -3.86           H
ATOM    343  C   ALA A  40      54.381  32.984  77.772  1.00 -3.86           C
ATOM    344  O   ALA A  40      54.382  32.844  78.987  1.00 -3.86           O
ATOM    345  CB  ALA A  40      52.276  33.819  76.639  1.00 -3.86           C
ATOM    346 1HB  ALA A  40      51.791  34.700  76.215  1.00 -3.86           H
ATOM    347 2HB  ALA A  40      51.676  33.445  77.469  1.00 -3.86           H
ATOM    348 3HB  ALA A  40      52.353  33.046  75.875  1.00 -3.86           H
ATOM    349  N   ILE A  41      54.999  32.128  76.966  1.00-11.29           N
ATOM    350  H   ILE A  41      55.010  32.299  75.969  1.00-11.29           H
ATOM    351  CA  ILE A  41      55.686  30.943  77.497  1.00-11.29           C
ATOM    352  HA  ILE A  41      55.031  30.439  78.207  1.00-11.29           H
ATOM    353  C   ILE A  41      56.949  31.384  78.227  1.00-11.29           C
ATOM    354  O   ILE A  41      57.185  31.000  79.376  1.00-11.29           O
ATOM    355  CB  ILE A  41      56.102  29.939  76.373  1.00-11.29           C
ATOM    356  HB  ILE A  41      56.769  30.452  75.680  1.00-11.29           H
ATOM    357  CG1 ILE A  41      54.861  29.476  75.591  1.00-11.29           C
ATOM    358 1HG1 ILE A  41      54.283  28.803  76.224  1.00-11.29           H
ATOM    359 2HG1 ILE A  41      54.237  30.336  75.367  1.00-11.29           H
ATOM    360  CG2 ILE A  41      56.852  28.709  76.966  1.00-11.29           C
ATOM    361 1HG2 ILE A  41      57.145  28.017  76.179  1.00-11.29           H
ATOM    362 2HG2 ILE A  41      56.224  28.180  77.685  1.00-11.29           H
ATOM    363 3HG2 ILE A  41      57.765  29.025  77.473  1.00-11.29           H
ATOM    364  CD1 ILE A  41      55.167  28.778  74.271  1.00-11.29           C
ATOM    365 1HD1 ILE A  41      55.734  29.445  73.618  1.00-11.29           H
ATOM    366 2HD1 ILE A  41      54.238  28.498  73.782  1.00-11.29           H
ATOM    367 3HD1 ILE A  41      55.741  27.871  74.450  1.00-11.29           H
ATOM    368  N   THR A  42      57.751  32.207  77.565  1.00  9.50           N
ATOM    369  H   THR A  42      57.481  32.544  76.648  1.00  9.50           H
ATOM    370  CA  THR A  42      59.061  32.566  78.104  1.00  9.50           C
ATOM    371  HA  THR A  42      59.619  31.650  78.287  1.00  9.50           H
ATOM    372  C   THR A  42      58.928  33.288  79.435  1.00  9.50           C
ATOM    373  O   THR A  42      59.648  32.985  80.383  1.00  9.50           O
ATOM    374  CB  THR A  42      59.874  33.462  77.138  1.00  9.50           C
ATOM    375  HB  THR A  42      60.800  33.763  77.626  1.00  9.50           H
ATOM    376  OG1 THR A  42      59.121  34.620  76.785  1.00  9.50           O
ATOM    377  HG1 THR A  42      58.430  34.349  76.174  1.00  9.50           H
ATOM    378  CG2 THR A  42      60.202  32.782  75.837  1.00  9.50           C
ATOM    379 1HG2 THR A  42      60.691  33.487  75.165  1.00  9.50           H
ATOM    380 2HG2 THR A  42      59.302  32.403  75.356  1.00  9.50           H
ATOM    381 3HG2 THR A  42      60.874  31.950  76.023  1.00  9.50           H
ATOM    382  N   ALA A  43      57.984  34.212  79.528  1.00 -9.62           N
ATOM    383  H   ALA A  43      57.405  34.423  78.718  1.00 -9.62           H
ATOM    384  CA  ALA A  43      57.784  34.969  80.751  1.00 -9.62           C
ATOM    385  HA  ALA A  43      58.748  35.351  81.089  1.00 -9.62           H
ATOM    386  C   ALA A  43      57.209  34.100  81.861  1.00 -9.62           C
ATOM    387  O   ALA A  43      57.579  34.258  83.027  1.00 -9.62           O
ATOM    388  CB  ALA A  43      56.863  36.135  80.463  1.00 -9.62           C
ATOM    389 1HB  ALA A  43      57.310  36.769  79.698  1.00 -9.62           H
ATOM    390 2HB  ALA A  43      56.719  36.715  81.373  1.00 -9.62           H
ATOM    391 3HB  ALA A  43      55.898  35.773  80.105  1.00 -9.62           H
ATOM    392  N   SER A  44      56.322  33.184  81.496  1.00 -9.06           N
ATOM    393  H   SER A  44      56.066  33.075  80.522  1.00 -9.06           H
ATOM    394  CA  SER A  44      55.693  32.333  82.496  1.00 -9.06           C
ATOM    395  HA  SER A  44      55.265  32.971  83.270  1.00 -9.06           H
ATOM    396  C   SER A  44      56.722  31.425  83.142  1.00 -9.06           C
ATOM    397  O   SER A  44      56.728  31.277  84.357  1.00 -9.06           O
ATOM    398  CB  SER A  44      54.580  31.462  81.908  1.00 -9.06           C
ATOM    399 1HB  SER A  44      54.981  30.854  81.097  1.00 -9.06           H
ATOM    400 2HB  SER A  44      54.200  30.802  82.689  1.00 -9.06           H
ATOM    401  OG  SER A  44      53.513  32.256  81.420  1.00 -9.06           O
ATOM    402  HG  SER A  44      53.753  32.558  80.529  1.00 -9.06           H
ATOM    403  N   GLU A  45      57.598  30.811  82.361  1.00 -4.40           N
ATOM    404  H   GLU A  45      57.574  30.937  81.351  1.00 -4.40           H
ATOM    405  CA  GLU A  45      58.571  29.898  82.955  1.00 -4.40           C
ATOM    406  HA  GLU A  45      58.058  29.281  83.694  1.00 -4.40           H
ATOM    407  C   GLU A  45      59.680  30.640  83.690  1.00 -4.40           C
ATOM    408  O   GLU A  45      60.142  30.193  84.736  1.00 -4.40           O
ATOM    409  CB  GLU A  45      59.160  28.960  81.905  1.00 -4.40           C
ATOM    410 1HB  GLU A  45      59.595  29.544  81.094  1.00 -4.40           H
ATOM    411 2HB  GLU A  45      59.946  28.374  82.379  1.00 -4.40           H
ATOM    412  CG  GLU A  45      58.115  28.006  81.353  1.00 -4.40           C
ATOM    413 1HG  GLU A  45      57.554  27.589  82.189  1.00 -4.40           H
ATOM    414 2HG  GLU A  45      57.425  28.558  80.713  1.00 -4.40           H
ATOM    415  CD  GLU A  45      58.723  26.859  80.572  1.00 -4.40           C
ATOM    416  OE1 GLU A  45      59.425  26.027  81.188  1.00 -4.40           O
ATOM    417  OE2 GLU A  45      58.520  26.784  79.345  1.00 -4.40           O
ATOM    418  N   LEU A  46      60.081  31.806  83.198  1.00 16.06           N
ATOM    419  H   LEU A  46      59.670  32.166  82.344  1.00 16.06           H
ATOM    420  CA  LEU A  46      61.137  32.571  83.867  1.00 16.06           C
ATOM    421  HA  LEU A  46      61.990  31.912  83.996  1.00 16.06           H
ATOM    422  C   LEU A  46      60.736  33.032  85.267  1.00 16.06           C
ATOM    423  O   LEU A  46      61.586  33.185  86.140  1.00 16.06           O
ATOM    424  CB  LEU A  46      61.586  33.748  82.993  1.00 16.06           C
ATOM    425 1HB  LEU A  46      60.732  34.098  82.417  1.00 16.06           H
ATOM    426 2HB  LEU A  46      61.926  34.563  83.630  1.00 16.06           H
ATOM    427  CG  LEU A  46      62.734  33.359  82.044  1.00 16.06           C
ATOM    428  HG  LEU A  46      62.541  32.356  81.664  1.00 16.06           H
ATOM    429  CD1 LEU A  46      62.855  34.288  80.844  1.00 16.06           C
ATOM    430 1HD1 LEU A  46      63.690  33.971  80.220  1.00 16.06           H
ATOM    431 2HD1 LEU A  46      63.016  35.316  81.172  1.00 16.06           H
ATOM    432 3HD1 LEU A  46      61.939  34.233  80.259  1.00 16.06           H
ATOM    433  CD2 LEU A  46      64.071  33.351  82.789  1.00 16.06           C
ATOM    434 1HD2 LEU A  46      64.852  32.975  82.130  1.00 16.06           H
ATOM    435 2HD2 LEU A  46      64.016  32.699  83.659  1.00 16.06           H
ATOM    436 3HD2 LEU A  46      64.329  34.358  83.117  1.00 16.06           H
ATOM    437  N   CYS A  47      59.439  33.175  85.500  1.00 10.58           N
ATOM    438  H   CYS A  47      58.781  33.015  84.748  1.00 10.58           H
ATOM    439  CA  CYS A  47      58.917  33.547  86.814  1.00 10.58           C
ATOM    440  HA  CYS A  47      59.716  34.015  87.390  1.00 10.58           H
ATOM    441  C   CYS A  47      58.398  32.357  87.631  1.00 10.58           C
ATOM    442  O   CYS A  47      57.684  32.550  88.611  1.00 10.58           O
ATOM    443  CB  CYS A  47      57.807  34.582  86.620  1.00 10.58           C
ATOM    444 1HB  CYS A  47      56.992  34.129  86.054  1.00 10.58           H
ATOM    445 2HB  CYS A  47      57.426  34.881  87.596  1.00 10.58           H
ATOM    446  SG  CYS A  47      58.404  36.045  85.736  1.00 10.58           S
ATOM    447  HG  CYS A  47      58.382  35.469  84.523  1.00 10.58           H
ATOM    448  N   ALA A  48      58.715  31.138  87.209  1.00 32.88           N
ATOM    449  H   ALA A  48      59.295  31.030  86.385  1.00 32.88           H
ATOM    450  CA  ALA A  48      58.237  29.929  87.886  1.00 32.88           C
ATOM    451  HA  ALA A  48      57.285  30.157  88.365  1.00 32.88           H
ATOM    452  C   ALA A  48      59.175  29.457  89.003  1.00 32.88           C
ATOM    453  O   ALA A  48      59.364  30.131  90.021  1.00 32.88           O
ATOM    454  CB  ALA A  48      57.977  28.813  86.838  1.00 32.88           C
ATOM    455 1HB  ALA A  48      57.257  29.170  86.102  1.00 32.88           H
ATOM    456 2HB  ALA A  48      57.558  27.933  87.329  1.00 32.88           H
ATOM    457 3HB  ALA A  48      58.897  28.548  86.315  1.00 32.88           H
ATOM    458  N   CYS A  49      59.807  28.308  88.800  1.00 16.74           N
ATOM    459  H   CYS A  49      59.682  27.827  87.922  1.00 16.74           H
ATOM    460  CA  CYS A  49      60.594  27.652  89.838  1.00 16.74           C
ATOM    461  HA  CYS A  49      59.933  27.514  90.687  1.00 16.74           H
ATOM    462  C   CYS A  49      61.801  28.434  90.352  1.00 16.74           C
ATOM    463  O   CYS A  49      62.332  28.121  91.417  1.00 16.74           O
ATOM    464  CB  CYS A  49      60.999  26.261  89.358  1.00 16.74           C
ATOM    465 1HB  CYS A  49      61.667  26.347  88.500  1.00 16.74           H
ATOM    466 2HB  CYS A  49      61.526  25.747  90.162  1.00 16.74           H
ATOM    467  SG  CYS A  49      59.537  25.298  88.886  1.00 16.74           S
ATOM    468  HG  CYS A  49      58.796  25.578  89.975  1.00 16.74           H
ATOM    469  N   ALA A  50      62.180  29.493  89.649  1.00  7.76           N
ATOM    470  H   ALA A  50      61.719  29.699  88.777  1.00  7.76           H
ATOM    471  CA  ALA A  50      63.200  30.404  90.143  1.00  7.76           C
ATOM    472  HA  ALA A  50      64.104  29.826  90.335  1.00  7.76           H
ATOM    473  C   ALA A  50      62.773  31.056  91.465  1.00  7.76           C
ATOM    474  O   ALA A  50      63.589  31.218  92.368  1.00  7.76           O
ATOM    475  CB  ALA A  50      63.490  31.481  89.079  1.00  7.76           C
ATOM    476 1HB  ALA A  50      63.877  31.012  88.175  1.00  7.76           H
ATOM    477 2HB  ALA A  50      64.235  32.180  89.461  1.00  7.76           H
ATOM    478 3HB  ALA A  50      62.578  32.032  88.835  1.00  7.76           H
ATOM    479  N   PHE A  51      61.507  31.439  91.594  1.00 16.57           N
ATOM    480  H   PHE A  51      60.840  31.288  90.843  1.00 16.57           H
ATOM    481  CA  PHE A  51      61.068  32.097  92.828  1.00 16.57           C
ATOM    482  HA  PHE A  51      61.840  32.778  93.182  1.00 16.57           H
ATOM    483  C   PHE A  51      60.840  31.006  93.853  1.00 16.57           C
ATOM    484  O   PHE A  51      61.164  31.124  95.030  1.00 16.57           O
ATOM    485  CB  PHE A  51      59.736  32.841  92.667  1.00 16.57           C
ATOM    486 1HB  PHE A  51      58.965  32.119  92.399  1.00 16.57           H
ATOM    487 2HB  PHE A  51      59.468  33.281  93.629  1.00 16.57           H
ATOM    488  CG  PHE A  51      59.726  33.930  91.620  1.00 16.57           C
ATOM    489  CD1 PHE A  51      60.903  34.514  91.106  1.00 16.57           C
ATOM    490  HD1 PHE A  51      61.874  34.230  91.482  1.00 16.57           H
ATOM    491  CD2 PHE A  51      58.482  34.374  91.135  1.00 16.57           C
ATOM    492  HD2 PHE A  51      57.570  33.944  91.522  1.00 16.57           H
ATOM    493  CE1 PHE A  51      60.834  35.475  90.078  1.00 16.57           C
ATOM    494  HE1 PHE A  51      61.742  35.890  89.679  1.00 16.57           H
ATOM    495  CE2 PHE A  51      58.400  35.363  90.131  1.00 16.57           C
ATOM    496  HE2 PHE A  51      57.436  35.693  89.774  1.00 16.57           H
ATOM    497  CZ  PHE A  51      59.581  35.901  89.584  1.00 16.57           C
ATOM    498  HZ  PHE A  51      59.529  36.638  88.796  1.00 16.57           H
ATOM    499  N   GLU A  52      60.236  29.938  93.359  1.00 -1.12           N
ATOM    500  H   GLU A  52      60.063  29.885  92.363  1.00 -1.12           H
ATOM    501  CA  GLU A  52      59.720  28.880  94.215  1.00 -1.12           C
ATOM    502  HA  GLU A  52      59.023  29.315  94.931  1.00 -1.12           H
ATOM    503  C   GLU A  52      60.825  28.193  94.990  1.00 -1.12           C
ATOM    504  O   GLU A  52      60.686  28.002  96.185  1.00 -1.12           O
ATOM    505  CB  GLU A  52      59.000  27.831  93.375  1.00 -1.12           C
ATOM    506 1HB  GLU A  52      59.726  27.424  92.677  1.00 -1.12           H
ATOM    507 2HB  GLU A  52      58.669  27.023  94.025  1.00 -1.12           H
ATOM    508  CG  GLU A  52      57.810  28.365  92.590  1.00 -1.12           C
ATOM    509 1HG  GLU A  52      56.983  28.545  93.277  1.00 -1.12           H
ATOM    510 2HG  GLU A  52      58.079  29.311  92.124  1.00 -1.12           H
ATOM    511  CD  GLU A  52      57.374  27.405  91.490  1.00 -1.12           C
ATOM    512  OE1 GLU A  52      57.679  26.197  91.588  1.00 -1.12           O
ATOM    513  OE2 GLU A  52      56.762  27.849  90.498  1.00 -1.12           O
ATOM    514  N   LEU A  53      61.940  27.852  94.355  1.00 11.39           N
ATOM    515  H   LEU A  53      62.047  28.046  93.362  1.00 11.39           H
ATOM    516  CA  LEU A  53      63.003  27.148  95.073  1.00 11.39           C
ATOM    517  HA  LEU A  53      62.563  26.278  95.559  1.00 11.39           H
ATOM    518  C   LEU A  53      63.616  28.040  96.149  1.00 11.39           C
ATOM    519  O   LEU A  53      63.969  27.583  97.234  1.00 11.39           O
ATOM    520  CB  LEU A  53      64.095  26.684  94.104  1.00 11.39           C
ATOM    521 1HB  LEU A  53      63.622  26.229  93.234  1.00 11.39           H
ATOM    522 2HB  LEU A  53      64.648  27.562  93.768  1.00 11.39           H
ATOM    523  CG  LEU A  53      65.088  25.669  94.695  1.00 11.39           C
ATOM    524  HG  LEU A  53      65.460  26.046  95.645  1.00 11.39           H
ATOM    525  CD1 LEU A  53      64.426  24.314  94.936  1.00 11.39           C
ATOM    526 1HD1 LEU A  53      65.165  23.591  95.281  1.00 11.39           H
ATOM    527 2HD1 LEU A  53      63.975  23.947  94.015  1.00 11.39           H
ATOM    528 3HD1 LEU A  53      63.655  24.403  95.698  1.00 11.39           H
ATOM    529  CD2 LEU A  53      66.272  25.504  93.768  1.00 11.39           C
ATOM    530 1HD2 LEU A  53      66.981  24.793  94.191  1.00 11.39           H
ATOM    531 2HD2 LEU A  53      66.773  26.462  93.650  1.00 11.39           H
ATOM    532 3HD2 LEU A  53      65.945  25.155  92.793  1.00 11.39           H
ATOM    533  N   GLY A  54      63.684  29.333  95.855  1.00 13.91           N
ATOM    534  H   GLY A  54      63.340  29.660  94.962  1.00 13.91           H
ATOM    535  CA  GLY A  54      64.211  30.302  96.804  1.00 13.91           C
ATOM    536 1HA  GLY A  54      65.215  30.009  97.101  1.00 13.91           H
ATOM    537 2HA  GLY A  54      64.254  31.281  96.329  1.00 13.91           H
ATOM    538  C   GLY A  54      63.358  30.409  98.051  1.00 13.91           C
ATOM    539  O   GLY A  54      63.857  30.729  99.126  1.00 13.91           O
ATOM    540  N   ILE A  55      62.075  30.109  97.918  1.00 16.60           N
ATOM    541  H   ILE A  55      61.717  29.860  97.003  1.00 16.60           H
ATOM    542  CA  ILE A  55      61.158  30.125  99.047  1.00 16.60           C
ATOM    543  HA  ILE A  55      61.511  30.848  99.781  1.00 16.60           H
ATOM    544  C   ILE A  55      61.089  28.756  99.728  1.00 16.60           C
ATOM    545  O   ILE A  55      61.415  28.634 100.912  1.00 16.60           O
ATOM    546  CB  ILE A  55      59.730  30.532  98.577  1.00 16.60           C
ATOM    547  HB  ILE A  55      59.416  29.845  97.790  1.00 16.60           H
ATOM    548  CG1 ILE A  55      59.740  31.960  97.991  1.00 16.60           C
ATOM    549 1HG1 ILE A  55      59.822  32.675  98.809  1.00 16.60           H
ATOM    550 2HG1 ILE A  55      60.615  32.086  97.358  1.00 16.60           H
ATOM    551  CG2 ILE A  55      58.731  30.425  99.736  1.00 16.60           C
ATOM    552 1HG2 ILE A  55      57.757  30.795  99.424  1.00 16.60           H
ATOM    553 2HG2 ILE A  55      59.078  31.004 100.594  1.00 16.60           H
ATOM    554 3HG2 ILE A  55      58.601  29.386 100.038  1.00 16.60           H
ATOM    555  CD1 ILE A  55      58.506  32.310  97.143  1.00 16.60           C
ATOM    556 1HD1 ILE A  55      58.659  33.274  96.660  1.00 16.60           H
ATOM    557 2HD1 ILE A  55      57.617  32.368  97.771  1.00 16.60           H
ATOM    558 3HD1 ILE A  55      58.359  31.552  96.371  1.00 16.60           H
ATOM    559  N   ILE A  56      60.644  27.733  99.006  1.00 23.79           N
ATOM    560  H   ILE A  56      60.577  27.820  97.995  1.00 23.79           H
ATOM    561  CA  ILE A  56      60.147  26.509  99.642  1.00 23.79           C
ATOM    562  HA  ILE A  56      59.537  26.817 100.491  1.00 23.79           H
ATOM    563  C   ILE A  56      61.283  25.654 100.188  1.00 23.79           C
ATOM    564  O   ILE A  56      61.080  24.808 101.061  1.00 23.79           O
ATOM    565  CB  ILE A  56      59.236  25.657  98.679  1.00 23.79           C
ATOM    566  HB  ILE A  56      58.729  24.902  99.282  1.00 23.79           H
ATOM    567  CG1 ILE A  56      60.055  24.912  97.597  1.00 23.79           C
ATOM    568 1HG1 ILE A  56      60.596  25.641  97.000  1.00 23.79           H
ATOM    569 2HG1 ILE A  56      60.789  24.279  98.091  1.00 23.79           H
ATOM    570  CG2 ILE A  56      58.151  26.561  98.027  1.00 23.79           C
ATOM    571 1HG2 ILE A  56      57.332  25.948  97.650  1.00 23.79           H
ATOM    572 2HG2 ILE A  56      58.569  27.135  97.201  1.00 23.79           H
ATOM    573 3HG2 ILE A  56      57.749  27.256  98.764  1.00 23.79           H
ATOM    574  CD1 ILE A  56      59.254  24.019  96.640  1.00 23.79           C
ATOM    575 1HD1 ILE A  56      59.942  23.459  96.006  1.00 23.79           H
ATOM    576 2HD1 ILE A  56      58.614  24.629  96.002  1.00 23.79           H
ATOM    577 3HD1 ILE A  56      58.641  23.317  97.208  1.00 23.79           H
ATOM    578  N   ALA A  57      62.473  25.877  99.654  1.00 23.17           N
ATOM    579  H   ALA A  57      62.571  26.611  98.964  1.00 23.17           H
ATOM    580  CA  ALA A  57      63.651  25.087  99.974  1.00 23.17           C
ATOM    581  HA  ALA A  57      63.586  24.702 100.992  1.00 23.17           H
ATOM    582  C   ALA A  57      64.832  26.039  99.873  1.00 23.17           C
ATOM    583  O   ALA A  57      65.738  25.843  99.071  1.00 23.17           O
ATOM    584  CB  ALA A  57      63.781  23.923  98.994  1.00 23.17           C
ATOM    585 1HB  ALA A  57      62.883  23.309  99.038  1.00 23.17           H
ATOM    586 2HB  ALA A  57      64.642  23.315  99.269  1.00 23.17           H
ATOM    587 3HB  ALA A  57      63.912  24.302  97.981  1.00 23.17           H
ATOM    588  N   ASN A  58      64.788  27.095 100.672  1.00 11.12           N
ATOM    589  H   ASN A  58      64.032  27.166 101.339  1.00 11.12           H
ATOM    590  CA  ASN A  58      65.772  28.174 100.612  1.00 11.12           C
ATOM    591  HA  ASN A  58      65.618  28.711  99.674  1.00 11.12           H
ATOM    592  C   ASN A  58      67.244  27.747 100.623  1.00 11.12           C
ATOM    593  O   ASN A  58      68.053  28.382  99.957  1.00 11.12           O
ATOM    594  CB  ASN A  58      65.498  29.143 101.764  1.00 11.12           C
ATOM    595 1HB  ASN A  58      64.465  29.481 101.699  1.00 11.12           H
ATOM    596 2HB  ASN A  58      65.641  28.625 102.711  1.00 11.12           H
ATOM    597  CG  ASN A  58      66.404  30.344 101.737  1.00 11.12           C
ATOM    598  OD1 ASN A  58      67.413  30.388 102.428  1.00 11.12           O
ATOM    599  ND2 ASN A  58      66.059  31.327 100.959  1.00 11.12           N
ATOM    600 1HD2 ASN A  58      66.625  32.158 100.932  1.00 11.12           H
ATOM    601 2HD2 ASN A  58      65.215  31.251 100.399  1.00 11.12           H
ATOM    602  N   SER A  59      67.601  26.653 101.283  1.00 -5.66           N
ATOM    603  H   SER A  59      66.911  26.138 101.822  1.00 -5.66           H
ATOM    604  CA  SER A  59      68.976  26.140 101.228  1.00 -5.66           C
ATOM    605  HA  SER A  59      69.663  26.928 101.533  1.00 -5.66           H
ATOM    606  C   SER A  59      69.393  25.660  99.835  1.00 -5.66           C
ATOM    607  O   SER A  59      70.551  25.791  99.441  1.00 -5.66           O
ATOM    608  CB  SER A  59      69.122  24.963 102.186  1.00 -5.66           C
ATOM    609 1HB  SER A  59      70.136  24.568 102.116  1.00 -5.66           H
ATOM    610 2HB  SER A  59      68.942  25.305 103.205  1.00 -5.66           H
ATOM    611  OG  SER A  59      68.187  23.948 101.862  1.00 -5.66           O
ATOM    612  HG  SER A  59      68.536  23.099 102.174  1.00 -5.66           H
ATOM    613  N   TYR A  60      68.454  25.123  99.070  1.00 22.28           N
ATOM    614  H   TYR A  60      67.510  25.024  99.432  1.00 22.28           H
ATOM    615  CA  TYR A  60      68.729  24.684  97.702  1.00 22.28           C
ATOM    616  HA  TYR A  60      69.722  24.239  97.643  1.00 22.28           H
ATOM    617  C   TYR A  60      68.670  25.937  96.844  1.00 22.28           C
ATOM    618  O   TYR A  60      69.444  26.106  95.909  1.00 22.28           O
ATOM    619  CB  TYR A  60      67.680  23.687  97.188  1.00 22.28           C
ATOM    620 1HB  TYR A  60      66.727  24.210  97.122  1.00 22.28           H
ATOM    621 2HB  TYR A  60      67.960  23.388  96.178  1.00 22.28           H
ATOM    622  CG  TYR A  60      67.442  22.431  98.016  1.00 22.28           C
ATOM    623  CD1 TYR A  60      68.347  21.993  99.013  1.00 22.28           C
ATOM    624  HD1 TYR A  60      69.282  22.508  99.180  1.00 22.28           H
ATOM    625  CD2 TYR A  60      66.269  21.672  97.811  1.00 22.28           C
ATOM    626  HD2 TYR A  60      65.573  21.953  97.032  1.00 22.28           H
ATOM    627  CE1 TYR A  60      68.035  20.880  99.834  1.00 22.28           C
ATOM    628  HE1 TYR A  60      68.712  20.573 100.615  1.00 22.28           H
ATOM    629  CE2 TYR A  60      65.973  20.545  98.621  1.00 22.28           C
ATOM    630  HE2 TYR A  60      65.072  19.978  98.456  1.00 22.28           H
ATOM    631  CZ  TYR A  60      66.847  20.179  99.640  1.00 22.28           C
ATOM    632  OH  TYR A  60      66.543  19.132 100.470  1.00 22.28           O
ATOM    633  HH  TYR A  60      65.635  18.831 100.364  1.00 22.28           H
ATOM    634  N   GLY A  61      67.772  26.840  97.211  1.00  4.12           N
ATOM    635  H   GLY A  61      67.152  26.638  97.991  1.00  4.12           H
ATOM    636  CA  GLY A  61      67.634  28.108  96.518  1.00  4.12           C
ATOM    637 1HA  GLY A  61      67.341  27.919  95.486  1.00  4.12           H
ATOM    638 2HA  GLY A  61      66.855  28.692  97.006  1.00  4.12           H
ATOM    639  C   GLY A  61      68.917  28.913  96.504  1.00  4.12           C
ATOM    640  O   GLY A  61      69.362  29.315  95.438  1.00  4.12           O
ATOM    641  N   VAL A  62      69.569  29.108  97.642  1.00  4.32           N
ATOM    642  H   VAL A  62      69.178  28.765  98.520  1.00  4.32           H
ATOM    643  CA  VAL A  62      70.833  29.852  97.662  1.00  4.32           C
ATOM    644  HA  VAL A  62      70.699  30.729  97.032  1.00  4.32           H
ATOM    645  C   VAL A  62      72.005  29.061  97.076  1.00  4.32           C
ATOM    646  O   VAL A  62      73.001  29.636  96.645  1.00  4.32           O
ATOM    647  CB  VAL A  62      71.204  30.364  99.080  1.00  4.32           C
ATOM    648  HB  VAL A  62      72.116  30.948  98.986  1.00  4.32           H
ATOM    649  CG1 VAL A  62      70.106  31.293  99.616  1.00  4.32           C
ATOM    650 1HG1 VAL A  62      70.438  31.752 100.547  1.00  4.32           H
ATOM    651 2HG1 VAL A  62      69.186  30.738  99.803  1.00  4.32           H
ATOM    652 3HG1 VAL A  62      69.909  32.086  98.895  1.00  4.32           H
ATOM    653  CG2 VAL A  62      71.474  29.225 100.073  1.00  4.32           C
ATOM    654 1HG2 VAL A  62      71.740  29.640 101.045  1.00  4.32           H
ATOM    655 2HG2 VAL A  62      72.305  28.609  99.728  1.00  4.32           H
ATOM    656 3HG2 VAL A  62      70.592  28.599 100.191  1.00  4.32           H
ATOM    657  N   ALA A  63      71.888  27.743  96.993  1.00  1.99           N
ATOM    658  H   ALA A  63      71.074  27.280  97.374  1.00  1.99           H
ATOM    659  CA  ALA A  63      72.932  26.944  96.359  1.00  1.99           C
ATOM    660  HA  ALA A  63      73.904  27.268  96.736  1.00  1.99           H
ATOM    661  C   ALA A  63      72.906  27.140  94.840  1.00  1.99           C
ATOM    662  O   ALA A  63      73.920  26.957  94.162  1.00  1.99           O
ATOM    663  CB  ALA A  63      72.750  25.466  96.702  1.00  1.99           C
ATOM    664 1HB  ALA A  63      72.736  25.341  97.783  1.00  1.99           H
ATOM    665 2HB  ALA A  63      73.584  24.895  96.295  1.00  1.99           H
ATOM    666 3HB  ALA A  63      71.817  25.090  96.283  1.00  1.99           H
ATOM    667  N   THR A  64      71.742  27.498  94.317  1.00  5.50           N
ATOM    668  H   THR A  64      70.962  27.688  94.937  1.00  5.50           H
ATOM    669  CA  THR A  64      71.477  27.519  92.876  1.00  5.50           C
ATOM    670  HA  THR A  64      72.377  27.249  92.327  1.00  5.50           H
ATOM    671  C   THR A  64      70.972  28.862  92.345  1.00  5.50           C
ATOM    672  O   THR A  64      70.398  28.914  91.259  1.00  5.50           O
ATOM    673  CB  THR A  64      70.373  26.487  92.544  1.00  5.50           C
ATOM    674  HB  THR A  64      70.136  26.524  91.481  1.00  5.50           H
ATOM    675  OG1 THR A  64      69.210  26.800  93.307  1.00  5.50           O
ATOM    676  HG1 THR A  64      69.342  26.476  94.212  1.00  5.50           H
ATOM    677  CG2 THR A  64      70.762  25.066  92.904  1.00  5.50           C
ATOM    678 1HG2 THR A  64      69.943  24.396  92.646  1.00  5.50           H
ATOM    679 2HG2 THR A  64      70.963  24.976  93.971  1.00  5.50           H
ATOM    680 3HG2 THR A  64      71.646  24.773  92.342  1.00  5.50           H
ATOM    681  N   TYR A  65      71.158  29.952  93.082  1.00 18.57           N
ATOM    682  H   TYR A  65      71.717  29.907  93.921  1.00 18.57           H
ATOM    683  CA  TYR A  65      70.438  31.195  92.777  1.00 18.57           C
ATOM    684  HA  TYR A  65      69.388  30.928  92.794  1.00 18.57           H
ATOM    685  C   TYR A  65      70.662  31.832  91.404  1.00 18.57           C
ATOM    686  O   TYR A  65      69.798  32.566  90.918  1.00 18.57           O
ATOM    687  CB  TYR A  65      70.627  32.248  93.878  1.00 18.57           C
ATOM    688 1HB  TYR A  65      70.007  33.109  93.630  1.00 18.57           H
ATOM    689 2HB  TYR A  65      70.259  31.836  94.817  1.00 18.57           H
ATOM    690  CG  TYR A  65      72.048  32.733  94.094  1.00 18.57           C
ATOM    691  CD1 TYR A  65      72.692  33.558  93.152  1.00 18.57           C
ATOM    692  HD1 TYR A  65      72.173  33.852  92.253  1.00 18.57           H
ATOM    693  CD2 TYR A  65      72.740  32.419  95.277  1.00 18.57           C
ATOM    694  HD2 TYR A  65      72.258  31.831  96.040  1.00 18.57           H
ATOM    695  CE1 TYR A  65      74.005  34.033  93.380  1.00 18.57           C
ATOM    696  HE1 TYR A  65      74.464  34.695  92.670  1.00 18.57           H
ATOM    697  CE2 TYR A  65      74.056  32.890  95.503  1.00 18.57           C
ATOM    698  HE2 TYR A  65      74.568  32.636  96.414  1.00 18.57           H
ATOM    699  CZ  TYR A  65      74.675  33.704  94.557  1.00 18.57           C
ATOM    700  OH  TYR A  65      75.927  34.210  94.795  1.00 18.57           O
ATOM    701  HH  TYR A  65      76.212  34.849  94.128  1.00 18.57           H
ATOM    702  N   ALA A  66      71.799  31.550  90.779  1.00 15.58           N
ATOM    703  H   ALA A  66      72.513  31.033  91.277  1.00 15.58           H
ATOM    704  CA  ALA A  66      72.062  31.970  89.404  1.00 15.58           C
ATOM    705  HA  ALA A  66      71.451  32.838  89.159  1.00 15.58           H
ATOM    706  C   ALA A  66      71.716  30.845  88.427  1.00 15.58           C
ATOM    707  O   ALA A  66      71.345  31.074  87.279  1.00 15.58           O
ATOM    708  CB  ALA A  66      73.543  32.344  89.269  1.00 15.58           C
ATOM    709 1HB  ALA A  66      73.792  33.129  89.984  1.00 15.58           H
ATOM    710 2HB  ALA A  66      73.734  32.713  88.260  1.00 15.58           H
ATOM    711 3HB  ALA A  66      74.173  31.473  89.453  1.00 15.58           H
ATOM    712  N   VAL A  67      71.872  29.621  88.906  1.00 -6.94           N
ATOM    713  H   VAL A  67      72.064  29.504  89.889  1.00 -6.94           H
ATOM    714  CA  VAL A  67      71.801  28.422  88.078  1.00 -6.94           C
ATOM    715  HA  VAL A  67      72.483  28.546  87.238  1.00 -6.94           H
ATOM    716  C   VAL A  67      70.400  28.211  87.526  1.00 -6.94           C
ATOM    717  O   VAL A  67      70.252  27.929  86.345  1.00 -6.94           O
ATOM    718  CB  VAL A  67      72.233  27.166  88.889  1.00 -6.94           C
ATOM    719  HB  VAL A  67      71.523  27.016  89.699  1.00 -6.94           H
ATOM    720  CG1 VAL A  67      72.246  25.905  88.018  1.00 -6.94           C
ATOM    721 1HG1 VAL A  67      72.556  25.051  88.619  1.00 -6.94           H
ATOM    722 2HG1 VAL A  67      72.936  26.027  87.182  1.00 -6.94           H
ATOM    723 3HG1 VAL A  67      71.248  25.702  87.631  1.00 -6.94           H
ATOM    724  CG2 VAL A  67      73.623  27.376  89.510  1.00 -6.94           C
ATOM    725 1HG2 VAL A  67      73.941  26.463  90.018  1.00 -6.94           H
ATOM    726 2HG2 VAL A  67      73.603  28.177  90.247  1.00 -6.94           H
ATOM    727 3HG2 VAL A  67      74.351  27.619  88.735  1.00 -6.94           H
ATOM    728  N   TYR A  68      69.353  28.385  88.323  1.00 32.84           N
ATOM    729  H   TYR A  68      69.469  28.643  89.297  1.00 32.84           H
ATOM    730  CA  TYR A  68      68.020  28.175  87.758  1.00 32.84           C
ATOM    731  HA  TYR A  68      68.051  27.253  87.180  1.00 32.84           H
ATOM    732  C   TYR A  68      67.641  29.257  86.756  1.00 32.84           C
ATOM    733  O   TYR A  68      66.959  28.966  85.782  1.00 32.84           O
ATOM    734  CB  TYR A  68      66.929  27.990  88.815  1.00 32.84           C
ATOM    735 1HB  TYR A  68      65.958  28.098  88.331  1.00 32.84           H
ATOM    736 2HB  TYR A  68      67.005  26.970  89.183  1.00 32.84           H
ATOM    737  CG  TYR A  68      66.979  28.906  90.018  1.00 32.84           C
ATOM    738  CD1 TYR A  68      66.735  30.290  89.904  1.00 32.84           C
ATOM    739  HD1 TYR A  68      66.520  30.727  88.940  1.00 32.84           H
ATOM    740  CD2 TYR A  68      67.218  28.373  91.300  1.00 32.84           C
ATOM    741  HD2 TYR A  68      67.413  27.316  91.418  1.00 32.84           H
ATOM    742  CE1 TYR A  68      66.737  31.123  91.049  1.00 32.84           C
ATOM    743  HE1 TYR A  68      66.551  32.178  90.943  1.00 32.84           H
ATOM    744  CE2 TYR A  68      67.209  29.202  92.447  1.00 32.84           C
ATOM    745  HE2 TYR A  68      67.405  28.780  93.420  1.00 32.84           H
ATOM    746  CZ  TYR A  68      66.967  30.566  92.310  1.00 32.84           C
ATOM    747  OH  TYR A  68      66.999  31.351  93.433  1.00 32.84           O
ATOM    748  HH  TYR A  68      67.204  30.843  94.221  1.00 32.84           H
ATOM    749  N   LEU A  69      68.124  30.481  86.929  1.00 13.80           N
ATOM    750  H   LEU A  69      68.707  30.692  87.724  1.00 13.80           H
ATOM    751  CA  LEU A  69      67.815  31.525  85.953  1.00 13.80           C
ATOM    752  HA  LEU A  69      66.740  31.530  85.774  1.00 13.80           H
ATOM    753  C   LEU A  69      68.529  31.186  84.651  1.00 13.80           C
ATOM    754  O   LEU A  69      67.955  31.263  83.572  1.00 13.80           O
ATOM    755  CB  LEU A  69      68.257  32.911  86.435  1.00 13.80           C
ATOM    756 1HB  LEU A  69      67.897  33.075  87.450  1.00 13.80           H
ATOM    757 2HB  LEU A  69      69.347  32.943  86.445  1.00 13.80           H
ATOM    758  CG  LEU A  69      67.733  34.047  85.536  1.00 13.80           C
ATOM    759  HG  LEU A  69      67.855  33.753  84.498  1.00 13.80           H
ATOM    760  CD1 LEU A  69      66.254  34.329  85.784  1.00 13.80           C
ATOM    761 1HD1 LEU A  69      65.916  35.116  85.111  1.00 13.80           H
ATOM    762 2HD1 LEU A  69      66.098  34.651  86.815  1.00 13.80           H
ATOM    763 3HD1 LEU A  69      65.659  33.437  85.589  1.00 13.80           H
ATOM    764  CD2 LEU A  69      68.530  35.323  85.736  1.00 13.80           C
ATOM    765 1HD2 LEU A  69      68.120  36.114  85.108  1.00 13.80           H
ATOM    766 2HD2 LEU A  69      69.566  35.153  85.450  1.00 13.80           H
ATOM    767 3HD2 LEU A  69      68.484  35.635  86.781  1.00 13.80           H
ATOM    768  N   PHE A  70      69.773  30.744  84.771  1.00 21.39           N
ATOM    769  H   PHE A  70      70.205  30.703  85.687  1.00 21.39           H
ATOM    770  CA  PHE A  70      70.546  30.304  83.617  1.00 21.39           C
ATOM    771  HA  PHE A  70      70.664  31.136  82.922  1.00 21.39           H
ATOM    772  C   PHE A  70      69.852  29.177  82.863  1.00 21.39           C
ATOM    773  O   PHE A  70      69.761  29.234  81.639  1.00 21.39           O
ATOM    774  CB  PHE A  70      71.925  29.835  84.082  1.00 21.39           C
ATOM    775 1HB  PHE A  70      72.564  30.706  84.176  1.00 21.39           H
ATOM    776 2HB  PHE A  70      71.832  29.385  85.066  1.00 21.39           H
ATOM    777  CG  PHE A  70      72.554  28.821  83.166  1.00 21.39           C
ATOM    778  CD1 PHE A  70      73.100  29.216  81.937  1.00 21.39           C
ATOM    779  HD1 PHE A  70      73.165  30.265  81.693  1.00 21.39           H
ATOM    780  CD2 PHE A  70      72.531  27.451  83.498  1.00 21.39           C
ATOM    781  HD2 PHE A  70      72.138  27.134  84.454  1.00 21.39           H
ATOM    782  CE1 PHE A  70      73.531  28.257  80.997  1.00 21.39           C
ATOM    783  HE1 PHE A  70      73.913  28.576  80.038  1.00 21.39           H
ATOM    784  CE2 PHE A  70      72.978  26.476  82.575  1.00 21.39           C
ATOM    785  HE2 PHE A  70      72.936  25.427  82.830  1.00 21.39           H
ATOM    786  CZ  PHE A  70      73.463  26.880  81.313  1.00 21.39           C
ATOM    787  HZ  PHE A  70      73.785  26.142  80.593  1.00 21.39           H
ATOM    788  N   LEU A  71      69.344  28.183  83.583  1.00 -1.13           N
ATOM    789  H   LEU A  71      69.436  28.204  84.593  1.00 -1.13           H
ATOM    790  CA  LEU A  71      68.702  27.029  82.957  1.00 -1.13           C
ATOM    791  HA  LEU A  71      69.396  26.564  82.261  1.00 -1.13           H
ATOM    792  C   LEU A  71      67.481  27.487  82.176  1.00 -1.13           C
ATOM    793  O   LEU A  71      67.285  27.101  81.027  1.00 -1.13           O
ATOM    794  CB  LEU A  71      68.275  26.006  84.013  1.00 -1.13           C
ATOM    795 1HB  LEU A  71      67.737  26.543  84.792  1.00 -1.13           H
ATOM    796 2HB  LEU A  71      67.569  25.322  83.542  1.00 -1.13           H
ATOM    797  CG  LEU A  71      69.363  25.152  84.681  1.00 -1.13           C
ATOM    798  HG  LEU A  71      70.189  25.794  84.973  1.00 -1.13           H
ATOM    799  CD1 LEU A  71      68.801  24.499  85.941  1.00 -1.13           C
ATOM    800 1HD1 LEU A  71      69.540  23.826  86.374  1.00 -1.13           H
ATOM    801 2HD1 LEU A  71      67.891  23.948  85.700  1.00 -1.13           H
ATOM    802 3HD1 LEU A  71      68.563  25.268  86.672  1.00 -1.13           H
ATOM    803  CD2 LEU A  71      69.900  24.078  83.742  1.00 -1.13           C
ATOM    804 1HD2 LEU A  71      70.681  23.509  84.245  1.00 -1.13           H
ATOM    805 2HD2 LEU A  71      70.329  24.547  82.856  1.00 -1.13           H
ATOM    806 3HD2 LEU A  71      69.091  23.411  83.441  1.00 -1.13           H
ATOM    807  N   LEU A  72      66.693  28.359  82.783  1.00  3.63           N
ATOM    808  H   LEU A  72      66.908  28.661  83.727  1.00  3.63           H
ATOM    809  CA  LEU A  72      65.506  28.882  82.123  1.00  3.63           C
ATOM    810  HA  LEU A  72      64.882  28.045  81.808  1.00  3.63           H
ATOM    811  C   LEU A  72      65.874  29.673  80.873  1.00  3.63           C
ATOM    812  O   LEU A  72      65.295  29.456  79.813  1.00  3.63           O
ATOM    813  CB  LEU A  72      64.731  29.758  83.111  1.00  3.63           C
ATOM    814 1HB  LEU A  72      65.438  30.437  83.585  1.00  3.63           H
ATOM    815 2HB  LEU A  72      64.006  30.354  82.558  1.00  3.63           H
ATOM    816  CG  LEU A  72      63.984  28.985  84.207  1.00  3.63           C
ATOM    817  HG  LEU A  72      64.598  28.145  84.526  1.00  3.63           H
ATOM    818  CD1 LEU A  72      63.695  29.838  85.438  1.00  3.63           C
ATOM    819 1HD1 LEU A  72      63.212  29.223  86.195  1.00  3.63           H
ATOM    820 2HD1 LEU A  72      63.041  30.668  85.186  1.00  3.63           H
ATOM    821 3HD1 LEU A  72      64.631  30.222  85.841  1.00  3.63           H
ATOM    822  CD2 LEU A  72      62.688  28.451  83.633  1.00  3.63           C
ATOM    823 1HD2 LEU A  72      62.124  27.926  84.404  1.00  3.63           H
ATOM    824 2HD2 LEU A  72      62.898  27.752  82.828  1.00  3.63           H
ATOM    825 3HD2 LEU A  72      62.079  29.267  83.248  1.00  3.63           H
ATOM    826  N   ILE A  73      66.852  30.564  80.961  1.00 -5.35           N
ATOM    827  H   ILE A  73      67.327  30.709  81.849  1.00 -5.35           H
ATOM    828  CA  ILE A  73      67.232  31.364  79.795  1.00 -5.35           C
ATOM    829  HA  ILE A  73      66.339  31.859  79.415  1.00 -5.35           H
ATOM    830  C   ILE A  73      67.761  30.460  78.682  1.00 -5.35           C
ATOM    831  O   ILE A  73      67.369  30.636  77.523  1.00 -5.35           O
ATOM    832  CB  ILE A  73      68.285  32.468  80.144  1.00 -5.35           C
ATOM    833  HB  ILE A  73      69.143  31.997  80.626  1.00 -5.35           H
ATOM    834  CG1 ILE A  73      67.659  33.500  81.103  1.00 -5.35           C
ATOM    835 1HG1 ILE A  73      66.886  34.047  80.563  1.00 -5.35           H
ATOM    836 2HG1 ILE A  73      67.174  32.974  81.921  1.00 -5.35           H
ATOM    837  CG2 ILE A  73      68.768  33.210  78.868  1.00 -5.35           C
ATOM    838 1HG2 ILE A  73      69.520  33.959  79.116  1.00 -5.35           H
ATOM    839 2HG2 ILE A  73      67.923  33.698  78.387  1.00 -5.35           H
ATOM    840 3HG2 ILE A  73      69.216  32.514  78.161  1.00 -5.35           H
ATOM    841  CD1 ILE A  73      68.629  34.516  81.720  1.00 -5.35           C
ATOM    842 1HD1 ILE A  73      68.088  35.139  82.433  1.00 -5.35           H
ATOM    843 2HD1 ILE A  73      69.049  35.158  80.947  1.00 -5.35           H
ATOM    844 3HD1 ILE A  73      69.431  33.992  82.241  1.00 -5.35           H
ATOM    845  N   ILE A  74      68.624  29.498  78.988  1.00  2.80           N
ATOM    846  H   ILE A  74      68.918  29.353  79.954  1.00  2.80           H
ATOM    847  CA  ILE A  74      69.213  28.678  77.928  1.00  2.80           C
ATOM    848  HA  ILE A  74      69.600  29.377  77.186  1.00  2.80           H
ATOM    849  C   ILE A  74      68.161  27.844  77.195  1.00  2.80           C
ATOM    850  O   ILE A  74      68.183  27.818  75.960  1.00  2.80           O
ATOM    851  CB  ILE A  74      70.449  27.841  78.420  1.00  2.80           C
ATOM    852  HB  ILE A  74      71.098  28.517  78.970  1.00  2.80           H
ATOM    853  CG1 ILE A  74      71.242  27.301  77.218  1.00  2.80           C
ATOM    854 1HG1 ILE A  74      70.667  26.499  76.756  1.00  2.80           H
ATOM    855 2HG1 ILE A  74      71.349  28.104  76.490  1.00  2.80           H
ATOM    856  CG2 ILE A  74      70.070  26.714  79.381  1.00  2.80           C
ATOM    857 1HG2 ILE A  74      70.960  26.203  79.747  1.00  2.80           H
ATOM    858 2HG2 ILE A  74      69.412  25.994  78.901  1.00  2.80           H
ATOM    859 3HG2 ILE A  74      69.569  27.140  80.239  1.00  2.80           H
ATOM    860  CD1 ILE A  74      72.647  26.766  77.551  1.00  2.80           C
ATOM    861 1HD1 ILE A  74      73.131  26.426  76.636  1.00  2.80           H
ATOM    862 2HD1 ILE A  74      72.585  25.929  78.244  1.00  2.80           H
ATOM    863 3HD1 ILE A  74      73.247  27.558  78.001  1.00  2.80           H
ATOM    864  N   TYR A  75      67.201  27.220  77.871  1.00 11.58           N
ATOM    865  H   TYR A  75      67.150  27.268  78.886  1.00 11.58           H
ATOM    866  CA  TYR A  75      66.239  26.423  77.110  1.00 11.58           C
ATOM    867  HA  TYR A  75      66.799  25.988  76.284  1.00 11.58           H
ATOM    868  C   TYR A  75      65.157  27.274  76.454  1.00 11.58           C
ATOM    869  O   TYR A  75      64.746  26.959  75.339  1.00 11.58           O
ATOM    870  CB  TYR A  75      65.679  25.211  77.866  1.00 11.58           C
ATOM    871 1HB  TYR A  75      65.163  24.587  77.136  1.00 11.58           H
ATOM    872 2HB  TYR A  75      66.520  24.634  78.245  1.00 11.58           H
ATOM    873  CG  TYR A  75      64.712  25.446  79.007  1.00 11.58           C
ATOM    874  CD1 TYR A  75      63.363  25.769  78.761  1.00 11.58           C
ATOM    875  HD1 TYR A  75      63.029  25.970  77.754  1.00 11.58           H
ATOM    876  CD2 TYR A  75      65.109  25.227  80.340  1.00 11.58           C
ATOM    877  HD2 TYR A  75      66.137  24.982  80.563  1.00 11.58           H
ATOM    878  CE1 TYR A  75      62.418  25.787  79.818  1.00 11.58           C
ATOM    879  HE1 TYR A  75      61.372  25.953  79.615  1.00 11.58           H
ATOM    880  CE2 TYR A  75      64.176  25.310  81.401  1.00 11.58           C
ATOM    881  HE2 TYR A  75      64.494  25.170  82.418  1.00 11.58           H
ATOM    882  CZ  TYR A  75      62.833  25.547  81.124  1.00 11.58           C
ATOM    883  OH  TYR A  75      61.909  25.531  82.133  1.00 11.58           O
ATOM    884  HH  TYR A  75      61.005  25.674  81.803  1.00 11.58           H
ATOM    885  N   GLN A  76      64.755  28.391  77.051  1.00-18.02           N
ATOM    886  H   GLN A  76      65.106  28.644  77.972  1.00-18.02           H
ATOM    887  CA  GLN A  76      63.784  29.260  76.379  1.00-18.02           C
ATOM    888  HA  GLN A  76      62.918  28.664  76.088  1.00-18.02           H
ATOM    889  C   GLN A  76      64.378  29.862  75.111  1.00-18.02           C
ATOM    890  O   GLN A  76      63.759  29.853  74.054  1.00-18.02           O
ATOM    891  CB  GLN A  76      63.322  30.422  77.267  1.00-18.02           C
ATOM    892 1HB  GLN A  76      64.201  30.944  77.646  1.00-18.02           H
ATOM    893 2HB  GLN A  76      62.771  31.117  76.638  1.00-18.02           H
ATOM    894  CG  GLN A  76      62.427  30.051  78.447  1.00-18.02           C
ATOM    895 1HG  GLN A  76      62.973  29.408  79.131  1.00-18.02           H
ATOM    896 2HG  GLN A  76      62.149  30.960  78.980  1.00-18.02           H
ATOM    897  CD  GLN A  76      61.171  29.323  78.046  1.00-18.02           C
ATOM    898  OE1 GLN A  76      60.520  29.636  77.065  1.00-18.02           O
ATOM    899  NE2 GLN A  76      60.833  28.335  78.800  1.00-18.02           N
ATOM    900 1HE2 GLN A  76      59.967  27.830  78.613  1.00-18.02           H
ATOM    901 2HE2 GLN A  76      61.411  28.066  79.579  1.00-18.02           H
ATOM    902  N   SER A  77      65.592  30.381  75.184  1.00  9.57           N
ATOM    903  H   SER A  77      66.119  30.349  76.053  1.00  9.57           H
ATOM    904  CA  SER A  77      66.143  31.071  74.020  1.00  9.57           C
ATOM    905  HA  SER A  77      65.323  31.592  73.527  1.00  9.57           H
ATOM    906  C   SER A  77      66.720  30.132  72.966  1.00  9.57           C
ATOM    907  O   SER A  77      66.923  30.540  71.818  1.00  9.57           O
ATOM    908  CB  SER A  77      67.124  32.152  74.461  1.00  9.57           C
ATOM    909 1HB  SER A  77      67.483  32.692  73.585  1.00  9.57           H
ATOM    910 2HB  SER A  77      66.588  32.845  75.104  1.00  9.57           H
ATOM    911  OG  SER A  77      68.219  31.635  75.185  1.00  9.57           O
ATOM    912  HG  SER A  77      67.913  31.336  76.058  1.00  9.57           H
ATOM    913  N   TYR A  78      66.904  28.857  73.290  1.00 18.55           N
ATOM    914  H   TYR A  78      66.882  28.567  74.262  1.00 18.55           H
ATOM    915  CA  TYR A  78      67.099  27.856  72.241  1.00 18.55           C
ATOM    916  HA  TYR A  78      67.702  28.290  71.446  1.00 18.55           H
ATOM    917  C   TYR A  78      65.775  27.431  71.611  1.00 18.55           C
ATOM    918  O   TYR A  78      65.765  27.008  70.451  1.00 18.55           O
ATOM    919  CB  TYR A  78      67.803  26.595  72.750  1.00 18.55           C
ATOM    920 1HB  TYR A  78      67.477  26.390  73.768  1.00 18.55           H
ATOM    921 2HB  TYR A  78      67.473  25.768  72.125  1.00 18.55           H
ATOM    922  CG  TYR A  78      69.324  26.613  72.682  1.00 18.55           C
ATOM    923  CD1 TYR A  78      70.099  26.191  73.781  1.00 18.55           C
ATOM    924  HD1 TYR A  78      69.609  25.905  74.703  1.00 18.55           H
ATOM    925  CD2 TYR A  78      70.002  27.003  71.502  1.00 18.55           C
ATOM    926  HD2 TYR A  78      69.446  27.342  70.642  1.00 18.55           H
ATOM    927  CE1 TYR A  78      71.520  26.121  73.694  1.00 18.55           C
ATOM    928  HE1 TYR A  78      72.100  25.773  74.536  1.00 18.55           H
ATOM    929  CE2 TYR A  78      71.423  26.975  71.430  1.00 18.55           C
ATOM    930  HE2 TYR A  78      71.931  27.297  70.534  1.00 18.55           H
ATOM    931  CZ  TYR A  78      72.163  26.516  72.520  1.00 18.55           C
ATOM    932  OH  TYR A  78      73.529  26.444  72.412  1.00 18.55           O
ATOM    933  HH  TYR A  78      73.928  25.957  73.147  1.00 18.55           H
ATOM    934  N   ALA A  79      64.668  27.521  72.332  1.00 -7.10           N
ATOM    935  H   ALA A  79      64.703  27.827  73.299  1.00 -7.10           H
ATOM    936  CA  ALA A  79      63.373  27.156  71.767  1.00 -7.10           C
ATOM    937  HA  ALA A  79      63.502  26.259  71.159  1.00 -7.10           H
ATOM    938  C   ALA A  79      62.780  28.238  70.860  1.00 -7.10           C
ATOM    939  O   ALA A  79      62.238  27.916  69.815  1.00 -7.10           O
ATOM    940  CB  ALA A  79      62.401  26.819  72.889  1.00 -7.10           C
ATOM    941 1HB  ALA A  79      62.721  25.897  73.368  1.00 -7.10           H
ATOM    942 2HB  ALA A  79      61.399  26.683  72.484  1.00 -7.10           H
ATOM    943 3HB  ALA A  79      62.374  27.624  73.624  1.00 -7.10           H
ATOM    944  N   TRP A  80      62.872  29.510  71.224  1.00 11.08           N
ATOM    945  H   TRP A  80      63.337  29.759  72.093  1.00 11.08           H
ATOM    946  CA  TRP A  80      62.175  30.551  70.461  1.00 11.08           C
ATOM    947  HA  TRP A  80      61.503  30.062  69.759  1.00 11.08           H
ATOM    948  C   TRP A  80      63.072  31.488  69.653  1.00 11.08           C
ATOM    949  O   TRP A  80      64.161  31.881  70.080  1.00 11.08           O
ATOM    950  CB  TRP A  80      61.292  31.359  71.418  1.00 11.08           C
ATOM    951 1HB  TRP A  80      61.926  32.032  71.996  1.00 11.08           H
ATOM    952 2HB  TRP A  80      60.579  31.951  70.845  1.00 11.08           H
ATOM    953  CG  TRP A  80      60.556  30.467  72.381  1.00 11.08           C
ATOM    954  CD1 TRP A  80      60.822  30.320  73.698  1.00 11.08           C
ATOM    955  HD1 TRP A  80      61.585  30.880  74.225  1.00 11.08           H
ATOM    956  CD2 TRP A  80      59.476  29.551  72.111  1.00 11.08           C
ATOM    957  NE1 TRP A  80      60.030  29.372  74.275  1.00 11.08           N
ATOM    958  HE1 TRP A  80      60.049  29.147  75.270  1.00 11.08           H
ATOM    959  CE2 TRP A  80      59.242  28.817  73.310  1.00 11.08           C
ATOM    960  CE3 TRP A  80      58.711  29.243  70.970  1.00 11.08           C
ATOM    961  HE3 TRP A  80      58.843  29.805  70.060  1.00 11.08           H
ATOM    962  CZ2 TRP A  80      58.343  27.735  73.370  1.00 11.08           C
ATOM    963  HZ2 TRP A  80      58.225  27.165  74.279  1.00 11.08           H
ATOM    964  CZ3 TRP A  80      57.763  28.187  71.039  1.00 11.08           C
ATOM    965  HZ3 TRP A  80      57.163  27.948  70.172  1.00 11.08           H
ATOM    966  CH2 TRP A  80      57.611  27.429  72.238  1.00 11.08           C
ATOM    967  HH2 TRP A  80      56.909  26.608  72.266  1.00 11.08           H
ATOM    968  N   GLY A  81      62.583  31.910  68.492  1.00 16.38           N
ATOM    969  H   GLY A  81      61.700  31.552  68.153  1.00 16.38           H
ATOM    970  CA  GLY A  81      63.278  32.911  67.690  1.00 16.38           C
ATOM    971 1HA  GLY A  81      64.349  32.716  67.702  1.00 16.38           H
ATOM    972 2HA  GLY A  81      62.923  32.864  66.661  1.00 16.38           H
ATOM    973  C   GLY A  81      63.034  34.306  68.232  1.00 16.38           C
ATOM    974  O   GLY A  81      63.622  35.303  67.815  1.00 16.38           O
ATOM    975  N   GLU A  82      62.174  34.352  69.239  1.00 46.45           N
ATOM    976  H   GLU A  82      61.734  33.499  69.539  1.00 46.45           H
ATOM    977  CA  GLU A  82      61.812  35.576  69.945  1.00 46.45           C
ATOM    978  HA  GLU A  82      62.055  36.436  69.320  1.00 46.45           H
ATOM    979  C   GLU A  82      62.652  35.650  71.226  1.00 46.45           C
ATOM    980  O   GLU A  82      62.367  36.401  72.153  1.00 46.45           O
ATOM    981  CB  GLU A  82      60.304  35.592  70.226  1.00 46.45           C
ATOM    982 1HB  GLU A  82      60.096  34.948  71.080  1.00 46.45           H
ATOM    983 2HB  GLU A  82      60.015  36.610  70.484  1.00 46.45           H
ATOM    984  CG  GLU A  82      59.440  35.107  69.052  1.00 46.45           C
ATOM    985 1HG  GLU A  82      59.563  34.027  68.953  1.00 46.45           H
ATOM    986 2HG  GLU A  82      58.393  35.299  69.284  1.00 46.45           H
ATOM    987  CD  GLU A  82      59.785  35.749  67.710  1.00 46.45           C
ATOM    988  OE1 GLU A  82      59.717  36.990  67.552  1.00 46.45           O
ATOM    989  OE2 GLU A  82      60.140  34.993  66.773  1.00 46.45           O
ATOM    990  N   VAL A  83      63.720  34.860  71.229  1.00 61.78           N
ATOM    991  H   VAL A  83      63.850  34.229  70.454  1.00 61.78           H
ATOM    992  CA  VAL A  83      64.750  34.861  72.270  1.00 61.78           C
ATOM    993  HA  VAL A  83      65.435  34.053  72.020  1.00 61.78           H
ATOM    994  C   VAL A  83      64.122  34.478  73.624  1.00 61.78           C
ATOM    995  O   VAL A  83      63.630  33.359  73.745  1.00 61.78           O
ATOM    996  CB  VAL A  83      65.594  36.192  72.210  1.00 61.78           C
ATOM    997  HB  VAL A  83      65.025  36.998  72.671  1.00 61.78           H
ATOM    998  CG1 VAL A  83      66.937  36.048  72.929  1.00 61.78           C
ATOM    999 1HG1 VAL A  83      67.525  36.959  72.806  1.00 61.78           H
ATOM   1000 2HG1 VAL A  83      67.496  35.200  72.533  1.00 61.78           H
ATOM   1001 3HG1 VAL A  83      66.766  35.913  73.988  1.00 61.78           H
ATOM   1002  CG2 VAL A  83      65.894  36.596  70.741  1.00 61.78           C
ATOM   1003 1HG2 VAL A  83      66.559  37.460  70.720  1.00 61.78           H
ATOM   1004 2HG2 VAL A  83      64.974  36.889  70.235  1.00 61.78           H
ATOM   1005 3HG2 VAL A  83      66.357  35.768  70.202  1.00 61.78           H
ATOM   1006  N   TYR A  84      64.116  35.337  74.635  1.00  4.64           N
ATOM   1007  H   TYR A  84      64.481  36.271  74.516  1.00  4.64           H
ATOM   1008  CA  TYR A  84      63.515  35.011  75.929  1.00  4.64           C
ATOM   1009  HA  TYR A  84      62.703  34.302  75.785  1.00  4.64           H
ATOM   1010  C   TYR A  84      62.942  36.303  76.485  1.00  4.64           C
ATOM   1011  O   TYR A  84      63.245  37.374  75.967  1.00  4.64           O
ATOM   1012  CB  TYR A  84      64.528  34.392  76.905  1.00  4.64           C
ATOM   1013 1HB  TYR A  84      63.997  34.108  77.812  1.00  4.64           H
ATOM   1014 2HB  TYR A  84      64.919  33.480  76.456  1.00  4.64           H
ATOM   1015  CG  TYR A  84      65.699  35.273  77.306  1.00  4.64           C
ATOM   1016  CD1 TYR A  84      65.671  36.019  78.502  1.00  4.64           C
ATOM   1017  HD1 TYR A  84      64.787  36.011  79.123  1.00  4.64           H
ATOM   1018  CD2 TYR A  84      66.871  35.316  76.528  1.00  4.64           C
ATOM   1019  HD2 TYR A  84      66.930  34.737  75.625  1.00  4.64           H
ATOM   1020  CE1 TYR A  84      66.808  36.768  78.920  1.00  4.64           C
ATOM   1021  HE1 TYR A  84      66.793  37.303  79.855  1.00  4.64           H
ATOM   1022  CE2 TYR A  84      67.990  36.090  76.922  1.00  4.64           C
ATOM   1023  HE2 TYR A  84      68.873  36.122  76.302  1.00  4.64           H
ATOM   1024  CZ  TYR A  84      67.957  36.789  78.126  1.00  4.64           C
ATOM   1025  OH  TYR A  84      69.072  37.470  78.543  1.00  4.64           O
ATOM   1026  HH  TYR A  84      69.847  37.275  77.988  1.00  4.64           H
ATOM   1027  N   ALA A  85      62.113  36.205  77.513  1.00 10.86           N
ATOM   1028  H   ALA A  85      61.888  35.300  77.887  1.00 10.86           H
ATOM   1029  CA  ALA A  85      61.500  37.374  78.130  1.00 10.86           C
ATOM   1030  HA  ALA A  85      61.045  37.978  77.345  1.00 10.86           H
ATOM   1031  C   ALA A  85      62.519  38.232  78.879  1.00 10.86           C
ATOM   1032  O   ALA A  85      63.124  37.752  79.841  1.00 10.86           O
ATOM   1033  CB  ALA A  85      60.415  36.914  79.099  1.00 10.86           C
ATOM   1034 1HB  ALA A  85      59.609  36.436  78.543  1.00 10.86           H
ATOM   1035 2HB  ALA A  85      60.014  37.777  79.631  1.00 10.86           H
ATOM   1036 3HB  ALA A  85      60.828  36.215  79.824  1.00 10.86           H
ATOM   1037  N   CYS A  86      62.648  39.496  78.498  1.00 30.09           N
ATOM   1038  H   CYS A  86      62.111  39.824  77.695  1.00 30.09           H
ATOM   1039  CA  CYS A  86      63.454  40.469  79.234  1.00 30.09           C
ATOM   1040  HA  CYS A  86      63.203  40.382  80.290  1.00 30.09           H
ATOM   1041  C   CYS A  86      63.224  41.909  78.762  1.00 30.09           C
ATOM   1042  O   CYS A  86      63.608  42.257  77.645  1.00 30.09           O
ATOM   1043  CB  CYS A  86      64.945  40.160  79.073  1.00 30.09           C
ATOM   1044 1HB  CYS A  86      65.066  39.355  78.345  1.00 30.09           H
ATOM   1045 2HB  CYS A  86      65.467  41.042  78.711  1.00 30.09           H
ATOM   1046  SG  CYS A  86      65.670  39.657  80.627  1.00 30.09           S
ATOM   1047  HG  CYS A  86      64.931  38.540  80.735  1.00 30.09           H
ATOM   1048  N   PRO A  87      62.689  42.801  79.616  1.00 -5.76           N
ATOM   1049  CA  PRO A  87      62.574  44.183  79.131  1.00 -5.76           C
ATOM   1050  HA  PRO A  87      61.877  44.212  78.295  1.00 -5.76           H
ATOM   1051  C   PRO A  87      63.875  44.861  78.705  1.00 -5.76           C
ATOM   1052  O   PRO A  87      63.861  45.653  77.775  1.00 -5.76           O
ATOM   1053  CB  PRO A  87      61.974  44.924  80.328  1.00 -5.76           C
ATOM   1054 1HB  PRO A  87      62.765  45.352  80.944  1.00 -5.76           H
ATOM   1055 2HB  PRO A  87      61.286  45.702  79.995  1.00 -5.76           H
ATOM   1056  CG  PRO A  87      61.254  43.885  81.066  1.00 -5.76           C
ATOM   1057 1HG  PRO A  87      61.103  44.179  82.103  1.00 -5.76           H
ATOM   1058 2HG  PRO A  87      60.297  43.685  80.581  1.00 -5.76           H
ATOM   1059  CD  PRO A  87      62.134  42.676  80.973  1.00 -5.76           C
ATOM   1060 1HD  PRO A  87      62.928  42.706  81.717  1.00 -5.76           H
ATOM   1061 2HD  PRO A  87      61.539  41.767  81.072  1.00 -5.76           H
ATOM   1062  N   TYR A  88      65.010  44.564  79.327  1.00 21.31           N
ATOM   1063  H   TYR A  88      65.025  43.916  80.096  1.00 21.31           H
ATOM   1064  CA  TYR A  88      66.252  45.222  78.911  1.00 21.31           C
ATOM   1065  HA  TYR A  88      66.020  46.276  78.750  1.00 21.31           H
ATOM   1066  C   TYR A  88      66.784  44.668  77.579  1.00 21.31           C
ATOM   1067  O   TYR A  88      67.413  45.385  76.812  1.00 21.31           O
ATOM   1068  CB  TYR A  88      67.296  45.170  80.031  1.00 21.31           C
ATOM   1069 1HB  TYR A  88      67.991  45.996  79.885  1.00 21.31           H
ATOM   1070 2HB  TYR A  88      66.791  45.325  80.985  1.00 21.31           H
ATOM   1071  CG  TYR A  88      68.105  43.897  80.105  1.00 21.31           C
ATOM   1072  CD1 TYR A  88      69.346  43.812  79.448  1.00 21.31           C
ATOM   1073  HD1 TYR A  88      69.703  44.647  78.861  1.00 21.31           H
ATOM   1074  CD2 TYR A  88      67.667  42.790  80.860  1.00 21.31           C
ATOM   1075  HD2 TYR A  88      66.727  42.830  81.390  1.00 21.31           H
ATOM   1076  CE1 TYR A  88      70.150  42.658  79.573  1.00 21.31           C
ATOM   1077  HE1 TYR A  88      71.123  42.626  79.120  1.00 21.31           H
ATOM   1078  CE2 TYR A  88      68.471  41.617  80.964  1.00 21.31           C
ATOM   1079  HE2 TYR A  88      68.136  40.777  81.552  1.00 21.31           H
ATOM   1080  CZ  TYR A  88      69.707  41.569  80.313  1.00 21.31           C
ATOM   1081  OH  TYR A  88      70.535  40.478  80.376  1.00 21.31           O
ATOM   1082  HH  TYR A  88      70.145  39.744  80.870  1.00 21.31           H
ATOM   1083  N   LEU A  89      66.454  43.423  77.256  1.00  8.20           N
ATOM   1084  H   LEU A  89      65.956  42.859  77.923  1.00  8.20           H
ATOM   1085  CA  LEU A  89      66.727  42.841  75.934  1.00  8.20           C
ATOM   1086  HA  LEU A  89      67.766  43.001  75.640  1.00  8.20           H
ATOM   1087  C   LEU A  89      65.816  43.503  74.906  1.00  8.20           C
ATOM   1088  O   LEU A  89      66.190  43.732  73.768  1.00  8.20           O
ATOM   1089  CB  LEU A  89      66.435  41.338  75.978  1.00  8.20           C
ATOM   1090 1HB  LEU A  89      67.169  40.876  76.638  1.00  8.20           H
ATOM   1091 2HB  LEU A  89      65.466  41.230  76.452  1.00  8.20           H
ATOM   1092  CG  LEU A  89      66.340  40.497  74.697  1.00  8.20           C
ATOM   1093  HG  LEU A  89      65.538  40.901  74.079  1.00  8.20           H
ATOM   1094  CD1 LEU A  89      67.596  40.450  73.864  1.00  8.20           C
ATOM   1095 1HD1 LEU A  89      67.427  39.833  72.983  1.00  8.20           H
ATOM   1096 2HD1 LEU A  89      68.422  40.043  74.442  1.00  8.20           H
ATOM   1097 3HD1 LEU A  89      67.851  41.457  73.531  1.00  8.20           H
ATOM   1098  CD2 LEU A  89      65.958  39.082  75.101  1.00  8.20           C
ATOM   1099 1HD2 LEU A  89      65.762  38.496  74.207  1.00  8.20           H
ATOM   1100 2HD2 LEU A  89      65.050  39.100  75.703  1.00  8.20           H
ATOM   1101 3HD2 LEU A  89      66.761  38.615  75.673  1.00  8.20           H
ATOM   1102  N   ASN A  90      64.615  43.873  75.315  1.00-12.56           N
ATOM   1103  H   ASN A  90      64.305  43.636  76.248  1.00-12.56           H
ATOM   1104  CA  ASN A  90      63.713  44.569  74.401  1.00-12.56           C
ATOM   1105  HA  ASN A  90      63.717  44.027  73.453  1.00-12.56           H
ATOM   1106  C   ASN A  90      64.209  45.983  74.124  1.00-12.56           C
ATOM   1107  O   ASN A  90      64.057  46.487  73.016  1.00-12.56           O
ATOM   1108  CB  ASN A  90      62.284  44.566  74.950  1.00-12.56           C
ATOM   1109 1HB  ASN A  90      62.259  45.089  75.901  1.00-12.56           H
ATOM   1110 2HB  ASN A  90      61.629  45.081  74.251  1.00-12.56           H
ATOM   1111  CG  ASN A  90      61.771  43.172  75.153  1.00-12.56           C
ATOM   1112  OD1 ASN A  90      62.223  42.249  74.499  1.00-12.56           O
ATOM   1113  ND2 ASN A  90      60.866  42.994  76.060  1.00-12.56           N
ATOM   1114 1HD2 ASN A  90      60.601  42.038  76.293  1.00-12.56           H
ATOM   1115 2HD2 ASN A  90      60.460  43.771  76.545  1.00-12.56           H
ATOM   1116  N   VAL A  91      64.855  46.605  75.103  1.00  0.12           N
ATOM   1117  H   VAL A  91      64.903  46.176  76.020  1.00  0.12           H
ATOM   1118  CA  VAL A  91      65.520  47.891  74.880  1.00  0.12           C
ATOM   1119  HA  VAL A  91      64.831  48.560  74.365  1.00  0.12           H
ATOM   1120  C   VAL A  91      66.716  47.657  73.959  1.00  0.12           C
ATOM   1121  O   VAL A  91      66.940  48.445  73.048  1.00  0.12           O
ATOM   1122  CB  VAL A  91      65.956  48.573  76.215  1.00  0.12           C
ATOM   1123  HB  VAL A  91      66.593  47.886  76.768  1.00  0.12           H
ATOM   1124  CG1 VAL A  91      66.740  49.874  75.968  1.00  0.12           C
ATOM   1125 1HG1 VAL A  91      66.992  50.342  76.920  1.00  0.12           H
ATOM   1126 2HG1 VAL A  91      66.145  50.568  75.371  1.00  0.12           H
ATOM   1127 3HG1 VAL A  91      67.669  49.657  75.440  1.00  0.12           H
ATOM   1128  CG2 VAL A  91      64.727  48.905  77.080  1.00  0.12           C
ATOM   1129 1HG2 VAL A  91      65.055  49.257  78.057  1.00  0.12           H
ATOM   1130 2HG2 VAL A  91      64.112  48.022  77.226  1.00  0.12           H
ATOM   1131 3HG2 VAL A  91      64.125  49.677  76.599  1.00  0.12           H
ATOM   1132  N   GLU A  92      67.449  46.565  74.131  1.00  0.21           N
ATOM   1133  H   GLU A  92      67.245  45.929  74.894  1.00  0.21           H
ATOM   1134  CA  GLU A  92      68.582  46.268  73.249  1.00  0.21           C
ATOM   1135  HA  GLU A  92      69.279  47.095  73.321  1.00  0.21           H
ATOM   1136  C   GLU A  92      68.122  46.146  71.793  1.00  0.21           C
ATOM   1137  O   GLU A  92      68.683  46.764  70.883  1.00  0.21           O
ATOM   1138  CB  GLU A  92      69.279  44.965  73.675  1.00  0.21           C
ATOM   1139 1HB  GLU A  92      69.514  45.020  74.737  1.00  0.21           H
ATOM   1140 2HB  GLU A  92      68.577  44.151  73.530  1.00  0.21           H
ATOM   1141  CG  GLU A  92      70.554  44.620  72.907  1.00  0.21           C
ATOM   1142 1HG  GLU A  92      70.539  45.142  71.955  1.00  0.21           H
ATOM   1143 2HG  GLU A  92      71.412  44.982  73.475  1.00  0.21           H
ATOM   1144  CD  GLU A  92      70.719  43.120  72.634  1.00  0.21           C
ATOM   1145  OE1 GLU A  92      70.304  42.278  73.465  1.00  0.21           O
ATOM   1146  OE2 GLU A  92      71.311  42.775  71.592  1.00  0.21           O
ATOM   1147  N   ASP A  93      67.067  45.375  71.579  1.00  4.03           N
ATOM   1148  H   ASP A  93      66.651  44.877  72.366  1.00  4.03           H
ATOM   1149  CA  ASP A  93      66.533  45.144  70.239  1.00  4.03           C
ATOM   1150  HA  ASP A  93      67.325  44.751  69.602  1.00  4.03           H
ATOM   1151  C   ASP A  93      66.019  46.413  69.591  1.00  4.03           C
ATOM   1152  O   ASP A  93      66.233  46.649  68.399  1.00  4.03           O
ATOM   1153  CB  ASP A  93      65.372  44.152  70.285  1.00  4.03           C
ATOM   1154 1HB  ASP A  93      64.881  44.206  71.257  1.00  4.03           H
ATOM   1155 2HB  ASP A  93      64.658  44.446  69.522  1.00  4.03           H
ATOM   1156  CG  ASP A  93      65.809  42.734  69.997  1.00  4.03           C
ATOM   1157  OD1 ASP A  93      66.999  42.432  70.174  1.00  4.03           O
ATOM   1158  OD2 ASP A  93      64.988  41.923  69.518  1.00  4.03           O
ATOM   1159  N   TRP A  94      65.367  47.242  70.391  1.00 20.24           N
ATOM   1160  H   TRP A  94      65.223  46.975  71.362  1.00 20.24           H
ATOM   1161  CA  TRP A  94      64.860  48.529  69.937  1.00 20.24           C
ATOM   1162  HA  TRP A  94      64.201  48.386  69.081  1.00 20.24           H
ATOM   1163  C   TRP A  94      66.047  49.385  69.514  1.00 20.24           C
ATOM   1164  O   TRP A  94      66.069  49.914  68.399  1.00 20.24           O
ATOM   1165  CB  TRP A  94      64.079  49.159  71.100  1.00 20.24           C
ATOM   1166 1HB  TRP A  94      63.166  48.583  71.244  1.00 20.24           H
ATOM   1167 2HB  TRP A  94      64.677  49.029  71.998  1.00 20.24           H
ATOM   1168  CG  TRP A  94      63.710  50.628  71.040  1.00 20.24           C
ATOM   1169  CD1 TRP A  94      64.025  51.557  70.087  1.00 20.24           C
ATOM   1170  HD1 TRP A  94      64.586  51.348  69.186  1.00 20.24           H
ATOM   1171  CD2 TRP A  94      62.980  51.357  72.044  1.00 20.24           C
ATOM   1172  NE1 TRP A  94      63.563  52.797  70.421  1.00 20.24           N
ATOM   1173  HE1 TRP A  94      63.709  53.638  69.864  1.00 20.24           H
ATOM   1174  CE2 TRP A  94      62.920  52.716  71.622  1.00 20.24           C
ATOM   1175  CE3 TRP A  94      62.394  51.005  73.279  1.00 20.24           C
ATOM   1176  HE3 TRP A  94      62.431  49.983  73.629  1.00 20.24           H
ATOM   1177  CZ2 TRP A  94      62.305  53.719  72.392  1.00 20.24           C
ATOM   1178  HZ2 TRP A  94      62.289  54.739  72.043  1.00 20.24           H
ATOM   1179  CZ3 TRP A  94      61.774  52.016  74.062  1.00 20.24           C
ATOM   1180  HZ3 TRP A  94      61.332  51.763  75.016  1.00 20.24           H
ATOM   1181  CH2 TRP A  94      61.738  53.365  73.603  1.00 20.24           C
ATOM   1182  HH2 TRP A  94      61.275  54.123  74.218  1.00 20.24           H
ATOM   1183  N   TRP A  95      67.029  49.542  70.384  1.00  9.04           N
ATOM   1184  H   TRP A  95      67.023  49.018  71.261  1.00  9.04           H
ATOM   1185  CA  TRP A  95      68.064  50.547  70.176  1.00  9.04           C
ATOM   1186  HA  TRP A  95      67.577  51.453  69.813  1.00  9.04           H
ATOM   1187  C   TRP A  95      69.124  50.153  69.144  1.00  9.04           C
ATOM   1188  O   TRP A  95      69.660  51.008  68.435  1.00  9.04           O
ATOM   1189  CB  TRP A  95      68.680  50.875  71.530  1.00  9.04           C
ATOM   1190 1HB  TRP A  95      67.949  50.649  72.302  1.00  9.04           H
ATOM   1191 2HB  TRP A  95      69.550  50.247  71.686  1.00  9.04           H
ATOM   1192  CG  TRP A  95      69.037  52.312  71.678  1.00  9.04           C
ATOM   1193  CD1 TRP A  95      70.279  52.860  71.677  1.00  9.04           C
ATOM   1194  HD1 TRP A  95      71.191  52.290  71.549  1.00  9.04           H
ATOM   1195  CD2 TRP A  95      68.131  53.411  71.891  1.00  9.04           C
ATOM   1196  NE1 TRP A  95      70.231  54.210  71.881  1.00  9.04           N
ATOM   1197  HE1 TRP A  95      71.038  54.815  71.899  1.00  9.04           H
ATOM   1198  CE2 TRP A  95      68.925  54.583  72.043  1.00  9.04           C
ATOM   1199  CE3 TRP A  95      66.727  53.523  71.993  1.00  9.04           C
ATOM   1200  HE3 TRP A  95      66.102  52.649  71.887  1.00  9.04           H
ATOM   1201  CZ2 TRP A  95      68.362  55.845  72.309  1.00  9.04           C
ATOM   1202  HZ2 TRP A  95      68.992  56.711  72.442  1.00  9.04           H
ATOM   1203  CZ3 TRP A  95      66.153  54.797  72.247  1.00  9.04           C
ATOM   1204  HZ3 TRP A  95      65.080  54.898  72.324  1.00  9.04           H
ATOM   1205  CH2 TRP A  95      66.984  55.943  72.410  1.00  9.04           C
ATOM   1206  HH2 TRP A  95      66.531  56.902  72.617  1.00  9.04           H
ATOM   1207  N   LEU A  96      69.378  48.861  68.974  1.00  3.22           N
ATOM   1208  H   LEU A  96      68.990  48.177  69.626  1.00  3.22           H
ATOM   1209  CA  LEU A  96      70.208  48.394  67.856  1.00  3.22           C
ATOM   1210  HA  LEU A  96      71.055  49.066  67.722  1.00  3.22           H
ATOM   1211  C   LEU A  96      69.432  48.353  66.546  1.00  3.22           C
ATOM   1212  O   LEU A  96      70.011  48.474  65.468  1.00  3.22           O
ATOM   1213  CB  LEU A  96      70.727  46.977  68.103  1.00  3.22           C
ATOM   1214 1HB  LEU A  96      69.871  46.341  68.329  1.00  3.22           H
ATOM   1215 2HB  LEU A  96      71.173  46.615  67.176  1.00  3.22           H
ATOM   1216  CG  LEU A  96      71.766  46.798  69.213  1.00  3.22           C
ATOM   1217  HG  LEU A  96      71.364  47.224  70.126  1.00  3.22           H
ATOM   1218  CD1 LEU A  96      71.977  45.321  69.432  1.00  3.22           C
ATOM   1219 1HD1 LEU A  96      72.666  45.162  70.262  1.00  3.22           H
ATOM   1220 2HD1 LEU A  96      72.372  44.857  68.534  1.00  3.22           H
ATOM   1221 3HD1 LEU A  96      71.033  44.841  69.697  1.00  3.22           H
ATOM   1222  CD2 LEU A  96      73.111  47.474  68.903  1.00  3.22           C
ATOM   1223 1HD2 LEU A  96      73.828  47.242  69.691  1.00  3.22           H
ATOM   1224 2HD2 LEU A  96      72.982  48.555  68.861  1.00  3.22           H
ATOM   1225 3HD2 LEU A  96      73.499  47.119  67.948  1.00  3.22           H
ATOM   1226  N   GLY A  97      68.123  48.170  66.631  1.00 -6.24           N
ATOM   1227  H   GLY A  97      67.677  48.108  67.540  1.00 -6.24           H
ATOM   1228  CA  GLY A  97      67.300  48.033  65.439  1.00 -6.24           C
ATOM   1229 1HA  GLY A  97      66.313  48.438  65.648  1.00 -6.24           H
ATOM   1230 2HA  GLY A  97      67.735  48.602  64.618  1.00 -6.24           H
ATOM   1231  C   GLY A  97      67.124  46.593  65.002  1.00 -6.24           C
ATOM   1232  O   GLY A  97      66.652  46.322  63.898  1.00 -6.24           O
ATOM   1233  N   ARG A  98      67.471  45.652  65.872  1.00 13.46           N
ATOM   1234  H   ARG A  98      67.819  45.929  66.781  1.00 13.46           H
ATOM   1235  CA  ARG A  98      67.316  44.225  65.566  1.00 13.46           C
ATOM   1236  HA  ARG A  98      67.785  44.025  64.602  1.00 13.46           H
ATOM   1237  C   ARG A  98      65.841  43.861  65.427  1.00 13.46           C
ATOM   1238  O   ARG A  98      65.482  43.052  64.577  1.00 13.46           O
ATOM   1239  CB  ARG A  98      68.008  43.350  66.625  1.00 13.46           C
ATOM   1240 1HB  ARG A  98      69.050  43.663  66.698  1.00 13.46           H
ATOM   1241 2HB  ARG A  98      67.529  43.505  67.591  1.00 13.46           H
ATOM   1242  CG  ARG A  98      67.962  41.854  66.279  1.00 13.46           C
ATOM   1243 1HG  ARG A  98      66.948  41.487  66.440  1.00 13.46           H
ATOM   1244 2HG  ARG A  98      68.207  41.735  65.224  1.00 13.46           H
ATOM   1245  CD  ARG A  98      68.927  40.991  67.078  1.00 13.46           C
ATOM   1246 1HD  ARG A  98      68.851  39.970  66.704  1.00 13.46           H
ATOM   1247 2HD  ARG A  98      69.944  41.343  66.901  1.00 13.46           H
ATOM   1248  NE  ARG A  98      68.678  40.987  68.524  1.00 13.46           N
ATOM   1249  HE  ARG A  98      68.051  41.695  68.903  1.00 13.46           H
ATOM   1250  CZ  ARG A  98      69.198  40.165  69.423  1.00 13.46           C
ATOM   1251  NH1 ARG A  98      69.019  40.447  70.676  1.00 13.46           N
ATOM   1252 1HH1 ARG A  98      68.449  41.255  70.912  1.00 13.46           H
ATOM   1253 2HH1 ARG A  98      69.469  39.908  71.395  1.00 13.46           H
ATOM   1254  NH2 ARG A  98      69.850  39.072  69.130  1.00 13.46           N
ATOM   1255 1HH2 ARG A  98      70.038  38.846  68.159  1.00 13.46           H
ATOM   1256 2HH2 ARG A  98      70.148  38.446  69.868  1.00 13.46           H
ATOM   1257  N   GLN A  99      64.977  44.516  66.187  1.00 32.78           N
ATOM   1258  H   GLN A  99      65.306  45.220  66.839  1.00 32.78           H
ATOM   1259  CA  GLN A  99      63.537  44.283  66.088  1.00 32.78           C
ATOM   1260  HA  GLN A  99      63.296  43.852  65.117  1.00 32.78           H
ATOM   1261  C   GLN A  99      62.927  45.683  66.204  1.00 32.78           C
ATOM   1262  O   GLN A  99      63.531  46.542  66.861  1.00 32.78           O
ATOM   1263  CB  GLN A  99      63.119  43.311  67.206  1.00 32.78           C
ATOM   1264 1HB  GLN A  99      63.819  42.476  67.189  1.00 32.78           H
ATOM   1265 2HB  GLN A  99      63.203  43.823  68.161  1.00 32.78           H
ATOM   1266  CG  GLN A  99      61.717  42.745  67.087  1.00 32.78           C
ATOM   1267 1HG  GLN A  99      61.020  43.576  67.140  1.00 32.78           H
ATOM   1268 2HG  GLN A  99      61.619  42.269  66.113  1.00 32.78           H
ATOM   1269  CD  GLN A  99      61.309  41.735  68.155  1.00 32.78           C
ATOM   1270  OE1 GLN A  99      60.150  41.348  68.201  1.00 32.78           O
ATOM   1271  NE2 GLN A  99      62.201  41.329  69.019  1.00 32.78           N
ATOM   1272 1HE2 GLN A  99      61.930  40.646  69.704  1.00 32.78           H
ATOM   1273 2HE2 GLN A  99      63.157  41.679  69.001  1.00 32.78           H
ATOM   1274  N   PRO A 100      61.789  45.971  65.539  1.00 -8.82           N
ATOM   1275  CA  PRO A 100      61.342  47.362  65.679  1.00 -8.82           C
ATOM   1276  HA  PRO A 100      62.155  48.041  65.426  1.00 -8.82           H
ATOM   1277  C   PRO A 100      60.819  47.704  67.072  1.00 -8.82           C
ATOM   1278  O   PRO A 100      60.337  46.843  67.814  1.00 -8.82           O
ATOM   1279  CB  PRO A 100      60.244  47.476  64.618  1.00 -8.82           C
ATOM   1280 1HB  PRO A 100      59.493  48.210  64.907  1.00 -8.82           H
ATOM   1281 2HB  PRO A 100      60.678  47.736  63.654  1.00 -8.82           H
ATOM   1282  CG  PRO A 100      59.677  46.137  64.555  1.00 -8.82           C
ATOM   1283 1HG  PRO A 100      59.020  45.982  65.408  1.00 -8.82           H
ATOM   1284 2HG  PRO A 100      59.137  45.983  63.620  1.00 -8.82           H
ATOM   1285  CD  PRO A 100      60.879  45.232  64.641  1.00 -8.82           C
ATOM   1286 1HD  PRO A 100      60.602  44.265  65.052  1.00 -8.82           H
ATOM   1287 2HD  PRO A 100      61.337  45.118  63.659  1.00 -8.82           H
ATOM   1288  N   ALA A 101      60.889  48.984  67.408  1.00 -1.39           N
ATOM   1289  H   ALA A 101      61.256  49.649  66.733  1.00 -1.39           H
ATOM   1290  CA  ALA A 101      60.511  49.483  68.728  1.00 -1.39           C
ATOM   1291  HA  ALA A 101      61.133  48.988  69.475  1.00 -1.39           H
ATOM   1292  C   ALA A 101      59.048  49.201  69.078  1.00 -1.39           C
ATOM   1293  O   ALA A 101      58.706  49.007  70.246  1.00 -1.39           O
ATOM   1294  CB  ALA A 101      60.783  50.981  68.780  1.00 -1.39           C
ATOM   1295 1HB  ALA A 101      61.826  51.178  68.531  1.00 -1.39           H
ATOM   1296 2HB  ALA A 101      60.580  51.359  69.783  1.00 -1.39           H
ATOM   1297 3HB  ALA A 101      60.146  51.502  68.067  1.00 -1.39           H
ATOM   1298  N   SER A 102      58.197  49.143  68.063  1.00 -2.38           N
ATOM   1299  H   SER A 102      58.523  49.320  67.125  1.00 -2.38           H
ATOM   1300  CA  SER A 102      56.791  48.809  68.248  1.00 -2.38           C
ATOM   1301  HA  SER A 102      56.343  49.488  68.974  1.00 -2.38           H
ATOM   1302  C   SER A 102      56.627  47.381  68.764  1.00 -2.38           C
ATOM   1303  O   SER A 102      55.894  47.140  69.724  1.00 -2.38           O
ATOM   1304  CB  SER A 102      56.090  48.953  66.900  1.00 -2.38           C
ATOM   1305 1HB  SER A 102      55.141  48.415  66.914  1.00 -2.38           H
ATOM   1306 2HB  SER A 102      55.907  50.010  66.702  1.00 -2.38           H
ATOM   1307  OG  SER A 102      56.940  48.435  65.886  1.00 -2.38           O
ATOM   1308  HG  SER A 102      56.430  48.381  65.070  1.00 -2.38           H
ATOM   1309  N   ARG A 103      57.342  46.426  68.178  1.00 -6.89           N
ATOM   1310  H   ARG A 103      57.942  46.658  67.397  1.00 -6.89           H
ATOM   1311  CA  ARG A 103      57.280  45.048  68.670  1.00 -6.89           C
ATOM   1312  HA  ARG A 103      56.240  44.737  68.763  1.00 -6.89           H
ATOM   1313  C   ARG A 103      57.916  44.981  70.038  1.00 -6.89           C
ATOM   1314  O   ARG A 103      57.414  44.272  70.887  1.00 -6.89           O
ATOM   1315  CB  ARG A 103      58.030  44.049  67.794  1.00 -6.89           C
ATOM   1316 1HB  ARG A 103      59.038  44.422  67.624  1.00 -6.89           H
ATOM   1317 2HB  ARG A 103      58.108  43.120  68.359  1.00 -6.89           H
ATOM   1318  CG  ARG A 103      57.398  43.709  66.461  1.00 -6.89           C
ATOM   1319 1HG  ARG A 103      56.363  43.421  66.611  1.00 -6.89           H
ATOM   1320 2HG  ARG A 103      57.443  44.569  65.799  1.00 -6.89           H
ATOM   1321  CD  ARG A 103      58.164  42.542  65.862  1.00 -6.89           C
ATOM   1322 1HD  ARG A 103      59.227  42.761  65.930  1.00 -6.89           H
ATOM   1323 2HD  ARG A 103      57.967  41.649  66.455  1.00 -6.89           H
ATOM   1324  NE  ARG A 103      57.858  42.271  64.455  1.00 -6.89           N
ATOM   1325  HE  ARG A 103      57.257  42.935  63.972  1.00 -6.89           H
ATOM   1326  CZ  ARG A 103      58.341  41.263  63.740  1.00 -6.89           C
ATOM   1327  NH1 ARG A 103      58.026  41.166  62.485  1.00 -6.89           N
ATOM   1328 1HH1 ARG A 103      57.404  41.840  62.058  1.00 -6.89           H
ATOM   1329 2HH1 ARG A 103      58.399  40.393  61.952  1.00 -6.89           H
ATOM   1330  NH2 ARG A 103      59.130  40.337  64.214  1.00 -6.89           N
ATOM   1331 1HH2 ARG A 103      59.397  40.341  65.182  1.00 -6.89           H
ATOM   1332 2HH2 ARG A 103      59.442  39.596  63.598  1.00 -6.89           H
ATOM   1333  N   ALA A 104      58.996  45.715  70.254  1.00 -8.08           N
ATOM   1334  H   ALA A 104      59.372  46.283  69.506  1.00 -8.08           H
ATOM   1335  CA  ALA A 104      59.680  45.696  71.543  1.00 -8.08           C
ATOM   1336  HA  ALA A 104      59.986  44.670  71.752  1.00 -8.08           H
ATOM   1337  C   ALA A 104      58.752  46.138  72.686  1.00 -8.08           C
ATOM   1338  O   ALA A 104      58.737  45.513  73.742  1.00 -8.08           O
ATOM   1339  CB  ALA A 104      60.938  46.570  71.475  1.00 -8.08           C
ATOM   1340 1HB  ALA A 104      61.587  46.228  70.667  1.00 -8.08           H
ATOM   1341 2HB  ALA A 104      61.483  46.499  72.416  1.00 -8.08           H
ATOM   1342 3HB  ALA A 104      60.666  47.611  71.306  1.00 -8.08           H
ATOM   1343  N   LEU A 105      57.933  47.161  72.476  1.00-15.13           N
ATOM   1344  H   LEU A 105      57.988  47.688  71.612  1.00-15.13           H
ATOM   1345  CA  LEU A 105      56.954  47.546  73.495  1.00-15.13           C
ATOM   1346  HA  LEU A 105      57.475  47.716  74.438  1.00-15.13           H
ATOM   1347  C   LEU A 105      55.921  46.447  73.716  1.00-15.13           C
ATOM   1348  O   LEU A 105      55.613  46.087  74.849  1.00-15.13           O
ATOM   1349  CB  LEU A 105      56.220  48.825  73.086  1.00-15.13           C
ATOM   1350 1HB  LEU A 105      56.957  49.614  72.944  1.00-15.13           H
ATOM   1351 2HB  LEU A 105      55.731  48.647  72.128  1.00-15.13           H
ATOM   1352  CG  LEU A 105      55.149  49.322  74.072  1.00-15.13           C
ATOM   1353  HG  LEU A 105      54.390  48.550  74.171  1.00-15.13           H
ATOM   1354  CD1 LEU A 105      55.690  49.633  75.471  1.00-15.13           C
ATOM   1355 1HD1 LEU A 105      54.898  50.061  76.085  1.00-15.13           H
ATOM   1356 2HD1 LEU A 105      56.516  50.341  75.405  1.00-15.13           H
ATOM   1357 3HD1 LEU A 105      56.035  48.716  75.946  1.00-15.13           H
ATOM   1358  CD2 LEU A 105      54.473  50.551  73.497  1.00-15.13           C
ATOM   1359 1HD2 LEU A 105      53.685  50.883  74.172  1.00-15.13           H
ATOM   1360 2HD2 LEU A 105      54.020  50.304  72.537  1.00-15.13           H
ATOM   1361 3HD2 LEU A 105      55.198  51.355  73.369  1.00-15.13           H
ATOM   1362  N   LEU A 106      55.404  45.891  72.630  1.00-13.94           N
ATOM   1363  H   LEU A 106      55.707  46.208  71.715  1.00-13.94           H
ATOM   1364  CA  LEU A 106      54.391  44.840  72.722  1.00-13.94           C
ATOM   1365  HA  LEU A 106      53.561  45.199  73.327  1.00-13.94           H
ATOM   1366  C   LEU A 106      54.946  43.602  73.418  1.00-13.94           C
ATOM   1367  O   LEU A 106      54.210  42.908  74.119  1.00-13.94           O
ATOM   1368  CB  LEU A 106      53.877  44.486  71.323  1.00-13.94           C
ATOM   1369 1HB  LEU A 106      54.741  44.266  70.699  1.00-13.94           H
ATOM   1370 2HB  LEU A 106      53.277  43.580  71.400  1.00-13.94           H
ATOM   1371  CG  LEU A 106      53.026  45.554  70.614  1.00-13.94           C
ATOM   1372  HG  LEU A 106      53.547  46.508  70.660  1.00-13.94           H
ATOM   1373  CD1 LEU A 106      52.831  45.195  69.142  1.00-13.94           C
ATOM   1374 1HD1 LEU A 106      52.256  45.979  68.649  1.00-13.94           H
ATOM   1375 2HD1 LEU A 106      52.295  44.251  69.045  1.00-13.94           H
ATOM   1376 3HD1 LEU A 106      53.799  45.128  68.644  1.00-13.94           H
ATOM   1377  CD2 LEU A 106      51.661  45.724  71.277  1.00-13.94           C
ATOM   1378 1HD2 LEU A 106      51.069  46.449  70.719  1.00-13.94           H
ATOM   1379 2HD2 LEU A 106      51.784  46.100  72.292  1.00-13.94           H
ATOM   1380 3HD2 LEU A 106      51.129  44.772  71.307  1.00-13.94           H
ATOM   1381  N   ARG A 107      56.242  43.359  73.267  1.00-14.00           N
ATOM   1382  H   ARG A 107      56.782  43.935  72.626  1.00-14.00           H
ATOM   1383  CA  ARG A 107      56.923  42.299  74.007  1.00-14.00           C
ATOM   1384  HA  ARG A 107      56.371  41.366  73.876  1.00-14.00           H
ATOM   1385  C   ARG A 107      56.933  42.599  75.491  1.00-14.00           C
ATOM   1386  O   ARG A 107      56.541  41.741  76.249  1.00-14.00           O
ATOM   1387  CB  ARG A 107      58.363  42.088  73.530  1.00-14.00           C
ATOM   1388 1HB  ARG A 107      58.868  43.048  73.462  1.00-14.00           H
ATOM   1389 2HB  ARG A 107      58.872  41.486  74.283  1.00-14.00           H
ATOM   1390  CG  ARG A 107      58.468  41.366  72.197  1.00-14.00           C
ATOM   1391 1HG  ARG A 107      58.069  40.374  72.335  1.00-14.00           H
ATOM   1392 2HG  ARG A 107      57.866  41.872  71.448  1.00-14.00           H
ATOM   1393  CD  ARG A 107      59.880  41.228  71.675  1.00-14.00           C
ATOM   1394 1HD  ARG A 107      59.877  40.570  70.805  1.00-14.00           H
ATOM   1395 2HD  ARG A 107      60.226  42.213  71.360  1.00-14.00           H
ATOM   1396  NE  ARG A 107      60.814  40.722  72.690  1.00-14.00           N
ATOM   1397  HE  ARG A 107      61.342  41.414  73.204  1.00-14.00           H
ATOM   1398  CZ  ARG A 107      61.074  39.467  73.021  1.00-14.00           C
ATOM   1399  NH1 ARG A 107      62.031  39.269  73.880  1.00-14.00           N
ATOM   1400 1HH1 ARG A 107      62.495  40.065  74.292  1.00-14.00           H
ATOM   1401 2HH1 ARG A 107      62.282  38.333  74.158  1.00-14.00           H
ATOM   1402  NH2 ARG A 107      60.445  38.428  72.559  1.00-14.00           N
ATOM   1403 1HH2 ARG A 107      59.551  38.518  72.086  1.00-14.00           H
ATOM   1404 2HH2 ARG A 107      60.854  37.512  72.690  1.00-14.00           H
ATOM   1405  N   ILE A 108      57.296  43.802  75.919  1.00  1.01           N
ATOM   1406  H   ILE A 108      57.563  44.512  75.248  1.00  1.01           H
ATOM   1407  CA  ILE A 108      57.320  44.117  77.358  1.00  1.01           C
ATOM   1408  HA  ILE A 108      57.985  43.414  77.863  1.00  1.01           H
ATOM   1409  C   ILE A 108      55.915  43.917  77.927  1.00  1.01           C
ATOM   1410  O   ILE A 108      55.732  43.301  78.973  1.00  1.01           O
ATOM   1411  CB  ILE A 108      57.806  45.582  77.655  1.00  1.01           C
ATOM   1412  HB  ILE A 108      57.154  46.277  77.124  1.00  1.01           H
ATOM   1413  CG1 ILE A 108      59.251  45.780  77.160  1.00  1.01           C
ATOM   1414 1HG1 ILE A 108      59.914  45.212  77.810  1.00  1.01           H
ATOM   1415 2HG1 ILE A 108      59.336  45.367  76.161  1.00  1.01           H
ATOM   1416  CG2 ILE A 108      57.739  45.901  79.179  1.00  1.01           C
ATOM   1417 1HG2 ILE A 108      58.080  46.918  79.374  1.00  1.01           H
ATOM   1418 2HG2 ILE A 108      58.359  45.198  79.738  1.00  1.01           H
ATOM   1419 3HG2 ILE A 108      56.711  45.824  79.536  1.00  1.01           H
ATOM   1420  CD1 ILE A 108      59.755  47.231  77.096  1.00  1.01           C
ATOM   1421 1HD1 ILE A 108      60.760  47.245  76.672  1.00  1.01           H
ATOM   1422 2HD1 ILE A 108      59.790  47.668  78.095  1.00  1.01           H
ATOM   1423 3HD1 ILE A 108      59.094  47.825  76.463  1.00  1.01           H
ATOM   1424  N   LEU A 109      54.904  44.375  77.206  1.00-15.31           N
ATOM   1425  H   LEU A 109      55.091  44.847  76.327  1.00-15.31           H
ATOM   1426  CA  LEU A 109      53.523  44.232  77.665  1.00-15.31           C
ATOM   1427  HA  LEU A 109      53.441  44.672  78.660  1.00-15.31           H
ATOM   1428  C   LEU A 109      53.089  42.764  77.783  1.00-15.31           C
ATOM   1429  O   LEU A 109      52.369  42.397  78.717  1.00-15.31           O
ATOM   1430  CB  LEU A 109      52.609  44.996  76.701  1.00-15.31           C
ATOM   1431 1HB  LEU A 109      52.780  44.598  75.703  1.00-15.31           H
ATOM   1432 2HB  LEU A 109      51.574  44.786  76.969  1.00-15.31           H
ATOM   1433  CG  LEU A 109      52.790  46.524  76.639  1.00-15.31           C
ATOM   1434  HG  LEU A 109      53.850  46.751  76.554  1.00-15.31           H
ATOM   1435  CD1 LEU A 109      52.100  47.083  75.402  1.00-15.31           C
ATOM   1436 1HD1 LEU A 109      52.186  48.170  75.393  1.00-15.31           H
ATOM   1437 2HD1 LEU A 109      51.048  46.800  75.392  1.00-15.31           H
ATOM   1438 3HD1 LEU A 109      52.588  46.699  74.509  1.00-15.31           H
ATOM   1439  CD2 LEU A 109      52.264  47.227  77.882  1.00-15.31           C
ATOM   1440 1HD2 LEU A 109      52.423  48.301  77.795  1.00-15.31           H
ATOM   1441 2HD2 LEU A 109      52.796  46.868  78.762  1.00-15.31           H
ATOM   1442 3HD2 LEU A 109      51.199  47.034  78.004  1.00-15.31           H
ATOM   1443  N   ALA A 110      53.541  41.916  76.868  1.00-11.45           N
ATOM   1444  H   ALA A 110      54.133  42.259  76.121  1.00-11.45           H
ATOM   1445  CA  ALA A 110      53.223  40.488  76.908  1.00-11.45           C
ATOM   1446  HA  ALA A 110      52.157  40.372  77.108  1.00-11.45           H
ATOM   1447  C   ALA A 110      53.998  39.769  78.015  1.00-11.45           C
ATOM   1448  O   ALA A 110      53.479  38.867  78.673  1.00-11.45           O
ATOM   1449  CB  ALA A 110      53.550  39.856  75.551  1.00-11.45           C
ATOM   1450 1HB  ALA A 110      53.001  40.363  74.761  1.00-11.45           H
ATOM   1451 2HB  ALA A 110      53.279  38.799  75.560  1.00-11.45           H
ATOM   1452 3HB  ALA A 110      54.619  39.946  75.346  1.00-11.45           H
ATOM   1453  N   GLU A 111      55.237  40.183  78.225  1.00 -6.86           N
ATOM   1454  H   GLU A 111      55.628  40.917  77.637  1.00 -6.86           H
ATOM   1455  CA  GLU A 111      56.088  39.592  79.252  1.00 -6.86           C
ATOM   1456  HA  GLU A 111      56.141  38.517  79.092  1.00 -6.86           H
ATOM   1457  C   GLU A 111      55.500  39.843  80.631  1.00 -6.86           C
ATOM   1458  O   GLU A 111      55.481  38.949  81.472  1.00 -6.86           O
ATOM   1459  CB  GLU A 111      57.494  40.192  79.190  1.00 -6.86           C
ATOM   1460 1HB  GLU A 111      57.395  41.275  79.160  1.00 -6.86           H
ATOM   1461 2HB  GLU A 111      58.031  39.921  80.098  1.00 -6.86           H
ATOM   1462  CG  GLU A 111      58.318  39.736  77.997  1.00 -6.86           C
ATOM   1463 1HG  GLU A 111      58.512  38.671  78.093  1.00 -6.86           H
ATOM   1464 2HG  GLU A 111      57.749  39.874  77.083  1.00 -6.86           H
ATOM   1465  CD  GLU A 111      59.631  40.497  77.876  1.00 -6.86           C
ATOM   1466  OE1 GLU A 111      59.967  41.306  78.767  1.00 -6.86           O
ATOM   1467  OE2 GLU A 111      60.360  40.286  76.883  1.00 -6.86           O
ATOM   1468  N   VAL A 112      54.974  41.038  80.858  1.00  1.81           N
ATOM   1469  H   VAL A 112      55.020  41.754  80.138  1.00  1.81           H
ATOM   1470  CA  VAL A 112      54.351  41.348  82.145  1.00  1.81           C
ATOM   1471  HA  VAL A 112      55.056  41.123  82.943  1.00  1.81           H
ATOM   1472  C   VAL A 112      53.143  40.442  82.351  1.00  1.81           C
ATOM   1473  O   VAL A 112      52.964  39.877  83.429  1.00  1.81           O
ATOM   1474  CB  VAL A 112      53.963  42.853  82.234  1.00  1.81           C
ATOM   1475  HB  VAL A 112      53.348  43.105  81.372  1.00  1.81           H
ATOM   1476  CG1 VAL A 112      53.170  43.160  83.504  1.00  1.81           C
ATOM   1477 1HG1 VAL A 112      52.999  44.231  83.575  1.00  1.81           H
ATOM   1478 2HG1 VAL A 112      53.724  42.824  84.380  1.00  1.81           H
ATOM   1479 3HG1 VAL A 112      52.205  42.654  83.475  1.00  1.81           H
ATOM   1480  CG2 VAL A 112      55.221  43.740  82.219  1.00  1.81           C
ATOM   1481 1HG2 VAL A 112      54.928  44.784  82.113  1.00  1.81           H
ATOM   1482 2HG2 VAL A 112      55.866  43.481  81.383  1.00  1.81           H
ATOM   1483 3HG2 VAL A 112      55.782  43.614  83.144  1.00  1.81           H
ATOM   1484  N   ALA A 113      52.345  40.239  81.312  1.00-11.02           N
ATOM   1485  H   ALA A 113      52.554  40.673  80.425  1.00-11.02           H
ATOM   1486  CA  ALA A 113      51.155  39.405  81.440  1.00-11.02           C
ATOM   1487  HA  ALA A 113      50.554  39.802  82.259  1.00-11.02           H
ATOM   1488  C   ALA A 113      51.513  37.953  81.781  1.00-11.02           C
ATOM   1489  O   ALA A 113      50.877  37.339  82.644  1.00-11.02           O
ATOM   1490  CB  ALA A 113      50.334  39.477  80.146  1.00-11.02           C
ATOM   1491 1HB  ALA A 113      50.126  40.518  79.900  1.00-11.02           H
ATOM   1492 2HB  ALA A 113      49.389  38.951  80.285  1.00-11.02           H
ATOM   1493 3HB  ALA A 113      50.884  39.017  79.324  1.00-11.02           H
ATOM   1494  N   GLY A 114      52.528  37.408  81.122  1.00 -2.34           N
ATOM   1495  H   GLY A 114      53.021  37.951  80.417  1.00 -2.34           H
ATOM   1496  CA  GLY A 114      52.918  36.028  81.371  1.00 -2.34           C
ATOM   1497 1HA  GLY A 114      52.029  35.398  81.348  1.00 -2.34           H
ATOM   1498 2HA  GLY A 114      53.597  35.698  80.585  1.00 -2.34           H
ATOM   1499  C   GLY A 114      53.598  35.840  82.713  1.00 -2.34           C
ATOM   1500  O   GLY A 114      53.309  34.893  83.441  1.00 -2.34           O
ATOM   1501  N   GLY A 115      54.472  36.762  83.090  1.00-17.34           N
ATOM   1502  H   GLY A 115      54.681  37.562  82.492  1.00-17.34           H
ATOM   1503  CA  GLY A 115      55.174  36.616  84.353  1.00-17.34           C
ATOM   1504 1HA  GLY A 115      55.615  35.619  84.397  1.00-17.34           H
ATOM   1505 2HA  GLY A 115      55.971  37.354  84.420  1.00-17.34           H
ATOM   1506  C   GLY A 115      54.247  36.782  85.536  1.00-17.34           C
ATOM   1507  O   GLY A 115      54.347  36.077  86.541  1.00-17.34           O
ATOM   1508  N   TRP A 116      53.291  37.693  85.420  1.00  3.45           N
ATOM   1509  H   TRP A 116      53.236  38.287  84.596  1.00  3.45           H
ATOM   1510  CA  TRP A 116      52.319  37.872  86.492  1.00  3.45           C
ATOM   1511  HA  TRP A 116      52.848  37.900  87.442  1.00  3.45           H
ATOM   1512  C   TRP A 116      51.343  36.703  86.550  1.00  3.45           C
ATOM   1513  O   TRP A 116      50.846  36.384  87.623  1.00  3.45           O
ATOM   1514  CB  TRP A 116      51.561  39.190  86.348  1.00  3.45           C
ATOM   1515 1HB  TRP A 116      51.130  39.253  85.349  1.00  3.45           H
ATOM   1516 2HB  TRP A 116      50.749  39.191  87.074  1.00  3.45           H
ATOM   1517  CG  TRP A 116      52.408  40.415  86.617  1.00  3.45           C
ATOM   1518  CD1 TRP A 116      53.764  40.484  86.778  1.00  3.45           C
ATOM   1519  HD1 TRP A 116      54.428  39.633  86.697  1.00  3.45           H
ATOM   1520  CD2 TRP A 116      51.942  41.764  86.789  1.00  3.45           C
ATOM   1521  NE1 TRP A 116      54.176  41.757  87.056  1.00  3.45           N
ATOM   1522  HE1 TRP A 116      55.140  42.034  87.202  1.00  3.45           H
ATOM   1523  CE2 TRP A 116      53.077  42.568  87.097  1.00  3.45           C
ATOM   1524  CE3 TRP A 116      50.672  42.376  86.742  1.00  3.45           C
ATOM   1525  HE3 TRP A 116      49.797  41.790  86.509  1.00  3.45           H
ATOM   1526  CZ2 TRP A 116      52.969  43.940  87.386  1.00  3.45           C
ATOM   1527  HZ2 TRP A 116      53.842  44.508  87.647  1.00  3.45           H
ATOM   1528  CZ3 TRP A 116      50.563  43.765  87.017  1.00  3.45           C
ATOM   1529  HZ3 TRP A 116      49.598  44.246  86.994  1.00  3.45           H
ATOM   1530  CH2 TRP A 116      51.719  44.529  87.343  1.00  3.45           C
ATOM   1531  HH2 TRP A 116      51.615  45.581  87.571  1.00  3.45           H
ATOM   1532  N   LEU A 117      51.091  36.022  85.439  1.00 -9.88           N
ATOM   1533  H   LEU A 117      51.504  36.305  84.557  1.00 -9.88           H
ATOM   1534  CA  LEU A 117      50.234  34.835  85.481  1.00 -9.88           C
ATOM   1535  HA  LEU A 117      49.289  35.104  85.947  1.00 -9.88           H
ATOM   1536  C   LEU A 117      50.888  33.763  86.342  1.00 -9.88           C
ATOM   1537  O   LEU A 117      50.242  33.167  87.204  1.00 -9.88           O
ATOM   1538  CB  LEU A 117      49.971  34.291  84.072  1.00 -9.88           C
ATOM   1539 1HB  LEU A 117      49.562  35.097  83.466  1.00 -9.88           H
ATOM   1540 2HB  LEU A 117      50.927  34.000  83.640  1.00 -9.88           H
ATOM   1541  CG  LEU A 117      49.031  33.081  83.962  1.00 -9.88           C
ATOM   1542  HG  LEU A 117      49.438  32.273  84.564  1.00 -9.88           H
ATOM   1543  CD1 LEU A 117      47.616  33.384  84.457  1.00 -9.88           C
ATOM   1544 1HD1 LEU A 117      46.976  32.517  84.292  1.00 -9.88           H
ATOM   1545 2HD1 LEU A 117      47.205  34.239  83.921  1.00 -9.88           H
ATOM   1546 3HD1 LEU A 117      47.634  33.585  85.528  1.00 -9.88           H
ATOM   1547  CD2 LEU A 117      48.976  32.604  82.514  1.00 -9.88           C
ATOM   1548 1HD2 LEU A 117      48.345  31.718  82.444  1.00 -9.88           H
ATOM   1549 2HD2 LEU A 117      49.982  32.345  82.178  1.00 -9.88           H
ATOM   1550 3HD2 LEU A 117      48.572  33.388  81.874  1.00 -9.88           H
ATOM   1551  N   THR A 118      52.182  33.554  86.165  1.00  2.59           N
ATOM   1552  H   THR A 118      52.690  34.023  85.422  1.00  2.59           H
ATOM   1553  CA  THR A 118      52.873  32.607  87.028  1.00  2.59           C
ATOM   1554  HA  THR A 118      52.291  31.687  87.054  1.00  2.59           H
ATOM   1555  C   THR A 118      52.990  33.105  88.455  1.00  2.59           C
ATOM   1556  O   THR A 118      52.815  32.315  89.364  1.00  2.59           O
ATOM   1557  CB  THR A 118      54.254  32.254  86.500  1.00  2.59           C
ATOM   1558  HB  THR A 118      54.895  33.136  86.493  1.00  2.59           H
ATOM   1559  OG1 THR A 118      54.112  31.744  85.178  1.00  2.59           O
ATOM   1560  HG1 THR A 118      55.011  31.621  84.836  1.00  2.59           H
ATOM   1561  CG2 THR A 118      54.896  31.151  87.290  1.00  2.59           C
ATOM   1562 1HG2 THR A 118      55.753  30.777  86.738  1.00  2.59           H
ATOM   1563 2HG2 THR A 118      54.196  30.331  87.456  1.00  2.59           H
ATOM   1564 3HG2 THR A 118      55.244  31.535  88.248  1.00  2.59           H
ATOM   1565  N   TRP A 119      53.197  34.393  88.696  1.00 18.99           N
ATOM   1566  H   TRP A 119      53.355  35.035  87.926  1.00 18.99           H
ATOM   1567  CA  TRP A 119      53.205  34.894  90.075  1.00 18.99           C
ATOM   1568  HA  TRP A 119      54.019  34.409  90.616  1.00 18.99           H
ATOM   1569  C   TRP A 119      51.910  34.529  90.810  1.00 18.99           C
ATOM   1570  O   TRP A 119      51.950  34.098  91.965  1.00 18.99           O
ATOM   1571  CB  TRP A 119      53.441  36.408  90.104  1.00 18.99           C
ATOM   1572 1HB  TRP A 119      54.513  36.600  90.096  1.00 18.99           H
ATOM   1573 2HB  TRP A 119      53.005  36.846  89.212  1.00 18.99           H
ATOM   1574  CG  TRP A 119      52.823  37.078  91.298  1.00 18.99           C
ATOM   1575  CD1 TRP A 119      53.252  37.029  92.587  1.00 18.99           C
ATOM   1576  HD1 TRP A 119      54.154  36.523  92.906  1.00 18.99           H
ATOM   1577  CD2 TRP A 119      51.628  37.881  91.326  1.00 18.99           C
ATOM   1578  NE1 TRP A 119      52.396  37.688  93.422  1.00 18.99           N
ATOM   1579  HE1 TRP A 119      52.536  37.803  94.416  1.00 18.99           H
ATOM   1580  CE2 TRP A 119      51.368  38.202  92.687  1.00 18.99           C
ATOM   1581  CE3 TRP A 119      50.750  38.370  90.338  1.00 18.99           C
ATOM   1582  HE3 TRP A 119      50.939  38.171  89.296  1.00 18.99           H
ATOM   1583  CZ2 TRP A 119      50.250  38.963  93.085  1.00 18.99           C
ATOM   1584  HZ2 TRP A 119      50.088  39.205  94.124  1.00 18.99           H
ATOM   1585  CZ3 TRP A 119      49.620  39.128  90.731  1.00 18.99           C
ATOM   1586  HZ3 TRP A 119      48.943  39.506  89.981  1.00 18.99           H
ATOM   1587  CH2 TRP A 119      49.376  39.403  92.107  1.00 18.99           C
ATOM   1588  HH2 TRP A 119      48.504  39.976  92.387  1.00 18.99           H
ATOM   1589  N   ARG A 120      50.770  34.584  90.129  1.00  1.76           N
ATOM   1590  H   ARG A 120      50.782  34.922  89.171  1.00  1.76           H
ATOM   1591  CA  ARG A 120      49.500  34.156  90.732  1.00  1.76           C
ATOM   1592  HA  ARG A 120      49.357  34.708  91.659  1.00  1.76           H
ATOM   1593  C   ARG A 120      49.544  32.670  91.087  1.00  1.76           C
ATOM   1594  O   ARG A 120      49.169  32.293  92.195  1.00  1.76           O
ATOM   1595  CB  ARG A 120      48.328  34.443  89.785  1.00  1.76           C
ATOM   1596 1HB  ARG A 120      48.514  33.927  88.846  1.00  1.76           H
ATOM   1597 2HB  ARG A 120      47.411  34.039  90.213  1.00  1.76           H
ATOM   1598  CG  ARG A 120      48.115  35.924  89.497  1.00  1.76           C
ATOM   1599 1HG  ARG A 120      47.651  36.403  90.357  1.00  1.76           H
ATOM   1600 2HG  ARG A 120      49.080  36.391  89.333  1.00  1.76           H
ATOM   1601  CD  ARG A 120      47.271  36.165  88.252  1.00  1.76           C
ATOM   1602 1HD  ARG A 120      47.642  35.523  87.453  1.00  1.76           H
ATOM   1603 2HD  ARG A 120      46.231  35.910  88.459  1.00  1.76           H
ATOM   1604  NE  ARG A 120      47.378  37.574  87.839  1.00  1.76           N
ATOM   1605  HE  ARG A 120      47.208  38.270  88.549  1.00  1.76           H
ATOM   1606  CZ  ARG A 120      47.726  38.028  86.642  1.00  1.76           C
ATOM   1607  NH1 ARG A 120      47.982  39.295  86.525  1.00  1.76           N
ATOM   1608 1HH1 ARG A 120      47.868  39.895  87.332  1.00  1.76           H
ATOM   1609 2HH1 ARG A 120      48.255  39.687  85.636  1.00  1.76           H
ATOM   1610  NH2 ARG A 120      47.816  37.295  85.563  1.00  1.76           N
ATOM   1611 1HH2 ARG A 120      47.547  36.328  85.609  1.00  1.76           H
ATOM   1612 2HH2 ARG A 120      48.125  37.703  84.695  1.00  1.76           H
ATOM   1613  N   TYR A 121      50.065  31.837  90.199  1.00 12.51           N
ATOM   1614  H   TYR A 121      50.379  32.190  89.304  1.00 12.51           H
ATOM   1615  CA  TYR A 121      50.213  30.406  90.491  1.00 12.51           C
ATOM   1616  HA  TYR A 121      49.247  30.020  90.813  1.00 12.51           H
ATOM   1617  C   TYR A 121      51.220  30.126  91.615  1.00 12.51           C
ATOM   1618  O   TYR A 121      51.001  29.228  92.419  1.00 12.51           O
ATOM   1619  CB  TYR A 121      50.646  29.633  89.240  1.00 12.51           C
ATOM   1620 1HB  TYR A 121      51.630  29.989  88.936  1.00 12.51           H
ATOM   1621 2HB  TYR A 121      50.747  28.582  89.511  1.00 12.51           H
ATOM   1622  CG  TYR A 121      49.719  29.721  88.037  1.00 12.51           C
ATOM   1623  CD1 TYR A 121      50.255  29.655  86.735  1.00 12.51           C
ATOM   1624  HD1 TYR A 121      51.325  29.580  86.601  1.00 12.51           H
ATOM   1625  CD2 TYR A 121      48.312  29.827  88.175  1.00 12.51           C
ATOM   1626  HD2 TYR A 121      47.858  29.885  89.154  1.00 12.51           H
ATOM   1627  CE1 TYR A 121      49.413  29.671  85.592  1.00 12.51           C
ATOM   1628  HE1 TYR A 121      49.846  29.609  84.604  1.00 12.51           H
ATOM   1629  CE2 TYR A 121      47.468  29.860  87.025  1.00 12.51           C
ATOM   1630  HE2 TYR A 121      46.398  29.947  87.137  1.00 12.51           H
ATOM   1631  CZ  TYR A 121      48.028  29.773  85.748  1.00 12.51           C
ATOM   1632  OH  TYR A 121      47.217  29.779  84.640  1.00 12.51           O
ATOM   1633  HH  TYR A 121      47.715  29.685  83.824  1.00 12.51           H
ATOM   1634  N   VAL A 122      52.298  30.893  91.722  1.00  4.85           N
ATOM   1635  H   VAL A 122      52.471  31.604  91.014  1.00  4.85           H
ATOM   1636  CA  VAL A 122      53.272  30.728  92.812  1.00  4.85           C
ATOM   1637  HA  VAL A 122      53.595  29.689  92.825  1.00  4.85           H
ATOM   1638  C   VAL A 122      52.606  31.008  94.162  1.00  4.85           C
ATOM   1639  O   VAL A 122      52.890  30.329  95.146  1.00  4.85           O
ATOM   1640  CB  VAL A 122      54.556  31.606  92.604  1.00  4.85           C
ATOM   1641  HB  VAL A 122      54.261  32.649  92.498  1.00  4.85           H
ATOM   1642  CG1 VAL A 122      55.533  31.491  93.792  1.00  4.85           C
ATOM   1643 1HG1 VAL A 122      56.463  32.014  93.567  1.00  4.85           H
ATOM   1644 2HG1 VAL A 122      55.759  30.442  93.988  1.00  4.85           H
ATOM   1645 3HG1 VAL A 122      55.089  31.929  94.686  1.00  4.85           H
ATOM   1646  CG2 VAL A 122      55.306  31.167  91.336  1.00  4.85           C
ATOM   1647 1HG2 VAL A 122      56.186  31.790  91.176  1.00  4.85           H
ATOM   1648 2HG2 VAL A 122      54.668  31.253  90.464  1.00  4.85           H
ATOM   1649 3HG2 VAL A 122      55.623  30.126  91.422  1.00  4.85           H
ATOM   1650  N   ARG A 123      51.641  31.920  94.227  1.00  2.03           N
ATOM   1651  H   ARG A 123      51.421  32.482  93.410  1.00  2.03           H
ATOM   1652  CA  ARG A 123      50.892  32.100  95.481  1.00  2.03           C
ATOM   1653  HA  ARG A 123      51.605  32.297  96.281  1.00  2.03           H
ATOM   1654  C   ARG A 123      50.094  30.860  95.869  1.00  2.03           C
ATOM   1655  O   ARG A 123      49.847  30.632  97.046  1.00  2.03           O
ATOM   1656  CB  ARG A 123      49.904  33.263  95.410  1.00  2.03           C
ATOM   1657 1HB  ARG A 123      49.166  33.040  94.642  1.00  2.03           H
ATOM   1658 2HB  ARG A 123      49.386  33.329  96.367  1.00  2.03           H
ATOM   1659  CG  ARG A 123      50.532  34.603  95.119  1.00  2.03           C
ATOM   1660 1HG  ARG A 123      51.299  34.810  95.865  1.00  2.03           H
ATOM   1661 2HG  ARG A 123      50.988  34.584  94.135  1.00  2.03           H
ATOM   1662  CD  ARG A 123      49.495  35.704  95.154  1.00  2.03           C
ATOM   1663 1HD  ARG A 123      49.067  35.752  96.157  1.00  2.03           H
ATOM   1664 2HD  ARG A 123      49.999  36.649  94.946  1.00  2.03           H
ATOM   1665  NE  ARG A 123      48.401  35.526  94.187  1.00  2.03           N
ATOM   1666  HE  ARG A 123      48.356  34.646  93.695  1.00  2.03           H
ATOM   1667  CZ  ARG A 123      47.461  36.421  93.917  1.00  2.03           C
ATOM   1668  NH1 ARG A 123      46.528  36.133  93.060  1.00  2.03           N
ATOM   1669 1HH1 ARG A 123      46.477  35.196  92.674  1.00  2.03           H
ATOM   1670 2HH1 ARG A 123      45.852  36.833  92.807  1.00  2.03           H
ATOM   1671  NH2 ARG A 123      47.409  37.594  94.483  1.00  2.03           N
ATOM   1672 1HH2 ARG A 123      48.090  37.848  95.178  1.00  2.03           H
ATOM   1673 2HH2 ARG A 123      46.670  38.239  94.234  1.00  2.03           H
ATOM   1674  N   ALA A 124      49.662  30.071  94.898  1.00  0.25           N
ATOM   1675  H   ALA A 124      49.837  30.322  93.934  1.00  0.25           H
ATOM   1676  CA  ALA A 124      48.961  28.824  95.194  1.00  0.25           C
ATOM   1677  HA  ALA A 124      48.275  28.991  96.025  1.00  0.25           H
ATOM   1678  C   ALA A 124      49.971  27.739  95.601  1.00  0.25           C
ATOM   1679  O   ALA A 124      49.734  26.967  96.528  1.00  0.25           O
ATOM   1680  CB  ALA A 124      48.148  28.380  93.971  1.00  0.25           C
ATOM   1681 1HB  ALA A 124      47.519  29.199  93.623  1.00  0.25           H
ATOM   1682 2HB  ALA A 124      47.516  27.538  94.247  1.00  0.25           H
ATOM   1683 3HB  ALA A 124      48.814  28.072  93.163  1.00  0.25           H
ATOM   1684  N   LEU A 125      51.101  27.698  94.906  1.00 -1.16           N
ATOM   1685  H   LEU A 125      51.226  28.353  94.139  1.00 -1.16           H
ATOM   1686  CA  LEU A 125      52.165  26.724  95.170  1.00 -1.16           C
ATOM   1687  HA  LEU A 125      51.726  25.728  95.193  1.00 -1.16           H
ATOM   1688  C   LEU A 125      52.871  26.942  96.506  1.00 -1.16           C
ATOM   1689  O   LEU A 125      53.334  25.987  97.128  1.00 -1.16           O
ATOM   1690  CB  LEU A 125      53.203  26.773  94.048  1.00 -1.16           C
ATOM   1691 1HB  LEU A 125      53.462  27.816  93.878  1.00 -1.16           H
ATOM   1692 2HB  LEU A 125      54.100  26.264  94.395  1.00 -1.16           H
ATOM   1693  CG  LEU A 125      52.792  26.139  92.710  1.00 -1.16           C
ATOM   1694  HG  LEU A 125      51.791  26.481  92.450  1.00 -1.16           H
ATOM   1695  CD1 LEU A 125      53.743  26.576  91.609  1.00 -1.16           C
ATOM   1696 1HD1 LEU A 125      53.439  26.141  90.658  1.00 -1.16           H
ATOM   1697 2HD1 LEU A 125      54.762  26.256  91.835  1.00 -1.16           H
ATOM   1698 3HD1 LEU A 125      53.727  27.661  91.508  1.00 -1.16           H
ATOM   1699  CD2 LEU A 125      52.787  24.604  92.790  1.00 -1.16           C
ATOM   1700 1HD2 LEU A 125      52.488  24.189  91.829  1.00 -1.16           H
ATOM   1701 2HD2 LEU A 125      52.086  24.268  93.549  1.00 -1.16           H
ATOM   1702 3HD2 LEU A 125      53.785  24.238  93.034  1.00 -1.16           H
ATOM   1703  N   TRP A 126      52.893  28.179  96.973  1.00 35.36           N
ATOM   1704  H   TRP A 126      52.600  28.938  96.365  1.00 35.36           H
ATOM   1705  CA  TRP A 126      53.276  28.498  98.344  1.00 35.36           C
ATOM   1706  HA  TRP A 126      53.140  27.608  98.958  1.00 35.36           H
ATOM   1707  C   TRP A 126      52.326  29.565  98.881  1.00 35.36           C
ATOM   1708  O   TRP A 126      51.283  29.207  99.425  1.00 35.36           O
ATOM   1709  CB  TRP A 126      54.751  28.906  98.433  1.00 35.36           C
ATOM   1710 1HB  TRP A 126      55.354  28.109  97.996  1.00 35.36           H
ATOM   1711 2HB  TRP A 126      54.918  29.808  97.846  1.00 35.36           H
ATOM   1712  CG  TRP A 126      55.225  29.142  99.847  1.00 35.36           C
ATOM   1713  CD1 TRP A 126      55.266  30.328 100.510  1.00 35.36           C
ATOM   1714  HD1 TRP A 126      54.914  31.267 100.102  1.00 35.36           H
ATOM   1715  CD2 TRP A 126      55.771  28.177 100.770  1.00 35.36           C
ATOM   1716  NE1 TRP A 126      55.836  30.198 101.743  1.00 35.36           N
ATOM   1717  HE1 TRP A 126      55.980  30.972 102.393  1.00 35.36           H
ATOM   1718  CE2 TRP A 126      56.215  28.897 101.916  1.00 35.36           C
ATOM   1719  CE3 TRP A 126      55.976  26.783 100.728  1.00 35.36           C
ATOM   1720  HE3 TRP A 126      55.621  26.205  99.889  1.00 35.36           H
ATOM   1721  CZ2 TRP A 126      56.938  28.286 102.958  1.00 35.36           C
ATOM   1722  HZ2 TRP A 126      57.304  28.866 103.788  1.00 35.36           H
ATOM   1723  CZ3 TRP A 126      56.687  26.158 101.792  1.00 35.36           C
ATOM   1724  HZ3 TRP A 126      56.871  25.095 101.770  1.00 35.36           H
ATOM   1725  CH2 TRP A 126      57.173  26.926 102.885  1.00 35.36           C
ATOM   1726  HH2 TRP A 126      57.737  26.440 103.669  1.00 35.36           H
ATOM   1727  N   TRP A 127      52.669  30.844  98.752  1.00 30.41           N
ATOM   1728  H   TRP A 127      53.516  31.088  98.251  1.00 30.41           H
ATOM   1729  CA  TRP A 127      51.908  31.951  99.329  1.00 30.41           C
ATOM   1730  HA  TRP A 127      50.860  31.880  99.046  1.00 30.41           H
ATOM   1731  C   TRP A 127      52.543  33.226  98.794  1.00 30.41           C
ATOM   1732  O   TRP A 127      53.529  33.152  98.062  1.00 30.41           O
ATOM   1733  CB  TRP A 127      52.054  31.947 100.859  1.00 30.41           C
ATOM   1734 1HB  TRP A 127      52.189  30.923 101.188  1.00 30.41           H
ATOM   1735 2HB  TRP A 127      52.949  32.499 101.137  1.00 30.41           H
ATOM   1736  CG  TRP A 127      50.855  32.498 101.571  1.00 30.41           C
ATOM   1737  CD1 TRP A 127      50.676  33.764 102.041  1.00 30.41           C
ATOM   1738  HD1 TRP A 127      51.414  34.554 101.959  1.00 30.41           H
ATOM   1739  CD2 TRP A 127      49.659  31.785 101.932  1.00 30.41           C
ATOM   1740  NE1 TRP A 127      49.454  33.906 102.640  1.00 30.41           N
ATOM   1741  HE1 TRP A 127      49.113  34.765 103.068  1.00 30.41           H
ATOM   1742  CE2 TRP A 127      48.806  32.705 102.606  1.00 30.41           C
ATOM   1743  CE3 TRP A 127      49.226  30.454 101.772  1.00 30.41           C
ATOM   1744  HE3 TRP A 127      49.848  29.734 101.267  1.00 30.41           H
ATOM   1745  CZ2 TRP A 127      47.561  32.321 103.146  1.00 30.41           C
ATOM   1746  HZ2 TRP A 127      46.943  33.031 103.676  1.00 30.41           H
ATOM   1747  CZ3 TRP A 127      47.974  30.066 102.304  1.00 30.41           C
ATOM   1748  HZ3 TRP A 127      47.639  29.044 102.197  1.00 30.41           H
ATOM   1749  CH2 TRP A 127      47.161  31.004 102.998  1.00 30.41           C
ATOM   1750  HH2 TRP A 127      46.223  30.677 103.421  1.00 30.41           H
ATOM   1751  N   LEU A 128      52.040  34.376  99.222  1.00  3.14           N
ATOM   1752  H   LEU A 128      51.174  34.369  99.741  1.00  3.14           H
ATOM   1753  CA  LEU A 128      52.786  35.631  99.148  1.00  3.14           C
ATOM   1754  HA  LEU A 128      53.179  35.800  98.148  1.00  3.14           H
ATOM   1755  C   LEU A 128      53.927  35.518 100.154  1.00  3.14           C
ATOM   1756  O   LEU A 128      53.713  34.969 101.241  1.00  3.14           O
ATOM   1757  CB  LEU A 128      51.907  36.802  99.600  1.00  3.14           C
ATOM   1758 1HB  LEU A 128      51.496  36.536 100.574  1.00  3.14           H
ATOM   1759 2HB  LEU A 128      52.556  37.663  99.758  1.00  3.14           H
ATOM   1760  CG  LEU A 128      50.747  37.279  98.719  1.00  3.14           C
ATOM   1761  HG  LEU A 128      50.087  36.437  98.511  1.00  3.14           H
ATOM   1762  CD1 LEU A 128      49.969  38.341  99.477  1.00  3.14           C
ATOM   1763 1HD1 LEU A 128      49.158  38.713  98.854  1.00  3.14           H
ATOM   1764 2HD1 LEU A 128      50.623  39.172  99.750  1.00  3.14           H
ATOM   1765 3HD1 LEU A 128      49.545  37.907 100.383  1.00  3.14           H
ATOM   1766  CD2 LEU A 128      51.231  37.855  97.397  1.00  3.14           C
ATOM   1767 1HD2 LEU A 128      50.384  38.218  96.817  1.00  3.14           H
ATOM   1768 2HD2 LEU A 128      51.750  37.086  96.831  1.00  3.14           H
ATOM   1769 3HD2 LEU A 128      51.920  38.682  97.582  1.00  3.14           H
ATOM   1770  N   GLU A 129      55.101  36.050  99.859  1.00 25.34           N
ATOM   1771  H   GLU A 129      55.214  36.547  98.982  1.00 25.34           H
ATOM   1772  CA  GLU A 129      56.247  35.953 100.766  1.00 25.34           C
ATOM   1773  HA  GLU A 129      55.874  35.581 101.716  1.00 25.34           H
ATOM   1774  C   GLU A 129      56.980  37.235 101.138  1.00 25.34           C
ATOM   1775  O   GLU A 129      57.980  37.643 100.540  1.00 25.34           O
ATOM   1776  CB  GLU A 129      57.252  34.916 100.267  1.00 25.34           C
ATOM   1777 1HB  GLU A 129      57.220  34.874  99.182  1.00 25.34           H
ATOM   1778 2HB  GLU A 129      58.255  35.211 100.566  1.00 25.34           H
ATOM   1779  CG  GLU A 129      56.989  33.540 100.828  1.00 25.34           C
ATOM   1780 1HG  GLU A 129      55.998  33.212 100.515  1.00 25.34           H
ATOM   1781 2HG  GLU A 129      57.730  32.864 100.416  1.00 25.34           H
ATOM   1782  CD  GLU A 129      57.074  33.510 102.350  1.00 25.34           C
ATOM   1783  OE1 GLU A 129      57.810  34.327 102.947  1.00 25.34           O
ATOM   1784  OE2 GLU A 129      56.340  32.723 102.982  1.00 25.34           O
ATOM   1785  N   LEU A 130      56.494  37.849 102.203  1.00  5.61           N
ATOM   1786  H   LEU A 130      55.644  37.505 102.635  1.00  5.61           H
ATOM   1787  CA  LEU A 130      57.175  38.985 102.801  1.00  5.61           C
ATOM   1788  HA  LEU A 130      57.452  39.687 102.017  1.00  5.61           H
ATOM   1789  C   LEU A 130      58.446  38.492 103.496  1.00  5.61           C
ATOM   1790  O   LEU A 130      59.516  39.079 103.333  1.00  5.61           O
ATOM   1791  CB  LEU A 130      56.202  39.684 103.757  1.00  5.61           C
ATOM   1792 1HB  LEU A 130      55.289  39.850 103.186  1.00  5.61           H
ATOM   1793 2HB  LEU A 130      55.953  39.001 104.569  1.00  5.61           H
ATOM   1794  CG  LEU A 130      56.589  41.039 104.369  1.00  5.61           C
ATOM   1795  HG  LEU A 130      57.114  41.626 103.617  1.00  5.61           H
ATOM   1796  CD1 LEU A 130      55.322  41.791 104.752  1.00  5.61           C
ATOM   1797 1HD1 LEU A 130      55.583  42.759 105.180  1.00  5.61           H
ATOM   1798 2HD1 LEU A 130      54.749  41.221 105.486  1.00  5.61           H
ATOM   1799 3HD1 LEU A 130      54.709  41.962 103.866  1.00  5.61           H
ATOM   1800  CD2 LEU A 130      57.470  40.904 105.606  1.00  5.61           C
ATOM   1801 1HD2 LEU A 130      57.677  41.890 106.022  1.00  5.61           H
ATOM   1802 2HD2 LEU A 130      58.418  40.445 105.338  1.00  5.61           H
ATOM   1803 3HD2 LEU A 130      56.973  40.294 106.361  1.00  5.61           H
ATOM   1804  N   ALA A 131      58.346  37.397 104.240  1.00  0.75           N
ATOM   1805  H   ALA A 131      57.457  36.913 104.305  1.00  0.75           H
ATOM   1806  CA  ALA A 131      59.474  36.901 105.029  1.00  0.75           C
ATOM   1807  HA  ALA A 131      59.831  37.724 105.644  1.00  0.75           H
ATOM   1808  C   ALA A 131      60.651  36.426 104.168  1.00  0.75           C
ATOM   1809  O   ALA A 131      61.798  36.800 104.405  1.00  0.75           O
ATOM   1810  CB  ALA A 131      59.007  35.788 105.970  1.00  0.75           C
ATOM   1811 1HB  ALA A 131      58.191  36.151 106.596  1.00  0.75           H
ATOM   1812 2HB  ALA A 131      59.834  35.488 106.612  1.00  0.75           H
ATOM   1813 3HB  ALA A 131      58.669  34.924 105.397  1.00  0.75           H
ATOM   1814  N   ALA A 132      60.375  35.616 103.155  1.00 19.20           N
ATOM   1815  H   ALA A 132      59.417  35.295 103.022  1.00 19.20           H
ATOM   1816  CA  ALA A 132      61.423  35.106 102.269  1.00 19.20           C
ATOM   1817  HA  ALA A 132      62.303  34.873 102.871  1.00 19.20           H
ATOM   1818  C   ALA A 132      61.841  36.132 101.206  1.00 19.20           C
ATOM   1819  O   ALA A 132      62.683  35.857 100.346  1.00 19.20           O
ATOM   1820  CB  ALA A 132      60.940  33.806 101.602  1.00 19.20           C
ATOM   1821 1HB  ALA A 132      60.614  33.101 102.368  1.00 19.20           H
ATOM   1822 2HB  ALA A 132      61.761  33.358 101.039  1.00 19.20           H
ATOM   1823 3HB  ALA A 132      60.112  34.012 100.928  1.00 19.20           H
ATOM   1824  N   GLY A 133      61.174  37.279 101.189  1.00  7.11           N
ATOM   1825  H   GLY A 133      60.466  37.458 101.890  1.00  7.11           H
ATOM   1826  CA  GLY A 133      61.438  38.303 100.188  1.00  7.11           C
ATOM   1827 1HA  GLY A 133      60.941  39.222 100.491  1.00  7.11           H
ATOM   1828 2HA  GLY A 133      62.511  38.488 100.142  1.00  7.11           H
ATOM   1829  C   GLY A 133      60.964  37.916  98.799  1.00  7.11           C
ATOM   1830  O   GLY A 133      61.267  38.604  97.828  1.00  7.11           O
ATOM   1831  N   HIS A 134      60.278  36.780  98.718  1.00 34.65           N
ATOM   1832  H   HIS A 134      60.038  36.328  99.587  1.00 34.65           H
ATOM   1833  CA  HIS A 134      59.854  36.125  97.474  1.00 34.65           C
ATOM   1834  HA  HIS A 134      59.467  35.144  97.745  1.00 34.65           H
ATOM   1835  C   HIS A 134      61.001  35.901  96.474  1.00 34.65           C
ATOM   1836  O   HIS A 134      60.829  36.055  95.274  1.00 34.65           O
ATOM   1837  CB  HIS A 134      58.688  36.904  96.856  1.00 34.65           C
ATOM   1838 1HB  HIS A 134      58.156  37.415  97.658  1.00 34.65           H
ATOM   1839 2HB  HIS A 134      59.084  37.657  96.178  1.00 34.65           H
ATOM   1840  CG  HIS A 134      57.699  36.042  96.135  1.00 34.65           C
ATOM   1841  ND1 HIS A 134      56.542  35.589  96.735  1.00 34.65           N
ATOM   1842  CD2 HIS A 134      57.711  35.552  94.864  1.00 34.65           C
ATOM   1843  HD2 HIS A 134      58.502  35.741  94.151  1.00 34.65           H
ATOM   1844  CE1 HIS A 134      55.919  34.810  95.802  1.00 34.65           C
ATOM   1845  HE1 HIS A 134      54.994  34.278  95.984  1.00 34.65           H
ATOM   1846  NE2 HIS A 134      56.600  34.782  94.628  1.00 34.65           N
ATOM   1847  HE2 HIS A 134      56.349  34.290  93.783  1.00 34.65           H
ATOM   1848  N   ARG A 135      62.182  35.560  96.989  1.00 43.37           N
ATOM   1849  H   ARG A 135      62.236  35.403  97.987  1.00 43.37           H
ATOM   1850  CA  ARG A 135      63.436  35.447  96.209  1.00 43.37           C
ATOM   1851  HA  ARG A 135      64.205  35.143  96.921  1.00 43.37           H
ATOM   1852  C   ARG A 135      63.905  36.807  95.665  1.00 43.37           C
ATOM   1853  O   ARG A 135      64.399  36.969  94.547  1.00 43.37           O
ATOM   1854  CB  ARG A 135      63.392  34.337  95.136  1.00 43.37           C
ATOM   1855 1HB  ARG A 135      62.895  33.465  95.563  1.00 43.37           H
ATOM   1856 2HB  ARG A 135      62.799  34.681  94.289  1.00 43.37           H
ATOM   1857  CG  ARG A 135      64.776  33.894  94.628  1.00 43.37           C
ATOM   1858 1HG  ARG A 135      65.542  34.422  95.195  1.00 43.37           H
ATOM   1859 2HG  ARG A 135      64.899  32.824  94.788  1.00 43.37           H
ATOM   1860  CD  ARG A 135      64.963  34.205  93.141  1.00 43.37           C
ATOM   1861 1HD  ARG A 135      64.403  33.478  92.556  1.00 43.37           H
ATOM   1862 2HD  ARG A 135      64.550  35.189  92.926  1.00 43.37           H
ATOM   1863  NE  ARG A 135      66.377  34.180  92.731  1.00 43.37           N
ATOM   1864  HE  ARG A 135      66.762  33.271  92.524  1.00 43.37           H
ATOM   1865  CZ  ARG A 135      67.182  35.228  92.598  1.00 43.37           C
ATOM   1866  NH1 ARG A 135      68.352  35.060  92.047  1.00 43.37           N
ATOM   1867 1HH1 ARG A 135      68.643  34.147  91.716  1.00 43.37           H
ATOM   1868 2HH1 ARG A 135      68.957  35.858  91.933  1.00 43.37           H
ATOM   1869  NH2 ARG A 135      66.877  36.440  92.988  1.00 43.37           N
ATOM   1870 1HH2 ARG A 135      65.987  36.606  93.452  1.00 43.37           H
ATOM   1871 2HH2 ARG A 135      67.529  37.198  92.837  1.00 43.37           H
ATOM   1872  N   GLY A 136      63.827  37.801  96.529  1.00 18.23           N
ATOM   1873  H   GLY A 136      63.344  37.673  97.407  1.00 18.23           H
ATOM   1874  CA  GLY A 136      64.554  39.041  96.339  1.00 18.23           C
ATOM   1875 1HA  GLY A 136      65.320  38.934  95.573  1.00 18.23           H
ATOM   1876 2HA  GLY A 136      63.876  39.861  96.106  1.00 18.23           H
ATOM   1877  C   GLY A 136      65.207  39.265  97.680  1.00 18.23           C
ATOM   1878  O   GLY A 136      64.766  38.657  98.664  1.00 18.23           O
ATOM   1879  N   ARG A 137      66.236  40.097  97.760  1.00 27.45           N
ATOM   1880  H   ARG A 137      66.565  40.581  96.939  1.00 27.45           H
ATOM   1881  CA  ARG A 137      66.861  40.352  99.055  1.00 27.45           C
ATOM   1882  HA  ARG A 137      67.070  39.411  99.565  1.00 27.45           H
ATOM   1883  C   ARG A 137      65.879  41.161  99.867  1.00 27.45           C
ATOM   1884  O   ARG A 137      65.473  42.233  99.417  1.00 27.45           O
ATOM   1885  CB  ARG A 137      68.134  41.193  98.958  1.00 27.45           C
ATOM   1886 1HB  ARG A 137      67.904  42.138  98.466  1.00 27.45           H
ATOM   1887 2HB  ARG A 137      68.447  41.412  99.978  1.00 27.45           H
ATOM   1888  CG  ARG A 137      69.287  40.541  98.231  1.00 27.45           C
ATOM   1889 1HG  ARG A 137      69.405  39.516  98.571  1.00 27.45           H
ATOM   1890 2HG  ARG A 137      69.082  40.548  97.165  1.00 27.45           H
ATOM   1891  CD  ARG A 137      70.565  41.300  98.517  1.00 27.45           C
ATOM   1892 1HD  ARG A 137      71.331  41.020  97.798  1.00 27.45           H
ATOM   1893 2HD  ARG A 137      70.374  42.370  98.422  1.00 27.45           H
ATOM   1894  NE  ARG A 137      71.030  40.997  99.879  1.00 27.45           N
ATOM   1895  HE  ARG A 137      70.691  41.592 100.626  1.00 27.45           H
ATOM   1896  CZ  ARG A 137      71.833  40.008 100.245  1.00 27.45           C
ATOM   1897  NH1 ARG A 137      72.191  39.944 101.491  1.00 27.45           N
ATOM   1898 1HH1 ARG A 137      71.819  40.611 102.151  1.00 27.45           H
ATOM   1899 2HH1 ARG A 137      72.823  39.210 101.790  1.00 27.45           H
ATOM   1900  NH2 ARG A 137      72.296  39.098  99.430  1.00 27.45           N
ATOM   1901 1HH2 ARG A 137      72.035  39.116  98.454  1.00 27.45           H
ATOM   1902 2HH2 ARG A 137      72.917  38.376  99.773  1.00 27.45           H
ATOM   1903  N   TRP A 138      65.537  40.706 101.060  1.00 11.27           N
ATOM   1904  H   TRP A 138      65.789  39.767 101.347  1.00 11.27           H
ATOM   1905  CA  TRP A 138      64.887  41.600 102.001  1.00 11.27           C
ATOM   1906  HA  TRP A 138      64.046  42.096 101.522  1.00 11.27           H
ATOM   1907  C   TRP A 138      65.960  42.622 102.335  1.00 11.27           C
ATOM   1908  O   TRP A 138      67.079  42.249 102.681  1.00 11.27           O
ATOM   1909  CB  TRP A 138      64.412  40.878 103.259  1.00 11.27           C
ATOM   1910 1HB  TRP A 138      63.768  40.047 102.972  1.00 11.27           H
ATOM   1911 2HB  TRP A 138      65.273  40.488 103.803  1.00 11.27           H
ATOM   1912  CG  TRP A 138      63.645  41.807 104.144  1.00 11.27           C
ATOM   1913  CD1 TRP A 138      64.092  42.444 105.258  1.00 11.27           C
ATOM   1914  HD1 TRP A 138      65.089  42.332 105.665  1.00 11.27           H
ATOM   1915  CD2 TRP A 138      62.282  42.232 103.981  1.00 11.27           C
ATOM   1916  NE1 TRP A 138      63.121  43.234 105.807  1.00 11.27           N
ATOM   1917  HE1 TRP A 138      63.233  43.783 106.653  1.00 11.27           H
ATOM   1918  CE2 TRP A 138      61.992  43.134 105.045  1.00 11.27           C
ATOM   1919  CE3 TRP A 138      61.257  41.905 103.070  1.00 11.27           C
ATOM   1920  HE3 TRP A 138      61.441  41.202 102.271  1.00 11.27           H
ATOM   1921  CZ2 TRP A 138      60.721  43.715 105.212  1.00 11.27           C
ATOM   1922  HZ2 TRP A 138      60.528  44.391 106.032  1.00 11.27           H
ATOM   1923  CZ3 TRP A 138      59.978  42.481 103.238  1.00 11.27           C
ATOM   1924  HZ3 TRP A 138      59.180  42.211 102.563  1.00 11.27           H
ATOM   1925  CH2 TRP A 138      59.725  43.384 104.313  1.00 11.27           C
ATOM   1926  HH2 TRP A 138      58.737  43.802 104.444  1.00 11.27           H
ATOM   1927  N   LEU A 139      65.649  43.899 102.182  1.00 25.41           N
ATOM   1928  H   LEU A 139      64.733  44.162 101.864  1.00 25.41           H
ATOM   1929  CA  LEU A 139      66.590  44.947 102.538  1.00 25.41           C
ATOM   1930  HA  LEU A 139      67.611  44.561 102.538  1.00 25.41           H
ATOM   1931  C   LEU A 139      66.187  45.309 103.952  1.00 25.41           C
ATOM   1932  O   LEU A 139      65.063  45.723 104.211  1.00 25.41           O
ATOM   1933  CB  LEU A 139      66.488  46.132 101.580  1.00 25.41           C
ATOM   1934 1HB  LEU A 139      66.725  45.778 100.578  1.00 25.41           H
ATOM   1935 2HB  LEU A 139      65.454  46.464 101.580  1.00 25.41           H
ATOM   1936  CG  LEU A 139      67.378  47.347 101.890  1.00 25.41           C
ATOM   1937  HG  LEU A 139      67.165  47.687 102.903  1.00 25.41           H
ATOM   1938  CD1 LEU A 139      68.874  47.045 101.779  1.00 25.41           C
ATOM   1939 1HD1 LEU A 139      69.455  47.936 102.011  1.00 25.41           H
ATOM   1940 2HD1 LEU A 139      69.132  46.704 100.776  1.00 25.41           H
ATOM   1941 3HD1 LEU A 139      69.156  46.271 102.492  1.00 25.41           H
ATOM   1942  CD2 LEU A 139      67.027  48.465 100.928  1.00 25.41           C
ATOM   1943 1HD2 LEU A 139      67.541  49.376 101.228  1.00 25.41           H
ATOM   1944 2HD2 LEU A 139      65.957  48.662 100.944  1.00 25.41           H
ATOM   1945 3HD2 LEU A 139      67.324  48.201  99.917  1.00 25.41           H
ATOM   1946  N   GLU A 140      67.092  45.056 104.877  1.00 37.39           N
ATOM   1947  H   GLU A 140      68.013  44.734 104.581  1.00 37.39           H
ATOM   1948  CA  GLU A 140      66.846  45.112 106.314  1.00 37.39           C
ATOM   1949  HA  GLU A 140      65.833  44.753 106.500  1.00 37.39           H
ATOM   1950  C   GLU A 140      66.965  46.537 106.863  1.00 37.39           C
ATOM   1951  O   GLU A 140      67.666  46.788 107.846  1.00 37.39           O
ATOM   1952  CB  GLU A 140      67.837  44.179 107.025  1.00 37.39           C
ATOM   1953 1HB  GLU A 140      68.822  44.643 107.041  1.00 37.39           H
ATOM   1954 2HB  GLU A 140      67.502  44.062 108.056  1.00 37.39           H
ATOM   1955  CG  GLU A 140      67.978  42.782 106.411  1.00 37.39           C
ATOM   1956 1HG  GLU A 140      68.245  42.093 107.213  1.00 37.39           H
ATOM   1957 2HG  GLU A 140      67.017  42.467 106.004  1.00 37.39           H
ATOM   1958  CD  GLU A 140      69.053  42.679 105.325  1.00 37.39           C
ATOM   1959  OE1 GLU A 140      69.508  43.694 104.744  1.00 37.39           O
ATOM   1960  OE2 GLU A 140      69.510  41.545 105.071  1.00 37.39           O
ATOM   1961  N   THR A 141      66.294  47.449 106.172  1.00 41.73           N
ATOM   1962  H   THR A 141      65.732  47.103 105.399  1.00 41.73           H
ATOM   1963  CA  THR A 141      66.241  48.896 106.417  1.00 41.73           C
ATOM   1964  HA  THR A 141      65.803  49.325 105.519  1.00 41.73           H
ATOM   1965  C   THR A 141      67.543  49.666 106.621  1.00 41.73           C
ATOM   1966  O   THR A 141      67.936  50.414 105.731  1.00 41.73           O
ATOM   1967  CB  THR A 141      65.247  49.205 107.550  1.00 41.73           C
ATOM   1968  HB  THR A 141      65.685  48.936 108.511  1.00 41.73           H
ATOM   1969  OG1 THR A 141      64.071  48.424 107.335  1.00 41.73           O
ATOM   1970  HG1 THR A 141      63.990  47.814 108.082  1.00 41.73           H
ATOM   1971  CG2 THR A 141      64.825  50.658 107.567  1.00 41.73           C
ATOM   1972 1HG2 THR A 141      64.013  50.785 108.282  1.00 41.73           H
ATOM   1973 2HG2 THR A 141      64.478  50.967 106.582  1.00 41.73           H
ATOM   1974 3HG2 THR A 141      65.662  51.286 107.871  1.00 41.73           H
ATOM   1975  N   CYS A 142      68.240  49.486 107.734  1.00 -7.03           N
ATOM   1976  H   CYS A 142      67.915  48.804 108.410  1.00 -7.03           H
ATOM   1977  CA  CYS A 142      69.454  50.242 108.033  1.00 -7.03           C
ATOM   1978  HA  CYS A 142      69.243  51.299 107.880  1.00 -7.03           H
ATOM   1979  C   CYS A 142      70.620  49.847 107.131  1.00 -7.03           C
ATOM   1980  O   CYS A 142      71.575  50.596 106.932  1.00 -7.03           O
ATOM   1981  CB  CYS A 142      69.826  50.008 109.494  1.00 -7.03           C
ATOM   1982 1HB  CYS A 142      70.175  48.981 109.612  1.00 -7.03           H
ATOM   1983 2HB  CYS A 142      70.638  50.683 109.770  1.00 -7.03           H
ATOM   1984  SG  CYS A 142      68.412  50.271 110.586  1.00 -7.03           S
ATOM   1985  HG  CYS A 142      69.079  50.115 111.738  1.00 -7.03           H
ATOM   1986  N   THR A 143      70.501  48.680 106.516  1.00 19.11           N
ATOM   1987  H   THR A 143      69.693  48.098 106.694  1.00 19.11           H
ATOM   1988  CA  THR A 143      71.488  48.205 105.552  1.00 19.11           C
ATOM   1989  HA  THR A 143      72.484  48.338 105.969  1.00 19.11           H
ATOM   1990  C   THR A 143      71.431  49.017 104.255  1.00 19.11           C
ATOM   1991  O   THR A 143      72.330  48.947 103.422  1.00 19.11           O
ATOM   1992  CB  THR A 143      71.279  46.704 105.279  1.00 19.11           C
ATOM   1993  HB  THR A 143      71.934  46.375 104.472  1.00 19.11           H
ATOM   1994  OG1 THR A 143      69.911  46.472 104.946  1.00 19.11           O
ATOM   1995  HG1 THR A 143      69.815  45.513 104.819  1.00 19.11           H
ATOM   1996  CG2 THR A 143      71.542  45.869 106.525  1.00 19.11           C
ATOM   1997 1HG2 THR A 143      71.449  44.813 106.272  1.00 19.11           H
ATOM   1998 2HG2 THR A 143      70.820  46.108 107.305  1.00 19.11           H
ATOM   1999 3HG2 THR A 143      72.548  46.047 106.896  1.00 19.11           H
ATOM   2000  N   ALA A 144      70.442  49.895 104.133  1.00 23.30           N
ATOM   2001  H   ALA A 144      69.711  49.932 104.832  1.00 23.30           H
ATOM   2002  CA  ALA A 144      70.406  50.859 103.041  1.00 23.30           C
ATOM   2003  HA  ALA A 144      70.574  50.316 102.113  1.00 23.30           H
ATOM   2004  C   ALA A 144      71.498  51.935 103.147  1.00 23.30           C
ATOM   2005  O   ALA A 144      71.672  52.697 102.203  1.00 23.30           O
ATOM   2006  CB  ALA A 144      69.032  51.513 102.962  1.00 23.30           C
ATOM   2007 1HB  ALA A 144      68.260  50.746 102.927  1.00 23.30           H
ATOM   2008 2HB  ALA A 144      68.966  52.123 102.061  1.00 23.30           H
ATOM   2009 3HB  ALA A 144      68.874  52.148 103.835  1.00 23.30           H
ATOM   2010  N   ASP A 145      72.221  52.018 104.258  1.00 -4.90           N
ATOM   2011  H   ASP A 145      71.986  51.438 105.059  1.00 -4.90           H
ATOM   2012  CA  ASP A 145      73.374  52.926 104.372  1.00 -4.90           C
ATOM   2013  HA  ASP A 145      73.356  53.649 103.557  1.00 -4.90           H
ATOM   2014  C   ASP A 145      74.700  52.169 104.286  1.00 -4.90           C
ATOM   2015  O   ASP A 145      75.781  52.747 104.438  1.00 -4.90           O
ATOM   2016  CB  ASP A 145      73.331  53.701 105.692  1.00 -4.90           C
ATOM   2017 1HB  ASP A 145      73.107  53.014 106.508  1.00 -4.90           H
ATOM   2018 2HB  ASP A 145      74.307  54.149 105.876  1.00 -4.90           H
ATOM   2019  CG  ASP A 145      72.320  54.824 105.672  1.00 -4.90           C
ATOM   2020  OD1 ASP A 145      72.293  55.602 104.694  1.00 -4.90           O
ATOM   2021  OD2 ASP A 145      71.570  54.992 106.658  1.00 -4.90           O
ATOM   2022  N   LEU A 146      74.637  50.871 104.036  1.00 14.45           N
ATOM   2023  H   LEU A 146      73.744  50.440 103.826  1.00 14.45           H
ATOM   2024  CA  LEU A 146      75.821  50.014 104.061  1.00 14.45           C
ATOM   2025  HA  LEU A 146      76.679  50.564 104.435  1.00 14.45           H
ATOM   2026  C   LEU A 146      76.164  49.522 102.661  1.00 14.45           C
ATOM   2027  O   LEU A 146      75.567  49.931 101.667  1.00 14.45           O
ATOM   2028  CB  LEU A 146      75.566  48.828 105.004  1.00 14.45           C
ATOM   2029 1HB  LEU A 146      74.726  48.256 104.610  1.00 14.45           H
ATOM   2030 2HB  LEU A 146      76.437  48.179 104.986  1.00 14.45           H
ATOM   2031  CG  LEU A 146      75.284  49.134 106.483  1.00 14.45           C
ATOM   2032  HG  LEU A 146      74.355  49.699 106.556  1.00 14.45           H
ATOM   2033  CD1 LEU A 146      75.115  47.814 107.223  1.00 14.45           C
ATOM   2034 1HD1 LEU A 146      74.773  48.008 108.240  1.00 14.45           H
ATOM   2035 2HD1 LEU A 146      76.065  47.278 107.260  1.00 14.45           H
ATOM   2036 3HD1 LEU A 146      74.379  47.196 106.716  1.00 14.45           H
ATOM   2037  CD2 LEU A 146      76.400  49.943 107.144  1.00 14.45           C
ATOM   2038 1HD2 LEU A 146      76.195  50.043 108.208  1.00 14.45           H
ATOM   2039 2HD2 LEU A 146      76.441  50.941 106.709  1.00 14.45           H
ATOM   2040 3HD2 LEU A 146      77.359  49.443 107.011  1.00 14.45           H
ATOM   2041  N   GLN A 147      77.115  48.607 102.569  1.00 22.75           N
ATOM   2042  H   GLN A 147      77.672  48.380 103.390  1.00 22.75           H
ATOM   2043  CA  GLN A 147      77.274  47.806 101.363  1.00 22.75           C
ATOM   2044  HA  GLN A 147      77.408  48.450 100.499  1.00 22.75           H
ATOM   2045  C   GLN A 147      75.957  47.035 101.235  1.00 22.75           C
ATOM   2046  O   GLN A 147      75.308  46.762 102.242  1.00 22.75           O
ATOM   2047  CB  GLN A 147      78.480  46.877 101.510  1.00 22.75           C
ATOM   2048 1HB  GLN A 147      78.354  46.312 102.432  1.00 22.75           H
ATOM   2049 2HB  GLN A 147      78.499  46.179 100.676  1.00 22.75           H
ATOM   2050  CG  GLN A 147      79.809  47.631 101.552  1.00 22.75           C
ATOM   2051 1HG  GLN A 147      80.151  47.806 100.532  1.00 22.75           H
ATOM   2052 2HG  GLN A 147      79.659  48.599 102.026  1.00 22.75           H
ATOM   2053  CD  GLN A 147      80.893  46.913 102.328  1.00 22.75           C
ATOM   2054  OE1 GLN A 147      80.679  46.401 103.419  1.00 22.75           O
ATOM   2055  NE2 GLN A 147      82.080  46.934 101.814  1.00 22.75           N
ATOM   2056 1HE2 GLN A 147      82.839  46.483 102.316  1.00 22.75           H
ATOM   2057 2HE2 GLN A 147      82.245  47.382 100.928  1.00 22.75           H
ATOM   2058  N   VAL A 148      75.572  46.713 100.002  1.00 69.44           N
ATOM   2059  H   VAL A 148      76.191  46.921  99.238  1.00 69.44           H
ATOM   2060  CA  VAL A 148      74.278  46.076  99.673  1.00 69.44           C
ATOM   2061  HA  VAL A 148      74.306  45.881  98.601  1.00 69.44           H
ATOM   2062  C   VAL A 148      73.086  47.047  99.876  1.00 69.44           C
ATOM   2063  O   VAL A 148      71.915  46.669  99.893  1.00 69.44           O
ATOM   2064  CB  VAL A 148      74.094  44.662 100.361  1.00 69.44           C
ATOM   2065  HB  VAL A 148      73.706  44.804 101.368  1.00 69.44           H
ATOM   2066  CG1 VAL A 148      73.128  43.763  99.588  1.00 69.44           C
ATOM   2067 1HG1 VAL A 148      73.015  42.821 100.119  1.00 69.44           H
ATOM   2068 2HG1 VAL A 148      73.510  43.570  98.588  1.00 69.44           H
ATOM   2069 3HG1 VAL A 148      72.152  44.240  99.515  1.00 69.44           H
ATOM   2070  CG2 VAL A 148      75.444  43.895 100.461  1.00 69.44           C
ATOM   2071 1HG2 VAL A 148      75.268  42.875 100.805  1.00 69.44           H
ATOM   2072 2HG2 VAL A 148      76.098  44.378 101.183  1.00 69.44           H
ATOM   2073 3HG2 VAL A 148      75.932  43.856  99.487  1.00 69.44           H
ATOM   2074  N   SER A 149      73.379  48.342  99.914  1.00  2.04           N
ATOM   2075  H   SER A 149      74.336  48.635  99.998  1.00  2.04           H
ATOM   2076  CA  SER A 149      72.342  49.375  99.823  1.00  2.04           C
ATOM   2077  HA  SER A 149      71.592  49.194 100.593  1.00  2.04           H
ATOM   2078  C   SER A 149      71.675  49.385  98.449  1.00  2.04           C
ATOM   2079  O   SER A 149      72.255  48.868  97.478  1.00  2.04           O
ATOM   2080  CB  SER A 149      72.958  50.762 100.016  1.00  2.04           C
ATOM   2081 1HB  SER A 149      72.162  51.501 100.068  1.00  2.04           H
ATOM   2082 2HB  SER A 149      73.508  50.790 100.953  1.00  2.04           H
ATOM   2083  OG  SER A 149      73.809  51.101  98.932  1.00  2.04           O
ATOM   2084  HG  SER A 149      74.298  51.911  99.176  1.00  2.04           H
ATOM   2085  N   PRO A 150      70.510  50.055  98.307  1.00 -0.68           N
ATOM   2086  CA  PRO A 150      69.999  50.206  96.940  1.00 -0.68           C
ATOM   2087  HA  PRO A 150      69.684  49.233  96.566  1.00 -0.68           H
ATOM   2088  C   PRO A 150      70.958  50.831  95.934  1.00 -0.68           C
ATOM   2089  O   PRO A 150      70.945  50.411  94.789  1.00 -0.68           O
ATOM   2090  CB  PRO A 150      68.785  51.119  97.116  1.00 -0.68           C
ATOM   2091 1HB  PRO A 150      69.076  52.162  96.996  1.00 -0.68           H
ATOM   2092 2HB  PRO A 150      68.008  50.858  96.401  1.00 -0.68           H
ATOM   2093  CG  PRO A 150      68.336  50.869  98.480  1.00 -0.68           C
ATOM   2094 1HG  PRO A 150      67.738  51.699  98.856  1.00 -0.68           H
ATOM   2095 2HG  PRO A 150      67.764  49.943  98.506  1.00 -0.68           H
ATOM   2096  CD  PRO A 150      69.604  50.715  99.268  1.00 -0.68           C
ATOM   2097 1HD  PRO A 150      69.995  51.690  99.559  1.00 -0.68           H
ATOM   2098 2HD  PRO A 150      69.437  50.088 100.143  1.00 -0.68           H
ATOM   2099  N   TRP A 151      71.818  51.767  96.318  1.00-15.81           N
ATOM   2100  H   TRP A 151      71.756  52.158  97.256  1.00-15.81           H
ATOM   2101  CA  TRP A 151      72.826  52.297  95.395  1.00-15.81           C
ATOM   2102  HA  TRP A 151      72.322  52.633  94.489  1.00-15.81           H
ATOM   2103  C   TRP A 151      73.866  51.265  94.977  1.00-15.81           C
ATOM   2104  O   TRP A 151      74.165  51.143  93.791  1.00-15.81           O
ATOM   2105  CB  TRP A 151      73.554  53.497  96.002  1.00-15.81           C
ATOM   2106 1HB  TRP A 151      72.824  54.276  96.222  1.00-15.81           H
ATOM   2107 2HB  TRP A 151      74.032  53.196  96.934  1.00-15.81           H
ATOM   2108  CG  TRP A 151      74.602  54.053  95.075  1.00-15.81           C
ATOM   2109  CD1 TRP A 151      74.400  54.844  93.985  1.00-15.81           C
ATOM   2110  HD1 TRP A 151      73.428  55.187  93.651  1.00-15.81           H
ATOM   2111  CD2 TRP A 151      76.029  53.850  95.139  1.00-15.81           C
ATOM   2112  NE1 TRP A 151      75.579  55.163  93.370  1.00-15.81           N
ATOM   2113  HE1 TRP A 151      75.658  55.740  92.539  1.00-15.81           H
ATOM   2114  CE2 TRP A 151      76.606  54.583  94.062  1.00-15.81           C
ATOM   2115  CE3 TRP A 151      76.885  53.164  96.026  1.00-15.81           C
ATOM   2116  HE3 TRP A 151      76.478  52.608  96.858  1.00-15.81           H
ATOM   2117  CZ2 TRP A 151      78.000  54.661  93.861  1.00-15.81           C
ATOM   2118  HZ2 TRP A 151      78.408  55.235  93.043  1.00-15.81           H
ATOM   2119  CZ3 TRP A 151      78.291  53.226  95.818  1.00-15.81           C
ATOM   2120  HZ3 TRP A 151      78.957  52.697  96.484  1.00-15.81           H
ATOM   2121  CH2 TRP A 151      78.829  53.985  94.736  1.00-15.81           C
ATOM   2122  HH2 TRP A 151      79.898  54.028  94.590  1.00-15.81           H
ATOM   2123  N   HIS A 152      74.377  50.470  95.911  1.00  4.84           N
ATOM   2124  H   HIS A 152      74.083  50.571  96.877  1.00  4.84           H
ATOM   2125  CA  HIS A 152      75.342  49.428  95.542  1.00  4.84           C
ATOM   2126  HA  HIS A 152      76.159  49.881  94.980  1.00  4.84           H
ATOM   2127  C   HIS A 152      74.648  48.427  94.614  1.00  4.84           C
ATOM   2128  O   HIS A 152      75.242  47.949  93.655  1.00  4.84           O
ATOM   2129  CB  HIS A 152      75.914  48.714  96.776  1.00  4.84           C
ATOM   2130 1HB  HIS A 152      75.086  48.372  97.398  1.00  4.84           H
ATOM   2131 2HB  HIS A 152      76.469  47.838  96.435  1.00  4.84           H
ATOM   2132  CG  HIS A 152      76.842  49.558  97.602  1.00  4.84           C
ATOM   2133  ND1 HIS A 152      78.189  49.736  97.301  1.00  4.84           N
ATOM   2134  HD1 HIS A 152      78.684  49.311  96.521  1.00  4.84           H
ATOM   2135  CD2 HIS A 152      76.661  50.249  98.758  1.00  4.84           C
ATOM   2136  HD2 HIS A 152      75.739  50.332  99.317  1.00  4.84           H
ATOM   2137  CE1 HIS A 152      78.754  50.492  98.229  1.00  4.84           C
ATOM   2138  HE1 HIS A 152      79.801  50.782  98.252  1.00  4.84           H
ATOM   2139  NE2 HIS A 152      77.850  50.815  99.120  1.00  4.84           N
ATOM   2140  HE2 HIS A 152      78.007  51.383  99.959  1.00  4.84           H
ATOM   2141  N   GLY A 153      73.368  48.167  94.843  1.00-16.68           N
ATOM   2142  H   GLY A 153      72.913  48.535  95.673  1.00-16.68           H
ATOM   2143  CA  GLY A 153      72.610  47.337  93.922  1.00-16.68           C
ATOM   2144 1HA  GLY A 153      73.160  46.412  93.752  1.00-16.68           H
ATOM   2145 2HA  GLY A 153      71.660  47.082  94.388  1.00-16.68           H
ATOM   2146  C   GLY A 153      72.332  47.971  92.571  1.00-16.68           C
ATOM   2147  O   GLY A 153      72.374  47.301  91.551  1.00-16.68           O
ATOM   2148  N   ALA A 154      72.073  49.269  92.535  1.00 -8.51           N
ATOM   2149  H   ALA A 154      72.050  49.794  93.403  1.00 -8.51           H
ATOM   2150  CA  ALA A 154      71.772  49.977  91.294  1.00 -8.51           C
ATOM   2151  HA  ALA A 154      70.935  49.485  90.797  1.00 -8.51           H
ATOM   2152  C   ALA A 154      72.973  49.939  90.361  1.00 -8.51           C
ATOM   2153  O   ALA A 154      72.823  49.824  89.144  1.00 -8.51           O
ATOM   2154  CB  ALA A 154      71.393  51.427  91.605  1.00 -8.51           C
ATOM   2155 1HB  ALA A 154      70.575  51.446  92.324  1.00 -8.51           H
ATOM   2156 2HB  ALA A 154      71.077  51.924  90.688  1.00 -8.51           H
ATOM   2157 3HB  ALA A 154      72.251  51.956  92.023  1.00 -8.51           H
ATOM   2158  N   LEU A 155      74.160  50.004  90.948  1.00 -8.93           N
ATOM   2159  H   LEU A 155      74.220  50.128  91.953  1.00 -8.93           H
ATOM   2160  CA  LEU A 155      75.380  49.908  90.161  1.00 -8.93           C
ATOM   2161  HA  LEU A 155      75.379  50.697  89.409  1.00 -8.93           H
ATOM   2162  C   LEU A 155      75.427  48.570  89.438  1.00 -8.93           C
ATOM   2163  O   LEU A 155      75.711  48.546  88.247  1.00 -8.93           O
ATOM   2164  CB  LEU A 155      76.632  50.016  91.033  1.00 -8.93           C
ATOM   2165 1HB  LEU A 155      76.539  49.268  91.816  1.00 -8.93           H
ATOM   2166 2HB  LEU A 155      77.474  49.719  90.407  1.00 -8.93           H
ATOM   2167  CG  LEU A 155      77.032  51.330  91.714  1.00 -8.93           C
ATOM   2168  HG  LEU A 155      76.228  51.655  92.369  1.00 -8.93           H
ATOM   2169  CD1 LEU A 155      78.275  51.052  92.560  1.00 -8.93           C
ATOM   2170 1HD1 LEU A 155      78.601  51.970  93.043  1.00 -8.93           H
ATOM   2171 2HD1 LEU A 155      79.085  50.669  91.939  1.00 -8.93           H
ATOM   2172 3HD1 LEU A 155      78.036  50.325  93.334  1.00 -8.93           H
ATOM   2173  CD2 LEU A 155      77.318  52.443  90.710  1.00 -8.93           C
ATOM   2174 1HD2 LEU A 155      77.646  53.336  91.240  1.00 -8.93           H
ATOM   2175 2HD2 LEU A 155      76.409  52.687  90.162  1.00 -8.93           H
ATOM   2176 3HD2 LEU A 155      78.095  52.133  90.011  1.00 -8.93           H
ATOM   2177  N   VAL A 156      75.142  47.463  90.113  1.00 15.99           N
ATOM   2178  H   VAL A 156      74.877  47.503  91.089  1.00 15.99           H
ATOM   2179  CA  VAL A 156      75.261  46.172  89.437  1.00 15.99           C
ATOM   2180  HA  VAL A 156      76.182  46.217  88.855  1.00 15.99           H
ATOM   2181  C   VAL A 156      74.121  46.001  88.435  1.00 15.99           C
ATOM   2182  O   VAL A 156      74.349  45.555  87.323  1.00 15.99           O
ATOM   2183  CB  VAL A 156      75.430  44.961  90.421  1.00 15.99           C
ATOM   2184  HB  VAL A 156      76.008  45.309  91.275  1.00 15.99           H
ATOM   2185  CG1 VAL A 156      74.100  44.402  90.949  1.00 15.99           C
ATOM   2186 1HG1 VAL A 156      74.295  43.580  91.628  1.00 15.99           H
ATOM   2187 2HG1 VAL A 156      73.485  44.031  90.128  1.00 15.99           H
ATOM   2188 3HG1 VAL A 156      73.562  45.173  91.491  1.00 15.99           H
ATOM   2189  CG2 VAL A 156      76.237  43.845  89.759  1.00 15.99           C
ATOM   2190 1HG2 VAL A 156      76.400  43.031  90.464  1.00 15.99           H
ATOM   2191 2HG2 VAL A 156      77.212  44.226  89.449  1.00 15.99           H
ATOM   2192 3HG2 VAL A 156      75.709  43.463  88.886  1.00 15.99           H
ATOM   2193  N   GLU A 157      72.910  46.430  88.768  1.00 -6.78           N
ATOM   2194  H   GLU A 157      72.763  46.852  89.680  1.00 -6.78           H
ATOM   2195  CA  GLU A 157      71.758  46.253  87.876  1.00 -6.78           C
ATOM   2196  HA  GLU A 157      71.690  45.207  87.587  1.00 -6.78           H
ATOM   2197  C   GLU A 157      71.915  47.060  86.587  1.00 -6.78           C
ATOM   2198  O   GLU A 157      71.359  46.696  85.556  1.00 -6.78           O
ATOM   2199  CB  GLU A 157      70.463  46.628  88.604  1.00 -6.78           C
ATOM   2200 1HB  GLU A 157      70.588  47.635  89.003  1.00 -6.78           H
ATOM   2201 2HB  GLU A 157      69.639  46.650  87.892  1.00 -6.78           H
ATOM   2202  CG  GLU A 157      70.095  45.691  89.772  1.00 -6.78           C
ATOM   2203 1HG  GLU A 157      70.982  45.494  90.370  1.00 -6.78           H
ATOM   2204 2HG  GLU A 157      69.386  46.210  90.408  1.00 -6.78           H
ATOM   2205  CD  GLU A 157      69.471  44.358  89.374  1.00 -6.78           C
ATOM   2206  OE1 GLU A 157      68.676  44.288  88.413  1.00 -6.78           O
ATOM   2207  OE2 GLU A 157      69.708  43.362  90.096  1.00 -6.78           O
ATOM   2208  N   GLY A 158      72.726  48.110  86.627  1.00  5.68           N
ATOM   2209  H   GLY A 158      73.123  48.394  87.517  1.00  5.68           H
ATOM   2210  CA  GLY A 158      73.081  48.848  85.425  1.00  5.68           C
ATOM   2211 1HA  GLY A 158      72.242  48.826  84.731  1.00  5.68           H
ATOM   2212 2HA  GLY A 158      73.268  49.883  85.708  1.00  5.68           H
ATOM   2213  C   GLY A 158      74.310  48.331  84.697  1.00  5.68           C
ATOM   2214  O   GLY A 158      74.251  48.000  83.512  1.00  5.68           O
ATOM   2215  N   VAL A 159      75.444  48.264  85.384  1.00  4.30           N
ATOM   2216  H   VAL A 159      75.449  48.481  86.379  1.00  4.30           H
ATOM   2217  CA  VAL A 159      76.715  47.914  84.742  1.00  4.30           C
ATOM   2218  HA  VAL A 159      76.861  48.578  83.892  1.00  4.30           H
ATOM   2219  C   VAL A 159      76.691  46.487  84.211  1.00  4.30           C
ATOM   2220  O   VAL A 159      77.171  46.224  83.112  1.00  4.30           O
ATOM   2221  CB  VAL A 159      77.921  48.097  85.723  1.00  4.30           C
ATOM   2222  HB  VAL A 159      77.744  47.489  86.609  1.00  4.30           H
ATOM   2223  CG1 VAL A 159      79.261  47.663  85.101  1.00  4.30           C
ATOM   2224 1HG1 VAL A 159      80.074  47.862  85.800  1.00  4.30           H
ATOM   2225 2HG1 VAL A 159      79.437  48.204  84.173  1.00  4.30           H
ATOM   2226 3HG1 VAL A 159      79.245  46.591  84.898  1.00  4.30           H
ATOM   2227  CG2 VAL A 159      78.043  49.568  86.154  1.00  4.30           C
ATOM   2228 1HG2 VAL A 159      78.849  49.665  86.879  1.00  4.30           H
ATOM   2229 2HG2 VAL A 159      77.120  49.900  86.626  1.00  4.30           H
ATOM   2230 3HG2 VAL A 159      78.250  50.198  85.287  1.00  4.30           H
ATOM   2231  N   ALA A 160      76.107  45.557  84.949  1.00 -5.96           N
ATOM   2232  H   ALA A 160      75.648  45.797  85.821  1.00 -5.96           H
ATOM   2233  CA  ALA A 160      76.163  44.161  84.541  1.00 -5.96           C
ATOM   2234  HA  ALA A 160      77.207  43.896  84.364  1.00 -5.96           H
ATOM   2235  C   ALA A 160      75.388  43.916  83.240  1.00 -5.96           C
ATOM   2236  O   ALA A 160      75.855  43.200  82.347  1.00 -5.96           O
ATOM   2237  CB  ALA A 160      75.632  43.305  85.677  1.00 -5.96           C
ATOM   2238 1HB  ALA A 160      76.190  43.518  86.588  1.00 -5.96           H
ATOM   2239 2HB  ALA A 160      75.748  42.257  85.442  1.00 -5.96           H
ATOM   2240 3HB  ALA A 160      74.576  43.515  85.836  1.00 -5.96           H
ATOM   2241  N   VAL A 161      74.223  44.536  83.088  1.00  3.46           N
ATOM   2242  H   VAL A 161      73.855  45.132  83.817  1.00  3.46           H
ATOM   2243  CA  VAL A 161      73.468  44.332  81.851  1.00  3.46           C
ATOM   2244  HA  VAL A 161      73.495  43.266  81.630  1.00  3.46           H
ATOM   2245  C   VAL A 161      74.150  45.044  80.692  1.00  3.46           C
ATOM   2246  O   VAL A 161      74.102  44.562  79.564  1.00  3.46           O
ATOM   2247  CB  VAL A 161      71.970  44.736  81.932  1.00  3.46           C
ATOM   2248  HB  VAL A 161      71.515  44.471  80.984  1.00  3.46           H
ATOM   2249  CG1 VAL A 161      71.267  43.952  83.034  1.00  3.46           C
ATOM   2250 1HG1 VAL A 161      71.622  44.275  84.013  1.00  3.46           H
ATOM   2251 2HG1 VAL A 161      71.459  42.886  82.911  1.00  3.46           H
ATOM   2252 3HG1 VAL A 161      70.191  44.122  82.975  1.00  3.46           H
ATOM   2253  CG2 VAL A 161      71.748  46.227  82.135  1.00  3.46           C
ATOM   2254 1HG2 VAL A 161      70.679  46.431  82.109  1.00  3.46           H
ATOM   2255 2HG2 VAL A 161      72.217  46.793  81.334  1.00  3.46           H
ATOM   2256 3HG2 VAL A 161      72.147  46.550  83.096  1.00  3.46           H
ATOM   2257  N   LEU A 162      74.846  46.139  80.975  1.00 32.20           N
ATOM   2258  H   LEU A 162      74.857  46.491  81.925  1.00 32.20           H
ATOM   2259  CA  LEU A 162      75.619  46.847  79.957  1.00 32.20           C
ATOM   2260  HA  LEU A 162      74.961  47.140  79.141  1.00 32.20           H
ATOM   2261  C   LEU A 162      76.664  45.886  79.404  1.00 32.20           C
ATOM   2262  O   LEU A 162      76.801  45.754  78.189  1.00 32.20           O
ATOM   2263  CB  LEU A 162      76.261  48.103  80.575  1.00 32.20           C
ATOM   2264 1HB  LEU A 162      75.606  48.945  80.357  1.00 32.20           H
ATOM   2265 2HB  LEU A 162      76.220  47.967  81.650  1.00 32.20           H
ATOM   2266  CG  LEU A 162      77.704  48.534  80.252  1.00 32.20           C
ATOM   2267  HG  LEU A 162      78.366  47.678  80.373  1.00 32.20           H
ATOM   2268  CD1 LEU A 162      77.877  49.067  78.840  1.00 32.20           C
ATOM   2269 1HD1 LEU A 162      78.896  49.427  78.708  1.00 32.20           H
ATOM   2270 2HD1 LEU A 162      77.175  49.881  78.656  1.00 32.20           H
ATOM   2271 3HD1 LEU A 162      77.706  48.264  78.126  1.00 32.20           H
ATOM   2272  CD2 LEU A 162      78.152  49.587  81.256  1.00 32.20           C
ATOM   2273 1HD2 LEU A 162      79.141  49.960  80.993  1.00 32.20           H
ATOM   2274 2HD2 LEU A 162      78.198  49.142  82.248  1.00 32.20           H
ATOM   2275 3HD2 LEU A 162      77.446  50.416  81.277  1.00 32.20           H
ATOM   2276  N   LEU A 163      77.366  45.177  80.277  1.00  0.13           N
ATOM   2277  H   LEU A 163      77.197  45.284  81.273  1.00  0.13           H
ATOM   2278  CA  LEU A 163      78.419  44.278  79.818  1.00  0.13           C
ATOM   2279  HA  LEU A 163      79.092  44.847  79.177  1.00  0.13           H
ATOM   2280  C   LEU A 163      77.836  43.154  78.969  1.00  0.13           C
ATOM   2281  O   LEU A 163      78.270  42.951  77.840  1.00  0.13           O
ATOM   2282  CB  LEU A 163      79.218  43.714  80.998  1.00  0.13           C
ATOM   2283 1HB  LEU A 163      78.530  43.162  81.638  1.00  0.13           H
ATOM   2284 2HB  LEU A 163      79.937  43.000  80.598  1.00  0.13           H
ATOM   2285  CG  LEU A 163      79.985  44.715  81.879  1.00  0.13           C
ATOM   2286  HG  LEU A 163      79.278  45.434  82.274  1.00  0.13           H
ATOM   2287  CD1 LEU A 163      80.603  43.983  83.068  1.00  0.13           C
ATOM   2288 1HD1 LEU A 163      81.083  44.699  83.732  1.00  0.13           H
ATOM   2289 2HD1 LEU A 163      81.325  43.242  82.725  1.00  0.13           H
ATOM   2290 3HD1 LEU A 163      79.817  43.479  83.633  1.00  0.13           H
ATOM   2291  CD2 LEU A 163      81.056  45.511  81.127  1.00  0.13           C
ATOM   2292 1HD2 LEU A 163      81.597  46.150  81.823  1.00  0.13           H
ATOM   2293 2HD2 LEU A 163      80.582  46.142  80.376  1.00  0.13           H
ATOM   2294 3HD2 LEU A 163      81.753  44.835  80.634  1.00  0.13           H
ATOM   2295  N   CYS A 164      76.792  42.477  79.429  1.00 -5.82           N
ATOM   2296  H   CYS A 164      76.417  42.677  80.351  1.00 -5.82           H
ATOM   2297  CA  CYS A 164      76.226  41.407  78.605  1.00 -5.82           C
ATOM   2298  HA  CYS A 164      77.054  40.772  78.292  1.00 -5.82           H
ATOM   2299  C   CYS A 164      75.558  41.872  77.317  1.00 -5.82           C
ATOM   2300  O   CYS A 164      75.423  41.083  76.391  1.00 -5.82           O
ATOM   2301  CB  CYS A 164      75.244  40.521  79.371  1.00 -5.82           C
ATOM   2302 1HB  CYS A 164      74.523  41.146  79.898  1.00 -5.82           H
ATOM   2303 2HB  CYS A 164      74.714  39.900  78.649  1.00 -5.82           H
ATOM   2304  SG  CYS A 164      76.069  39.404  80.547  1.00 -5.82           S
ATOM   2305  N   ARG A 165      75.149  43.127  77.192  1.00  5.32           N
ATOM   2306  H   ARG A 165      75.216  43.776  77.975  1.00  5.32           H
ATOM   2307  CA  ARG A 165      74.606  43.576  75.907  1.00  5.32           C
ATOM   2308  HA  ARG A 165      74.101  42.739  75.437  1.00  5.32           H
ATOM   2309  C   ARG A 165      75.701  43.976  74.919  1.00  5.32           C
ATOM   2310  O   ARG A 165      75.481  43.929  73.712  1.00  5.32           O
ATOM   2311  CB  ARG A 165      73.553  44.669  76.092  1.00  5.32           C
ATOM   2312 1HB  ARG A 165      74.003  45.467  76.672  1.00  5.32           H
ATOM   2313 2HB  ARG A 165      73.292  45.056  75.107  1.00  5.32           H
ATOM   2314  CG  ARG A 165      72.247  44.245  76.795  1.00  5.32           C
ATOM   2315 1HG  ARG A 165      72.447  44.044  77.843  1.00  5.32           H
ATOM   2316 2HG  ARG A 165      71.549  45.080  76.739  1.00  5.32           H
ATOM   2317  CD  ARG A 165      71.573  43.008  76.196  1.00  5.32           C
ATOM   2318 1HD  ARG A 165      70.491  43.143  76.243  1.00  5.32           H
ATOM   2319 2HD  ARG A 165      71.865  42.926  75.151  1.00  5.32           H
ATOM   2320  NE  ARG A 165      71.923  41.763  76.900  1.00  5.32           N
ATOM   2321  HE  ARG A 165      72.479  41.862  77.728  1.00  5.32           H
ATOM   2322  CZ  ARG A 165      71.567  40.530  76.559  1.00  5.32           C
ATOM   2323  NH1 ARG A 165      71.877  39.562  77.373  1.00  5.32           N
ATOM   2324 1HH1 ARG A 165      72.315  39.754  78.254  1.00  5.32           H
ATOM   2325 2HH1 ARG A 165      71.654  38.600  77.121  1.00  5.32           H
ATOM   2326  NH2 ARG A 165      70.937  40.213  75.459  1.00  5.32           N
ATOM   2327 1HH2 ARG A 165      70.673  40.941  74.794  1.00  5.32           H
ATOM   2328 2HH2 ARG A 165      70.744  39.239  75.257  1.00  5.32           H
ATOM   2329  N   LEU A 166      76.916  44.225  75.394  1.00 -3.99           N
ATOM   2330  H   LEU A 166      77.067  44.299  76.395  1.00 -3.99           H
ATOM   2331  CA  LEU A 166      78.066  44.327  74.484  1.00 -3.99           C
ATOM   2332  HA  LEU A 166      77.823  45.009  73.670  1.00 -3.99           H
ATOM   2333  C   LEU A 166      78.362  42.951  73.888  1.00 -3.99           C
ATOM   2334  O   LEU A 166      78.783  42.835  72.739  1.00 -3.99           O
ATOM   2335  CB  LEU A 166      79.326  44.823  75.204  1.00 -3.99           C
ATOM   2336 1HB  LEU A 166      79.539  44.130  76.016  1.00 -3.99           H
ATOM   2337 2HB  LEU A 166      80.157  44.755  74.502  1.00 -3.99           H
ATOM   2338  CG  LEU A 166      79.327  46.244  75.783  1.00 -3.99           C
ATOM   2339  HG  LEU A 166      78.451  46.368  76.412  1.00 -3.99           H
ATOM   2340  CD1 LEU A 166      80.567  46.451  76.651  1.00 -3.99           C
ATOM   2341 1HD1 LEU A 166      80.527  47.433  77.121  1.00 -3.99           H
ATOM   2342 2HD1 LEU A 166      81.472  46.371  76.049  1.00 -3.99           H
ATOM   2343 3HD1 LEU A 166      80.594  45.693  77.436  1.00 -3.99           H
ATOM   2344  CD2 LEU A 166      79.282  47.307  74.688  1.00 -3.99           C
ATOM   2345 1HD2 LEU A 166      79.333  48.292  75.147  1.00 -3.99           H
ATOM   2346 2HD2 LEU A 166      78.345  47.232  74.135  1.00 -3.99           H
ATOM   2347 3HD2 LEU A 166      80.122  47.185  74.004  1.00 -3.99           H
ATOM   2348  N   VAL A 167      78.127  41.903  74.663  1.00 -6.98           N
ATOM   2349  H   VAL A 167      77.843  42.051  75.625  1.00 -6.98           H
ATOM   2350  CA  VAL A 167      78.297  40.528  74.184  1.00 -6.98           C
ATOM   2351  HA  VAL A 167      79.247  40.449  73.659  1.00 -6.98           H
ATOM   2352  C   VAL A 167      77.153  40.179  73.222  1.00 -6.98           C
ATOM   2353  O   VAL A 167      77.348  39.477  72.226  1.00 -6.98           O
ATOM   2354  CB  VAL A 167      78.292  39.523  75.385  1.00 -6.98           C
ATOM   2355  HB  VAL A 167      77.305  39.533  75.838  1.00 -6.98           H
ATOM   2356  CG1 VAL A 167      78.606  38.085  74.953  1.00 -6.98           C
ATOM   2357 1HG1 VAL A 167      78.460  37.414  75.801  1.00 -6.98           H
ATOM   2358 2HG1 VAL A 167      79.639  38.011  74.616  1.00 -6.98           H
ATOM   2359 3HG1 VAL A 167      77.943  37.778  74.148  1.00 -6.98           H
ATOM   2360  CG2 VAL A 167      79.300  39.936  76.455  1.00 -6.98           C
ATOM   2361 1HG2 VAL A 167      79.178  39.298  77.327  1.00 -6.98           H
ATOM   2362 2HG2 VAL A 167      79.144  40.958  76.785  1.00 -6.98           H
ATOM   2363 3HG2 VAL A 167      80.320  39.846  76.090  1.00 -6.98           H
ATOM   2364  N   ALA A 168      75.960  40.683  73.516  1.00 -4.43           N
ATOM   2365  H   ALA A 168      75.870  41.290  74.318  1.00 -4.43           H
ATOM   2366  CA  ALA A 168      74.741  40.300  72.804  1.00 -4.43           C
ATOM   2367  HA  ALA A 168      74.619  39.231  72.949  1.00 -4.43           H
ATOM   2368  C   ALA A 168      74.737  40.543  71.296  1.00 -4.43           C
ATOM   2369  O   ALA A 168      74.373  39.657  70.526  1.00 -4.43           O
ATOM   2370  CB  ALA A 168      73.544  40.973  73.434  1.00 -4.43           C
ATOM   2371 1HB  ALA A 168      73.513  40.741  74.497  1.00 -4.43           H
ATOM   2372 2HB  ALA A 168      72.630  40.607  72.962  1.00 -4.43           H
ATOM   2373 3HB  ALA A 168      73.594  42.053  73.289  1.00 -4.43           H
ATOM   2374  N   ARG A 169      75.156  41.710  70.832  1.00  8.18           N
ATOM   2375  H   ARG A 169      75.426  42.449  71.468  1.00  8.18           H
ATOM   2376  CA  ARG A 169      75.160  41.907  69.381  1.00  8.18           C
ATOM   2377  HA  ARG A 169      74.199  41.555  69.006  1.00  8.18           H
ATOM   2378  C   ARG A 169      76.227  41.039  68.733  1.00  8.18           C
ATOM   2379  O   ARG A 169      76.014  40.520  67.655  1.00  8.18           O
ATOM   2380  CB  ARG A 169      75.292  43.383  69.003  1.00  8.18           C
ATOM   2381 1HB  ARG A 169      74.522  43.931  69.539  1.00  8.18           H
ATOM   2382 2HB  ARG A 169      76.253  43.747  69.348  1.00  8.18           H
ATOM   2383  CG  ARG A 169      75.161  43.708  67.501  1.00  8.18           C
ATOM   2384 1HG  ARG A 169      75.188  44.792  67.389  1.00  8.18           H
ATOM   2385 2HG  ARG A 169      76.020  43.297  66.971  1.00  8.18           H
ATOM   2386  CD  ARG A 169      73.881  43.175  66.829  1.00  8.18           C
ATOM   2387 1HD  ARG A 169      74.098  42.220  66.346  1.00  8.18           H
ATOM   2388 2HD  ARG A 169      73.112  43.015  67.586  1.00  8.18           H
ATOM   2389  NE  ARG A 169      73.377  44.135  65.836  1.00  8.18           N
ATOM   2390  HE  ARG A 169      73.813  45.046  65.818  1.00  8.18           H
ATOM   2391  CZ  ARG A 169      72.395  43.950  64.964  1.00  8.18           C
ATOM   2392  NH1 ARG A 169      72.012  44.962  64.246  1.00  8.18           N
ATOM   2393 1HH1 ARG A 169      72.482  45.851  64.345  1.00  8.18           H
ATOM   2394 2HH1 ARG A 169      71.248  44.836  63.591  1.00  8.18           H
ATOM   2395  NH2 ARG A 169      71.756  42.832  64.769  1.00  8.18           N
ATOM   2396 1HH2 ARG A 169      72.012  41.986  65.272  1.00  8.18           H
ATOM   2397 2HH2 ARG A 169      71.008  42.812  64.088  1.00  8.18           H
ATOM   2398  N   ALA A 170      77.342  40.781  69.395  1.00-12.37           N
ATOM   2399  H   ALA A 170      77.497  41.173  70.310  1.00-12.37           H
ATOM   2400  CA  ALA A 170      78.335  39.895  68.796  1.00-12.37           C
ATOM   2401  HA  ALA A 170      78.546  40.252  67.787  1.00-12.37           H
ATOM   2402  C   ALA A 170      77.816  38.457  68.670  1.00-12.37           C
ATOM   2403  O   ALA A 170      78.029  37.816  67.644  1.00-12.37           O
ATOM   2404  CB  ALA A 170      79.622  39.939  69.587  1.00-12.37           C
ATOM   2405 1HB  ALA A 170      80.068  40.928  69.496  1.00-12.37           H
ATOM   2406 2HB  ALA A 170      80.317  39.204  69.180  1.00-12.37           H
ATOM   2407 3HB  ALA A 170      79.426  39.717  70.635  1.00-12.37           H
ATOM   2408  N   LEU A 171      77.115  37.944  69.674  1.00 42.36           N
ATOM   2409  H   LEU A 171      76.962  38.487  70.519  1.00 42.36           H
ATOM   2410  CA  LEU A 171      76.565  36.589  69.564  1.00 42.36           C
ATOM   2411  HA  LEU A 171      77.363  35.951  69.189  1.00 42.36           H
ATOM   2412  C   LEU A 171      75.450  36.544  68.515  1.00 42.36           C
ATOM   2413  O   LEU A 171      75.280  35.531  67.846  1.00 42.36           O
ATOM   2414  CB  LEU A 171      76.143  36.017  70.934  1.00 42.36           C
ATOM   2415 1HB  LEU A 171      75.850  34.977  70.793  1.00 42.36           H
ATOM   2416 2HB  LEU A 171      77.047  36.011  71.541  1.00 42.36           H
ATOM   2417  CG  LEU A 171      75.057  36.702  71.780  1.00 42.36           C
ATOM   2418  HG  LEU A 171      75.239  37.760  71.694  1.00 42.36           H
ATOM   2419  CD1 LEU A 171      73.608  36.429  71.386  1.00 42.36           C
ATOM   2420 1HD1 LEU A 171      72.946  37.085  71.953  1.00 42.36           H
ATOM   2421 2HD1 LEU A 171      73.352  35.395  71.599  1.00 42.36           H
ATOM   2422 3HD1 LEU A 171      73.451  36.633  70.331  1.00 42.36           H
ATOM   2423  CD2 LEU A 171      75.182  36.363  73.249  1.00 42.36           C
ATOM   2424 1HD2 LEU A 171      74.455  36.939  73.824  1.00 42.36           H
ATOM   2425 2HD2 LEU A 171      76.175  36.624  73.605  1.00 42.36           H
ATOM   2426 3HD2 LEU A 171      75.000  35.302  73.403  1.00 42.36           H
ATOM   2427  N   ASP A 172      74.745  37.651  68.322  1.00  3.31           N
ATOM   2428  H   ASP A 172      74.905  38.453  68.925  1.00  3.31           H
ATOM   2429  CA  ASP A 172      73.704  37.762  67.299  1.00  3.31           C
ATOM   2430  HA  ASP A 172      73.015  36.920  67.378  1.00  3.31           H
ATOM   2431  C   ASP A 172      74.248  37.808  65.877  1.00  3.31           C
ATOM   2432  O   ASP A 172      73.692  37.209  64.960  1.00  3.31           O
ATOM   2433  CB  ASP A 172      72.930  39.059  67.498  1.00  3.31           C
ATOM   2434 1HB  ASP A 172      72.499  39.075  68.497  1.00  3.31           H
ATOM   2435 2HB  ASP A 172      73.614  39.897  67.404  1.00  3.31           H
ATOM   2436  CG  ASP A 172      71.848  39.230  66.467  1.00  3.31           C
ATOM   2437  OD1 ASP A 172      70.872  38.449  66.495  1.00  3.31           O
ATOM   2438  OD2 ASP A 172      71.959  40.129  65.606  1.00  3.31           O
ATOM   2439  N   GLU A 173      75.366  38.489  65.691  1.00  6.29           N
ATOM   2440  H   GLU A 173      75.769  39.001  66.475  1.00  6.29           H
ATOM   2441  CA  GLU A 173      76.029  38.563  64.389  1.00  6.29           C
ATOM   2442  HA  GLU A 173      75.303  38.831  63.623  1.00  6.29           H
ATOM   2443  C   GLU A 173      76.609  37.186  64.046  1.00  6.29           C
ATOM   2444  O   GLU A 173      76.596  36.754  62.891  1.00  6.29           O
ATOM   2445  CB  GLU A 173      77.132  39.626  64.434  1.00  6.29           C
ATOM   2446 1HB  GLU A 173      77.771  39.398  65.287  1.00  6.29           H
ATOM   2447 2HB  GLU A 173      77.737  39.553  63.533  1.00  6.29           H
ATOM   2448  CG  GLU A 173      76.656  41.073  64.588  1.00  6.29           C
ATOM   2449 1HG  GLU A 173      75.866  41.118  65.330  1.00  6.29           H
ATOM   2450 2HG  GLU A 173      77.499  41.667  64.945  1.00  6.29           H
ATOM   2451  CD  GLU A 173      76.133  41.714  63.319  1.00  6.29           C
ATOM   2452  OE1 GLU A 173      76.103  41.078  62.240  1.00  6.29           O
ATOM   2453  OE2 GLU A 173      75.790  42.914  63.378  1.00  6.29           O
ATOM   2454  N   ARG A 174      77.009  36.437  65.068  1.00 11.06           N
ATOM   2455  H   ARG A 174      77.026  36.855  65.996  1.00 11.06           H
ATOM   2456  CA  ARG A 174      77.430  35.035  64.911  1.00 11.06           C
ATOM   2457  HA  ARG A 174      77.971  34.942  63.971  1.00 11.06           H
ATOM   2458  C   ARG A 174      76.247  34.072  64.842  1.00 11.06           C
ATOM   2459  O   ARG A 174      76.450  32.860  64.769  1.00 11.06           O
ATOM   2460  CB  ARG A 174      78.367  34.630  66.050  1.00 11.06           C
ATOM   2461 1HB  ARG A 174      77.855  34.800  66.997  1.00 11.06           H
ATOM   2462 2HB  ARG A 174      78.594  33.569  65.962  1.00 11.06           H
ATOM   2463  CG  ARG A 174      79.676  35.399  66.047  1.00 11.06           C
ATOM   2464 1HG  ARG A 174      80.223  35.184  65.129  1.00 11.06           H
ATOM   2465 2HG  ARG A 174      79.458  36.461  66.082  1.00 11.06           H
ATOM   2466  CD  ARG A 174      80.543  35.077  67.241  1.00 11.06           C
ATOM   2467 1HD  ARG A 174      81.368  35.788  67.273  1.00 11.06           H
ATOM   2468 2HD  ARG A 174      79.951  35.220  68.146  1.00 11.06           H
ATOM   2469  NE  ARG A 174      81.092  33.711  67.236  1.00 11.06           N
ATOM   2470  HE  ARG A 174      80.580  33.024  67.763  1.00 11.06           H
ATOM   2471  CZ  ARG A 174      82.244  33.332  66.696  1.00 11.06           C
ATOM   2472  NH1 ARG A 174      82.638  32.097  66.832  1.00 11.06           N
ATOM   2473 1HH1 ARG A 174      82.145  31.465  67.435  1.00 11.06           H
ATOM   2474 2HH1 ARG A 174      83.474  31.800  66.340  1.00 11.06           H
ATOM   2475  NH2 ARG A 174      83.025  34.125  66.010  1.00 11.06           N
ATOM   2476 1HH2 ARG A 174      82.800  35.100  65.933  1.00 11.06           H
ATOM   2477 2HH2 ARG A 174      83.853  33.739  65.575  1.00 11.06           H
ATOM   2478  N   GLN A 175      75.049  34.640  64.795  1.00 31.24           N
ATOM   2479  H   GLN A 175      75.010  35.644  64.914  1.00 31.24           H
ATOM   2480  CA  GLN A 175      73.761  33.978  64.558  1.00 31.24           C
ATOM   2481  HA  GLN A 175      73.027  34.778  64.493  1.00 31.24           H
ATOM   2482  C   GLN A 175      73.245  33.057  65.663  1.00 31.24           C
ATOM   2483  O   GLN A 175      73.955  32.708  66.609  1.00 31.24           O
ATOM   2484  CB  GLN A 175      73.738  33.280  63.187  1.00 31.24           C
ATOM   2485 1HB  GLN A 175      74.429  32.439  63.203  1.00 31.24           H
ATOM   2486 2HB  GLN A 175      72.738  32.890  63.000  1.00 31.24           H
ATOM   2487  CG  GLN A 175      74.118  34.188  62.021  1.00 31.24           C
ATOM   2488 1HG  GLN A 175      75.155  34.499  62.129  1.00 31.24           H
ATOM   2489 2HG  GLN A 175      74.028  33.618  61.102  1.00 31.24           H
ATOM   2490  CD  GLN A 175      73.252  35.423  61.891  1.00 31.24           C
ATOM   2491  OE1 GLN A 175      72.029  35.358  61.858  1.00 31.24           O
ATOM   2492  NE2 GLN A 175      73.877  36.553  61.803  1.00 31.24           N
ATOM   2493 1HE2 GLN A 175      73.344  37.398  61.667  1.00 31.24           H
ATOM   2494 2HE2 GLN A 175      74.884  36.586  61.912  1.00 31.24           H
ATOM   2495  N   HIS A 176      71.998  32.625  65.500  1.00 32.40           N
ATOM   2496  H   HIS A 176      71.495  32.929  64.669  1.00 32.40           H
ATOM   2497  CA  HIS A 176      71.247  31.804  66.459  1.00 32.40           C
ATOM   2498  HA  HIS A 176      71.166  32.367  67.387  1.00 32.40           H
ATOM   2499  C   HIS A 176      71.819  30.428  66.804  1.00 32.40           C
ATOM   2500  O   HIS A 176      71.196  29.643  67.521  1.00 32.40           O
ATOM   2501  CB  HIS A 176      69.829  31.590  65.909  1.00 32.40           C
ATOM   2502 1HB  HIS A 176      69.211  31.160  66.697  1.00 32.40           H
ATOM   2503 2HB  HIS A 176      69.409  32.559  65.641  1.00 32.40           H
ATOM   2504  CG  HIS A 176      69.769  30.689  64.710  1.00 32.40           C
ATOM   2505  ND1 HIS A 176      69.764  29.313  64.765  1.00 32.40           N
ATOM   2506  HD1 HIS A 176      69.823  28.757  65.605  1.00 32.40           H
ATOM   2507  CD2 HIS A 176      69.692  30.984  63.386  1.00 32.40           C
ATOM   2508  HD2 HIS A 176      69.668  31.984  62.978  1.00 32.40           H
ATOM   2509  CE1 HIS A 176      69.691  28.844  63.515  1.00 32.40           C
ATOM   2510  HE1 HIS A 176      69.679  27.794  63.250  1.00 32.40           H
ATOM   2511  NE2 HIS A 176      69.636  29.827  62.640  1.00 32.40           N
ATOM   2512  N   ARG A 177      72.994  30.127  66.276  1.00 21.08           N
ATOM   2513  H   ARG A 177      73.469  30.855  65.758  1.00 21.08           H
ATOM   2514  CA  ARG A 177      73.630  28.822  66.388  1.00 21.08           C
ATOM   2515  HA  ARG A 177      72.970  28.071  65.952  1.00 21.08           H
ATOM   2516  C   ARG A 177      73.923  28.424  67.819  1.00 21.08           C
ATOM   2517  O   ARG A 177      73.617  27.318  68.214  1.00 21.08           O
ATOM   2518  CB  ARG A 177      74.944  28.857  65.620  1.00 21.08           C
ATOM   2519 1HB  ARG A 177      75.621  29.543  66.130  1.00 21.08           H
ATOM   2520 2HB  ARG A 177      75.383  27.859  65.635  1.00 21.08           H
ATOM   2521  CG  ARG A 177      74.796  29.320  64.185  1.00 21.08           C
ATOM   2522 1HG  ARG A 177      74.108  28.659  63.657  1.00 21.08           H
ATOM   2523 2HG  ARG A 177      74.409  30.336  64.153  1.00 21.08           H
ATOM   2524  CD  ARG A 177      76.127  29.301  63.492  1.00 21.08           C
ATOM   2525 1HD  ARG A 177      76.496  28.278  63.521  1.00 21.08           H
ATOM   2526 2HD  ARG A 177      75.974  29.580  62.451  1.00 21.08           H
ATOM   2527  NE  ARG A 177      77.132  30.210  64.065  1.00 21.08           N
ATOM   2528  HE  ARG A 177      76.908  31.205  64.045  1.00 21.08           H
ATOM   2529  CZ  ARG A 177      78.294  29.884  64.612  1.00 21.08           C
ATOM   2530  NH1 ARG A 177      79.085  30.834  65.006  1.00 21.08           N
ATOM   2531 1HH1 ARG A 177      78.801  31.792  64.863  1.00 21.08           H
ATOM   2532 2HH1 ARG A 177      79.970  30.606  65.423  1.00 21.08           H
ATOM   2533  NH2 ARG A 177      78.701  28.654  64.783  1.00 21.08           N
ATOM   2534 1HH2 ARG A 177      78.124  27.894  64.478  1.00 21.08           H
ATOM   2535 2HH2 ARG A 177      79.593  28.475  65.240  1.00 21.08           H
ATOM   2536  N   PHE A 178      74.524  29.333  68.573  1.00 17.28           N
ATOM   2537  H   PHE A 178      74.793  30.211  68.155  1.00 17.28           H
ATOM   2538  CA  PHE A 178      74.866  29.095  69.979  1.00 17.28           C
ATOM   2539  HA  PHE A 178      74.427  28.160  70.328  1.00 17.28           H
ATOM   2540  C   PHE A 178      74.333  30.239  70.833  1.00 17.28           C
ATOM   2541  O   PHE A 178      74.666  30.351  72.006  1.00 17.28           O
ATOM   2542  CB  PHE A 178      76.389  29.030  70.161  1.00 17.28           C
ATOM   2543 1HB  PHE A 178      76.832  29.932  69.748  1.00 17.28           H
ATOM   2544 2HB  PHE A 178      76.613  29.001  71.227  1.00 17.28           H
ATOM   2545  CG  PHE A 178      77.036  27.822  69.537  1.00 17.28           C
ATOM   2546  CD1 PHE A 178      77.469  27.835  68.198  1.00 17.28           C
ATOM   2547  HD1 PHE A 178      77.320  28.718  67.594  1.00 17.28           H
ATOM   2548  CD2 PHE A 178      77.259  26.671  70.313  1.00 17.28           C
ATOM   2549  HD2 PHE A 178      76.932  26.644  71.343  1.00 17.28           H
ATOM   2550  CE1 PHE A 178      78.113  26.702  67.633  1.00 17.28           C
ATOM   2551  HE1 PHE A 178      78.435  26.713  66.604  1.00 17.28           H
ATOM   2552  CE2 PHE A 178      77.924  25.544  69.770  1.00 17.28           C
ATOM   2553  HE2 PHE A 178      78.114  24.678  70.387  1.00 17.28           H
ATOM   2554  CZ  PHE A 178      78.346  25.559  68.425  1.00 17.28           C
ATOM   2555  HZ  PHE A 178      78.855  24.703  68.006  1.00 17.28           H
ATOM   2556  N   ALA A 179      73.565  31.132  70.220  1.00 12.82           N
ATOM   2557  H   ALA A 179      73.220  30.939  69.297  1.00 12.82           H
ATOM   2558  CA  ALA A 179      73.235  32.422  70.824  1.00 12.82           C
ATOM   2559  HA  ALA A 179      74.161  32.985  70.950  1.00 12.82           H
ATOM   2560  C   ALA A 179      72.594  32.299  72.212  1.00 12.82           C
ATOM   2561  O   ALA A 179      72.897  33.082  73.106  1.00 12.82           O
ATOM   2562  CB  ALA A 179      72.319  33.199  69.870  1.00 12.82           C
ATOM   2563 1HB  ALA A 179      72.852  33.427  68.945  1.00 12.82           H
ATOM   2564 2HB  ALA A 179      72.013  34.138  70.333  1.00 12.82           H
ATOM   2565 3HB  ALA A 179      71.424  32.617  69.651  1.00 12.82           H
ATOM   2566  N   ALA A 180      71.751  31.295  72.401  1.00 -1.01           N
ATOM   2567  H   ALA A 180      71.513  30.690  71.625  1.00 -1.01           H
ATOM   2568  CA  ALA A 180      71.129  31.046  73.696  1.00 -1.01           C
ATOM   2569  HA  ALA A 180      70.564  31.932  73.991  1.00 -1.01           H
ATOM   2570  C   ALA A 180      72.132  30.735  74.803  1.00 -1.01           C
ATOM   2571  O   ALA A 180      72.008  31.212  75.926  1.00 -1.01           O
ATOM   2572  CB  ALA A 180      70.190  29.874  73.552  1.00 -1.01           C
ATOM   2573 1HB  ALA A 180      69.452  30.082  72.781  1.00 -1.01           H
ATOM   2574 2HB  ALA A 180      69.681  29.687  74.499  1.00 -1.01           H
ATOM   2575 3HB  ALA A 180      70.752  28.983  73.284  1.00 -1.01           H
ATOM   2576  N   ALA A 181      73.120  29.912  74.487  1.00-11.52           N
ATOM   2577  H   ALA A 181      73.203  29.567  73.543  1.00-11.52           H
ATOM   2578  CA  ALA A 181      74.086  29.485  75.487  1.00-11.52           C
ATOM   2579  HA  ALA A 181      73.551  29.140  76.370  1.00-11.52           H
ATOM   2580  C   ALA A 181      74.956  30.664  75.891  1.00-11.52           C
ATOM   2581  O   ALA A 181      75.256  30.872  77.051  1.00-11.52           O
ATOM   2582  CB  ALA A 181      74.944  28.343  74.932  1.00-11.52           C
ATOM   2583 1HB  ALA A 181      74.312  27.482  74.718  1.00-11.52           H
ATOM   2584 2HB  ALA A 181      75.685  28.058  75.676  1.00-11.52           H
ATOM   2585 3HB  ALA A 181      75.454  28.659  74.020  1.00-11.52           H
ATOM   2586  N   ILE A 182      75.367  31.441  74.907  1.00 -2.05           N
ATOM   2587  H   ILE A 182      75.065  31.251  73.960  1.00 -2.05           H
ATOM   2588  CA  ILE A 182      76.314  32.520  75.158  1.00 -2.05           C
ATOM   2589  HA  ILE A 182      77.118  32.141  75.788  1.00 -2.05           H
ATOM   2590  C   ILE A 182      75.615  33.625  75.959  1.00 -2.05           C
ATOM   2591  O   ILE A 182      76.187  34.169  76.901  1.00 -2.05           O
ATOM   2592  CB  ILE A 182      76.933  32.966  73.798  1.00 -2.05           C
ATOM   2593  HB  ILE A 182      76.125  33.313  73.155  1.00 -2.05           H
ATOM   2594  CG1 ILE A 182      77.607  31.759  73.102  1.00 -2.05           C
ATOM   2595 1HG1 ILE A 182      76.848  31.021  72.862  1.00 -2.05           H
ATOM   2596 2HG1 ILE A 182      78.006  32.106  72.155  1.00 -2.05           H
ATOM   2597  CG2 ILE A 182      77.939  34.118  73.958  1.00 -2.05           C
ATOM   2598 1HG2 ILE A 182      78.271  34.461  72.980  1.00 -2.05           H
ATOM   2599 2HG2 ILE A 182      78.802  33.793  74.527  1.00 -2.05           H
ATOM   2600 3HG2 ILE A 182      77.479  34.953  74.485  1.00 -2.05           H
ATOM   2601  CD1 ILE A 182      78.739  31.016  73.861  1.00 -2.05           C
ATOM   2602 1HD1 ILE A 182      79.149  30.236  73.219  1.00 -2.05           H
ATOM   2603 2HD1 ILE A 182      78.350  30.552  74.768  1.00 -2.05           H
ATOM   2604 3HD1 ILE A 182      79.541  31.706  74.122  1.00 -2.05           H
ATOM   2605  N   ASP A 183      74.352  33.895  75.652  1.00-19.96           N
ATOM   2606  H   ASP A 183      73.908  33.412  74.881  1.00-19.96           H
ATOM   2607  CA  ASP A 183      73.571  34.898  76.388  1.00-19.96           C
ATOM   2608  HA  ASP A 183      74.128  35.836  76.409  1.00-19.96           H
ATOM   2609  C   ASP A 183      73.321  34.436  77.825  1.00-19.96           C
ATOM   2610  O   ASP A 183      73.514  35.179  78.788  1.00-19.96           O
ATOM   2611  CB  ASP A 183      72.242  35.107  75.649  1.00-19.96           C
ATOM   2612 1HB  ASP A 183      72.464  35.169  74.585  1.00-19.96           H
ATOM   2613 2HB  ASP A 183      71.591  34.248  75.815  1.00-19.96           H
ATOM   2614  CG  ASP A 183      71.512  36.386  76.036  1.00-19.96           C
ATOM   2615  OD1 ASP A 183      71.027  37.052  75.094  1.00-19.96           O
ATOM   2616  OD2 ASP A 183      71.362  36.740  77.221  1.00-19.96           O
ATOM   2617  N   SER A 184      72.945  33.174  77.982  1.00-28.60           N
ATOM   2618  H   SER A 184      72.828  32.575  77.174  1.00-28.60           H
ATOM   2619  CA  SER A 184      72.655  32.641  79.310  1.00-28.60           C
ATOM   2620  HA  SER A 184      71.990  33.340  79.816  1.00-28.60           H
ATOM   2621  C   SER A 184      73.893  32.489  80.183  1.00-28.60           C
ATOM   2622  O   SER A 184      73.815  32.797  81.361  1.00-28.60           O
ATOM   2623  CB  SER A 184      71.938  31.299  79.208  1.00-28.60           C
ATOM   2624 1HB  SER A 184      71.749  30.909  80.207  1.00-28.60           H
ATOM   2625 2HB  SER A 184      70.987  31.438  78.700  1.00-28.60           H
ATOM   2626  OG  SER A 184      72.707  30.379  78.463  1.00-28.60           O
ATOM   2627  HG  SER A 184      72.526  30.538  77.525  1.00-28.60           H
ATOM   2628  N   PHE A 185      75.038  32.072  79.654  1.00 -5.67           N
ATOM   2629  H   PHE A 185      75.076  31.792  78.675  1.00 -5.67           H
ATOM   2630  CA  PHE A 185      76.248  31.981  80.476  1.00 -5.67           C
ATOM   2631  HA  PHE A 185      76.012  31.428  81.384  1.00 -5.67           H
ATOM   2632  C   PHE A 185      76.705  33.373  80.900  1.00 -5.67           C
ATOM   2633  O   PHE A 185      77.207  33.558  82.015  1.00 -5.67           O
ATOM   2634  CB  PHE A 185      77.398  31.272  79.746  1.00 -5.67           C
ATOM   2635 1HB  PHE A 185      77.566  31.761  78.787  1.00 -5.67           H
ATOM   2636 2HB  PHE A 185      78.301  31.387  80.347  1.00 -5.67           H
ATOM   2637  CG  PHE A 185      77.178  29.790  79.521  1.00 -5.67           C
ATOM   2638  CD1 PHE A 185      77.404  29.222  78.254  1.00 -5.67           C
ATOM   2639  HD1 PHE A 185      77.703  29.854  77.431  1.00 -5.67           H
ATOM   2640  CD2 PHE A 185      76.788  28.944  80.576  1.00 -5.67           C
ATOM   2641  HD2 PHE A 185      76.591  29.352  81.554  1.00 -5.67           H
ATOM   2642  CE1 PHE A 185      77.234  27.831  78.035  1.00 -5.67           C
ATOM   2643  HE1 PHE A 185      77.403  27.413  77.055  1.00 -5.67           H
ATOM   2644  CE2 PHE A 185      76.641  27.548  80.376  1.00 -5.67           C
ATOM   2645  HE2 PHE A 185      76.355  26.912  81.200  1.00 -5.67           H
ATOM   2646  CZ  PHE A 185      76.855  26.994  79.100  1.00 -5.67           C
ATOM   2647  HZ  PHE A 185      76.731  25.933  78.941  1.00 -5.67           H
ATOM   2648  N   CYS A 186      76.481  34.363  80.046  1.00 -1.55           N
ATOM   2649  H   CYS A 186      76.095  34.170  79.129  1.00 -1.55           H
ATOM   2650  CA  CYS A 186      76.776  35.742  80.415  1.00 -1.55           C
ATOM   2651  HA  CYS A 186      77.810  35.801  80.746  1.00 -1.55           H
ATOM   2652  C   CYS A 186      75.875  36.137  81.584  1.00 -1.55           C
ATOM   2653  O   CYS A 186      76.351  36.617  82.609  1.00 -1.55           O
ATOM   2654  CB  CYS A 186      76.592  36.674  79.212  1.00 -1.55           C
ATOM   2655 1HB  CYS A 186      77.064  36.203  78.350  1.00 -1.55           H
ATOM   2656 2HB  CYS A 186      75.530  36.797  78.997  1.00 -1.55           H
ATOM   2657  SG  CYS A 186      77.365  38.308  79.434  1.00 -1.55           S
ATOM   2658  N   ALA A 187      74.586  35.845  81.473  1.00-11.20           N
ATOM   2659  H   ALA A 187      74.241  35.423  80.616  1.00-11.20           H
ATOM   2660  CA  ALA A 187      73.642  36.133  82.548  1.00-11.20           C
ATOM   2661  HA  ALA A 187      73.678  37.206  82.740  1.00-11.20           H
ATOM   2662  C   ALA A 187      73.994  35.425  83.866  1.00-11.20           C
ATOM   2663  O   ALA A 187      73.884  36.034  84.928  1.00-11.20           O
ATOM   2664  CB  ALA A 187      72.222  35.771  82.095  1.00-11.20           C
ATOM   2665 1HB  ALA A 187      72.004  36.262  81.146  1.00-11.20           H
ATOM   2666 2HB  ALA A 187      71.506  36.095  82.852  1.00-11.20           H
ATOM   2667 3HB  ALA A 187      72.137  34.692  81.966  1.00-11.20           H
ATOM   2668  N   THR A 188      74.449  34.177  83.823  1.00  3.81           N
ATOM   2669  H   THR A 188      74.500  33.681  82.934  1.00  3.81           H
ATOM   2670  CA  THR A 188      74.848  33.473  85.045  1.00  3.81           C
ATOM   2671  HA  THR A 188      73.981  33.383  85.697  1.00  3.81           H
ATOM   2672  C   THR A 188      75.947  34.233  85.771  1.00  3.81           C
ATOM   2673  O   THR A 188      75.895  34.411  86.988  1.00  3.81           O
ATOM   2674  CB  THR A 188      75.429  32.073  84.754  1.00  3.81           C
ATOM   2675  HB  THR A 188      76.478  32.167  84.486  1.00  3.81           H
ATOM   2676  OG1 THR A 188      74.748  31.485  83.653  1.00  3.81           O
ATOM   2677  HG1 THR A 188      75.075  30.592  83.532  1.00  3.81           H
ATOM   2678  CG2 THR A 188      75.277  31.131  85.936  1.00  3.81           C
ATOM   2679 1HG2 THR A 188      75.694  30.158  85.679  1.00  3.81           H
ATOM   2680 2HG2 THR A 188      74.220  31.016  86.181  1.00  3.81           H
ATOM   2681 3HG2 THR A 188      75.811  31.529  86.799  1.00  3.81           H
ATOM   2682  N   THR A 189      76.914  34.721  85.003  1.00  3.54           N
ATOM   2683  H   THR A 189      76.861  34.588  83.999  1.00  3.54           H
ATOM   2684  CA  THR A 189      78.068  35.434  85.547  1.00  3.54           C
ATOM   2685  HA  THR A 189      78.622  34.764  86.203  1.00  3.54           H
ATOM   2686  C   THR A 189      77.604  36.644  86.348  1.00  3.54           C
ATOM   2687  O   THR A 189      78.121  36.934  87.433  1.00  3.54           O
ATOM   2688  CB  THR A 189      78.998  35.911  84.400  1.00  3.54           C
ATOM   2689  HB  THR A 189      78.492  36.676  83.813  1.00  3.54           H
ATOM   2690  OG1 THR A 189      79.308  34.800  83.557  1.00  3.54           O
ATOM   2691  HG1 THR A 189      78.558  34.622  82.974  1.00  3.54           H
ATOM   2692  CG2 THR A 189      80.318  36.458  84.896  1.00  3.54           C
ATOM   2693 1HG2 THR A 189      80.890  36.818  84.042  1.00  3.54           H
ATOM   2694 2HG2 THR A 189      80.882  35.670  85.394  1.00  3.54           H
ATOM   2695 3HG2 THR A 189      80.156  37.293  85.576  1.00  3.54           H
ATOM   2696  N   LEU A 190      76.596  37.330  85.829  1.00  8.40           N
ATOM   2697  H   LEU A 190      76.187  37.029  84.951  1.00  8.40           H
ATOM   2698  CA  LEU A 190      76.089  38.537  86.469  1.00  8.40           C
ATOM   2699  HA  LEU A 190      76.931  39.202  86.666  1.00  8.40           H
ATOM   2700  C   LEU A 190      75.367  38.251  87.780  1.00  8.40           C
ATOM   2701  O   LEU A 190      75.504  38.983  88.760  1.00  8.40           O
ATOM   2702  CB  LEU A 190      75.088  39.248  85.555  1.00  8.40           C
ATOM   2703 1HB  LEU A 190      74.180  38.648  85.528  1.00  8.40           H
ATOM   2704 2HB  LEU A 190      74.835  40.184  86.047  1.00  8.40           H
ATOM   2705  CG  LEU A 190      75.427  39.574  84.099  1.00  8.40           C
ATOM   2706  HG  LEU A 190      75.404  38.644  83.543  1.00  8.40           H
ATOM   2707  CD1 LEU A 190      74.291  40.446  83.548  1.00  8.40           C
ATOM   2708 1HD1 LEU A 190      74.520  40.743  82.527  1.00  8.40           H
ATOM   2709 2HD1 LEU A 190      74.164  41.343  84.150  1.00  8.40           H
ATOM   2710 3HD1 LEU A 190      73.359  39.881  83.549  1.00  8.40           H
ATOM   2711  CD2 LEU A 190      76.825  40.184  83.898  1.00  8.40           C
ATOM   2712 1HD2 LEU A 190      76.874  40.709  82.945  1.00  8.40           H
ATOM   2713 2HD2 LEU A 190      77.565  39.385  83.887  1.00  8.40           H
ATOM   2714 3HD2 LEU A 190      77.075  40.879  84.696  1.00  8.40           H
ATOM   2715  N   VAL A 191      74.555  37.203  87.799  1.00 10.31           N
ATOM   2716  H   VAL A 191      74.485  36.609  86.978  1.00 10.31           H
ATOM   2717  CA  VAL A 191      73.704  36.927  88.961  1.00 10.31           C
ATOM   2718  HA  VAL A 191      73.241  37.858  89.281  1.00 10.31           H
ATOM   2719  C   VAL A 191      74.553  36.433  90.125  1.00 10.31           C
ATOM   2720  O   VAL A 191      74.248  36.749  91.273  1.00 10.31           O
ATOM   2721  CB  VAL A 191      72.556  35.932  88.618  1.00 10.31           C
ATOM   2722  HB  VAL A 191      72.995  34.990  88.299  1.00 10.31           H
ATOM   2723  CG1 VAL A 191      71.630  35.681  89.825  1.00 10.31           C
ATOM   2724 1HG1 VAL A 191      70.823  35.005  89.540  1.00 10.31           H
ATOM   2725 2HG1 VAL A 191      71.198  36.622  90.169  1.00 10.31           H
ATOM   2726 3HG1 VAL A 191      72.194  35.227  90.636  1.00 10.31           H
ATOM   2727  CG2 VAL A 191      71.689  36.471  87.483  1.00 10.31           C
ATOM   2728 1HG2 VAL A 191      70.958  35.715  87.205  1.00 10.31           H
ATOM   2729 2HG2 VAL A 191      72.288  36.703  86.607  1.00 10.31           H
ATOM   2730 3HG2 VAL A 191      71.163  37.371  87.800  1.00 10.31           H
ATOM   2731  N   ILE A 192      75.654  35.745  89.842  1.00 16.96           N
ATOM   2732  H   ILE A 192      75.888  35.551  88.873  1.00 16.96           H
ATOM   2733  CA  ILE A 192      76.542  35.249  90.900  1.00 16.96           C
ATOM   2734  HA  ILE A 192      75.984  34.545  91.508  1.00 16.96           H
ATOM   2735  C   ILE A 192      76.978  36.380  91.837  1.00 16.96           C
ATOM   2736  O   ILE A 192      76.897  36.221  93.058  1.00 16.96           O
ATOM   2737  CB  ILE A 192      77.767  34.487  90.324  1.00 16.96           C
ATOM   2738  HB  ILE A 192      78.224  35.102  89.550  1.00 16.96           H
ATOM   2739  CG1 ILE A 192      77.298  33.154  89.710  1.00 16.96           C
ATOM   2740 1HG1 ILE A 192      77.038  32.475  90.521  1.00 16.96           H
ATOM   2741 2HG1 ILE A 192      76.395  33.330  89.135  1.00 16.96           H
ATOM   2742  CG2 ILE A 192      78.818  34.203  91.420  1.00 16.96           C
ATOM   2743 1HG2 ILE A 192      79.648  33.631  91.007  1.00 16.96           H
ATOM   2744 2HG2 ILE A 192      78.376  33.647  92.249  1.00 16.96           H
ATOM   2745 3HG2 ILE A 192      79.230  35.138  91.796  1.00 16.96           H
ATOM   2746  CD1 ILE A 192      78.308  32.459  88.789  1.00 16.96           C
ATOM   2747 1HD1 ILE A 192      77.856  31.561  88.368  1.00 16.96           H
ATOM   2748 2HD1 ILE A 192      79.202  32.178  89.344  1.00 16.96           H
ATOM   2749 3HD1 ILE A 192      78.586  33.131  87.977  1.00 16.96           H
ATOM   2750  N   ALA A 193      77.380  37.527  91.304  1.00  8.73           N
ATOM   2751  H   ALA A 193      77.445  37.620  90.300  1.00  8.73           H
ATOM   2752  CA  ALA A 193      77.730  38.662  92.156  1.00  8.73           C
ATOM   2753  HA  ALA A 193      78.175  38.289  93.080  1.00  8.73           H
ATOM   2754  C   ALA A 193      76.490  39.490  92.526  1.00  8.73           C
ATOM   2755  O   ALA A 193      76.315  39.921  93.664  1.00  8.73           O
ATOM   2756  CB  ALA A 193      78.762  39.529  91.444  1.00  8.73           C
ATOM   2757 1HB  ALA A 193      79.660  38.947  91.237  1.00  8.73           H
ATOM   2758 2HB  ALA A 193      79.037  40.369  92.085  1.00  8.73           H
ATOM   2759 3HB  ALA A 193      78.360  39.921  90.508  1.00  8.73           H
ATOM   2760  N   GLY A 194      75.607  39.699  91.559  1.00-20.39           N
ATOM   2761  H   GLY A 194      75.749  39.281  90.644  1.00-20.39           H
ATOM   2762  CA  GLY A 194      74.460  40.571  91.756  1.00-20.39           C
ATOM   2763 1HA  GLY A 194      74.830  41.568  91.985  1.00-20.39           H
ATOM   2764 2HA  GLY A 194      73.895  40.617  90.828  1.00-20.39           H
ATOM   2765  C   GLY A 194      73.512  40.171  92.863  1.00-20.39           C
ATOM   2766  O   GLY A 194      72.896  41.027  93.501  1.00-20.39           O
ATOM   2767  N   PHE A 195      73.424  38.882  93.152  1.00 -3.95           N
ATOM   2768  H   PHE A 195      73.952  38.208  92.603  1.00 -3.95           H
ATOM   2769  CA  PHE A 195      72.597  38.389  94.248  1.00 -3.95           C
ATOM   2770  HA  PHE A 195      71.556  38.620  94.046  1.00 -3.95           H
ATOM   2771  C   PHE A 195      72.971  39.008  95.589  1.00 -3.95           C
ATOM   2772  O   PHE A 195      72.112  39.214  96.437  1.00 -3.95           O
ATOM   2773  CB  PHE A 195      72.747  36.879  94.317  1.00 -3.95           C
ATOM   2774 1HB  PHE A 195      72.558  36.481  93.321  1.00 -3.95           H
ATOM   2775 2HB  PHE A 195      73.771  36.637  94.600  1.00 -3.95           H
ATOM   2776  CG  PHE A 195      71.799  36.206  95.269  1.00 -3.95           C
ATOM   2777  CD1 PHE A 195      70.464  35.981  94.892  1.00 -3.95           C
ATOM   2778  HD1 PHE A 195      70.106  36.345  93.941  1.00 -3.95           H
ATOM   2779  CD2 PHE A 195      72.244  35.749  96.522  1.00 -3.95           C
ATOM   2780  HD2 PHE A 195      73.263  35.930  96.833  1.00 -3.95           H
ATOM   2781  CE1 PHE A 195      69.581  35.268  95.742  1.00 -3.95           C
ATOM   2782  HE1 PHE A 195      68.556  35.097  95.443  1.00 -3.95           H
ATOM   2783  CE2 PHE A 195      71.377  35.030  97.382  1.00 -3.95           C
ATOM   2784  HE2 PHE A 195      71.735  34.672  98.337  1.00 -3.95           H
ATOM   2785  CZ  PHE A 195      70.045  34.774  96.982  1.00 -3.95           C
ATOM   2786  HZ  PHE A 195      69.381  34.216  97.626  1.00 -3.95           H
ATOM   2787  N   ASN A 196      74.237  39.369  95.750  1.00  6.85           N
ATOM   2788  H   ASN A 196      74.900  39.238  94.992  1.00  6.85           H
ATOM   2789  CA  ASN A 196      74.732  39.944  96.996  1.00  6.85           C
ATOM   2790  HA  ASN A 196      73.953  39.876  97.748  1.00  6.85           H
ATOM   2791  C   ASN A 196      75.072  41.428  96.862  1.00  6.85           C
ATOM   2792  O   ASN A 196      75.786  41.990  97.681  1.00  6.85           O
ATOM   2793  CB  ASN A 196      75.901  39.094  97.488  1.00  6.85           C
ATOM   2794 1HB  ASN A 196      76.654  39.066  96.710  1.00  6.85           H
ATOM   2795 2HB  ASN A 196      76.330  39.535  98.387  1.00  6.85           H
ATOM   2796  CG  ASN A 196      75.481  37.683  97.789  1.00  6.85           C
ATOM   2797  OD1 ASN A 196      74.651  37.433  98.649  1.00  6.85           O
ATOM   2798  ND2 ASN A 196      75.996  36.752  97.042  1.00  6.85           N
ATOM   2799 1HD2 ASN A 196      75.672  35.807  97.159  1.00  6.85           H
ATOM   2800 2HD2 ASN A 196      76.729  36.972  96.376  1.00  6.85           H
ATOM   2801  N   TYR A 197      74.479  42.069  95.862  1.00 -1.79           N
ATOM   2802  H   TYR A 197      74.023  41.529  95.142  1.00 -1.79           H
ATOM   2803  CA  TYR A 197      74.405  43.534  95.807  1.00 -1.79           C
ATOM   2804  HA  TYR A 197      74.854  43.952  96.708  1.00 -1.79           H
ATOM   2805  C   TYR A 197      72.963  44.035  95.738  1.00 -1.79           C
ATOM   2806  O   TYR A 197      72.626  45.035  96.356  1.00 -1.79           O
ATOM   2807  CB  TYR A 197      75.145  44.079  94.587  1.00 -1.79           C
ATOM   2808 1HB  TYR A 197      74.758  43.582  93.703  1.00 -1.79           H
ATOM   2809 2HB  TYR A 197      74.930  45.144  94.505  1.00 -1.79           H
ATOM   2810  CG  TYR A 197      76.645  43.916  94.620  1.00 -1.79           C
ATOM   2811  CD1 TYR A 197      77.317  43.216  93.597  1.00 -1.79           C
ATOM   2812  HD1 TYR A 197      76.757  42.738  92.808  1.00 -1.79           H
ATOM   2813  CD2 TYR A 197      77.410  44.506  95.648  1.00 -1.79           C
ATOM   2814  HD2 TYR A 197      76.919  45.040  96.449  1.00 -1.79           H
ATOM   2815  CE1 TYR A 197      78.733  43.142  93.581  1.00 -1.79           C
ATOM   2816  HE1 TYR A 197      79.244  42.622  92.785  1.00 -1.79           H
ATOM   2817  CE2 TYR A 197      78.823  44.421  95.638  1.00 -1.79           C
ATOM   2818  HE2 TYR A 197      79.398  44.881  96.425  1.00 -1.79           H
ATOM   2819  CZ  TYR A 197      79.468  43.749  94.598  1.00 -1.79           C
ATOM   2820  OH  TYR A 197      80.836  43.710  94.590  1.00 -1.79           O
ATOM   2821  HH  TYR A 197      81.224  44.185  95.325  1.00 -1.79           H
ATOM   2822  N   SER A 198      72.123  43.349  94.972  1.00 -3.18           N
ATOM   2823  H   SER A 198      72.480  42.578  94.422  1.00 -3.18           H
ATOM   2824  CA  SER A 198      70.712  43.715  94.808  1.00 -3.18           C
ATOM   2825  HA  SER A 198      70.441  44.499  95.516  1.00 -3.18           H
ATOM   2826  C   SER A 198      69.730  42.557  94.973  1.00 -3.18           C
ATOM   2827  O   SER A 198      68.591  42.746  95.399  1.00 -3.18           O
ATOM   2828  CB  SER A 198      70.526  44.238  93.383  1.00 -3.18           C
ATOM   2829 1HB  SER A 198      69.474  44.467  93.213  1.00 -3.18           H
ATOM   2830 2HB  SER A 198      71.117  45.141  93.245  1.00 -3.18           H
ATOM   2831  OG  SER A 198      70.962  43.258  92.454  1.00 -3.18           O
ATOM   2832  HG  SER A 198      70.602  43.475  91.571  1.00 -3.18           H
ATOM   2833  N   GLY A 199      70.157  41.367  94.572  1.00  6.71           N
ATOM   2834  H   GLY A 199      71.137  41.244  94.345  1.00  6.71           H
ATOM   2835  CA  GLY A 199      69.260  40.242  94.351  1.00  6.71           C
ATOM   2836 1HA  GLY A 199      69.467  39.465  95.087  1.00  6.71           H
ATOM   2837 2HA  GLY A 199      68.223  40.558  94.446  1.00  6.71           H
ATOM   2838  C   GLY A 199      69.481  39.666  92.964  1.00  6.71           C
ATOM   2839  O   GLY A 199      69.100  38.526  92.691  1.00  6.71           O
ATOM   2840  N   GLY A 200      70.190  40.414  92.122  1.00 17.01           N
ATOM   2841  H   GLY A 200      70.466  41.355  92.386  1.00 17.01           H
ATOM   2842  CA  GLY A 200      70.635  39.900  90.835  1.00 17.01           C
ATOM   2843 1HA  GLY A 200      71.380  40.572  90.409  1.00 17.01           H
ATOM   2844 2HA  GLY A 200      71.092  38.923  90.991  1.00 17.01           H
ATOM   2845  C   GLY A 200      69.508  39.738  89.843  1.00 17.01           C
ATOM   2846  O   GLY A 200      69.411  38.706  89.184  1.00 17.01           O
ATOM   2847  N   TYR A 201      68.601  40.702  89.800  1.00 22.04           N
ATOM   2848  H   TYR A 201      68.774  41.580  90.284  1.00 22.04           H
ATOM   2849  CA  TYR A 201      67.364  40.525  89.051  1.00 22.04           C
ATOM   2850  HA  TYR A 201      66.960  39.542  89.289  1.00 22.04           H
ATOM   2851  C   TYR A 201      67.613  40.600  87.552  1.00 22.04           C
ATOM   2852  O   TYR A 201      67.321  39.639  86.837  1.00 22.04           O
ATOM   2853  CB  TYR A 201      66.328  41.578  89.443  1.00 22.04           C
ATOM   2854 1HB  TYR A 201      66.634  42.554  89.069  1.00 22.04           H
ATOM   2855 2HB  TYR A 201      65.383  41.309  88.974  1.00 22.04           H
ATOM   2856  CG  TYR A 201      66.133  41.694  90.935  1.00 22.04           C
ATOM   2857  CD1 TYR A 201      66.754  42.736  91.650  1.00 22.04           C
ATOM   2858  HD1 TYR A 201      67.346  43.472  91.120  1.00 22.04           H
ATOM   2859  CD2 TYR A 201      65.354  40.757  91.647  1.00 22.04           C
ATOM   2860  HD2 TYR A 201      64.866  39.951  91.117  1.00 22.04           H
ATOM   2861  CE1 TYR A 201      66.631  42.826  93.050  1.00 22.04           C
ATOM   2862  HE1 TYR A 201      67.128  43.619  93.585  1.00 22.04           H
ATOM   2863  CE2 TYR A 201      65.226  40.849  93.063  1.00 22.04           C
ATOM   2864  HE2 TYR A 201      64.642  40.119  93.602  1.00 22.04           H
ATOM   2865  CZ  TYR A 201      65.885  41.875  93.748  1.00 22.04           C
ATOM   2866  OH  TYR A 201      65.828  41.984  95.114  1.00 22.04           O
ATOM   2867  HH  TYR A 201      66.509  42.584  95.452  1.00 22.04           H
ATOM   2868  N   TYR A 202      68.132  41.748  87.118  1.00 28.82           N
ATOM   2869  H   TYR A 202      68.360  42.451  87.819  1.00 28.82           H
ATOM   2870  CA  TYR A 202      68.402  42.151  85.727  1.00 28.82           C
ATOM   2871  HA  TYR A 202      68.763  43.179  85.780  1.00 28.82           H
ATOM   2872  C   TYR A 202      67.234  42.195  84.743  1.00 28.82           C
ATOM   2873  O   TYR A 202      67.138  43.094  83.917  1.00 28.82           O
ATOM   2874  CB  TYR A 202      69.554  41.328  85.160  1.00 28.82           C
ATOM   2875 1HB  TYR A 202      69.230  40.297  85.025  1.00 28.82           H
ATOM   2876 2HB  TYR A 202      69.834  41.732  84.190  1.00 28.82           H
ATOM   2877  CG  TYR A 202      70.751  41.353  86.079  1.00 28.82           C
ATOM   2878  CD1 TYR A 202      71.254  40.160  86.627  1.00 28.82           C
ATOM   2879  HD1 TYR A 202      70.777  39.218  86.395  1.00 28.82           H
ATOM   2880  CD2 TYR A 202      71.367  42.571  86.442  1.00 28.82           C
ATOM   2881  HD2 TYR A 202      70.987  43.508  86.059  1.00 28.82           H
ATOM   2882  CE1 TYR A 202      72.372  40.180  87.489  1.00 28.82           C
ATOM   2883  HE1 TYR A 202      72.754  39.262  87.892  1.00 28.82           H
ATOM   2884  CE2 TYR A 202      72.483  42.584  87.313  1.00 28.82           C
ATOM   2885  HE2 TYR A 202      72.958  43.511  87.585  1.00 28.82           H
ATOM   2886  CZ  TYR A 202      72.991  41.388  87.801  1.00 28.82           C
ATOM   2887  OH  TYR A 202      74.127  41.418  88.563  1.00 28.82           O
ATOM   2888  HH  TYR A 202      74.523  40.547  88.692  1.00 28.82           H
ATOM   2889  N   ASN A 203      66.317  41.255  84.879  1.00 -3.49           N
ATOM   2890  H   ASN A 203      66.522  40.496  85.522  1.00 -3.49           H
ATOM   2891  CA  ASN A 203      65.015  41.262  84.238  1.00 -3.49           C
ATOM   2892  HA  ASN A 203      65.065  41.761  83.271  1.00 -3.49           H
ATOM   2893  C   ASN A 203      64.061  42.006  85.181  1.00 -3.49           C
ATOM   2894  O   ASN A 203      63.569  41.425  86.155  1.00 -3.49           O
ATOM   2895  CB  ASN A 203      64.581  39.804  84.054  1.00 -3.49           C
ATOM   2896 1HB  ASN A 203      65.337  39.282  83.474  1.00 -3.49           H
ATOM   2897 2HB  ASN A 203      64.519  39.323  85.027  1.00 -3.49           H
ATOM   2898  CG  ASN A 203      63.256  39.668  83.357  1.00 -3.49           C
ATOM   2899  OD1 ASN A 203      62.418  40.560  83.385  1.00 -3.49           O
ATOM   2900  ND2 ASN A 203      63.043  38.546  82.739  1.00 -3.49           N
ATOM   2901 1HD2 ASN A 203      62.193  38.424  82.216  1.00 -3.49           H
ATOM   2902 2HD2 ASN A 203      63.741  37.821  82.757  1.00 -3.49           H
ATOM   2903  N   PRO A 204      63.786  43.297  84.927  1.00-18.26           N
ATOM   2904  CA  PRO A 204      62.928  43.926  85.936  1.00-18.26           C
ATOM   2905  HA  PRO A 204      63.302  43.697  86.932  1.00-18.26           H
ATOM   2906  C   PRO A 204      61.440  43.549  85.873  1.00-18.26           C
ATOM   2907  O   PRO A 204      60.699  43.817  86.817  1.00-18.26           O
ATOM   2908  CB  PRO A 204      63.160  45.406  85.670  1.00-18.26           C
ATOM   2909 1HB  PRO A 204      62.311  45.987  86.003  1.00-18.26           H
ATOM   2910 2HB  PRO A 204      64.066  45.749  86.168  1.00-18.26           H
ATOM   2911  CG  PRO A 204      63.331  45.474  84.212  1.00-18.26           C
ATOM   2912 1HG  PRO A 204      62.364  45.386  83.720  1.00-18.26           H
ATOM   2913 2HG  PRO A 204      63.826  46.401  83.920  1.00-18.26           H
ATOM   2914  CD  PRO A 204      64.195  44.284  83.908  1.00-18.26           C
ATOM   2915 1HD  PRO A 204      64.014  43.917  82.900  1.00-18.26           H
ATOM   2916 2HD  PRO A 204      65.243  44.548  84.041  1.00-18.26           H
ATOM   2917  N   MET A 205      60.988  42.864  84.827  1.00  7.41           N
ATOM   2918  H   MET A 205      61.604  42.644  84.057  1.00  7.41           H
ATOM   2919  CA  MET A 205      59.618  42.336  84.806  1.00  7.41           C
ATOM   2920  HA  MET A 205      58.921  43.113  85.120  1.00  7.41           H
ATOM   2921  C   MET A 205      59.560  41.192  85.811  1.00  7.41           C
ATOM   2922  O   MET A 205      58.656  41.129  86.640  1.00  7.41           O
ATOM   2923  CB  MET A 205      59.234  41.852  83.400  1.00  7.41           C
ATOM   2924 1HB  MET A 205      59.254  42.717  82.742  1.00  7.41           H
ATOM   2925 2HB  MET A 205      59.983  41.148  83.049  1.00  7.41           H
ATOM   2926  CG  MET A 205      57.863  41.202  83.259  1.00  7.41           C
ATOM   2927 1HG  MET A 205      57.126  41.849  83.734  1.00  7.41           H
ATOM   2928 2HG  MET A 205      57.628  41.149  82.196  1.00  7.41           H
ATOM   2929  SD  MET A 205      57.683  39.531  83.943  1.00  7.41           S
ATOM   2930  CE  MET A 205      58.718  38.528  82.857  1.00  7.41           C
ATOM   2931 1HE  MET A 205      58.651  37.482  83.159  1.00  7.41           H
ATOM   2932 2HE  MET A 205      59.754  38.856  82.922  1.00  7.41           H
ATOM   2933 3HE  MET A 205      58.366  38.623  81.830  1.00  7.41           H
ATOM   2934  N   LEU A 206      60.571  40.337  85.788  1.00  2.73           N
ATOM   2935  H   LEU A 206      61.294  40.451  85.088  1.00  2.73           H
ATOM   2936  CA  LEU A 206      60.678  39.223  86.729  1.00  2.73           C
ATOM   2937  HA  LEU A 206      59.783  38.602  86.675  1.00  2.73           H
ATOM   2938  C   LEU A 206      60.797  39.765  88.149  1.00  2.73           C
ATOM   2939  O   LEU A 206      60.150  39.269  89.073  1.00  2.73           O
ATOM   2940  CB  LEU A 206      61.897  38.392  86.323  1.00  2.73           C
ATOM   2941 1HB  LEU A 206      61.699  38.048  85.309  1.00  2.73           H
ATOM   2942 2HB  LEU A 206      62.742  39.069  86.269  1.00  2.73           H
ATOM   2943  CG  LEU A 206      62.381  37.180  87.124  1.00  2.73           C
ATOM   2944  HG  LEU A 206      61.521  36.667  87.548  1.00  2.73           H
ATOM   2945  CD1 LEU A 206      63.095  36.228  86.182  1.00  2.73           C
ATOM   2946 1HD1 LEU A 206      63.410  35.342  86.734  1.00  2.73           H
ATOM   2947 2HD1 LEU A 206      63.968  36.706  85.738  1.00  2.73           H
ATOM   2948 3HD1 LEU A 206      62.410  35.901  85.401  1.00  2.73           H
ATOM   2949  CD2 LEU A 206      63.352  37.592  88.243  1.00  2.73           C
ATOM   2950 1HD2 LEU A 206      63.718  36.703  88.755  1.00  2.73           H
ATOM   2951 2HD2 LEU A 206      62.839  38.222  88.967  1.00  2.73           H
ATOM   2952 3HD2 LEU A 206      64.204  38.134  87.828  1.00  2.73           H
ATOM   2953  N   ALA A 207      61.555  40.842  88.307  1.00-18.49           N
ATOM   2954  H   ALA A 207      62.092  41.194  87.523  1.00-18.49           H
ATOM   2955  CA  ALA A 207      61.638  41.515  89.597  1.00-18.49           C
ATOM   2956  HA  ALA A 207      61.985  40.792  90.336  1.00-18.49           H
ATOM   2957  C   ALA A 207      60.260  42.015  90.030  1.00-18.49           C
ATOM   2958  O   ALA A 207      59.910  41.902  91.191  1.00-18.49           O
ATOM   2959  CB  ALA A 207      62.629  42.681  89.538  1.00-18.49           C
ATOM   2960 1HB  ALA A 207      63.546  42.363  89.047  1.00-18.49           H
ATOM   2961 2HB  ALA A 207      62.860  43.013  90.549  1.00-18.49           H
ATOM   2962 3HB  ALA A 207      62.200  43.511  88.978  1.00-18.49           H
ATOM   2963  N   SER A 208      59.467  42.571  89.125  1.00-35.49           N
ATOM   2964  H   SER A 208      59.788  42.686  88.169  1.00-35.49           H
ATOM   2965  CA  SER A 208      58.143  43.051  89.512  1.00-35.49           C
ATOM   2966  HA  SER A 208      58.268  43.682  90.391  1.00-35.49           H
ATOM   2967  C   SER A 208      57.228  41.902  89.905  1.00-35.49           C
ATOM   2968  O   SER A 208      56.496  42.024  90.876  1.00-35.49           O
ATOM   2969  CB  SER A 208      57.484  43.903  88.421  1.00-35.49           C
ATOM   2970 1HB  SER A 208      56.623  44.404  88.862  1.00-35.49           H
ATOM   2971 2HB  SER A 208      58.192  44.661  88.087  1.00-35.49           H
ATOM   2972  OG  SER A 208      57.031  43.159  87.300  1.00-35.49           O
ATOM   2973  HG  SER A 208      57.706  42.507  87.050  1.00-35.49           H
ATOM   2974  N   ALA A 209      57.301  40.780  89.199  1.00-19.87           N
ATOM   2975  H   ALA A 209      57.947  40.717  88.420  1.00-19.87           H
ATOM   2976  CA  ALA A 209      56.440  39.637  89.482  1.00-19.87           C
ATOM   2977  HA  ALA A 209      55.400  39.967  89.447  1.00-19.87           H
ATOM   2978  C   ALA A 209      56.720  39.101  90.888  1.00-19.87           C
ATOM   2979  O   ALA A 209      55.800  38.868  91.668  1.00-19.87           O
ATOM   2980  CB  ALA A 209      56.658  38.548  88.415  1.00-19.87           C
ATOM   2981 1HB  ALA A 209      56.464  38.956  87.423  1.00-19.87           H
ATOM   2982 2HB  ALA A 209      55.977  37.715  88.594  1.00-19.87           H
ATOM   2983 3HB  ALA A 209      57.684  38.182  88.453  1.00-19.87           H
ATOM   2984  N   LEU A 210      57.989  38.952  91.244  1.00 19.25           N
ATOM   2985  H   LEU A 210      58.733  39.136  90.579  1.00 19.25           H
ATOM   2986  CA  LEU A 210      58.311  38.474  92.587  1.00 19.25           C
ATOM   2987  HA  LEU A 210      57.668  37.616  92.786  1.00 19.25           H
ATOM   2988  C   LEU A 210      58.004  39.524  93.649  1.00 19.25           C
ATOM   2989  O   LEU A 210      57.667  39.215  94.782  1.00 19.25           O
ATOM   2990  CB  LEU A 210      59.760  37.980  92.663  1.00 19.25           C
ATOM   2991 1HB  LEU A 210      59.807  37.297  93.502  1.00 19.25           H
ATOM   2992 2HB  LEU A 210      59.906  37.373  91.777  1.00 19.25           H
ATOM   2993  CG  LEU A 210      60.987  38.899  92.771  1.00 19.25           C
ATOM   2994  HG  LEU A 210      60.801  39.796  92.190  1.00 19.25           H
ATOM   2995  CD1 LEU A 210      61.328  39.302  94.206  1.00 19.25           C
ATOM   2996 1HD1 LEU A 210      62.169  39.989  94.209  1.00 19.25           H
ATOM   2997 2HD1 LEU A 210      61.590  38.417  94.786  1.00 19.25           H
ATOM   2998 3HD1 LEU A 210      60.472  39.773  94.682  1.00 19.25           H
ATOM   2999  CD2 LEU A 210      62.193  38.192  92.165  1.00 19.25           C
ATOM   3000 1HD2 LEU A 210      63.073  38.825  92.236  1.00 19.25           H
ATOM   3001 2HD2 LEU A 210      61.998  37.972  91.116  1.00 19.25           H
ATOM   3002 3HD2 LEU A 210      62.383  37.257  92.699  1.00 19.25           H
ATOM   3003  N   LYS A 211      58.060  40.797  93.292  1.00 -6.42           N
ATOM   3004  H   LYS A 211      58.335  41.041  92.345  1.00 -6.42           H
ATOM   3005  CA  LYS A 211      57.789  41.857  94.263  1.00 -6.42           C
ATOM   3006  HA  LYS A 211      58.177  41.532  95.229  1.00 -6.42           H
ATOM   3007  C   LYS A 211      56.304  42.085  94.490  1.00 -6.42           C
ATOM   3008  O   LYS A 211      55.919  42.464  95.593  1.00 -6.42           O
ATOM   3009  CB  LYS A 211      58.585  43.101  93.878  1.00 -6.42           C
ATOM   3010 1HB  LYS A 211      58.469  43.297  92.814  1.00 -6.42           H
ATOM   3011 2HB  LYS A 211      58.239  43.962  94.438  1.00 -6.42           H
ATOM   3012  CG  LYS A 211      60.041  42.813  94.225  1.00 -6.42           C
ATOM   3013 1HG  LYS A 211      60.105  42.653  95.302  1.00 -6.42           H
ATOM   3014 2HG  LYS A 211      60.327  41.888  93.737  1.00 -6.42           H
ATOM   3015  CD  LYS A 211      61.073  43.827  93.839  1.00 -6.42           C
ATOM   3016 1HD  LYS A 211      61.048  44.006  92.767  1.00 -6.42           H
ATOM   3017 2HD  LYS A 211      60.892  44.751  94.379  1.00 -6.42           H
ATOM   3018  CE  LYS A 211      62.414  43.209  94.241  1.00 -6.42           C
ATOM   3019 1HE  LYS A 211      62.291  42.746  95.222  1.00 -6.42           H
ATOM   3020 2HE  LYS A 211      62.666  42.419  93.530  1.00 -6.42           H
ATOM   3021  NZ  LYS A 211      63.540  44.178  94.340  1.00 -6.42           N
ATOM   3022 1HZ  LYS A 211      64.382  43.701  94.637  1.00 -6.42           H
ATOM   3023 2HZ  LYS A 211      63.315  44.882  95.038  1.00 -6.42           H
ATOM   3024 3HZ  LYS A 211      63.702  44.625  93.450  1.00 -6.42           H
ATOM   3025  N   LEU A 212      55.471  41.675  93.544  1.00 -4.80           N
ATOM   3026  H   LEU A 212      55.832  41.436  92.624  1.00 -4.80           H
ATOM   3027  CA  LEU A 212      54.036  41.519  93.802  1.00 -4.80           C
ATOM   3028  HA  LEU A 212      53.661  42.410  94.305  1.00 -4.80           H
ATOM   3029  C   LEU A 212      53.777  40.325  94.716  1.00 -4.80           C
ATOM   3030  O   LEU A 212      52.705  40.195  95.290  1.00 -4.80           O
ATOM   3031  CB  LEU A 212      53.233  41.295  92.515  1.00 -4.80           C
ATOM   3032 1HB  LEU A 212      53.591  40.376  92.051  1.00 -4.80           H
ATOM   3033 2HB  LEU A 212      52.210  41.105  92.836  1.00 -4.80           H
ATOM   3034  CG  LEU A 212      53.140  42.360  91.413  1.00 -4.80           C
ATOM   3035  HG  LEU A 212      54.073  42.384  90.860  1.00 -4.80           H
ATOM   3036  CD1 LEU A 212      52.030  41.946  90.455  1.00 -4.80           C
ATOM   3037 1HD1 LEU A 212      51.913  42.701  89.680  1.00 -4.80           H
ATOM   3038 2HD1 LEU A 212      51.083  41.832  90.978  1.00 -4.80           H
ATOM   3039 3HD1 LEU A 212      52.292  41.000  89.978  1.00 -4.80           H
ATOM   3040  CD2 LEU A 212      52.878  43.765  91.949  1.00 -4.80           C
ATOM   3041 1HD2 LEU A 212      52.700  44.451  91.119  1.00 -4.80           H
ATOM   3042 2HD2 LEU A 212      53.749  44.114  92.502  1.00 -4.80           H
ATOM   3043 3HD2 LEU A 212      52.013  43.765  92.608  1.00 -4.80           H
ATOM   3044  N   GLY A 213      54.755  39.442  94.857  1.00  8.39           N
ATOM   3045  H   GLY A 213      55.598  39.525  94.307  1.00  8.39           H
ATOM   3046  CA  GLY A 213      54.652  38.360  95.819  1.00  8.39           C
ATOM   3047 1HA  GLY A 213      53.629  38.001  95.865  1.00  8.39           H
ATOM   3048 2HA  GLY A 213      55.297  37.544  95.501  1.00  8.39           H
ATOM   3049  C   GLY A 213      55.071  38.803  97.204  1.00  8.39           C
ATOM   3050  O   GLY A 213      54.528  38.348  98.196  1.00  8.39           O
ATOM   3051  N   CYS A 214      56.044  39.693  97.287  1.00 24.56           N
ATOM   3052  H   CYS A 214      56.478  40.026  96.438  1.00 24.56           H
ATOM   3053  CA  CYS A 214      56.545  40.138  98.583  1.00 24.56           C
ATOM   3054  HA  CYS A 214      56.554  39.281  99.257  1.00 24.56           H
ATOM   3055  C   CYS A 214      55.737  41.249  99.266  1.00 24.56           C
ATOM   3056  O   CYS A 214      55.461  41.169 100.461  1.00 24.56           O
ATOM   3057  CB  CYS A 214      57.986  40.610  98.401  1.00 24.56           C
ATOM   3058 1HB  CYS A 214      58.544  39.836  97.871  1.00 24.56           H
ATOM   3059 2HB  CYS A 214      57.994  41.522  97.803  1.00 24.56           H
ATOM   3060  SG  CYS A 214      58.796  40.927  99.980  1.00 24.56           S
ATOM   3061  HG  CYS A 214      58.629  39.685 100.471  1.00 24.56           H
ATOM   3062  N   HIS A 215      55.432  42.304  98.512  1.00 17.23           N
ATOM   3063  H   HIS A 215      55.641  42.250  97.519  1.00 17.23           H
ATOM   3064  CA  HIS A 215      54.839  43.574  98.985  1.00 17.23           C
ATOM   3065  HA  HIS A 215      54.741  44.201  98.101  1.00 17.23           H
ATOM   3066  C   HIS A 215      55.616  44.422 100.003  1.00 17.23           C
ATOM   3067  O   HIS A 215      55.226  45.554 100.280  1.00 17.23           O
ATOM   3068  CB  HIS A 215      53.418  43.383  99.533  1.00 17.23           C
ATOM   3069 1HB  HIS A 215      53.453  42.742 100.410  1.00 17.23           H
ATOM   3070 2HB  HIS A 215      53.028  44.349  99.848  1.00 17.23           H
ATOM   3071  CG  HIS A 215      52.456  42.812  98.542  1.00 17.23           C
ATOM   3072  ND1 HIS A 215      51.879  43.573  97.545  1.00 17.23           N
ATOM   3073  CD2 HIS A 215      51.959  41.551  98.425  1.00 17.23           C
ATOM   3074  HD2 HIS A 215      52.234  40.726  99.069  1.00 17.23           H
ATOM   3075  CE1 HIS A 215      51.068  42.716  96.854  1.00 17.23           C
ATOM   3076  HE1 HIS A 215      50.488  42.998  95.985  1.00 17.23           H
ATOM   3077  NE2 HIS A 215      51.070  41.474  97.388  1.00 17.23           N
ATOM   3078  HE2 HIS A 215      50.563  40.663  97.063  1.00 17.23           H
ATOM   3079  N   GLY A 216      56.694  43.905 100.571  1.00  3.18           N
ATOM   3080  H   GLY A 216      56.979  42.969 100.328  1.00  3.18           H
ATOM   3081  CA  GLY A 216      57.438  44.633 101.589  1.00  3.18           C
ATOM   3082 1HA  GLY A 216      56.740  45.216 102.190  1.00  3.18           H
ATOM   3083 2HA  GLY A 216      57.892  43.899 102.248  1.00  3.18           H
ATOM   3084  C   GLY A 216      58.535  45.570 101.113  1.00  3.18           C
ATOM   3085  O   GLY A 216      58.493  46.138 100.019  1.00  3.18           O
ATOM   3086  N   HIS A 217      59.579  45.682 101.927  1.00 37.02           N
ATOM   3087  H   HIS A 217      59.584  45.156 102.791  1.00 37.02           H
ATOM   3088  CA  HIS A 217      60.721  46.569 101.672  1.00 37.02           C
ATOM   3089  HA  HIS A 217      60.355  47.596 101.634  1.00 37.02           H
ATOM   3090  C   HIS A 217      61.463  46.279 100.364  1.00 37.02           C
ATOM   3091  O   HIS A 217      62.169  47.120  99.810  1.00 37.02           O
ATOM   3092  CB  HIS A 217      61.695  46.432 102.847  1.00 37.02           C
ATOM   3093 1HB  HIS A 217      61.117  46.267 103.755  1.00 37.02           H
ATOM   3094 2HB  HIS A 217      62.330  45.561 102.684  1.00 37.02           H
ATOM   3095  CG  HIS A 217      62.558  47.633 103.077  1.00 37.02           C
ATOM   3096  ND1 HIS A 217      62.430  48.420 104.199  1.00 37.02           N
ATOM   3097  CD2 HIS A 217      63.564  48.166 102.333  1.00 37.02           C
ATOM   3098  HD2 HIS A 217      63.865  47.794 101.363  1.00 37.02           H
ATOM   3099  CE1 HIS A 217      63.456  49.320 104.143  1.00 37.02           C
ATOM   3100  HE1 HIS A 217      63.665  50.046 104.916  1.00 37.02           H
ATOM   3101  NE2 HIS A 217      64.154  49.214 102.991  1.00 37.02           N
ATOM   3102  HE2 HIS A 217      64.923  49.799 102.680  1.00 37.02           H
ATOM   3103  N   THR A 218      61.262  45.086  99.826  1.00 14.70           N
ATOM   3104  H   THR A 218      60.650  44.428 100.281  1.00 14.70           H
ATOM   3105  CA  THR A 218      61.877  44.712  98.558  1.00 14.70           C
ATOM   3106  HA  THR A 218      62.952  44.889  98.615  1.00 14.70           H
ATOM   3107  C   THR A 218      61.314  45.515  97.393  1.00 14.70           C
ATOM   3108  O   THR A 218      61.987  45.683  96.383  1.00 14.70           O
ATOM   3109  CB  THR A 218      61.614  43.230  98.231  1.00 14.70           C
ATOM   3110  HB  THR A 218      62.110  42.967  97.298  1.00 14.70           H
ATOM   3111  OG1 THR A 218      60.207  43.024  98.109  1.00 14.70           O
ATOM   3112  HG1 THR A 218      60.027  42.106  98.339  1.00 14.70           H
ATOM   3113  CG2 THR A 218      62.088  42.314  99.331  1.00 14.70           C
ATOM   3114 1HG2 THR A 218      62.111  41.288  98.962  1.00 14.70           H
ATOM   3115 2HG2 THR A 218      61.421  42.370 100.190  1.00 14.70           H
ATOM   3116 3HG2 THR A 218      63.091  42.598  99.636  1.00 14.70           H
ATOM   3117  N   VAL A 219      60.084  46.003  97.495  1.00 42.76           N
ATOM   3118  H   VAL A 219      59.549  45.858  98.347  1.00 42.76           H
ATOM   3119  CA  VAL A 219      59.467  46.722  96.380  1.00 42.76           C
ATOM   3120  HA  VAL A 219      59.825  46.299  95.445  1.00 42.76           H
ATOM   3121  C   VAL A 219      59.849  48.193  96.435  1.00 42.76           C
ATOM   3122  O   VAL A 219      60.185  48.817  95.421  1.00 42.76           O
ATOM   3123  CB  VAL A 219      57.912  46.612  96.408  1.00 42.76           C
ATOM   3124  HB  VAL A 219      57.517  47.336  97.120  1.00 42.76           H
ATOM   3125  CG1 VAL A 219      57.334  46.925  95.021  1.00 42.76           C
ATOM   3126 1HG1 VAL A 219      56.254  46.780  95.033  1.00 42.76           H
ATOM   3127 2HG1 VAL A 219      57.769  46.266  94.271  1.00 42.76           H
ATOM   3128 3HG1 VAL A 219      57.541  47.963  94.760  1.00 42.76           H
ATOM   3129  CG2 VAL A 219      57.461  45.218  96.876  1.00 42.76           C
ATOM   3130 1HG2 VAL A 219      56.426  45.038  96.583  1.00 42.76           H
ATOM   3131 2HG2 VAL A 219      57.515  45.165  97.960  1.00 42.76           H
ATOM   3132 3HG2 VAL A 219      58.093  44.437  96.460  1.00 42.76           H
ATOM   3133  N   THR A 220      59.805  48.735  97.642  1.00 28.03           N
ATOM   3134  H   THR A 220      59.677  48.145  98.455  1.00 28.03           H
ATOM   3135  CA  THR A 220      59.834  50.175  97.865  1.00 28.03           C
ATOM   3136  HA  THR A 220      59.023  50.642  97.307  1.00 28.03           H
ATOM   3137  C   THR A 220      61.132  50.862  97.462  1.00 28.03           C
ATOM   3138  O   THR A 220      61.111  51.910  96.822  1.00 28.03           O
ATOM   3139  CB  THR A 220      59.625  50.440  99.367  1.00 28.03           C
ATOM   3140  HB  THR A 220      59.825  51.487  99.585  1.00 28.03           H
ATOM   3141  OG1 THR A 220      60.510  49.597 100.107  1.00 28.03           O
ATOM   3142  HG1 THR A 220      60.726  50.042 100.940  1.00 28.03           H
ATOM   3143  CG2 THR A 220      58.229  50.076  99.827  1.00 28.03           C
ATOM   3144 1HG2 THR A 220      58.132  50.298 100.890  1.00 28.03           H
ATOM   3145 2HG2 THR A 220      58.033  49.015  99.672  1.00 28.03           H
ATOM   3146 3HG2 THR A 220      57.498  50.667  99.279  1.00 28.03           H
ATOM   3147  N   GLU A 221      62.268  50.284  97.815  1.00 13.22           N
ATOM   3148  H   GLU A 221      62.242  49.410  98.330  1.00 13.22           H
ATOM   3149  CA  GLU A 221      63.552  50.959  97.615  1.00 13.22           C
ATOM   3150  HA  GLU A 221      63.375  52.003  97.363  1.00 13.22           H
ATOM   3151  C   GLU A 221      64.354  50.366  96.468  1.00 13.22           C
ATOM   3152  O   GLU A 221      65.486  50.754  96.217  1.00 13.22           O
ATOM   3153  CB  GLU A 221      64.341  50.948  98.926  1.00 13.22           C
ATOM   3154 1HB  GLU A 221      64.475  49.917  99.252  1.00 13.22           H
ATOM   3155 2HB  GLU A 221      65.316  51.404  98.759  1.00 13.22           H
ATOM   3156  CG  GLU A 221      63.612  51.740 100.006  1.00 13.22           C
ATOM   3157 1HG  GLU A 221      63.447  52.756  99.646  1.00 13.22           H
ATOM   3158 2HG  GLU A 221      62.639  51.284 100.181  1.00 13.22           H
ATOM   3159  CD  GLU A 221      64.333  51.811 101.334  1.00 13.22           C
ATOM   3160  OE1 GLU A 221      65.530  51.465 101.473  1.00 13.22           O
ATOM   3161  OE2 GLU A 221      63.657  52.211 102.305  1.00 13.22           O
ATOM   3162  N   HIS A 222      63.754  49.424  95.752  1.00 35.41           N
ATOM   3163  H   HIS A 222      62.815  49.149  96.002  1.00 35.41           H
ATOM   3164  CA  HIS A 222      64.446  48.775  94.634  1.00 35.41           C
ATOM   3165  HA  HIS A 222      65.454  49.179  94.533  1.00 35.41           H
ATOM   3166  C   HIS A 222      63.795  48.836  93.265  1.00 35.41           C
ATOM   3167  O   HIS A 222      64.496  48.905  92.267  1.00 35.41           O
ATOM   3168  CB  HIS A 222      64.554  47.273  94.880  1.00 35.41           C
ATOM   3169 1HB  HIS A 222      63.558  46.892  95.065  1.00 35.41           H
ATOM   3170 2HB  HIS A 222      64.923  46.809  93.970  1.00 35.41           H
ATOM   3171  CG  HIS A 222      65.456  46.860  96.000  1.00 35.41           C
ATOM   3172  ND1 HIS A 222      65.501  45.551  96.440  1.00 35.41           N
ATOM   3173  CD2 HIS A 222      66.371  47.561  96.728  1.00 35.41           C
ATOM   3174  HD2 HIS A 222      66.567  48.618  96.602  1.00 35.41           H
ATOM   3175  CE1 HIS A 222      66.445  45.525  97.430  1.00 35.41           C
ATOM   3176  HE1 HIS A 222      66.711  44.633  97.984  1.00 35.41           H
ATOM   3177  NE2 HIS A 222      67.014  46.740  97.619  1.00 35.41           N
ATOM   3178  HE2 HIS A 222      67.748  46.978  98.273  1.00 35.41           H
ATOM   3179  N   LEU A 223      62.485  48.660  93.157  1.00 14.62           N
ATOM   3180  H   LEU A 223      61.876  48.711  93.965  1.00 14.62           H
ATOM   3181  CA  LEU A 223      61.934  48.283  91.853  1.00 14.62           C
ATOM   3182  HA  LEU A 223      62.542  47.450  91.497  1.00 14.62           H
ATOM   3183  C   LEU A 223      62.033  49.354  90.761  1.00 14.62           C
ATOM   3184  O   LEU A 223      62.506  49.054  89.668  1.00 14.62           O
ATOM   3185  CB  LEU A 223      60.504  47.761  92.019  1.00 14.62           C
ATOM   3186 1HB  LEU A 223      60.521  47.022  92.819  1.00 14.62           H
ATOM   3187 2HB  LEU A 223      59.874  48.584  92.350  1.00 14.62           H
ATOM   3188  CG  LEU A 223      59.823  47.114  90.801  1.00 14.62           C
ATOM   3189  HG  LEU A 223      59.692  47.874  90.033  1.00 14.62           H
ATOM   3190  CD1 LEU A 223      60.621  45.957  90.197  1.00 14.62           C
ATOM   3191 1HD1 LEU A 223      60.069  45.518  89.368  1.00 14.62           H
ATOM   3192 2HD1 LEU A 223      60.804  45.189  90.945  1.00 14.62           H
ATOM   3193 3HD1 LEU A 223      61.571  46.322  89.805  1.00 14.62           H
ATOM   3194  CD2 LEU A 223      58.447  46.611  91.226  1.00 14.62           C
ATOM   3195 1HD2 LEU A 223      57.898  46.262  90.354  1.00 14.62           H
ATOM   3196 2HD2 LEU A 223      57.879  47.423  91.684  1.00 14.62           H
ATOM   3197 3HD2 LEU A 223      58.542  45.795  91.943  1.00 14.62           H
ATOM   3198  N   ALA A 224      61.662  50.597  91.032  1.00  8.30           N
ATOM   3199  H   ALA A 224      61.248  50.816  91.934  1.00  8.30           H
ATOM   3200  CA  ALA A 224      61.816  51.650  90.026  1.00  8.30           C
ATOM   3201  HA  ALA A 224      61.365  51.317  89.091  1.00  8.30           H
ATOM   3202  C   ALA A 224      63.294  51.931  89.771  1.00  8.30           C
ATOM   3203  O   ALA A 224      63.691  52.261  88.647  1.00  8.30           O
ATOM   3204  CB  ALA A 224      61.124  52.925  90.474  1.00  8.30           C
ATOM   3205 1HB  ALA A 224      60.048  52.763  90.532  1.00  8.30           H
ATOM   3206 2HB  ALA A 224      61.315  53.719  89.751  1.00  8.30           H
ATOM   3207 3HB  ALA A 224      61.501  53.234  91.448  1.00  8.30           H
ATOM   3208  N   VAL A 225      64.103  51.776  90.809  1.00 -2.85           N
ATOM   3209  H   VAL A 225      63.720  51.492  91.698  1.00 -2.85           H
ATOM   3210  CA  VAL A 225      65.539  52.018  90.708  1.00 -2.85           C
ATOM   3211  HA  VAL A 225      65.696  53.032  90.346  1.00 -2.85           H
ATOM   3212  C   VAL A 225      66.103  51.029  89.695  1.00 -2.85           C
ATOM   3213  O   VAL A 225      66.809  51.405  88.768  1.00 -2.85           O
ATOM   3214  CB  VAL A 225      66.268  51.848  92.079  1.00 -2.85           C
ATOM   3215  HB  VAL A 225      66.193  50.810  92.392  1.00 -2.85           H
ATOM   3216  CG1 VAL A 225      67.749  52.218  91.968  1.00 -2.85           C
ATOM   3217 1HG1 VAL A 225      68.234  52.069  92.934  1.00 -2.85           H
ATOM   3218 2HG1 VAL A 225      67.855  53.262  91.668  1.00 -2.85           H
ATOM   3219 3HG1 VAL A 225      68.240  51.583  91.232  1.00 -2.85           H
ATOM   3220  CG2 VAL A 225      65.616  52.709  93.166  1.00 -2.85           C
ATOM   3221 1HG2 VAL A 225      66.155  52.584  94.107  1.00 -2.85           H
ATOM   3222 2HG2 VAL A 225      64.585  52.401  93.335  1.00 -2.85           H
ATOM   3223 3HG2 VAL A 225      65.636  53.761  92.880  1.00 -2.85           H
ATOM   3224  N   TYR A 226      65.755  49.759  89.832  1.00  8.52           N
ATOM   3225  H   TYR A 226      65.143  49.479  90.597  1.00  8.52           H
ATOM   3226  CA  TYR A 226      66.347  48.725  88.989  1.00  8.52           C
ATOM   3227  HA  TYR A 226      67.384  49.003  88.806  1.00  8.52           H
ATOM   3228  C   TYR A 226      65.694  48.602  87.612  1.00  8.52           C
ATOM   3229  O   TYR A 226      66.371  48.230  86.655  1.00  8.52           O
ATOM   3230  CB  TYR A 226      66.377  47.392  89.744  1.00  8.52           C
ATOM   3231 1HB  TYR A 226      65.351  47.078  89.936  1.00  8.52           H
ATOM   3232 2HB  TYR A 226      66.849  46.646  89.105  1.00  8.52           H
ATOM   3233  CG  TYR A 226      67.130  47.429  91.077  1.00  8.52           C
ATOM   3234  CD1 TYR A 226      66.915  46.419  92.037  1.00  8.52           C
ATOM   3235  HD1 TYR A 226      66.228  45.615  91.819  1.00  8.52           H
ATOM   3236  CD2 TYR A 226      68.068  48.450  91.393  1.00  8.52           C
ATOM   3237  HD2 TYR A 226      68.310  49.225  90.681  1.00  8.52           H
ATOM   3238  CE1 TYR A 226      67.595  46.444  93.292  1.00  8.52           C
ATOM   3239  HE1 TYR A 226      67.428  45.675  94.029  1.00  8.52           H
ATOM   3240  CE2 TYR A 226      68.706  48.491  92.656  1.00  8.52           C
ATOM   3241  HE2 TYR A 226      69.381  49.296  92.896  1.00  8.52           H
ATOM   3242  CZ  TYR A 226      68.473  47.485  93.584  1.00  8.52           C
ATOM   3243  OH  TYR A 226      69.131  47.529  94.784  1.00  8.52           O
ATOM   3244  HH  TYR A 226      69.692  48.306  94.863  1.00  8.52           H
ATOM   3245  N   TRP A 227      64.443  49.028  87.463  1.00 11.62           N
ATOM   3246  H   TRP A 227      63.881  49.249  88.280  1.00 11.62           H
ATOM   3247  CA  TRP A 227      63.871  49.221  86.124  1.00 11.62           C
ATOM   3248  HA  TRP A 227      63.921  48.293  85.557  1.00 11.62           H
ATOM   3249  C   TRP A 227      64.697  50.266  85.387  1.00 11.62           C
ATOM   3250  O   TRP A 227      65.049  50.097  84.216  1.00 11.62           O
ATOM   3251  CB  TRP A 227      62.419  49.725  86.173  1.00 11.62           C
ATOM   3252 1HB  TRP A 227      62.284  50.352  87.053  1.00 11.62           H
ATOM   3253 2HB  TRP A 227      62.251  50.342  85.289  1.00 11.62           H
ATOM   3254  CG  TRP A 227      61.378  48.642  86.160  1.00 11.62           C
ATOM   3255  CD1 TRP A 227      60.763  48.072  87.228  1.00 11.62           C
ATOM   3256  HD1 TRP A 227      60.960  48.350  88.255  1.00 11.62           H
ATOM   3257  CD2 TRP A 227      60.815  47.990  85.004  1.00 11.62           C
ATOM   3258  NE1 TRP A 227      59.885  47.096  86.843  1.00 11.62           N
ATOM   3259  HE1 TRP A 227      59.335  46.538  87.477  1.00 11.62           H
ATOM   3260  CE2 TRP A 227      59.906  47.000  85.480  1.00 11.62           C
ATOM   3261  CE3 TRP A 227      61.013  48.116  83.613  1.00 11.62           C
ATOM   3262  HE3 TRP A 227      61.688  48.864  83.223  1.00 11.62           H
ATOM   3263  CZ2 TRP A 227      59.226  46.121  84.614  1.00 11.62           C
ATOM   3264  HZ2 TRP A 227      58.561  45.367  85.005  1.00 11.62           H
ATOM   3265  CZ3 TRP A 227      60.307  47.251  82.734  1.00 11.62           C
ATOM   3266  HZ3 TRP A 227      60.434  47.352  81.665  1.00 11.62           H
ATOM   3267  CH2 TRP A 227      59.425  46.256  83.251  1.00 11.62           C
ATOM   3268  HH2 TRP A 227      58.898  45.604  82.568  1.00 11.62           H
ATOM   3269  N   GLY A 228      65.029  51.341  86.087  1.00 -9.47           N
ATOM   3270  H   GLY A 228      64.737  51.426  87.053  1.00 -9.47           H
ATOM   3271  CA  GLY A 228      65.778  52.421  85.474  1.00 -9.47           C
ATOM   3272 1HA  GLY A 228      65.289  52.708  84.545  1.00 -9.47           H
ATOM   3273 2HA  GLY A 228      65.790  53.280  86.143  1.00 -9.47           H
ATOM   3274  C   GLY A 228      67.205  52.024  85.170  1.00 -9.47           C
ATOM   3275  O   GLY A 228      67.694  52.285  84.072  1.00 -9.47           O
ATOM   3276  N   ALA A 229      67.861  51.369  86.116  1.00 -2.74           N
ATOM   3277  H   ALA A 229      67.402  51.191  87.006  1.00 -2.74           H
ATOM   3278  CA  ALA A 229      69.246  50.946  85.954  1.00 -2.74           C
ATOM   3279  HA  ALA A 229      69.847  51.834  85.754  1.00 -2.74           H
ATOM   3280  C   ALA A 229      69.419  49.989  84.773  1.00 -2.74           C
ATOM   3281  O   ALA A 229      70.308  50.185  83.943  1.00 -2.74           O
ATOM   3282  CB  ALA A 229      69.741  50.296  87.253  1.00 -2.74           C
ATOM   3283 1HB  ALA A 229      69.564  50.966  88.095  1.00 -2.74           H
ATOM   3284 2HB  ALA A 229      70.811  50.102  87.179  1.00 -2.74           H
ATOM   3285 3HB  ALA A 229      69.220  49.353  87.427  1.00 -2.74           H
ATOM   3286  N   ALA A 230      68.546  48.993  84.674  1.00 -2.65           N
ATOM   3287  H   ALA A 230      67.826  48.877  85.377  1.00 -2.65           H
ATOM   3288  CA  ALA A 230      68.636  48.017  83.594  1.00 -2.65           C
ATOM   3289  HA  ALA A 230      69.644  47.605  83.595  1.00 -2.65           H
ATOM   3290  C   ALA A 230      68.394  48.683  82.235  1.00 -2.65           C
ATOM   3291  O   ALA A 230      69.054  48.371  81.243  1.00 -2.65           O
ATOM   3292  CB  ALA A 230      67.637  46.879  83.837  1.00 -2.65           C
ATOM   3293 1HB  ALA A 230      67.851  46.407  84.798  1.00 -2.65           H
ATOM   3294 2HB  ALA A 230      67.740  46.129  83.054  1.00 -2.65           H
ATOM   3295 3HB  ALA A 230      66.618  47.266  83.845  1.00 -2.65           H
ATOM   3296  N   THR A 231      67.472  49.634  82.195  1.00-12.10           N
ATOM   3297  H   THR A 231      66.945  49.858  83.030  1.00-12.10           H
ATOM   3298  CA  THR A 231      67.216  50.372  80.959  1.00-12.10           C
ATOM   3299  HA  THR A 231      67.028  49.659  80.157  1.00-12.10           H
ATOM   3300  C   THR A 231      68.444  51.199  80.584  1.00-12.10           C
ATOM   3301  O   THR A 231      68.855  51.204  79.430  1.00-12.10           O
ATOM   3302  CB  THR A 231      65.990  51.308  81.102  1.00-12.10           C
ATOM   3303  HB  THR A 231      66.200  52.068  81.854  1.00-12.10           H
ATOM   3304  OG1 THR A 231      64.849  50.547  81.515  1.00-12.10           O
ATOM   3305  HG1 THR A 231      64.953  50.330  82.456  1.00-12.10           H
ATOM   3306  CG2 THR A 231      65.622  51.991  79.797  1.00-12.10           C
ATOM   3307 1HG2 THR A 231      64.697  52.550  79.929  1.00-12.10           H
ATOM   3308 2HG2 THR A 231      65.484  51.252  79.011  1.00-12.10           H
ATOM   3309 3HG2 THR A 231      66.409  52.685  79.506  1.00-12.10           H
ATOM   3310  N   ALA A 232      69.057  51.872  81.549  1.00-21.83           N
ATOM   3311  H   ALA A 232      68.711  51.816  82.501  1.00-21.83           H
ATOM   3312  CA  ALA A 232      70.214  52.719  81.272  1.00-21.83           C
ATOM   3313  HA  ALA A 232      69.942  53.426  80.486  1.00-21.83           H
ATOM   3314  C   ALA A 232      71.400  51.895  80.763  1.00-21.83           C
ATOM   3315  O   ALA A 232      72.069  52.296  79.814  1.00-21.83           O
ATOM   3316  CB  ALA A 232      70.596  53.505  82.535  1.00-21.83           C
ATOM   3317 1HB  ALA A 232      69.756  54.126  82.851  1.00-21.83           H
ATOM   3318 2HB  ALA A 232      71.452  54.146  82.318  1.00-21.83           H
ATOM   3319 3HB  ALA A 232      70.860  52.816  83.337  1.00-21.83           H
ATOM   3320  N   GLY A 233      71.638  50.736  81.363  1.00-13.81           N
ATOM   3321  H   GLY A 233      71.075  50.453  82.160  1.00-13.81           H
ATOM   3322  CA  GLY A 233      72.712  49.868  80.906  1.00-13.81           C
ATOM   3323 1HA  GLY A 233      73.656  50.414  80.940  1.00-13.81           H
ATOM   3324 2HA  GLY A 233      72.782  49.009  81.571  1.00-13.81           H
ATOM   3325  C   GLY A 233      72.484  49.373  79.490  1.00-13.81           C
ATOM   3326  O   GLY A 233      73.398  49.377  78.660  1.00-13.81           O
ATOM   3327  N   ALA A 234      71.253  48.988  79.179  1.00-14.71           N
ATOM   3328  H   ALA A 234      70.528  48.988  79.889  1.00-14.71           H
ATOM   3329  CA  ALA A 234      70.914  48.555  77.826  1.00-14.71           C
ATOM   3330  HA  ALA A 234      71.607  47.765  77.534  1.00-14.71           H
ATOM   3331  C   ALA A 234      71.058  49.705  76.815  1.00-14.71           C
ATOM   3332  O   ALA A 234      71.607  49.517  75.734  1.00-14.71           O
ATOM   3333  CB  ALA A 234      69.497  47.981  77.806  1.00-14.71           C
ATOM   3334 1HB  ALA A 234      69.440  47.128  78.481  1.00-14.71           H
ATOM   3335 2HB  ALA A 234      69.250  47.650  76.796  1.00-14.71           H
ATOM   3336 3HB  ALA A 234      68.780  48.739  78.122  1.00-14.71           H
ATOM   3337  N   LEU A 235      70.607  50.902  77.163  1.00-27.23           N
ATOM   3338  H   LEU A 235      70.142  51.023  78.059  1.00-27.23           H
ATOM   3339  CA  LEU A 235      70.750  52.058  76.272  1.00-27.23           C
ATOM   3340  HA  LEU A 235      70.299  51.827  75.307  1.00-27.23           H
ATOM   3341  C   LEU A 235      72.219  52.390  76.033  1.00-27.23           C
ATOM   3342  O   LEU A 235      72.616  52.705  74.915  1.00-27.23           O
ATOM   3343  CB  LEU A 235      70.066  53.295  76.869  1.00-27.23           C
ATOM   3344 1HB  LEU A 235      70.419  53.400  77.894  1.00-27.23           H
ATOM   3345 2HB  LEU A 235      70.414  54.167  76.316  1.00-27.23           H
ATOM   3346  CG  LEU A 235      68.530  53.351  76.887  1.00-27.23           C
ATOM   3347  HG  LEU A 235      68.148  52.426  77.309  1.00-27.23           H
ATOM   3348  CD1 LEU A 235      68.075  54.501  77.781  1.00-27.23           C
ATOM   3349 1HD1 LEU A 235      66.986  54.547  77.795  1.00-27.23           H
ATOM   3350 2HD1 LEU A 235      68.468  55.448  77.408  1.00-27.23           H
ATOM   3351 3HD1 LEU A 235      68.431  54.337  78.798  1.00-27.23           H
ATOM   3352  CD2 LEU A 235      67.937  53.520  75.495  1.00-27.23           C
ATOM   3353 1HD2 LEU A 235      66.850  53.551  75.560  1.00-27.23           H
ATOM   3354 2HD2 LEU A 235      68.220  52.678  74.863  1.00-27.23           H
ATOM   3355 3HD2 LEU A 235      68.292  54.444  75.039  1.00-27.23           H
ATOM   3356  N   LEU A 236      73.041  52.332  77.071  1.00-17.25           N
ATOM   3357  H   LEU A 236      72.681  52.094  77.992  1.00-17.25           H
ATOM   3358  CA  LEU A 236      74.457  52.659  76.918  1.00-17.25           C
ATOM   3359  HA  LEU A 236      74.537  53.619  76.410  1.00-17.25           H
ATOM   3360  C   LEU A 236      75.199  51.626  76.081  1.00-17.25           C
ATOM   3361  O   LEU A 236      75.948  51.974  75.173  1.00-17.25           O
ATOM   3362  CB  LEU A 236      75.127  52.760  78.290  1.00-17.25           C
ATOM   3363 1HB  LEU A 236      74.600  53.515  78.869  1.00-17.25           H
ATOM   3364 2HB  LEU A 236      75.005  51.806  78.801  1.00-17.25           H
ATOM   3365  CG  LEU A 236      76.628  53.097  78.285  1.00-17.25           C
ATOM   3366  HG  LEU A 236      77.155  52.297  77.770  1.00-17.25           H
ATOM   3367  CD1 LEU A 236      76.954  54.411  77.579  1.00-17.25           C
ATOM   3368 1HD1 LEU A 236      78.014  54.641  77.693  1.00-17.25           H
ATOM   3369 2HD1 LEU A 236      76.362  55.217  78.010  1.00-17.25           H
ATOM   3370 3HD1 LEU A 236      76.738  54.325  76.515  1.00-17.25           H
ATOM   3371  CD2 LEU A 236      77.145  53.148  79.707  1.00-17.25           C
ATOM   3372 1HD2 LEU A 236      78.230  53.239  79.699  1.00-17.25           H
ATOM   3373 2HD2 LEU A 236      76.876  52.234  80.233  1.00-17.25           H
ATOM   3374 3HD2 LEU A 236      76.719  53.998  80.239  1.00-17.25           H
ATOM   3375  N   SER A 237      74.986  50.352  76.356  1.00 -8.53           N
ATOM   3376  H   SER A 237      74.332  50.096  77.089  1.00 -8.53           H
ATOM   3377  CA  SER A 237      75.694  49.298  75.630  1.00 -8.53           C
ATOM   3378  HA  SER A 237      76.769  49.451  75.720  1.00 -8.53           H
ATOM   3379  C   SER A 237      75.349  49.267  74.150  1.00 -8.53           C
ATOM   3380  O   SER A 237      76.194  48.956  73.318  1.00 -8.53           O
ATOM   3381  CB  SER A 237      75.338  47.952  76.233  1.00 -8.53           C
ATOM   3382 1HB  SER A 237      75.709  47.151  75.594  1.00 -8.53           H
ATOM   3383 2HB  SER A 237      75.793  47.871  77.216  1.00 -8.53           H
ATOM   3384  OG  SER A 237      73.936  47.862  76.379  1.00 -8.53           O
ATOM   3385  HG  SER A 237      73.685  48.285  77.214  1.00 -8.53           H
ATOM   3386  N   THR A 238      74.136  49.654  73.797  1.00  9.81           N
ATOM   3387  H   THR A 238      73.455  49.895  74.508  1.00  9.81           H
ATOM   3388  CA  THR A 238      73.733  49.707  72.395  1.00  9.81           C
ATOM   3389  HA  THR A 238      74.218  48.896  71.853  1.00  9.81           H
ATOM   3390  C   THR A 238      74.118  51.001  71.687  1.00  9.81           C
ATOM   3391  O   THR A 238      73.942  51.120  70.475  1.00  9.81           O
ATOM   3392  CB  THR A 238      72.233  49.507  72.276  1.00  9.81           C
ATOM   3393  HB  THR A 238      71.922  49.652  71.242  1.00  9.81           H
ATOM   3394  OG1 THR A 238      71.573  50.441  73.128  1.00  9.81           O
ATOM   3395  HG1 THR A 238      71.498  50.050  74.011  1.00  9.81           H
ATOM   3396  CG2 THR A 238      71.839  48.122  72.715  1.00  9.81           C
ATOM   3397 1HG2 THR A 238      70.808  47.958  72.418  1.00  9.81           H
ATOM   3398 2HG2 THR A 238      71.937  48.004  73.793  1.00  9.81           H
ATOM   3399 3HG2 THR A 238      72.461  47.377  72.218  1.00  9.81           H
ATOM   3400  N   GLN A 239      74.707  51.942  72.413  1.00  0.01           N
ATOM   3401  H   GLN A 239      74.671  51.887  73.425  1.00  0.01           H
ATOM   3402  CA  GLN A 239      75.486  53.015  71.791  1.00  0.01           C
ATOM   3403  HA  GLN A 239      75.100  53.236  70.796  1.00  0.01           H
ATOM   3404  C   GLN A 239      76.941  52.561  71.672  1.00  0.01           C
ATOM   3405  O   GLN A 239      77.598  52.770  70.661  1.00  0.01           O
ATOM   3406  CB  GLN A 239      75.445  54.278  72.654  1.00  0.01           C
ATOM   3407 1HB  GLN A 239      75.797  54.024  73.652  1.00  0.01           H
ATOM   3408 2HB  GLN A 239      76.124  55.020  72.234  1.00  0.01           H
ATOM   3409  CG  GLN A 239      74.066  54.895  72.776  1.00  0.01           C
ATOM   3410 1HG  GLN A 239      73.795  55.368  71.835  1.00  0.01           H
ATOM   3411 2HG  GLN A 239      73.337  54.120  72.992  1.00  0.01           H
ATOM   3412  CD  GLN A 239      74.010  55.917  73.886  1.00  0.01           C
ATOM   3413  OE1 GLN A 239      74.756  56.892  73.897  1.00  0.01           O
ATOM   3414  NE2 GLN A 239      73.134  55.704  74.830  1.00  0.01           N
ATOM   3415 1HE2 GLN A 239      73.015  56.390  75.558  1.00  0.01           H
ATOM   3416 2HE2 GLN A 239      72.600  54.844  74.829  1.00  0.01           H
ATOM   3417  N   LEU A 240      77.459  51.930  72.715  1.00 -4.28           N
ATOM   3418  H   LEU A 240      76.894  51.776  73.545  1.00 -4.28           H
ATOM   3419  CA  LEU A 240      78.861  51.514  72.719  1.00 -4.28           C
ATOM   3420  HA  LEU A 240      79.468  52.369  72.425  1.00 -4.28           H
ATOM   3421  C   LEU A 240      79.186  50.403  71.730  1.00 -4.28           C
ATOM   3422  O   LEU A 240      80.260  50.434  71.146  1.00 -4.28           O
ATOM   3423  CB  LEU A 240      79.300  51.082  74.119  1.00 -4.28           C
ATOM   3424 1HB  LEU A 240      78.610  50.313  74.461  1.00 -4.28           H
ATOM   3425 2HB  LEU A 240      80.284  50.625  74.023  1.00 -4.28           H
ATOM   3426  CG  LEU A 240      79.405  52.155  75.214  1.00 -4.28           C
ATOM   3427  HG  LEU A 240      78.430  52.616  75.348  1.00 -4.28           H
ATOM   3428  CD1 LEU A 240      79.804  51.483  76.523  1.00 -4.28           C
ATOM   3429 1HD1 LEU A 240      79.822  52.224  77.323  1.00 -4.28           H
ATOM   3430 2HD1 LEU A 240      80.791  51.026  76.434  1.00 -4.28           H
ATOM   3431 3HD1 LEU A 240      79.071  50.721  76.777  1.00 -4.28           H
ATOM   3432  CD2 LEU A 240      80.406  53.260  74.883  1.00 -4.28           C
ATOM   3433 1HD2 LEU A 240      80.478  53.951  75.723  1.00 -4.28           H
ATOM   3434 2HD2 LEU A 240      80.067  53.820  74.013  1.00 -4.28           H
ATOM   3435 3HD2 LEU A 240      81.389  52.837  74.683  1.00 -4.28           H
ATOM   3436  N   TYR A 241      78.298  49.448  71.492  1.00 27.71           N
ATOM   3437  H   TYR A 241      77.420  49.421  72.007  1.00 27.71           H
ATOM   3438  CA  TYR A 241      78.592  48.416  70.495  1.00 27.71           C
ATOM   3439  HA  TYR A 241      79.523  47.940  70.802  1.00 27.71           H
ATOM   3440  C   TYR A 241      78.855  49.024  69.111  1.00 27.71           C
ATOM   3441  O   TYR A 241      79.945  48.820  68.579  1.00 27.71           O
ATOM   3442  CB  TYR A 241      77.524  47.313  70.418  1.00 27.71           C
ATOM   3443 1HB  TYR A 241      77.279  46.989  71.430  1.00 27.71           H
ATOM   3444 2HB  TYR A 241      76.619  47.702  69.958  1.00 27.71           H
ATOM   3445  CG  TYR A 241      78.007  46.111  69.624  1.00 27.71           C
ATOM   3446  CD1 TYR A 241      78.405  44.939  70.289  1.00 27.71           C
ATOM   3447  HD1 TYR A 241      78.293  44.870  71.362  1.00 27.71           H
ATOM   3448  CD2 TYR A 241      78.120  46.149  68.213  1.00 27.71           C
ATOM   3449  HD2 TYR A 241      77.781  47.015  67.663  1.00 27.71           H
ATOM   3450  CE1 TYR A 241      78.967  43.847  69.573  1.00 27.71           C
ATOM   3451  HE1 TYR A 241      79.272  42.957  70.099  1.00 27.71           H
ATOM   3452  CE2 TYR A 241      78.720  45.070  67.499  1.00 27.71           C
ATOM   3453  HE2 TYR A 241      78.849  45.131  66.429  1.00 27.71           H
ATOM   3454  CZ  TYR A 241      79.155  43.940  68.194  1.00 27.71           C
ATOM   3455  OH  TYR A 241      79.803  42.920  67.547  1.00 27.71           O
ATOM   3456  HH  TYR A 241      80.165  43.201  66.694  1.00 27.71           H
ATOM   3457  N   PRO A 242      77.919  49.801  68.523  1.00 12.04           N
ATOM   3458  CA  PRO A 242      78.338  50.299  67.206  1.00 12.04           C
ATOM   3459  HA  PRO A 242      78.619  49.463  66.565  1.00 12.04           H
ATOM   3460  C   PRO A 242      79.489  51.303  67.218  1.00 12.04           C
ATOM   3461  O   PRO A 242      80.197  51.421  66.216  1.00 12.04           O
ATOM   3462  CB  PRO A 242      77.059  50.941  66.665  1.00 12.04           C
ATOM   3463 1HB  PRO A 242      77.293  51.771  65.998  1.00 12.04           H
ATOM   3464 2HB  PRO A 242      76.456  50.197  66.148  1.00 12.04           H
ATOM   3465  CG  PRO A 242      76.347  51.399  67.861  1.00 12.04           C
ATOM   3466 1HG  PRO A 242      76.795  52.319  68.236  1.00 12.04           H
ATOM   3467 2HG  PRO A 242      75.288  51.545  67.655  1.00 12.04           H
ATOM   3468  CD  PRO A 242      76.552  50.265  68.829  1.00 12.04           C
ATOM   3469 1HD  PRO A 242      76.474  50.617  69.856  1.00 12.04           H
ATOM   3470 2HD  PRO A 242      75.830  49.469  68.640  1.00 12.04           H
ATOM   3471  N   LEU A 243      79.736  52.004  68.318  1.00 -8.98           N
ATOM   3472  H   LEU A 243      79.109  51.953  69.112  1.00 -8.98           H
ATOM   3473  CA  LEU A 243      80.910  52.874  68.387  1.00 -8.98           C
ATOM   3474  HA  LEU A 243      80.917  53.525  67.514  1.00 -8.98           H
ATOM   3475  C   LEU A 243      82.214  52.077  68.394  1.00 -8.98           C
ATOM   3476  O   LEU A 243      83.143  52.404  67.651  1.00 -8.98           O
ATOM   3477  CB  LEU A 243      80.868  53.731  69.657  1.00 -8.98           C
ATOM   3478 1HB  LEU A 243      80.633  53.071  70.490  1.00 -8.98           H
ATOM   3479 2HB  LEU A 243      81.867  54.131  69.828  1.00 -8.98           H
ATOM   3480  CG  LEU A 243      79.888  54.913  69.691  1.00 -8.98           C
ATOM   3481  HG  LEU A 243      78.907  54.570  69.367  1.00 -8.98           H
ATOM   3482  CD1 LEU A 243      79.771  55.423  71.126  1.00 -8.98           C
ATOM   3483 1HD1 LEU A 243      79.074  56.257  71.162  1.00 -8.98           H
ATOM   3484 2HD1 LEU A 243      80.743  55.744  71.498  1.00 -8.98           H
ATOM   3485 3HD1 LEU A 243      79.381  54.630  71.762  1.00 -8.98           H
ATOM   3486  CD2 LEU A 243      80.327  56.049  68.767  1.00 -8.98           C
ATOM   3487 1HD2 LEU A 243      79.605  56.863  68.837  1.00 -8.98           H
ATOM   3488 2HD2 LEU A 243      80.349  55.691  67.738  1.00 -8.98           H
ATOM   3489 3HD2 LEU A 243      81.315  56.412  69.056  1.00 -8.98           H
ATOM   3490  N   LEU A 244      82.296  51.062  69.243  1.00 16.17           N
ATOM   3491  H   LEU A 244      81.472  50.796  69.782  1.00 16.17           H
ATOM   3492  CA  LEU A 244      83.571  50.410  69.556  1.00 16.17           C
ATOM   3493  HA  LEU A 244      84.381  51.080  69.266  1.00 16.17           H
ATOM   3494  C   LEU A 244      83.820  49.061  68.886  1.00 16.17           C
ATOM   3495  O   LEU A 244      84.971  48.657  68.724  1.00 16.17           O
ATOM   3496  CB  LEU A 244      83.657  50.181  71.073  1.00 16.17           C
ATOM   3497 1HB  LEU A 244      82.920  49.419  71.326  1.00 16.17           H
ATOM   3498 2HB  LEU A 244      84.641  49.760  71.281  1.00 16.17           H
ATOM   3499  CG  LEU A 244      83.436  51.355  72.045  1.00 16.17           C
ATOM   3500  HG  LEU A 244      82.421  51.725  71.918  1.00 16.17           H
ATOM   3501  CD1 LEU A 244      83.576  50.841  73.480  1.00 16.17           C
ATOM   3502 1HD1 LEU A 244      83.389  51.654  74.181  1.00 16.17           H
ATOM   3503 2HD1 LEU A 244      84.582  50.454  73.648  1.00 16.17           H
ATOM   3504 3HD1 LEU A 244      82.848  50.051  73.662  1.00 16.17           H
ATOM   3505  CD2 LEU A 244      84.382  52.534  71.835  1.00 16.17           C
ATOM   3506 1HD2 LEU A 244      84.142  53.326  72.544  1.00 16.17           H
ATOM   3507 2HD2 LEU A 244      84.267  52.927  70.825  1.00 16.17           H
ATOM   3508 3HD2 LEU A 244      85.414  52.222  71.986  1.00 16.17           H
ATOM   3509  N   ARG A 245      82.759  48.341  68.539  1.00 -5.65           N
ATOM   3510  H   ARG A 245      81.823  48.737  68.620  1.00 -5.65           H
ATOM   3511  CA  ARG A 245      82.875  46.954  68.077  1.00 -5.65           C
ATOM   3512  HA  ARG A 245      83.918  46.649  68.131  1.00 -5.65           H
ATOM   3513  C   ARG A 245      82.371  46.770  66.643  1.00 -5.65           C
ATOM   3514  O   ARG A 245      81.283  47.240  66.303  1.00 -5.65           O
ATOM   3515  CB  ARG A 245      82.060  46.028  68.988  1.00 -5.65           C
ATOM   3516 1HB  ARG A 245      81.008  46.299  68.917  1.00 -5.65           H
ATOM   3517 2HB  ARG A 245      82.173  45.019  68.593  1.00 -5.65           H
ATOM   3518  CG  ARG A 245      82.469  46.043  70.471  1.00 -5.65           C
ATOM   3519 1HG  ARG A 245      83.556  46.042  70.533  1.00 -5.65           H
ATOM   3520 2HG  ARG A 245      82.093  46.953  70.941  1.00 -5.65           H
ATOM   3521  CD  ARG A 245      81.942  44.816  71.231  1.00 -5.65           C
ATOM   3522 1HD  ARG A 245      82.199  44.902  72.287  1.00 -5.65           H
ATOM   3523 2HD  ARG A 245      80.861  44.764  71.131  1.00 -5.65           H
ATOM   3524  NE  ARG A 245      82.557  43.610  70.666  1.00 -5.65           N
ATOM   3525  HE  ARG A 245      83.262  43.764  69.957  1.00 -5.65           H
ATOM   3526  CZ  ARG A 245      82.318  42.345  70.968  1.00 -5.65           C
ATOM   3527  NH1 ARG A 245      83.044  41.458  70.352  1.00 -5.65           N
ATOM   3528 1HH1 ARG A 245      83.777  41.759  69.733  1.00 -5.65           H
ATOM   3529 2HH1 ARG A 245      82.871  40.467  70.491  1.00 -5.65           H
ATOM   3530  NH2 ARG A 245      81.411  41.930  71.810  1.00 -5.65           N
ATOM   3531 1HH2 ARG A 245      80.740  42.575  72.203  1.00 -5.65           H
ATOM   3532 2HH2 ARG A 245      81.390  40.960  72.072  1.00 -5.65           H
ATOM   3533  N   PRO A 246      83.144  46.098  65.771  1.00  3.39           N
ATOM   3534  CA  PRO A 246      82.549  45.788  64.466  1.00  3.39           C
ATOM   3535  HA  PRO A 246      82.071  46.663  64.027  1.00  3.39           H
ATOM   3536  C   PRO A 246      81.555  44.631  64.573  1.00  3.39           C
ATOM   3537  O   PRO A 246      81.491  43.938  65.591  1.00  3.39           O
ATOM   3538  CB  PRO A 246      83.770  45.384  63.637  1.00  3.39           C
ATOM   3539 1HB  PRO A 246      83.497  44.700  62.835  1.00  3.39           H
ATOM   3540 2HB  PRO A 246      84.258  46.269  63.233  1.00  3.39           H
ATOM   3541  CG  PRO A 246      84.652  44.717  64.615  1.00  3.39           C
ATOM   3542 1HG  PRO A 246      84.299  43.701  64.802  1.00  3.39           H
ATOM   3543 2HG  PRO A 246      85.684  44.705  64.265  1.00  3.39           H
ATOM   3544  CD  PRO A 246      84.512  45.555  65.862  1.00  3.39           C
ATOM   3545 1HD  PRO A 246      84.624  44.935  66.746  1.00  3.39           H
ATOM   3546 2HD  PRO A 246      85.238  46.367  65.867  1.00  3.39           H
ATOM   3547  N   ALA A 247      80.807  44.377  63.511  1.00 -0.81           N
ATOM   3548  H   ALA A 247      80.843  44.993  62.710  1.00 -0.81           H
ATOM   3549  CA  ALA A 247      80.000  43.162  63.432  1.00 -0.81           C
ATOM   3550  HA  ALA A 247      79.408  43.054  64.342  1.00 -0.81           H
ATOM   3551  C   ALA A 247      80.961  41.968  63.299  1.00 -0.81           C
ATOM   3552  O   ALA A 247      81.959  42.065  62.584  1.00 -0.81           O
ATOM   3553  CB  ALA A 247      79.073  43.248  62.221  1.00 -0.81           C
ATOM   3554 1HB  ALA A 247      78.341  44.042  62.376  1.00 -0.81           H
ATOM   3555 2HB  ALA A 247      78.546  42.303  62.093  1.00 -0.81           H
ATOM   3556 3HB  ALA A 247      79.650  43.457  61.320  1.00 -0.81           H
ATOM   3557  N   LEU A 248      80.662  40.850  63.946  1.00 35.91           N
ATOM   3558  H   LEU A 248      79.827  40.808  64.512  1.00 35.91           H
ATOM   3559  CA  LEU A 248      81.496  39.645  63.872  1.00 35.91           C
ATOM   3560  HA  LEU A 248      82.294  39.785  63.144  1.00 35.91           H
ATOM   3561  C   LEU A 248      80.616  38.487  63.424  1.00 35.91           C
ATOM   3562  O   LEU A 248      79.795  38.013  64.186  1.00 35.91           O
ATOM   3563  CB  LEU A 248      82.107  39.350  65.247  1.00 35.91           C
ATOM   3564 1HB  LEU A 248      82.698  40.216  65.545  1.00 35.91           H
ATOM   3565 2HB  LEU A 248      81.287  39.253  65.960  1.00 35.91           H
ATOM   3566  CG  LEU A 248      82.989  38.094  65.383  1.00 35.91           C
ATOM   3567  HG  LEU A 248      82.402  37.222  65.097  1.00 35.91           H
ATOM   3568  CD1 LEU A 248      84.238  38.136  64.504  1.00 35.91           C
ATOM   3569 1HD1 LEU A 248      84.861  37.263  64.698  1.00 35.91           H
ATOM   3570 2HD1 LEU A 248      84.813  39.039  64.716  1.00 35.91           H
ATOM   3571 3HD1 LEU A 248      83.956  38.131  63.451  1.00 35.91           H
ATOM   3572  CD2 LEU A 248      83.405  37.922  66.838  1.00 35.91           C
ATOM   3573 1HD2 LEU A 248      83.995  37.014  66.958  1.00 35.91           H
ATOM   3574 2HD2 LEU A 248      82.519  37.849  67.470  1.00 35.91           H
ATOM   3575 3HD2 LEU A 248      83.996  38.780  67.162  1.00 35.91           H
ATOM   3576  N   ILE A 249      80.756  38.047  62.184  1.00 -9.02           N
ATOM   3577  H   ILE A 249      81.479  38.429  61.593  1.00 -9.02           H
ATOM   3578  CA  ILE A 249      79.866  37.026  61.622  1.00 -9.02           C
ATOM   3579  HA  ILE A 249      79.082  36.777  62.335  1.00 -9.02           H
ATOM   3580  C   ILE A 249      80.718  35.788  61.374  1.00 -9.02           C
ATOM   3581  O   ILE A 249      81.786  35.892  60.775  1.00 -9.02           O
ATOM   3582  CB  ILE A 249      79.195  37.533  60.300  1.00 -9.02           C
ATOM   3583  HB  ILE A 249      79.986  37.766  59.586  1.00 -9.02           H
ATOM   3584  CG1 ILE A 249      78.394  38.827  60.574  1.00 -9.02           C
ATOM   3585 1HG1 ILE A 249      77.534  38.577  61.194  1.00 -9.02           H
ATOM   3586 2HG1 ILE A 249      79.014  39.522  61.137  1.00 -9.02           H
ATOM   3587  CG2 ILE A 249      78.281  36.433  59.683  1.00 -9.02           C
ATOM   3588 1HG2 ILE A 249      77.823  36.794  58.761  1.00 -9.02           H
ATOM   3589 2HG2 ILE A 249      77.492  36.164  60.388  1.00 -9.02           H
ATOM   3590 3HG2 ILE A 249      78.870  35.550  59.435  1.00 -9.02           H
ATOM   3591  CD1 ILE A 249      77.893  39.583  59.336  1.00 -9.02           C
ATOM   3592 1HD1 ILE A 249      77.422  40.514  59.655  1.00 -9.02           H
ATOM   3593 2HD1 ILE A 249      77.157  38.986  58.798  1.00 -9.02           H
ATOM   3594 3HD1 ILE A 249      78.730  39.817  58.678  1.00 -9.02           H
ATOM   3595  N   ALA A 250      80.263  34.630  61.838  1.00 12.06           N
ATOM   3596  H   ALA A 250      79.373  34.601  62.313  1.00 12.06           H
ATOM   3597  CA  ALA A 250      80.972  33.363  61.653  1.00 12.06           C
ATOM   3598  HA  ALA A 250      81.539  33.387  60.721  1.00 12.06           H
ATOM   3599  C   ALA A 250      79.935  32.242  61.575  1.00 12.06           C
ATOM   3600  O   ALA A 250      78.938  32.306  62.300  1.00 12.06           O
ATOM   3601  CB  ALA A 250      81.920  33.132  62.826  1.00 12.06           C
ATOM   3602 1HB  ALA A 250      82.681  33.914  62.840  1.00 12.06           H
ATOM   3603 2HB  ALA A 250      82.410  32.165  62.713  1.00 12.06           H
ATOM   3604 3HB  ALA A 250      81.364  33.147  63.762  1.00 12.06           H
ATOM   3605  N   ARG A 251      80.151  31.248  60.715  1.00 26.30           N
ATOM   3606  H   ARG A 251      81.033  31.235  60.198  1.00 26.30           H
ATOM   3607  CA  ARG A 251      79.191  30.158  60.455  1.00 26.30           C
ATOM   3608  HA  ARG A 251      78.471  30.112  61.269  1.00 26.30           H
ATOM   3609  C   ARG A 251      79.975  28.834  60.346  1.00 26.30           C
ATOM   3610  O   ARG A 251      81.131  28.856  59.933  1.00 26.30           O
ATOM   3611  CB  ARG A 251      78.453  30.389  59.114  1.00 26.30           C
ATOM   3612 1HB  ARG A 251      79.152  30.142  58.314  1.00 26.30           H
ATOM   3613 2HB  ARG A 251      77.623  29.685  59.046  1.00 26.30           H
ATOM   3614  CG  ARG A 251      77.929  31.814  58.811  1.00 26.30           C
ATOM   3615 1HG  ARG A 251      78.778  32.495  58.824  1.00 26.30           H
ATOM   3616 2HG  ARG A 251      77.517  31.830  57.802  1.00 26.30           H
ATOM   3617  CD  ARG A 251      76.877  32.365  59.778  1.00 26.30           C
ATOM   3618 1HD  ARG A 251      77.126  32.054  60.789  1.00 26.30           H
ATOM   3619 2HD  ARG A 251      76.927  33.454  59.747  1.00 26.30           H
ATOM   3620  NE  ARG A 251      75.496  31.957  59.493  1.00 26.30           N
ATOM   3621  HE  ARG A 251      75.147  31.134  59.978  1.00 26.30           H
ATOM   3622  CZ  ARG A 251      74.615  32.602  58.740  1.00 26.30           C
ATOM   3623  NH1 ARG A 251      73.409  32.132  58.632  1.00 26.30           N
ATOM   3624 1HH1 ARG A 251      73.170  31.249  59.078  1.00 26.30           H
ATOM   3625 2HH1 ARG A 251      72.726  32.648  58.097  1.00 26.30           H
ATOM   3626  NH2 ARG A 251      74.853  33.731  58.131  1.00 26.30           N
ATOM   3627 1HH2 ARG A 251      75.776  34.131  58.130  1.00 26.30           H
ATOM   3628 2HH2 ARG A 251      74.097  34.196  57.648  1.00 26.30           H
ATOM   3629  N   PRO A 252      79.389  27.675  60.697  1.00 18.60           N
ATOM   3630  CA  PRO A 252      80.064  26.418  60.351  1.00 18.60           C
ATOM   3631  HA  PRO A 252      81.072  26.386  60.758  1.00 18.60           H
ATOM   3632  C   PRO A 252      80.062  26.209  58.844  1.00 18.60           C
ATOM   3633  O   PRO A 252      79.243  26.802  58.148  1.00 18.60           O
ATOM   3634  CB  PRO A 252      79.172  25.351  61.000  1.00 18.60           C
ATOM   3635 1HB  PRO A 252      78.504  24.923  60.251  1.00 18.60           H
ATOM   3636 2HB  PRO A 252      79.772  24.570  61.462  1.00 18.60           H
ATOM   3637  CG  PRO A 252      78.382  26.076  62.021  1.00 18.60           C
ATOM   3638 1HG  PRO A 252      77.461  25.543  62.258  1.00 18.60           H
ATOM   3639 2HG  PRO A 252      78.984  26.237  62.916  1.00 18.60           H
ATOM   3640  CD  PRO A 252      78.102  27.375  61.333  1.00 18.60           C
ATOM   3641 1HD  PRO A 252      77.326  27.257  60.577  1.00 18.60           H
ATOM   3642 2HD  PRO A 252      77.854  28.145  62.049  1.00 18.60           H
ATOM   3643  N   ASP A 253      80.913  25.326  58.349  1.00 22.86           N
ATOM   3644  H   ASP A 253      81.554  24.849  58.965  1.00 22.86           H
ATOM   3645  CA  ASP A 253      80.956  24.982  56.927  1.00 22.86           C
ATOM   3646  HA  ASP A 253      80.351  25.681  56.351  1.00 22.86           H
ATOM   3647  C   ASP A 253      80.429  23.564  56.720  1.00 22.86           C
ATOM   3648  O   ASP A 253      80.656  22.695  57.553  1.00 22.86           O
ATOM   3649  CB  ASP A 253      82.402  25.055  56.443  1.00 22.86           C
ATOM   3650 1HB  ASP A 253      82.998  24.359  57.034  1.00 22.86           H
ATOM   3651 2HB  ASP A 253      82.451  24.754  55.397  1.00 22.86           H
ATOM   3652  CG  ASP A 253      82.989  26.438  56.590  1.00 22.86           C
ATOM   3653  OD1 ASP A 253      82.493  27.384  55.947  1.00 22.86           O
ATOM   3654  OD2 ASP A 253      83.966  26.610  57.343  1.00 22.86           O
ATOM   3655  N   ALA A 254      79.720  23.311  55.631  1.00  4.40           N
ATOM   3656  H   ALA A 254      79.524  24.064  54.972  1.00  4.40           H
ATOM   3657  CA  ALA A 254      79.224  21.966  55.342  1.00  4.40           C
ATOM   3658  HA  ALA A 254      78.719  21.587  56.231  1.00  4.40           H
ATOM   3659  C   ALA A 254      80.378  21.009  54.997  1.00  4.40           C
ATOM   3660  O   ALA A 254      81.323  21.385  54.277  1.00  4.40           O
ATOM   3661  CB  ALA A 254      78.215  22.034  54.189  1.00  4.40           C
ATOM   3662 1HB  ALA A 254      77.383  22.689  54.453  1.00  4.40           H
ATOM   3663 2HB  ALA A 254      77.833  21.035  53.975  1.00  4.40           H
ATOM   3664 3HB  ALA A 254      78.704  22.426  53.297  1.00  4.40           H
ATOM   3665  N   LYS A 255      80.267  19.779  55.488  1.00 25.63           N
ATOM   3666  H   LYS A 255      79.467  19.552  56.072  1.00 25.63           H
ATOM   3667  CA  LYS A 255      81.180  18.659  55.247  1.00 25.63           C
ATOM   3668  HA  LYS A 255      81.422  18.567  54.189  1.00 25.63           H
ATOM   3669  C   LYS A 255      80.300  17.501  55.718  1.00 25.63           C
ATOM   3670  O   LYS A 255      80.611  16.298  55.609  1.00 25.63           O
ATOM   3671  OXT LYS A 255      79.246  17.870  56.268  1.00 25.63           O
ATOM   3672  CB  LYS A 255      82.445  18.820  56.102  1.00 25.63           C
ATOM   3673 1HB  LYS A 255      82.689  19.879  56.115  1.00 25.63           H
ATOM   3674 2HB  LYS A 255      82.215  18.546  57.123  1.00 25.63           H
ATOM   3675  CG  LYS A 255      83.714  18.081  55.632  1.00 25.63           C
ATOM   3676 1HG  LYS A 255      83.853  18.305  54.575  1.00 25.63           H
ATOM   3677 2HG  LYS A 255      84.558  18.513  56.162  1.00 25.63           H
ATOM   3678  CD  LYS A 255      83.800  16.551  55.807  1.00 25.63           C
ATOM   3679 1HD  LYS A 255      83.004  16.078  55.236  1.00 25.63           H
ATOM   3680 2HD  LYS A 255      84.740  16.228  55.360  1.00 25.63           H
ATOM   3681  CE  LYS A 255      83.771  16.019  57.253  1.00 25.63           C
ATOM   3682 1HE  LYS A 255      84.101  14.981  57.225  1.00 25.63           H
ATOM   3683 2HE  LYS A 255      84.487  16.577  57.859  1.00 25.63           H
ATOM   3684  NZ  LYS A 255      82.422  16.052  57.915  1.00 25.63           N
ATOM   3685 1HZ  LYS A 255      82.229  16.981  58.274  1.00 25.63           H
ATOM   3686 2HZ  LYS A 255      82.372  15.403  58.692  1.00 25.63           H
ATOM   3687 3HZ  LYS A 255      81.701  15.816  57.241  1.00 25.63           H
TER    3688      LYS A 255 
CONECT 2304 2301 2657                                        
CONECT 2657 2304 2654                                        
END
