# Supplementary material for: Analysis of aquaporins from the euryhaline barnacle Balanus improvisus reveals differential expression in response to changes in salinity
Source: PLoS One. 2017 Jul 17;12(7):e0181192. doi: 10.1371/journal.pone.0181192 (PMC5513457; doi:10.1371/journal.pone.0181192)
Supplement: S8 Model — (PDB) [file pone.0181192.s026.pdb]

REMARK YASARA *************************************************************
REMARK YASARA *                                                           *
REMARK YASARA *                     Y  A  S  A  R  A                      *
REMARK YASARA *                                                           *
REMARK YASARA *   Yet Another Scientific Artificial Reality Application   *
REMARK YASARA *                                                           *
REMARK YASARA *            MOLECULE STRUCTURE FILE, PDB FORMAT            *
REMARK YASARA *                                                           *
REMARK YASARA * Just use YASARA every day to make your questions go away! *
REMARK YASARA *                                                           *
REMARK YASARA *                      www.YASARA.org                       *
REMARK YASARA *                                                           *
REMARK YASARA *************************************************************
REMARK YASARA
REMARK YASARA Original filename: F:\AQP\Mono-pdb\bb1-hm-mono.pdb
REMARK YASARA Written on:        Mon Feb 29 10:56:40 2016
REMARK YASARA Number of models: 1
REMARK YASARA Number of atoms:   4308
REMARK YASARA Please address questions or suggestions to: Eliza@yasara.org
REMARK YASARA
REMARK   2 RESOLUTION. 1.80 ANGSTROMS.
REMARK 290 CRYSTALLOGRAPHIC SYMMETRY TRANSFORMATIONS
REMARK 290 THE FOLLOWING TRANSFORMATIONS OPERATE ON THE ATOM/HETATM
REMARK 290 RECORDS IN THIS ENTRY TO PRODUCE CRYSTALLOGRAPHICALLY
REMARK 290 RELATED MOLECULES.
REMARK 290   SMTRY1   1  1.000000  0.000000  0.000000        0.00000
REMARK 290   SMTRY2   1  0.000000  1.000000  0.000000        0.00000
REMARK 290   SMTRY3   1  0.000000  0.000000  1.000000        0.00000
REMARK 290   SMTRY1   2 -1.000000  0.000000  0.000000        0.00000
REMARK 290   SMTRY2   2  0.000000 -1.000000  0.000000        0.00000
REMARK 290   SMTRY3   2  0.000000  0.000000  1.000000        0.00000
REMARK 290   SMTRY1   3  0.000000 -1.000000  0.000000       41.02900
REMARK 290   SMTRY2   3  1.000000  0.000000  0.000000       41.02900
REMARK 290   SMTRY3   3  0.000000  0.000000  1.000000        0.00000
REMARK 290   SMTRY1   4  0.000000  1.000000  0.000000       41.02900
REMARK 290   SMTRY2   4 -1.000000  0.000000  0.000000       41.02900
REMARK 290   SMTRY3   4  0.000000  0.000000  1.000000        0.00000
REMARK 290   SMTRY1   5 -1.000000  0.000000  0.000000       41.02900
REMARK 290   SMTRY2   5  0.000000  1.000000  0.000000       41.02900
REMARK 290   SMTRY3   5  0.000000  0.000000 -1.000000        0.00000
REMARK 290   SMTRY1   6  1.000000  0.000000  0.000000       41.02900
REMARK 290   SMTRY2   6  0.000000 -1.000000  0.000000       41.02900
REMARK 290   SMTRY3   6  0.000000  0.000000 -1.000000        0.00000
REMARK 290   SMTRY1   7  0.000000  1.000000  0.000000        0.00000
REMARK 290   SMTRY2   7  1.000000  0.000000  0.000000        0.00000
REMARK 290   SMTRY3   7  0.000000  0.000000 -1.000000        0.00000
REMARK 290   SMTRY1   8  0.000000 -1.000000  0.000000        0.00000
REMARK 290   SMTRY2   8 -1.000000  0.000000  0.000000        0.00000
REMARK 290   SMTRY3   8  0.000000  0.000000 -1.000000        0.00000
COMPND    MOL_ID: 1;
COMPND   2 MOLECULE: AQUAPORIN-4;
COMPND   3 CHAIN: A;
SEQRES   1 A  281  ALA ARG LEU PRO MET HIS VAL GLU VAL ARG ARG LEU GLU 
SEQRES   2 A  281  PHE TRP ARG ALA ILE ILE ALA GLU CYS MET ALA THR PHE 
SEQRES   3 A  281  PHE PHE VAL PHE LEU ILE CYS ALA ALA ASN VAL PRO TRP 
SEQRES   4 A  281  SER THR HIS TRP ALA SER GLN SER LEU ILE ALA GLY ALA 
SEQRES   5 A  281  PHE THR ALA GLY PHE ALA ALA ALA ALA LEU THR GLN CYS 
SEQRES   6 A  281  PHE TRP ARG VAL SER GLY ALA HIS MET ASN PRO ALA VAL 
SEQRES   7 A  281  THR LEU ALA HIS ALA SER THR ARG LYS ILE SER PRO LEU 
SEQRES   8 A  281  ARG CYS LEU LEU TYR VAL THR ALA GLN CYS GLY GLY ALA 
SEQRES   9 A  281  ILE ALA GLY ALA ALA LEU LEU TYR GLY SER SER THR THR 
SEQRES  10 A  281  SER LEU GLN GLY SER LEU GLY VAL THR VAL VAL THR PRO 
SEQRES  11 A  281  PRO LEU THR ALA TRP GLN GLY PHE GLY VAL GLU PHE VAL 
SEQRES  12 A  281  LEU THR PHE ILE LEU VAL PHE VAL VAL PHE SER VAL SER 
SEQRES  13 A  281  GLU PRO SER ARG ARG PRO LEU GLY ASN SER SER VAL VAL 
SEQRES  14 A  281  ILE GLY PHE THR TYR LEU ALA VAL SER LEU ALA GLY ILE 
SEQRES  15 A  281  ARG CYS THR GLY ALA SER MET ASN PRO ALA ARG SER LEU 
SEQRES  16 A  281  GLY PRO ALA PHE VAL MET ASN ILE TRP LYS ASP HIS TRP 
SEQRES  17 A  281  VAL TYR TRP PHE SER PRO LEU THR ALA ALA VAL ILE ALA 
SEQRES  18 A  281  ALA TYR VAL HIS GLU TYR ILE PHE ASN PRO ASN ARG ARG 
SEQRES  19 A  281  TYR ARG LEU LYS ASP THR MET ASP ASN GLU SER LEU GLY 
SEQRES  20 A  281  GLY GLN SER ASP ASP GLU VAL PHE ASP GLU GLU ARG PRO 
SEQRES  21 A  281  LYS LEU SER PRO ALA ASP TYR ASN THR LEU ARG SER GLN 
SEQRES  22 A  281  THR TYR ALA ALA TYR ALA PRO ALA 
CRYST1   82.058   82.058   76.353  90.00  90.00  90.00 P 4 21 2      8
ORIGX1      1.000000  0.000000  0.000000        0.00000
ORIGX2      0.000000  1.000000  0.000000        0.00000
ORIGX3      0.000000  0.000000  1.000000        0.00000
SCALE1      0.012187  0.000000  0.000000        0.00000
SCALE2      0.000000  0.012187  0.000000        0.00000
SCALE3      0.000000  0.000000  0.013097        0.00000
ATOM      1  N   ALA A  34     -59.795 -77.725 -51.426  1.00-23.49           N
ATOM      2 1H   ALA A  34     -60.047 -77.039 -52.124  1.00-23.49           H
ATOM      3 2H   ALA A  34     -60.231 -77.485 -50.545  1.00-23.49           H
ATOM      4 3H   ALA A  34     -60.118 -78.637 -51.718  1.00-23.49           H
ATOM      5  CA  ALA A  34     -58.316 -77.750 -51.262  1.00-23.49           C
ATOM      6  HA  ALA A  34     -57.988 -76.758 -50.947  1.00-23.49           H
ATOM      7  C   ALA A  34     -57.648 -78.081 -52.588  1.00-23.49           C
ATOM      8  O   ALA A  34     -58.114 -78.947 -53.328  1.00-23.49           O
ATOM      9  CB  ALA A  34     -57.898 -78.779 -50.185  1.00-23.49           C
ATOM     10 1HB  ALA A  34     -58.384 -78.546 -49.237  1.00-23.49           H
ATOM     11 2HB  ALA A  34     -56.815 -78.747 -50.049  1.00-23.49           H
ATOM     12 3HB  ALA A  34     -58.188 -79.784 -50.499  1.00-23.49           H
ATOM     13  N   ARG A  35     -56.531 -77.432 -52.885  1.00 -5.77           N
ATOM     14  H   ARG A  35     -56.204 -76.681 -52.278  1.00 -5.77           H
ATOM     15  CA  ARG A  35     -55.667 -77.865 -53.987  1.00 -5.77           C
ATOM     16  HA  ARG A  35     -56.252 -78.088 -54.880  1.00 -5.77           H
ATOM     17  C   ARG A  35     -55.007 -79.138 -53.469  1.00 -5.77           C
ATOM     18  O   ARG A  35     -54.576 -79.159 -52.314  1.00 -5.77           O
ATOM     19  CB  ARG A  35     -54.632 -76.770 -54.281  1.00 -5.77           C
ATOM     20 1HB  ARG A  35     -55.167 -75.862 -54.560  1.00 -5.77           H
ATOM     21 2HB  ARG A  35     -54.075 -76.568 -53.368  1.00 -5.77           H
ATOM     22  CG  ARG A  35     -53.626 -77.095 -55.375  1.00 -5.77           C
ATOM     23 1HG  ARG A  35     -53.033 -77.956 -55.075  1.00 -5.77           H
ATOM     24 2HG  ARG A  35     -54.151 -77.328 -56.300  1.00 -5.77           H
ATOM     25  CD  ARG A  35     -52.707 -75.911 -55.606  1.00 -5.77           C
ATOM     26 1HD  ARG A  35     -53.310 -75.055 -55.911  1.00 -5.77           H
ATOM     27 2HD  ARG A  35     -52.208 -75.666 -54.669  1.00 -5.77           H
ATOM     28  NE  ARG A  35     -51.691 -76.180 -56.635  1.00 -5.77           N
ATOM     29  HE  ARG A  35     -51.757 -77.058 -57.120  1.00 -5.77           H
ATOM     30  CZ  ARG A  35     -50.698 -75.373 -56.984  1.00 -5.77           C
ATOM     31  NH1 ARG A  35     -49.856 -75.770 -57.892  1.00 -5.77           N
ATOM     32 1HH1 ARG A  35     -49.944 -76.688 -58.310  1.00 -5.77           H
ATOM     33 2HH1 ARG A  35     -49.113 -75.155 -58.184  1.00 -5.77           H
ATOM     34  NH2 ARG A  35     -50.507 -74.187 -56.476  1.00 -5.77           N
ATOM     35 1HH2 ARG A  35     -51.193 -73.800 -55.842  1.00 -5.77           H
ATOM     36 2HH2 ARG A  35     -49.667 -73.679 -56.705  1.00 -5.77           H
ATOM     37  N   LEU A  36     -54.944 -80.194 -54.266  1.00-13.97           N
ATOM     38  H   LEU A  36     -55.327 -80.152 -55.207  1.00-13.97           H
ATOM     39  CA  LEU A  36     -54.287 -81.420 -53.811  1.00-13.97           C
ATOM     40  HA  LEU A  36     -54.692 -81.694 -52.838  1.00-13.97           H
ATOM     41  C   LEU A  36     -52.792 -81.129 -53.647  1.00-13.97           C
ATOM     42  O   LEU A  36     -52.248 -80.279 -54.363  1.00-13.97           O
ATOM     43  CB  LEU A  36     -54.507 -82.577 -54.798  1.00-13.97           C
ATOM     44 1HB  LEU A  36     -54.186 -82.247 -55.786  1.00-13.97           H
ATOM     45 2HB  LEU A  36     -53.850 -83.392 -54.499  1.00-13.97           H
ATOM     46  CG  LEU A  36     -55.925 -83.165 -54.914  1.00-13.97           C
ATOM     47  HG  LEU A  36     -56.601 -82.387 -55.265  1.00-13.97           H
ATOM     48  CD1 LEU A  36     -55.937 -84.312 -55.923  1.00-13.97           C
ATOM     49 1HD1 LEU A  36     -56.951 -84.697 -56.032  1.00-13.97           H
ATOM     50 2HD1 LEU A  36     -55.281 -85.117 -55.588  1.00-13.97           H
ATOM     51 3HD1 LEU A  36     -55.594 -83.959 -56.893  1.00-13.97           H
ATOM     52  CD2 LEU A  36     -56.449 -83.694 -53.577  1.00-13.97           C
ATOM     53 1HD2 LEU A  36     -57.432 -84.144 -53.720  1.00-13.97           H
ATOM     54 2HD2 LEU A  36     -56.551 -82.874 -52.870  1.00-13.97           H
ATOM     55 3HD2 LEU A  36     -55.767 -84.444 -53.174  1.00-13.97           H
ATOM     56  N   PRO A  37     -52.111 -81.811 -52.707  1.00  2.67           N
ATOM     57  CA  PRO A  37     -50.691 -81.494 -52.518  1.00  2.67           C
ATOM     58  HA  PRO A  37     -50.557 -80.430 -52.322  1.00  2.67           H
ATOM     59  C   PRO A  37     -49.829 -81.898 -53.707  1.00  2.67           C
ATOM     60  O   PRO A  37     -50.210 -82.759 -54.511  1.00  2.67           O
ATOM     61  CB  PRO A  37     -50.325 -82.312 -51.274  1.00  2.67           C
ATOM     62 1HB  PRO A  37     -49.281 -82.625 -51.303  1.00  2.67           H
ATOM     63 2HB  PRO A  37     -50.523 -81.736 -50.370  1.00  2.67           H
ATOM     64  CG  PRO A  37     -51.233 -83.476 -51.334  1.00  2.67           C
ATOM     65 1HG  PRO A  37     -50.876 -84.193 -52.074  1.00  2.67           H
ATOM     66 2HG  PRO A  37     -51.329 -83.949 -50.357  1.00  2.67           H
ATOM     67  CD  PRO A  37     -52.537 -82.870 -51.771  1.00  2.67           C
ATOM     68 1HD  PRO A  37     -53.156 -83.618 -52.268  1.00  2.67           H
ATOM     69 2HD  PRO A  37     -53.064 -82.434 -50.920  1.00  2.67           H
ATOM     70  N   MET A  38     -48.665 -81.277 -53.833  1.00 -6.27           N
ATOM     71  H   MET A  38     -48.393 -80.585 -53.143  1.00 -6.27           H
ATOM     72  CA  MET A  38     -47.749 -81.606 -54.925  1.00 -6.27           C
ATOM     73  HA  MET A  38     -48.264 -81.502 -55.881  1.00 -6.27           H
ATOM     74  C   MET A  38     -47.311 -83.054 -54.747  1.00 -6.27           C
ATOM     75  O   MET A  38     -47.033 -83.486 -53.637  1.00 -6.27           O
ATOM     76  CB  MET A  38     -46.519 -80.694 -54.895  1.00 -6.27           C
ATOM     77 1HB  MET A  38     -46.048 -80.784 -53.916  1.00 -6.27           H
ATOM     78 2HB  MET A  38     -45.811 -81.040 -55.647  1.00 -6.27           H
ATOM     79  CG  MET A  38     -46.827 -79.222 -55.151  1.00 -6.27           C
ATOM     80 1HG  MET A  38     -47.542 -78.876 -54.406  1.00 -6.27           H
ATOM     81 2HG  MET A  38     -45.907 -78.647 -55.039  1.00 -6.27           H
ATOM     82  SD  MET A  38     -47.508 -78.908 -56.800  1.00 -6.27           S
ATOM     83  CE  MET A  38     -46.072 -79.154 -57.883  1.00 -6.27           C
ATOM     84 1HE  MET A  38     -46.333 -78.885 -58.907  1.00 -6.27           H
ATOM     85 2HE  MET A  38     -45.759 -80.197 -57.857  1.00 -6.27           H
ATOM     86 3HE  MET A  38     -45.248 -78.522 -57.549  1.00 -6.27           H
ATOM     87  N   HIS A  39     -47.212 -83.819 -55.822  1.00  5.21           N
ATOM     88  H   HIS A  39     -47.379 -83.419 -56.745  1.00  5.21           H
ATOM     89  CA  HIS A  39     -46.882 -85.242 -55.720  1.00  5.21           C
ATOM     90  HA  HIS A  39     -47.480 -85.684 -54.925  1.00  5.21           H
ATOM     91  C   HIS A  39     -45.413 -85.446 -55.353  1.00  5.21           C
ATOM     92  O   HIS A  39     -45.029 -86.469 -54.785  1.00  5.21           O
ATOM     93  CB  HIS A  39     -47.243 -85.951 -57.022  1.00  5.21           C
ATOM     94 1HB  HIS A  39     -46.771 -85.426 -57.853  1.00  5.21           H
ATOM     95 2HB  HIS A  39     -46.852 -86.967 -56.991  1.00  5.21           H
ATOM     96  CG  HIS A  39     -48.719 -86.028 -57.257  1.00  5.21           C
ATOM     97  ND1 HIS A  39     -49.484 -87.145 -57.009  1.00  5.21           N
ATOM     98  HD1 HIS A  39     -49.145 -88.042 -56.690  1.00  5.21           H
ATOM     99  CD2 HIS A  39     -49.597 -85.092 -57.704  1.00  5.21           C
ATOM    100  HD2 HIS A  39     -49.332 -84.089 -58.008  1.00  5.21           H
ATOM    101  CE1 HIS A  39     -50.755 -86.847 -57.277  1.00  5.21           C
ATOM    102  HE1 HIS A  39     -51.582 -87.539 -57.169  1.00  5.21           H
ATOM    103  NE2 HIS A  39     -50.876 -85.603 -57.699  1.00  5.21           N
ATOM    104  N   VAL A  40     -44.620 -84.408 -55.569  1.00  5.57           N
ATOM    105  H   VAL A  40     -44.986 -83.619 -56.078  1.00  5.57           H
ATOM    106  CA  VAL A  40     -43.240 -84.339 -55.080  1.00  5.57           C
ATOM    107  HA  VAL A  40     -42.686 -85.212 -55.425  1.00  5.57           H
ATOM    108  C   VAL A  40     -43.227 -84.314 -53.546  1.00  5.57           C
ATOM    109  O   VAL A  40     -42.357 -84.874 -52.885  1.00  5.57           O
ATOM    110  CB  VAL A  40     -42.564 -83.047 -55.631  1.00  5.57           C
ATOM    111  HB  VAL A  40     -43.128 -82.187 -55.273  1.00  5.57           H
ATOM    112  CG1 VAL A  40     -41.116 -82.905 -55.159  1.00  5.57           C
ATOM    113 1HG1 VAL A  40     -40.670 -82.013 -55.601  1.00  5.57           H
ATOM    114 2HG1 VAL A  40     -40.536 -83.782 -55.455  1.00  5.57           H
ATOM    115 3HG1 VAL A  40     -41.086 -82.799 -54.076  1.00  5.57           H
ATOM    116  CG2 VAL A  40     -42.600 -83.031 -57.169  1.00  5.57           C
ATOM    117 1HG2 VAL A  40     -42.118 -82.123 -57.535  1.00  5.57           H
ATOM    118 2HG2 VAL A  40     -43.624 -83.036 -57.536  1.00  5.57           H
ATOM    119 3HG2 VAL A  40     -42.068 -83.900 -57.562  1.00  5.57           H
ATOM    120  N   GLU A  41     -44.236 -83.704 -52.948  1.00  5.88           N
ATOM    121  H   GLU A  41     -44.981 -83.286 -53.488  1.00  5.88           H
ATOM    122  CA  GLU A  41     -44.317 -83.641 -51.492  1.00  5.88           C
ATOM    123  HA  GLU A  41     -43.311 -83.666 -51.075  1.00  5.88           H
ATOM    124  C   GLU A  41     -45.077 -84.847 -50.950  1.00  5.88           C
ATOM    125  O   GLU A  41     -44.903 -85.222 -49.802  1.00  5.88           O
ATOM    126  CB  GLU A  41     -44.967 -82.339 -51.042  1.00  5.88           C
ATOM    127 1HB  GLU A  41     -45.964 -82.270 -51.476  1.00  5.88           H
ATOM    128 2HB  GLU A  41     -45.051 -82.366 -49.958  1.00  5.88           H
ATOM    129  CG  GLU A  41     -44.158 -81.106 -51.428  1.00  5.88           C
ATOM    130 1HG  GLU A  41     -43.139 -81.226 -51.057  1.00  5.88           H
ATOM    131 2HG  GLU A  41     -44.125 -81.019 -52.516  1.00  5.88           H
ATOM    132  CD  GLU A  41     -44.748 -79.837 -50.849  1.00  5.88           C
ATOM    133  OE1 GLU A  41     -45.874 -79.891 -50.312  1.00  5.88           O
ATOM    134  OE2 GLU A  41     -44.112 -78.765 -50.902  1.00  5.88           O
ATOM    135  N   VAL A  42     -45.831 -85.541 -51.790  1.00 16.84           N
ATOM    136  H   VAL A  42     -46.043 -85.157 -52.702  1.00 16.84           H
ATOM    137  CA  VAL A  42     -46.355 -86.863 -51.423  1.00 16.84           C
ATOM    138  HA  VAL A  42     -46.802 -86.796 -50.432  1.00 16.84           H
ATOM    139  C   VAL A  42     -45.175 -87.839 -51.334  1.00 16.84           C
ATOM    140  O   VAL A  42     -45.122 -88.677 -50.441  1.00 16.84           O
ATOM    141  CB  VAL A  42     -47.456 -87.361 -52.410  1.00 16.84           C
ATOM    142  HB  VAL A  42     -47.044 -87.385 -53.416  1.00 16.84           H
ATOM    143  CG1 VAL A  42     -47.945 -88.775 -52.055  1.00 16.84           C
ATOM    144 1HG1 VAL A  42     -48.754 -89.066 -52.727  1.00 16.84           H
ATOM    145 2HG1 VAL A  42     -48.307 -88.804 -51.026  1.00 16.84           H
ATOM    146 3HG1 VAL A  42     -47.131 -89.490 -52.168  1.00 16.84           H
ATOM    147  CG2 VAL A  42     -48.662 -86.402 -52.390  1.00 16.84           C
ATOM    148 1HG2 VAL A  42     -49.420 -86.742 -53.097  1.00 16.84           H
ATOM    149 2HG2 VAL A  42     -48.358 -85.396 -52.674  1.00 16.84           H
ATOM    150 3HG2 VAL A  42     -49.099 -86.366 -51.391  1.00 16.84           H
ATOM    151  N   ARG A  43     -44.150 -87.685 -52.162  1.00  2.45           N
ATOM    152  H   ARG A  43     -44.215 -87.035 -52.939  1.00  2.45           H
ATOM    153  CA  ARG A  43     -42.911 -88.447 -51.944  1.00  2.45           C
ATOM    154  HA  ARG A  43     -43.156 -89.506 -51.856  1.00  2.45           H
ATOM    155  C   ARG A  43     -42.208 -88.067 -50.643  1.00  2.45           C
ATOM    156  O   ARG A  43     -41.611 -88.909 -49.982  1.00  2.45           O
ATOM    157  CB  ARG A  43     -41.933 -88.263 -53.101  1.00  2.45           C
ATOM    158 1HB  ARG A  43     -41.792 -87.203 -53.288  1.00  2.45           H
ATOM    159 2HB  ARG A  43     -40.981 -88.668 -52.782  1.00  2.45           H
ATOM    160  CG  ARG A  43     -42.306 -88.944 -54.406  1.00  2.45           C
ATOM    161 1HG  ARG A  43     -43.300 -88.624 -54.709  1.00  2.45           H
ATOM    162 2HG  ARG A  43     -41.590 -88.641 -55.168  1.00  2.45           H
ATOM    163  CD  ARG A  43     -42.276 -90.462 -54.288  1.00  2.45           C
ATOM    164 1HD  ARG A  43     -41.323 -90.764 -53.854  1.00  2.45           H
ATOM    165 2HD  ARG A  43     -43.075 -90.788 -53.621  1.00  2.45           H
ATOM    166  NE  ARG A  43     -42.429 -91.132 -55.586  1.00  2.45           N
ATOM    167  HE  ARG A  43     -42.439 -90.549 -56.406  1.00  2.45           H
ATOM    168  CZ  ARG A  43     -42.542 -92.440 -55.772  1.00  2.45           C
ATOM    169  NH1 ARG A  43     -42.678 -92.896 -56.981  1.00  2.45           N
ATOM    170 1HH1 ARG A  43     -42.595 -92.277 -57.779  1.00  2.45           H
ATOM    171 2HH1 ARG A  43     -42.862 -93.877 -57.115  1.00  2.45           H
ATOM    172  NH2 ARG A  43     -42.535 -93.324 -54.812  1.00  2.45           N
ATOM    173 1HH2 ARG A  43     -42.405 -93.029 -53.842  1.00  2.45           H
ATOM    174 2HH2 ARG A  43     -42.637 -94.301 -55.034  1.00  2.45           H
ATOM    175  N   ARG A  44     -42.334 -86.830 -50.191  1.00  7.42           N
ATOM    176  H   ARG A  44     -42.790 -86.126 -50.755  1.00  7.42           H
ATOM    177  CA  ARG A  44     -41.845 -86.509 -48.845  1.00  7.42           C
ATOM    178  HA  ARG A  44     -40.887 -87.008 -48.708  1.00  7.42           H
ATOM    179  C   ARG A  44     -42.744 -87.083 -47.760  1.00  7.42           C
ATOM    180  O   ARG A  44     -42.247 -87.422 -46.697  1.00  7.42           O
ATOM    181  CB  ARG A  44     -41.633 -85.006 -48.643  1.00  7.42           C
ATOM    182 1HB  ARG A  44     -42.551 -84.477 -48.895  1.00  7.42           H
ATOM    183 2HB  ARG A  44     -41.425 -84.834 -47.586  1.00  7.42           H
ATOM    184  CG  ARG A  44     -40.469 -84.410 -49.444  1.00  7.42           C
ATOM    185 1HG  ARG A  44     -40.632 -84.575 -50.509  1.00  7.42           H
ATOM    186 2HG  ARG A  44     -40.430 -83.339 -49.255  1.00  7.42           H
ATOM    187  CD  ARG A  44     -39.135 -85.042 -49.031  1.00  7.42           C
ATOM    188 1HD  ARG A  44     -39.045 -85.007 -47.944  1.00  7.42           H
ATOM    189 2HD  ARG A  44     -39.138 -86.085 -49.345  1.00  7.42           H
ATOM    190  NE  ARG A  44     -37.966 -84.375 -49.623  1.00  7.42           N
ATOM    191  HE  ARG A  44     -38.081 -83.402 -49.883  1.00  7.42           H
ATOM    192  CZ  ARG A  44     -36.775 -84.920 -49.836  1.00  7.42           C
ATOM    193  NH1 ARG A  44     -35.825 -84.198 -50.350  1.00  7.42           N
ATOM    194 1HH1 ARG A  44     -35.982 -83.219 -50.561  1.00  7.42           H
ATOM    195 2HH1 ARG A  44     -34.931 -84.618 -50.547  1.00  7.42           H
ATOM    196  NH2 ARG A  44     -36.499 -86.175 -49.588  1.00  7.42           N
ATOM    197 1HH2 ARG A  44     -37.212 -86.776 -49.208  1.00  7.42           H
ATOM    198 2HH2 ARG A  44     -35.594 -86.550 -49.833  1.00  7.42           H
ATOM    199  N   LEU A  45     -44.020 -87.318 -48.019  1.00-13.41           N
ATOM    200  H   LEU A  45     -44.432 -86.981 -48.883  1.00-13.41           H
ATOM    201  CA  LEU A  45     -44.840 -88.074 -47.070  1.00-13.41           C
ATOM    202  HA  LEU A  45     -44.691 -87.651 -46.080  1.00-13.41           H
ATOM    203  C   LEU A  45     -44.384 -89.529 -47.023  1.00-13.41           C
ATOM    204  O   LEU A  45     -44.452 -90.144 -45.978  1.00-13.41           O
ATOM    205  CB  LEU A  45     -46.341 -88.027 -47.383  1.00-13.41           C
ATOM    206 1HB  LEU A  45     -46.499 -88.455 -48.370  1.00-13.41           H
ATOM    207 2HB  LEU A  45     -46.843 -88.677 -46.666  1.00-13.41           H
ATOM    208  CG  LEU A  45     -47.049 -86.666 -47.336  1.00-13.41           C
ATOM    209  HG  LEU A  45     -46.559 -86.005 -48.044  1.00-13.41           H
ATOM    210  CD1 LEU A  45     -48.503 -86.825 -47.768  1.00-13.41           C
ATOM    211 1HD1 LEU A  45     -48.977 -85.843 -47.808  1.00-13.41           H
ATOM    212 2HD1 LEU A  45     -49.043 -87.454 -47.059  1.00-13.41           H
ATOM    213 3HD1 LEU A  45     -48.551 -87.273 -48.760  1.00-13.41           H
ATOM    214  CD2 LEU A  45     -46.994 -86.009 -45.954  1.00-13.41           C
ATOM    215 1HD2 LEU A  45     -47.529 -85.058 -45.987  1.00-13.41           H
ATOM    216 2HD2 LEU A  45     -45.961 -85.810 -45.677  1.00-13.41           H
ATOM    217 3HD2 LEU A  45     -47.460 -86.656 -45.209  1.00-13.41           H
ATOM    218  N   GLU A  46     -43.853 -90.076 -48.106  1.00  2.26           N
ATOM    219  H   GLU A  46     -43.854 -89.559 -48.980  1.00  2.26           H
ATOM    220  CA  GLU A  46     -43.278 -91.427 -48.074  1.00  2.26           C
ATOM    221  HA  GLU A  46     -44.039 -92.111 -47.702  1.00  2.26           H
ATOM    222  C   GLU A  46     -42.087 -91.490 -47.103  1.00  2.26           C
ATOM    223  O   GLU A  46     -41.886 -92.500 -46.416  1.00  2.26           O
ATOM    224  CB  GLU A  46     -42.894 -91.866 -49.495  1.00  2.26           C
ATOM    225 1HB  GLU A  46     -43.744 -91.648 -50.141  1.00  2.26           H
ATOM    226 2HB  GLU A  46     -42.046 -91.278 -49.830  1.00  2.26           H
ATOM    227  CG  GLU A  46     -42.539 -93.336 -49.673  1.00  2.26           C
ATOM    228 1HG  GLU A  46     -41.600 -93.546 -49.159  1.00  2.26           H
ATOM    229 2HG  GLU A  46     -43.324 -93.941 -49.222  1.00  2.26           H
ATOM    230  CD  GLU A  46     -42.420 -93.735 -51.143  1.00  2.26           C
ATOM    231  OE1 GLU A  46     -42.205 -92.868 -52.011  1.00  2.26           O
ATOM    232  OE2 GLU A  46     -42.590 -94.944 -51.444  1.00  2.26           O
ATOM    233  N   PHE A  47     -41.351 -90.393 -46.969  1.00  8.46           N
ATOM    234  H   PHE A  47     -41.527 -89.603 -47.577  1.00  8.46           H
ATOM    235  CA  PHE A  47     -40.323 -90.283 -45.929  1.00  8.46           C
ATOM    236  HA  PHE A  47     -39.761 -91.217 -45.909  1.00  8.46           H
ATOM    237  C   PHE A  47     -40.970 -90.081 -44.553  1.00  8.46           C
ATOM    238  O   PHE A  47     -40.613 -90.762 -43.596  1.00  8.46           O
ATOM    239  CB  PHE A  47     -39.353 -89.135 -46.251  1.00  8.46           C
ATOM    240 1HB  PHE A  47     -38.967 -89.284 -47.257  1.00  8.46           H
ATOM    241 2HB  PHE A  47     -39.901 -88.196 -46.236  1.00  8.46           H
ATOM    242  CG  PHE A  47     -38.174 -89.005 -45.301  1.00  8.46           C
ATOM    243  CD1 PHE A  47     -37.692 -90.086 -44.529  1.00  8.46           C
ATOM    244  HD1 PHE A  47     -38.148 -91.062 -44.599  1.00  8.46           H
ATOM    245  CD2 PHE A  47     -37.523 -87.761 -45.195  1.00  8.46           C
ATOM    246  HD2 PHE A  47     -37.876 -86.920 -45.775  1.00  8.46           H
ATOM    247  CE1 PHE A  47     -36.607 -89.914 -43.634  1.00  8.46           C
ATOM    248  HE1 PHE A  47     -36.281 -90.739 -43.017  1.00  8.46           H
ATOM    249  CE2 PHE A  47     -36.407 -87.587 -44.336  1.00  8.46           C
ATOM    250  HE2 PHE A  47     -35.920 -86.625 -44.269  1.00  8.46           H
ATOM    251  CZ  PHE A  47     -35.949 -88.668 -43.554  1.00  8.46           C
ATOM    252  HZ  PHE A  47     -35.107 -88.539 -42.889  1.00  8.46           H
ATOM    253  N   TRP A  48     -41.955 -89.202 -44.432  1.00 -6.59           N
ATOM    254  H   TRP A  48     -42.237 -88.646 -45.235  1.00 -6.59           H
ATOM    255  CA  TRP A  48     -42.620 -88.988 -43.142  1.00 -6.59           C
ATOM    256  HA  TRP A  48     -41.860 -88.703 -42.417  1.00 -6.59           H
ATOM    257  C   TRP A  48     -43.295 -90.220 -42.569  1.00 -6.59           C
ATOM    258  O   TRP A  48     -43.183 -90.461 -41.377  1.00 -6.59           O
ATOM    259  CB  TRP A  48     -43.649 -87.862 -43.207  1.00 -6.59           C
ATOM    260 1HB  TRP A  48     -44.261 -87.960 -44.099  1.00 -6.59           H
ATOM    261 2HB  TRP A  48     -44.296 -87.940 -42.333  1.00 -6.59           H
ATOM    262  CG  TRP A  48     -42.998 -86.525 -43.161  1.00 -6.59           C
ATOM    263  CD1 TRP A  48     -42.806 -85.645 -44.180  1.00 -6.59           C
ATOM    264  HD1 TRP A  48     -43.128 -85.812 -45.200  1.00 -6.59           H
ATOM    265  CD2 TRP A  48     -42.417 -85.905 -42.002  1.00 -6.59           C
ATOM    266  NE1 TRP A  48     -42.144 -84.526 -43.752  1.00 -6.59           N
ATOM    267  HE1 TRP A  48     -41.915 -83.729 -44.336  1.00 -6.59           H
ATOM    268  CE2 TRP A  48     -41.859 -84.666 -42.422  1.00 -6.59           C
ATOM    269  CE3 TRP A  48     -42.296 -86.282 -40.647  1.00 -6.59           C
ATOM    270  HE3 TRP A  48     -42.721 -87.212 -40.298  1.00 -6.59           H
ATOM    271  CZ2 TRP A  48     -41.169 -83.813 -41.538  1.00 -6.59           C
ATOM    272  HZ2 TRP A  48     -40.755 -82.878 -41.884  1.00 -6.59           H
ATOM    273  CZ3 TRP A  48     -41.612 -85.426 -39.752  1.00 -6.59           C
ATOM    274  HZ3 TRP A  48     -41.526 -85.700 -38.709  1.00 -6.59           H
ATOM    275  CH2 TRP A  48     -41.042 -84.203 -40.216  1.00 -6.59           C
ATOM    276  HH2 TRP A  48     -40.512 -83.568 -39.521  1.00 -6.59           H
ATOM    277  N   ARG A  49     -43.940 -91.040 -43.385  1.00 11.97           N
ATOM    278  H   ARG A  49     -44.003 -90.814 -44.377  1.00 11.97           H
ATOM    279  CA  ARG A  49     -44.572 -92.261 -42.878  1.00 11.97           C
ATOM    280  HA  ARG A  49     -45.272 -92.003 -42.082  1.00 11.97           H
ATOM    281  C   ARG A  49     -43.522 -93.180 -42.281  1.00 11.97           C
ATOM    282  O   ARG A  49     -43.788 -93.856 -41.304  1.00 11.97           O
ATOM    283  CB  ARG A  49     -45.322 -93.004 -43.985  1.00 11.97           C
ATOM    284 1HB  ARG A  49     -44.628 -93.181 -44.804  1.00 11.97           H
ATOM    285 2HB  ARG A  49     -45.642 -93.970 -43.591  1.00 11.97           H
ATOM    286  CG  ARG A  49     -46.553 -92.280 -44.519  1.00 11.97           C
ATOM    287 1HG  ARG A  49     -47.237 -92.088 -43.693  1.00 11.97           H
ATOM    288 2HG  ARG A  49     -46.268 -91.328 -44.955  1.00 11.97           H
ATOM    289  CD  ARG A  49     -47.280 -93.105 -45.568  1.00 11.97           C
ATOM    290 1HD  ARG A  49     -47.618 -94.021 -45.090  1.00 11.97           H
ATOM    291 2HD  ARG A  49     -48.167 -92.556 -45.882  1.00 11.97           H
ATOM    292  NE  ARG A  49     -46.480 -93.477 -46.744  1.00 11.97           N
ATOM    293  HE  ARG A  49     -45.645 -94.021 -46.571  1.00 11.97           H
ATOM    294  CZ  ARG A  49     -46.774 -93.221 -48.010  1.00 11.97           C
ATOM    295  NH1 ARG A  49     -46.039 -93.766 -48.932  1.00 11.97           N
ATOM    296 1HH1 ARG A  49     -45.270 -94.363 -48.672  1.00 11.97           H
ATOM    297 2HH1 ARG A  49     -46.262 -93.588 -49.903  1.00 11.97           H
ATOM    298  NH2 ARG A  49     -47.760 -92.459 -48.409  1.00 11.97           N
ATOM    299 1HH2 ARG A  49     -48.361 -92.019 -47.734  1.00 11.97           H
ATOM    300 2HH2 ARG A  49     -47.902 -92.318 -49.402  1.00 11.97           H
ATOM    301  N   ALA A  50     -42.314 -93.166 -42.822  1.00-14.30           N
ATOM    302  H   ALA A  50     -42.125 -92.578 -43.619  1.00-14.30           H
ATOM    303  CA  ALA A  50     -41.236 -93.966 -42.260  1.00-14.30           C
ATOM    304  HA  ALA A  50     -41.608 -94.981 -42.117  1.00-14.30           H
ATOM    305  C   ALA A  50     -40.782 -93.429 -40.893  1.00-14.30           C
ATOM    306  O   ALA A  50     -40.540 -94.194 -39.966  1.00-14.30           O
ATOM    307  CB  ALA A  50     -40.076 -94.005 -43.246  1.00-14.30           C
ATOM    308 1HB  ALA A  50     -40.440 -94.298 -44.231  1.00-14.30           H
ATOM    309 2HB  ALA A  50     -39.347 -94.734 -42.906  1.00-14.30           H
ATOM    310 3HB  ALA A  50     -39.594 -93.030 -43.308  1.00-14.30           H
ATOM    311  N   ILE A  51     -40.697 -92.114 -40.756  1.00-17.27           N
ATOM    312  H   ILE A  51     -40.906 -91.519 -41.550  1.00-17.27           H
ATOM    313  CA  ILE A  51     -40.291 -91.491 -39.489  1.00-17.27           C
ATOM    314  HA  ILE A  51     -39.349 -91.929 -39.159  1.00-17.27           H
ATOM    315  C   ILE A  51     -41.358 -91.783 -38.424  1.00-17.27           C
ATOM    316  O   ILE A  51     -41.062 -92.182 -37.297  1.00-17.27           O
ATOM    317  CB  ILE A  51     -40.112 -89.942 -39.664  1.00-17.27           C
ATOM    318  HB  ILE A  51     -41.056 -89.531 -40.024  1.00-17.27           H
ATOM    319  CG1 ILE A  51     -39.020 -89.631 -40.710  1.00-17.27           C
ATOM    320 1HG1 ILE A  51     -38.044 -89.834 -40.268  1.00-17.27           H
ATOM    321 2HG1 ILE A  51     -39.136 -90.293 -41.564  1.00-17.27           H
ATOM    322  CG2 ILE A  51     -39.759 -89.250 -38.326  1.00-17.27           C
ATOM    323 1HG2 ILE A  51     -39.675 -88.172 -38.462  1.00-17.27           H
ATOM    324 2HG2 ILE A  51     -38.811 -89.632 -37.942  1.00-17.27           H
ATOM    325 3HG2 ILE A  51     -40.540 -89.430 -37.588  1.00-17.27           H
ATOM    326  CD1 ILE A  51     -39.034 -88.190 -41.242  1.00-17.27           C
ATOM    327 1HD1 ILE A  51     -38.289 -88.088 -42.028  1.00-17.27           H
ATOM    328 2HD1 ILE A  51     -38.799 -87.489 -40.443  1.00-17.27           H
ATOM    329 3HD1 ILE A  51     -40.013 -87.951 -41.656  1.00-17.27           H
ATOM    330  N   ILE A  52     -42.619 -91.612 -38.789  1.00-22.14           N
ATOM    331  H   ILE A  52     -42.821 -91.280 -39.728  1.00-22.14           H
ATOM    332  CA  ILE A  52     -43.738 -91.837 -37.872  1.00-22.14           C
ATOM    333  HA  ILE A  52     -43.569 -91.263 -36.961  1.00-22.14           H
ATOM    334  C   ILE A  52     -43.818 -93.316 -37.491  1.00-22.14           C
ATOM    335  O   ILE A  52     -44.111 -93.653 -36.346  1.00-22.14           O
ATOM    336  CB  ILE A  52     -45.069 -91.348 -38.517  1.00-22.14           C
ATOM    337  HB  ILE A  52     -45.208 -91.869 -39.465  1.00-22.14           H
ATOM    338  CG1 ILE A  52     -44.988 -89.830 -38.780  1.00-22.14           C
ATOM    339 1HG1 ILE A  52     -45.091 -89.315 -37.828  1.00-22.14           H
ATOM    340 2HG1 ILE A  52     -44.008 -89.575 -39.175  1.00-22.14           H
ATOM    341  CG2 ILE A  52     -46.287 -91.620 -37.603  1.00-22.14           C
ATOM    342 1HG2 ILE A  52     -47.208 -91.315 -38.100  1.00-22.14           H
ATOM    343 2HG2 ILE A  52     -46.188 -91.070 -36.664  1.00-22.14           H
ATOM    344 3HG2 ILE A  52     -46.364 -92.680 -37.379  1.00-22.14           H
ATOM    345  CD1 ILE A  52     -46.024 -89.281 -39.756  1.00-22.14           C
ATOM    346 1HD1 ILE A  52     -45.837 -88.218 -39.910  1.00-22.14           H
ATOM    347 2HD1 ILE A  52     -47.030 -89.405 -39.356  1.00-22.14           H
ATOM    348 3HD1 ILE A  52     -45.946 -89.798 -40.713  1.00-22.14           H
ATOM    349  N   ALA A  53     -43.507 -94.207 -38.421  1.00-28.58           N
ATOM    350  H   ALA A  53     -43.278 -93.901 -39.359  1.00-28.58           H
ATOM    351  CA  ALA A  53     -43.513 -95.636 -38.134  1.00-28.58           C
ATOM    352  HA  ALA A  53     -44.497 -95.916 -37.754  1.00-28.58           H
ATOM    353  C   ALA A  53     -42.486 -95.982 -37.062  1.00-28.58           C
ATOM    354  O   ALA A  53     -42.784 -96.744 -36.154  1.00-28.58           O
ATOM    355  CB  ALA A  53     -43.233 -96.415 -39.406  1.00-28.58           C
ATOM    356 1HB  ALA A  53     -44.096 -96.349 -40.067  1.00-28.58           H
ATOM    357 2HB  ALA A  53     -43.041 -97.456 -39.159  1.00-28.58           H
ATOM    358 3HB  ALA A  53     -42.362 -96.005 -39.909  1.00-28.58           H
ATOM    359  N   GLU A  54     -41.299 -95.399 -37.132  1.00-32.61           N
ATOM    360  H   GLU A  54     -41.080 -94.783 -37.908  1.00-32.61           H
ATOM    361  CA  GLU A  54     -40.296 -95.631 -36.093  1.00-32.61           C
ATOM    362  HA  GLU A  54     -40.125 -96.702 -35.983  1.00-32.61           H
ATOM    363  C   GLU A  54     -40.774 -95.090 -34.752  1.00-32.61           C
ATOM    364  O   GLU A  54     -40.561 -95.716 -33.713  1.00-32.61           O
ATOM    365  CB  GLU A  54     -38.981 -94.941 -36.446  1.00-32.61           C
ATOM    366 1HB  GLU A  54     -39.184 -93.895 -36.669  1.00-32.61           H
ATOM    367 2HB  GLU A  54     -38.327 -94.977 -35.577  1.00-32.61           H
ATOM    368  CG  GLU A  54     -38.252 -95.550 -37.618  1.00-32.61           C
ATOM    369 1HG  GLU A  54     -38.889 -95.522 -38.500  1.00-32.61           H
ATOM    370 2HG  GLU A  54     -37.376 -94.938 -37.807  1.00-32.61           H
ATOM    371  CD  GLU A  54     -37.804 -96.977 -37.366  1.00-32.61           C
ATOM    372  OE1 GLU A  54     -37.256 -97.259 -36.280  1.00-32.61           O
ATOM    373  OE2 GLU A  54     -37.997 -97.849 -38.240  1.00-32.61           O
ATOM    374  N   CYS A  55     -41.449 -93.948 -34.774  1.00 -5.99           N
ATOM    375  H   CYS A  55     -41.604 -93.477 -35.659  1.00 -5.99           H
ATOM    376  CA  CYS A  55     -41.960 -93.355 -33.543  1.00 -5.99           C
ATOM    377  HA  CYS A  55     -41.131 -93.231 -32.848  1.00 -5.99           H
ATOM    378  C   CYS A  55     -42.990 -94.271 -32.897  1.00 -5.99           C
ATOM    379  O   CYS A  55     -42.863 -94.626 -31.729  1.00 -5.99           O
ATOM    380  CB  CYS A  55     -42.602 -91.988 -33.814  1.00 -5.99           C
ATOM    381 1HB  CYS A  55     -41.940 -91.398 -34.444  1.00 -5.99           H
ATOM    382 2HB  CYS A  55     -43.539 -92.129 -34.354  1.00 -5.99           H
ATOM    383  SG  CYS A  55     -42.930 -91.050 -32.303  1.00 -5.99           S
ATOM    384  HG  CYS A  55     -41.663 -91.037 -31.864  1.00 -5.99           H
ATOM    385  N   MET A  56     -43.998 -94.676 -33.657  1.00-21.75           N
ATOM    386  H   MET A  56     -44.035 -94.394 -34.635  1.00-21.75           H
ATOM    387  CA  MET A  56     -45.081 -95.480 -33.100  1.00-21.75           C
ATOM    388  HA  MET A  56     -45.417 -95.002 -32.180  1.00-21.75           H
ATOM    389  C   MET A  56     -44.615 -96.884 -32.740  1.00-21.75           C
ATOM    390  O   MET A  56     -45.041 -97.432 -31.728  1.00-21.75           O
ATOM    391  CB  MET A  56     -46.274 -95.552 -34.055  1.00-21.75           C
ATOM    392 1HB  MET A  56     -45.955 -95.982 -35.005  1.00-21.75           H
ATOM    393 2HB  MET A  56     -47.022 -96.208 -33.612  1.00-21.75           H
ATOM    394  CG  MET A  56     -46.916 -94.193 -34.311  1.00-21.75           C
ATOM    395 1HG  MET A  56     -47.096 -93.698 -33.356  1.00-21.75           H
ATOM    396 2HG  MET A  56     -46.226 -93.581 -34.890  1.00-21.75           H
ATOM    397  SD  MET A  56     -48.484 -94.308 -35.202  1.00-21.75           S
ATOM    398  CE  MET A  56     -49.670 -94.601 -33.867  1.00-21.75           C
ATOM    399 1HE  MET A  56     -50.678 -94.648 -34.280  1.00-21.75           H
ATOM    400 2HE  MET A  56     -49.618 -93.785 -33.146  1.00-21.75           H
ATOM    401 3HE  MET A  56     -49.440 -95.541 -33.367  1.00-21.75           H
ATOM    402  N   ALA A  57     -43.712 -97.463 -33.519  1.00-12.84           N
ATOM    403  H   ALA A  57     -43.379 -97.001 -34.362  1.00-12.84           H
ATOM    404  CA  ALA A  57     -43.201 -98.787 -33.190  1.00-12.84           C
ATOM    405  HA  ALA A  57     -44.046 -99.466 -33.085  1.00-12.84           H
ATOM    406  C   ALA A  57     -42.459 -98.740 -31.857  1.00-12.84           C
ATOM    407  O   ALA A  57     -42.678 -99.580 -30.989  1.00-12.84           O
ATOM    408  CB  ALA A  57     -42.283 -99.292 -34.298  1.00-12.84           C
ATOM    409 1HB  ALA A  57     -42.806 -99.259 -35.252  1.00-12.84           H
ATOM    410 2HB  ALA A  57     -41.985-100.318 -34.087  1.00-12.84           H
ATOM    411 3HB  ALA A  57     -41.396 -98.661 -34.367  1.00-12.84           H
ATOM    412  N   THR A  58     -41.611 -97.737 -31.678  1.00 -9.06           N
ATOM    413  H   THR A  58     -41.470 -97.049 -32.410  1.00 -9.06           H
ATOM    414  CA  THR A  58     -40.849 -97.631 -30.438  1.00 -9.06           C
ATOM    415  HA  THR A  58     -40.384 -98.596 -30.241  1.00 -9.06           H
ATOM    416  C   THR A  58     -41.788 -97.303 -29.283  1.00 -9.06           C
ATOM    417  O   THR A  58     -41.664 -97.872 -28.211  1.00 -9.06           O
ATOM    418  CB  THR A  58     -39.735 -96.573 -30.547  1.00 -9.06           C
ATOM    419  HB  THR A  58     -40.169 -95.573 -30.563  1.00 -9.06           H
ATOM    420  OG1 THR A  58     -39.010 -96.791 -31.760  1.00 -9.06           O
ATOM    421  HG1 THR A  58     -39.517 -96.398 -32.487  1.00 -9.06           H
ATOM    422  CG2 THR A  58     -38.734 -96.693 -29.417  1.00 -9.06           C
ATOM    423 1HG2 THR A  58     -37.926 -95.982 -29.577  1.00 -9.06           H
ATOM    424 2HG2 THR A  58     -38.317 -97.700 -29.395  1.00 -9.06           H
ATOM    425 3HG2 THR A  58     -39.220 -96.471 -28.468  1.00 -9.06           H
ATOM    426  N   PHE A  59     -42.772 -96.445 -29.511  1.00  1.90           N
ATOM    427  H   PHE A  59     -42.845 -96.000 -30.421  1.00  1.90           H
ATOM    428  CA  PHE A  59     -43.777 -96.109 -28.500  1.00  1.90           C
ATOM    429  HA  PHE A  59     -43.291 -95.624 -27.655  1.00  1.90           H
ATOM    430  C   PHE A  59     -44.493 -97.345 -27.961  1.00  1.90           C
ATOM    431  O   PHE A  59     -44.563 -97.548 -26.746  1.00  1.90           O
ATOM    432  CB  PHE A  59     -44.777 -95.142 -29.145  1.00  1.90           C
ATOM    433 1HB  PHE A  59     -44.255 -94.225 -29.417  1.00  1.90           H
ATOM    434 2HB  PHE A  59     -45.158 -95.596 -30.054  1.00  1.90           H
ATOM    435  CG  PHE A  59     -45.961 -94.800 -28.293  1.00  1.90           C
ATOM    436  CD1 PHE A  59     -45.882 -93.780 -27.337  1.00  1.90           C
ATOM    437  HD1 PHE A  59     -44.943 -93.278 -27.171  1.00  1.90           H
ATOM    438  CD2 PHE A  59     -47.188 -95.458 -28.495  1.00  1.90           C
ATOM    439  HD2 PHE A  59     -47.258 -96.252 -29.225  1.00  1.90           H
ATOM    440  CE1 PHE A  59     -47.025 -93.389 -26.603  1.00  1.90           C
ATOM    441  HE1 PHE A  59     -46.958 -92.596 -25.875  1.00  1.90           H
ATOM    442  CE2 PHE A  59     -48.339 -95.081 -27.764  1.00  1.90           C
ATOM    443  HE2 PHE A  59     -49.278 -95.590 -27.924  1.00  1.90           H
ATOM    444  CZ  PHE A  59     -48.258 -94.025 -26.834  1.00  1.90           C
ATOM    445  HZ  PHE A  59     -49.138 -93.709 -26.292  1.00  1.90           H
ATOM    446  N   PHE A  60     -44.991 -98.203 -28.840  1.00 -7.94           N
ATOM    447  H   PHE A  60     -44.915 -98.016 -29.836  1.00 -7.94           H
ATOM    448  CA  PHE A  60     -45.688 -99.399 -28.378  1.00 -7.94           C
ATOM    449  HA  PHE A  60     -46.378 -99.114 -27.584  1.00 -7.94           H
ATOM    450  C   PHE A  60     -44.740-100.444 -27.804  1.00 -7.94           C
ATOM    451  O   PHE A  60     -45.071-101.110 -26.823  1.00 -7.94           O
ATOM    452  CB  PHE A  60     -46.489-100.024 -29.518  1.00 -7.94           C
ATOM    453 1HB  PHE A  60     -45.811-100.232 -30.344  1.00 -7.94           H
ATOM    454 2HB  PHE A  60     -46.903-100.967 -29.168  1.00 -7.94           H
ATOM    455  CG  PHE A  60     -47.619 -99.157 -30.012  1.00 -7.94           C
ATOM    456  CD1 PHE A  60     -47.697 -98.797 -31.368  1.00 -7.94           C
ATOM    457  HD1 PHE A  60     -46.953 -99.156 -32.063  1.00 -7.94           H
ATOM    458  CD2 PHE A  60     -48.620 -98.706 -29.128  1.00 -7.94           C
ATOM    459  HD2 PHE A  60     -48.594 -98.995 -28.088  1.00 -7.94           H
ATOM    460  CE1 PHE A  60     -48.724 -97.947 -31.836  1.00 -7.94           C
ATOM    461  HE1 PHE A  60     -48.761 -97.670 -32.879  1.00 -7.94           H
ATOM    462  CE2 PHE A  60     -49.664 -97.863 -29.586  1.00 -7.94           C
ATOM    463  HE2 PHE A  60     -50.424 -97.518 -28.900  1.00 -7.94           H
ATOM    464  CZ  PHE A  60     -49.698 -97.465 -30.938  1.00 -7.94           C
ATOM    465  HZ  PHE A  60     -50.473 -96.802 -31.289  1.00 -7.94           H
ATOM    466  N   PHE A  61     -43.557-100.585 -28.387  1.00 -7.87           N
ATOM    467  H   PHE A  61     -43.320-100.031 -29.205  1.00 -7.87           H
ATOM    468  CA  PHE A  61     -42.580-101.545 -27.880  1.00 -7.87           C
ATOM    469  HA  PHE A  61     -43.038-102.533 -27.835  1.00 -7.87           H
ATOM    470  C   PHE A  61     -42.141-101.173 -26.470  1.00 -7.87           C
ATOM    471  O   PHE A  61     -42.131-102.019 -25.578  1.00 -7.87           O
ATOM    472  CB  PHE A  61     -41.352-101.600 -28.793  1.00 -7.87           C
ATOM    473 1HB  PHE A  61     -41.666-101.926 -29.785  1.00 -7.87           H
ATOM    474 2HB  PHE A  61     -40.932-100.598 -28.879  1.00 -7.87           H
ATOM    475  CG  PHE A  61     -40.276-102.520 -28.291  1.00 -7.87           C
ATOM    476  CD1 PHE A  61     -40.392-103.909 -28.463  1.00 -7.87           C
ATOM    477  HD1 PHE A  61     -41.242-104.316 -28.991  1.00 -7.87           H
ATOM    478  CD2 PHE A  61     -39.150-102.004 -27.618  1.00 -7.87           C
ATOM    479  HD2 PHE A  61     -39.045-100.937 -27.486  1.00 -7.87           H
ATOM    480  CE1 PHE A  61     -39.410-104.785 -27.943  1.00 -7.87           C
ATOM    481  HE1 PHE A  61     -39.519-105.848 -28.066  1.00 -7.87           H
ATOM    482  CE2 PHE A  61     -38.152-102.871 -27.103  1.00 -7.87           C
ATOM    483  HE2 PHE A  61     -37.290-102.466 -26.594  1.00 -7.87           H
ATOM    484  CZ  PHE A  61     -38.288-104.267 -27.264  1.00 -7.87           C
ATOM    485  HZ  PHE A  61     -37.534-104.936 -26.876  1.00 -7.87           H
ATOM    486  N   VAL A  62     -41.801 -99.908 -26.259  1.00  1.30           N
ATOM    487  H   VAL A  62     -41.843 -99.238 -27.026  1.00  1.30           H
ATOM    488  CA  VAL A  62     -41.335 -99.444 -24.956  1.00  1.30           C
ATOM    489  HA  VAL A  62     -40.567-100.129 -24.612  1.00  1.30           H
ATOM    490  C   VAL A  62     -42.480 -99.522 -23.956  1.00  1.30           C
ATOM    491  O   VAL A  62     -42.255 -99.982 -22.842  1.00  1.30           O
ATOM    492  CB  VAL A  62     -40.660 -98.046 -25.045  1.00  1.30           C
ATOM    493  HB  VAL A  62     -41.344 -97.347 -25.523  1.00  1.30           H
ATOM    494  CG1 VAL A  62     -40.276 -97.490 -23.664  1.00  1.30           C
ATOM    495 1HG1 VAL A  62     -39.799 -96.517 -23.779  1.00  1.30           H
ATOM    496 2HG1 VAL A  62     -39.588 -98.167 -23.158  1.00  1.30           H
ATOM    497 3HG1 VAL A  62     -41.169 -97.358 -23.052  1.00  1.30           H
ATOM    498  CG2 VAL A  62     -39.372 -98.175 -25.886  1.00  1.30           C
ATOM    499 1HG2 VAL A  62     -38.873 -97.213 -25.949  1.00  1.30           H
ATOM    500 2HG2 VAL A  62     -39.611 -98.501 -26.896  1.00  1.30           H
ATOM    501 3HG2 VAL A  62     -38.696 -98.899 -25.431  1.00  1.30           H
ATOM    502  N   PHE A  63     -43.707 -99.190 -24.341  1.00  0.94           N
ATOM    503  H   PHE A  63     -43.878 -98.818 -25.269  1.00  0.94           H
ATOM    504  CA  PHE A  63     -44.834 -99.383 -23.426  1.00  0.94           C
ATOM    505  HA  PHE A  63     -44.658 -98.793 -22.526  1.00  0.94           H
ATOM    506  C   PHE A  63     -44.950-100.844 -22.992  1.00  0.94           C
ATOM    507  O   PHE A  63     -45.056-101.115 -21.802  1.00  0.94           O
ATOM    508  CB  PHE A  63     -46.152 -98.936 -24.068  1.00  0.94           C
ATOM    509 1HB  PHE A  63     -46.097 -97.867 -24.279  1.00  0.94           H
ATOM    510 2HB  PHE A  63     -46.277 -99.464 -25.012  1.00  0.94           H
ATOM    511  CG  PHE A  63     -47.367 -99.214 -23.217  1.00  0.94           C
ATOM    512  CD1 PHE A  63     -47.699 -98.378 -22.136  1.00  0.94           C
ATOM    513  HD1 PHE A  63     -47.077 -97.523 -21.910  1.00  0.94           H
ATOM    514  CD2 PHE A  63     -48.185-100.328 -23.493  1.00  0.94           C
ATOM    515  HD2 PHE A  63     -47.937-100.987 -24.313  1.00  0.94           H
ATOM    516  CE1 PHE A  63     -48.851 -98.635 -21.343  1.00  0.94           C
ATOM    517  HE1 PHE A  63     -49.103 -97.980 -20.523  1.00  0.94           H
ATOM    518  CE2 PHE A  63     -49.331-100.606 -22.702  1.00  0.94           C
ATOM    519  HE2 PHE A  63     -49.946-101.467 -22.921  1.00  0.94           H
ATOM    520  CZ  PHE A  63     -49.665 -99.755 -21.625  1.00  0.94           C
ATOM    521  HZ  PHE A  63     -50.533 -99.965 -21.016  1.00  0.94           H
ATOM    522  N   LEU A  64     -44.905-101.794 -23.917  1.00-10.59           N
ATOM    523  H   LEU A  64     -44.794-101.548 -24.896  1.00-10.59           H
ATOM    524  CA  LEU A  64     -45.069-103.200 -23.538  1.00-10.59           C
ATOM    525  HA  LEU A  64     -45.958-103.279 -22.914  1.00-10.59           H
ATOM    526  C   LEU A  64     -43.910-103.759 -22.718  1.00-10.59           C
ATOM    527  O   LEU A  64     -44.138-104.402 -21.691  1.00-10.59           O
ATOM    528  CB  LEU A  64     -45.257-104.083 -24.778  1.00-10.59           C
ATOM    529 1HB  LEU A  64     -44.480-103.823 -25.496  1.00-10.59           H
ATOM    530 2HB  LEU A  64     -45.091-105.115 -24.473  1.00-10.59           H
ATOM    531  CG  LEU A  64     -46.616-104.039 -25.496  1.00-10.59           C
ATOM    532  HG  LEU A  64     -46.842-103.008 -25.762  1.00-10.59           H
ATOM    533  CD1 LEU A  64     -46.540-104.866 -26.781  1.00-10.59           C
ATOM    534 1HD1 LEU A  64     -47.509-104.868 -27.278  1.00-10.59           H
ATOM    535 2HD1 LEU A  64     -46.258-105.894 -26.552  1.00-10.59           H
ATOM    536 3HD1 LEU A  64     -45.805-104.424 -27.454  1.00-10.59           H
ATOM    537  CD2 LEU A  64     -47.758-104.578 -24.630  1.00-10.59           C
ATOM    538 1HD2 LEU A  64     -48.687-104.564 -25.199  1.00-10.59           H
ATOM    539 2HD2 LEU A  64     -47.886-103.949 -23.750  1.00-10.59           H
ATOM    540 3HD2 LEU A  64     -47.544-105.601 -24.315  1.00-10.59           H
ATOM    541  N   ILE A  65     -42.673-103.525 -23.143  1.00 13.68           N
ATOM    542  H   ILE A  65     -42.520-102.970 -23.983  1.00 13.68           H
ATOM    543  CA  ILE A  65     -41.521-104.093 -22.435  1.00 13.68           C
ATOM    544  HA  ILE A  65     -41.699-105.162 -22.316  1.00 13.68           H
ATOM    545  C   ILE A  65     -41.446-103.497 -21.031  1.00 13.68           C
ATOM    546  O   ILE A  65     -41.160-104.200 -20.061  1.00 13.68           O
ATOM    547  CB  ILE A  65     -40.177-103.919 -23.234  1.00 13.68           C
ATOM    548  HB  ILE A  65     -40.348-104.274 -24.251  1.00 13.68           H
ATOM    549  CG1 ILE A  65     -39.062-104.772 -22.606  1.00 13.68           C
ATOM    550 1HG1 ILE A  65     -38.861-104.403 -21.600  1.00 13.68           H
ATOM    551 2HG1 ILE A  65     -39.421-105.797 -22.523  1.00 13.68           H
ATOM    552  CG2 ILE A  65     -39.714-102.451 -23.321  1.00 13.68           C
ATOM    553 1HG2 ILE A  65     -38.990-102.336 -24.127  1.00 13.68           H
ATOM    554 2HG2 ILE A  65     -39.269-102.127 -22.379  1.00 13.68           H
ATOM    555 3HG2 ILE A  65     -40.568-101.821 -23.541  1.00 13.68           H
ATOM    556  CD1 ILE A  65     -37.733-104.775 -23.382  1.00 13.68           C
ATOM    557 1HD1 ILE A  65     -37.055-105.499 -22.931  1.00 13.68           H
ATOM    558 2HD1 ILE A  65     -37.264-103.793 -23.344  1.00 13.68           H
ATOM    559 3HD1 ILE A  65     -37.910-105.052 -24.422  1.00 13.68           H
ATOM    560  N   CYS A  66     -41.751-102.217 -20.885  1.00 -2.46           N
ATOM    561  H   CYS A  66     -42.025-101.653 -21.683  1.00 -2.46           H
ATOM    562  CA  CYS A  66     -41.641-101.594 -19.579  1.00 -2.46           C
ATOM    563  HA  CYS A  66     -40.746-101.978 -19.090  1.00 -2.46           H
ATOM    564  C   CYS A  66     -42.828-101.964 -18.704  1.00 -2.46           C
ATOM    565  O   CYS A  66     -42.649-102.120 -17.508  1.00 -2.46           O
ATOM    566  CB  CYS A  66     -41.467-100.087 -19.726  1.00 -2.46           C
ATOM    567 1HB  CYS A  66     -42.345 -99.667 -20.218  1.00 -2.46           H
ATOM    568 2HB  CYS A  66     -41.376 -99.645 -18.734  1.00 -2.46           H
ATOM    569  SG  CYS A  66     -39.996 -99.692 -20.695  1.00 -2.46           S
ATOM    570  HG  CYS A  66     -40.592 -99.855 -21.886  1.00 -2.46           H
ATOM    571  N   ALA A  67     -44.005-102.195 -19.278  1.00 -5.92           N
ATOM    572  H   ALA A  67     -44.122-102.057 -20.277  1.00 -5.92           H
ATOM    573  CA  ALA A  67     -45.168-102.616 -18.493  1.00 -5.92           C
ATOM    574  HA  ALA A  67     -45.356-101.862 -17.730  1.00 -5.92           H
ATOM    575  C   ALA A  67     -44.921-103.938 -17.777  1.00 -5.92           C
ATOM    576  O   ALA A  67     -45.306-104.119 -16.626  1.00 -5.92           O
ATOM    577  CB  ALA A  67     -46.408-102.734 -19.392  1.00 -5.92           C
ATOM    578 1HB  ALA A  67     -46.643-101.762 -19.827  1.00 -5.92           H
ATOM    579 2HB  ALA A  67     -47.258-103.078 -18.800  1.00 -5.92           H
ATOM    580 3HB  ALA A  67     -46.217-103.442 -20.198  1.00 -5.92           H
ATOM    581  N   ALA A  68     -44.252-104.855 -18.457  1.00  9.44           N
ATOM    582  H   ALA A  68     -43.969-104.662 -19.411  1.00  9.44           H
ATOM    583  CA  ALA A  68     -43.947-106.153 -17.868  1.00  9.44           C
ATOM    584  HA  ALA A  68     -44.846-106.534 -17.382  1.00  9.44           H
ATOM    585  C   ALA A  68     -42.839-106.067 -16.806  1.00  9.44           C
ATOM    586  O   ALA A  68     -42.687-106.955 -15.970  1.00  9.44           O
ATOM    587  CB  ALA A  68     -43.564-107.113 -18.977  1.00  9.44           C
ATOM    588 1HB  ALA A  68     -44.382-107.189 -19.695  1.00  9.44           H
ATOM    589 2HB  ALA A  68     -43.381-108.100 -18.550  1.00  9.44           H
ATOM    590 3HB  ALA A  68     -42.666-106.759 -19.485  1.00  9.44           H
ATOM    591  N   ASN A  69     -42.078-104.981 -16.836  1.00 28.04           N
ATOM    592  H   ASN A  69     -42.263-104.275 -17.536  1.00 28.04           H
ATOM    593  CA  ASN A  69     -40.994-104.734 -15.882  1.00 28.04           C
ATOM    594  HA  ASN A  69     -40.716-105.670 -15.396  1.00 28.04           H
ATOM    595  C   ASN A  69     -41.420-103.764 -14.771  1.00 28.04           C
ATOM    596  O   ASN A  69     -40.616-103.405 -13.911  1.00 28.04           O
ATOM    597  CB  ASN A  69     -39.759-104.203 -16.622  1.00 28.04           C
ATOM    598 1HB  ASN A  69     -40.071-103.491 -17.382  1.00 28.04           H
ATOM    599 2HB  ASN A  69     -39.114-103.692 -15.910  1.00 28.04           H
ATOM    600  CG  ASN A  69     -38.936-105.303 -17.252  1.00 28.04           C
ATOM    601  OD1 ASN A  69     -38.074-105.891 -16.614  1.00 28.04           O
ATOM    602  ND2 ASN A  69     -39.154-105.568 -18.509  1.00 28.04           N
ATOM    603 1HD2 ASN A  69     -38.586-106.264 -18.958  1.00 28.04           H
ATOM    604 2HD2 ASN A  69     -39.881-105.075 -19.015  1.00 28.04           H
ATOM    605  N   VAL A  70     -42.688-103.377 -14.739  1.00  2.83           N
ATOM    606  H   VAL A  70     -43.310-103.611 -15.500  1.00  2.83           H
ATOM    607  CA  VAL A  70     -43.252-102.710 -13.563  1.00  2.83           C
ATOM    608  HA  VAL A  70     -42.568-101.947 -13.196  1.00  2.83           H
ATOM    609  C   VAL A  70     -43.416-103.847 -12.551  1.00  2.83           C
ATOM    610  O   VAL A  70     -43.914-104.923 -12.922  1.00  2.83           O
ATOM    611  CB  VAL A  70     -44.646-102.075 -13.863  1.00  2.83           C
ATOM    612  HB  VAL A  70     -45.277-102.846 -14.284  1.00  2.83           H
ATOM    613  CG1 VAL A  70     -45.330-101.524 -12.610  1.00  2.83           C
ATOM    614 1HG1 VAL A  70     -46.277-101.053 -12.880  1.00  2.83           H
ATOM    615 2HG1 VAL A  70     -44.686-100.790 -12.126  1.00  2.83           H
ATOM    616 3HG1 VAL A  70     -45.544-102.329 -11.910  1.00  2.83           H
ATOM    617  CG2 VAL A  70     -44.530-100.956 -14.879  1.00  2.83           C
ATOM    618 1HG2 VAL A  70     -45.507-100.500 -15.046  1.00  2.83           H
ATOM    619 2HG2 VAL A  70     -44.173-101.354 -15.820  1.00  2.83           H
ATOM    620 3HG2 VAL A  70     -43.834-100.201 -14.521  1.00  2.83           H
ATOM    621  N   PRO A  71     -43.005-103.665 -11.282  1.00 35.24           N
ATOM    622  CA  PRO A  71     -43.233-104.726 -10.293  1.00 35.24           C
ATOM    623  HA  PRO A  71     -42.940-105.688 -10.712  1.00 35.24           H
ATOM    624  C   PRO A  71     -44.691-104.829  -9.807  1.00 35.24           C
ATOM    625  O   PRO A  71     -45.008-104.631  -8.635  1.00 35.24           O
ATOM    626  CB  PRO A  71     -42.250-104.351  -9.180  1.00 35.24           C
ATOM    627 1HB  PRO A  71     -42.563-104.741  -8.212  1.00 35.24           H
ATOM    628 2HB  PRO A  71     -41.254-104.718  -9.426  1.00 35.24           H
ATOM    629  CG  PRO A  71     -42.263-102.881  -9.198  1.00 35.24           C
ATOM    630 1HG  PRO A  71     -43.157-102.519  -8.695  1.00 35.24           H
ATOM    631 2HG  PRO A  71     -41.369-102.478  -8.724  1.00 35.24           H
ATOM    632  CD  PRO A  71     -42.307-102.522 -10.662  1.00 35.24           C
ATOM    633 1HD  PRO A  71     -42.861-101.597 -10.809  1.00 35.24           H
ATOM    634 2HD  PRO A  71     -41.297-102.436 -11.064  1.00 35.24           H
ATOM    635  N   TRP A  72     -45.590-105.207 -10.709  1.00 16.33           N
ATOM    636  H   TRP A  72     -45.301-105.285 -11.681  1.00 16.33           H
ATOM    637  CA  TRP A  72     -46.973-105.532 -10.352  1.00 16.33           C
ATOM    638  HA  TRP A  72     -47.438-104.676  -9.864  1.00 16.33           H
ATOM    639  C   TRP A  72     -46.976-106.727  -9.403  1.00 16.33           C
ATOM    640  O   TRP A  72     -47.880-106.904  -8.585  1.00 16.33           O
ATOM    641  CB  TRP A  72     -47.781-105.948 -11.580  1.00 16.33           C
ATOM    642 1HB  TRP A  72     -47.335-106.850 -11.998  1.00 16.33           H
ATOM    643 2HB  TRP A  72     -48.786-106.192 -11.246  1.00 16.33           H
ATOM    644  CG  TRP A  72     -47.892-104.936 -12.674  1.00 16.33           C
ATOM    645  CD1 TRP A  72     -47.163-104.892 -13.817  1.00 16.33           C
ATOM    646  HD1 TRP A  72     -46.366-105.583 -14.065  1.00 16.33           H
ATOM    647  CD2 TRP A  72     -48.828-103.844 -12.775  1.00 16.33           C
ATOM    648  NE1 TRP A  72     -47.566-103.873 -14.630  1.00 16.33           N
ATOM    649  HE1 TRP A  72     -47.146-103.676 -15.533  1.00 16.33           H
ATOM    650  CE2 TRP A  72     -48.570-103.182 -14.010  1.00 16.33           C
ATOM    651  CE3 TRP A  72     -49.872-103.367 -11.955  1.00 16.33           C
ATOM    652  HE3 TRP A  72     -50.105-103.861 -11.025  1.00 16.33           H
ATOM    653  CZ2 TRP A  72     -49.297-102.045 -14.424  1.00 16.33           C
ATOM    654  HZ2 TRP A  72     -49.070-101.553 -15.358  1.00 16.33           H
ATOM    655  CZ3 TRP A  72     -50.622-102.233 -12.376  1.00 16.33           C
ATOM    656  HZ3 TRP A  72     -51.429-101.862 -11.760  1.00 16.33           H
ATOM    657  CH2 TRP A  72     -50.325-101.594 -13.616  1.00 16.33           C
ATOM    658  HH2 TRP A  72     -50.918-100.751 -13.938  1.00 16.33           H
ATOM    659  N   SER A  73     -45.932-107.536  -9.511  1.00 33.03           N
ATOM    660  H   SER A  73     -45.242-107.346 -10.223  1.00 33.03           H
ATOM    661  CA  SER A  73     -45.623-108.599  -8.563  1.00 33.03           C
ATOM    662  HA  SER A  73     -46.357-108.645  -7.759  1.00 33.03           H
ATOM    663  C   SER A  73     -44.272-108.177  -8.011  1.00 33.03           C
ATOM    664  O   SER A  73     -43.395-107.802  -8.788  1.00 33.03           O
ATOM    665  CB  SER A  73     -45.509-109.945  -9.274  1.00 33.03           C
ATOM    666 1HB  SER A  73     -45.126-110.690  -8.576  1.00 33.03           H
ATOM    667 2HB  SER A  73     -46.497-110.251  -9.620  1.00 33.03           H
ATOM    668  OG  SER A  73     -44.638-109.844 -10.391  1.00 33.03           O
ATOM    669  HG  SER A  73     -43.865-109.323 -10.120  1.00 33.03           H
ATOM    670  N   THR A  74     -44.118-108.208  -6.697  1.00  4.00           N
ATOM    671  H   THR A  74     -44.862-108.559  -6.107  1.00  4.00           H
ATOM    672  CA  THR A  74     -42.924-107.684  -6.035  1.00  4.00           C
ATOM    673  HA  THR A  74     -42.339-107.087  -6.735  1.00  4.00           H
ATOM    674  C   THR A  74     -42.035-108.796  -5.502  1.00  4.00           C
ATOM    675  O   THR A  74     -41.017-108.548  -4.864  1.00  4.00           O
ATOM    676  CB  THR A  74     -43.334-106.791  -4.855  1.00  4.00           C
ATOM    677  HB  THR A  74     -42.446-106.442  -4.329  1.00  4.00           H
ATOM    678  OG1 THR A  74     -44.163-107.547  -3.969  1.00  4.00           O
ATOM    679  HG1 THR A  74     -44.228-107.047  -3.143  1.00  4.00           H
ATOM    680  CG2 THR A  74     -44.150-105.595  -5.317  1.00  4.00           C
ATOM    681 1HG2 THR A  74     -44.401-104.975  -4.459  1.00  4.00           H
ATOM    682 2HG2 THR A  74     -45.073-105.918  -5.796  1.00  4.00           H
ATOM    683 3HG2 THR A  74     -43.572-105.000  -6.025  1.00  4.00           H
ATOM    684  N   HIS A  75     -42.412-110.041  -5.747  1.00 -3.81           N
ATOM    685  H   HIS A  75     -43.285-110.221  -6.217  1.00 -3.81           H
ATOM    686  CA  HIS A  75     -41.532-111.157  -5.413  1.00 -3.81           C
ATOM    687  HA  HIS A  75     -41.059-110.965  -4.452  1.00 -3.81           H
ATOM    688  C   HIS A  75     -40.452-111.223  -6.498  1.00 -3.81           C
ATOM    689  O   HIS A  75     -40.759-111.075  -7.683  1.00 -3.81           O
ATOM    690  CB  HIS A  75     -42.332-112.456  -5.316  1.00 -3.81           C
ATOM    691 1HB  HIS A  75     -43.236-112.256  -4.742  1.00 -3.81           H
ATOM    692 2HB  HIS A  75     -42.621-112.778  -6.316  1.00 -3.81           H
ATOM    693  CG  HIS A  75     -41.586-113.555  -4.629  1.00 -3.81           C
ATOM    694  ND1 HIS A  75     -40.611-114.295  -5.257  1.00 -3.81           N
ATOM    695  CD2 HIS A  75     -41.671-114.008  -3.347  1.00 -3.81           C
ATOM    696  HD2 HIS A  75     -42.368-113.631  -2.611  1.00 -3.81           H
ATOM    697  CE1 HIS A  75     -40.100-115.124  -4.296  1.00 -3.81           C
ATOM    698  HE1 HIS A  75     -39.281-115.811  -4.461  1.00 -3.81           H
ATOM    699  NE2 HIS A  75     -40.742-114.988  -3.114  1.00 -3.81           N
ATOM    700  HE2 HIS A  75     -40.557-115.495  -2.256  1.00 -3.81           H
ATOM    701  N   TRP A  76     -39.198-111.399  -6.099  1.00  6.35           N
ATOM    702  H   TRP A  76     -39.004-111.567  -5.116  1.00  6.35           H
ATOM    703  CA  TRP A  76     -38.057-111.327  -7.020  1.00  6.35           C
ATOM    704  HA  TRP A  76     -38.398-110.896  -7.966  1.00  6.35           H
ATOM    705  C   TRP A  76     -37.460-112.689  -7.359  1.00  6.35           C
ATOM    706  O   TRP A  76     -36.322-112.787  -7.845  1.00  6.35           O
ATOM    707  CB  TRP A  76     -36.980-110.390  -6.454  1.00  6.35           C
ATOM    708 1HB  TRP A  76     -36.753-110.668  -5.425  1.00  6.35           H
ATOM    709 2HB  TRP A  76     -36.073-110.479  -7.052  1.00  6.35           H
ATOM    710  CG  TRP A  76     -37.422-108.962  -6.524  1.00  6.35           C
ATOM    711  CD1 TRP A  76     -38.044-108.238  -5.562  1.00  6.35           C
ATOM    712  HD1 TRP A  76     -38.271-108.617  -4.577  1.00  6.35           H
ATOM    713  CD2 TRP A  76     -37.295-108.071  -7.648  1.00  6.35           C
ATOM    714  NE1 TRP A  76     -38.378-106.989  -6.005  1.00  6.35           N
ATOM    715  HE1 TRP A  76     -38.889-106.303  -5.454  1.00  6.35           H
ATOM    716  CE2 TRP A  76     -37.926-106.845  -7.288  1.00  6.35           C
ATOM    717  CE3 TRP A  76     -36.704-108.179  -8.925  1.00  6.35           C
ATOM    718  HE3 TRP A  76     -36.210-109.092  -9.221  1.00  6.35           H
ATOM    719  CZ2 TRP A  76     -38.012-105.752  -8.174  1.00  6.35           C
ATOM    720  HZ2 TRP A  76     -38.527-104.850  -7.887  1.00  6.35           H
ATOM    721  CZ3 TRP A  76     -36.757-107.067  -9.807  1.00  6.35           C
ATOM    722  HZ3 TRP A  76     -36.288-107.127 -10.777  1.00  6.35           H
ATOM    723  CH2 TRP A  76     -37.421-105.867  -9.419  1.00  6.35           C
ATOM    724  HH2 TRP A  76     -37.458-105.034 -10.107  1.00  6.35           H
ATOM    725  N   ALA A  77     -38.215-113.763  -7.165  1.00 22.61           N
ATOM    726  H   ALA A  77     -39.092-113.691  -6.663  1.00 22.61           H
ATOM    727  CA  ALA A  77     -37.887-115.002  -7.860  1.00 22.61           C
ATOM    728  HA  ALA A  77     -36.845-115.264  -7.693  1.00 22.61           H
ATOM    729  C   ALA A  77     -38.115-114.568  -9.303  1.00 22.61           C
ATOM    730  O   ALA A  77     -39.085-113.865  -9.585  1.00 22.61           O
ATOM    731  CB  ALA A  77     -38.808-116.159  -7.450  1.00 22.61           C
ATOM    732 1HB  ALA A  77     -38.632-116.411  -6.404  1.00 22.61           H
ATOM    733 2HB  ALA A  77     -38.598-117.037  -8.057  1.00 22.61           H
ATOM    734 3HB  ALA A  77     -39.852-115.869  -7.583  1.00 22.61           H
ATOM    735  N   SER A  78     -37.220-114.930 -10.208  1.00 37.56           N
ATOM    736  H   SER A  78     -36.466-115.550  -9.949  1.00 37.56           H
ATOM    737  CA  SER A  78     -37.156-114.335 -11.544  1.00 37.56           C
ATOM    738  HA  SER A  78     -36.989-113.267 -11.403  1.00 37.56           H
ATOM    739  C   SER A  78     -38.348-114.463 -12.499  1.00 37.56           C
ATOM    740  O   SER A  78     -38.243-114.035 -13.635  1.00 37.56           O
ATOM    741  CB  SER A  78     -35.913-114.897 -12.232  1.00 37.56           C
ATOM    742 1HB  SER A  78     -36.161-115.849 -12.700  1.00 37.56           H
ATOM    743 2HB  SER A  78     -35.566-114.200 -12.996  1.00 37.56           H
ATOM    744  OG  SER A  78     -34.900-115.106 -11.256  1.00 37.56           O
ATOM    745  HG  SER A  78     -34.103-115.443 -11.706  1.00 37.56           H
ATOM    746  N   GLN A  79     -39.484-114.994 -12.064  1.00 18.30           N
ATOM    747  H   GLN A  79     -39.558-115.217 -11.081  1.00 18.30           H
ATOM    748  CA  GLN A  79     -40.653-115.192 -12.923  1.00 18.30           C
ATOM    749  HA  GLN A  79     -40.385-115.869 -13.734  1.00 18.30           H
ATOM    750  C   GLN A  79     -41.128-113.879 -13.539  1.00 18.30           C
ATOM    751  O   GLN A  79     -41.525-113.846 -14.699  1.00 18.30           O
ATOM    752  CB  GLN A  79     -41.817-115.783 -12.117  1.00 18.30           C
ATOM    753 1HB  GLN A  79     -42.071-115.081 -11.322  1.00 18.30           H
ATOM    754 2HB  GLN A  79     -42.680-115.871 -12.778  1.00 18.30           H
ATOM    755  CG  GLN A  79     -41.565-117.146 -11.476  1.00 18.30           C
ATOM    756 1HG  GLN A  79     -40.723-117.078 -10.789  1.00 18.30           H
ATOM    757 2HG  GLN A  79     -42.449-117.428 -10.906  1.00 18.30           H
ATOM    758  CD  GLN A  79     -41.282-118.229 -12.489  1.00 18.30           C
ATOM    759  OE1 GLN A  79     -40.153-118.417 -12.914  1.00 18.30           O
ATOM    760  NE2 GLN A  79     -42.291-118.967 -12.866  1.00 18.30           N
ATOM    761 1HE2 GLN A  79     -42.128-119.690 -13.543  1.00 18.30           H
ATOM    762 2HE2 GLN A  79     -43.202-118.812 -12.470  1.00 18.30           H
ATOM    763  N   SER A  80     -41.048-112.793 -12.783  1.00 29.78           N
ATOM    764  H   SER A  80     -40.699-112.854 -11.833  1.00 29.78           H
ATOM    765  CA  SER A  80     -41.445-111.474 -13.265  1.00 29.78           C
ATOM    766  HA  SER A  80     -42.475-111.500 -13.621  1.00 29.78           H
ATOM    767  C   SER A  80     -40.539-111.009 -14.402  1.00 29.78           C
ATOM    768  O   SER A  80     -40.986-110.457 -15.401  1.00 29.78           O
ATOM    769  CB  SER A  80     -41.327-110.517 -12.080  1.00 29.78           C
ATOM    770 1HB  SER A  80     -41.048-109.521 -12.425  1.00 29.78           H
ATOM    771 2HB  SER A  80     -42.282-110.473 -11.557  1.00 29.78           H
ATOM    772  OG  SER A  80     -40.339-111.041 -11.199  1.00 29.78           O
ATOM    773  HG  SER A  80     -40.456-110.653 -10.323  1.00 29.78           H
ATOM    774  N   LEU A  81     -39.248-111.266 -14.268  1.00  3.14           N
ATOM    775  H   LEU A  81     -38.927-111.763 -13.450  1.00  3.14           H
ATOM    776  CA  LEU A  81     -38.271-110.798 -15.248  1.00  3.14           C
ATOM    777  HA  LEU A  81     -38.572-109.809 -15.595  1.00  3.14           H
ATOM    778  C   LEU A  81     -38.219-111.719 -16.463  1.00  3.14           C
ATOM    779  O   LEU A  81     -37.920-111.289 -17.574  1.00  3.14           O
ATOM    780  CB  LEU A  81     -36.896-110.681 -14.580  1.00  3.14           C
ATOM    781 1HB  LEU A  81     -36.569-111.680 -14.294  1.00  3.14           H
ATOM    782 2HB  LEU A  81     -36.192-110.292 -15.316  1.00  3.14           H
ATOM    783  CG  LEU A  81     -36.847-109.784 -13.327  1.00  3.14           C
ATOM    784  HG  LEU A  81     -37.522-110.199 -12.579  1.00  3.14           H
ATOM    785  CD1 LEU A  81     -35.448-109.798 -12.739  1.00  3.14           C
ATOM    786 1HD1 LEU A  81     -35.425-109.200 -11.828  1.00  3.14           H
ATOM    787 2HD1 LEU A  81     -34.734-109.389 -13.455  1.00  3.14           H
ATOM    788 3HD1 LEU A  81     -35.166-110.820 -12.489  1.00  3.14           H
ATOM    789  CD2 LEU A  81     -37.271-108.338 -13.591  1.00  3.14           C
ATOM    790 1HD2 LEU A  81     -37.205-107.757 -12.673  1.00  3.14           H
ATOM    791 2HD2 LEU A  81     -38.306-108.301 -13.929  1.00  3.14           H
ATOM    792 3HD2 LEU A  81     -36.635-107.881 -14.347  1.00  3.14           H
ATOM    793  N   ILE A  82     -38.581-112.978 -16.266  1.00  1.47           N
ATOM    794  H   ILE A  82     -38.733-113.300 -15.315  1.00  1.47           H
ATOM    795  CA  ILE A  82     -38.758-113.931 -17.362  1.00  1.47           C
ATOM    796  HA  ILE A  82     -37.907-113.862 -18.039  1.00  1.47           H
ATOM    797  C   ILE A  82     -40.011-113.530 -18.149  1.00  1.47           C
ATOM    798  O   ILE A  82     -39.999-113.546 -19.379  1.00  1.47           O
ATOM    799  CB  ILE A  82     -38.837-115.392 -16.807  1.00  1.47           C
ATOM    800  HB  ILE A  82     -39.568-115.412 -15.999  1.00  1.47           H
ATOM    801  CG1 ILE A  82     -37.459-115.816 -16.254  1.00  1.47           C
ATOM    802 1HG1 ILE A  82     -36.790-115.998 -17.095  1.00  1.47           H
ATOM    803 2HG1 ILE A  82     -37.038-114.994 -15.678  1.00  1.47           H
ATOM    804  CG2 ILE A  82     -39.281-116.397 -17.884  1.00  1.47           C
ATOM    805 1HG2 ILE A  82     -39.304-117.409 -17.480  1.00  1.47           H
ATOM    806 2HG2 ILE A  82     -38.602-116.365 -18.737  1.00  1.47           H
ATOM    807 3HG2 ILE A  82     -40.287-116.148 -18.221  1.00  1.47           H
ATOM    808  CD1 ILE A  82     -37.464-117.061 -15.350  1.00  1.47           C
ATOM    809 1HD1 ILE A  82     -36.462-117.215 -14.948  1.00  1.47           H
ATOM    810 2HD1 ILE A  82     -37.751-117.943 -15.921  1.00  1.47           H
ATOM    811 3HD1 ILE A  82     -38.161-116.919 -14.524  1.00  1.47           H
ATOM    812  N   ALA A  83     -41.073-113.096 -17.480  1.00-13.91           N
ATOM    813  H   ALA A  83     -41.078-113.112 -16.465  1.00-13.91           H
ATOM    814  CA  ALA A  83     -42.253-112.597 -18.187  1.00-13.91           C
ATOM    815  HA  ALA A  83     -42.575-113.351 -18.906  1.00-13.91           H
ATOM    816  C   ALA A  83     -41.895-111.323 -18.963  1.00-13.91           C
ATOM    817  O   ALA A  83     -42.308-111.149 -20.110  1.00-13.91           O
ATOM    818  CB  ALA A  83     -43.396-112.337 -17.197  1.00-13.91           C
ATOM    819 1HB  ALA A  83     -43.636-113.257 -16.661  1.00-13.91           H
ATOM    820 2HB  ALA A  83     -44.280-111.998 -17.740  1.00-13.91           H
ATOM    821 3HB  ALA A  83     -43.105-111.570 -16.478  1.00-13.91           H
ATOM    822  N   GLY A  84     -41.075-110.472 -18.360  1.00 -4.69           N
ATOM    823  H   GLY A  84     -40.819-110.626 -17.388  1.00 -4.69           H
ATOM    824  CA  GLY A  84     -40.541-109.310 -19.053  1.00 -4.69           C
ATOM    825 1HA  GLY A  84     -41.361-108.669 -19.363  1.00 -4.69           H
ATOM    826 2HA  GLY A  84     -39.895-108.754 -18.373  1.00 -4.69           H
ATOM    827  C   GLY A  84     -39.747-109.680 -20.290  1.00 -4.69           C
ATOM    828  O   GLY A  84     -39.922-109.078 -21.346  1.00 -4.69           O
ATOM    829  N   ALA A  85     -38.918-110.708 -20.196  1.00-14.36           N
ATOM    830  H   ALA A  85     -38.796-111.173 -19.301  1.00-14.36           H
ATOM    831  CA  ALA A  85     -38.141-111.169 -21.339  1.00-14.36           C
ATOM    832  HA  ALA A  85     -37.588-110.314 -21.726  1.00-14.36           H
ATOM    833  C   ALA A  85     -39.018-111.702 -22.470  1.00-14.36           C
ATOM    834  O   ALA A  85     -38.756-111.439 -23.645  1.00-14.36           O
ATOM    835  CB  ALA A  85     -37.160-112.248 -20.888  1.00-14.36           C
ATOM    836 1HB  ALA A  85     -36.490-111.846 -20.128  1.00-14.36           H
ATOM    837 2HB  ALA A  85     -36.573-112.582 -21.743  1.00-14.36           H
ATOM    838 3HB  ALA A  85     -37.699-113.101 -20.476  1.00-14.36           H
ATOM    839  N   PHE A  86     -40.067-112.436 -22.126  1.00 -3.20           N
ATOM    840  H   PHE A  86     -40.225-112.664 -21.148  1.00 -3.20           H
ATOM    841  CA  PHE A  86     -40.982-112.934 -23.146  1.00 -3.20           C
ATOM    842  HA  PHE A  86     -40.416-113.424 -23.931  1.00 -3.20           H
ATOM    843  C   PHE A  86     -41.711-111.768 -23.792  1.00 -3.20           C
ATOM    844  O   PHE A  86     -41.865-111.732 -25.009  1.00 -3.20           O
ATOM    845  CB  PHE A  86     -41.985-113.933 -22.573  1.00 -3.20           C
ATOM    846 1HB  PHE A  86     -42.414-113.533 -21.654  1.00 -3.20           H
ATOM    847 2HB  PHE A  86     -42.782-114.052 -23.304  1.00 -3.20           H
ATOM    848  CG  PHE A  86     -41.417-115.298 -22.313  1.00 -3.20           C
ATOM    849  CD1 PHE A  86     -41.439-115.849 -21.023  1.00 -3.20           C
ATOM    850  HD1 PHE A  86     -41.823-115.269 -20.196  1.00 -3.20           H
ATOM    851  CD2 PHE A  86     -40.907-116.068 -23.374  1.00 -3.20           C
ATOM    852  HD2 PHE A  86     -40.872-115.655 -24.371  1.00 -3.20           H
ATOM    853  CE1 PHE A  86     -40.982-117.171 -20.795  1.00 -3.20           C
ATOM    854  HE1 PHE A  86     -41.032-117.601 -19.807  1.00 -3.20           H
ATOM    855  CE2 PHE A  86     -40.424-117.378 -23.154  1.00 -3.20           C
ATOM    856  HE2 PHE A  86     -40.025-117.956 -23.975  1.00 -3.20           H
ATOM    857  CZ  PHE A  86     -40.470-117.929 -21.860  1.00 -3.20           C
ATOM    858  HZ  PHE A  86     -40.118-118.931 -21.683  1.00 -3.20           H
ATOM    859  N   THR A  87     -42.107-110.786 -22.997  1.00 -9.61           N
ATOM    860  H   THR A  87     -41.953-110.850 -21.996  1.00 -9.61           H
ATOM    861  CA  THR A  87     -42.793-109.618 -23.539  1.00 -9.61           C
ATOM    862  HA  THR A  87     -43.674-109.954 -24.085  1.00 -9.61           H
ATOM    863  C   THR A  87     -41.869-108.891 -24.507  1.00 -9.61           C
ATOM    864  O   THR A  87     -42.295-108.520 -25.594  1.00 -9.61           O
ATOM    865  CB  THR A  87     -43.241-108.657 -22.422  1.00 -9.61           C
ATOM    866  HB  THR A  87     -42.369-108.211 -21.944  1.00 -9.61           H
ATOM    867  OG1 THR A  87     -43.987-109.391 -21.450  1.00 -9.61           O
ATOM    868  HG1 THR A  87     -43.380-109.955 -20.950  1.00 -9.61           H
ATOM    869  CG2 THR A  87     -44.152-107.568 -22.941  1.00 -9.61           C
ATOM    870 1HG2 THR A  87     -44.473-106.948 -22.106  1.00 -9.61           H
ATOM    871 2HG2 THR A  87     -45.032-108.009 -23.410  1.00 -9.61           H
ATOM    872 3HG2 THR A  87     -43.624-106.943 -23.660  1.00 -9.61           H
ATOM    873  N   ALA A  88     -40.598-108.748 -24.152  1.00 -5.05           N
ATOM    874  H   ALA A  88     -40.292-109.084 -23.244  1.00 -5.05           H
ATOM    875  CA  ALA A  88     -39.619-108.100 -25.020  1.00 -5.05           C
ATOM    876  HA  ALA A  88     -39.933-107.069 -25.186  1.00 -5.05           H
ATOM    877  C   ALA A  88     -39.526-108.796 -26.378  1.00 -5.05           C
ATOM    878  O   ALA A  88     -39.622-108.164 -27.428  1.00 -5.05           O
ATOM    879  CB  ALA A  88     -38.242-108.114 -24.339  1.00 -5.05           C
ATOM    880 1HB  ALA A  88     -38.320-107.701 -23.333  1.00 -5.05           H
ATOM    881 2HB  ALA A  88     -37.540-107.516 -24.920  1.00 -5.05           H
ATOM    882 3HB  ALA A  88     -37.858-109.132 -24.268  1.00 -5.05           H
ATOM    883  N   GLY A  89     -39.346-110.107 -26.355  1.00-11.24           N
ATOM    884  H   GLY A  89     -39.288-110.597 -25.468  1.00-11.24           H
ATOM    885  CA  GLY A  89     -39.180-110.831 -27.601  1.00-11.24           C
ATOM    886 1HA  GLY A  89     -38.353-110.389 -28.155  1.00-11.24           H
ATOM    887 2HA  GLY A  89     -38.937-111.868 -27.382  1.00-11.24           H
ATOM    888  C   GLY A  89     -40.406-110.806 -28.484  1.00-11.24           C
ATOM    889  O   GLY A  89     -40.341-110.571 -29.692  1.00-11.24           O
ATOM    890  N   PHE A  90     -41.563-111.040 -27.892  1.00  0.15           N
ATOM    891  H   PHE A  90     -41.610-111.205 -26.890  1.00  0.15           H
ATOM    892  CA  PHE A  90     -42.773-111.126 -28.694  1.00  0.15           C
ATOM    893  HA  PHE A  90     -42.527-111.668 -29.606  1.00  0.15           H
ATOM    894  C   PHE A  90     -43.288-109.759 -29.146  1.00  0.15           C
ATOM    895  O   PHE A  90     -43.825-109.645 -30.249  1.00  0.15           O
ATOM    896  CB  PHE A  90     -43.807-111.961 -27.941  1.00  0.15           C
ATOM    897 1HB  PHE A  90     -44.055-111.461 -27.005  1.00  0.15           H
ATOM    898 2HB  PHE A  90     -44.704-112.026 -28.547  1.00  0.15           H
ATOM    899  CG  PHE A  90     -43.331-113.363 -27.635  1.00  0.15           C
ATOM    900  CD1 PHE A  90     -43.443-113.884 -26.337  1.00  0.15           C
ATOM    901  HD1 PHE A  90     -43.888-113.285 -25.556  1.00  0.15           H
ATOM    902  CD2 PHE A  90     -42.750-114.166 -28.637  1.00  0.15           C
ATOM    903  HD2 PHE A  90     -42.658-113.791 -29.644  1.00  0.15           H
ATOM    904  CE1 PHE A  90     -42.976-115.186 -26.030  1.00  0.15           C
ATOM    905  HE1 PHE A  90     -43.086-115.576 -25.030  1.00  0.15           H
ATOM    906  CE2 PHE A  90     -42.267-115.465 -28.343  1.00  0.15           C
ATOM    907  HE2 PHE A  90     -41.817-116.063 -29.120  1.00  0.15           H
ATOM    908  CZ  PHE A  90     -42.380-115.975 -27.035  1.00  0.15           C
ATOM    909  HZ  PHE A  90     -42.020-116.968 -26.805  1.00  0.15           H
ATOM    910  N   ALA A  91     -43.049-108.704 -28.375  1.00-18.51           N
ATOM    911  H   ALA A  91     -42.618-108.819 -27.461  1.00-18.51           H
ATOM    912  CA  ALA A  91     -43.385-107.354 -28.826  1.00-18.51           C
ATOM    913  HA  ALA A  91     -44.421-107.349 -29.169  1.00-18.51           H
ATOM    914  C   ALA A  91     -42.490-106.952 -29.996  1.00-18.51           C
ATOM    915  O   ALA A  91     -42.951-106.320 -30.947  1.00-18.51           O
ATOM    916  CB  ALA A  91     -43.234-106.347 -27.679  1.00-18.51           C
ATOM    917 1HB  ALA A  91     -43.886-106.628 -26.853  1.00-18.51           H
ATOM    918 2HB  ALA A  91     -43.506-105.350 -28.028  1.00-18.51           H
ATOM    919 3HB  ALA A  91     -42.201-106.333 -27.326  1.00-18.51           H
ATOM    920  N   ALA A  92     -41.217-107.327 -29.941  1.00-18.89           N
ATOM    921  H   ALA A  92     -40.865-107.832 -29.135  1.00-18.89           H
ATOM    922  CA  ALA A  92     -40.301-106.987 -31.022  1.00-18.89           C
ATOM    923  HA  ALA A  92     -40.324-105.906 -31.167  1.00-18.89           H
ATOM    924  C   ALA A  92     -40.766-107.650 -32.316  1.00-18.89           C
ATOM    925  O   ALA A  92     -40.774-107.017 -33.367  1.00-18.89           O
ATOM    926  CB  ALA A  92     -38.875-107.418 -30.676  1.00-18.89           C
ATOM    927 1HB  ALA A  92     -38.525-106.876 -29.797  1.00-18.89           H
ATOM    928 2HB  ALA A  92     -38.212-107.192 -31.513  1.00-18.89           H
ATOM    929 3HB  ALA A  92     -38.842-108.487 -30.469  1.00-18.89           H
ATOM    930  N   ALA A  93     -41.183-108.907 -32.239  1.00 -8.69           N
ATOM    931  H   ALA A  93     -41.153-109.390 -31.349  1.00 -8.69           H
ATOM    932  CA  ALA A  93     -41.653-109.612 -33.428  1.00 -8.69           C
ATOM    933  HA  ALA A  93     -40.864-109.575 -34.180  1.00 -8.69           H
ATOM    934  C   ALA A  93     -42.897-108.941 -34.022  1.00 -8.69           C
ATOM    935  O   ALA A  93     -43.024-108.807 -35.242  1.00 -8.69           O
ATOM    936  CB  ALA A  93     -41.946-111.081 -33.081  1.00 -8.69           C
ATOM    937 1HB  ALA A  93     -41.038-111.558 -32.714  1.00 -8.69           H
ATOM    938 2HB  ALA A  93     -42.286-111.602 -33.976  1.00 -8.69           H
ATOM    939 3HB  ALA A  93     -42.722-111.137 -32.315  1.00 -8.69           H
ATOM    940  N   ALA A  94     -43.806-108.524 -33.152  1.00 -3.40           N
ATOM    941  H   ALA A  94     -43.652-108.667 -32.161  1.00 -3.40           H
ATOM    942  CA  ALA A  94     -45.051-107.898 -33.580  1.00 -3.40           C
ATOM    943  HA  ALA A  94     -45.552-108.572 -34.274  1.00 -3.40           H
ATOM    944  C   ALA A  94     -44.811-106.572 -34.309  1.00 -3.40           C
ATOM    945  O   ALA A  94     -45.278-106.366 -35.433  1.00 -3.40           O
ATOM    946  CB  ALA A  94     -45.951-107.689 -32.355  1.00 -3.40           C
ATOM    947 1HB  ALA A  94     -46.177-108.654 -31.897  1.00 -3.40           H
ATOM    948 2HB  ALA A  94     -46.885-107.219 -32.662  1.00 -3.40           H
ATOM    949 3HB  ALA A  94     -45.455-107.053 -31.621  1.00 -3.40           H
ATOM    950  N   LEU A  95     -44.091-105.662 -33.670  1.00 11.21           N
ATOM    951  H   LEU A  95     -43.706-105.871 -32.753  1.00 11.21           H
ATOM    952  CA  LEU A  95     -43.903-104.329 -34.243  1.00 11.21           C
ATOM    953  HA  LEU A  95     -44.866-103.975 -34.608  1.00 11.21           H
ATOM    954  C   LEU A  95     -42.973-104.355 -35.451  1.00 11.21           C
ATOM    955  O   LEU A  95     -43.171-103.596 -36.403  1.00 11.21           O
ATOM    956  CB  LEU A  95     -43.386-103.326 -33.201  1.00 11.21           C
ATOM    957 1HB  LEU A  95     -42.579-103.796 -32.640  1.00 11.21           H
ATOM    958 2HB  LEU A  95     -42.938-102.509 -33.765  1.00 11.21           H
ATOM    959  CG  LEU A  95     -44.357-102.663 -32.200  1.00 11.21           C
ATOM    960  HG  LEU A  95     -43.800-101.878 -31.692  1.00 11.21           H
ATOM    961  CD1 LEU A  95     -45.533-101.996 -32.925  1.00 11.21           C
ATOM    962 1HD1 LEU A  95     -46.109-101.401 -32.221  1.00 11.21           H
ATOM    963 2HD1 LEU A  95     -46.190-102.747 -33.366  1.00 11.21           H
ATOM    964 3HD1 LEU A  95     -45.157-101.341 -33.709  1.00 11.21           H
ATOM    965  CD2 LEU A  95     -44.905-103.587 -31.115  1.00 11.21           C
ATOM    966 1HD2 LEU A  95     -45.516-103.014 -30.418  1.00 11.21           H
ATOM    967 2HD2 LEU A  95     -44.074-104.029 -30.566  1.00 11.21           H
ATOM    968 3HD2 LEU A  95     -45.508-104.378 -31.559  1.00 11.21           H
ATOM    969  N   THR A  96     -42.002-105.259 -35.468  1.00 -5.80           N
ATOM    970  H   THR A  96     -41.844-105.865 -34.670  1.00 -5.80           H
ATOM    971  CA  THR A  96     -41.141-105.372 -36.645  1.00 -5.80           C
ATOM    972  HA  THR A  96     -40.735-104.388 -36.852  1.00 -5.80           H
ATOM    973  C   THR A  96     -41.965-105.804 -37.854  1.00 -5.80           C
ATOM    974  O   THR A  96     -41.816-105.245 -38.940  1.00 -5.80           O
ATOM    975  CB  THR A  96     -39.958-106.347 -36.433  1.00 -5.80           C
ATOM    976  HB  THR A  96     -40.336-107.358 -36.302  1.00 -5.80           H
ATOM    977  OG1 THR A  96     -39.227-105.966 -35.268  1.00 -5.80           O
ATOM    978  HG1 THR A  96     -39.711-106.297 -34.496  1.00 -5.80           H
ATOM    979  CG2 THR A  96     -38.966-106.313 -37.571  1.00 -5.80           C
ATOM    980 1HG2 THR A  96     -38.162-107.015 -37.359  1.00 -5.80           H
ATOM    981 2HG2 THR A  96     -38.544-105.313 -37.663  1.00 -5.80           H
ATOM    982 3HG2 THR A  96     -39.448-106.597 -38.505  1.00 -5.80           H
ATOM    983  N   GLN A  97     -42.888-106.742 -37.682  1.00 -3.99           N
ATOM    984  H   GLN A  97     -43.026-107.169 -36.772  1.00 -3.99           H
ATOM    985  CA  GLN A  97     -43.698-107.190 -38.815  1.00 -3.99           C
ATOM    986  HA  GLN A  97     -43.023-107.501 -39.610  1.00 -3.99           H
ATOM    987  C   GLN A  97     -44.589-106.073 -39.362  1.00 -3.99           C
ATOM    988  O   GLN A  97     -44.816-105.985 -40.572  1.00 -3.99           O
ATOM    989  CB  GLN A  97     -44.545-108.399 -38.419  1.00 -3.99           C
ATOM    990 1HB  GLN A  97     -43.891-109.141 -37.963  1.00 -3.99           H
ATOM    991 2HB  GLN A  97     -45.273-108.081 -37.673  1.00 -3.99           H
ATOM    992  CG  GLN A  97     -45.299-109.053 -39.582  1.00 -3.99           C
ATOM    993 1HG  GLN A  97     -45.870-109.898 -39.202  1.00 -3.99           H
ATOM    994 2HG  GLN A  97     -45.997-108.328 -39.996  1.00 -3.99           H
ATOM    995  CD  GLN A  97     -44.401-109.538 -40.704  1.00 -3.99           C
ATOM    996  OE1 GLN A  97     -44.593-109.190 -41.866  1.00 -3.99           O
ATOM    997  NE2 GLN A  97     -43.416-110.330 -40.378  1.00 -3.99           N
ATOM    998 1HE2 GLN A  97     -42.837-110.699 -41.113  1.00 -3.99           H
ATOM    999 2HE2 GLN A  97     -43.238-110.557 -39.414  1.00 -3.99           H
ATOM   1000  N   CYS A  98     -45.052-105.190 -38.490  1.00  2.39           N
ATOM   1001  H   CYS A  98     -44.849-105.301 -37.505  1.00  2.39           H
ATOM   1002  CA  CYS A  98     -45.851-104.050 -38.927  1.00  2.39           C
ATOM   1003  HA  CYS A  98     -46.716-104.412 -39.484  1.00  2.39           H
ATOM   1004  C   CYS A  98     -45.066-103.095 -39.829  1.00  2.39           C
ATOM   1005  O   CYS A  98     -45.558-102.656 -40.865  1.00  2.39           O
ATOM   1006  CB  CYS A  98     -46.330-103.264 -37.706  1.00  2.39           C
ATOM   1007 1HB  CYS A  98     -45.462-102.906 -37.154  1.00  2.39           H
ATOM   1008 2HB  CYS A  98     -46.884-102.391 -38.052  1.00  2.39           H
ATOM   1009  SG  CYS A  98     -47.373-104.195 -36.578  1.00  2.39           S
ATOM   1010  HG  CYS A  98     -46.464-105.110 -36.205  1.00  2.39           H
ATOM   1011  N   PHE A  99     -43.855-102.738 -39.418  1.00 -3.33           N
ATOM   1012  H   PHE A  99     -43.458-103.176 -38.593  1.00 -3.33           H
ATOM   1013  CA  PHE A  99     -43.155-101.607 -40.031  1.00 -3.33           C
ATOM   1014  HA  PHE A  99     -43.825-101.152 -40.758  1.00 -3.33           H
ATOM   1015  C   PHE A  99     -41.860-101.892 -40.791  1.00 -3.33           C
ATOM   1016  O   PHE A  99     -41.231-100.958 -41.291  1.00 -3.33           O
ATOM   1017  CB  PHE A  99     -42.919-100.548 -38.953  1.00 -3.33           C
ATOM   1018 1HB  PHE A  99     -42.280-100.961 -38.175  1.00 -3.33           H
ATOM   1019 2HB  PHE A  99     -42.406 -99.699 -39.404  1.00 -3.33           H
ATOM   1020  CG  PHE A  99     -44.193-100.041 -38.327  1.00 -3.33           C
ATOM   1021  CD1 PHE A  99     -44.508-100.335 -36.988  1.00 -3.33           C
ATOM   1022  HD1 PHE A  99     -43.850-100.964 -36.405  1.00 -3.33           H
ATOM   1023  CD2 PHE A  99     -45.082 -99.253 -39.078  1.00 -3.33           C
ATOM   1024  HD2 PHE A  99     -44.872 -99.043 -40.116  1.00 -3.33           H
ATOM   1025  CE1 PHE A  99     -45.680 -99.804 -36.386  1.00 -3.33           C
ATOM   1026  HE1 PHE A  99     -45.912-100.026 -35.356  1.00 -3.33           H
ATOM   1027  CE2 PHE A  99     -46.244 -98.710 -38.492  1.00 -3.33           C
ATOM   1028  HE2 PHE A  99     -46.902 -98.086 -39.079  1.00 -3.33           H
ATOM   1029  CZ  PHE A  99     -46.542 -98.978 -37.140  1.00 -3.33           C
ATOM   1030  HZ  PHE A  99     -47.430 -98.560 -36.687  1.00 -3.33           H
ATOM   1031  N   TRP A 100     -41.459-103.147 -40.950  1.00 10.20           N
ATOM   1032  H   TRP A 100     -41.978-103.911 -40.525  1.00 10.20           H
ATOM   1033  CA  TRP A 100     -40.220-103.453 -41.681  1.00 10.20           C
ATOM   1034  HA  TRP A 100     -39.402-102.933 -41.185  1.00 10.20           H
ATOM   1035  C   TRP A 100     -40.249-102.978 -43.131  1.00 10.20           C
ATOM   1036  O   TRP A 100     -39.213-102.654 -43.702  1.00 10.20           O
ATOM   1037  CB  TRP A 100     -39.902-104.952 -41.665  1.00 10.20           C
ATOM   1038 1HB  TRP A 100     -38.916-105.100 -42.107  1.00 10.20           H
ATOM   1039 2HB  TRP A 100     -39.866-105.297 -40.633  1.00 10.20           H
ATOM   1040  CG  TRP A 100     -40.897-105.786 -42.429  1.00 10.20           C
ATOM   1041  CD1 TRP A 100     -42.023-106.363 -41.946  1.00 10.20           C
ATOM   1042  HD1 TRP A 100     -42.336-106.296 -40.913  1.00 10.20           H
ATOM   1043  CD2 TRP A 100     -40.859-106.141 -43.826  1.00 10.20           C
ATOM   1044  NE1 TRP A 100     -42.704-107.044 -42.917  1.00 10.20           N
ATOM   1045  HE1 TRP A 100     -43.540-107.597 -42.748  1.00 10.20           H
ATOM   1046  CE2 TRP A 100     -42.040-106.888 -44.103  1.00 10.20           C
ATOM   1047  CE3 TRP A 100     -39.958-105.882 -44.879  1.00 10.20           C
ATOM   1048  HE3 TRP A 100     -39.049-105.327 -44.699  1.00 10.20           H
ATOM   1049  CZ2 TRP A 100     -42.342-107.367 -45.391  1.00 10.20           C
ATOM   1050  HZ2 TRP A 100     -43.231-107.953 -45.570  1.00 10.20           H
ATOM   1051  CZ3 TRP A 100     -40.264-106.354 -46.182  1.00 10.20           C
ATOM   1052  HZ3 TRP A 100     -39.580-106.160 -46.996  1.00 10.20           H
ATOM   1053  CH2 TRP A 100     -41.459-107.088 -46.420  1.00 10.20           C
ATOM   1054  HH2 TRP A 100     -41.674-107.446 -47.417  1.00 10.20           H
ATOM   1055  N   ARG A 101     -41.430-102.896 -43.732  1.00 28.46           N
ATOM   1056  H   ARG A 101     -42.252-103.225 -43.248  1.00 28.46           H
ATOM   1057  CA  ARG A 101     -41.536-102.381 -45.096  1.00 28.46           C
ATOM   1058  HA  ARG A 101     -40.594-102.584 -45.605  1.00 28.46           H
ATOM   1059  C   ARG A 101     -41.739-100.867 -45.119  1.00 28.46           C
ATOM   1060  O   ARG A 101     -41.237-100.184 -46.009  1.00 28.46           O
ATOM   1061  CB  ARG A 101     -42.653-103.136 -45.831  1.00 28.46           C
ATOM   1062 1HB  ARG A 101     -42.498-104.201 -45.656  1.00 28.46           H
ATOM   1063 2HB  ARG A 101     -43.613-102.863 -45.393  1.00 28.46           H
ATOM   1064  CG  ARG A 101     -42.729-102.927 -47.347  1.00 28.46           C
ATOM   1065 1HG  ARG A 101     -43.524-103.555 -47.745  1.00 28.46           H
ATOM   1066 2HG  ARG A 101     -42.980-101.890 -47.550  1.00 28.46           H
ATOM   1067  CD  ARG A 101     -41.419-103.259 -48.066  1.00 28.46           C
ATOM   1068 1HD  ARG A 101     -40.729-102.421 -47.949  1.00 28.46           H
ATOM   1069 2HD  ARG A 101     -40.974-104.135 -47.594  1.00 28.46           H
ATOM   1070  NE  ARG A 101     -41.596-103.551 -49.494  1.00 28.46           N
ATOM   1071  HE  ARG A 101     -41.503-104.522 -49.769  1.00 28.46           H
ATOM   1072  CZ  ARG A 101     -41.802-102.682 -50.474  1.00 28.46           C
ATOM   1073  NH1 ARG A 101     -41.871-103.142 -51.688  1.00 28.46           N
ATOM   1074 1HH1 ARG A 101     -41.879-104.140 -51.851  1.00 28.46           H
ATOM   1075 2HH1 ARG A 101     -41.928-102.493 -52.462  1.00 28.46           H
ATOM   1076  NH2 ARG A 101     -41.953-101.392 -50.324  1.00 28.46           N
ATOM   1077 1HH2 ARG A 101     -41.960-100.980 -49.403  1.00 28.46           H
ATOM   1078 2HH2 ARG A 101     -42.101-100.813 -51.134  1.00 28.46           H
ATOM   1079  N   VAL A 102     -42.440-100.340 -44.124  1.00 14.36           N
ATOM   1080  H   VAL A 102     -42.797-100.938 -43.401  1.00 14.36           H
ATOM   1081  CA  VAL A 102     -42.750 -98.910 -44.067  1.00 14.36           C
ATOM   1082  HA  VAL A 102     -43.114 -98.601 -45.047  1.00 14.36           H
ATOM   1083  C   VAL A 102     -41.501 -98.093 -43.741  1.00 14.36           C
ATOM   1084  O   VAL A 102     -41.197 -97.119 -44.429  1.00 14.36           O
ATOM   1085  CB  VAL A 102     -43.859 -98.621 -43.013  1.00 14.36           C
ATOM   1086  HB  VAL A 102     -43.482 -98.888 -42.027  1.00 14.36           H
ATOM   1087  CG1 VAL A 102     -44.260 -97.134 -43.005  1.00 14.36           C
ATOM   1088 1HG1 VAL A 102     -45.035 -96.971 -42.257  1.00 14.36           H
ATOM   1089 2HG1 VAL A 102     -44.647 -96.842 -43.984  1.00 14.36           H
ATOM   1090 3HG1 VAL A 102     -43.405 -96.508 -42.753  1.00 14.36           H
ATOM   1091  CG2 VAL A 102     -45.104 -99.482 -43.302  1.00 14.36           C
ATOM   1092 1HG2 VAL A 102     -45.896 -99.238 -42.593  1.00 14.36           H
ATOM   1093 2HG2 VAL A 102     -44.882-100.543 -43.199  1.00 14.36           H
ATOM   1094 3HG2 VAL A 102     -45.473 -99.288 -44.311  1.00 14.36           H
ATOM   1095  N   SER A 103     -40.757 -98.506 -42.722  1.00 -6.35           N
ATOM   1096  H   SER A 103     -41.067 -99.294 -42.163  1.00 -6.35           H
ATOM   1097  CA  SER A 103     -39.529 -97.816 -42.322  1.00 -6.35           C
ATOM   1098  HA  SER A 103     -39.321 -97.011 -43.023  1.00 -6.35           H
ATOM   1099  C   SER A 103     -38.268 -98.669 -42.209  1.00 -6.35           C
ATOM   1100  O   SER A 103     -37.150 -98.153 -42.275  1.00 -6.35           O
ATOM   1101  CB  SER A 103     -39.770 -97.202 -40.950  1.00 -6.35           C
ATOM   1102 1HB  SER A 103     -38.891 -96.633 -40.645  1.00 -6.35           H
ATOM   1103 2HB  SER A 103     -40.627 -96.536 -41.005  1.00 -6.35           H
ATOM   1104  OG  SER A 103     -40.030 -98.219 -40.001  1.00 -6.35           O
ATOM   1105  HG  SER A 103     -39.477 -98.031 -39.220  1.00 -6.35           H
ATOM   1106  N   GLY A 104     -38.437 -99.965 -41.996  1.00 12.30           N
ATOM   1107  H   GLY A 104     -39.372-100.355 -42.001  1.00 12.30           H
ATOM   1108  CA  GLY A 104     -37.323-100.843 -41.676  1.00 12.30           C
ATOM   1109 1HA  GLY A 104     -37.338-101.706 -42.340  1.00 12.30           H
ATOM   1110 2HA  GLY A 104     -36.373-100.326 -41.793  1.00 12.30           H
ATOM   1111  C   GLY A 104     -37.445-101.328 -40.248  1.00 12.30           C
ATOM   1112  O   GLY A 104     -36.780-102.290 -39.882  1.00 12.30           O
ATOM   1113  N   ALA A 105     -38.323-100.696 -39.473  1.00 43.50           N
ATOM   1114  H   ALA A 105     -38.810 -99.894 -39.851  1.00 43.50           H
ATOM   1115  CA  ALA A 105     -38.609-101.048 -38.077  1.00 43.50           C
ATOM   1116  HA  ALA A 105     -39.191-100.232 -37.644  1.00 43.50           H
ATOM   1117  C   ALA A 105     -37.337-101.195 -37.239  1.00 43.50           C
ATOM   1118  O   ALA A 105     -37.089-102.245 -36.637  1.00 43.50           O
ATOM   1119  CB  ALA A 105     -39.462-102.309 -37.998  1.00 43.50           C
ATOM   1120 1HB  ALA A 105     -40.394-102.162 -38.534  1.00 43.50           H
ATOM   1121 2HB  ALA A 105     -39.685-102.522 -36.952  1.00 43.50           H
ATOM   1122 3HB  ALA A 105     -38.923-103.151 -38.430  1.00 43.50           H
ATOM   1123  N   HIS A 106     -36.500-100.170 -37.246  1.00 -1.94           N
ATOM   1124  H   HIS A 106     -36.757 -99.313 -37.736  1.00 -1.94           H
ATOM   1125  CA  HIS A 106     -35.228-100.260 -36.534  1.00 -1.94           C
ATOM   1126  HA  HIS A 106     -34.747-101.205 -36.786  1.00 -1.94           H
ATOM   1127  C   HIS A 106     -35.519-100.249 -35.036  1.00 -1.94           C
ATOM   1128  O   HIS A 106     -34.916-101.012 -34.285  1.00 -1.94           O
ATOM   1129  CB  HIS A 106     -34.295 -99.103 -36.902  1.00 -1.94           C
ATOM   1130 1HB  HIS A 106     -34.792 -98.162 -36.673  1.00 -1.94           H
ATOM   1131 2HB  HIS A 106     -33.396 -99.173 -36.291  1.00 -1.94           H
ATOM   1132  CG  HIS A 106     -33.888 -99.079 -38.344  1.00 -1.94           C
ATOM   1133  ND1 HIS A 106     -33.236 -98.002 -38.906  1.00 -1.94           N
ATOM   1134  CD2 HIS A 106     -34.053-100.006 -39.331  1.00 -1.94           C
ATOM   1135  HD2 HIS A 106     -34.523-100.971 -39.191  1.00 -1.94           H
ATOM   1136  CE1 HIS A 106     -33.050 -98.326 -40.222  1.00 -1.94           C
ATOM   1137  HE1 HIS A 106     -32.554 -97.683 -40.937  1.00 -1.94           H
ATOM   1138  NE2 HIS A 106     -33.550 -99.548 -40.521  1.00 -1.94           N
ATOM   1139  HE2 HIS A 106     -33.543-100.020 -41.419  1.00 -1.94           H
ATOM   1140  N   MET A 107     -36.442 -99.374 -34.638  1.00 13.76           N
ATOM   1141  H   MET A 107     -36.846 -98.765 -35.356  1.00 13.76           H
ATOM   1142  CA  MET A 107     -36.934 -99.166 -33.261  1.00 13.76           C
ATOM   1143  HA  MET A 107     -37.619 -98.319 -33.296  1.00 13.76           H
ATOM   1144  C   MET A 107     -35.859 -98.824 -32.227  1.00 13.76           C
ATOM   1145  O   MET A 107     -36.072 -98.896 -31.017  1.00 13.76           O
ATOM   1146  CB  MET A 107     -37.739-100.375 -32.765  1.00 13.76           C
ATOM   1147 1HB  MET A 107     -37.068-101.226 -32.663  1.00 13.76           H
ATOM   1148 2HB  MET A 107     -38.150-100.140 -31.783  1.00 13.76           H
ATOM   1149  CG  MET A 107     -38.891-100.757 -33.675  1.00 13.76           C
ATOM   1150 1HG  MET A 107     -39.511 -99.876 -33.830  1.00 13.76           H
ATOM   1151 2HG  MET A 107     -38.501-101.087 -34.637  1.00 13.76           H
ATOM   1152  SD  MET A 107     -39.914-102.069 -32.970  1.00 13.76           S
ATOM   1153  CE  MET A 107     -38.854-103.510 -33.124  1.00 13.76           C
ATOM   1154 1HE  MET A 107     -39.398-104.397 -32.800  1.00 13.76           H
ATOM   1155 2HE  MET A 107     -37.967-103.385 -32.502  1.00 13.76           H
ATOM   1156 3HE  MET A 107     -38.553-103.634 -34.165  1.00 13.76           H
ATOM   1157  N   ASN A 108     -34.664 -98.536 -32.714  1.00 -5.92           N
ATOM   1158  H   ASN A 108     -34.560 -98.395 -33.708  1.00 -5.92           H
ATOM   1159  CA  ASN A 108     -33.461 -98.550 -31.897  1.00 -5.92           C
ATOM   1160  HA  ASN A 108     -33.689 -98.214 -30.888  1.00 -5.92           H
ATOM   1161  C   ASN A 108     -32.390 -97.673 -32.549  1.00 -5.92           C
ATOM   1162  O   ASN A 108     -31.963 -97.987 -33.668  1.00 -5.92           O
ATOM   1163  CB  ASN A 108     -32.974-100.006 -31.855  1.00 -5.92           C
ATOM   1164 1HB  ASN A 108     -33.790-100.644 -31.519  1.00 -5.92           H
ATOM   1165 2HB  ASN A 108     -32.701-100.315 -32.859  1.00 -5.92           H
ATOM   1166  CG  ASN A 108     -31.796-100.214 -30.952  1.00 -5.92           C
ATOM   1167  OD1 ASN A 108     -31.057 -99.295 -30.641  1.00 -5.92           O
ATOM   1168  ND2 ASN A 108     -31.592-101.430 -30.540  1.00 -5.92           N
ATOM   1169 1HD2 ASN A 108     -30.808-101.601 -29.914  1.00 -5.92           H
ATOM   1170 2HD2 ASN A 108     -32.205-102.178 -30.822  1.00 -5.92           H
ATOM   1171  N   PRO A 109     -31.904 -96.618 -31.864  1.00 -4.87           N
ATOM   1172  CA  PRO A 109     -30.834 -95.802 -32.453  1.00 -4.87           C
ATOM   1173  HA  PRO A 109     -31.216 -95.272 -33.324  1.00 -4.87           H
ATOM   1174  C   PRO A 109     -29.572 -96.554 -32.856  1.00 -4.87           C
ATOM   1175  O   PRO A 109     -28.891 -96.142 -33.792  1.00 -4.87           O
ATOM   1176  CB  PRO A 109     -30.503 -94.811 -31.330  1.00 -4.87           C
ATOM   1177 1HB  PRO A 109     -29.710 -95.210 -30.699  1.00 -4.87           H
ATOM   1178 2HB  PRO A 109     -30.212 -93.844 -31.737  1.00 -4.87           H
ATOM   1179  CG  PRO A 109     -31.759 -94.693 -30.571  1.00 -4.87           C
ATOM   1180 1HG  PRO A 109     -31.577 -94.324 -29.563  1.00 -4.87           H
ATOM   1181 2HG  PRO A 109     -32.448 -94.033 -31.100  1.00 -4.87           H
ATOM   1182  CD  PRO A 109     -32.304 -96.084 -30.548  1.00 -4.87           C
ATOM   1183 1HD  PRO A 109     -31.858 -96.669 -29.746  1.00 -4.87           H
ATOM   1184 2HD  PRO A 109     -33.390 -96.059 -30.450  1.00 -4.87           H
ATOM   1185  N   ALA A 110     -29.260 -97.659 -32.191  1.00-11.86           N
ATOM   1186  H   ALA A 110     -29.851 -97.977 -31.430  1.00-11.86           H
ATOM   1187  CA  ALA A 110     -28.092 -98.458 -32.539  1.00-11.86           C
ATOM   1188  HA  ALA A 110     -27.241 -97.790 -32.673  1.00-11.86           H
ATOM   1189  C   ALA A 110     -28.303 -99.208 -33.864  1.00-11.86           C
ATOM   1190  O   ALA A 110     -27.420 -99.241 -34.712  1.00-11.86           O
ATOM   1191  CB  ALA A 110     -27.781 -99.423 -31.381  1.00-11.86           C
ATOM   1192 1HB  ALA A 110     -27.721 -98.870 -30.443  1.00-11.86           H
ATOM   1193 2HB  ALA A 110     -26.823 -99.907 -31.552  1.00-11.86           H
ATOM   1194 3HB  ALA A 110     -28.558-100.184 -31.296  1.00-11.86           H
ATOM   1195  N   VAL A 111     -29.489 -99.764 -34.077  1.00-10.49           N
ATOM   1196  H   VAL A 111     -30.208 -99.685 -33.373  1.00-10.49           H
ATOM   1197  CA  VAL A 111     -29.786-100.470 -35.331  1.00-10.49           C
ATOM   1198  HA  VAL A 111     -28.986-101.179 -35.540  1.00-10.49           H
ATOM   1199  C   VAL A 111     -29.815 -99.437 -36.457  1.00-10.49           C
ATOM   1200  O   VAL A 111     -29.296 -99.670 -37.550  1.00-10.49           O
ATOM   1201  CB  VAL A 111     -31.136-101.249 -35.253  1.00-10.49           C
ATOM   1202  HB  VAL A 111     -31.924-100.547 -34.988  1.00-10.49           H
ATOM   1203  CG1 VAL A 111     -31.505-101.906 -36.592  1.00-10.49           C
ATOM   1204 1HG1 VAL A 111     -32.424-102.485 -36.480  1.00-10.49           H
ATOM   1205 2HG1 VAL A 111     -30.704-102.569 -36.924  1.00-10.49           H
ATOM   1206 3HG1 VAL A 111     -31.681-101.143 -37.349  1.00-10.49           H
ATOM   1207  CG2 VAL A 111     -31.069-102.345 -34.172  1.00-10.49           C
ATOM   1208 1HG2 VAL A 111     -32.058-102.786 -34.040  1.00-10.49           H
ATOM   1209 2HG2 VAL A 111     -30.746-101.930 -33.219  1.00-10.49           H
ATOM   1210 3HG2 VAL A 111     -30.372-103.128 -34.472  1.00-10.49           H
ATOM   1211  N   THR A 112     -30.350 -98.258 -36.186  1.00-20.16           N
ATOM   1212  H   THR A 112     -30.804 -98.091 -35.292  1.00-20.16           H
ATOM   1213  CA  THR A 112     -30.320 -97.180 -37.169  1.00-20.16           C
ATOM   1214  HA  THR A 112     -30.776 -97.540 -38.089  1.00-20.16           H
ATOM   1215  C   THR A 112     -28.888 -96.750 -37.501  1.00-20.16           C
ATOM   1216  O   THR A 112     -28.552 -96.561 -38.668  1.00-20.16           O
ATOM   1217  CB  THR A 112     -31.148 -95.993 -36.646  1.00-20.16           C
ATOM   1218  HB  THR A 112     -30.671 -95.571 -35.762  1.00-20.16           H
ATOM   1219  OG1 THR A 112     -32.451 -96.473 -36.309  1.00-20.16           O
ATOM   1220  HG1 THR A 112     -32.804 -96.916 -37.092  1.00-20.16           H
ATOM   1221  CG2 THR A 112     -31.343 -94.924 -37.677  1.00-20.16           C
ATOM   1222 1HG2 THR A 112     -31.831 -94.072 -37.207  1.00-20.16           H
ATOM   1223 2HG2 THR A 112     -31.963 -95.295 -38.494  1.00-20.16           H
ATOM   1224 3HG2 THR A 112     -30.381 -94.599 -38.068  1.00-20.16           H
ATOM   1225  N   LEU A 113     -28.018 -96.654 -36.503  1.00-13.87           N
ATOM   1226  H   LEU A 113     -28.325 -96.812 -35.548  1.00-13.87           H
ATOM   1227  CA  LEU A 113     -26.620 -96.286 -36.737  1.00-13.87           C
ATOM   1228  HA  LEU A 113     -26.604 -95.353 -37.300  1.00-13.87           H
ATOM   1229  C   LEU A 113     -25.886 -97.348 -37.551  1.00-13.87           C
ATOM   1230  O   LEU A 113     -25.056 -97.037 -38.399  1.00-13.87           O
ATOM   1231  CB  LEU A 113     -25.894 -96.080 -35.403  1.00-13.87           C
ATOM   1232 1HB  LEU A 113     -26.510 -95.445 -34.775  1.00-13.87           H
ATOM   1233 2HB  LEU A 113     -25.808 -97.048 -34.911  1.00-13.87           H
ATOM   1234  CG  LEU A 113     -24.493 -95.452 -35.468  1.00-13.87           C
ATOM   1235  HG  LEU A 113     -23.863 -96.077 -36.096  1.00-13.87           H
ATOM   1236  CD1 LEU A 113     -24.499 -94.042 -36.047  1.00-13.87           C
ATOM   1237 1HD1 LEU A 113     -23.482 -93.651 -36.047  1.00-13.87           H
ATOM   1238 2HD1 LEU A 113     -25.135 -93.386 -35.453  1.00-13.87           H
ATOM   1239 3HD1 LEU A 113     -24.846 -94.060 -37.079  1.00-13.87           H
ATOM   1240  CD2 LEU A 113     -23.890 -95.412 -34.073  1.00-13.87           C
ATOM   1241 1HD2 LEU A 113     -22.864 -95.052 -34.130  1.00-13.87           H
ATOM   1242 2HD2 LEU A 113     -23.882 -96.412 -33.640  1.00-13.87           H
ATOM   1243 3HD2 LEU A 113     -24.462 -94.741 -33.433  1.00-13.87           H
ATOM   1244  N   ALA A 114     -26.222 -98.611 -37.342  1.00-26.39           N
ATOM   1245  H   ALA A 114     -26.875 -98.843 -36.600  1.00-26.39           H
ATOM   1246  CA  ALA A 114     -25.655 -99.681 -38.156  1.00-26.39           C
ATOM   1247  HA  ALA A 114     -24.568 -99.649 -38.071  1.00-26.39           H
ATOM   1248  C   ALA A 114     -26.020 -99.489 -39.638  1.00-26.39           C
ATOM   1249  O   ALA A 114     -25.169 -99.594 -40.514  1.00-26.39           O
ATOM   1250  CB  ALA A 114     -26.144-101.028 -37.640  1.00-26.39           C
ATOM   1251 1HB  ALA A 114     -25.710-101.223 -36.661  1.00-26.39           H
ATOM   1252 2HB  ALA A 114     -25.834-101.808 -38.327  1.00-26.39           H
ATOM   1253 3HB  ALA A 114     -27.229-101.041 -37.565  1.00-26.39           H
ATOM   1254  N   HIS A 115     -27.262 -99.133 -39.932  1.00-12.27           N
ATOM   1255  H   HIS A 115     -27.945 -99.042 -39.188  1.00-12.27           H
ATOM   1256  CA  HIS A 115     -27.660 -98.863 -41.318  1.00-12.27           C
ATOM   1257  HA  HIS A 115     -27.344 -99.695 -41.946  1.00-12.27           H
ATOM   1258  C   HIS A 115     -27.003 -97.595 -41.874  1.00-12.27           C
ATOM   1259  O   HIS A 115     -26.668 -97.513 -43.060  1.00-12.27           O
ATOM   1260  CB  HIS A 115     -29.181 -98.762 -41.430  1.00-12.27           C
ATOM   1261 1HB  HIS A 115     -29.555 -98.056 -40.690  1.00-12.27           H
ATOM   1262 2HB  HIS A 115     -29.423 -98.383 -42.422  1.00-12.27           H
ATOM   1263  CG  HIS A 115     -29.876-100.079 -41.268  1.00-12.27           C
ATOM   1264  ND1 HIS A 115     -30.226-100.641 -40.065  1.00-12.27           N
ATOM   1265  HD1 HIS A 115     -30.060-100.243 -39.143  1.00-12.27           H
ATOM   1266  CD2 HIS A 115     -30.278-100.978 -42.204  1.00-12.27           C
ATOM   1267  HD2 HIS A 115     -30.150-100.857 -43.270  1.00-12.27           H
ATOM   1268  CE1 HIS A 115     -30.813-101.814 -40.307  1.00-12.27           C
ATOM   1269  HE1 HIS A 115     -31.200-102.475 -39.541  1.00-12.27           H
ATOM   1270  NE2 HIS A 115     -30.874-102.063 -41.600  1.00-12.27           N
ATOM   1271  N   ALA A 116     -26.785 -96.608 -41.017  1.00 -4.66           N
ATOM   1272  H   ALA A 116     -27.103 -96.701 -40.057  1.00 -4.66           H
ATOM   1273  CA  ALA A 116     -26.125 -95.370 -41.419  1.00 -4.66           C
ATOM   1274  HA  ALA A 116     -26.603 -95.008 -42.331  1.00 -4.66           H
ATOM   1275  C   ALA A 116     -24.631 -95.558 -41.719  1.00 -4.66           C
ATOM   1276  O   ALA A 116     -24.087 -94.886 -42.596  1.00 -4.66           O
ATOM   1277  CB  ALA A 116     -26.321 -94.324 -40.329  1.00 -4.66           C
ATOM   1278 1HB  ALA A 116     -27.377 -94.255 -40.072  1.00 -4.66           H
ATOM   1279 2HB  ALA A 116     -25.976 -93.353 -40.684  1.00 -4.66           H
ATOM   1280 3HB  ALA A 116     -25.751 -94.598 -39.439  1.00 -4.66           H
ATOM   1281  N   SER A 117     -23.981 -96.470 -41.008  1.00 -8.91           N
ATOM   1282  H   SER A 117     -24.482 -96.958 -40.271  1.00 -8.91           H
ATOM   1283  CA  SER A 117     -22.547 -96.745 -41.169  1.00 -8.91           C
ATOM   1284  HA  SER A 117     -22.058 -95.842 -41.537  1.00 -8.91           H
ATOM   1285  C   SER A 117     -22.229 -97.870 -42.158  1.00 -8.91           C
ATOM   1286  O   SER A 117     -21.112 -97.965 -42.661  1.00 -8.91           O
ATOM   1287  CB  SER A 117     -21.945 -97.076 -39.806  1.00 -8.91           C
ATOM   1288 1HB  SER A 117     -20.882 -97.288 -39.924  1.00 -8.91           H
ATOM   1289 2HB  SER A 117     -22.071 -96.219 -39.143  1.00 -8.91           H
ATOM   1290  OG  SER A 117     -22.606 -98.193 -39.240  1.00 -8.91           O
ATOM   1291  HG  SER A 117     -23.416 -97.874 -38.813  1.00 -8.91           H
ATOM   1292  N   THR A 118     -23.235 -98.654 -42.527  1.00 -4.17           N
ATOM   1293  H   THR A 118     -24.076 -98.688 -41.960  1.00 -4.17           H
ATOM   1294  CA  THR A 118     -23.182 -99.470 -43.751  1.00 -4.17           C
ATOM   1295  HA  THR A 118     -22.163 -99.810 -43.928  1.00 -4.17           H
ATOM   1296  C   THR A 118     -23.604 -98.606 -44.936  1.00 -4.17           C
ATOM   1297  O   THR A 118     -23.641 -99.058 -46.080  1.00 -4.17           O
ATOM   1298  CB  THR A 118     -24.108-100.706 -43.683  1.00 -4.17           C
ATOM   1299  HB  THR A 118     -24.176-101.164 -44.669  1.00 -4.17           H
ATOM   1300  OG1 THR A 118     -25.405-100.306 -43.240  1.00 -4.17           O
ATOM   1301  HG1 THR A 118     -25.371-100.270 -42.274  1.00 -4.17           H
ATOM   1302  CG2 THR A 118     -23.602-101.734 -42.695  1.00 -4.17           C
ATOM   1303 1HG2 THR A 118     -24.295-102.572 -42.663  1.00 -4.17           H
ATOM   1304 2HG2 THR A 118     -23.505-101.301 -41.700  1.00 -4.17           H
ATOM   1305 3HG2 THR A 118     -22.632-102.106 -43.020  1.00 -4.17           H
ATOM   1306  N   ARG A 119     -23.878 -97.335 -44.636  1.00 15.38           N
ATOM   1307  H   ARG A 119     -23.873 -97.079 -43.660  1.00 15.38           H
ATOM   1308  CA  ARG A 119     -24.115 -96.252 -45.605  1.00 15.38           C
ATOM   1309  HA  ARG A 119     -24.290 -95.334 -45.044  1.00 15.38           H
ATOM   1310  C   ARG A 119     -25.344 -96.473 -46.464  1.00 15.38           C
ATOM   1311  O   ARG A 119     -25.487 -95.895 -47.532  1.00 15.38           O
ATOM   1312  CB  ARG A 119     -22.860 -96.048 -46.467  1.00 15.38           C
ATOM   1313 1HB  ARG A 119     -22.722 -96.940 -47.073  1.00 15.38           H
ATOM   1314 2HB  ARG A 119     -23.010 -95.211 -47.143  1.00 15.38           H
ATOM   1315  CG  ARG A 119     -21.594 -95.790 -45.639  1.00 15.38           C
ATOM   1316 1HG  ARG A 119     -21.669 -94.814 -45.165  1.00 15.38           H
ATOM   1317 2HG  ARG A 119     -21.500 -96.545 -44.864  1.00 15.38           H
ATOM   1318  CD  ARG A 119     -20.332 -95.848 -46.475  1.00 15.38           C
ATOM   1319 1HD  ARG A 119     -20.387 -95.082 -47.249  1.00 15.38           H
ATOM   1320 2HD  ARG A 119     -19.469 -95.646 -45.839  1.00 15.38           H
ATOM   1321  NE  ARG A 119     -20.180 -97.161 -47.114  1.00 15.38           N
ATOM   1322  HE  ARG A 119     -20.512 -97.250 -48.068  1.00 15.38           H
ATOM   1323  CZ  ARG A 119     -19.662 -98.264 -46.597  1.00 15.38           C
ATOM   1324  NH1 ARG A 119     -19.509 -99.278 -47.393  1.00 15.38           N
ATOM   1325 1HH1 ARG A 119     -19.826 -99.198 -48.352  1.00 15.38           H
ATOM   1326 2HH1 ARG A 119     -19.064-100.120 -47.052  1.00 15.38           H
ATOM   1327  NH2 ARG A 119     -19.302 -98.407 -45.351  1.00 15.38           N
ATOM   1328 1HH2 ARG A 119     -19.441 -97.656 -44.690  1.00 15.38           H
ATOM   1329 2HH2 ARG A 119     -18.891 -99.276 -45.057  1.00 15.38           H
ATOM   1330  N   LYS A 120     -26.241 -97.323 -45.985  1.00  8.69           N
ATOM   1331  H   LYS A 120     -26.071 -97.749 -45.081  1.00  8.69           H
ATOM   1332  CA  LYS A 120     -27.451 -97.684 -46.723  1.00  8.69           C
ATOM   1333  HA  LYS A 120     -27.219 -97.713 -47.786  1.00  8.69           H
ATOM   1334  C   LYS A 120     -28.570 -96.674 -46.544  1.00  8.69           C
ATOM   1335  O   LYS A 120     -29.537 -96.673 -47.306  1.00  8.69           O
ATOM   1336  CB  LYS A 120     -27.916 -99.078 -46.305  1.00  8.69           C
ATOM   1337 1HB  LYS A 120     -27.972 -99.137 -45.217  1.00  8.69           H
ATOM   1338 2HB  LYS A 120     -28.909 -99.253 -46.722  1.00  8.69           H
ATOM   1339  CG  LYS A 120     -26.981-100.147 -46.839  1.00  8.69           C
ATOM   1340 1HG  LYS A 120     -26.916-100.031 -47.921  1.00  8.69           H
ATOM   1341 2HG  LYS A 120     -25.989-100.018 -46.412  1.00  8.69           H
ATOM   1342  CD  LYS A 120     -27.464-101.543 -46.538  1.00  8.69           C
ATOM   1343 1HD  LYS A 120     -27.447-101.715 -45.461  1.00  8.69           H
ATOM   1344 2HD  LYS A 120     -28.480-101.661 -46.914  1.00  8.69           H
ATOM   1345  CE  LYS A 120     -26.557-102.533 -47.243  1.00  8.69           C
ATOM   1346 1HE  LYS A 120     -26.560-102.315 -48.310  1.00  8.69           H
ATOM   1347 2HE  LYS A 120     -25.536-102.427 -46.865  1.00  8.69           H
ATOM   1348  NZ  LYS A 120     -27.015-103.927 -47.033  1.00  8.69           N
ATOM   1349 1HZ  LYS A 120     -26.623-104.531 -47.745  1.00  8.69           H
ATOM   1350 2HZ  LYS A 120     -28.022-103.977 -47.065  1.00  8.69           H
ATOM   1351 3HZ  LYS A 120     -26.681-104.256 -46.129  1.00  8.69           H
ATOM   1352  N   ILE A 121     -28.443 -95.809 -45.551  1.00 18.33           N
ATOM   1353  H   ILE A 121     -27.640 -95.854 -44.942  1.00 18.33           H
ATOM   1354  CA  ILE A 121     -29.414 -94.738 -45.345  1.00 18.33           C
ATOM   1355  HA  ILE A 121     -30.027 -94.650 -46.241  1.00 18.33           H
ATOM   1356  C   ILE A 121     -28.639 -93.436 -45.197  1.00 18.33           C
ATOM   1357  O   ILE A 121     -27.468 -93.444 -44.799  1.00 18.33           O
ATOM   1358  CB  ILE A 121     -30.374 -95.022 -44.142  1.00 18.33           C
ATOM   1359  HB  ILE A 121     -31.126 -94.237 -44.121  1.00 18.33           H
ATOM   1360  CG1 ILE A 121     -29.635 -94.999 -42.789  1.00 18.33           C
ATOM   1361 1HG1 ILE A 121     -28.958 -95.849 -42.753  1.00 18.33           H
ATOM   1362 2HG1 ILE A 121     -29.039 -94.090 -42.728  1.00 18.33           H
ATOM   1363  CG2 ILE A 121     -31.093 -96.379 -44.364  1.00 18.33           C
ATOM   1364 1HG2 ILE A 121     -31.822 -96.557 -43.580  1.00 18.33           H
ATOM   1365 2HG2 ILE A 121     -30.375 -97.200 -44.355  1.00 18.33           H
ATOM   1366 3HG2 ILE A 121     -31.609 -96.373 -45.326  1.00 18.33           H
ATOM   1367  CD1 ILE A 121     -30.533 -95.040 -41.540  1.00 18.33           C
ATOM   1368 1HD1 ILE A 121     -29.911 -94.936 -40.650  1.00 18.33           H
ATOM   1369 2HD1 ILE A 121     -31.064 -95.989 -41.485  1.00 18.33           H
ATOM   1370 3HD1 ILE A 121     -31.254 -94.224 -41.570  1.00 18.33           H
ATOM   1371  N   SER A 122     -29.279 -92.327 -45.531  1.00  6.94           N
ATOM   1372  H   SER A 122     -30.223 -92.372 -45.880  1.00  6.94           H
ATOM   1373  CA  SER A 122     -28.650 -91.018 -45.415  1.00  6.94           C
ATOM   1374  HA  SER A 122     -27.661 -91.048 -45.872  1.00  6.94           H
ATOM   1375  C   SER A 122     -28.531 -90.656 -43.941  1.00  6.94           C
ATOM   1376  O   SER A 122     -29.303 -91.161 -43.109  1.00  6.94           O
ATOM   1377  CB  SER A 122     -29.514 -89.968 -46.117  1.00  6.94           C
ATOM   1378 1HB  SER A 122     -28.991 -89.011 -46.124  1.00  6.94           H
ATOM   1379 2HB  SER A 122     -29.686 -90.281 -47.144  1.00  6.94           H
ATOM   1380  OG  SER A 122     -30.758 -89.816 -45.453  1.00  6.94           O
ATOM   1381  HG  SER A 122     -31.376 -89.352 -46.038  1.00  6.94           H
ATOM   1382  N   PRO A 123     -27.632 -89.720 -43.593  1.00 -5.36           N
ATOM   1383  CA  PRO A 123     -27.664 -89.340 -42.178  1.00 -5.36           C
ATOM   1384  HA  PRO A 123     -27.565 -90.222 -41.545  1.00 -5.36           H
ATOM   1385  C   PRO A 123     -28.934 -88.586 -41.790  1.00 -5.36           C
ATOM   1386  O   PRO A 123     -29.303 -88.573 -40.625  1.00 -5.36           O
ATOM   1387  CB  PRO A 123     -26.418 -88.467 -42.035  1.00 -5.36           C
ATOM   1388 1HB  PRO A 123     -26.553 -87.712 -41.261  1.00 -5.36           H
ATOM   1389 2HB  PRO A 123     -25.554 -89.090 -41.816  1.00 -5.36           H
ATOM   1390  CG  PRO A 123     -26.261 -87.852 -43.366  1.00 -5.36           C
ATOM   1391 1HG  PRO A 123     -26.971 -87.033 -43.486  1.00 -5.36           H
ATOM   1392 2HG  PRO A 123     -25.243 -87.498 -43.513  1.00 -5.36           H
ATOM   1393  CD  PRO A 123     -26.582 -88.975 -44.317  1.00 -5.36           C
ATOM   1394 1HD  PRO A 123     -26.949 -88.582 -45.265  1.00 -5.36           H
ATOM   1395 2HD  PRO A 123     -25.707 -89.610 -44.472  1.00 -5.36           H
ATOM   1396  N   LEU A 124     -29.655 -88.011 -42.745  1.00 -1.22           N
ATOM   1397  H   LEU A 124     -29.311 -87.985 -43.691  1.00 -1.22           H
ATOM   1398  CA  LEU A 124     -30.949 -87.403 -42.432  1.00 -1.22           C
ATOM   1399  HA  LEU A 124     -30.812 -86.739 -41.579  1.00 -1.22           H
ATOM   1400  C   LEU A 124     -31.966 -88.470 -42.035  1.00 -1.22           C
ATOM   1401  O   LEU A 124     -32.702 -88.296 -41.066  1.00 -1.22           O
ATOM   1402  CB  LEU A 124     -31.477 -86.586 -43.617  1.00 -1.22           C
ATOM   1403 1HB  LEU A 124     -30.702 -85.883 -43.920  1.00 -1.22           H
ATOM   1404 2HB  LEU A 124     -31.659 -87.266 -44.448  1.00 -1.22           H
ATOM   1405  CG  LEU A 124     -32.770 -85.791 -43.355  1.00 -1.22           C
ATOM   1406  HG  LEU A 124     -33.554 -86.489 -43.063  1.00 -1.22           H
ATOM   1407  CD1 LEU A 124     -32.609 -84.757 -42.245  1.00 -1.22           C
ATOM   1408 1HD1 LEU A 124     -33.520 -84.166 -42.156  1.00 -1.22           H
ATOM   1409 2HD1 LEU A 124     -31.777 -84.090 -42.468  1.00 -1.22           H
ATOM   1410 3HD1 LEU A 124     -32.436 -85.250 -41.289  1.00 -1.22           H
ATOM   1411  CD2 LEU A 124     -33.223 -85.087 -44.626  1.00 -1.22           C
ATOM   1412 1HD2 LEU A 124     -34.149 -84.542 -44.437  1.00 -1.22           H
ATOM   1413 2HD2 LEU A 124     -33.405 -85.813 -45.413  1.00 -1.22           H
ATOM   1414 3HD2 LEU A 124     -32.462 -84.377 -44.957  1.00 -1.22           H
ATOM   1415  N   ARG A 125     -31.979 -89.601 -42.735  1.00  8.07           N
ATOM   1416  H   ARG A 125     -31.354 -89.715 -43.525  1.00  8.07           H
ATOM   1417  CA  ARG A 125     -32.866 -90.706 -42.352  1.00  8.07           C
ATOM   1418  HA  ARG A 125     -33.888 -90.339 -42.261  1.00  8.07           H
ATOM   1419  C   ARG A 125     -32.446 -91.191 -40.977  1.00  8.07           C
ATOM   1420  O   ARG A 125     -33.295 -91.433 -40.137  1.00  8.07           O
ATOM   1421  CB  ARG A 125     -32.834 -91.870 -43.354  1.00  8.07           C
ATOM   1422 1HB  ARG A 125     -31.797 -92.123 -43.567  1.00  8.07           H
ATOM   1423 2HB  ARG A 125     -33.307 -92.733 -42.880  1.00  8.07           H
ATOM   1424  CG  ARG A 125     -33.566 -91.591 -44.669  1.00  8.07           C
ATOM   1425 1HG  ARG A 125     -34.600 -91.345 -44.455  1.00  8.07           H
ATOM   1426 2HG  ARG A 125     -33.102 -90.739 -45.157  1.00  8.07           H
ATOM   1427  CD  ARG A 125     -33.551 -92.778 -45.626  1.00  8.07           C
ATOM   1428 1HD  ARG A 125     -33.941 -92.460 -46.594  1.00  8.07           H
ATOM   1429 2HD  ARG A 125     -32.517 -93.096 -45.767  1.00  8.07           H
ATOM   1430  NE  ARG A 125     -34.346 -93.918 -45.140  1.00  8.07           N
ATOM   1431  HE  ARG A 125     -33.883 -94.573 -44.522  1.00  8.07           H
ATOM   1432  CZ  ARG A 125     -35.606 -94.204 -45.442  1.00  8.07           C
ATOM   1433  NH1 ARG A 125     -36.077 -95.361 -45.086  1.00  8.07           N
ATOM   1434 1HH1 ARG A 125     -35.487 -96.002 -44.578  1.00  8.07           H
ATOM   1435 2HH1 ARG A 125     -37.040 -95.599 -45.293  1.00  8.07           H
ATOM   1436  NH2 ARG A 125     -36.423 -93.410 -46.078  1.00  8.07           N
ATOM   1437 1HH2 ARG A 125     -36.133 -92.488 -46.367  1.00  8.07           H
ATOM   1438 2HH2 ARG A 125     -37.366 -93.712 -46.286  1.00  8.07           H
ATOM   1439  N   CYS A 126     -31.148 -91.277 -40.729  1.00  1.24           N
ATOM   1440  H   CYS A 126     -30.481 -91.049 -41.455  1.00  1.24           H
ATOM   1441  CA  CYS A 126     -30.669 -91.712 -39.422  1.00  1.24           C
ATOM   1442  HA  CYS A 126     -31.100 -92.688 -39.215  1.00  1.24           H
ATOM   1443  C   CYS A 126     -31.116 -90.775 -38.301  1.00  1.24           C
ATOM   1444  O   CYS A 126     -31.732 -91.218 -37.338  1.00  1.24           O
ATOM   1445  CB  CYS A 126     -29.142 -91.840 -39.432  1.00  1.24           C
ATOM   1446 1HB  CYS A 126     -28.851 -92.487 -40.259  1.00  1.24           H
ATOM   1447 2HB  CYS A 126     -28.703 -90.855 -39.594  1.00  1.24           H
ATOM   1448  SG  CYS A 126     -28.462 -92.513 -37.892  1.00  1.24           S
ATOM   1449  HG  CYS A 126     -28.467 -91.343 -37.228  1.00  1.24           H
ATOM   1450  N   LEU A 127     -30.859 -89.483 -38.432  1.00-18.76           N
ATOM   1451  H   LEU A 127     -30.384 -89.145 -39.265  1.00-18.76           H
ATOM   1452  CA  LEU A 127     -31.193 -88.525 -37.381  1.00-18.76           C
ATOM   1453  HA  LEU A 127     -30.666 -88.804 -36.468  1.00-18.76           H
ATOM   1454  C   LEU A 127     -32.678 -88.490 -37.065  1.00-18.76           C
ATOM   1455  O   LEU A 127     -33.077 -88.489 -35.900  1.00-18.76           O
ATOM   1456  CB  LEU A 127     -30.751 -87.125 -37.820  1.00-18.76           C
ATOM   1457 1HB  LEU A 127     -29.678 -87.156 -38.006  1.00-18.76           H
ATOM   1458 2HB  LEU A 127     -31.244 -86.907 -38.767  1.00-18.76           H
ATOM   1459  CG  LEU A 127     -31.049 -85.949 -36.874  1.00-18.76           C
ATOM   1460  HG  LEU A 127     -32.127 -85.884 -36.730  1.00-18.76           H
ATOM   1461  CD1 LEU A 127     -30.396 -86.096 -35.501  1.00-18.76           C
ATOM   1462 1HD1 LEU A 127     -30.595 -85.207 -34.903  1.00-18.76           H
ATOM   1463 2HD1 LEU A 127     -29.319 -86.222 -35.607  1.00-18.76           H
ATOM   1464 3HD1 LEU A 127     -30.812 -86.958 -34.979  1.00-18.76           H
ATOM   1465  CD2 LEU A 127     -30.587 -84.659 -37.538  1.00-18.76           C
ATOM   1466 1HD2 LEU A 127     -30.840 -83.812 -36.901  1.00-18.76           H
ATOM   1467 2HD2 LEU A 127     -31.093 -84.531 -38.495  1.00-18.76           H
ATOM   1468 3HD2 LEU A 127     -29.508 -84.678 -37.696  1.00-18.76           H
ATOM   1469  N   LEU A 128     -33.518 -88.459 -38.086  1.00-10.45           N
ATOM   1470  H   LEU A 128     -33.173 -88.486 -39.041  1.00-10.45           H
ATOM   1471  CA  LEU A 128     -34.946 -88.316 -37.832  1.00-10.45           C
ATOM   1472  HA  LEU A 128     -35.082 -87.573 -37.047  1.00-10.45           H
ATOM   1473  C   LEU A 128     -35.541 -89.611 -37.304  1.00-10.45           C
ATOM   1474  O   LEU A 128     -36.477 -89.579 -36.514  1.00-10.45           O
ATOM   1475  CB  LEU A 128     -35.672 -87.815 -39.079  1.00-10.45           C
ATOM   1476 1HB  LEU A 128     -35.568 -88.558 -39.870  1.00-10.45           H
ATOM   1477 2HB  LEU A 128     -36.730 -87.716 -38.836  1.00-10.45           H
ATOM   1478  CG  LEU A 128     -35.164 -86.458 -39.601  1.00-10.45           C
ATOM   1479  HG  LEU A 128     -34.131 -86.571 -39.916  1.00-10.45           H
ATOM   1480  CD1 LEU A 128     -35.973 -86.051 -40.818  1.00-10.45           C
ATOM   1481 1HD1 LEU A 128     -35.547 -85.150 -41.253  1.00-10.45           H
ATOM   1482 2HD1 LEU A 128     -37.007 -85.858 -40.535  1.00-10.45           H
ATOM   1483 3HD1 LEU A 128     -35.941 -86.841 -41.562  1.00-10.45           H
ATOM   1484  CD2 LEU A 128     -35.198 -85.337 -38.556  1.00-10.45           C
ATOM   1485 1HD2 LEU A 128     -34.950 -84.387 -39.026  1.00-10.45           H
ATOM   1486 2HD2 LEU A 128     -34.464 -85.531 -37.775  1.00-10.45           H
ATOM   1487 3HD2 LEU A 128     -36.189 -85.269 -38.108  1.00-10.45           H
ATOM   1488  N   TYR A 129     -34.941 -90.744 -37.639  1.00 11.13           N
ATOM   1489  H   TYR A 129     -34.168 -90.743 -38.295  1.00 11.13           H
ATOM   1490  CA  TYR A 129     -35.358 -92.010 -37.040  1.00 11.13           C
ATOM   1491  HA  TYR A 129     -36.437 -92.131 -37.136  1.00 11.13           H
ATOM   1492  C   TYR A 129     -35.016 -92.016 -35.558  1.00 11.13           C
ATOM   1493  O   TYR A 129     -35.849 -92.384 -34.743  1.00 11.13           O
ATOM   1494  CB  TYR A 129     -34.644 -93.190 -37.695  1.00 11.13           C
ATOM   1495 1HB  TYR A 129     -33.618 -92.903 -37.912  1.00 11.13           H
ATOM   1496 2HB  TYR A 129     -34.616 -94.002 -36.969  1.00 11.13           H
ATOM   1497  CG  TYR A 129     -35.281 -93.742 -38.953  1.00 11.13           C
ATOM   1498  CD1 TYR A 129     -35.163 -95.118 -39.235  1.00 11.13           C
ATOM   1499  HD1 TYR A 129     -34.592 -95.751 -38.571  1.00 11.13           H
ATOM   1500  CD2 TYR A 129     -36.030 -92.935 -39.845  1.00 11.13           C
ATOM   1501  HD2 TYR A 129     -36.125 -91.872 -39.679  1.00 11.13           H
ATOM   1502  CE1 TYR A 129     -35.815 -95.692 -40.347  1.00 11.13           C
ATOM   1503  HE1 TYR A 129     -35.751 -96.756 -40.520  1.00 11.13           H
ATOM   1504  CE2 TYR A 129     -36.660 -93.506 -40.980  1.00 11.13           C
ATOM   1505  HE2 TYR A 129     -37.230 -92.889 -41.658  1.00 11.13           H
ATOM   1506  CZ  TYR A 129     -36.549 -94.876 -41.208  1.00 11.13           C
ATOM   1507  OH  TYR A 129     -37.145 -95.439 -42.297  1.00 11.13           O
ATOM   1508  HH  TYR A 129     -37.040 -96.400 -42.313  1.00 11.13           H
ATOM   1509  N   VAL A 130     -33.819 -91.581 -35.190  1.00-14.93           N
ATOM   1510  H   VAL A 130     -33.144 -91.304 -35.897  1.00-14.93           H
ATOM   1511  CA  VAL A 130     -33.429 -91.528 -33.778  1.00-14.93           C
ATOM   1512  HA  VAL A 130     -33.549 -92.518 -33.339  1.00-14.93           H
ATOM   1513  C   VAL A 130     -34.335 -90.570 -33.011  1.00-14.93           C
ATOM   1514  O   VAL A 130     -34.802 -90.881 -31.913  1.00-14.93           O
ATOM   1515  CB  VAL A 130     -31.940 -91.109 -33.643  1.00-14.93           C
ATOM   1516  HB  VAL A 130     -31.784 -90.185 -34.197  1.00-14.93           H
ATOM   1517  CG1 VAL A 130     -31.535 -90.868 -32.185  1.00-14.93           C
ATOM   1518 1HG1 VAL A 130     -30.466 -90.663 -32.129  1.00-14.93           H
ATOM   1519 2HG1 VAL A 130     -31.765 -91.742 -31.575  1.00-14.93           H
ATOM   1520 3HG1 VAL A 130     -32.064 -90.002 -31.789  1.00-14.93           H
ATOM   1521  CG2 VAL A 130     -31.042 -92.198 -34.238  1.00-14.93           C
ATOM   1522 1HG2 VAL A 130     -30.001 -91.897 -34.155  1.00-14.93           H
ATOM   1523 2HG2 VAL A 130     -31.270 -92.357 -35.286  1.00-14.93           H
ATOM   1524 3HG2 VAL A 130     -31.195 -93.135 -33.709  1.00-14.93           H
ATOM   1525  N   THR A 131     -34.636 -89.428 -33.611  1.00-12.07           N
ATOM   1526  H   THR A 131     -34.227 -89.227 -34.518  1.00-12.07           H
ATOM   1527  CA  THR A 131     -35.516 -88.434 -32.995  1.00-12.07           C
ATOM   1528  HA  THR A 131     -35.092 -88.133 -32.038  1.00-12.07           H
ATOM   1529  C   THR A 131     -36.905 -89.029 -32.747  1.00-12.07           C
ATOM   1530  O   THR A 131     -37.508 -88.860 -31.679  1.00-12.07           O
ATOM   1531  CB  THR A 131     -35.623 -87.191 -33.914  1.00-12.07           C
ATOM   1532  HB  THR A 131     -36.134 -87.461 -34.839  1.00-12.07           H
ATOM   1533  OG1 THR A 131     -34.305 -86.727 -34.224  1.00-12.07           O
ATOM   1534  HG1 THR A 131     -33.905 -87.335 -34.866  1.00-12.07           H
ATOM   1535  CG2 THR A 131     -36.345 -86.042 -33.255  1.00-12.07           C
ATOM   1536 1HG2 THR A 131     -36.293 -85.172 -33.907  1.00-12.07           H
ATOM   1537 2HG2 THR A 131     -35.874 -85.799 -32.304  1.00-12.07           H
ATOM   1538 3HG2 THR A 131     -37.392 -86.298 -33.094  1.00-12.07           H
ATOM   1539  N   ALA A 132     -37.400 -89.778 -33.722  1.00-10.21           N
ATOM   1540  H   ALA A 132     -36.880 -89.886 -34.587  1.00-10.21           H
ATOM   1541  CA  ALA A 132     -38.691 -90.440 -33.610  1.00-10.21           C
ATOM   1542  HA  ALA A 132     -39.444 -89.696 -33.352  1.00-10.21           H
ATOM   1543  C   ALA A 132     -38.689 -91.510 -32.516  1.00-10.21           C
ATOM   1544  O   ALA A 132     -39.610 -91.578 -31.702  1.00-10.21           O
ATOM   1545  CB  ALA A 132     -39.035 -91.049 -34.963  1.00-10.21           C
ATOM   1546 1HB  ALA A 132     -39.145 -90.256 -35.698  1.00-10.21           H
ATOM   1547 2HB  ALA A 132     -39.964 -91.602 -34.900  1.00-10.21           H
ATOM   1548 3HB  ALA A 132     -38.249 -91.729 -35.289  1.00-10.21           H
ATOM   1549  N   GLN A 133     -37.652 -92.332 -32.493  1.00-12.74           N
ATOM   1550  H   GLN A 133     -36.917 -92.222 -33.189  1.00-12.74           H
ATOM   1551  CA  GLN A 133     -37.544 -93.419 -31.523  1.00-12.74           C
ATOM   1552  HA  GLN A 133     -38.430 -94.050 -31.593  1.00-12.74           H
ATOM   1553  C   GLN A 133     -37.447 -92.883 -30.100  1.00-12.74           C
ATOM   1554  O   GLN A 133     -38.102 -93.392 -29.198  1.00-12.74           O
ATOM   1555  CB  GLN A 133     -36.300 -94.259 -31.829  1.00-12.74           C
ATOM   1556 1HB  GLN A 133     -35.457 -93.572 -31.881  1.00-12.74           H
ATOM   1557 2HB  GLN A 133     -36.125 -94.957 -31.011  1.00-12.74           H
ATOM   1558  CG  GLN A 133     -36.391 -95.057 -33.137  1.00-12.74           C
ATOM   1559 1HG  GLN A 133     -36.899 -95.999 -32.949  1.00-12.74           H
ATOM   1560 2HG  GLN A 133     -36.981 -94.499 -33.859  1.00-12.74           H
ATOM   1561  CD  GLN A 133     -35.039 -95.336 -33.764  1.00-12.74           C
ATOM   1562  OE1 GLN A 133     -34.004 -94.974 -33.236  1.00-12.74           O
ATOM   1563  NE2 GLN A 133     -35.033 -95.993 -34.888  1.00-12.74           N
ATOM   1564 1HE2 GLN A 133     -34.141 -96.158 -35.336  1.00-12.74           H
ATOM   1565 2HE2 GLN A 133     -35.903 -96.309 -35.312  1.00-12.74           H
ATOM   1566  N   CYS A 134     -36.655 -91.843 -29.879  1.00  1.20           N
ATOM   1567  H   CYS A 134     -36.126 -91.433 -30.644  1.00  1.20           H
ATOM   1568  CA  CYS A 134     -36.504 -91.307 -28.528  1.00  1.20           C
ATOM   1569  HA  CYS A 134     -36.297 -92.133 -27.849  1.00  1.20           H
ATOM   1570  C   CYS A 134     -37.789 -90.637 -28.052  1.00  1.20           C
ATOM   1571  O   CYS A 134     -38.214 -90.846 -26.916  1.00  1.20           O
ATOM   1572  CB  CYS A 134     -35.329 -90.330 -28.471  1.00  1.20           C
ATOM   1573 1HB  CYS A 134     -35.502 -89.511 -29.171  1.00  1.20           H
ATOM   1574 2HB  CYS A 134     -35.268 -89.915 -27.463  1.00  1.20           H
ATOM   1575  SG  CYS A 134     -33.754 -91.131 -28.872  1.00  1.20           S
ATOM   1576  HG  CYS A 134     -33.959 -91.190 -30.199  1.00  1.20           H
ATOM   1577  N   GLY A 135     -38.449 -89.890 -28.928  1.00 -9.47           N
ATOM   1578  H   GLY A 135     -38.084 -89.748 -29.864  1.00 -9.47           H
ATOM   1579  CA  GLY A 135     -39.703 -89.258 -28.545  1.00 -9.47           C
ATOM   1580 1HA  GLY A 135     -39.544 -88.674 -27.639  1.00 -9.47           H
ATOM   1581 2HA  GLY A 135     -40.034 -88.591 -29.340  1.00 -9.47           H
ATOM   1582  C   GLY A 135     -40.786 -90.284 -28.271  1.00 -9.47           C
ATOM   1583  O   GLY A 135     -41.538 -90.170 -27.304  1.00 -9.47           O
ATOM   1584  N   GLY A 136     -40.827 -91.335 -29.080  1.00-20.02           N
ATOM   1585  H   GLY A 136     -40.189 -91.398 -29.868  1.00-20.02           H
ATOM   1586  CA  GLY A 136     -41.787 -92.406 -28.869  1.00-20.02           C
ATOM   1587 1HA  GLY A 136     -42.792 -91.985 -28.828  1.00-20.02           H
ATOM   1588 2HA  GLY A 136     -41.732 -93.104 -29.704  1.00-20.02           H
ATOM   1589  C   GLY A 136     -41.524 -93.162 -27.582  1.00-20.02           C
ATOM   1590  O   GLY A 136     -42.449 -93.472 -26.842  1.00-20.02           O
ATOM   1591  N   ALA A 137     -40.266 -93.432 -27.268  1.00-13.59           N
ATOM   1592  H   ALA A 137     -39.517 -93.159 -27.897  1.00-13.59           H
ATOM   1593  CA  ALA A 137     -39.927 -94.151 -26.045  1.00-13.59           C
ATOM   1594  HA  ALA A 137     -40.465 -95.099 -26.051  1.00-13.59           H
ATOM   1595  C   ALA A 137     -40.324 -93.395 -24.774  1.00-13.59           C
ATOM   1596  O   ALA A 137     -40.835 -93.985 -23.820  1.00-13.59           O
ATOM   1597  CB  ALA A 137     -38.430 -94.428 -26.029  1.00-13.59           C
ATOM   1598 1HB  ALA A 137     -38.150 -95.006 -26.909  1.00-13.59           H
ATOM   1599 2HB  ALA A 137     -38.176 -94.995 -25.134  1.00-13.59           H
ATOM   1600 3HB  ALA A 137     -37.872 -93.490 -26.025  1.00-13.59           H
ATOM   1601  N   ILE A 138     -40.082 -92.092 -24.754  1.00-10.73           N
ATOM   1602  H   ILE A 138     -39.643 -91.647 -25.555  1.00-10.73           H
ATOM   1603  CA  ILE A 138     -40.406 -91.286 -23.578  1.00-10.73           C
ATOM   1604  HA  ILE A 138     -40.037 -91.789 -22.685  1.00-10.73           H
ATOM   1605  C   ILE A 138     -41.926 -91.215 -23.460  1.00-10.73           C
ATOM   1606  O   ILE A 138     -42.480 -91.381 -22.374  1.00-10.73           O
ATOM   1607  CB  ILE A 138     -39.745 -89.879 -23.656  1.00-10.73           C
ATOM   1608  HB  ILE A 138     -40.022 -89.418 -24.605  1.00-10.73           H
ATOM   1609  CG1 ILE A 138     -38.209 -90.031 -23.596  1.00-10.73           C
ATOM   1610 1HG1 ILE A 138     -37.934 -90.345 -22.589  1.00-10.73           H
ATOM   1611 2HG1 ILE A 138     -37.900 -90.818 -24.281  1.00-10.73           H
ATOM   1612  CG2 ILE A 138     -40.240 -88.980 -22.507  1.00-10.73           C
ATOM   1613 1HG2 ILE A 138     -39.757 -88.005 -22.545  1.00-10.73           H
ATOM   1614 2HG2 ILE A 138     -40.024 -89.448 -21.546  1.00-10.73           H
ATOM   1615 3HG2 ILE A 138     -41.316 -88.822 -22.588  1.00-10.73           H
ATOM   1616  CD1 ILE A 138     -37.403 -88.783 -23.943  1.00-10.73           C
ATOM   1617 1HD1 ILE A 138     -36.342 -89.027 -23.934  1.00-10.73           H
ATOM   1618 2HD1 ILE A 138     -37.587 -87.996 -23.212  1.00-10.73           H
ATOM   1619 3HD1 ILE A 138     -37.677 -88.430 -24.939  1.00-10.73           H
ATOM   1620  N   ALA A 139     -42.619 -91.060 -24.579  1.00-21.45           N
ATOM   1621  H   ALA A 139     -42.140 -90.938 -25.464  1.00-21.45           H
ATOM   1622  CA  ALA A 139     -44.075 -91.036 -24.555  1.00-21.45           C
ATOM   1623  HA  ALA A 139     -44.392 -90.291 -23.824  1.00-21.45           H
ATOM   1624  C   ALA A 139     -44.676 -92.381 -24.132  1.00-21.45           C
ATOM   1625  O   ALA A 139     -45.706 -92.413 -23.463  1.00-21.45           O
ATOM   1626  CB  ALA A 139     -44.589 -90.620 -25.917  1.00-21.45           C
ATOM   1627 1HB  ALA A 139     -44.275 -89.595 -26.120  1.00-21.45           H
ATOM   1628 2HB  ALA A 139     -45.677 -90.664 -25.931  1.00-21.45           H
ATOM   1629 3HB  ALA A 139     -44.189 -91.276 -26.690  1.00-21.45           H
ATOM   1630  N   GLY A 140     -44.030 -93.482 -24.489  1.00-16.93           N
ATOM   1631  H   GLY A 140     -43.217 -93.410 -25.095  1.00-16.93           H
ATOM   1632  CA  GLY A 140     -44.475 -94.801 -24.064  1.00-16.93           C
ATOM   1633 1HA  GLY A 140     -45.519 -94.943 -24.346  1.00-16.93           H
ATOM   1634 2HA  GLY A 140     -43.868 -95.561 -24.557  1.00-16.93           H
ATOM   1635  C   GLY A 140     -44.340 -94.960 -22.564  1.00-16.93           C
ATOM   1636  O   GLY A 140     -45.224 -95.493 -21.897  1.00-16.93           O
ATOM   1637  N   ALA A 141     -43.254 -94.449 -22.003  1.00-14.06           N
ATOM   1638  H   ALA A 141     -42.538 -94.024 -22.584  1.00-14.06           H
ATOM   1639  CA  ALA A 141     -43.064 -94.485 -20.558  1.00-14.06           C
ATOM   1640  HA  ALA A 141     -43.268 -95.499 -20.211  1.00-14.06           H
ATOM   1641  C   ALA A 141     -44.037 -93.542 -19.831  1.00-14.06           C
ATOM   1642  O   ALA A 141     -44.515 -93.863 -18.751  1.00-14.06           O
ATOM   1643  CB  ALA A 141     -41.614 -94.150 -20.228  1.00-14.06           C
ATOM   1644 1HB  ALA A 141     -40.957 -94.891 -20.685  1.00-14.06           H
ATOM   1645 2HB  ALA A 141     -41.472 -94.163 -19.146  1.00-14.06           H
ATOM   1646 3HB  ALA A 141     -41.359 -93.161 -20.613  1.00-14.06           H
ATOM   1647  N   ALA A 142     -44.371 -92.403 -20.423  1.00-13.17           N
ATOM   1648  H   ALA A 142     -43.909 -92.136 -21.287  1.00-13.17           H
ATOM   1649  CA  ALA A 142     -45.363 -91.498 -19.837  1.00-13.17           C
ATOM   1650  HA  ALA A 142     -45.100 -91.323 -18.792  1.00-13.17           H
ATOM   1651  C   ALA A 142     -46.774 -92.111 -19.880  1.00-13.17           C
ATOM   1652  O   ALA A 142     -47.568 -91.992 -18.939  1.00-13.17           O
ATOM   1653  CB  ALA A 142     -45.332 -90.157 -20.579  1.00-13.17           C
ATOM   1654 1HB  ALA A 142     -44.332 -89.725 -20.518  1.00-13.17           H
ATOM   1655 2HB  ALA A 142     -46.042 -89.469 -20.119  1.00-13.17           H
ATOM   1656 3HB  ALA A 142     -45.599 -90.297 -21.627  1.00-13.17           H
ATOM   1657  N   LEU A 143     -47.075 -92.809 -20.966  1.00 -9.87           N
ATOM   1658  H   LEU A 143     -46.406 -92.843 -21.730  1.00 -9.87           H
ATOM   1659  CA  LEU A 143     -48.343 -93.525 -21.117  1.00 -9.87           C
ATOM   1660  HA  LEU A 143     -49.177 -92.832 -21.009  1.00 -9.87           H
ATOM   1661  C   LEU A 143     -48.440 -94.597 -20.033  1.00 -9.87           C
ATOM   1662  O   LEU A 143     -49.479 -94.766 -19.384  1.00 -9.87           O
ATOM   1663  CB  LEU A 143     -48.381 -94.186 -22.501  1.00 -9.87           C
ATOM   1664 1HB  LEU A 143     -48.245 -93.419 -23.262  1.00 -9.87           H
ATOM   1665 2HB  LEU A 143     -47.525 -94.851 -22.556  1.00 -9.87           H
ATOM   1666  CG  LEU A 143     -49.613 -95.018 -22.867  1.00 -9.87           C
ATOM   1667  HG  LEU A 143     -49.859 -95.649 -22.015  1.00 -9.87           H
ATOM   1668  CD1 LEU A 143     -50.820 -94.138 -23.182  1.00 -9.87           C
ATOM   1669 1HD1 LEU A 143     -51.681 -94.765 -23.414  1.00 -9.87           H
ATOM   1670 2HD1 LEU A 143     -50.606 -93.494 -24.036  1.00 -9.87           H
ATOM   1671 3HD1 LEU A 143     -51.067 -93.517 -22.322  1.00 -9.87           H
ATOM   1672  CD2 LEU A 143     -49.307 -95.944 -24.041  1.00 -9.87           C
ATOM   1673 1HD2 LEU A 143     -49.919 -96.836 -23.949  1.00 -9.87           H
ATOM   1674 2HD2 LEU A 143     -48.263 -96.256 -24.035  1.00 -9.87           H
ATOM   1675 3HD2 LEU A 143     -49.528 -95.458 -24.988  1.00 -9.87           H
ATOM   1676  N   LEU A 144     -47.336 -95.297 -19.818  1.00 -8.09           N
ATOM   1677  H   LEU A 144     -46.523 -95.140 -20.407  1.00 -8.09           H
ATOM   1678  CA  LEU A 144     -47.256 -96.315 -18.776  1.00 -8.09           C
ATOM   1679  HA  LEU A 144     -48.078 -97.013 -18.914  1.00 -8.09           H
ATOM   1680  C   LEU A 144     -47.374 -95.731 -17.375  1.00 -8.09           C
ATOM   1681  O   LEU A 144     -48.083 -96.277 -16.538  1.00 -8.09           O
ATOM   1682  CB  LEU A 144     -45.939 -97.080 -18.894  1.00 -8.09           C
ATOM   1683 1HB  LEU A 144     -45.868 -97.490 -19.900  1.00 -8.09           H
ATOM   1684 2HB  LEU A 144     -45.120 -96.377 -18.758  1.00 -8.09           H
ATOM   1685  CG  LEU A 144     -45.747 -98.223 -17.891  1.00 -8.09           C
ATOM   1686  HG  LEU A 144     -45.773 -97.815 -16.883  1.00 -8.09           H
ATOM   1687  CD1 LEU A 144     -46.829 -99.293 -18.003  1.00 -8.09           C
ATOM   1688 1HD1 LEU A 144     -46.610-100.108 -17.315  1.00 -8.09           H
ATOM   1689 2HD1 LEU A 144     -46.878 -99.672 -19.023  1.00 -8.09           H
ATOM   1690 3HD1 LEU A 144     -47.797 -98.881 -17.721  1.00 -8.09           H
ATOM   1691  CD2 LEU A 144     -44.379 -98.820 -18.125  1.00 -8.09           C
ATOM   1692 1HD2 LEU A 144     -44.192 -99.608 -17.399  1.00 -8.09           H
ATOM   1693 2HD2 LEU A 144     -43.611 -98.055 -18.006  1.00 -8.09           H
ATOM   1694 3HD2 LEU A 144     -44.326 -99.239 -19.131  1.00 -8.09           H
ATOM   1695  N   TYR A 145     -46.731 -94.597 -17.134  1.00 -5.97           N
ATOM   1696  H   TYR A 145     -46.159 -94.183 -17.867  1.00 -5.97           H
ATOM   1697  CA  TYR A 145     -46.779 -93.939 -15.830  1.00 -5.97           C
ATOM   1698  HA  TYR A 145     -46.347 -94.602 -15.080  1.00 -5.97           H
ATOM   1699  C   TYR A 145     -48.224 -93.651 -15.443  1.00 -5.97           C
ATOM   1700  O   TYR A 145     -48.644 -93.919 -14.321  1.00 -5.97           O
ATOM   1701  CB  TYR A 145     -45.989 -92.623 -15.872  1.00 -5.97           C
ATOM   1702 1HB  TYR A 145     -45.011 -92.819 -16.310  1.00 -5.97           H
ATOM   1703 2HB  TYR A 145     -46.511 -91.920 -16.518  1.00 -5.97           H
ATOM   1704  CG  TYR A 145     -45.784 -91.965 -14.521  1.00 -5.97           C
ATOM   1705  CD1 TYR A 145     -44.545 -92.062 -13.857  1.00 -5.97           C
ATOM   1706  HD1 TYR A 145     -43.727 -92.596 -14.318  1.00 -5.97           H
ATOM   1707  CD2 TYR A 145     -46.820 -91.231 -13.899  1.00 -5.97           C
ATOM   1708  HD2 TYR A 145     -47.772 -91.113 -14.397  1.00 -5.97           H
ATOM   1709  CE1 TYR A 145     -44.351 -91.474 -12.578  1.00 -5.97           C
ATOM   1710  HE1 TYR A 145     -43.398 -91.557 -12.076  1.00 -5.97           H
ATOM   1711  CE2 TYR A 145     -46.633 -90.657 -12.611  1.00 -5.97           C
ATOM   1712  HE2 TYR A 145     -47.436 -90.116 -12.133  1.00 -5.97           H
ATOM   1713  CZ  TYR A 145     -45.400 -90.793 -11.962  1.00 -5.97           C
ATOM   1714  OH  TYR A 145     -45.223 -90.270 -10.709  1.00 -5.97           O
ATOM   1715  HH  TYR A 145     -46.026 -89.854 -10.370  1.00 -5.97           H
ATOM   1716  N   GLY A 146     -49.006 -93.150 -16.387  1.00 -9.68           N
ATOM   1717  H   GLY A 146     -48.627 -92.972 -17.311  1.00 -9.68           H
ATOM   1718  CA  GLY A 146     -50.393 -92.818 -16.102  1.00 -9.68           C
ATOM   1719 1HA  GLY A 146     -50.435 -92.249 -15.173  1.00 -9.68           H
ATOM   1720 2HA  GLY A 146     -50.767 -92.182 -16.902  1.00 -9.68           H
ATOM   1721  C   GLY A 146     -51.329 -94.003 -15.967  1.00 -9.68           C
ATOM   1722  O   GLY A 146     -52.413 -93.877 -15.402  1.00 -9.68           O
ATOM   1723  N   SER A 147     -50.923 -95.162 -16.466  1.00  5.01           N
ATOM   1724  H   SER A 147     -50.007 -95.228 -16.892  1.00  5.01           H
ATOM   1725  CA  SER A 147     -51.757 -96.365 -16.442  1.00  5.01           C
ATOM   1726  HA  SER A 147     -52.778 -96.100 -16.174  1.00  5.01           H
ATOM   1727  C   SER A 147     -51.272 -97.390 -15.421  1.00  5.01           C
ATOM   1728  O   SER A 147     -51.767 -98.514 -15.377  1.00  5.01           O
ATOM   1729  CB  SER A 147     -51.790 -96.979 -17.839  1.00  5.01           C
ATOM   1730 1HB  SER A 147     -52.345 -97.916 -17.806  1.00  5.01           H
ATOM   1731 2HB  SER A 147     -52.304 -96.296 -18.511  1.00  5.01           H
ATOM   1732  OG  SER A 147     -50.482 -97.211 -18.337  1.00  5.01           O
ATOM   1733  HG  SER A 147     -50.159 -96.385 -18.730  1.00  5.01           H
ATOM   1734  N   SER A 148     -50.314 -96.997 -14.593  1.00  6.98           N
ATOM   1735  H   SER A 148     -49.933 -96.065 -14.682  1.00  6.98           H
ATOM   1736  CA  SER A 148     -49.799 -97.845 -13.518  1.00  6.98           C
ATOM   1737  HA  SER A 148     -50.231 -98.839 -13.588  1.00  6.98           H
ATOM   1738  C   SER A 148     -50.176 -97.223 -12.182  1.00  6.98           C
ATOM   1739  O   SER A 148     -50.167 -96.000 -12.059  1.00  6.98           O
ATOM   1740  CB  SER A 148     -48.277 -97.952 -13.602  1.00  6.98           C
ATOM   1741 1HB  SER A 148     -47.845 -96.958 -13.493  1.00  6.98           H
ATOM   1742 2HB  SER A 148     -47.915 -98.592 -12.797  1.00  6.98           H
ATOM   1743  OG  SER A 148     -47.878 -98.490 -14.849  1.00  6.98           O
ATOM   1744  HG  SER A 148     -48.011 -97.807 -15.526  1.00  6.98           H
ATOM   1745  N   THR A 149     -50.493 -98.032 -11.182  1.00 -2.70           N
ATOM   1746  H   THR A 149     -50.531 -99.030 -11.322  1.00 -2.70           H
ATOM   1747  CA  THR A 149     -50.761 -97.508  -9.843  1.00 -2.70           C
ATOM   1748  HA  THR A 149     -51.522 -96.732  -9.894  1.00 -2.70           H
ATOM   1749  C   THR A 149     -49.448 -96.939  -9.321  1.00 -2.70           C
ATOM   1750  O   THR A 149     -48.434 -97.628  -9.393  1.00 -2.70           O
ATOM   1751  CB  THR A 149     -51.207 -98.634  -8.893  1.00 -2.70           C
ATOM   1752  HB  THR A 149     -50.372 -99.315  -8.733  1.00 -2.70           H
ATOM   1753  OG1 THR A 149     -52.279 -99.362  -9.496  1.00 -2.70           O
ATOM   1754  HG1 THR A 149     -53.105 -98.906  -9.282  1.00 -2.70           H
ATOM   1755  CG2 THR A 149     -51.690 -98.106  -7.560  1.00 -2.70           C
ATOM   1756 1HG2 THR A 149     -51.894 -98.939  -6.891  1.00 -2.70           H
ATOM   1757 2HG2 THR A 149     -52.600 -97.521  -7.693  1.00 -2.70           H
ATOM   1758 3HG2 THR A 149     -50.930 -97.482  -7.098  1.00 -2.70           H
ATOM   1759  N   THR A 150     -49.428 -95.717  -8.808  1.00 -4.49           N
ATOM   1760  H   THR A 150     -50.292 -95.181  -8.730  1.00 -4.49           H
ATOM   1761  CA  THR A 150     -48.171 -95.082  -8.394  1.00 -4.49           C
ATOM   1762  HA  THR A 150     -47.509 -95.048  -9.251  1.00 -4.49           H
ATOM   1763  C   THR A 150     -47.420 -95.838  -7.303  1.00 -4.49           C
ATOM   1764  O   THR A 150     -46.187 -95.877  -7.299  1.00 -4.49           O
ATOM   1765  CB  THR A 150     -48.401 -93.633  -7.947  1.00 -4.49           C
ATOM   1766  HB  THR A 150     -47.494 -93.245  -7.482  1.00 -4.49           H
ATOM   1767  OG1 THR A 150     -49.491 -93.595  -7.021  1.00 -4.49           O
ATOM   1768  HG1 THR A 150     -49.594 -92.675  -6.735  1.00 -4.49           H
ATOM   1769  CG2 THR A 150     -48.775 -92.752  -9.123  1.00 -4.49           C
ATOM   1770 1HG2 THR A 150     -48.891 -91.726  -8.778  1.00 -4.49           H
ATOM   1771 2HG2 THR A 150     -49.712 -93.085  -9.570  1.00 -4.49           H
ATOM   1772 3HG2 THR A 150     -47.985 -92.779  -9.873  1.00 -4.49           H
ATOM   1773  N   SER A 151     -48.140 -96.543  -6.443  1.00-14.47           N
ATOM   1774  H   SER A 151     -49.149 -96.511  -6.484  1.00-14.47           H
ATOM   1775  CA  SER A 151     -47.509 -97.356  -5.408  1.00-14.47           C
ATOM   1776  HA  SER A 151     -46.779 -96.747  -4.874  1.00-14.47           H
ATOM   1777  C   SER A 151     -46.785 -98.576  -5.974  1.00-14.47           C
ATOM   1778  O   SER A 151     -45.863 -99.098  -5.341  1.00-14.47           O
ATOM   1779  CB  SER A 151     -48.584 -97.816  -4.426  1.00-14.47           C
ATOM   1780 1HB  SER A 151     -48.131 -98.440  -3.655  1.00-14.47           H
ATOM   1781 2HB  SER A 151     -49.043 -96.944  -3.962  1.00-14.47           H
ATOM   1782  OG  SER A 151     -49.580 -98.545  -5.125  1.00-14.47           O
ATOM   1783  HG  SER A 151     -49.916 -99.246  -4.550  1.00-14.47           H
ATOM   1784  N   LEU A 152     -47.168 -99.016  -7.167  1.00 11.48           N
ATOM   1785  H   LEU A 152     -47.902 -98.521  -7.660  1.00 11.48           H
ATOM   1786  CA  LEU A 152     -46.592-100.203  -7.806  1.00 11.48           C
ATOM   1787  HA  LEU A 152     -46.060-100.788  -7.058  1.00 11.48           H
ATOM   1788  C   LEU A 152     -45.603 -99.884  -8.922  1.00 11.48           C
ATOM   1789  O   LEU A 152     -44.984-100.796  -9.448  1.00 11.48           O
ATOM   1790  CB  LEU A 152     -47.708-101.067  -8.411  1.00 11.48           C
ATOM   1791 1HB  LEU A 152     -48.326-100.420  -9.032  1.00 11.48           H
ATOM   1792 2HB  LEU A 152     -47.248-101.803  -9.070  1.00 11.48           H
ATOM   1793  CG  LEU A 152     -48.621-101.840  -7.449  1.00 11.48           C
ATOM   1794  HG  LEU A 152     -49.016-101.154  -6.702  1.00 11.48           H
ATOM   1795  CD1 LEU A 152     -49.791-102.442  -8.220  1.00 11.48           C
ATOM   1796 1HD1 LEU A 152     -50.455-102.960  -7.528  1.00 11.48           H
ATOM   1797 2HD1 LEU A 152     -49.425-103.146  -8.966  1.00 11.48           H
ATOM   1798 3HD1 LEU A 152     -50.354-101.651  -8.715  1.00 11.48           H
ATOM   1799  CD2 LEU A 152     -47.857-102.968  -6.745  1.00 11.48           C
ATOM   1800 1HD2 LEU A 152     -48.540-103.541  -6.122  1.00 11.48           H
ATOM   1801 2HD2 LEU A 152     -47.082-102.547  -6.105  1.00 11.48           H
ATOM   1802 3HD2 LEU A 152     -47.392-103.630  -7.477  1.00 11.48           H
ATOM   1803  N   GLN A 153     -45.453 -98.619  -9.297  1.00 10.01           N
ATOM   1804  H   GLN A 153     -45.964 -97.895  -8.811  1.00 10.01           H
ATOM   1805  CA  GLN A 153     -44.609 -98.249 -10.440  1.00 10.01           C
ATOM   1806  HA  GLN A 153     -45.034 -98.689 -11.342  1.00 10.01           H
ATOM   1807  C   GLN A 153     -43.165 -98.726 -10.350  1.00 10.01           C
ATOM   1808  O   GLN A 153     -42.588 -99.151 -11.355  1.00 10.01           O
ATOM   1809  CB  GLN A 153     -44.574 -96.729 -10.608  1.00 10.01           C
ATOM   1810 1HB  GLN A 153     -44.371 -96.283  -9.635  1.00 10.01           H
ATOM   1811 2HB  GLN A 153     -43.757 -96.471 -11.283  1.00 10.01           H
ATOM   1812  CG  GLN A 153     -45.851 -96.139 -11.175  1.00 10.01           C
ATOM   1813 1HG  GLN A 153     -46.010 -96.531 -12.175  1.00 10.01           H
ATOM   1814 2HG  GLN A 153     -46.687 -96.445 -10.561  1.00 10.01           H
ATOM   1815  CD  GLN A 153     -45.828 -94.630 -11.238  1.00 10.01           C
ATOM   1816  OE1 GLN A 153     -45.061 -93.968 -10.555  1.00 10.01           O
ATOM   1817  NE2 GLN A 153     -46.678 -94.070 -12.048  1.00 10.01           N
ATOM   1818 1HE2 GLN A 153     -46.647 -93.068 -12.151  1.00 10.01           H
ATOM   1819 2HE2 GLN A 153     -47.339 -94.620 -12.573  1.00 10.01           H
ATOM   1820  N   GLY A 154     -42.567 -98.649  -9.168  1.00 13.96           N
ATOM   1821  H   GLY A 154     -43.067 -98.283  -8.366  1.00 13.96           H
ATOM   1822  CA  GLY A 154     -41.177 -99.050  -9.033  1.00 13.96           C
ATOM   1823 1HA  GLY A 154     -40.846 -98.949  -8.001  1.00 13.96           H
ATOM   1824 2HA  GLY A 154     -41.073-100.088  -9.345  1.00 13.96           H
ATOM   1825  C   GLY A 154     -40.322 -98.182  -9.932  1.00 13.96           C
ATOM   1826  O   GLY A 154     -40.494 -96.961  -9.985  1.00 13.96           O
ATOM   1827  N   SER A 155     -39.440 -98.813 -10.690  1.00 13.86           N
ATOM   1828  H   SER A 155     -39.331 -99.815 -10.604  1.00 13.86           H
ATOM   1829  CA  SER A 155     -38.611 -98.114 -11.667  1.00 13.86           C
ATOM   1830  HA  SER A 155     -38.322 -97.138 -11.276  1.00 13.86           H
ATOM   1831  C   SER A 155     -39.273 -97.914 -13.030  1.00 13.86           C
ATOM   1832  O   SER A 155     -38.658 -97.315 -13.893  1.00 13.86           O
ATOM   1833  CB  SER A 155     -37.352 -98.947 -11.900  1.00 13.86           C
ATOM   1834 1HB  SER A 155     -36.694 -98.432 -12.600  1.00 13.86           H
ATOM   1835 2HB  SER A 155     -36.832 -99.087 -10.952  1.00 13.86           H
ATOM   1836  OG  SER A 155     -37.716-100.215 -12.426  1.00 13.86           O
ATOM   1837  HG  SER A 155     -37.593-100.882 -11.730  1.00 13.86           H
ATOM   1838  N   LEU A 156     -40.448 -98.495 -13.267  1.00 16.86           N
ATOM   1839  H   LEU A 156     -40.951 -98.919 -12.493  1.00 16.86           H
ATOM   1840  CA  LEU A 156     -41.036 -98.634 -14.615  1.00 16.86           C
ATOM   1841  HA  LEU A 156     -41.883 -99.312 -14.528  1.00 16.86           H
ATOM   1842  C   LEU A 156     -40.068 -99.265 -15.625  1.00 16.86           C
ATOM   1843  O   LEU A 156     -40.105 -98.970 -16.815  1.00 16.86           O
ATOM   1844  CB  LEU A 156     -41.572 -97.314 -15.206  1.00 16.86           C
ATOM   1845 1HB  LEU A 156     -40.724 -96.645 -15.345  1.00 16.86           H
ATOM   1846 2HB  LEU A 156     -41.951 -97.553 -16.199  1.00 16.86           H
ATOM   1847  CG  LEU A 156     -42.690 -96.502 -14.544  1.00 16.86           C
ATOM   1848  HG  LEU A 156     -42.335 -96.120 -13.589  1.00 16.86           H
ATOM   1849  CD1 LEU A 156     -43.035 -95.325 -15.462  1.00 16.86           C
ATOM   1850 1HD1 LEU A 156     -43.774 -94.694 -14.974  1.00 16.86           H
ATOM   1851 2HD1 LEU A 156     -43.438 -95.682 -16.411  1.00 16.86           H
ATOM   1852 3HD1 LEU A 156     -42.143 -94.729 -15.653  1.00 16.86           H
ATOM   1853  CD2 LEU A 156     -43.954 -97.310 -14.301  1.00 16.86           C
ATOM   1854 1HD2 LEU A 156     -44.760 -96.651 -13.987  1.00 16.86           H
ATOM   1855 2HD2 LEU A 156     -43.771 -98.045 -13.519  1.00 16.86           H
ATOM   1856 3HD2 LEU A 156     -44.253 -97.824 -15.213  1.00 16.86           H
ATOM   1857  N   GLY A 157     -39.176-100.130 -15.166  1.00 -5.08           N
ATOM   1858  H   GLY A 157     -39.134-100.350 -14.181  1.00 -5.08           H
ATOM   1859  CA  GLY A 157     -38.252-100.772 -16.083  1.00 -5.08           C
ATOM   1860 1HA  GLY A 157     -37.823-101.642 -15.586  1.00 -5.08           H
ATOM   1861 2HA  GLY A 157     -38.813-101.119 -16.951  1.00 -5.08           H
ATOM   1862  C   GLY A 157     -37.106 -99.913 -16.582  1.00 -5.08           C
ATOM   1863  O   GLY A 157     -36.630-100.140 -17.698  1.00 -5.08           O
ATOM   1864  N   VAL A 158     -36.632 -98.959 -15.788  1.00 11.19           N
ATOM   1865  H   VAL A 158     -37.118 -98.726 -14.932  1.00 11.19           H
ATOM   1866  CA  VAL A 158     -35.338 -98.324 -16.073  1.00 11.19           C
ATOM   1867  HA  VAL A 158     -35.353 -97.889 -17.070  1.00 11.19           H
ATOM   1868  C   VAL A 158     -34.315 -99.454 -16.030  1.00 11.19           C
ATOM   1869  O   VAL A 158     -34.287-100.250 -15.091  1.00 11.19           O
ATOM   1870  CB  VAL A 158     -34.938 -97.233 -15.025  1.00 11.19           C
ATOM   1871  HB  VAL A 158     -34.985 -97.673 -14.029  1.00 11.19           H
ATOM   1872  CG1 VAL A 158     -33.510 -96.705 -15.263  1.00 11.19           C
ATOM   1873 1HG1 VAL A 158     -33.294 -95.883 -14.583  1.00 11.19           H
ATOM   1874 2HG1 VAL A 158     -33.401 -96.345 -16.288  1.00 11.19           H
ATOM   1875 3HG1 VAL A 158     -32.783 -97.496 -15.081  1.00 11.19           H
ATOM   1876  CG2 VAL A 158     -35.889 -96.046 -15.083  1.00 11.19           C
ATOM   1877 1HG2 VAL A 158     -35.779 -95.434 -14.192  1.00 11.19           H
ATOM   1878 2HG2 VAL A 158     -36.919 -96.375 -15.147  1.00 11.19           H
ATOM   1879 3HG2 VAL A 158     -35.672 -95.445 -15.959  1.00 11.19           H
ATOM   1880  N   THR A 159     -33.488 -99.550 -17.059  1.00 20.32           N
ATOM   1881  H   THR A 159     -33.536 -98.888 -17.814  1.00 20.32           H
ATOM   1882  CA  THR A 159     -32.463-100.583 -17.109  1.00 20.32           C
ATOM   1883  HA  THR A 159     -32.870-101.522 -16.734  1.00 20.32           H
ATOM   1884  C   THR A 159     -31.339-100.130 -16.186  1.00 20.32           C
ATOM   1885  O   THR A 159     -30.916 -98.973 -16.258  1.00 20.32           O
ATOM   1886  CB  THR A 159     -31.972-100.774 -18.562  1.00 20.32           C
ATOM   1887  HB  THR A 159     -31.145-101.477 -18.587  1.00 20.32           H
ATOM   1888  OG1 THR A 159     -31.567 -99.516 -19.112  1.00 20.32           O
ATOM   1889  HG1 THR A 159     -30.616 -99.438 -18.969  1.00 20.32           H
ATOM   1890  CG2 THR A 159     -33.090-101.283 -19.442  1.00 20.32           C
ATOM   1891 1HG2 THR A 159     -32.681-101.617 -20.391  1.00 20.32           H
ATOM   1892 2HG2 THR A 159     -33.811-100.487 -19.622  1.00 20.32           H
ATOM   1893 3HG2 THR A 159     -33.590-102.127 -18.965  1.00 20.32           H
ATOM   1894  N   VAL A 160     -30.893-100.998 -15.288  1.00 12.60           N
ATOM   1895  H   VAL A 160     -31.290-101.924 -15.232  1.00 12.60           H
ATOM   1896  CA  VAL A 160     -29.811-100.661 -14.362  1.00 12.60           C
ATOM   1897  HA  VAL A 160     -29.283 -99.785 -14.738  1.00 12.60           H
ATOM   1898  C   VAL A 160     -28.820-101.817 -14.327  1.00 12.60           C
ATOM   1899  O   VAL A 160     -29.197-102.989 -14.435  1.00 12.60           O
ATOM   1900  CB  VAL A 160     -30.326-100.333 -12.926  1.00 12.60           C
ATOM   1901  HB  VAL A 160     -29.459-100.143 -12.295  1.00 12.60           H
ATOM   1902  CG1 VAL A 160     -31.193 -99.066 -12.934  1.00 12.60           C
ATOM   1903 1HG1 VAL A 160     -31.390 -98.750 -11.912  1.00 12.60           H
ATOM   1904 2HG1 VAL A 160     -32.139 -99.261 -13.442  1.00 12.60           H
ATOM   1905 3HG1 VAL A 160     -30.669 -98.266 -13.459  1.00 12.60           H
ATOM   1906  CG2 VAL A 160     -31.131-101.494 -12.312  1.00 12.60           C
ATOM   1907 1HG2 VAL A 160     -31.435-101.232 -11.301  1.00 12.60           H
ATOM   1908 2HG2 VAL A 160     -30.514-102.391 -12.261  1.00 12.60           H
ATOM   1909 3HG2 VAL A 160     -32.022-101.699 -12.908  1.00 12.60           H
ATOM   1910  N   VAL A 161     -27.545-101.495 -14.183  1.00 12.54           N
ATOM   1911  H   VAL A 161     -27.272-100.523 -14.187  1.00 12.54           H
ATOM   1912  CA  VAL A 161     -26.518-102.510 -13.961  1.00 12.54           C
ATOM   1913  HA  VAL A 161     -26.647-103.338 -14.652  1.00 12.54           H
ATOM   1914  C   VAL A 161     -26.779-102.984 -12.536  1.00 12.54           C
ATOM   1915  O   VAL A 161     -27.008-102.142 -11.656  1.00 12.54           O
ATOM   1916  CB  VAL A 161     -25.100-101.899 -14.132  1.00 12.54           C
ATOM   1917  HB  VAL A 161     -25.005-101.054 -13.453  1.00 12.54           H
ATOM   1918  CG1 VAL A 161     -23.996-102.905 -13.814  1.00 12.54           C
ATOM   1919 1HG1 VAL A 161     -23.019-102.461 -14.009  1.00 12.54           H
ATOM   1920 2HG1 VAL A 161     -24.108-103.803 -14.424  1.00 12.54           H
ATOM   1921 3HG1 VAL A 161     -24.037-103.177 -12.759  1.00 12.54           H
ATOM   1922  CG2 VAL A 161     -24.918-101.389 -15.566  1.00 12.54           C
ATOM   1923 1HG2 VAL A 161     -23.922-100.960 -15.680  1.00 12.54           H
ATOM   1924 2HG2 VAL A 161     -25.647-100.610 -15.789  1.00 12.54           H
ATOM   1925 3HG2 VAL A 161     -25.043-102.206 -16.277  1.00 12.54           H
ATOM   1926  N   THR A 162     -26.801-104.289 -12.291  1.00 44.86           N
ATOM   1927  H   THR A 162     -26.623-104.963 -13.032  1.00 44.86           H
ATOM   1928  CA  THR A 162     -27.062-104.788 -10.941  1.00 44.86           C
ATOM   1929  HA  THR A 162     -28.038-104.437 -10.615  1.00 44.86           H
ATOM   1930  C   THR A 162     -25.965-104.247 -10.029  1.00 44.86           C
ATOM   1931  O   THR A 162     -24.804-104.226 -10.430  1.00 44.86           O
ATOM   1932  CB  THR A 162     -27.013-106.325 -10.881  1.00 44.86           C
ATOM   1933  HB  THR A 162     -26.172-106.636 -10.262  1.00 44.86           H
ATOM   1934  OG1 THR A 162     -26.826-106.840 -12.197  1.00 44.86           O
ATOM   1935  HG1 THR A 162     -27.661-107.231 -12.496  1.00 44.86           H
ATOM   1936  CG2 THR A 162     -28.301-106.910 -10.323  1.00 44.86           C
ATOM   1937 1HG2 THR A 162     -28.246-107.998 -10.358  1.00 44.86           H
ATOM   1938 2HG2 THR A 162     -29.152-106.578 -10.918  1.00 44.86           H
ATOM   1939 3HG2 THR A 162     -28.437-106.595  -9.289  1.00 44.86           H
ATOM   1940  N   PRO A 163     -26.298-103.803  -8.803  1.00 14.96           N
ATOM   1941  CA  PRO A 163     -25.225-103.221  -7.983  1.00 14.96           C
ATOM   1942  HA  PRO A 163     -24.930-102.274  -8.433  1.00 14.96           H
ATOM   1943  C   PRO A 163     -23.929-104.005  -7.729  1.00 14.96           C
ATOM   1944  O   PRO A 163     -22.876-103.365  -7.690  1.00 14.96           O
ATOM   1945  CB  PRO A 163     -25.929-102.939  -6.657  1.00 14.96           C
ATOM   1946 1HB  PRO A 163     -25.818-103.788  -5.986  1.00 14.96           H
ATOM   1947 2HB  PRO A 163     -25.529-102.038  -6.199  1.00 14.96           H
ATOM   1948  CG  PRO A 163     -27.344-102.745  -7.023  1.00 14.96           C
ATOM   1949 1HG  PRO A 163     -27.996-102.910  -6.166  1.00 14.96           H
ATOM   1950 2HG  PRO A 163     -27.487-101.742  -7.426  1.00 14.96           H
ATOM   1951  CD  PRO A 163     -27.588-103.763  -8.087  1.00 14.96           C
ATOM   1952 1HD  PRO A 163     -27.809-104.736  -7.646  1.00 14.96           H
ATOM   1953 2HD  PRO A 163     -28.396-103.437  -8.743  1.00 14.96           H
ATOM   1954  N   PRO A 164     -23.951-105.351  -7.583  1.00  9.94           N
ATOM   1955  CA  PRO A 164     -22.613-105.946  -7.447  1.00  9.94           C
ATOM   1956  HA  PRO A 164     -22.051-105.444  -6.659  1.00  9.94           H
ATOM   1957  C   PRO A 164     -21.758-105.975  -8.717  1.00  9.94           C
ATOM   1958  O   PRO A 164     -20.560-106.240  -8.623  1.00  9.94           O
ATOM   1959  CB  PRO A 164     -22.925-107.379  -7.010  1.00  9.94           C
ATOM   1960 1HB  PRO A 164     -22.147-108.067  -7.340  1.00  9.94           H
ATOM   1961 2HB  PRO A 164     -23.043-107.428  -5.929  1.00  9.94           H
ATOM   1962  CG  PRO A 164     -24.204-107.673  -7.665  1.00  9.94           C
ATOM   1963 1HG  PRO A 164     -24.049-107.879  -8.724  1.00  9.94           H
ATOM   1964 2HG  PRO A 164     -24.705-108.510  -7.180  1.00  9.94           H
ATOM   1965  CD  PRO A 164     -24.983-106.404  -7.477  1.00  9.94           C
ATOM   1966 1HD  PRO A 164     -25.739-106.307  -8.251  1.00  9.94           H
ATOM   1967 2HD  PRO A 164     -25.443-106.380  -6.487  1.00  9.94           H
ATOM   1968  N   LEU A 165     -22.321-105.724  -9.892  1.00  6.81           N
ATOM   1969  H   LEU A 165     -23.296-105.460  -9.953  1.00  6.81           H
ATOM   1970  CA  LEU A 165     -21.532-105.702 -11.123  1.00  6.81           C
ATOM   1971  HA  LEU A 165     -20.713-106.418 -11.062  1.00  6.81           H
ATOM   1972  C   LEU A 165     -20.964-104.300 -11.271  1.00  6.81           C
ATOM   1973  O   LEU A 165     -21.624-103.320 -10.919  1.00  6.81           O
ATOM   1974  CB  LEU A 165     -22.387-105.997 -12.360  1.00  6.81           C
ATOM   1975 1HB  LEU A 165     -23.174-105.250 -12.395  1.00  6.81           H
ATOM   1976 2HB  LEU A 165     -21.748-105.836 -13.227  1.00  6.81           H
ATOM   1977  CG  LEU A 165     -23.058-107.363 -12.546  1.00  6.81           C
ATOM   1978  HG  LEU A 165     -23.790-107.511 -11.752  1.00  6.81           H
ATOM   1979  CD1 LEU A 165     -23.775-107.380 -13.890  1.00  6.81           C
ATOM   1980 1HD1 LEU A 165     -24.289-108.331 -14.018  1.00  6.81           H
ATOM   1981 2HD1 LEU A 165     -23.061-107.244 -14.704  1.00  6.81           H
ATOM   1982 3HD1 LEU A 165     -24.515-106.580 -13.916  1.00  6.81           H
ATOM   1983  CD2 LEU A 165     -22.063-108.505 -12.503  1.00  6.81           C
ATOM   1984 1HD2 LEU A 165     -22.564-109.440 -12.753  1.00  6.81           H
ATOM   1985 2HD2 LEU A 165     -21.658-108.581 -11.500  1.00  6.81           H
ATOM   1986 3HD2 LEU A 165     -21.252-108.325 -13.212  1.00  6.81           H
ATOM   1987  N   THR A 166     -19.760-104.180 -11.803  1.00-12.57           N
ATOM   1988  H   THR A 166     -19.240-105.012 -12.075  1.00-12.57           H
ATOM   1989  CA  THR A 166     -19.187-102.859 -12.042  1.00-12.57           C
ATOM   1990  HA  THR A 166     -19.391-102.224 -11.180  1.00-12.57           H
ATOM   1991  C   THR A 166     -19.846-102.262 -13.278  1.00-12.57           C
ATOM   1992  O   THR A 166     -20.394-102.982 -14.121  1.00-12.57           O
ATOM   1993  CB  THR A 166     -17.660-102.891 -12.284  1.00-12.57           C
ATOM   1994  HB  THR A 166     -17.288-101.868 -12.330  1.00-12.57           H
ATOM   1995  OG1 THR A 166     -17.371-103.527 -13.529  1.00-12.57           O
ATOM   1996  HG1 THR A 166     -16.409-103.625 -13.591  1.00-12.57           H
ATOM   1997  CG2 THR A 166     -16.924-103.640 -11.191  1.00-12.57           C
ATOM   1998 1HG2 THR A 166     -15.850-103.533 -11.336  1.00-12.57           H
ATOM   1999 2HG2 THR A 166     -17.177-104.700 -11.216  1.00-12.57           H
ATOM   2000 3HG2 THR A 166     -17.187-103.229 -10.217  1.00-12.57           H
ATOM   2001  N   ALA A 167     -19.755-100.950 -13.433  1.00 -6.63           N
ATOM   2002  H   ALA A 167     -19.307-100.386 -12.714  1.00 -6.63           H
ATOM   2003  CA  ALA A 167     -20.280-100.287 -14.620  1.00 -6.63           C
ATOM   2004  HA  ALA A 167     -21.350-100.488 -14.692  1.00 -6.63           H
ATOM   2005  C   ALA A 167     -19.599-100.825 -15.886  1.00 -6.63           C
ATOM   2006  O   ALA A 167     -20.227-100.965 -16.928  1.00 -6.63           O
ATOM   2007  CB  ALA A 167     -20.067 -98.788 -14.488  1.00 -6.63           C
ATOM   2008 1HB  ALA A 167     -20.482 -98.439 -13.541  1.00 -6.63           H
ATOM   2009 2HB  ALA A 167     -20.577 -98.276 -15.305  1.00 -6.63           H
ATOM   2010 3HB  ALA A 167     -19.002 -98.557 -14.519  1.00 -6.63           H
ATOM   2011  N   TRP A 168     -18.326-101.183 -15.794  1.00-13.27           N
ATOM   2012  H   TRP A 168     -17.832-101.070 -14.923  1.00-13.27           H
ATOM   2013  CA  TRP A 168     -17.628-101.725 -16.957  1.00-13.27           C
ATOM   2014  HA  TRP A 168     -17.879-101.101 -17.813  1.00-13.27           H
ATOM   2015  C   TRP A 168     -18.039-103.157 -17.298  1.00-13.27           C
ATOM   2016  O   TRP A 168     -18.078-103.538 -18.466  1.00-13.27           O
ATOM   2017  CB  TRP A 168     -16.118-101.657 -16.765  1.00-13.27           C
ATOM   2018 1HB  TRP A 168     -15.862-100.682 -16.350  1.00-13.27           H
ATOM   2019 2HB  TRP A 168     -15.807-102.434 -16.072  1.00-13.27           H
ATOM   2020  CG  TRP A 168     -15.395-101.826 -18.066  1.00-13.27           C
ATOM   2021  CD1 TRP A 168     -14.657-102.894 -18.469  1.00-13.27           C
ATOM   2022  HD1 TRP A 168     -14.512-103.790 -17.878  1.00-13.27           H
ATOM   2023  CD2 TRP A 168     -15.350-100.894 -19.161  1.00-13.27           C
ATOM   2024  NE1 TRP A 168     -14.116-102.688 -19.707  1.00-13.27           N
ATOM   2025  HE1 TRP A 168     -13.499-103.338 -20.181  1.00-13.27           H
ATOM   2026  CE2 TRP A 168     -14.522-101.466 -20.168  1.00-13.27           C
ATOM   2027  CE3 TRP A 168     -15.928 -99.631 -19.398  1.00-13.27           C
ATOM   2028  HE3 TRP A 168     -16.570 -99.181 -18.656  1.00-13.27           H
ATOM   2029  CZ2 TRP A 168     -14.221-100.790 -21.371  1.00-13.27           C
ATOM   2030  HZ2 TRP A 168     -13.574-101.240 -22.111  1.00-13.27           H
ATOM   2031  CZ3 TRP A 168     -15.655 -98.960 -20.618  1.00-13.27           C
ATOM   2032  HZ3 TRP A 168     -16.101 -97.994 -20.813  1.00-13.27           H
ATOM   2033  CH2 TRP A 168     -14.787 -99.545 -21.584  1.00-13.27           C
ATOM   2034  HH2 TRP A 168     -14.575 -99.011 -22.500  1.00-13.27           H
ATOM   2035  N   GLN A 169     -18.426-103.945 -16.304  1.00-18.15           N
ATOM   2036  H   GLN A 169     -18.369-103.628 -15.342  1.00-18.15           H
ATOM   2037  CA  GLN A 169     -18.992-105.263 -16.588  1.00-18.15           C
ATOM   2038  HA  GLN A 169     -18.340-105.802 -17.276  1.00-18.15           H
ATOM   2039  C   GLN A 169     -20.340-105.048 -17.275  1.00-18.15           C
ATOM   2040  O   GLN A 169     -20.678-105.762 -18.214  1.00-18.15           O
ATOM   2041  CB  GLN A 169     -19.159-106.085 -15.308  1.00-18.15           C
ATOM   2042 1HB  GLN A 169     -19.686-105.479 -14.573  1.00-18.15           H
ATOM   2043 2HB  GLN A 169     -19.769-106.959 -15.531  1.00-18.15           H
ATOM   2044  CG  GLN A 169     -17.835-106.565 -14.714  1.00-18.15           C
ATOM   2045 1HG  GLN A 169     -17.356-107.244 -15.413  1.00-18.15           H
ATOM   2046 2HG  GLN A 169     -17.173-105.717 -14.571  1.00-18.15           H
ATOM   2047  CD  GLN A 169     -18.007-107.259 -13.383  1.00-18.15           C
ATOM   2048  OE1 GLN A 169     -18.660-106.745 -12.491  1.00-18.15           O
ATOM   2049  NE2 GLN A 169     -17.413-108.411 -13.224  1.00-18.15           N
ATOM   2050 1HE2 GLN A 169     -17.519-108.882 -12.342  1.00-18.15           H
ATOM   2051 2HE2 GLN A 169     -16.842-108.803 -13.964  1.00-18.15           H
ATOM   2052  N   GLY A 170     -21.069-104.013 -16.876  1.00-14.28           N
ATOM   2053  H   GLY A 170     -20.762-103.455 -16.085  1.00-14.28           H
ATOM   2054  CA  GLY A 170     -22.311-103.672 -17.555  1.00-14.28           C
ATOM   2055 1HA  GLY A 170     -22.948-104.556 -17.566  1.00-14.28           H
ATOM   2056 2HA  GLY A 170     -22.817-102.882 -17.004  1.00-14.28           H
ATOM   2057  C   GLY A 170     -22.112-103.218 -18.991  1.00-14.28           C
ATOM   2058  O   GLY A 170     -22.864-103.622 -19.876  1.00-14.28           O
ATOM   2059  N   PHE A 171     -21.061-102.446 -19.243  1.00 -1.25           N
ATOM   2060  H   PHE A 171     -20.507-102.106 -18.464  1.00 -1.25           H
ATOM   2061  CA  PHE A 171     -20.674-102.054 -20.602  1.00 -1.25           C
ATOM   2062  HA  PHE A 171     -21.495-101.526 -21.086  1.00 -1.25           H
ATOM   2063  C   PHE A 171     -20.374-103.300 -21.425  1.00 -1.25           C
ATOM   2064  O   PHE A 171     -20.826-103.423 -22.562  1.00 -1.25           O
ATOM   2065  CB  PHE A 171     -19.435-101.142 -20.559  1.00 -1.25           C
ATOM   2066 1HB  PHE A 171     -19.757-100.123 -20.359  1.00 -1.25           H
ATOM   2067 2HB  PHE A 171     -18.797-101.462 -19.741  1.00 -1.25           H
ATOM   2068  CG  PHE A 171     -18.605-101.174 -21.822  1.00 -1.25           C
ATOM   2069  CD1 PHE A 171     -18.938-100.372 -22.924  1.00 -1.25           C
ATOM   2070  HD1 PHE A 171     -19.749 -99.665 -22.844  1.00 -1.25           H
ATOM   2071  CD2 PHE A 171     -17.499-102.040 -21.923  1.00 -1.25           C
ATOM   2072  HD2 PHE A 171     -17.201-102.634 -21.069  1.00 -1.25           H
ATOM   2073  CE1 PHE A 171     -18.237-100.497 -24.154  1.00 -1.25           C
ATOM   2074  HE1 PHE A 171     -18.529 -99.903 -25.007  1.00 -1.25           H
ATOM   2075  CE2 PHE A 171     -16.780-102.166 -23.139  1.00 -1.25           C
ATOM   2076  HE2 PHE A 171     -15.940-102.842 -23.203  1.00 -1.25           H
ATOM   2077  CZ  PHE A 171     -17.165-101.406 -24.263  1.00 -1.25           C
ATOM   2078  HZ  PHE A 171     -16.638-101.513 -25.199  1.00 -1.25           H
ATOM   2079  N   GLY A 172     -19.644-104.237 -20.836  1.00  0.68           N
ATOM   2080  H   GLY A 172     -19.302-104.090 -19.891  1.00  0.68           H
ATOM   2081  CA  GLY A 172     -19.301-105.465 -21.529  1.00  0.68           C
ATOM   2082 1HA  GLY A 172     -18.733-105.226 -22.428  1.00  0.68           H
ATOM   2083 2HA  GLY A 172     -18.692-106.088 -20.876  1.00  0.68           H
ATOM   2084  C   GLY A 172     -20.538-106.235 -21.934  1.00  0.68           C
ATOM   2085  O   GLY A 172     -20.694-106.590 -23.098  1.00  0.68           O
ATOM   2086  N   VAL A 173     -21.450-106.452 -20.999  1.00 -6.14           N
ATOM   2087  H   VAL A 173     -21.297-106.116 -20.052  1.00 -6.14           H
ATOM   2088  CA  VAL A 173     -22.673-107.190 -21.305  1.00 -6.14           C
ATOM   2089  HA  VAL A 173     -22.386-108.148 -21.737  1.00 -6.14           H
ATOM   2090  C   VAL A 173     -23.503-106.457 -22.365  1.00 -6.14           C
ATOM   2091  O   VAL A 173     -23.881-107.070 -23.356  1.00 -6.14           O
ATOM   2092  CB  VAL A 173     -23.491-107.468 -20.009  1.00 -6.14           C
ATOM   2093  HB  VAL A 173     -23.689-106.519 -19.516  1.00 -6.14           H
ATOM   2094  CG1 VAL A 173     -24.826-108.148 -20.309  1.00 -6.14           C
ATOM   2095 1HG1 VAL A 173     -25.318-108.431 -19.380  1.00 -6.14           H
ATOM   2096 2HG1 VAL A 173     -24.669-109.040 -20.916  1.00 -6.14           H
ATOM   2097 3HG1 VAL A 173     -25.474-107.452 -20.840  1.00 -6.14           H
ATOM   2098  CG2 VAL A 173     -22.692-108.360 -19.046  1.00 -6.14           C
ATOM   2099 1HG2 VAL A 173     -23.258-108.512 -18.126  1.00 -6.14           H
ATOM   2100 2HG2 VAL A 173     -21.746-107.894 -18.785  1.00 -6.14           H
ATOM   2101 3HG2 VAL A 173     -22.494-109.329 -19.503  1.00 -6.14           H
ATOM   2102  N   GLU A 174     -23.751-105.159 -22.237  1.00-23.84           N
ATOM   2103  H   GLU A 174     -23.383-104.642 -21.442  1.00-23.84           H
ATOM   2104  CA  GLU A 174     -24.577-104.460 -23.232  1.00-23.84           C
ATOM   2105  HA  GLU A 174     -25.538-104.967 -23.316  1.00-23.84           H
ATOM   2106  C   GLU A 174     -23.944-104.465 -24.624  1.00-23.84           C
ATOM   2107  O   GLU A 174     -24.652-104.554 -25.632  1.00-23.84           O
ATOM   2108  CB  GLU A 174     -24.827-103.009 -22.814  1.00-23.84           C
ATOM   2109 1HB  GLU A 174     -23.884-102.591 -22.460  1.00-23.84           H
ATOM   2110 2HB  GLU A 174     -25.135-102.441 -23.691  1.00-23.84           H
ATOM   2111  CG  GLU A 174     -25.885-102.824 -21.730  1.00-23.84           C
ATOM   2112 1HG  GLU A 174     -25.641-103.460 -20.881  1.00-23.84           H
ATOM   2113 2HG  GLU A 174     -25.856-101.788 -21.400  1.00-23.84           H
ATOM   2114  CD  GLU A 174     -27.305-103.126 -22.204  1.00-23.84           C
ATOM   2115  OE1 GLU A 174     -27.747-102.564 -23.226  1.00-23.84           O
ATOM   2116  OE2 GLU A 174     -28.028-103.890 -21.526  1.00-23.84           O
ATOM   2117  N   PHE A 175     -22.620-104.426 -24.695  1.00 -2.37           N
ATOM   2118  H   PHE A 175     -22.071-104.355 -23.841  1.00 -2.37           H
ATOM   2119  CA  PHE A 175     -21.924-104.503 -25.977  1.00 -2.37           C
ATOM   2120  HA  PHE A 175     -22.303-103.723 -26.637  1.00 -2.37           H
ATOM   2121  C   PHE A 175     -22.191-105.861 -26.628  1.00 -2.37           C
ATOM   2122  O   PHE A 175     -22.569-105.944 -27.798  1.00 -2.37           O
ATOM   2123  CB  PHE A 175     -20.414-104.307 -25.762  1.00 -2.37           C
ATOM   2124 1HB  PHE A 175     -20.252-103.367 -25.238  1.00 -2.37           H
ATOM   2125 2HB  PHE A 175     -20.038-105.112 -25.133  1.00 -2.37           H
ATOM   2126  CG  PHE A 175     -19.610-104.286 -27.034  1.00 -2.37           C
ATOM   2127  CD1 PHE A 175     -19.192-103.064 -27.590  1.00 -2.37           C
ATOM   2128  HD1 PHE A 175     -19.440-102.134 -27.099  1.00 -2.37           H
ATOM   2129  CD2 PHE A 175     -19.255-105.487 -27.678  1.00 -2.37           C
ATOM   2130  HD2 PHE A 175     -19.542-106.436 -27.247  1.00 -2.37           H
ATOM   2131  CE1 PHE A 175     -18.453-103.038 -28.801  1.00 -2.37           C
ATOM   2132  HE1 PHE A 175     -18.129-102.096 -29.215  1.00 -2.37           H
ATOM   2133  CE2 PHE A 175     -18.538-105.475 -28.895  1.00 -2.37           C
ATOM   2134  HE2 PHE A 175     -18.296-106.404 -29.389  1.00 -2.37           H
ATOM   2135  CZ  PHE A 175     -18.133-104.248 -29.458  1.00 -2.37           C
ATOM   2136  HZ  PHE A 175     -17.574-104.237 -30.381  1.00 -2.37           H
ATOM   2137  N   VAL A 176     -22.011-106.930 -25.866  1.00-17.00           N
ATOM   2138  H   VAL A 176     -21.738-106.812 -24.893  1.00-17.00           H
ATOM   2139  CA  VAL A 176     -22.154-108.288 -26.396  1.00-17.00           C
ATOM   2140  HA  VAL A 176     -21.523-108.389 -27.278  1.00-17.00           H
ATOM   2141  C   VAL A 176     -23.594-108.541 -26.825  1.00-17.00           C
ATOM   2142  O   VAL A 176     -23.840-109.056 -27.915  1.00-17.00           O
ATOM   2143  CB  VAL A 176     -21.701-109.333 -25.334  1.00-17.00           C
ATOM   2144  HB  VAL A 176     -22.263-109.159 -24.417  1.00-17.00           H
ATOM   2145  CG1 VAL A 176     -21.957-110.779 -25.788  1.00-17.00           C
ATOM   2146 1HG1 VAL A 176     -21.547-111.474 -25.053  1.00-17.00           H
ATOM   2147 2HG1 VAL A 176     -21.487-110.957 -26.755  1.00-17.00           H
ATOM   2148 3HG1 VAL A 176     -23.028-110.958 -25.868  1.00-17.00           H
ATOM   2149  CG2 VAL A 176     -20.205-109.166 -25.029  1.00-17.00           C
ATOM   2150 1HG2 VAL A 176     -19.965-109.708 -24.116  1.00-17.00           H
ATOM   2151 2HG2 VAL A 176     -19.949-108.121 -24.870  1.00-17.00           H
ATOM   2152 3HG2 VAL A 176     -19.602-109.547 -25.853  1.00-17.00           H
ATOM   2153  N   LEU A 177     -24.555-108.142 -26.002  1.00 -9.29           N
ATOM   2154  H   LEU A 177     -24.310-107.678 -25.130  1.00 -9.29           H
ATOM   2155  CA  LEU A 177     -25.961-108.395 -26.315  1.00 -9.29           C
ATOM   2156  HA  LEU A 177     -26.096-109.464 -26.482  1.00 -9.29           H
ATOM   2157  C   LEU A 177     -26.370-107.669 -27.597  1.00 -9.29           C
ATOM   2158  O   LEU A 177     -27.055-108.233 -28.455  1.00 -9.29           O
ATOM   2159  CB  LEU A 177     -26.853-107.948 -25.150  1.00 -9.29           C
ATOM   2160 1HB  LEU A 177     -26.680-106.883 -24.999  1.00 -9.29           H
ATOM   2161 2HB  LEU A 177     -27.885-108.064 -25.472  1.00 -9.29           H
ATOM   2162  CG  LEU A 177     -26.711-108.635 -23.779  1.00 -9.29           C
ATOM   2163  HG  LEU A 177     -25.681-108.554 -23.461  1.00 -9.29           H
ATOM   2164  CD1 LEU A 177     -27.566-107.883 -22.755  1.00 -9.29           C
ATOM   2165 1HD1 LEU A 177     -27.509-108.378 -21.787  1.00 -9.29           H
ATOM   2166 2HD1 LEU A 177     -28.604-107.839 -23.075  1.00 -9.29           H
ATOM   2167 3HD1 LEU A 177     -27.188-106.865 -22.644  1.00 -9.29           H
ATOM   2168  CD2 LEU A 177     -27.030-110.125 -23.755  1.00 -9.29           C
ATOM   2169 1HD2 LEU A 177     -26.866-110.516 -22.751  1.00 -9.29           H
ATOM   2170 2HD2 LEU A 177     -26.367-110.651 -24.441  1.00 -9.29           H
ATOM   2171 3HD2 LEU A 177     -28.062-110.300 -24.041  1.00 -9.29           H
ATOM   2172  N   THR A 178     -25.912-106.435 -27.759  1.00-13.44           N
ATOM   2173  H   THR A 178     -25.341-106.006 -27.039  1.00-13.44           H
ATOM   2174  CA  THR A 178     -26.243-105.672 -28.962  1.00-13.44           C
ATOM   2175  HA  THR A 178     -27.322-105.702 -29.105  1.00-13.44           H
ATOM   2176  C   THR A 178     -25.571-106.252 -30.199  1.00-13.44           C
ATOM   2177  O   THR A 178     -26.179-106.293 -31.270  1.00-13.44           O
ATOM   2178  CB  THR A 178     -25.810-104.202 -28.840  1.00-13.44           C
ATOM   2179  HB  THR A 178     -24.724-104.140 -28.836  1.00-13.44           H
ATOM   2180  OG1 THR A 178     -26.311-103.667 -27.615  1.00-13.44           O
ATOM   2181  HG1 THR A 178     -25.737-103.965 -26.891  1.00-13.44           H
ATOM   2182  CG2 THR A 178     -26.379-103.355 -29.977  1.00-13.44           C
ATOM   2183 1HG2 THR A 178     -26.104-102.316 -29.830  1.00-13.44           H
ATOM   2184 2HG2 THR A 178     -27.467-103.432 -29.988  1.00-13.44           H
ATOM   2185 3HG2 THR A 178     -25.974-103.684 -30.932  1.00-13.44           H
ATOM   2186  N   PHE A 179     -24.337-106.725 -30.071  1.00  1.01           N
ATOM   2187  H   PHE A 179     -23.865-106.686 -29.172  1.00  1.01           H
ATOM   2188  CA  PHE A 179     -23.629-107.292 -31.218  1.00  1.01           C
ATOM   2189  HA  PHE A 179     -23.541-106.521 -31.983  1.00  1.01           H
ATOM   2190  C   PHE A 179     -24.441-108.454 -31.787  1.00  1.01           C
ATOM   2191  O   PHE A 179     -24.641-108.557 -32.998  1.00  1.01           O
ATOM   2192  CB  PHE A 179     -22.227-107.769 -30.807  1.00  1.01           C
ATOM   2193 1HB  PHE A 179     -21.726-106.957 -30.280  1.00  1.01           H
ATOM   2194 2HB  PHE A 179     -22.325-108.608 -30.120  1.00  1.01           H
ATOM   2195  CG  PHE A 179     -21.351-108.191 -31.966  1.00  1.01           C
ATOM   2196  CD1 PHE A 179     -20.275-107.379 -32.368  1.00  1.01           C
ATOM   2197  HD1 PHE A 179     -20.078-106.450 -31.851  1.00  1.01           H
ATOM   2198  CD2 PHE A 179     -21.579-109.403 -32.649  1.00  1.01           C
ATOM   2199  HD2 PHE A 179     -22.383-110.055 -32.339  1.00  1.01           H
ATOM   2200  CE1 PHE A 179     -19.436-107.767 -33.446  1.00  1.01           C
ATOM   2201  HE1 PHE A 179     -18.603-107.146 -33.730  1.00  1.01           H
ATOM   2202  CE2 PHE A 179     -20.770-109.786 -33.750  1.00  1.01           C
ATOM   2203  HE2 PHE A 179     -20.972-110.708 -34.275  1.00  1.01           H
ATOM   2204  CZ  PHE A 179     -19.696-108.964 -34.148  1.00  1.01           C
ATOM   2205  HZ  PHE A 179     -19.070-109.252 -34.980  1.00  1.01           H
ATOM   2206  N   ILE A 180     -24.951-109.303 -30.904  1.00-10.43           N
ATOM   2207  H   ILE A 180     -24.778-109.155 -29.915  1.00-10.43           H
ATOM   2208  CA  ILE A 180     -25.731-110.468 -31.323  1.00-10.43           C
ATOM   2209  HA  ILE A 180     -25.158-111.026 -32.063  1.00-10.43           H
ATOM   2210  C   ILE A 180     -27.026-109.994 -31.984  1.00-10.43           C
ATOM   2211  O   ILE A 180     -27.406-110.493 -33.046  1.00-10.43           O
ATOM   2212  CB  ILE A 180     -26.042-111.407 -30.114  1.00-10.43           C
ATOM   2213  HB  ILE A 180     -26.611-110.841 -29.377  1.00-10.43           H
ATOM   2214  CG1 ILE A 180     -24.731-111.888 -29.461  1.00-10.43           C
ATOM   2215 1HG1 ILE A 180     -24.289-112.654 -30.096  1.00-10.43           H
ATOM   2216 2HG1 ILE A 180     -24.023-111.066 -29.409  1.00-10.43           H
ATOM   2217  CG2 ILE A 180     -26.874-112.645 -30.557  1.00-10.43           C
ATOM   2218 1HG2 ILE A 180     -27.080-113.293 -29.705  1.00-10.43           H
ATOM   2219 2HG2 ILE A 180     -26.328-113.214 -31.312  1.00-10.43           H
ATOM   2220 3HG2 ILE A 180     -27.826-112.324 -30.981  1.00-10.43           H
ATOM   2221  CD1 ILE A 180     -24.883-112.443 -28.042  1.00-10.43           C
ATOM   2222 1HD1 ILE A 180     -23.896-112.611 -27.613  1.00-10.43           H
ATOM   2223 2HD1 ILE A 180     -25.416-113.391 -28.069  1.00-10.43           H
ATOM   2224 3HD1 ILE A 180     -25.422-111.730 -27.416  1.00-10.43           H
ATOM   2225  N   LEU A 181     -27.685-109.000 -31.398  1.00 -6.76           N
ATOM   2226  H   LEU A 181     -27.321-108.584 -30.547  1.00 -6.76           H
ATOM   2227  CA  LEU A 181     -28.942-108.504 -31.959  1.00 -6.76           C
ATOM   2228  HA  LEU A 181     -29.647-109.325 -31.989  1.00 -6.76           H
ATOM   2229  C   LEU A 181     -28.773-107.996 -33.380  1.00 -6.76           C
ATOM   2230  O   LEU A 181     -29.532-108.368 -34.276  1.00 -6.76           O
ATOM   2231  CB  LEU A 181     -29.515-107.365 -31.107  1.00 -6.76           C
ATOM   2232 1HB  LEU A 181     -29.599-107.711 -30.079  1.00 -6.76           H
ATOM   2233 2HB  LEU A 181     -28.805-106.540 -31.125  1.00 -6.76           H
ATOM   2234  CG  LEU A 181     -30.881-106.817 -31.560  1.00 -6.76           C
ATOM   2235  HG  LEU A 181     -30.872-106.710 -32.643  1.00 -6.76           H
ATOM   2236  CD1 LEU A 181     -32.002-107.776 -31.188  1.00 -6.76           C
ATOM   2237 1HD1 LEU A 181     -32.931-107.426 -31.631  1.00 -6.76           H
ATOM   2238 2HD1 LEU A 181     -32.113-107.828 -30.104  1.00 -6.76           H
ATOM   2239 3HD1 LEU A 181     -31.799-108.769 -31.580  1.00 -6.76           H
ATOM   2240  CD2 LEU A 181     -31.159-105.432 -30.984  1.00 -6.76           C
ATOM   2241 1HD2 LEU A 181     -32.121-105.071 -31.348  1.00 -6.76           H
ATOM   2242 2HD2 LEU A 181     -30.379-104.740 -31.299  1.00 -6.76           H
ATOM   2243 3HD2 LEU A 181     -31.182-105.474 -29.897  1.00 -6.76           H
ATOM   2244  N   VAL A 182     -27.789-107.138 -33.587  1.00 -7.79           N
ATOM   2245  H   VAL A 182     -27.159-106.906 -32.820  1.00 -7.79           H
ATOM   2246  CA  VAL A 182     -27.624-106.463 -34.869  1.00 -7.79           C
ATOM   2247  HA  VAL A 182     -28.595-106.101 -35.204  1.00 -7.79           H
ATOM   2248  C   VAL A 182     -27.131-107.456 -35.910  1.00 -7.79           C
ATOM   2249  O   VAL A 182     -27.566-107.411 -37.060  1.00 -7.79           O
ATOM   2250  CB  VAL A 182     -26.692-105.236 -34.708  1.00 -7.79           C
ATOM   2251  HB  VAL A 182     -25.743-105.566 -34.288  1.00 -7.79           H
ATOM   2252  CG1 VAL A 182     -26.421-104.534 -36.045  1.00 -7.79           C
ATOM   2253 1HG1 VAL A 182     -25.791-103.659 -35.881  1.00 -7.79           H
ATOM   2254 2HG1 VAL A 182     -27.358-104.223 -36.508  1.00 -7.79           H
ATOM   2255 3HG1 VAL A 182     -25.892-105.207 -36.721  1.00 -7.79           H
ATOM   2256  CG2 VAL A 182     -27.346-104.235 -33.740  1.00 -7.79           C
ATOM   2257 1HG2 VAL A 182     -26.701-103.372 -33.613  1.00 -7.79           H
ATOM   2258 2HG2 VAL A 182     -27.494-104.687 -32.761  1.00 -7.79           H
ATOM   2259 3HG2 VAL A 182     -28.307-103.906 -34.130  1.00 -7.79           H
ATOM   2260  N   PHE A 183     -26.303-108.413 -35.517  1.00  1.51           N
ATOM   2261  H   PHE A 183     -25.973-108.457 -34.557  1.00  1.51           H
ATOM   2262  CA  PHE A 183     -25.854-109.413 -36.478  1.00  1.51           C
ATOM   2263  HA  PHE A 183     -25.435-108.886 -37.335  1.00  1.51           H
ATOM   2264  C   PHE A 183     -27.037-110.255 -36.967  1.00  1.51           C
ATOM   2265  O   PHE A 183     -27.144-110.550 -38.162  1.00  1.51           O
ATOM   2266  CB  PHE A 183     -24.759-110.292 -35.873  1.00  1.51           C
ATOM   2267 1HB  PHE A 183     -24.109-109.660 -35.271  1.00  1.51           H
ATOM   2268 2HB  PHE A 183     -25.211-111.040 -35.222  1.00  1.51           H
ATOM   2269  CG  PHE A 183     -23.899-110.962 -36.904  1.00  1.51           C
ATOM   2270  CD1 PHE A 183     -22.602-110.480 -37.152  1.00  1.51           C
ATOM   2271  HD1 PHE A 183     -22.223-109.636 -36.591  1.00  1.51           H
ATOM   2272  CD2 PHE A 183     -24.378-112.052 -37.652  1.00  1.51           C
ATOM   2273  HD2 PHE A 183     -25.373-112.428 -37.475  1.00  1.51           H
ATOM   2274  CE1 PHE A 183     -21.788-111.080 -38.135  1.00  1.51           C
ATOM   2275  HE1 PHE A 183     -20.795-110.698 -38.310  1.00  1.51           H
ATOM   2276  CE2 PHE A 183     -23.577-112.659 -38.644  1.00  1.51           C
ATOM   2277  HE2 PHE A 183     -23.952-113.502 -39.205  1.00  1.51           H
ATOM   2278  CZ  PHE A 183     -22.285-112.167 -38.893  1.00  1.51           C
ATOM   2279  HZ  PHE A 183     -21.676-112.627 -39.655  1.00  1.51           H
ATOM   2280  N   VAL A 184     -27.976-110.590 -36.089  1.00 -4.29           N
ATOM   2281  H   VAL A 184     -27.858-110.377 -35.103  1.00 -4.29           H
ATOM   2282  CA  VAL A 184     -29.193-111.269 -36.545  1.00 -4.29           C
ATOM   2283  HA  VAL A 184     -28.895-112.118 -37.152  1.00 -4.29           H
ATOM   2284  C   VAL A 184     -30.041-110.355 -37.420  1.00 -4.29           C
ATOM   2285  O   VAL A 184     -30.496-110.807 -38.465  1.00 -4.29           O
ATOM   2286  CB  VAL A 184     -30.067-111.827 -35.397  1.00 -4.29           C
ATOM   2287  HB  VAL A 184     -30.317-111.018 -34.718  1.00 -4.29           H
ATOM   2288  CG1 VAL A 184     -31.373-112.449 -35.945  1.00 -4.29           C
ATOM   2289 1HG1 VAL A 184     -31.892-112.990 -35.158  1.00 -4.29           H
ATOM   2290 2HG1 VAL A 184     -31.147-113.142 -36.757  1.00 -4.29           H
ATOM   2291 3HG1 VAL A 184     -32.035-111.666 -36.314  1.00 -4.29           H
ATOM   2292  CG2 VAL A 184     -29.311-112.889 -34.629  1.00 -4.29           C
ATOM   2293 1HG2 VAL A 184     -29.928-113.251 -33.811  1.00 -4.29           H
ATOM   2294 2HG2 VAL A 184     -28.391-112.482 -34.212  1.00 -4.29           H
ATOM   2295 3HG2 VAL A 184     -29.070-113.722 -35.287  1.00 -4.29           H
ATOM   2296  N   VAL A 185     -30.228-109.088 -37.059  1.00 -0.16           N
ATOM   2297  H   VAL A 185     -29.807-108.739 -36.204  1.00 -0.16           H
ATOM   2298  CA  VAL A 185     -31.050-108.184 -37.877  1.00 -0.16           C
ATOM   2299  HA  VAL A 185     -32.060-108.587 -37.934  1.00 -0.16           H
ATOM   2300  C   VAL A 185     -30.490-108.159 -39.294  1.00 -0.16           C
ATOM   2301  O   VAL A 185     -31.235-108.327 -40.257  1.00 -0.16           O
ATOM   2302  CB  VAL A 185     -31.116-106.721 -37.313  1.00 -0.16           C
ATOM   2303  HB  VAL A 185     -30.102-106.368 -37.134  1.00 -0.16           H
ATOM   2304  CG1 VAL A 185     -31.789-105.756 -38.303  1.00 -0.16           C
ATOM   2305 1HG1 VAL A 185     -31.888-104.768 -37.854  1.00 -0.16           H
ATOM   2306 2HG1 VAL A 185     -32.781-106.121 -38.574  1.00 -0.16           H
ATOM   2307 3HG1 VAL A 185     -31.185-105.654 -39.205  1.00 -0.16           H
ATOM   2308  CG2 VAL A 185     -31.899-106.660 -35.994  1.00 -0.16           C
ATOM   2309 1HG2 VAL A 185     -31.884-105.643 -35.602  1.00 -0.16           H
ATOM   2310 2HG2 VAL A 185     -31.450-107.316 -35.257  1.00 -0.16           H
ATOM   2311 3HG2 VAL A 185     -32.932-106.968 -36.152  1.00 -0.16           H
ATOM   2312  N   PHE A 186     -29.184-108.011 -39.445  1.00 -2.09           N
ATOM   2313  H   PHE A 186     -28.583-107.907 -38.631  1.00 -2.09           H
ATOM   2314  CA  PHE A 186     -28.607-107.966 -40.783  1.00 -2.09           C
ATOM   2315  HA  PHE A 186     -29.209-107.293 -41.394  1.00 -2.09           H
ATOM   2316  C   PHE A 186     -28.636-109.322 -41.490  1.00 -2.09           C
ATOM   2317  O   PHE A 186     -28.967-109.379 -42.672  1.00 -2.09           O
ATOM   2318  CB  PHE A 186     -27.194-107.387 -40.724  1.00 -2.09           C
ATOM   2319 1HB  PHE A 186     -26.677-107.778 -39.847  1.00 -2.09           H
ATOM   2320 2HB  PHE A 186     -26.660-107.713 -41.614  1.00 -2.09           H
ATOM   2321  CG  PHE A 186     -27.171-105.877 -40.714  1.00 -2.09           C
ATOM   2322  CD1 PHE A 186     -27.590-105.137 -39.592  1.00 -2.09           C
ATOM   2323  HD1 PHE A 186     -27.896-105.647 -38.693  1.00 -2.09           H
ATOM   2324  CD2 PHE A 186     -26.770-105.186 -41.869  1.00 -2.09           C
ATOM   2325  HD2 PHE A 186     -26.442-105.739 -42.736  1.00 -2.09           H
ATOM   2326  CE1 PHE A 186     -27.637-103.720 -39.632  1.00 -2.09           C
ATOM   2327  HE1 PHE A 186     -27.985-103.167 -38.773  1.00 -2.09           H
ATOM   2328  CE2 PHE A 186     -26.797-103.769 -41.922  1.00 -2.09           C
ATOM   2329  HE2 PHE A 186     -26.486-103.258 -42.822  1.00 -2.09           H
ATOM   2330  CZ  PHE A 186     -27.236-103.034 -40.801  1.00 -2.09           C
ATOM   2331  HZ  PHE A 186     -27.270-101.956 -40.839  1.00 -2.09           H
ATOM   2332  N   SER A 187     -28.367-110.425 -40.807  1.00-12.71           N
ATOM   2333  H   SER A 187     -28.104-110.369 -39.827  1.00-12.71           H
ATOM   2334  CA  SER A 187     -28.411-111.731 -41.476  1.00-12.71           C
ATOM   2335  HA  SER A 187     -27.826-111.665 -42.392  1.00-12.71           H
ATOM   2336  C   SER A 187     -29.814-112.165 -41.888  1.00-12.71           C
ATOM   2337  O   SER A 187     -29.984-112.817 -42.913  1.00-12.71           O
ATOM   2338  CB  SER A 187     -27.785-112.816 -40.597  1.00-12.71           C
ATOM   2339 1HB  SER A 187     -27.862-113.779 -41.103  1.00-12.71           H
ATOM   2340 2HB  SER A 187     -26.731-112.584 -40.440  1.00-12.71           H
ATOM   2341  OG  SER A 187     -28.418-112.887 -39.337  1.00-12.71           O
ATOM   2342  HG  SER A 187     -28.087-112.156 -38.796  1.00-12.71           H
ATOM   2343  N   VAL A 188     -30.834-111.808 -41.122  1.00 26.80           N
ATOM   2344  H   VAL A 188     -30.667-111.276 -40.266  1.00 26.80           H
ATOM   2345  CA  VAL A 188     -32.198-112.230 -41.441  1.00 26.80           C
ATOM   2346  HA  VAL A 188     -32.131-113.211 -41.902  1.00 26.80           H
ATOM   2347  C   VAL A 188     -32.870-111.301 -42.452  1.00 26.80           C
ATOM   2348  O   VAL A 188     -33.940-111.588 -42.990  1.00 26.80           O
ATOM   2349  CB  VAL A 188     -33.029-112.405 -40.147  1.00 26.80           C
ATOM   2350  HB  VAL A 188     -32.354-112.769 -39.375  1.00 26.80           H
ATOM   2351  CG1 VAL A 188     -33.616-111.090 -39.642  1.00 26.80           C
ATOM   2352 1HG1 VAL A 188     -34.181-111.277 -38.732  1.00 26.80           H
ATOM   2353 2HG1 VAL A 188     -34.275-110.645 -40.384  1.00 26.80           H
ATOM   2354 3HG1 VAL A 188     -32.815-110.389 -39.418  1.00 26.80           H
ATOM   2355  CG2 VAL A 188     -34.099-113.480 -40.343  1.00 26.80           C
ATOM   2356 1HG2 VAL A 188     -34.673-113.594 -39.429  1.00 26.80           H
ATOM   2357 2HG2 VAL A 188     -33.634-114.433 -40.589  1.00 26.80           H
ATOM   2358 3HG2 VAL A 188     -34.764-113.204 -41.158  1.00 26.80           H
ATOM   2359  N   SER A 189     -32.211-110.190 -42.742  1.00 15.21           N
ATOM   2360  H   SER A 189     -31.331-110.002 -42.282  1.00 15.21           H
ATOM   2361  CA  SER A 189     -32.719-109.218 -43.704  1.00 15.21           C
ATOM   2362  HA  SER A 189     -33.793-109.361 -43.824  1.00 15.21           H
ATOM   2363  C   SER A 189     -32.082-109.406 -45.074  1.00 15.21           C
ATOM   2364  O   SER A 189     -31.971-108.453 -45.848  1.00 15.21           O
ATOM   2365  CB  SER A 189     -32.491-107.799 -43.190  1.00 15.21           C
ATOM   2366 1HB  SER A 189     -31.423-107.626 -43.053  1.00 15.21           H
ATOM   2367 2HB  SER A 189     -32.883-107.083 -43.911  1.00 15.21           H
ATOM   2368  OG  SER A 189     -33.168-107.630 -41.956  1.00 15.21           O
ATOM   2369  HG  SER A 189     -32.545-107.874 -41.248  1.00 15.21           H
ATOM   2370  N   GLU A 190     -31.637-110.612 -45.400  1.00 23.05           N
ATOM   2371  H   GLU A 190     -31.635-111.363 -44.721  1.00 23.05           H
ATOM   2372  CA  GLU A 190     -31.315-110.908 -46.796  1.00 23.05           C
ATOM   2373  HA  GLU A 190     -30.692-110.121 -47.213  1.00 23.05           H
ATOM   2374  C   GLU A 190     -32.668-110.971 -47.514  1.00 23.05           C
ATOM   2375  O   GLU A 190     -33.491-111.818 -47.169  1.00 23.05           O
ATOM   2376  CB  GLU A 190     -30.627-112.267 -46.994  1.00 23.05           C
ATOM   2377 1HB  GLU A 190     -31.216-113.028 -46.490  1.00 23.05           H
ATOM   2378 2HB  GLU A 190     -30.645-112.481 -48.061  1.00 23.05           H
ATOM   2379  CG  GLU A 190     -29.176-112.378 -46.527  1.00 23.05           C
ATOM   2380 1HG  GLU A 190     -28.601-111.577 -46.996  1.00 23.05           H
ATOM   2381 2HG  GLU A 190     -29.135-112.247 -45.446  1.00 23.05           H
ATOM   2382  CD  GLU A 190     -28.542-113.725 -46.904  1.00 23.05           C
ATOM   2383  OE1 GLU A 190     -29.277-114.679 -47.270  1.00 23.05           O
ATOM   2384  OE2 GLU A 190     -27.297-113.833 -46.886  1.00 23.05           O
ATOM   2385  N   PRO A 191     -32.918-110.133 -48.541  1.00 53.21           N
ATOM   2386  CA  PRO A 191     -34.155-110.309 -49.322  1.00 53.21           C
ATOM   2387  HA  PRO A 191     -35.006-110.436 -48.656  1.00 53.21           H
ATOM   2388  C   PRO A 191     -34.074-111.473 -50.318  1.00 53.21           C
ATOM   2389  O   PRO A 191     -34.590-111.400 -51.433  1.00 53.21           O
ATOM   2390  CB  PRO A 191     -34.269-108.976 -50.081  1.00 53.21           C
ATOM   2391 1HB  PRO A 191     -33.967-109.102 -51.116  1.00 53.21           H
ATOM   2392 2HB  PRO A 191     -35.285-108.586 -50.029  1.00 53.21           H
ATOM   2393  CG  PRO A 191     -33.308-108.056 -49.417  1.00 53.21           C
ATOM   2394 1HG  PRO A 191     -32.982-107.271 -50.098  1.00 53.21           H
ATOM   2395 2HG  PRO A 191     -33.750-107.634 -48.514  1.00 53.21           H
ATOM   2396  CD  PRO A 191     -32.180-108.973 -49.068  1.00 53.21           C
ATOM   2397 1HD  PRO A 191     -31.617-109.257 -49.955  1.00 53.21           H
ATOM   2398 2HD  PRO A 191     -31.535-108.519 -48.318  1.00 53.21           H
ATOM   2399  N   SER A 192     -33.326-112.502 -49.953  1.00 28.01           N
ATOM   2400  H   SER A 192     -33.021-112.559 -48.991  1.00 28.01           H
ATOM   2401  CA  SER A 192     -32.971-113.585 -50.857  1.00 28.01           C
ATOM   2402  HA  SER A 192     -32.529-113.164 -51.760  1.00 28.01           H
ATOM   2403  C   SER A 192     -34.218-114.377 -51.221  1.00 28.01           C
ATOM   2404  O   SER A 192     -35.092-114.608 -50.384  1.00 28.01           O
ATOM   2405  CB  SER A 192     -31.957-114.496 -50.172  1.00 28.01           C
ATOM   2406 1HB  SER A 192     -31.140-113.890 -49.780  1.00 28.01           H
ATOM   2407 2HB  SER A 192     -32.442-115.018 -49.347  1.00 28.01           H
ATOM   2408  OG  SER A 192     -31.420-115.430 -51.087  1.00 28.01           O
ATOM   2409  HG  SER A 192     -30.573-115.066 -51.401  1.00 28.01           H
ATOM   2410  N   ARG A 193     -34.313-114.785 -52.478  1.00 19.81           N
ATOM   2411  H   ARG A 193     -33.549-114.601 -53.115  1.00 19.81           H
ATOM   2412  CA  ARG A 193     -35.506-115.479 -52.967  1.00 19.81           C
ATOM   2413  HA  ARG A 193     -36.386-115.014 -52.520  1.00 19.81           H
ATOM   2414  C   ARG A 193     -35.531-116.929 -52.519  1.00 19.81           C
ATOM   2415  O   ARG A 193     -36.604-117.522 -52.446  1.00 19.81           O
ATOM   2416  CB  ARG A 193     -35.618-115.329 -54.485  1.00 19.81           C
ATOM   2417 1HB  ARG A 193     -34.650-115.550 -54.929  1.00 19.81           H
ATOM   2418 2HB  ARG A 193     -36.355-116.036 -54.867  1.00 19.81           H
ATOM   2419  CG  ARG A 193     -36.049-113.920 -54.876  1.00 19.81           C
ATOM   2420 1HG  ARG A 193     -37.102-113.793 -54.621  1.00 19.81           H
ATOM   2421 2HG  ARG A 193     -35.468-113.197 -54.304  1.00 19.81           H
ATOM   2422  CD  ARG A 193     -35.852-113.619 -56.357  1.00 19.81           C
ATOM   2423 1HD  ARG A 193     -34.794-113.701 -56.601  1.00 19.81           H
ATOM   2424 2HD  ARG A 193     -36.407-114.349 -56.948  1.00 19.81           H
ATOM   2425  NE  ARG A 193     -36.341-112.268 -56.678  1.00 19.81           N
ATOM   2426  HE  ARG A 193     -37.241-112.203 -57.141  1.00 19.81           H
ATOM   2427  CZ  ARG A 193     -35.746-111.117 -56.395  1.00 19.81           C
ATOM   2428  NH1 ARG A 193     -36.409-110.016 -56.570  1.00 19.81           N
ATOM   2429 1HH1 ARG A 193     -37.321-110.038 -57.003  1.00 19.81           H
ATOM   2430 2HH1 ARG A 193     -36.003-109.148 -56.262  1.00 19.81           H
ATOM   2431  NH2 ARG A 193     -34.531-111.000 -55.934  1.00 19.81           N
ATOM   2432 1HH2 ARG A 193     -33.902-111.790 -55.972  1.00 19.81           H
ATOM   2433 2HH2 ARG A 193     -34.231-110.107 -55.568  1.00 19.81           H
ATOM   2434  N   ARG A 194     -34.398-117.451 -52.067  1.00 33.28           N
ATOM   2435  H   ARG A 194     -33.528-116.953 -52.209  1.00 33.28           H
ATOM   2436  CA  ARG A 194     -34.406-118.670 -51.254  1.00 33.28           C
ATOM   2437  HA  ARG A 194     -35.138-119.360 -51.670  1.00 33.28           H
ATOM   2438  C   ARG A 194     -34.836-118.197 -49.862  1.00 33.28           C
ATOM   2439  O   ARG A 194     -34.099-117.439 -49.223  1.00 33.28           O
ATOM   2440  CB  ARG A 194     -33.018-119.324 -51.230  1.00 33.28           C
ATOM   2441 1HB  ARG A 194     -32.675-119.429 -52.258  1.00 33.28           H
ATOM   2442 2HB  ARG A 194     -32.321-118.660 -50.717  1.00 33.28           H
ATOM   2443  CG  ARG A 194     -32.954-120.705 -50.575  1.00 33.28           C
ATOM   2444 1HG  ARG A 194     -31.905-120.985 -50.481  1.00 33.28           H
ATOM   2445 2HG  ARG A 194     -33.397-120.664 -49.580  1.00 33.28           H
ATOM   2446  CD  ARG A 194     -33.666-121.778 -51.400  1.00 33.28           C
ATOM   2447 1HD  ARG A 194     -34.742-121.606 -51.366  1.00 33.28           H
ATOM   2448 2HD  ARG A 194     -33.333-121.698 -52.437  1.00 33.28           H
ATOM   2449  NE  ARG A 194     -33.362-123.133 -50.912  1.00 33.28           N
ATOM   2450  HE  ARG A 194     -32.700-123.206 -50.147  1.00 33.28           H
ATOM   2451  CZ  ARG A 194     -33.831-124.271 -51.412  1.00 33.28           C
ATOM   2452  NH1 ARG A 194     -33.463-125.406 -50.889  1.00 33.28           N
ATOM   2453 1HH1 ARG A 194     -32.857-125.424 -50.079  1.00 33.28           H
ATOM   2454 2HH1 ARG A 194     -33.801-126.270 -51.286  1.00 33.28           H
ATOM   2455  NH2 ARG A 194     -34.670-124.325 -52.411  1.00 33.28           N
ATOM   2456 1HH2 ARG A 194     -35.077-123.484 -52.786  1.00 33.28           H
ATOM   2457 2HH2 ARG A 194     -34.894-125.226 -52.822  1.00 33.28           H
ATOM   2458  N   PRO A 195     -36.044-118.568 -49.401  1.00 18.19           N
ATOM   2459  CA  PRO A 195     -36.599-117.743 -48.320  1.00 18.19           C
ATOM   2460  HA  PRO A 195     -36.505-116.687 -48.575  1.00 18.19           H
ATOM   2461  C   PRO A 195     -35.992-117.973 -46.938  1.00 18.19           C
ATOM   2462  O   PRO A 195     -35.368-119.000 -46.669  1.00 18.19           O
ATOM   2463  CB  PRO A 195     -38.078-118.141 -48.334  1.00 18.19           C
ATOM   2464 1HB  PRO A 195     -38.528-118.026 -47.349  1.00 18.19           H
ATOM   2465 2HB  PRO A 195     -38.623-117.550 -49.072  1.00 18.19           H
ATOM   2466  CG  PRO A 195     -38.057-119.561 -48.750  1.00 18.19           C
ATOM   2467 1HG  PRO A 195     -37.748-120.195 -47.917  1.00 18.19           H
ATOM   2468 2HG  PRO A 195     -39.031-119.873 -49.128  1.00 18.19           H
ATOM   2469  CD  PRO A 195     -37.026-119.574 -49.848  1.00 18.19           C
ATOM   2470 1HD  PRO A 195     -36.565-120.557 -49.936  1.00 18.19           H
ATOM   2471 2HD  PRO A 195     -37.475-119.271 -50.795  1.00 18.19           H
ATOM   2472  N   LEU A 196     -36.228-117.009 -46.055  1.00 18.81           N
ATOM   2473  H   LEU A 196     -36.693-116.169 -46.367  1.00 18.81           H
ATOM   2474  CA  LEU A 196     -35.825-117.081 -44.647  1.00 18.81           C
ATOM   2475  HA  LEU A 196     -35.243-117.987 -44.478  1.00 18.81           H
ATOM   2476  C   LEU A 196     -37.038-117.143 -43.721  1.00 18.81           C
ATOM   2477  O   LEU A 196     -36.921-117.011 -42.505  1.00 18.81           O
ATOM   2478  CB  LEU A 196     -34.964-115.862 -44.289  1.00 18.81           C
ATOM   2479 1HB  LEU A 196     -35.515-114.963 -44.566  1.00 18.81           H
ATOM   2480 2HB  LEU A 196     -34.830-115.842 -43.208  1.00 18.81           H
ATOM   2481  CG  LEU A 196     -33.563-115.787 -44.912  1.00 18.81           C
ATOM   2482  HG  LEU A 196     -33.644-115.863 -45.996  1.00 18.81           H
ATOM   2483  CD1 LEU A 196     -32.924-114.460 -44.568  1.00 18.81           C
ATOM   2484 1HD1 LEU A 196     -31.905-114.427 -44.952  1.00 18.81           H
ATOM   2485 2HD1 LEU A 196     -32.903-114.323 -43.489  1.00 18.81           H
ATOM   2486 3HD1 LEU A 196     -33.493-113.646 -45.021  1.00 18.81           H
ATOM   2487  CD2 LEU A 196     -32.673-116.920 -44.402  1.00 18.81           C
ATOM   2488 1HD2 LEU A 196     -31.651-116.775 -44.754  1.00 18.81           H
ATOM   2489 2HD2 LEU A 196     -33.042-117.866 -44.792  1.00 18.81           H
ATOM   2490 3HD2 LEU A 196     -32.683-116.947 -43.313  1.00 18.81           H
ATOM   2491  N   GLY A 197     -38.218-117.332 -44.291  1.00 19.42           N
ATOM   2492  H   GLY A 197     -38.286-117.426 -45.287  1.00 19.42           H
ATOM   2493  CA  GLY A 197     -39.417-117.382 -43.474  1.00 19.42           C
ATOM   2494 1HA  GLY A 197     -40.271-117.670 -44.085  1.00 19.42           H
ATOM   2495 2HA  GLY A 197     -39.274-118.123 -42.688  1.00 19.42           H
ATOM   2496  C   GLY A 197     -39.694-116.043 -42.823  1.00 19.42           C
ATOM   2497  O   GLY A 197     -39.540-114.997 -43.453  1.00 19.42           O
ATOM   2498  N   ASN A 198     -40.115-116.070 -41.567  1.00  2.34           N
ATOM   2499  H   ASN A 198     -40.185-116.953 -41.076  1.00  2.34           H
ATOM   2500  CA  ASN A 198     -40.473-114.840 -40.872  1.00  2.34           C
ATOM   2501  HA  ASN A 198     -40.799-114.133 -41.629  1.00  2.34           H
ATOM   2502  C   ASN A 198     -39.318-114.177 -40.139  1.00  2.34           C
ATOM   2503  O   ASN A 198     -39.013-114.497 -38.988  1.00  2.34           O
ATOM   2504  CB  ASN A 198     -41.669-115.049 -39.946  1.00  2.34           C
ATOM   2505 1HB  ASN A 198     -42.400-115.669 -40.463  1.00  2.34           H
ATOM   2506 2HB  ASN A 198     -41.358-115.556 -39.036  1.00  2.34           H
ATOM   2507  CG  ASN A 198     -42.333-113.743 -39.606  1.00  2.34           C
ATOM   2508  OD1 ASN A 198     -41.705-112.821 -39.100  1.00  2.34           O
ATOM   2509  ND2 ASN A 198     -43.584-113.628 -39.923  1.00  2.34           N
ATOM   2510 1HD2 ASN A 198     -44.050-112.742 -39.813  1.00  2.34           H
ATOM   2511 2HD2 ASN A 198     -44.091-114.412 -40.314  1.00  2.34           H
ATOM   2512  N   SER A 199     -38.698-113.220 -40.810  1.00  5.83           N
ATOM   2513  H   SER A 199     -38.979-113.009 -41.759  1.00  5.83           H
ATOM   2514  CA  SER A 199     -37.576-112.480 -40.247  1.00  5.83           C
ATOM   2515  HA  SER A 199     -36.775-113.192 -40.065  1.00  5.83           H
ATOM   2516  C   SER A 199     -37.865-111.778 -38.922  1.00  5.83           C
ATOM   2517  O   SER A 199     -37.023-111.757 -38.027  1.00  5.83           O
ATOM   2518  CB  SER A 199     -37.111-111.449 -41.277  1.00  5.83           C
ATOM   2519 1HB  SER A 199     -37.901-110.718 -41.435  1.00  5.83           H
ATOM   2520 2HB  SER A 199     -36.228-110.937 -40.907  1.00  5.83           H
ATOM   2521  OG  SER A 199     -36.822-112.088 -42.510  1.00  5.83           O
ATOM   2522  HG  SER A 199     -35.921-111.848 -42.782  1.00  5.83           H
ATOM   2523  N   SER A 200     -39.072-111.256 -38.755  1.00-15.77           N
ATOM   2524  H   SER A 200     -39.772-111.344 -39.478  1.00-15.77           H
ATOM   2525  CA  SER A 200     -39.416-110.533 -37.535  1.00-15.77           C
ATOM   2526  HA  SER A 200     -38.652-109.778 -37.351  1.00-15.77           H
ATOM   2527  C   SER A 200     -39.485-111.456 -36.325  1.00-15.77           C
ATOM   2528  O   SER A 200     -39.111-111.081 -35.219  1.00-15.77           O
ATOM   2529  CB  SER A 200     -40.761-109.847 -37.733  1.00-15.77           C
ATOM   2530 1HB  SER A 200     -41.548-110.601 -37.770  1.00-15.77           H
ATOM   2531 2HB  SER A 200     -40.957-109.178 -36.897  1.00-15.77           H
ATOM   2532  OG  SER A 200     -40.758-109.129 -38.957  1.00-15.77           O
ATOM   2533  HG  SER A 200     -39.855-108.829 -39.152  1.00-15.77           H
ATOM   2534  N   VAL A 201     -39.918-112.690 -36.538  1.00-13.63           N
ATOM   2535  H   VAL A 201     -40.214-112.959 -37.472  1.00-13.63           H
ATOM   2536  CA  VAL A 201     -39.965-113.683 -35.463  1.00-13.63           C
ATOM   2537  HA  VAL A 201     -40.487-113.257 -34.607  1.00-13.63           H
ATOM   2538  C   VAL A 201     -38.550-114.021 -35.001  1.00-13.63           C
ATOM   2539  O   VAL A 201     -38.306-114.162 -33.806  1.00-13.63           O
ATOM   2540  CB  VAL A 201     -40.740-114.954 -35.922  1.00-13.63           C
ATOM   2541  HB  VAL A 201     -40.343-115.277 -36.882  1.00-13.63           H
ATOM   2542  CG1 VAL A 201     -40.582-116.116 -34.941  1.00-13.63           C
ATOM   2543 1HG1 VAL A 201     -41.319-116.890 -35.148  1.00-13.63           H
ATOM   2544 2HG1 VAL A 201     -40.708-115.758 -33.921  1.00-13.63           H
ATOM   2545 3HG1 VAL A 201     -39.583-116.542 -35.036  1.00-13.63           H
ATOM   2546  CG2 VAL A 201     -42.233-114.625 -36.090  1.00-13.63           C
ATOM   2547 1HG2 VAL A 201     -42.755-115.484 -36.511  1.00-13.63           H
ATOM   2548 2HG2 VAL A 201     -42.361-113.779 -36.763  1.00-13.63           H
ATOM   2549 3HG2 VAL A 201     -42.674-114.375 -35.123  1.00-13.63           H
ATOM   2550  N   VAL A 202     -37.594-114.105 -35.915  1.00 -1.14           N
ATOM   2551  H   VAL A 202     -37.807-113.950 -36.893  1.00 -1.14           H
ATOM   2552  CA  VAL A 202     -36.224-114.437 -35.516  1.00 -1.14           C
ATOM   2553  HA  VAL A 202     -36.269-115.289 -34.838  1.00 -1.14           H
ATOM   2554  C   VAL A 202     -35.586-113.266 -34.756  1.00 -1.14           C
ATOM   2555  O   VAL A 202     -34.887-113.469 -33.762  1.00 -1.14           O
ATOM   2556  CB  VAL A 202     -35.359-114.848 -36.737  1.00 -1.14           C
ATOM   2557  HB  VAL A 202     -35.225-113.977 -37.375  1.00 -1.14           H
ATOM   2558  CG1 VAL A 202     -33.989-115.361 -36.293  1.00 -1.14           C
ATOM   2559 1HG1 VAL A 202     -33.411-115.652 -37.165  1.00 -1.14           H
ATOM   2560 2HG1 VAL A 202     -34.097-116.220 -35.628  1.00 -1.14           H
ATOM   2561 3HG1 VAL A 202     -33.446-114.576 -35.769  1.00 -1.14           H
ATOM   2562  CG2 VAL A 202     -36.051-115.957 -37.559  1.00 -1.14           C
ATOM   2563 1HG2 VAL A 202     -35.401-116.267 -38.379  1.00 -1.14           H
ATOM   2564 2HG2 VAL A 202     -36.974-115.582 -37.995  1.00 -1.14           H
ATOM   2565 3HG2 VAL A 202     -36.271-116.817 -36.925  1.00 -1.14           H
ATOM   2566  N   ILE A 203     -35.892-112.036 -35.151  1.00 -8.82           N
ATOM   2567  H   ILE A 203     -36.451-111.901 -35.986  1.00 -8.82           H
ATOM   2568  CA  ILE A 203     -35.449-110.853 -34.397  1.00 -8.82           C
ATOM   2569  HA  ILE A 203     -34.367-110.889 -34.271  1.00 -8.82           H
ATOM   2570  C   ILE A 203     -36.075-110.897 -33.001  1.00 -8.82           C
ATOM   2571  O   ILE A 203     -35.395-110.685 -31.997  1.00 -8.82           O
ATOM   2572  CB  ILE A 203     -35.815-109.534 -35.149  1.00 -8.82           C
ATOM   2573  HB  ILE A 203     -36.875-109.564 -35.402  1.00 -8.82           H
ATOM   2574  CG1 ILE A 203     -34.989-109.458 -36.447  1.00 -8.82           C
ATOM   2575 1HG1 ILE A 203     -33.953-109.249 -36.185  1.00 -8.82           H
ATOM   2576 2HG1 ILE A 203     -35.014-110.429 -36.930  1.00 -8.82           H
ATOM   2577  CG2 ILE A 203     -35.557-108.279 -34.274  1.00 -8.82           C
ATOM   2578 1HG2 ILE A 203     -35.803-107.373 -34.829  1.00 -8.82           H
ATOM   2579 2HG2 ILE A 203     -34.509-108.241 -33.969  1.00 -8.82           H
ATOM   2580 3HG2 ILE A 203     -36.188-108.304 -33.387  1.00 -8.82           H
ATOM   2581  CD1 ILE A 203     -35.450-108.426 -37.476  1.00 -8.82           C
ATOM   2582 1HD1 ILE A 203     -34.804-108.481 -38.352  1.00 -8.82           H
ATOM   2583 2HD1 ILE A 203     -35.395-107.420 -37.062  1.00 -8.82           H
ATOM   2584 3HD1 ILE A 203     -36.475-108.642 -37.779  1.00 -8.82           H
ATOM   2585  N   GLY A 204     -37.344-111.267 -32.911  1.00-25.64           N
ATOM   2586  H   GLY A 204     -37.889-111.426 -33.753  1.00-25.64           H
ATOM   2587  CA  GLY A 204     -37.970-111.435 -31.610  1.00-25.64           C
ATOM   2588 1HA  GLY A 204     -37.900-110.491 -31.070  1.00-25.64           H
ATOM   2589 2HA  GLY A 204     -39.023-111.676 -31.745  1.00-25.64           H
ATOM   2590  C   GLY A 204     -37.335-112.512 -30.749  1.00-25.64           C
ATOM   2591  O   GLY A 204     -37.141-112.317 -29.557  1.00-25.64           O
ATOM   2592  N   PHE A 205     -36.936-113.634 -31.331  1.00  2.78           N
ATOM   2593  H   PHE A 205     -37.128-113.784 -32.318  1.00  2.78           H
ATOM   2594  CA  PHE A 205     -36.232-114.670 -30.571  1.00  2.78           C
ATOM   2595  HA  PHE A 205     -36.805-114.915 -29.678  1.00  2.78           H
ATOM   2596  C   PHE A 205     -34.864-114.178 -30.107  1.00  2.78           C
ATOM   2597  O   PHE A 205     -34.384-114.550 -29.041  1.00  2.78           O
ATOM   2598  CB  PHE A 205     -36.041-115.937 -31.413  1.00  2.78           C
ATOM   2599 1HB  PHE A 205     -35.559-115.668 -32.352  1.00  2.78           H
ATOM   2600 2HB  PHE A 205     -35.369-116.603 -30.874  1.00  2.78           H
ATOM   2601  CG  PHE A 205     -37.312-116.707 -31.714  1.00  2.78           C
ATOM   2602  CD1 PHE A 205     -37.285-117.669 -32.741  1.00  2.78           C
ATOM   2603  HD1 PHE A 205     -36.386-117.801 -33.325  1.00  2.78           H
ATOM   2604  CD2 PHE A 205     -38.504-116.551 -30.965  1.00  2.78           C
ATOM   2605  HD2 PHE A 205     -38.567-115.829 -30.166  1.00  2.78           H
ATOM   2606  CE1 PHE A 205     -38.409-118.490 -33.004  1.00  2.78           C
ATOM   2607  HE1 PHE A 205     -38.353-119.244 -33.771  1.00  2.78           H
ATOM   2608  CE2 PHE A 205     -39.640-117.357 -31.231  1.00  2.78           C
ATOM   2609  HE2 PHE A 205     -40.537-117.232 -30.644  1.00  2.78           H
ATOM   2610  CZ  PHE A 205     -39.588-118.334 -32.247  1.00  2.78           C
ATOM   2611  HZ  PHE A 205     -40.444-118.964 -32.438  1.00  2.78           H
ATOM   2612  N   THR A 206     -34.241-113.306 -30.880  1.00 -3.22           N
ATOM   2613  H   THR A 206     -34.658-113.022 -31.759  1.00 -3.22           H
ATOM   2614  CA  THR A 206     -32.946-112.759 -30.491  1.00 -3.22           C
ATOM   2615  HA  THR A 206     -32.300-113.585 -30.193  1.00 -3.22           H
ATOM   2616  C   THR A 206     -33.100-111.811 -29.305  1.00 -3.22           C
ATOM   2617  O   THR A 206     -32.343-111.910 -28.335  1.00 -3.22           O
ATOM   2618  CB  THR A 206     -32.299-112.035 -31.674  1.00 -3.22           C
ATOM   2619  HB  THR A 206     -32.862-111.133 -31.912  1.00 -3.22           H
ATOM   2620  OG1 THR A 206     -32.311-112.913 -32.799  1.00 -3.22           O
ATOM   2621  HG1 THR A 206     -33.229-113.093 -33.049  1.00 -3.22           H
ATOM   2622  CG2 THR A 206     -30.859-111.685 -31.407  1.00 -3.22           C
ATOM   2623 1HG2 THR A 206     -30.432-111.238 -32.301  1.00 -3.22           H
ATOM   2624 2HG2 THR A 206     -30.298-112.588 -31.171  1.00 -3.22           H
ATOM   2625 3HG2 THR A 206     -30.786-110.977 -30.582  1.00 -3.22           H
ATOM   2626  N   TYR A 207     -34.121-110.959 -29.344  1.00  9.93           N
ATOM   2627  H   TYR A 207     -34.697-110.913 -30.180  1.00  9.93           H
ATOM   2628  CA  TYR A 207     -34.459-110.091 -28.212  1.00  9.93           C
ATOM   2629  HA  TYR A 207     -33.619-109.439 -27.973  1.00  9.93           H
ATOM   2630  C   TYR A 207     -34.769-110.943 -26.988  1.00  9.93           C
ATOM   2631  O   TYR A 207     -34.357-110.623 -25.876  1.00  9.93           O
ATOM   2632  CB  TYR A 207     -35.706-109.246 -28.510  1.00  9.93           C
ATOM   2633 1HB  TYR A 207     -36.326-109.770 -29.236  1.00  9.93           H
ATOM   2634 2HB  TYR A 207     -36.277-109.160 -27.586  1.00  9.93           H
ATOM   2635  CG  TYR A 207     -35.442-107.838 -29.005  1.00  9.93           C
ATOM   2636  CD1 TYR A 207     -35.421-107.539 -30.381  1.00  9.93           C
ATOM   2637  HD1 TYR A 207     -35.563-108.329 -31.103  1.00  9.93           H
ATOM   2638  CD2 TYR A 207     -35.257-106.782 -28.088  1.00  9.93           C
ATOM   2639  HD2 TYR A 207     -35.278-106.982 -27.025  1.00  9.93           H
ATOM   2640  CE1 TYR A 207     -35.227-106.198 -30.837  1.00  9.93           C
ATOM   2641  HE1 TYR A 207     -35.224-105.978 -31.894  1.00  9.93           H
ATOM   2642  CE2 TYR A 207     -35.040-105.448 -28.542  1.00  9.93           C
ATOM   2643  HE2 TYR A 207     -34.887-104.649 -27.831  1.00  9.93           H
ATOM   2644  CZ  TYR A 207     -35.025-105.170 -29.911  1.00  9.93           C
ATOM   2645  OH  TYR A 207     -34.804-103.882 -30.340  1.00  9.93           O
ATOM   2646  HH  TYR A 207     -34.852-103.798 -31.305  1.00  9.93           H
ATOM   2647  N   LEU A 208     -35.486-112.037 -27.191  1.00 -1.67           N
ATOM   2648  H   LEU A 208     -35.811-112.250 -28.128  1.00 -1.67           H
ATOM   2649  CA  LEU A 208     -35.863-112.925 -26.097  1.00 -1.67           C
ATOM   2650  HA  LEU A 208     -36.385-112.335 -25.343  1.00 -1.67           H
ATOM   2651  C   LEU A 208     -34.658-113.575 -25.424  1.00 -1.67           C
ATOM   2652  O   LEU A 208     -34.546-113.526 -24.203  1.00 -1.67           O
ATOM   2653  CB  LEU A 208     -36.814-113.995 -26.647  1.00 -1.67           C
ATOM   2654 1HB  LEU A 208     -37.642-113.467 -27.111  1.00 -1.67           H
ATOM   2655 2HB  LEU A 208     -36.293-114.519 -27.443  1.00 -1.67           H
ATOM   2656  CG  LEU A 208     -37.421-115.080 -25.753  1.00 -1.67           C
ATOM   2657  HG  LEU A 208     -36.679-115.862 -25.597  1.00 -1.67           H
ATOM   2658  CD1 LEU A 208     -37.859-114.570 -24.410  1.00 -1.67           C
ATOM   2659 1HD1 LEU A 208     -38.321-115.370 -23.837  1.00 -1.67           H
ATOM   2660 2HD1 LEU A 208     -38.558-113.754 -24.549  1.00 -1.67           H
ATOM   2661 3HD1 LEU A 208     -37.003-114.205 -23.849  1.00 -1.67           H
ATOM   2662  CD2 LEU A 208     -38.628-115.670 -26.488  1.00 -1.67           C
ATOM   2663 1HD2 LEU A 208     -39.047-116.488 -25.904  1.00 -1.67           H
ATOM   2664 2HD2 LEU A 208     -38.314-116.062 -27.456  1.00 -1.67           H
ATOM   2665 3HD2 LEU A 208     -39.396-114.908 -26.637  1.00 -1.67           H
ATOM   2666  N   ALA A 209     -33.743-114.154 -26.189  1.00 -3.95           N
ATOM   2667  H   ALA A 209     -33.862-114.164 -27.197  1.00 -3.95           H
ATOM   2668  CA  ALA A 209     -32.578-114.816 -25.598  1.00 -3.95           C
ATOM   2669  HA  ALA A 209     -32.922-115.570 -24.890  1.00 -3.95           H
ATOM   2670  C   ALA A 209     -31.707-113.818 -24.837  1.00 -3.95           C
ATOM   2671  O   ALA A 209     -31.215-114.103 -23.745  1.00 -3.95           O
ATOM   2672  CB  ALA A 209     -31.770-115.497 -26.689  1.00 -3.95           C
ATOM   2673 1HB  ALA A 209     -32.379-116.255 -27.172  1.00 -3.95           H
ATOM   2674 2HB  ALA A 209     -30.889-115.969 -26.253  1.00 -3.95           H
ATOM   2675 3HB  ALA A 209     -31.455-114.769 -27.434  1.00 -3.95           H
ATOM   2676  N   VAL A 210     -31.566-112.631 -25.408  1.00  7.95           N
ATOM   2677  H   VAL A 210     -31.984-112.456 -26.315  1.00  7.95           H
ATOM   2678  CA  VAL A 210     -30.842-111.551 -24.750  1.00  7.95           C
ATOM   2679  HA  VAL A 210     -29.827-111.876 -24.523  1.00  7.95           H
ATOM   2680  C   VAL A 210     -31.516-111.194 -23.429  1.00  7.95           C
ATOM   2681  O   VAL A 210     -30.853-111.075 -22.403  1.00  7.95           O
ATOM   2682  CB  VAL A 210     -30.786-110.300 -25.674  1.00  7.95           C
ATOM   2683  HB  VAL A 210     -31.744-110.210 -26.181  1.00  7.95           H
ATOM   2684  CG1 VAL A 210     -30.584-109.022 -24.876  1.00  7.95           C
ATOM   2685 1HG1 VAL A 210     -30.153-108.245 -25.495  1.00  7.95           H
ATOM   2686 2HG1 VAL A 210     -29.923-109.194 -24.032  1.00  7.95           H
ATOM   2687 3HG1 VAL A 210     -31.549-108.671 -24.512  1.00  7.95           H
ATOM   2688  CG2 VAL A 210     -29.700-110.472 -26.742  1.00  7.95           C
ATOM   2689 1HG2 VAL A 210     -29.706-109.610 -27.413  1.00  7.95           H
ATOM   2690 2HG2 VAL A 210     -29.899-111.365 -27.323  1.00  7.95           H
ATOM   2691 3HG2 VAL A 210     -28.717-110.552 -26.278  1.00  7.95           H
ATOM   2692  N   SER A 211     -32.828-111.031 -23.431  1.00 -4.07           N
ATOM   2693  H   SER A 211     -33.354-111.182 -24.285  1.00 -4.07           H
ATOM   2694  CA  SER A 211     -33.526-110.554 -22.244  1.00 -4.07           C
ATOM   2695  HA  SER A 211     -33.000-109.680 -21.863  1.00 -4.07           H
ATOM   2696  C   SER A 211     -33.573-111.592 -21.123  1.00 -4.07           C
ATOM   2697  O   SER A 211     -33.522-111.249 -19.941  1.00 -4.07           O
ATOM   2698  CB  SER A 211     -34.930-110.121 -22.649  1.00 -4.07           C
ATOM   2699 1HB  SER A 211     -35.475-110.983 -23.036  1.00 -4.07           H
ATOM   2700 2HB  SER A 211     -35.449-109.731 -21.777  1.00 -4.07           H
ATOM   2701  OG  SER A 211     -34.879-109.120 -23.651  1.00 -4.07           O
ATOM   2702  HG  SER A 211     -34.652-109.542 -24.494  1.00 -4.07           H
ATOM   2703  N   LEU A 212     -33.640-112.868 -21.475  1.00  4.12           N
ATOM   2704  H   LEU A 212     -33.703-113.116 -22.458  1.00  4.12           H
ATOM   2705  CA  LEU A 212     -33.640-113.933 -20.471  1.00  4.12           C
ATOM   2706  HA  LEU A 212     -34.428-113.757 -19.738  1.00  4.12           H
ATOM   2707  C   LEU A 212     -32.306-113.966 -19.743  1.00  4.12           C
ATOM   2708  O   LEU A 212     -32.256-114.140 -18.528  1.00  4.12           O
ATOM   2709  CB  LEU A 212     -33.864-115.278 -21.151  1.00  4.12           C
ATOM   2710 1HB  LEU A 212     -33.172-115.333 -21.991  1.00  4.12           H
ATOM   2711 2HB  LEU A 212     -33.604-116.073 -20.453  1.00  4.12           H
ATOM   2712  CG  LEU A 212     -35.277-115.544 -21.675  1.00  4.12           C
ATOM   2713  HG  LEU A 212     -35.652-114.638 -22.140  1.00  4.12           H
ATOM   2714  CD1 LEU A 212     -35.190-116.609 -22.741  1.00  4.12           C
ATOM   2715 1HD1 LEU A 212     -36.183-116.814 -23.136  1.00  4.12           H
ATOM   2716 2HD1 LEU A 212     -34.760-117.516 -22.320  1.00  4.12           H
ATOM   2717 3HD1 LEU A 212     -34.561-116.260 -23.558  1.00  4.12           H
ATOM   2718  CD2 LEU A 212     -36.263-115.963 -20.582  1.00  4.12           C
ATOM   2719 1HD2 LEU A 212     -37.257-116.084 -21.014  1.00  4.12           H
ATOM   2720 2HD2 LEU A 212     -36.308-115.194 -19.812  1.00  4.12           H
ATOM   2721 3HD2 LEU A 212     -35.947-116.902 -20.132  1.00  4.12           H
ATOM   2722  N   ALA A 213     -31.228-113.770 -20.489  1.00 22.20           N
ATOM   2723  H   ALA A 213     -31.320-113.658 -21.491  1.00 22.20           H
ATOM   2724  CA  ALA A 213     -29.902-113.741 -19.888  1.00 22.20           C
ATOM   2725  HA  ALA A 213     -29.828-114.567 -19.180  1.00 22.20           H
ATOM   2726  C   ALA A 213     -29.648-112.441 -19.118  1.00 22.20           C
ATOM   2727  O   ALA A 213     -29.206-112.463 -17.968  1.00 22.20           O
ATOM   2728  CB  ALA A 213     -28.840-113.927 -20.981  1.00 22.20           C
ATOM   2729 1HB  ALA A 213     -28.913-114.934 -21.396  1.00 22.20           H
ATOM   2730 2HB  ALA A 213     -27.849-113.788 -20.551  1.00 22.20           H
ATOM   2731 3HB  ALA A 213     -28.986-113.198 -21.780  1.00 22.20           H
ATOM   2732  N   GLY A 214     -29.895-111.319 -19.780  1.00 -2.93           N
ATOM   2733  H   GLY A 214     -30.333-111.371 -20.697  1.00 -2.93           H
ATOM   2734  CA  GLY A 214     -29.389-110.027 -19.341  1.00 -2.93           C
ATOM   2735 1HA  GLY A 214     -28.513-110.206 -18.719  1.00 -2.93           H
ATOM   2736 2HA  GLY A 214     -29.033-109.511 -20.233  1.00 -2.93           H
ATOM   2737  C   GLY A 214     -30.267-109.036 -18.602  1.00 -2.93           C
ATOM   2738  O   GLY A 214     -29.738-107.996 -18.202  1.00 -2.93           O
ATOM   2739  N   ILE A 215     -31.555-109.283 -18.385  1.00 17.38           N
ATOM   2740  H   ILE A 215     -31.985-110.140 -18.721  1.00 17.38           H
ATOM   2741  CA  ILE A 215     -32.358-108.312 -17.625  1.00 17.38           C
ATOM   2742  HA  ILE A 215     -32.233-107.337 -18.084  1.00 17.38           H
ATOM   2743  C   ILE A 215     -31.780-108.220 -16.214  1.00 17.38           C
ATOM   2744  O   ILE A 215     -31.612-107.124 -15.677  1.00 17.38           O
ATOM   2745  CB  ILE A 215     -33.893-108.615 -17.607  1.00 17.38           C
ATOM   2746  HB  ILE A 215     -34.045-109.674 -17.400  1.00 17.38           H
ATOM   2747  CG1 ILE A 215     -34.494-108.248 -18.979  1.00 17.38           C
ATOM   2748 1HG1 ILE A 215     -34.409-107.169 -19.110  1.00 17.38           H
ATOM   2749 2HG1 ILE A 215     -33.896-108.718 -19.757  1.00 17.38           H
ATOM   2750  CG2 ILE A 215     -34.629-107.780 -16.518  1.00 17.38           C
ATOM   2751 1HG2 ILE A 215     -35.697-107.998 -16.523  1.00 17.38           H
ATOM   2752 2HG2 ILE A 215     -34.486-106.712 -16.695  1.00 17.38           H
ATOM   2753 3HG2 ILE A 215     -34.251-108.032 -15.529  1.00 17.38           H
ATOM   2754  CD1 ILE A 215     -35.971-108.641 -19.205  1.00 17.38           C
ATOM   2755 1HD1 ILE A 215     -36.251-108.403 -20.231  1.00 17.38           H
ATOM   2756 2HD1 ILE A 215     -36.623-108.084 -18.533  1.00 17.38           H
ATOM   2757 3HD1 ILE A 215     -36.100-109.710 -19.036  1.00 17.38           H
ATOM   2758  N   ARG A 216     -31.379-109.340 -15.631  1.00 16.45           N
ATOM   2759  H   ARG A 216     -31.526-110.240 -16.095  1.00 16.45           H
ATOM   2760  CA  ARG A 216     -30.740-109.288 -14.317  1.00 16.45           C
ATOM   2761  HA  ARG A 216     -31.377-108.708 -13.654  1.00 16.45           H
ATOM   2762  C   ARG A 216     -29.392-108.582 -14.336  1.00 16.45           C
ATOM   2763  O   ARG A 216     -29.100-107.824 -13.419  1.00 16.45           O
ATOM   2764  CB  ARG A 216     -30.582-110.693 -13.739  1.00 16.45           C
ATOM   2765 1HB  ARG A 216     -30.064-111.318 -14.467  1.00 16.45           H
ATOM   2766 2HB  ARG A 216     -29.960-110.626 -12.847  1.00 16.45           H
ATOM   2767  CG  ARG A 216     -31.902-111.362 -13.359  1.00 16.45           C
ATOM   2768 1HG  ARG A 216     -32.725-110.860 -13.865  1.00 16.45           H
ATOM   2769 2HG  ARG A 216     -31.877-112.404 -13.680  1.00 16.45           H
ATOM   2770  CD  ARG A 216     -32.142-111.317 -11.852  1.00 16.45           C
ATOM   2771 1HD  ARG A 216     -33.088-111.809 -11.629  1.00 16.45           H
ATOM   2772 2HD  ARG A 216     -31.343-111.868 -11.358  1.00 16.45           H
ATOM   2773  NE  ARG A 216     -32.168-109.945 -11.325  1.00 16.45           N
ATOM   2774  HE  ARG A 216     -32.116-109.191 -11.990  1.00 16.45           H
ATOM   2775  CZ  ARG A 216     -32.208-109.597 -10.049  1.00 16.45           C
ATOM   2776  NH1 ARG A 216     -32.056-108.343  -9.756  1.00 16.45           N
ATOM   2777 1HH1 ARG A 216     -31.978-107.658 -10.499  1.00 16.45           H
ATOM   2778 2HH1 ARG A 216     -32.022-108.068  -8.780  1.00 16.45           H
ATOM   2779  NH2 ARG A 216     -32.401-110.422  -9.055  1.00 16.45           N
ATOM   2780 1HH2 ARG A 216     -32.659-111.385  -9.238  1.00 16.45           H
ATOM   2781 2HH2 ARG A 216     -32.314-110.073  -8.109  1.00 16.45           H
ATOM   2782  N   CYS A 217     -28.594-108.779 -15.375  1.00 13.12           N
ATOM   2783  H   CYS A 217     -28.874-109.407 -16.111  1.00 13.12           H
ATOM   2784  CA  CYS A 217     -27.284-108.137 -15.453  1.00 13.12           C
ATOM   2785  HA  CYS A 217     -26.751-108.340 -14.523  1.00 13.12           H
ATOM   2786  C   CYS A 217     -27.358-106.619 -15.631  1.00 13.12           C
ATOM   2787  O   CYS A 217     -26.769-105.853 -14.877  1.00 13.12           O
ATOM   2788  CB  CYS A 217     -26.496-108.746 -16.619  1.00 13.12           C
ATOM   2789 1HB  CYS A 217     -26.923-108.399 -17.561  1.00 13.12           H
ATOM   2790 2HB  CYS A 217     -25.462-108.403 -16.564  1.00 13.12           H
ATOM   2791  SG  CYS A 217     -26.537-110.553 -16.615  1.00 13.12           S
ATOM   2792  HG  CYS A 217     -25.652-110.755 -17.609  1.00 13.12           H
ATOM   2793  N   THR A 218     -28.045-106.184 -16.675  1.00 -3.73           N
ATOM   2794  H   THR A 218     -28.511-106.849 -17.284  1.00 -3.73           H
ATOM   2795  CA  THR A 218     -28.052-104.770 -17.054  1.00 -3.73           C
ATOM   2796  HA  THR A 218     -27.616-104.161 -16.266  1.00 -3.73           H
ATOM   2797  C   THR A 218     -29.427-104.214 -17.371  1.00 -3.73           C
ATOM   2798  O   THR A 218     -29.570-103.037 -17.649  1.00 -3.73           O
ATOM   2799  CB  THR A 218     -27.229-104.582 -18.337  1.00 -3.73           C
ATOM   2800  HB  THR A 218     -27.273-103.541 -18.651  1.00 -3.73           H
ATOM   2801  OG1 THR A 218     -27.776-105.428 -19.353  1.00 -3.73           O
ATOM   2802  HG1 THR A 218     -27.750-104.933 -20.193  1.00 -3.73           H
ATOM   2803  CG2 THR A 218     -25.779-104.974 -18.140  1.00 -3.73           C
ATOM   2804 1HG2 THR A 218     -25.208-104.676 -19.017  1.00 -3.73           H
ATOM   2805 2HG2 THR A 218     -25.692-106.052 -18.016  1.00 -3.73           H
ATOM   2806 3HG2 THR A 218     -25.373-104.472 -17.263  1.00 -3.73           H
ATOM   2807  N   GLY A 219     -30.440-105.062 -17.407  1.00  9.40           N
ATOM   2808  H   GLY A 219     -30.316-106.018 -17.096  1.00  9.40           H
ATOM   2809  CA  GLY A 219     -31.738-104.658 -17.922  1.00  9.40           C
ATOM   2810 1HA  GLY A 219     -32.514-105.197 -17.380  1.00  9.40           H
ATOM   2811 2HA  GLY A 219     -31.890-103.593 -17.767  1.00  9.40           H
ATOM   2812  C   GLY A 219     -31.877-104.973 -19.399  1.00  9.40           C
ATOM   2813  O   GLY A 219     -32.964-104.807 -19.942  1.00  9.40           O
ATOM   2814  N   ALA A 220     -30.803-105.459 -20.019  1.00 36.36           N
ATOM   2815  H   ALA A 220     -29.936-105.529 -19.501  1.00 36.36           H
ATOM   2816  CA  ALA A 220     -30.781-105.909 -21.416  1.00 36.36           C
ATOM   2817  HA  ALA A 220     -29.738-106.074 -21.690  1.00 36.36           H
ATOM   2818  C   ALA A 220     -31.347-104.890 -22.414  1.00 36.36           C
ATOM   2819  O   ALA A 220     -32.299-105.183 -23.141  1.00 36.36           O
ATOM   2820  CB  ALA A 220     -31.506-107.263 -21.539  1.00 36.36           C
ATOM   2821 1HB  ALA A 220     -30.991-108.015 -20.950  1.00 36.36           H
ATOM   2822 2HB  ALA A 220     -31.514-107.577 -22.580  1.00 36.36           H
ATOM   2823 3HB  ALA A 220     -32.537-107.167 -21.197  1.00 36.36           H
ATOM   2824  N   SER A 221     -30.817-103.676 -22.419  1.00  4.65           N
ATOM   2825  H   SER A 221     -29.969-103.494 -21.884  1.00  4.65           H
ATOM   2826  CA  SER A 221     -31.439-102.617 -23.213  1.00  4.65           C
ATOM   2827  HA  SER A 221     -32.516-102.674 -23.065  1.00  4.65           H
ATOM   2828  C   SER A 221     -31.158-102.772 -24.704  1.00  4.65           C
ATOM   2829  O   SER A 221     -32.089-102.798 -25.508  1.00  4.65           O
ATOM   2830  CB  SER A 221     -30.964-101.233 -22.768  1.00  4.65           C
ATOM   2831 1HB  SER A 221     -31.084-101.138 -21.690  1.00  4.65           H
ATOM   2832 2HB  SER A 221     -29.911-101.113 -23.017  1.00  4.65           H
ATOM   2833  OG  SER A 221     -31.717-100.219 -23.409  1.00  4.65           O
ATOM   2834  HG  SER A 221     -31.309 -99.361 -23.237  1.00  4.65           H
ATOM   2835  N   MET A 222     -29.871-102.807 -25.050  1.00 19.36           N
ATOM   2836  H   MET A 222     -29.174-102.814 -24.298  1.00 19.36           H
ATOM   2837  CA  MET A 222     -29.330-102.782 -26.425  1.00 19.36           C
ATOM   2838  HA  MET A 222     -28.249-102.774 -26.338  1.00 19.36           H
ATOM   2839  C   MET A 222     -29.748-101.560 -27.249  1.00 19.36           C
ATOM   2840  O   MET A 222     -29.558-101.513 -28.463  1.00 19.36           O
ATOM   2841  CB  MET A 222     -29.737-104.031 -27.211  1.00 19.36           C
ATOM   2842 1HB  MET A 222     -30.806-103.985 -27.397  1.00 19.36           H
ATOM   2843 2HB  MET A 222     -29.232-104.024 -28.176  1.00 19.36           H
ATOM   2844  CG  MET A 222     -29.420-105.338 -26.532  1.00 19.36           C
ATOM   2845 1HG  MET A 222     -28.341-105.436 -26.422  1.00 19.36           H
ATOM   2846 2HG  MET A 222     -29.896-105.379 -25.553  1.00 19.36           H
ATOM   2847  SD  MET A 222     -30.060-106.657 -27.561  1.00 19.36           S
ATOM   2848  CE  MET A 222     -31.848-106.561 -27.227  1.00 19.36           C
ATOM   2849 1HE  MET A 222     -32.354-107.398 -27.706  1.00 19.36           H
ATOM   2850 2HE  MET A 222     -32.251-105.627 -27.619  1.00 19.36           H
ATOM   2851 3HE  MET A 222     -32.024-106.599 -26.151  1.00 19.36           H
ATOM   2852  N   ASN A 223     -30.414-100.621 -26.599  1.00 -4.83           N
ATOM   2853  H   ASN A 223     -30.454-100.659 -25.590  1.00 -4.83           H
ATOM   2854  CA  ASN A 223     -31.228 -99.627 -27.282  1.00 -4.83           C
ATOM   2855  HA  ASN A 223     -30.838 -99.442 -28.276  1.00 -4.83           H
ATOM   2856  C   ASN A 223     -31.255 -98.328 -26.480  1.00 -4.83           C
ATOM   2857  O   ASN A 223     -31.986 -98.239 -25.487  1.00 -4.83           O
ATOM   2858  CB  ASN A 223     -32.636-100.226 -27.394  1.00 -4.83           C
ATOM   2859 1HB  ASN A 223     -32.571-101.191 -27.891  1.00 -4.83           H
ATOM   2860 2HB  ASN A 223     -33.031-100.407 -26.401  1.00 -4.83           H
ATOM   2861  CG  ASN A 223     -33.601 -99.363 -28.163  1.00 -4.83           C
ATOM   2862  OD1 ASN A 223     -33.489 -98.143 -28.216  1.00 -4.83           O
ATOM   2863  ND2 ASN A 223     -34.575 -99.989 -28.752  1.00 -4.83           N
ATOM   2864 1HD2 ASN A 223     -35.229 -99.461 -29.324  1.00 -4.83           H
ATOM   2865 2HD2 ASN A 223     -34.667-100.987 -28.653  1.00 -4.83           H
ATOM   2866  N   PRO A 224     -30.482 -97.308 -26.899  1.00-19.69           N
ATOM   2867  CA  PRO A 224     -30.495 -96.066 -26.118  1.00-19.69           C
ATOM   2868  HA  PRO A 224     -30.010 -96.237 -25.157  1.00-19.69           H
ATOM   2869  C   PRO A 224     -31.869 -95.447 -25.860  1.00-19.69           C
ATOM   2870  O   PRO A 224     -32.111 -94.944 -24.769  1.00-19.69           O
ATOM   2871  CB  PRO A 224     -29.649 -95.115 -26.969  1.00-19.69           C
ATOM   2872 1HB  PRO A 224     -30.286 -94.547 -27.644  1.00-19.69           H
ATOM   2873 2HB  PRO A 224     -29.074 -94.442 -26.341  1.00-19.69           H
ATOM   2874  CG  PRO A 224     -28.752 -95.994 -27.731  1.00-19.69           C
ATOM   2875 1HG  PRO A 224     -28.418 -95.505 -28.644  1.00-19.69           H
ATOM   2876 2HG  PRO A 224     -27.894 -96.263 -27.118  1.00-19.69           H
ATOM   2877  CD  PRO A 224     -29.548 -97.220 -28.037  1.00-19.69           C
ATOM   2878 1HD  PRO A 224     -30.088 -97.103 -28.973  1.00-19.69           H
ATOM   2879 2HD  PRO A 224     -28.894 -98.092 -28.082  1.00-19.69           H
ATOM   2880  N   ALA A 225     -32.787 -95.516 -26.820  1.00 -9.50           N
ATOM   2881  H   ALA A 225     -32.575 -95.987 -27.687  1.00 -9.50           H
ATOM   2882  CA  ALA A 225     -34.118 -94.937 -26.643  1.00 -9.50           C
ATOM   2883  HA  ALA A 225     -34.007 -93.912 -26.287  1.00 -9.50           H
ATOM   2884  C   ALA A 225     -34.925 -95.720 -25.601  1.00 -9.50           C
ATOM   2885  O   ALA A 225     -35.595 -95.138 -24.752  1.00 -9.50           O
ATOM   2886  CB  ALA A 225     -34.862 -94.912 -27.988  1.00 -9.50           C
ATOM   2887 1HB  ALA A 225     -34.319 -94.286 -28.698  1.00 -9.50           H
ATOM   2888 2HB  ALA A 225     -35.859 -94.492 -27.845  1.00 -9.50           H
ATOM   2889 3HB  ALA A 225     -34.959 -95.921 -28.391  1.00 -9.50           H
ATOM   2890  N   ARG A 226     -34.843 -97.044 -25.644  1.00 15.12           N
ATOM   2891  H   ARG A 226     -34.245 -97.473 -26.344  1.00 15.12           H
ATOM   2892  CA  ARG A 226     -35.586 -97.893 -24.701  1.00 15.12           C
ATOM   2893  HA  ARG A 226     -36.645 -97.642 -24.750  1.00 15.12           H
ATOM   2894  C   ARG A 226     -35.134 -97.632 -23.275  1.00 15.12           C
ATOM   2895  O   ARG A 226     -35.956 -97.650 -22.367  1.00 15.12           O
ATOM   2896  CB  ARG A 226     -35.406 -99.378 -25.051  1.00 15.12           C
ATOM   2897 1HB  ARG A 226     -35.764 -99.534 -26.068  1.00 15.12           H
ATOM   2898 2HB  ARG A 226     -34.342 -99.595 -25.021  1.00 15.12           H
ATOM   2899  CG  ARG A 226     -36.102-100.387 -24.129  1.00 15.12           C
ATOM   2900 1HG  ARG A 226     -36.941 -99.907 -23.626  1.00 15.12           H
ATOM   2901 2HG  ARG A 226     -36.471-101.226 -24.719  1.00 15.12           H
ATOM   2902  CD  ARG A 226     -35.101-100.910 -23.094  1.00 15.12           C
ATOM   2903 1HD  ARG A 226     -34.330-101.478 -23.617  1.00 15.12           H
ATOM   2904 2HD  ARG A 226     -34.614-100.064 -22.612  1.00 15.12           H
ATOM   2905  NE  ARG A 226     -35.683-101.759 -22.046  1.00 15.12           N
ATOM   2906  HE  ARG A 226     -35.578-102.760 -22.168  1.00 15.12           H
ATOM   2907  CZ  ARG A 226     -36.218-101.354 -20.901  1.00 15.12           C
ATOM   2908  NH1 ARG A 226     -36.471-102.249 -19.987  1.00 15.12           N
ATOM   2909 1HH1 ARG A 226     -36.274-103.221 -20.161  1.00 15.12           H
ATOM   2910 2HH1 ARG A 226     -36.810-101.953 -19.083  1.00 15.12           H
ATOM   2911  NH2 ARG A 226     -36.452-100.102 -20.601  1.00 15.12           N
ATOM   2912 1HH2 ARG A 226     -36.305 -99.370 -21.284  1.00 15.12           H
ATOM   2913 2HH2 ARG A 226     -36.767 -99.877 -19.664  1.00 15.12           H
ATOM   2914  N   SER A 227     -33.851 -97.404 -23.052  1.00  1.11           N
ATOM   2915  H   SER A 227     -33.166 -97.484 -23.799  1.00  1.11           H
ATOM   2916  CA  SER A 227     -33.406 -97.041 -21.711  1.00  1.11           C
ATOM   2917  HA  SER A 227     -33.870 -97.702 -20.979  1.00  1.11           H
ATOM   2918  C   SER A 227     -33.796 -95.607 -21.368  1.00  1.11           C
ATOM   2919  O   SER A 227     -34.194 -95.327 -20.241  1.00  1.11           O
ATOM   2920  CB  SER A 227     -31.895 -97.196 -21.627  1.00  1.11           C
ATOM   2921 1HB  SER A 227     -31.485 -96.496 -20.899  1.00  1.11           H
ATOM   2922 2HB  SER A 227     -31.664 -98.214 -21.315  1.00  1.11           H
ATOM   2923  OG  SER A 227     -31.328 -96.979 -22.906  1.00  1.11           O
ATOM   2924  HG  SER A 227     -31.368 -96.040 -23.127  1.00  1.11           H
ATOM   2925  N   LEU A 228     -33.678 -94.698 -22.329  1.00-10.48           N
ATOM   2926  H   LEU A 228     -33.357 -94.973 -23.253  1.00-10.48           H
ATOM   2927  CA  LEU A 228     -33.959 -93.282 -22.097  1.00-10.48           C
ATOM   2928  HA  LEU A 228     -33.329 -92.932 -21.280  1.00-10.48           H
ATOM   2929  C   LEU A 228     -35.405 -93.030 -21.702  1.00-10.48           C
ATOM   2930  O   LEU A 228     -35.649 -92.194 -20.850  1.00-10.48           O
ATOM   2931  CB  LEU A 228     -33.640 -92.461 -23.354  1.00-10.48           C
ATOM   2932 1HB  LEU A 228     -32.601 -92.647 -23.621  1.00-10.48           H
ATOM   2933 2HB  LEU A 228     -34.264 -92.843 -24.160  1.00-10.48           H
ATOM   2934  CG  LEU A 228     -33.851 -90.938 -23.301  1.00-10.48           C
ATOM   2935  HG  LEU A 228     -34.890 -90.744 -23.044  1.00-10.48           H
ATOM   2936  CD1 LEU A 228     -32.968 -90.244 -22.263  1.00-10.48           C
ATOM   2937 1HD1 LEU A 228     -33.149 -89.169 -22.289  1.00-10.48           H
ATOM   2938 2HD1 LEU A 228     -31.915 -90.438 -22.469  1.00-10.48           H
ATOM   2939 3HD1 LEU A 228     -33.215 -90.608 -21.267  1.00-10.48           H
ATOM   2940  CD2 LEU A 228     -33.599 -90.344 -24.683  1.00-10.48           C
ATOM   2941 1HD2 LEU A 228     -33.817 -89.277 -24.665  1.00-10.48           H
ATOM   2942 2HD2 LEU A 228     -34.254 -90.817 -25.414  1.00-10.48           H
ATOM   2943 3HD2 LEU A 228     -32.562 -90.493 -24.981  1.00-10.48           H
ATOM   2944  N   GLY A 229     -36.351 -93.757 -22.282  1.00 36.06           N
ATOM   2945  H   GLY A 229     -36.092 -94.455 -22.973  1.00 36.06           H
ATOM   2946  CA  GLY A 229     -37.758 -93.544 -21.970  1.00 36.06           C
ATOM   2947 1HA  GLY A 229     -38.036 -92.562 -22.339  1.00 36.06           H
ATOM   2948 2HA  GLY A 229     -38.362 -94.284 -22.495  1.00 36.06           H
ATOM   2949  C   GLY A 229     -38.099 -93.577 -20.490  1.00 36.06           C
ATOM   2950  O   GLY A 229     -38.410 -92.527 -19.914  1.00 36.06           O
ATOM   2951  N   PRO A 230     -38.020 -94.737 -19.818  1.00 10.22           N
ATOM   2952  CA  PRO A 230     -38.274 -94.679 -18.376  1.00 10.22           C
ATOM   2953  HA  PRO A 230     -39.281 -94.307 -18.189  1.00 10.22           H
ATOM   2954  C   PRO A 230     -37.268 -93.837 -17.592  1.00 10.22           C
ATOM   2955  O   PRO A 230     -37.639 -93.248 -16.586  1.00 10.22           O
ATOM   2956  CB  PRO A 230     -38.173 -96.147 -17.951  1.00 10.22           C
ATOM   2957 1HB  PRO A 230     -37.165 -96.365 -17.607  1.00 10.22           H
ATOM   2958 2HB  PRO A 230     -38.902 -96.381 -17.175  1.00 10.22           H
ATOM   2959  CG  PRO A 230     -38.443 -96.908 -19.171  1.00 10.22           C
ATOM   2960 1HG  PRO A 230     -38.042 -97.918 -19.097  1.00 10.22           H
ATOM   2961 2HG  PRO A 230     -39.516 -96.930 -19.367  1.00 10.22           H
ATOM   2962  CD  PRO A 230     -37.734 -96.121 -20.231  1.00 10.22           C
ATOM   2963 1HD  PRO A 230     -36.661 -96.314 -20.205  1.00 10.22           H
ATOM   2964 2HD  PRO A 230     -38.150 -96.340 -21.215  1.00 10.22           H
ATOM   2965  N   ALA A 231     -36.014 -93.748 -18.026  1.00-10.24           N
ATOM   2966  H   ALA A 231     -35.722 -94.222 -18.871  1.00-10.24           H
ATOM   2967  CA  ALA A 231     -35.020 -92.984 -17.270  1.00-10.24           C
ATOM   2968  HA  ALA A 231     -35.007 -93.356 -16.245  1.00-10.24           H
ATOM   2969  C   ALA A 231     -35.368 -91.500 -17.215  1.00-10.24           C
ATOM   2970  O   ALA A 231     -35.192 -90.854 -16.193  1.00-10.24           O
ATOM   2971  CB  ALA A 231     -33.640 -93.185 -17.874  1.00-10.24           C
ATOM   2972 1HB  ALA A 231     -33.385 -94.245 -17.869  1.00-10.24           H
ATOM   2973 2HB  ALA A 231     -32.904 -92.646 -17.277  1.00-10.24           H
ATOM   2974 3HB  ALA A 231     -33.618 -92.807 -18.897  1.00-10.24           H
ATOM   2975  N   PHE A 232     -35.902 -90.975 -18.307  1.00-17.25           N
ATOM   2976  H   PHE A 232     -36.006 -91.556 -19.138  1.00-17.25           H
ATOM   2977  CA  PHE A 232     -36.332 -89.583 -18.375  1.00-17.25           C
ATOM   2978  HA  PHE A 232     -35.515 -88.931 -18.067  1.00-17.25           H
ATOM   2979  C   PHE A 232     -37.520 -89.347 -17.450  1.00-17.25           C
ATOM   2980  O   PHE A 232     -37.554 -88.375 -16.695  1.00-17.25           O
ATOM   2981  CB  PHE A 232     -36.721 -89.277 -19.820  1.00-17.25           C
ATOM   2982 1HB  PHE A 232     -35.861 -89.469 -20.461  1.00-17.25           H
ATOM   2983 2HB  PHE A 232     -37.522 -89.953 -20.118  1.00-17.25           H
ATOM   2984  CG  PHE A 232     -37.187 -87.869 -20.047  1.00-17.25           C
ATOM   2985  CD1 PHE A 232     -36.275 -86.868 -20.416  1.00-17.25           C
ATOM   2986  HD1 PHE A 232     -35.221 -87.099 -20.491  1.00-17.25           H
ATOM   2987  CD2 PHE A 232     -38.550 -87.544 -19.929  1.00-17.25           C
ATOM   2988  HD2 PHE A 232     -39.259 -88.297 -19.616  1.00-17.25           H
ATOM   2989  CE1 PHE A 232     -36.724 -85.555 -20.704  1.00-17.25           C
ATOM   2990  HE1 PHE A 232     -36.016 -84.789 -20.980  1.00-17.25           H
ATOM   2991  CE2 PHE A 232     -39.015 -86.246 -20.236  1.00-17.25           C
ATOM   2992  HE2 PHE A 232     -40.069 -86.020 -20.175  1.00-17.25           H
ATOM   2993  CZ  PHE A 232     -38.101 -85.252 -20.634  1.00-17.25           C
ATOM   2994  HZ  PHE A 232     -38.452 -84.260 -20.875  1.00-17.25           H
ATOM   2995  N   VAL A 233     -38.495 -90.243 -17.504  1.00 -8.31           N
ATOM   2996  H   VAL A 233     -38.405 -91.032 -18.136  1.00 -8.31           H
ATOM   2997  CA  VAL A 233     -39.728 -90.102 -16.727  1.00 -8.31           C
ATOM   2998  HA  VAL A 233     -40.106 -89.089 -16.865  1.00 -8.31           H
ATOM   2999  C   VAL A 233     -39.486 -90.296 -15.223  1.00 -8.31           C
ATOM   3000  O   VAL A 233     -39.984 -89.519 -14.399  1.00 -8.31           O
ATOM   3001  CB  VAL A 233     -40.798 -91.095 -17.284  1.00 -8.31           C
ATOM   3002  HB  VAL A 233     -40.390 -92.105 -17.249  1.00 -8.31           H
ATOM   3003  CG1 VAL A 233     -42.098 -91.076 -16.480  1.00 -8.31           C
ATOM   3004 1HG1 VAL A 233     -42.805 -91.787 -16.907  1.00 -8.31           H
ATOM   3005 2HG1 VAL A 233     -42.539 -90.079 -16.498  1.00 -8.31           H
ATOM   3006 3HG1 VAL A 233     -41.905 -91.364 -15.447  1.00 -8.31           H
ATOM   3007  CG2 VAL A 233     -41.126 -90.741 -18.749  1.00 -8.31           C
ATOM   3008 1HG2 VAL A 233     -41.924 -91.384 -19.116  1.00 -8.31           H
ATOM   3009 2HG2 VAL A 233     -40.254 -90.884 -19.383  1.00 -8.31           H
ATOM   3010 3HG2 VAL A 233     -41.455 -89.703 -18.821  1.00 -8.31           H
ATOM   3011  N   MET A 234     -38.697 -91.291 -14.844  1.00  5.85           N
ATOM   3012  H   MET A 234     -38.275 -91.896 -15.548  1.00  5.85           H
ATOM   3013  CA  MET A 234     -38.491 -91.617 -13.429  1.00  5.85           C
ATOM   3014  HA  MET A 234     -39.363 -91.281 -12.869  1.00  5.85           H
ATOM   3015  C   MET A 234     -37.273 -90.940 -12.817  1.00  5.85           C
ATOM   3016  O   MET A 234     -37.091 -90.981 -11.601  1.00  5.85           O
ATOM   3017  CB  MET A 234     -38.385 -93.136 -13.252  1.00  5.85           C
ATOM   3018 1HB  MET A 234     -37.469 -93.487 -13.728  1.00  5.85           H
ATOM   3019 2HB  MET A 234     -38.329 -93.361 -12.188  1.00  5.85           H
ATOM   3020  CG  MET A 234     -39.568 -93.886 -13.855  1.00  5.85           C
ATOM   3021 1HG  MET A 234     -39.552 -93.753 -14.936  1.00  5.85           H
ATOM   3022 2HG  MET A 234     -39.471 -94.949 -13.643  1.00  5.85           H
ATOM   3023  SD  MET A 234     -41.159 -93.294 -13.240  1.00  5.85           S
ATOM   3024  CE  MET A 234     -41.268 -94.041 -11.636  1.00  5.85           C
ATOM   3025 1HE  MET A 234     -42.241 -93.817 -11.198  1.00  5.85           H
ATOM   3026 2HE  MET A 234     -40.481 -93.649 -10.994  1.00  5.85           H
ATOM   3027 3HE  MET A 234     -41.158 -95.122 -11.729  1.00  5.85           H
ATOM   3028  N   ASN A 235     -36.474 -90.304 -13.666  1.00 -9.17           N
ATOM   3029  H   ASN A 235     -36.698 -90.326 -14.653  1.00 -9.17           H
ATOM   3030  CA  ASN A 235     -35.256 -89.580 -13.284  1.00 -9.17           C
ATOM   3031  HA  ASN A 235     -34.778 -89.247 -14.207  1.00 -9.17           H
ATOM   3032  C   ASN A 235     -34.230 -90.468 -12.562  1.00 -9.17           C
ATOM   3033  O   ASN A 235     -33.642 -90.082 -11.549  1.00 -9.17           O
ATOM   3034  CB  ASN A 235     -35.616 -88.324 -12.481  1.00 -9.17           C
ATOM   3035 1HB  ASN A 235     -36.466 -87.829 -12.949  1.00 -9.17           H
ATOM   3036 2HB  ASN A 235     -35.895 -88.617 -11.471  1.00 -9.17           H
ATOM   3037  CG  ASN A 235     -34.481 -87.345 -12.402  1.00 -9.17           C
ATOM   3038  OD1 ASN A 235     -33.793 -87.084 -13.375  1.00 -9.17           O
ATOM   3039  ND2 ASN A 235     -34.261 -86.807 -11.245  1.00 -9.17           N
ATOM   3040 1HD2 ASN A 235     -33.496 -86.157 -11.158  1.00 -9.17           H
ATOM   3041 2HD2 ASN A 235     -34.860 -87.019 -10.466  1.00 -9.17           H
ATOM   3042  N   ILE A 236     -34.027 -91.670 -13.086  1.00  6.32           N
ATOM   3043  H   ILE A 236     -34.498 -91.909 -13.948  1.00  6.32           H
ATOM   3044  CA  ILE A 236     -33.095 -92.657 -12.524  1.00  6.32           C
ATOM   3045  HA  ILE A 236     -32.603 -92.262 -11.637  1.00  6.32           H
ATOM   3046  C   ILE A 236     -32.062 -92.892 -13.619  1.00  6.32           C
ATOM   3047  O   ILE A 236     -32.431 -93.180 -14.751  1.00  6.32           O
ATOM   3048  CB  ILE A 236     -33.788 -94.014 -12.185  1.00  6.32           C
ATOM   3049  HB  ILE A 236     -34.258 -94.382 -13.092  1.00  6.32           H
ATOM   3050  CG1 ILE A 236     -34.885 -93.818 -11.123  1.00  6.32           C
ATOM   3051 1HG1 ILE A 236     -34.411 -93.554 -10.178  1.00  6.32           H
ATOM   3052 2HG1 ILE A 236     -35.517 -92.987 -11.423  1.00  6.32           H
ATOM   3053  CG2 ILE A 236     -32.756 -95.071 -11.705  1.00  6.32           C
ATOM   3054 1HG2 ILE A 236     -33.251 -96.024 -11.517  1.00  6.32           H
ATOM   3055 2HG2 ILE A 236     -32.273 -94.731 -10.789  1.00  6.32           H
ATOM   3056 3HG2 ILE A 236     -32.005 -95.243 -12.475  1.00  6.32           H
ATOM   3057  CD1 ILE A 236     -35.802 -95.031 -10.886  1.00  6.32           C
ATOM   3058 1HD1 ILE A 236     -36.587 -94.749 -10.186  1.00  6.32           H
ATOM   3059 2HD1 ILE A 236     -35.238 -95.860 -10.458  1.00  6.32           H
ATOM   3060 3HD1 ILE A 236     -36.259 -95.344 -11.826  1.00  6.32           H
ATOM   3061  N   TRP A 237     -30.784 -92.744 -13.295  1.00  9.30           N
ATOM   3062  H   TRP A 237     -30.536 -92.545 -12.330  1.00  9.30           H
ATOM   3063  CA  TRP A 237     -29.713 -92.756 -14.294  1.00  9.30           C
ATOM   3064  HA  TRP A 237     -30.127 -93.079 -15.250  1.00  9.30           H
ATOM   3065  C   TRP A 237     -28.546 -93.686 -13.951  1.00  9.30           C
ATOM   3066  O   TRP A 237     -27.421 -93.442 -14.403  1.00  9.30           O
ATOM   3067  CB  TRP A 237     -29.196 -91.323 -14.471  1.00  9.30           C
ATOM   3068 1HB  TRP A 237     -28.730 -91.000 -13.540  1.00  9.30           H
ATOM   3069 2HB  TRP A 237     -28.446 -91.306 -15.262  1.00  9.30           H
ATOM   3070  CG  TRP A 237     -30.282 -90.345 -14.828  1.00  9.30           C
ATOM   3071  CD1 TRP A 237     -30.884 -89.447 -14.002  1.00  9.30           C
ATOM   3072  HD1 TRP A 237     -30.636 -89.320 -12.956  1.00  9.30           H
ATOM   3073  CD2 TRP A 237     -30.918 -90.169 -16.109  1.00  9.30           C
ATOM   3074  NE1 TRP A 237     -31.849 -88.735 -14.656  1.00  9.30           N
ATOM   3075  HE1 TRP A 237     -32.429 -88.012 -14.224  1.00  9.30           H
ATOM   3076  CE2 TRP A 237     -31.917 -89.167 -15.950  1.00  9.30           C
ATOM   3077  CE3 TRP A 237     -30.742 -90.749 -17.381  1.00  9.30           C
ATOM   3078  HE3 TRP A 237     -29.987 -91.502 -17.534  1.00  9.30           H
ATOM   3079  CZ2 TRP A 237     -32.754 -88.759 -17.008  1.00  9.30           C
ATOM   3080  HZ2 TRP A 237     -33.510 -88.004 -16.852  1.00  9.30           H
ATOM   3081  CZ3 TRP A 237     -31.579 -90.339 -18.453  1.00  9.30           C
ATOM   3082  HZ3 TRP A 237     -31.457 -90.787 -19.429  1.00  9.30           H
ATOM   3083  CH2 TRP A 237     -32.589 -89.358 -18.245  1.00  9.30           C
ATOM   3084  HH2 TRP A 237     -33.233 -89.074 -19.065  1.00  9.30           H
ATOM   3085  N   LYS A 238     -28.783 -94.718 -13.143  1.00 18.66           N
ATOM   3086  H   LYS A 238     -29.726 -94.900 -12.840  1.00 18.66           H
ATOM   3087  CA  LYS A 238     -27.698 -95.607 -12.691  1.00 18.66           C
ATOM   3088  HA  LYS A 238     -26.957 -94.987 -12.192  1.00 18.66           H
ATOM   3089  C   LYS A 238     -26.999 -96.290 -13.860  1.00 18.66           C
ATOM   3090  O   LYS A 238     -27.577 -97.136 -14.536  1.00 18.66           O
ATOM   3091  CB  LYS A 238     -28.156 -96.677 -11.689  1.00 18.66           C
ATOM   3092 1HB  LYS A 238     -28.666 -96.189 -10.858  1.00 18.66           H
ATOM   3093 2HB  LYS A 238     -28.851 -97.353 -12.183  1.00 18.66           H
ATOM   3094  CG  LYS A 238     -26.974 -97.498 -11.140  1.00 18.66           C
ATOM   3095 1HG  LYS A 238     -26.441 -97.954 -11.972  1.00 18.66           H
ATOM   3096 2HG  LYS A 238     -26.293 -96.823 -10.623  1.00 18.66           H
ATOM   3097  CD  LYS A 238     -27.385 -98.604 -10.178  1.00 18.66           C
ATOM   3098 1HD  LYS A 238     -27.986 -98.171  -9.379  1.00 18.66           H
ATOM   3099 2HD  LYS A 238     -27.985 -99.343 -10.707  1.00 18.66           H
ATOM   3100  CE  LYS A 238     -26.161 -99.293  -9.560  1.00 18.66           C
ATOM   3101 1HE  LYS A 238     -25.549 -98.540  -9.058  1.00 18.66           H
ATOM   3102 2HE  LYS A 238     -26.506-100.004  -8.807  1.00 18.66           H
ATOM   3103  NZ  LYS A 238     -25.313-100.026 -10.558  1.00 18.66           N
ATOM   3104 1HZ  LYS A 238     -24.502-100.430 -10.106  1.00 18.66           H
ATOM   3105 2HZ  LYS A 238     -24.979 -99.391 -11.280  1.00 18.66           H
ATOM   3106 3HZ  LYS A 238     -25.851-100.766 -10.996  1.00 18.66           H
ATOM   3107  N   ASP A 239     -25.758 -95.870 -14.072  1.00  3.13           N
ATOM   3108  H   ASP A 239     -25.417 -95.124 -13.472  1.00  3.13           H
ATOM   3109  CA  ASP A 239     -24.865 -96.355 -15.129  1.00  3.13           C
ATOM   3110  HA  ASP A 239     -23.978 -95.723 -15.129  1.00  3.13           H
ATOM   3111  C   ASP A 239     -25.508 -96.231 -16.513  1.00  3.13           C
ATOM   3112  O   ASP A 239     -25.236 -97.011 -17.413  1.00  3.13           O
ATOM   3113  CB  ASP A 239     -24.392 -97.786 -14.843  1.00  3.13           C
ATOM   3114 1HB  ASP A 239     -25.258 -98.445 -14.786  1.00  3.13           H
ATOM   3115 2HB  ASP A 239     -23.749 -98.121 -15.656  1.00  3.13           H
ATOM   3116  CG  ASP A 239     -23.608 -97.885 -13.553  1.00  3.13           C
ATOM   3117  OD1 ASP A 239     -22.685 -97.062 -13.351  1.00  3.13           O
ATOM   3118  OD2 ASP A 239     -23.915 -98.752 -12.707  1.00  3.13           O
ATOM   3119  N   HIS A 240     -26.365 -95.232 -16.689  1.00 14.13           N
ATOM   3120  H   HIS A 240     -26.525 -94.583 -15.927  1.00 14.13           H
ATOM   3121  CA  HIS A 240     -27.176 -95.089 -17.903  1.00 14.13           C
ATOM   3122  HA  HIS A 240     -27.848 -95.943 -17.953  1.00 14.13           H
ATOM   3123  C   HIS A 240     -26.391 -95.051 -19.220  1.00 14.13           C
ATOM   3124  O   HIS A 240     -26.874 -95.460 -20.277  1.00 14.13           O
ATOM   3125  CB  HIS A 240     -28.026 -93.826 -17.768  1.00 14.13           C
ATOM   3126 1HB  HIS A 240     -28.537 -93.859 -16.810  1.00 14.13           H
ATOM   3127 2HB  HIS A 240     -27.373 -92.953 -17.781  1.00 14.13           H
ATOM   3128  CG  HIS A 240     -29.063 -93.672 -18.836  1.00 14.13           C
ATOM   3129  ND1 HIS A 240     -30.219 -94.413 -18.910  1.00 14.13           N
ATOM   3130  HD1 HIS A 240     -30.497 -95.177 -18.295  1.00 14.13           H
ATOM   3131  CD2 HIS A 240     -29.131 -92.810 -19.882  1.00 14.13           C
ATOM   3132  HD2 HIS A 240     -28.381 -92.071 -20.124  1.00 14.13           H
ATOM   3133  CE1 HIS A 240     -30.933 -93.964 -19.938  1.00 14.13           C
ATOM   3134  HE1 HIS A 240     -31.908 -94.342 -20.210  1.00 14.13           H
ATOM   3135  NE2 HIS A 240     -30.306 -92.998 -20.578  1.00 14.13           N
ATOM   3136  N   TRP A 241     -25.139 -94.631 -19.157  1.00  4.19           N
ATOM   3137  H   TRP A 241     -24.747 -94.355 -18.272  1.00  4.19           H
ATOM   3138  CA  TRP A 241     -24.291 -94.602 -20.341  1.00  4.19           C
ATOM   3139  HA  TRP A 241     -24.810 -94.041 -21.119  1.00  4.19           H
ATOM   3140  C   TRP A 241     -23.966 -95.980 -20.911  1.00  4.19           C
ATOM   3141  O   TRP A 241     -23.599 -96.069 -22.087  1.00  4.19           O
ATOM   3142  CB  TRP A 241     -22.989 -93.874 -20.023  1.00  4.19           C
ATOM   3143 1HB  TRP A 241     -22.411 -93.778 -20.942  1.00  4.19           H
ATOM   3144 2HB  TRP A 241     -23.234 -92.875 -19.664  1.00  4.19           H
ATOM   3145  CG  TRP A 241     -22.143 -94.568 -18.991  1.00  4.19           C
ATOM   3146  CD1 TRP A 241     -22.104 -94.320 -17.652  1.00  4.19           C
ATOM   3147  HD1 TRP A 241     -22.688 -93.556 -17.154  1.00  4.19           H
ATOM   3148  CD2 TRP A 241     -21.177 -95.614 -19.212  1.00  4.19           C
ATOM   3149  NE1 TRP A 241     -21.216 -95.142 -17.018  1.00  4.19           N
ATOM   3150  HE1 TRP A 241     -21.025 -95.120 -16.016  1.00  4.19           H
ATOM   3151  CE2 TRP A 241     -20.632 -95.960 -17.944  1.00  4.19           C
ATOM   3152  CE3 TRP A 241     -20.713 -96.295 -20.357  1.00  4.19           C
ATOM   3153  HE3 TRP A 241     -21.093 -96.040 -21.334  1.00  4.19           H
ATOM   3154  CZ2 TRP A 241     -19.658 -96.967 -17.793  1.00  4.19           C
ATOM   3155  HZ2 TRP A 241     -19.257 -97.207 -16.822  1.00  4.19           H
ATOM   3156  CZ3 TRP A 241     -19.744 -97.319 -20.208  1.00  4.19           C
ATOM   3157  HZ3 TRP A 241     -19.388 -97.852 -21.078  1.00  4.19           H
ATOM   3158  CH2 TRP A 241     -19.236 -97.648 -18.920  1.00  4.19           C
ATOM   3159  HH2 TRP A 241     -18.515 -98.444 -18.820  1.00  4.19           H
ATOM   3160  N   VAL A 242     -24.125 -97.065 -20.155  1.00  3.97           N
ATOM   3161  H   VAL A 242     -24.453 -96.993 -19.193  1.00  3.97           H
ATOM   3162  CA  VAL A 242     -23.807 -98.385 -20.708  1.00  3.97           C
ATOM   3163  HA  VAL A 242     -22.853 -98.295 -21.226  1.00  3.97           H
ATOM   3164  C   VAL A 242     -24.856 -98.773 -21.739  1.00  3.97           C
ATOM   3165  O   VAL A 242     -24.616 -99.640 -22.559  1.00  3.97           O
ATOM   3166  CB  VAL A 242     -23.649 -99.535 -19.662  1.00  3.97           C
ATOM   3167  HB  VAL A 242     -23.257-100.401 -20.193  1.00  3.97           H
ATOM   3168  CG1 VAL A 242     -22.646 -99.158 -18.577  1.00  3.97           C
ATOM   3169 1HG1 VAL A 242     -22.514 -99.995 -17.891  1.00  3.97           H
ATOM   3170 2HG1 VAL A 242     -22.991 -98.291 -18.014  1.00  3.97           H
ATOM   3171 3HG1 VAL A 242     -21.684 -98.934 -19.031  1.00  3.97           H
ATOM   3172  CG2 VAL A 242     -24.963 -99.966 -19.031  1.00  3.97           C
ATOM   3173 1HG2 VAL A 242     -24.787-100.817 -18.377  1.00  3.97           H
ATOM   3174 2HG2 VAL A 242     -25.663-100.280 -19.799  1.00  3.97           H
ATOM   3175 3HG2 VAL A 242     -25.407 -99.159 -18.455  1.00  3.97           H
ATOM   3176  N   TYR A 243     -25.997 -98.098 -21.744  1.00 30.66           N
ATOM   3177  H   TYR A 243     -26.164 -97.391 -21.038  1.00 30.66           H
ATOM   3178  CA  TYR A 243     -27.047 -98.360 -22.728  1.00 30.66           C
ATOM   3179  HA  TYR A 243     -27.003 -99.408 -23.026  1.00 30.66           H
ATOM   3180  C   TYR A 243     -26.886 -97.489 -23.960  1.00 30.66           C
ATOM   3181  O   TYR A 243     -27.653 -97.581 -24.911  1.00 30.66           O
ATOM   3182  CB  TYR A 243     -28.403 -98.088 -22.093  1.00 30.66           C
ATOM   3183 1HB  TYR A 243     -28.519 -97.015 -21.940  1.00 30.66           H
ATOM   3184 2HB  TYR A 243     -29.186 -98.442 -22.763  1.00 30.66           H
ATOM   3185  CG  TYR A 243     -28.512 -98.786 -20.766  1.00 30.66           C
ATOM   3186  CD1 TYR A 243     -28.593 -98.054 -19.566  1.00 30.66           C
ATOM   3187  HD1 TYR A 243     -28.711 -96.982 -19.600  1.00 30.66           H
ATOM   3188  CD2 TYR A 243     -28.436-100.185 -20.696  1.00 30.66           C
ATOM   3189  HD2 TYR A 243     -28.384-100.765 -21.604  1.00 30.66           H
ATOM   3190  CE1 TYR A 243     -28.483 -98.709 -18.315  1.00 30.66           C
ATOM   3191  HE1 TYR A 243     -28.493 -98.149 -17.391  1.00 30.66           H
ATOM   3192  CE2 TYR A 243     -28.374-100.841 -19.462  1.00 30.66           C
ATOM   3193  HE2 TYR A 243     -28.307-101.916 -19.432  1.00 30.66           H
ATOM   3194  CZ  TYR A 243     -28.358-100.095 -18.283  1.00 30.66           C
ATOM   3195  OH  TYR A 243     -28.226-100.744 -17.098  1.00 30.66           O
ATOM   3196  HH  TYR A 243     -28.418-101.687 -17.193  1.00 30.66           H
ATOM   3197  N   TRP A 244     -25.871 -96.639 -23.925  1.00 23.38           N
ATOM   3198  H   TRP A 244     -25.272 -96.622 -23.110  1.00 23.38           H
ATOM   3199  CA  TRP A 244     -25.566 -95.735 -25.026  1.00 23.38           C
ATOM   3200  HA  TRP A 244     -26.352 -95.784 -25.777  1.00 23.38           H
ATOM   3201  C   TRP A 244     -24.262 -96.143 -25.687  1.00 23.38           C
ATOM   3202  O   TRP A 244     -24.260 -96.618 -26.817  1.00 23.38           O
ATOM   3203  CB  TRP A 244     -25.469 -94.299 -24.513  1.00 23.38           C
ATOM   3204 1HB  TRP A 244     -24.843 -94.275 -23.623  1.00 23.38           H
ATOM   3205 2HB  TRP A 244     -25.005 -93.681 -25.283  1.00 23.38           H
ATOM   3206  CG  TRP A 244     -26.808 -93.721 -24.181  1.00 23.38           C
ATOM   3207  CD1 TRP A 244     -27.591 -94.008 -23.106  1.00 23.38           C
ATOM   3208  HD1 TRP A 244     -27.316 -94.703 -22.321  1.00 23.38           H
ATOM   3209  CD2 TRP A 244     -27.547 -92.750 -24.942  1.00 23.38           C
ATOM   3210  NE1 TRP A 244     -28.771 -93.323 -23.148  1.00 23.38           N
ATOM   3211  HE1 TRP A 244     -29.496 -93.386 -22.436  1.00 23.38           H
ATOM   3212  CE2 TRP A 244     -28.789 -92.548 -24.273  1.00 23.38           C
ATOM   3213  CE3 TRP A 244     -27.289 -92.028 -26.124  1.00 23.38           C
ATOM   3214  HE3 TRP A 244     -26.354 -92.152 -26.650  1.00 23.38           H
ATOM   3215  CZ2 TRP A 244     -29.770 -91.662 -24.755  1.00 23.38           C
ATOM   3216  HZ2 TRP A 244     -30.697 -91.524 -24.223  1.00 23.38           H
ATOM   3217  CZ3 TRP A 244     -28.269 -91.129 -26.609  1.00 23.38           C
ATOM   3218  HZ3 TRP A 244     -28.071 -90.559 -27.505  1.00 23.38           H
ATOM   3219  CH2 TRP A 244     -29.507 -90.962 -25.919  1.00 23.38           C
ATOM   3220  HH2 TRP A 244     -30.244 -90.273 -26.306  1.00 23.38           H
ATOM   3221  N   PHE A 245     -23.156 -95.994 -24.975  1.00  2.63           N
ATOM   3222  H   PHE A 245     -23.215 -95.718 -24.001  1.00  2.63           H
ATOM   3223  CA  PHE A 245     -21.843 -96.175 -25.583  1.00  2.63           C
ATOM   3224  HA  PHE A 245     -21.762 -95.502 -26.437  1.00  2.63           H
ATOM   3225  C   PHE A 245     -21.648 -97.595 -26.099  1.00  2.63           C
ATOM   3226  O   PHE A 245     -21.277 -97.794 -27.257  1.00  2.63           O
ATOM   3227  CB  PHE A 245     -20.749 -95.822 -24.575  1.00  2.63           C
ATOM   3228 1HB  PHE A 245     -20.890 -94.790 -24.254  1.00  2.63           H
ATOM   3229 2HB  PHE A 245     -20.846 -96.470 -23.703  1.00  2.63           H
ATOM   3230  CG  PHE A 245     -19.359 -95.971 -25.127  1.00  2.63           C
ATOM   3231  CD1 PHE A 245     -18.848 -95.029 -26.037  1.00  2.63           C
ATOM   3232  HD1 PHE A 245     -19.445 -94.176 -26.326  1.00  2.63           H
ATOM   3233  CD2 PHE A 245     -18.557 -97.062 -24.748  1.00  2.63           C
ATOM   3234  HD2 PHE A 245     -18.932 -97.779 -24.034  1.00  2.63           H
ATOM   3235  CE1 PHE A 245     -17.549 -95.181 -26.582  1.00  2.63           C
ATOM   3236  HE1 PHE A 245     -17.162 -94.444 -27.270  1.00  2.63           H
ATOM   3237  CE2 PHE A 245     -17.258 -97.231 -25.288  1.00  2.63           C
ATOM   3238  HE2 PHE A 245     -16.649 -98.071 -24.988  1.00  2.63           H
ATOM   3239  CZ  PHE A 245     -16.756 -96.291 -26.212  1.00  2.63           C
ATOM   3240  HZ  PHE A 245     -15.766 -96.412 -26.627  1.00  2.63           H
ATOM   3241  N   SER A 246     -21.940 -98.589 -25.273  1.00 25.66           N
ATOM   3242  H   SER A 246     -22.254 -98.406 -24.330  1.00 25.66           H
ATOM   3243  CA  SER A 246     -21.788 -99.977 -25.692  1.00 25.66           C
ATOM   3244  HA  SER A 246     -20.760-100.097 -26.031  1.00 25.66           H
ATOM   3245  C   SER A 246     -22.687-100.376 -26.870  1.00 25.66           C
ATOM   3246  O   SER A 246     -22.150-100.820 -27.882  1.00 25.66           O
ATOM   3247  CB  SER A 246     -21.985-100.891 -24.487  1.00 25.66           C
ATOM   3248 1HB  SER A 246     -22.880-101.498 -24.618  1.00 25.66           H
ATOM   3249 2HB  SER A 246     -21.119-101.544 -24.383  1.00 25.66           H
ATOM   3250  OG  SER A 246     -22.116-100.085 -23.327  1.00 25.66           O
ATOM   3251  HG  SER A 246     -23.040-100.132 -23.022  1.00 25.66           H
ATOM   3252  N   PRO A 247     -24.027-100.197 -26.801  1.00 12.15           N
ATOM   3253  CA  PRO A 247     -24.771-100.547 -28.018  1.00 12.15           C
ATOM   3254  HA  PRO A 247     -24.638-101.609 -28.219  1.00 12.15           H
ATOM   3255  C   PRO A 247     -24.445 -99.769 -29.287  1.00 12.15           C
ATOM   3256  O   PRO A 247     -24.409-100.358 -30.365  1.00 12.15           O
ATOM   3257  CB  PRO A 247     -26.228-100.275 -27.621  1.00 12.15           C
ATOM   3258 1HB  PRO A 247     -26.518 -99.258 -27.887  1.00 12.15           H
ATOM   3259 2HB  PRO A 247     -26.897-100.992 -28.094  1.00 12.15           H
ATOM   3260  CG  PRO A 247     -26.242-100.449 -26.176  1.00 12.15           C
ATOM   3261 1HG  PRO A 247     -27.112 -99.970 -25.729  1.00 12.15           H
ATOM   3262 2HG  PRO A 247     -26.219-101.510 -25.924  1.00 12.15           H
ATOM   3263  CD  PRO A 247     -24.976 -99.789 -25.751  1.00 12.15           C
ATOM   3264 1HD  PRO A 247     -25.088 -98.707 -25.726  1.00 12.15           H
ATOM   3265 2HD  PRO A 247     -24.669-100.177 -24.787  1.00 12.15           H
ATOM   3266  N   LEU A 248     -24.207 -98.465 -29.202  1.00-10.04           N
ATOM   3267  H   LEU A 248     -24.230 -97.990 -28.303  1.00-10.04           H
ATOM   3268  CA  LEU A 248     -23.939 -97.684 -30.411  1.00-10.04           C
ATOM   3269  HA  LEU A 248     -24.721 -97.883 -31.143  1.00-10.04           H
ATOM   3270  C   LEU A 248     -22.611 -98.117 -31.031  1.00-10.04           C
ATOM   3271  O   LEU A 248     -22.486 -98.216 -32.252  1.00-10.04           O
ATOM   3272  CB  LEU A 248     -23.935 -96.182 -30.090  1.00-10.04           C
ATOM   3273 1HB  LEU A 248     -23.236 -96.020 -29.269  1.00-10.04           H
ATOM   3274 2HB  LEU A 248     -23.553 -95.644 -30.958  1.00-10.04           H
ATOM   3275  CG  LEU A 248     -25.292 -95.558 -29.704  1.00-10.04           C
ATOM   3276  HG  LEU A 248     -25.760 -96.189 -28.951  1.00-10.04           H
ATOM   3277  CD1 LEU A 248     -25.116 -94.170 -29.100  1.00-10.04           C
ATOM   3278 1HD1 LEU A 248     -26.082 -93.778 -28.782  1.00-10.04           H
ATOM   3279 2HD1 LEU A 248     -24.676 -93.492 -29.832  1.00-10.04           H
ATOM   3280 3HD1 LEU A 248     -24.462 -94.231 -28.230  1.00-10.04           H
ATOM   3281  CD2 LEU A 248     -26.246 -95.455 -30.889  1.00-10.04           C
ATOM   3282 1HD2 LEU A 248     -27.189 -95.017 -30.567  1.00-10.04           H
ATOM   3283 2HD2 LEU A 248     -26.435 -96.443 -31.293  1.00-10.04           H
ATOM   3284 3HD2 LEU A 248     -25.811 -94.824 -31.663  1.00-10.04           H
ATOM   3285  N   THR A 249     -21.627 -98.439 -30.204  1.00 -8.34           N
ATOM   3286  H   THR A 249     -21.748 -98.328 -29.202  1.00 -8.34           H
ATOM   3287  CA  THR A 249     -20.360 -98.959 -30.719  1.00 -8.34           C
ATOM   3288  HA  THR A 249     -20.019 -98.313 -31.525  1.00 -8.34           H
ATOM   3289  C   THR A 249     -20.531-100.369 -31.285  1.00 -8.34           C
ATOM   3290  O   THR A 249     -20.086-100.660 -32.398  1.00 -8.34           O
ATOM   3291  CB  THR A 249     -19.293 -98.953 -29.604  1.00 -8.34           C
ATOM   3292  HB  THR A 249     -19.579 -99.655 -28.820  1.00 -8.34           H
ATOM   3293  OG1 THR A 249     -19.221 -97.634 -29.051  1.00 -8.34           O
ATOM   3294  HG1 THR A 249     -19.839 -97.598 -28.302  1.00 -8.34           H
ATOM   3295  CG2 THR A 249     -17.915 -99.306 -30.114  1.00 -8.34           C
ATOM   3296 1HG2 THR A 249     -17.200 -99.243 -29.293  1.00 -8.34           H
ATOM   3297 2HG2 THR A 249     -17.613 -98.614 -30.899  1.00 -8.34           H
ATOM   3298 3HG2 THR A 249     -17.907-100.318 -30.510  1.00 -8.34           H
ATOM   3299  N   ALA A 250     -21.203-101.242 -30.545  1.00-16.99           N
ATOM   3300  H   ALA A 250     -21.593-100.955 -29.650  1.00-16.99           H
ATOM   3301  CA  ALA A 250     -21.349-102.639 -30.944  1.00-16.99           C
ATOM   3302  HA  ALA A 250     -20.355-103.064 -31.083  1.00-16.99           H
ATOM   3303  C   ALA A 250     -22.113-102.800 -32.247  1.00-16.99           C
ATOM   3304  O   ALA A 250     -21.792-103.664 -33.047  1.00-16.99           O
ATOM   3305  CB  ALA A 250     -22.067-103.413 -29.850  1.00-16.99           C
ATOM   3306 1HB  ALA A 250     -21.520-103.328 -28.915  1.00-16.99           H
ATOM   3307 2HB  ALA A 250     -22.131-104.466 -30.125  1.00-16.99           H
ATOM   3308 3HB  ALA A 250     -23.071-103.013 -29.710  1.00-16.99           H
ATOM   3309  N   ALA A 251     -23.133-101.983 -32.453  1.00-13.06           N
ATOM   3310  H   ALA A 251     -23.370-101.287 -31.752  1.00-13.06           H
ATOM   3311  CA  ALA A 251     -23.962-102.098 -33.644  1.00-13.06           C
ATOM   3312  HA  ALA A 251     -24.360-103.113 -33.686  1.00-13.06           H
ATOM   3313  C   ALA A 251     -23.187-101.851 -34.934  1.00-13.06           C
ATOM   3314  O   ALA A 251     -23.361-102.566 -35.920  1.00-13.06           O
ATOM   3315  CB  ALA A 251     -25.108-101.122 -33.532  1.00-13.06           C
ATOM   3316 1HB  ALA A 251     -25.698-101.368 -32.650  1.00-13.06           H
ATOM   3317 2HB  ALA A 251     -25.743-101.200 -34.413  1.00-13.06           H
ATOM   3318 3HB  ALA A 251     -24.734-100.100 -33.446  1.00-13.06           H
ATOM   3319  N   VAL A 252     -22.328-100.842 -34.919  1.00 -7.39           N
ATOM   3320  H   VAL A 252     -22.213-100.291 -34.078  1.00 -7.39           H
ATOM   3321  CA  VAL A 252     -21.546-100.505 -36.106  1.00 -7.39           C
ATOM   3322  HA  VAL A 252     -22.213-100.406 -36.962  1.00 -7.39           H
ATOM   3323  C   VAL A 252     -20.586-101.651 -36.383  1.00 -7.39           C
ATOM   3324  O   VAL A 252     -20.445-102.094 -37.519  1.00 -7.39           O
ATOM   3325  CB  VAL A 252     -20.769 -99.175 -35.907  1.00 -7.39           C
ATOM   3326  HB  VAL A 252     -20.161 -99.256 -35.006  1.00 -7.39           H
ATOM   3327  CG1 VAL A 252     -19.843 -98.868 -37.087  1.00 -7.39           C
ATOM   3328 1HG1 VAL A 252     -19.358 -97.902 -36.940  1.00 -7.39           H
ATOM   3329 2HG1 VAL A 252     -20.409 -98.851 -38.017  1.00 -7.39           H
ATOM   3330 3HG1 VAL A 252     -19.072 -99.633 -37.161  1.00 -7.39           H
ATOM   3331  CG2 VAL A 252     -21.756 -98.025 -35.724  1.00 -7.39           C
ATOM   3332 1HG2 VAL A 252     -21.214 -97.086 -35.603  1.00 -7.39           H
ATOM   3333 2HG2 VAL A 252     -22.367 -98.184 -34.837  1.00 -7.39           H
ATOM   3334 3HG2 VAL A 252     -22.406 -97.946 -36.595  1.00 -7.39           H
ATOM   3335  N   ILE A 253     -19.952-102.165 -35.340  1.00-27.57           N
ATOM   3336  H   ILE A 253     -20.113-101.793 -34.412  1.00-27.57           H
ATOM   3337  CA  ILE A 253     -18.987-103.245 -35.522  1.00-27.57           C
ATOM   3338  HA  ILE A 253     -18.293-102.953 -36.310  1.00-27.57           H
ATOM   3339  C   ILE A 253     -19.720-104.501 -35.994  1.00-27.57           C
ATOM   3340  O   ILE A 253     -19.270-105.151 -36.926  1.00-27.57           O
ATOM   3341  CB  ILE A 253     -18.166-103.502 -34.224  1.00-27.57           C
ATOM   3342  HB  ILE A 253     -18.855-103.757 -33.418  1.00-27.57           H
ATOM   3343  CG1 ILE A 253     -17.388-102.224 -33.841  1.00-27.57           C
ATOM   3344 1HG1 ILE A 253     -16.600-102.065 -34.578  1.00-27.57           H
ATOM   3345 2HG1 ILE A 253     -18.056-101.366 -33.887  1.00-27.57           H
ATOM   3346  CG2 ILE A 253     -17.160-104.667 -34.419  1.00-27.57           C
ATOM   3347 1HG2 ILE A 253     -16.668-104.906 -33.476  1.00-27.57           H
ATOM   3348 2HG2 ILE A 253     -16.404-104.395 -35.159  1.00-27.57           H
ATOM   3349 3HG2 ILE A 253     -17.676-105.559 -34.766  1.00-27.57           H
ATOM   3350  CD1 ILE A 253     -16.757-102.228 -32.452  1.00-27.57           C
ATOM   3351 1HD1 ILE A 253     -16.279-101.265 -32.273  1.00-27.57           H
ATOM   3352 2HD1 ILE A 253     -16.005-103.012 -32.375  1.00-27.57           H
ATOM   3353 3HD1 ILE A 253     -17.530-102.384 -31.700  1.00-27.57           H
ATOM   3354  N   ALA A 254     -20.865-104.833 -35.417  1.00-21.49           N
ATOM   3355  H   ALA A 254     -21.237-104.262 -34.663  1.00-21.49           H
ATOM   3356  CA  ALA A 254     -21.589-106.038 -35.812  1.00-21.49           C
ATOM   3357  HA  ALA A 254     -20.918-106.891 -35.697  1.00-21.49           H
ATOM   3358  C   ALA A 254     -22.024-105.990 -37.273  1.00-21.49           C
ATOM   3359  O   ALA A 254     -21.921-106.986 -37.985  1.00-21.49           O
ATOM   3360  CB  ALA A 254     -22.801-106.237 -34.908  1.00-21.49           C
ATOM   3361 1HB  ALA A 254     -22.473-106.293 -33.873  1.00-21.49           H
ATOM   3362 2HB  ALA A 254     -23.309-107.166 -35.171  1.00-21.49           H
ATOM   3363 3HB  ALA A 254     -23.490-105.400 -35.019  1.00-21.49           H
ATOM   3364  N   ALA A 255     -22.494-104.836 -37.726  1.00-24.31           N
ATOM   3365  H   ALA A 255     -22.576-104.038 -37.105  1.00-24.31           H
ATOM   3366  CA  ALA A 255     -22.913-104.707 -39.114  1.00-24.31           C
ATOM   3367  HA  ALA A 255     -23.550-105.557 -39.363  1.00-24.31           H
ATOM   3368  C   ALA A 255     -21.702-104.733 -40.044  1.00-24.31           C
ATOM   3369  O   ALA A 255     -21.749-105.351 -41.102  1.00-24.31           O
ATOM   3370  CB  ALA A 255     -23.710-103.436 -39.294  1.00-24.31           C
ATOM   3371 1HB  ALA A 255     -24.559-103.457 -38.616  1.00-24.31           H
ATOM   3372 2HB  ALA A 255     -24.074-103.382 -40.320  1.00-24.31           H
ATOM   3373 3HB  ALA A 255     -23.087-102.565 -39.081  1.00-24.31           H
ATOM   3374  N   TYR A 256     -20.604-104.109 -39.642  1.00-13.70           N
ATOM   3375  H   TYR A 256     -20.606-103.580 -38.773  1.00-13.70           H
ATOM   3376  CA  TYR A 256     -19.390-104.142 -40.449  1.00-13.70           C
ATOM   3377  HA  TYR A 256     -19.628-103.762 -41.439  1.00-13.70           H
ATOM   3378  C   TYR A 256     -18.867-105.568 -40.594  1.00-13.70           C
ATOM   3379  O   TYR A 256     -18.554-106.027 -41.692  1.00-13.70           O
ATOM   3380  CB  TYR A 256     -18.304-103.264 -39.819  1.00-13.70           C
ATOM   3381 1HB  TYR A 256     -18.668-102.239 -39.762  1.00-13.70           H
ATOM   3382 2HB  TYR A 256     -18.109-103.614 -38.806  1.00-13.70           H
ATOM   3383  CG  TYR A 256     -17.003-103.290 -40.591  1.00-13.70           C
ATOM   3384  CD1 TYR A 256     -16.773-102.394 -41.653  1.00-13.70           C
ATOM   3385  HD1 TYR A 256     -17.517-101.647 -41.894  1.00-13.70           H
ATOM   3386  CD2 TYR A 256     -15.999-104.231 -40.278  1.00-13.70           C
ATOM   3387  HD2 TYR A 256     -16.139-104.919 -39.455  1.00-13.70           H
ATOM   3388  CE1 TYR A 256     -15.589-102.478 -42.433  1.00-13.70           C
ATOM   3389  HE1 TYR A 256     -15.440-101.813 -43.267  1.00-13.70           H
ATOM   3390  CE2 TYR A 256     -14.808-104.298 -41.039  1.00-13.70           C
ATOM   3391  HE2 TYR A 256     -14.048-105.020 -40.791  1.00-13.70           H
ATOM   3392  CZ  TYR A 256     -14.622-103.435 -42.120  1.00-13.70           C
ATOM   3393  OH  TYR A 256     -13.477-103.549 -42.867  1.00-13.70           O
ATOM   3394  HH  TYR A 256     -13.432-102.900 -43.585  1.00-13.70           H
ATOM   3395  N   VAL A 257     -18.789-106.285 -39.483  1.00 -7.29           N
ATOM   3396  H   VAL A 257     -19.054-105.862 -38.593  1.00 -7.29           H
ATOM   3397  CA  VAL A 257     -18.302-107.662 -39.488  1.00 -7.29           C
ATOM   3398  HA  VAL A 257     -17.338-107.690 -39.991  1.00 -7.29           H
ATOM   3399  C   VAL A 257     -19.275-108.513 -40.307  1.00 -7.29           C
ATOM   3400  O   VAL A 257     -18.850-109.353 -41.099  1.00 -7.29           O
ATOM   3401  CB  VAL A 257     -18.106-108.181 -38.027  1.00 -7.29           C
ATOM   3402  HB  VAL A 257     -19.042-108.053 -37.484  1.00 -7.29           H
ATOM   3403  CG1 VAL A 257     -17.725-109.656 -37.987  1.00 -7.29           C
ATOM   3404 1HG1 VAL A 257     -17.518-109.962 -36.961  1.00 -7.29           H
ATOM   3405 2HG1 VAL A 257     -16.842-109.841 -38.599  1.00 -7.29           H
ATOM   3406 3HG1 VAL A 257     -18.554-110.249 -38.359  1.00 -7.29           H
ATOM   3407  CG2 VAL A 257     -16.997-107.390 -37.300  1.00 -7.29           C
ATOM   3408 1HG2 VAL A 257     -16.980-107.669 -36.247  1.00 -7.29           H
ATOM   3409 2HG2 VAL A 257     -17.176-106.319 -37.366  1.00 -7.29           H
ATOM   3410 3HG2 VAL A 257     -16.023-107.602 -37.736  1.00 -7.29           H
ATOM   3411  N   HIS A 258     -20.575-108.272 -40.206  1.00 13.60           N
ATOM   3412  H   HIS A 258     -20.926-107.583 -39.545  1.00 13.60           H
ATOM   3413  CA  HIS A 258     -21.519-109.007 -41.041  1.00 13.60           C
ATOM   3414  HA  HIS A 258     -21.355-110.071 -40.879  1.00 13.60           H
ATOM   3415  C   HIS A 258     -21.347-108.743 -42.536  1.00 13.60           C
ATOM   3416  O   HIS A 258     -21.167-109.681 -43.312  1.00 13.60           O
ATOM   3417  CB  HIS A 258     -22.970-108.686 -40.670  1.00 13.60           C
ATOM   3418 1HB  HIS A 258     -23.131-108.921 -39.619  1.00 13.60           H
ATOM   3419 2HB  HIS A 258     -23.150-107.621 -40.811  1.00 13.60           H
ATOM   3420  CG  HIS A 258     -23.959-109.446 -41.496  1.00 13.60           C
ATOM   3421  ND1 HIS A 258     -24.360-110.730 -41.231  1.00 13.60           N
ATOM   3422  HD1 HIS A 258     -24.101-111.276 -40.419  1.00 13.60           H
ATOM   3423  CD2 HIS A 258     -24.600-109.106 -42.645  1.00 13.60           C
ATOM   3424  HD2 HIS A 258     -24.519-108.148 -43.133  1.00 13.60           H
ATOM   3425  CE1 HIS A 258     -25.154-111.126 -42.226  1.00 13.60           C
ATOM   3426  HE1 HIS A 258     -25.596-112.111 -42.297  1.00 13.60           H
ATOM   3427  NE2 HIS A 258     -25.345-110.166 -43.108  1.00 13.60           N
ATOM   3428  N   GLU A 259     -21.448-107.495 -42.967  1.00  4.35           N
ATOM   3429  H   GLU A 259     -21.553-106.724 -42.303  1.00  4.35           H
ATOM   3430  CA  GLU A 259     -21.515-107.214 -44.399  1.00  4.35           C
ATOM   3431  HA  GLU A 259     -22.165-107.956 -44.860  1.00  4.35           H
ATOM   3432  C   GLU A 259     -20.155-107.313 -45.075  1.00  4.35           C
ATOM   3433  O   GLU A 259     -20.061-107.747 -46.217  1.00  4.35           O
ATOM   3434  CB  GLU A 259     -22.111-105.825 -44.672  1.00  4.35           C
ATOM   3435 1HB  GLU A 259     -21.441-105.065 -44.276  1.00  4.35           H
ATOM   3436 2HB  GLU A 259     -22.178-105.702 -45.751  1.00  4.35           H
ATOM   3437  CG  GLU A 259     -23.495-105.613 -44.068  1.00  4.35           C
ATOM   3438 1HG  GLU A 259     -23.971-106.585 -43.964  1.00  4.35           H
ATOM   3439 2HG  GLU A 259     -23.392-105.182 -43.073  1.00  4.35           H
ATOM   3440  CD  GLU A 259     -24.419-104.734 -44.902  1.00  4.35           C
ATOM   3441  OE1 GLU A 259     -24.001-103.752 -45.545  1.00  4.35           O
ATOM   3442  OE2 GLU A 259     -25.627-105.062 -44.925  1.00  4.35           O
ATOM   3443  N   TYR A 260     -19.100-106.924 -44.372  1.00 28.35           N
ATOM   3444  H   TYR A 260     -19.210-106.628 -43.406  1.00 28.35           H
ATOM   3445  CA  TYR A 260     -17.792-106.753 -45.004  1.00 28.35           C
ATOM   3446  HA  TYR A 260     -17.922-106.879 -46.077  1.00 28.35           H
ATOM   3447  C   TYR A 260     -16.715-107.747 -44.573  1.00 28.35           C
ATOM   3448  O   TYR A 260     -15.638-107.764 -45.167  1.00 28.35           O
ATOM   3449  CB  TYR A 260     -17.330-105.308 -44.785  1.00 28.35           C
ATOM   3450 1HB  TYR A 260     -17.035-105.188 -43.743  1.00 28.35           H
ATOM   3451 2HB  TYR A 260     -16.465-105.103 -45.412  1.00 28.35           H
ATOM   3452  CG  TYR A 260     -18.426-104.302 -45.093  1.00 28.35           C
ATOM   3453  CD1 TYR A 260     -18.931-103.475 -44.075  1.00 28.35           C
ATOM   3454  HD1 TYR A 260     -18.502-103.540 -43.092  1.00 28.35           H
ATOM   3455  CD2 TYR A 260     -19.005-104.207 -46.377  1.00 28.35           C
ATOM   3456  HD2 TYR A 260     -18.641-104.829 -47.182  1.00 28.35           H
ATOM   3457  CE1 TYR A 260     -20.012-102.586 -44.313  1.00 28.35           C
ATOM   3458  HE1 TYR A 260     -20.397-101.966 -43.517  1.00 28.35           H
ATOM   3459  CE2 TYR A 260     -20.095-103.323 -46.619  1.00 28.35           C
ATOM   3460  HE2 TYR A 260     -20.546-103.270 -47.597  1.00 28.35           H
ATOM   3461  CZ  TYR A 260     -20.597-102.537 -45.580  1.00 28.35           C
ATOM   3462  OH  TYR A 260     -21.670-101.715 -45.788  1.00 28.35           O
ATOM   3463  HH  TYR A 260     -22.225-102.022 -46.510  1.00 28.35           H
ATOM   3464  N   ILE A 261     -17.005-108.607 -43.600  1.00  7.84           N
ATOM   3465  H   ILE A 261     -17.863-108.491 -43.075  1.00  7.84           H
ATOM   3466  CA  ILE A 261     -16.111-109.733 -43.277  1.00  7.84           C
ATOM   3467  HA  ILE A 261     -15.253-109.696 -43.947  1.00  7.84           H
ATOM   3468  C   ILE A 261     -16.809-111.067 -43.540  1.00  7.84           C
ATOM   3469  O   ILE A 261     -16.264-111.919 -44.240  1.00  7.84           O
ATOM   3470  CB  ILE A 261     -15.552-109.681 -41.816  1.00  7.84           C
ATOM   3471  HB  ILE A 261     -16.381-109.729 -41.114  1.00  7.84           H
ATOM   3472  CG1 ILE A 261     -14.809-108.347 -41.598  1.00  7.84           C
ATOM   3473 1HG1 ILE A 261     -14.010-108.275 -42.335  1.00  7.84           H
ATOM   3474 2HG1 ILE A 261     -15.503-107.526 -41.779  1.00  7.84           H
ATOM   3475  CG2 ILE A 261     -14.628-110.904 -41.541  1.00  7.84           C
ATOM   3476 1HG2 ILE A 261     -14.256-110.881 -40.517  1.00  7.84           H
ATOM   3477 2HG2 ILE A 261     -13.782-110.900 -42.230  1.00  7.84           H
ATOM   3478 3HG2 ILE A 261     -15.183-111.834 -41.662  1.00  7.84           H
ATOM   3479  CD1 ILE A 261     -14.195-108.140 -40.209  1.00  7.84           C
ATOM   3480 1HD1 ILE A 261     -13.877-107.104 -40.105  1.00  7.84           H
ATOM   3481 2HD1 ILE A 261     -13.325-108.786 -40.082  1.00  7.84           H
ATOM   3482 3HD1 ILE A 261     -14.931-108.368 -39.441  1.00  7.84           H
ATOM   3483  N   PHE A 262     -18.017-111.270 -43.036  1.00 -2.97           N
ATOM   3484  H   PHE A 262     -18.446-110.570 -42.433  1.00 -2.97           H
ATOM   3485  CA  PHE A 262     -18.715-112.531 -43.285  1.00 -2.97           C
ATOM   3486  HA  PHE A 262     -17.973-113.328 -43.298  1.00 -2.97           H
ATOM   3487  C   PHE A 262     -19.449-112.622 -44.609  1.00 -2.97           C
ATOM   3488  O   PHE A 262     -19.627-113.727 -45.110  1.00 -2.97           O
ATOM   3489  CB  PHE A 262     -19.688-112.856 -42.162  1.00 -2.97           C
ATOM   3490 1HB  PHE A 262     -20.303-111.983 -41.946  1.00 -2.97           H
ATOM   3491 2HB  PHE A 262     -20.341-113.661 -42.500  1.00 -2.97           H
ATOM   3492  CG  PHE A 262     -19.005-113.326 -40.917  1.00 -2.97           C
ATOM   3493  CD1 PHE A 262     -19.049-112.564 -39.745  1.00 -2.97           C
ATOM   3494  HD1 PHE A 262     -19.534-111.601 -39.756  1.00 -2.97           H
ATOM   3495  CD2 PHE A 262     -18.314-114.550 -40.913  1.00 -2.97           C
ATOM   3496  HD2 PHE A 262     -18.241-115.137 -41.816  1.00 -2.97           H
ATOM   3497  CE1 PHE A 262     -18.485-113.055 -38.541  1.00 -2.97           C
ATOM   3498  HE1 PHE A 262     -18.563-112.484 -37.627  1.00 -2.97           H
ATOM   3499  CE2 PHE A 262     -17.710-115.027 -39.736  1.00 -2.97           C
ATOM   3500  HE2 PHE A 262     -17.168-115.956 -39.754  1.00 -2.97           H
ATOM   3501  CZ  PHE A 262     -17.829-114.298 -38.537  1.00 -2.97           C
ATOM   3502  HZ  PHE A 262     -17.414-114.687 -37.619  1.00 -2.97           H
ATOM   3503  N   ASN A 263     -19.855-111.506 -45.196  1.00 19.76           N
ATOM   3504  H   ASN A 263     -19.774-110.622 -44.703  1.00 19.76           H
ATOM   3505  CA  ASN A 263     -20.478-111.517 -46.522  1.00 19.76           C
ATOM   3506  HA  ASN A 263     -20.330-112.504 -46.959  1.00 19.76           H
ATOM   3507  C   ASN A 263     -19.941-110.517 -47.569  1.00 19.76           C
ATOM   3508  O   ASN A 263     -20.734-109.924 -48.293  1.00 19.76           O
ATOM   3509  CB  ASN A 263     -21.990-111.342 -46.321  1.00 19.76           C
ATOM   3510 1HB  ASN A 263     -22.168-110.463 -45.704  1.00 19.76           H
ATOM   3511 2HB  ASN A 263     -22.480-111.196 -47.279  1.00 19.76           H
ATOM   3512  CG  ASN A 263     -22.623-112.548 -45.681  1.00 19.76           C
ATOM   3513  OD1 ASN A 263     -22.573-113.648 -46.217  1.00 19.76           O
ATOM   3514  ND2 ASN A 263     -23.230-112.363 -44.546  1.00 19.76           N
ATOM   3515 1HD2 ASN A 263     -23.670-113.151 -44.104  1.00 19.76           H
ATOM   3516 2HD2 ASN A 263     -23.260-111.443 -44.132  1.00 19.76           H
ATOM   3517  N   PRO A 264     -18.606-110.361 -47.729  1.00 29.75           N
ATOM   3518  CA  PRO A 264     -18.159-109.336 -48.686  1.00 29.75           C
ATOM   3519  HA  PRO A 264     -18.720-108.413 -48.535  1.00 29.75           H
ATOM   3520  C   PRO A 264     -18.242-109.733 -50.163  1.00 29.75           C
ATOM   3521  O   PRO A 264     -17.764-109.016 -51.045  1.00 29.75           O
ATOM   3522  CB  PRO A 264     -16.702-109.121 -48.278  1.00 29.75           C
ATOM   3523 1HB  PRO A 264     -16.103-108.750 -49.108  1.00 29.75           H
ATOM   3524 2HB  PRO A 264     -16.643-108.433 -47.437  1.00 29.75           H
ATOM   3525  CG  PRO A 264     -16.262-110.459 -47.875  1.00 29.75           C
ATOM   3526 1HG  PRO A 264     -16.069-111.072 -48.756  1.00 29.75           H
ATOM   3527 2HG  PRO A 264     -15.374-110.403 -47.247  1.00 29.75           H
ATOM   3528  CD  PRO A 264     -17.433-110.998 -47.098  1.00 29.75           C
ATOM   3529 1HD  PRO A 264     -17.481-112.085 -47.171  1.00 29.75           H
ATOM   3530 2HD  PRO A 264     -17.365-110.679 -46.060  1.00 29.75           H
ATOM   3531  N   ASN A 265     -18.841-110.879 -50.450  1.00 19.78           N
ATOM   3532  H   ASN A 265     -19.171-111.464 -49.699  1.00 19.78           H
ATOM   3533  CA  ASN A 265     -19.134-111.302 -51.813  1.00 19.78           C
ATOM   3534  HA  ASN A 265     -19.225-110.429 -52.460  1.00 19.78           H
ATOM   3535  C   ASN A 265     -20.470-112.032 -51.772  1.00 19.78           C
ATOM   3536  O   ASN A 265     -20.535-113.148 -51.255  1.00 19.78           O
ATOM   3537  CB  ASN A 265     -18.041-112.228 -52.357  1.00 19.78           C
ATOM   3538 1HB  ASN A 265     -17.077-111.727 -52.280  1.00 19.78           H
ATOM   3539 2HB  ASN A 265     -18.009-113.138 -51.759  1.00 19.78           H
ATOM   3540  CG  ASN A 265     -18.278-112.607 -53.799  1.00 19.78           C
ATOM   3541  OD1 ASN A 265     -18.711-111.791 -54.603  1.00 19.78           O
ATOM   3542  ND2 ASN A 265     -18.013-113.835 -54.142  1.00 19.78           N
ATOM   3543 1HD2 ASN A 265     -18.135-114.104 -55.105  1.00 19.78           H
ATOM   3544 2HD2 ASN A 265     -17.694-114.506 -53.459  1.00 19.78           H
ATOM   3545  N   ARG A 266     -21.521-111.404 -52.284  1.00 31.03           N
ATOM   3546  H   ARG A 266     -21.405-110.474 -52.671  1.00 31.03           H
ATOM   3547  CA  ARG A 266     -22.845-112.022 -52.419  1.00 31.03           C
ATOM   3548  HA  ARG A 266     -22.777-113.103 -52.294  1.00 31.03           H
ATOM   3549  C   ARG A 266     -23.262-111.705 -53.838  1.00 31.03           C
ATOM   3550  O   ARG A 266     -22.721-110.773 -54.432  1.00 31.03           O
ATOM   3551  CB  ARG A 266     -23.907-111.439 -51.471  1.00 31.03           C
ATOM   3552 1HB  ARG A 266     -23.999-110.372 -51.676  1.00 31.03           H
ATOM   3553 2HB  ARG A 266     -24.863-111.903 -51.714  1.00 31.03           H
ATOM   3554  CG  ARG A 266     -23.682-111.607 -49.974  1.00 31.03           C
ATOM   3555 1HG  ARG A 266     -22.822-111.006 -49.683  1.00 31.03           H
ATOM   3556 2HG  ARG A 266     -24.560-111.225 -49.454  1.00 31.03           H
ATOM   3557  CD  ARG A 266     -23.433-113.045 -49.528  1.00 31.03           C
ATOM   3558 1HD  ARG A 266     -22.483-113.371 -49.943  1.00 31.03           H
ATOM   3559 2HD  ARG A 266     -23.337-113.050 -48.445  1.00 31.03           H
ATOM   3560  NE  ARG A 266     -24.463-114.028 -49.898  1.00 31.03           N
ATOM   3561  HE  ARG A 266     -25.399-113.690 -50.095  1.00 31.03           H
ATOM   3562  CZ  ARG A 266     -24.287-115.342 -49.956  1.00 31.03           C
ATOM   3563  NH1 ARG A 266     -25.301-116.100 -50.235  1.00 31.03           N
ATOM   3564 1HH1 ARG A 266     -26.201-115.667 -50.399  1.00 31.03           H
ATOM   3565 2HH1 ARG A 266     -25.186-117.103 -50.270  1.00 31.03           H
ATOM   3566  NH2 ARG A 266     -23.138-115.940 -49.779  1.00 31.03           N
ATOM   3567 1HH2 ARG A 266     -22.319-115.389 -49.608  1.00 31.03           H
ATOM   3568 2HH2 ARG A 266     -23.092-116.944 -49.822  1.00 31.03           H
ATOM   3569  N   ARG A 267     -24.220-112.447 -54.367  1.00  4.18           N
ATOM   3570  H   ARG A 267     -24.621-113.211 -53.840  1.00  4.18           H
ATOM   3571  CA  ARG A 267     -24.759-112.198 -55.697  1.00  4.18           C
ATOM   3572  HA  ARG A 267     -24.747-111.129 -55.912  1.00  4.18           H
ATOM   3573  C   ARG A 267     -26.190-112.696 -55.643  1.00  4.18           C
ATOM   3574  O   ARG A 267     -26.418-113.803 -55.152  1.00  4.18           O
ATOM   3575  CB  ARG A 267     -23.928-112.970 -56.734  1.00  4.18           C
ATOM   3576 1HB  ARG A 267     -22.886-112.661 -56.638  1.00  4.18           H
ATOM   3577 2HB  ARG A 267     -23.986-114.033 -56.500  1.00  4.18           H
ATOM   3578  CG  ARG A 267     -24.347-112.785 -58.184  1.00  4.18           C
ATOM   3579 1HG  ARG A 267     -23.769-113.472 -58.802  1.00  4.18           H
ATOM   3580 2HG  ARG A 267     -25.402-113.030 -58.288  1.00  4.18           H
ATOM   3581  CD  ARG A 267     -24.114-111.370 -58.680  1.00  4.18           C
ATOM   3582 1HD  ARG A 267     -24.688-110.674 -58.068  1.00  4.18           H
ATOM   3583 2HD  ARG A 267     -23.053-111.130 -58.595  1.00  4.18           H
ATOM   3584  NE  ARG A 267     -24.535-111.237 -60.078  1.00  4.18           N
ATOM   3585  HE  ARG A 267     -24.639-112.097 -60.613  1.00  4.18           H
ATOM   3586  CZ  ARG A 267     -24.805-110.104 -60.708  1.00  4.18           C
ATOM   3587  NH1 ARG A 267     -25.215-110.149 -61.941  1.00  4.18           N
ATOM   3588 1HH1 ARG A 267     -25.267-111.029 -62.440  1.00  4.18           H
ATOM   3589 2HH1 ARG A 267     -25.492-109.285 -62.386  1.00  4.18           H
ATOM   3590  NH2 ARG A 267     -24.695-108.922 -60.163  1.00  4.18           N
ATOM   3591 1HH2 ARG A 267     -24.330-108.815 -59.230  1.00  4.18           H
ATOM   3592 2HH2 ARG A 267     -25.003-108.121 -60.705  1.00  4.18           H
ATOM   3593  N   TYR A 268     -27.132-111.887 -56.100  1.00 30.01           N
ATOM   3594  H   TYR A 268     -26.890-110.954 -56.401  1.00 30.01           H
ATOM   3595  CA  TYR A 268     -28.528-112.301 -56.175  1.00 30.01           C
ATOM   3596  HA  TYR A 268     -28.846-112.652 -55.193  1.00 30.01           H
ATOM   3597  C   TYR A 268     -28.632-113.455 -57.167  1.00 30.01           C
ATOM   3598  O   TYR A 268     -27.928-113.489 -58.181  1.00 30.01           O
ATOM   3599  CB  TYR A 268     -29.430-111.133 -56.601  1.00 30.01           C
ATOM   3600 1HB  TYR A 268     -30.467-111.464 -56.544  1.00 30.01           H
ATOM   3601 2HB  TYR A 268     -29.300-110.320 -55.891  1.00 30.01           H
ATOM   3602  CG  TYR A 268     -29.181-110.599 -58.001  1.00 30.01           C
ATOM   3603  CD1 TYR A 268     -29.903-111.104 -59.105  1.00 30.01           C
ATOM   3604  HD1 TYR A 268     -30.627-111.892 -58.957  1.00 30.01           H
ATOM   3605  CD2 TYR A 268     -28.247-109.565 -58.230  1.00 30.01           C
ATOM   3606  HD2 TYR A 268     -27.701-109.141 -57.401  1.00 30.01           H
ATOM   3607  CE1 TYR A 268     -29.688-110.594 -60.414  1.00 30.01           C
ATOM   3608  HE1 TYR A 268     -30.241-110.992 -61.251  1.00 30.01           H
ATOM   3609  CE2 TYR A 268     -28.032-109.052 -59.536  1.00 30.01           C
ATOM   3610  HE2 TYR A 268     -27.324-108.254 -59.697  1.00 30.01           H
ATOM   3611  CZ  TYR A 268     -28.745-109.582 -60.615  1.00 30.01           C
ATOM   3612  OH  TYR A 268     -28.513-109.109 -61.883  1.00 30.01           O
ATOM   3613  HH  TYR A 268     -27.781-108.472 -61.905  1.00 30.01           H
ATOM   3614  N   ARG A 269     -29.497-114.416 -56.885  1.00 13.87           N
ATOM   3615  H   ARG A 269     -30.054-114.354 -56.034  1.00 13.87           H
ATOM   3616  CA  ARG A 269     -29.666-115.575 -57.762  1.00 13.87           C
ATOM   3617  HA  ARG A 269     -28.922-115.560 -58.558  1.00 13.87           H
ATOM   3618  C   ARG A 269     -31.026-115.602 -58.404  1.00 13.87           C
ATOM   3619  O   ARG A 269     -32.035-115.296 -57.769  1.00 13.87           O
ATOM   3620  CB  ARG A 269     -29.512-116.871 -56.970  1.00 13.87           C
ATOM   3621 1HB  ARG A 269     -30.126-116.821 -56.070  1.00 13.87           H
ATOM   3622 2HB  ARG A 269     -29.878-117.692 -57.588  1.00 13.87           H
ATOM   3623  CG  ARG A 269     -28.092-117.188 -56.592  1.00 13.87           C
ATOM   3624 1HG  ARG A 269     -27.487-117.239 -57.497  1.00 13.87           H
ATOM   3625 2HG  ARG A 269     -27.693-116.422 -55.926  1.00 13.87           H
ATOM   3626  CD  ARG A 269     -28.075-118.530 -55.903  1.00 13.87           C
ATOM   3627 1HD  ARG A 269     -28.624-118.447 -54.964  1.00 13.87           H
ATOM   3628 2HD  ARG A 269     -28.573-119.269 -56.532  1.00 13.87           H
ATOM   3629  NE  ARG A 269     -26.703-118.967 -55.628  1.00 13.87           N
ATOM   3630  HE  ARG A 269     -26.308-118.687 -54.735  1.00 13.87           H
ATOM   3631  CZ  ARG A 269     -25.930-119.700 -56.415  1.00 13.87           C
ATOM   3632  NH1 ARG A 269     -24.756-120.042 -55.966  1.00 13.87           N
ATOM   3633 1HH1 ARG A 269     -24.446-119.690 -55.079  1.00 13.87           H
ATOM   3634 2HH1 ARG A 269     -24.172-120.653 -56.514  1.00 13.87           H
ATOM   3635  NH2 ARG A 269     -26.271-120.113 -57.610  1.00 13.87           N
ATOM   3636 1HH2 ARG A 269     -27.158-119.828 -58.012  1.00 13.87           H
ATOM   3637 2HH2 ARG A 269     -25.647-120.698 -58.135  1.00 13.87           H
ATOM   3638  N   LEU A 270     -31.060-116.105 -59.623  1.00 25.60           N
ATOM   3639  H   LEU A 270     -30.198-116.288 -60.118  1.00 25.60           H
ATOM   3640  CA  LEU A 270     -32.292-116.592 -60.222  1.00 25.60           C
ATOM   3641  HA  LEU A 270     -33.175-116.182 -59.729  1.00 25.60           H
ATOM   3642  C   LEU A 270     -32.104-118.075 -59.912  1.00 25.60           C
ATOM   3643  O   LEU A 270     -31.031-118.592 -60.220  1.00 25.60           O
ATOM   3644  CB  LEU A 270     -32.317-116.344 -61.739  1.00 25.60           C
ATOM   3645 1HB  LEU A 270     -31.487-116.898 -62.177  1.00 25.60           H
ATOM   3646 2HB  LEU A 270     -33.229-116.800 -62.121  1.00 25.60           H
ATOM   3647  CG  LEU A 270     -32.245-114.919 -62.334  1.00 25.60           C
ATOM   3648  HG  LEU A 270     -32.665-114.975 -63.336  1.00 25.60           H
ATOM   3649  CD1 LEU A 270     -33.061-113.890 -61.570  1.00 25.60           C
ATOM   3650 1HD1 LEU A 270     -33.072-112.950 -62.124  1.00 25.60           H
ATOM   3651 2HD1 LEU A 270     -32.634-113.713 -60.584  1.00 25.60           H
ATOM   3652 3HD1 LEU A 270     -34.084-114.242 -61.465  1.00 25.60           H
ATOM   3653  CD2 LEU A 270     -30.812-114.405 -62.486  1.00 25.60           C
ATOM   3654 1HD2 LEU A 270     -30.816-113.476 -63.059  1.00 25.60           H
ATOM   3655 2HD2 LEU A 270     -30.216-115.137 -63.031  1.00 25.60           H
ATOM   3656 3HD2 LEU A 270     -30.361-114.220 -61.513  1.00 25.60           H
ATOM   3657  N   LYS A 271     -33.028-118.776 -59.262  1.00 15.35           N
ATOM   3658  H   LYS A 271     -33.884-118.338 -58.932  1.00 15.35           H
ATOM   3659  CA  LYS A 271     -32.773-120.206 -59.042  1.00 15.35           C
ATOM   3660  HA  LYS A 271     -31.752-120.331 -58.682  1.00 15.35           H
ATOM   3661  C   LYS A 271     -32.892-120.853 -60.406  1.00 15.35           C
ATOM   3662  O   LYS A 271     -32.098-121.703 -60.790  1.00 15.35           O
ATOM   3663  CB  LYS A 271     -33.726-120.872 -58.049  1.00 15.35           C
ATOM   3664 1HB  LYS A 271     -33.903-120.188 -57.222  1.00 15.35           H
ATOM   3665 2HB  LYS A 271     -34.675-121.083 -58.540  1.00 15.35           H
ATOM   3666  CG  LYS A 271     -33.136-122.167 -57.488  1.00 15.35           C
ATOM   3667 1HG  LYS A 271     -32.860-122.825 -58.311  1.00 15.35           H
ATOM   3668 2HG  LYS A 271     -32.239-121.913 -56.924  1.00 15.35           H
ATOM   3669  CD  LYS A 271     -34.095-122.906 -56.573  1.00 15.35           C
ATOM   3670 1HD  LYS A 271     -34.540-122.191 -55.886  1.00 15.35           H
ATOM   3671 2HD  LYS A 271     -34.887-123.360 -57.170  1.00 15.35           H
ATOM   3672  CE  LYS A 271     -33.384-123.980 -55.745  1.00 15.35           C
ATOM   3673 1HE  LYS A 271     -32.629-123.497 -55.122  1.00 15.35           H
ATOM   3674 2HE  LYS A 271     -34.121-124.438 -55.083  1.00 15.35           H
ATOM   3675  NZ  LYS A 271     -32.726-125.070 -56.533  1.00 15.35           N
ATOM   3676 1HZ  LYS A 271     -32.448-125.820 -55.909  1.00 15.35           H
ATOM   3677 2HZ  LYS A 271     -31.907-124.710 -57.009  1.00 15.35           H
ATOM   3678 3HZ  LYS A 271     -33.372-125.436 -57.224  1.00 15.35           H
ATOM   3679  N   ASP A 272     -33.857-120.358 -61.162  1.00 33.34           N
ATOM   3680  H   ASP A 272     -34.497-119.679 -60.772  1.00 33.34           H
ATOM   3681  CA  ASP A 272     -34.043-120.749 -62.546  1.00 33.34           C
ATOM   3682  HA  ASP A 272     -33.100-121.113 -62.956  1.00 33.34           H
ATOM   3683  C   ASP A 272     -34.527-119.560 -63.369  1.00 33.34           C
ATOM   3684  O   ASP A 272     -35.478-118.869 -62.980  1.00 33.34           O
ATOM   3685  CB  ASP A 272     -35.084-121.859 -62.635  1.00 33.34           C
ATOM   3686 1HB  ASP A 272     -34.845-122.628 -61.906  1.00 33.34           H
ATOM   3687 2HB  ASP A 272     -36.067-121.457 -62.395  1.00 33.34           H
ATOM   3688  CG  ASP A 272     -35.119-122.484 -64.005  1.00 33.34           C
ATOM   3689  OD1 ASP A 272     -35.717-121.890 -64.935  1.00 33.34           O
ATOM   3690  OD2 ASP A 272     -34.518-123.562 -64.171  1.00 33.34           O
ATOM   3691  N   THR A 273     -33.878-119.335 -64.502  1.00 43.10           N
ATOM   3692  H   THR A 273     -33.022-119.861 -64.691  1.00 43.10           H
ATOM   3693  CA  THR A 273     -34.321-118.382 -65.521  1.00 43.10           C
ATOM   3694  HA  THR A 273     -35.391-118.214 -65.405  1.00 43.10           H
ATOM   3695  C   THR A 273     -34.097-119.052 -66.881  1.00 43.10           C
ATOM   3696  O   THR A 273     -33.827-118.407 -67.895  1.00 43.10           O
ATOM   3697  CB  THR A 273     -33.606-117.005 -65.370  1.00 43.10           C
ATOM   3698  HB  THR A 273     -33.808-116.634 -64.367  1.00 43.10           H
ATOM   3699  OG1 THR A 273     -34.139-116.066 -66.309  1.00 43.10           O
ATOM   3700  HG1 THR A 273     -34.014-116.449 -67.186  1.00 43.10           H
ATOM   3701  CG2 THR A 273     -32.096-117.064 -65.554  1.00 43.10           C
ATOM   3702 1HG2 THR A 273     -31.676-116.076 -65.369  1.00 43.10           H
ATOM   3703 2HG2 THR A 273     -31.847-117.358 -66.571  1.00 43.10           H
ATOM   3704 3HG2 THR A 273     -31.655-117.770 -64.851  1.00 43.10           H
ATOM   3705  N   MET A 274     -34.188-120.378 -66.901  1.00 -5.41           N
ATOM   3706  H   MET A 274     -34.470-120.876 -66.062  1.00 -5.41           H
ATOM   3707  CA  MET A 274     -33.921-121.152 -68.118  1.00 -5.41           C
ATOM   3708  HA  MET A 274     -32.949-120.866 -68.517  1.00 -5.41           H
ATOM   3709  C   MET A 274     -34.968-120.853 -69.182  1.00 -5.41           C
ATOM   3710  O   MET A 274     -34.695-120.907 -70.380  1.00 -5.41           O
ATOM   3711  CB  MET A 274     -33.920-122.655 -67.833  1.00 -5.41           C
ATOM   3712 1HB  MET A 274     -34.878-122.929 -67.393  1.00 -5.41           H
ATOM   3713 2HB  MET A 274     -33.823-123.183 -68.781  1.00 -5.41           H
ATOM   3714  CG  MET A 274     -32.805-123.120 -66.901  1.00 -5.41           C
ATOM   3715 1HG  MET A 274     -32.947-122.646 -65.931  1.00 -5.41           H
ATOM   3716 2HG  MET A 274     -32.889-124.199 -66.768  1.00 -5.41           H
ATOM   3717  SD  MET A 274     -31.138-122.730 -67.477  1.00 -5.41           S
ATOM   3718  CE  MET A 274     -30.983-123.774 -68.923  1.00 -5.41           C
ATOM   3719 1HE  MET A 274     -29.966-123.710 -69.309  1.00 -5.41           H
ATOM   3720 2HE  MET A 274     -31.679-123.445 -69.694  1.00 -5.41           H
ATOM   3721 3HE  MET A 274     -31.199-124.807 -68.653  1.00 -5.41           H
ATOM   3722  N   ASP A 275     -36.163-120.478 -68.753  1.00 16.00           N
ATOM   3723  H   ASP A 275     -36.397-120.566 -67.776  1.00 16.00           H
ATOM   3724  CA  ASP A 275     -37.118-119.849 -69.658  1.00 16.00           C
ATOM   3725  HA  ASP A 275     -36.997-120.272 -70.655  1.00 16.00           H
ATOM   3726  C   ASP A 275     -36.812-118.354 -69.729  1.00 16.00           C
ATOM   3727  O   ASP A 275     -37.388-117.540 -68.998  1.00 16.00           O
ATOM   3728  CB  ASP A 275     -38.563-120.064 -69.216  1.00 16.00           C
ATOM   3729 1HB  ASP A 275     -38.748-121.134 -69.114  1.00 16.00           H
ATOM   3730 2HB  ASP A 275     -38.715-119.595 -68.243  1.00 16.00           H
ATOM   3731  CG  ASP A 275     -39.549-119.483 -70.209  1.00 16.00           C
ATOM   3732  OD1 ASP A 275     -39.235-119.434 -71.418  1.00 16.00           O
ATOM   3733  OD2 ASP A 275     -40.660-119.070 -69.810  1.00 16.00           O
ATOM   3734  N   ASN A 276     -35.867-118.000 -70.588  1.00 20.76           N
ATOM   3735  H   ASN A 276     -35.374-118.721 -71.097  1.00 20.76           H
ATOM   3736  CA  ASN A 276     -35.554-116.600 -70.855  1.00 20.76           C
ATOM   3737  HA  ASN A 276     -35.308-116.087 -69.925  1.00 20.76           H
ATOM   3738  C   ASN A 276     -36.808-115.985 -71.473  1.00 20.76           C
ATOM   3739  O   ASN A 276     -37.375-116.576 -72.387  1.00 20.76           O
ATOM   3740  CB  ASN A 276     -34.380-116.513 -71.833  1.00 20.76           C
ATOM   3741 1HB  ASN A 276     -33.552-117.106 -71.446  1.00 20.76           H
ATOM   3742 2HB  ASN A 276     -34.686-116.923 -72.795  1.00 20.76           H
ATOM   3743  CG  ASN A 276     -33.902-115.100 -72.038  1.00 20.76           C
ATOM   3744  OD1 ASN A 276     -33.082-114.602 -71.284  1.00 20.76           O
ATOM   3745  ND2 ASN A 276     -34.379-114.454 -73.062  1.00 20.76           N
ATOM   3746 1HD2 ASN A 276     -34.052-113.517 -73.239  1.00 20.76           H
ATOM   3747 2HD2 ASN A 276     -35.061-114.892 -73.667  1.00 20.76           H
ATOM   3748  N   GLU A 277     -37.263-114.844 -70.976  1.00 15.10           N
ATOM   3749  H   GLU A 277     -36.750-114.373 -70.248  1.00 15.10           H
ATOM   3750  CA  GLU A 277     -38.529-114.263 -71.435  1.00 15.10           C
ATOM   3751  HA  GLU A 277     -39.331-114.979 -71.249  1.00 15.10           H
ATOM   3752  C   GLU A 277     -38.482-113.969 -72.936  1.00 15.10           C
ATOM   3753  O   GLU A 277     -37.513-113.398 -73.443  1.00 15.10           O
ATOM   3754  CB  GLU A 277     -38.800-112.974 -70.652  1.00 15.10           C
ATOM   3755 1HB  GLU A 277     -38.732-113.203 -69.589  1.00 15.10           H
ATOM   3756 2HB  GLU A 277     -38.006-112.277 -70.903  1.00 15.10           H
ATOM   3757  CG  GLU A 277     -40.146-112.286 -70.917  1.00 15.10           C
ATOM   3758 1HG  GLU A 277     -40.240-112.091 -71.985  1.00 15.10           H
ATOM   3759 2HG  GLU A 277     -40.949-112.961 -70.618  1.00 15.10           H
ATOM   3760  CD  GLU A 277     -40.289-110.961 -70.162  1.00 15.10           C
ATOM   3761  OE1 GLU A 277     -39.306-110.536 -69.516  1.00 15.10           O
ATOM   3762  OE2 GLU A 277     -41.372-110.331 -70.217  1.00 15.10           O
ATOM   3763  N   SER A 278     -39.540-114.348 -73.641  1.00 -3.19           N
ATOM   3764  H   SER A 278     -40.319-114.785 -73.164  1.00 -3.19           H
ATOM   3765  CA  SER A 278     -39.650-114.217 -75.095  1.00 -3.19           C
ATOM   3766  HA  SER A 278     -38.869-114.808 -75.573  1.00 -3.19           H
ATOM   3767  C   SER A 278     -39.541-112.790 -75.615  1.00 -3.19           C
ATOM   3768  O   SER A 278     -39.167-112.557 -76.769  1.00 -3.19           O
ATOM   3769  CB  SER A 278     -41.012-114.771 -75.488  1.00 -3.19           C
ATOM   3770 1HB  SER A 278     -41.199-114.584 -76.546  1.00 -3.19           H
ATOM   3771 2HB  SER A 278     -41.033-115.844 -75.296  1.00 -3.19           H
ATOM   3772  OG  SER A 278     -41.999-114.139 -74.687  1.00 -3.19           O
ATOM   3773  HG  SER A 278     -42.850-114.567 -74.847  1.00 -3.19           H
ATOM   3774  N   LEU A 279     -39.805-111.824 -74.750  1.00 -5.86           N
ATOM   3775  H   LEU A 279     -40.122-112.078 -73.826  1.00 -5.86           H
ATOM   3776  CA  LEU A 279     -39.667-110.407 -75.084  1.00 -5.86           C
ATOM   3777  HA  LEU A 279     -40.036-110.251 -76.098  1.00 -5.86           H
ATOM   3778  C   LEU A 279     -38.211-109.934 -75.039  1.00 -5.86           C
ATOM   3779  O   LEU A 279     -37.930-108.747 -75.212  1.00 -5.86           O
ATOM   3780  CB  LEU A 279     -40.515-109.561 -74.126  1.00 -5.86           C
ATOM   3781 1HB  LEU A 279     -40.068-109.629 -73.135  1.00 -5.86           H
ATOM   3782 2HB  LEU A 279     -40.438-108.524 -74.453  1.00 -5.86           H
ATOM   3783  CG  LEU A 279     -42.012-109.891 -73.980  1.00 -5.86           C
ATOM   3784  HG  LEU A 279     -42.106-110.862 -73.495  1.00 -5.86           H
ATOM   3785  CD1 LEU A 279     -42.666-108.838 -73.088  1.00 -5.86           C
ATOM   3786 1HD1 LEU A 279     -43.703-109.114 -72.897  1.00 -5.86           H
ATOM   3787 2HD1 LEU A 279     -42.638-107.861 -73.572  1.00 -5.86           H
ATOM   3788 3HD1 LEU A 279     -42.142-108.786 -72.134  1.00 -5.86           H
ATOM   3789  CD2 LEU A 279     -42.763-109.949 -75.309  1.00 -5.86           C
ATOM   3790 1HD2 LEU A 279     -43.825-110.113 -75.126  1.00 -5.86           H
ATOM   3791 2HD2 LEU A 279     -42.392-110.778 -75.911  1.00 -5.86           H
ATOM   3792 3HD2 LEU A 279     -42.630-109.016 -75.856  1.00 -5.86           H
ATOM   3793  N   GLY A 280     -37.276-110.845 -74.794  1.00 13.08           N
ATOM   3794  H   GLY A 280     -37.534-111.816 -74.654  1.00 13.08           H
ATOM   3795  CA  GLY A 280     -35.873-110.472 -74.688  1.00 13.08           C
ATOM   3796 1HA  GLY A 280     -35.241-111.343 -74.850  1.00 13.08           H
ATOM   3797 2HA  GLY A 280     -35.635-109.707 -75.427  1.00 13.08           H
ATOM   3798  C   GLY A 280     -35.612-109.926 -73.302  1.00 13.08           C
ATOM   3799  O   GLY A 280     -34.936-108.915 -73.128  1.00 13.08           O
ATOM   3800  N   GLY A 281     -36.252-110.539 -72.319  1.00 27.19           N
ATOM   3801  H   GLY A 281     -36.770-111.387 -72.504  1.00 27.19           H
ATOM   3802  CA  GLY A 281     -36.223-109.994 -70.974  1.00 27.19           C
ATOM   3803 1HA  GLY A 281     -36.571-108.964 -71.027  1.00 27.19           H
ATOM   3804 2HA  GLY A 281     -36.912-110.547 -70.340  1.00 27.19           H
ATOM   3805  C   GLY A 281     -34.869-109.979 -70.301  1.00 27.19           C
ATOM   3806  O   GLY A 281     -34.031-110.867 -70.487  1.00 27.19           O
ATOM   3807  N   GLN A 282     -34.673-108.962 -69.479  1.00 16.87           N
ATOM   3808  H   GLN A 282     -35.410-108.287 -69.336  1.00 16.87           H
ATOM   3809  CA  GLN A 282     -33.428-108.755 -68.751  1.00 16.87           C
ATOM   3810  HA  GLN A 282     -32.958-109.712 -68.534  1.00 16.87           H
ATOM   3811  C   GLN A 282     -33.778-108.066 -67.438  1.00 16.87           C
ATOM   3812  O   GLN A 282     -34.900-107.592 -67.261  1.00 16.87           O
ATOM   3813  CB  GLN A 282     -32.457-107.873 -69.558  1.00 16.87           C
ATOM   3814 1HB  GLN A 282     -31.515-107.825 -69.011  1.00 16.87           H
ATOM   3815 2HB  GLN A 282     -32.259-108.359 -70.513  1.00 16.87           H
ATOM   3816  CG  GLN A 282     -32.930-106.443 -69.835  1.00 16.87           C
ATOM   3817 1HG  GLN A 282     -33.763-106.465 -70.537  1.00 16.87           H
ATOM   3818 2HG  GLN A 282     -33.269-105.986 -68.909  1.00 16.87           H
ATOM   3819  CD  GLN A 282     -31.827-105.575 -70.395  1.00 16.87           C
ATOM   3820  OE1 GLN A 282     -31.744-105.349 -71.596  1.00 16.87           O
ATOM   3821  NE2 GLN A 282     -30.978-105.069 -69.542  1.00 16.87           N
ATOM   3822 1HE2 GLN A 282     -30.218-104.492 -69.875  1.00 16.87           H
ATOM   3823 2HE2 GLN A 282     -31.079-105.259 -68.552  1.00 16.87           H
ATOM   3824  N   SER A 283     -32.813-107.949 -66.544  1.00 47.81           N
ATOM   3825  H   SER A 283     -31.947-108.464 -66.669  1.00 47.81           H
ATOM   3826  CA  SER A 283     -32.912-106.971 -65.469  1.00 47.81           C
ATOM   3827  HA  SER A 283     -33.924-106.958 -65.065  1.00 47.81           H
ATOM   3828  C   SER A 283     -32.575-105.635 -66.136  1.00 47.81           C
ATOM   3829  O   SER A 283     -31.482-105.499 -66.673  1.00 47.81           O
ATOM   3830  CB  SER A 283     -31.905-107.313 -64.371  1.00 47.81           C
ATOM   3831 1HB  SER A 283     -31.646-108.368 -64.453  1.00 47.81           H
ATOM   3832 2HB  SER A 283     -30.999-106.720 -64.502  1.00 47.81           H
ATOM   3833  OG  SER A 283     -32.452-107.089 -63.082  1.00 47.81           O
ATOM   3834  HG  SER A 283     -32.547-106.128 -62.959  1.00 47.81           H
ATOM   3835  N   ASP A 284     -33.492-104.677 -66.188  1.00 31.08           N
ATOM   3836  H   ASP A 284     -34.408-104.823 -65.787  1.00 31.08           H
ATOM   3837  CA  ASP A 284     -33.217-103.386 -66.840  1.00 31.08           C
ATOM   3838  HA  ASP A 284     -32.676-103.568 -67.769  1.00 31.08           H
ATOM   3839  C   ASP A 284     -32.375-102.483 -65.941  1.00 31.08           C
ATOM   3840  O   ASP A 284     -31.733-101.527 -66.371  1.00 31.08           O
ATOM   3841  CB  ASP A 284     -34.509-102.633 -67.163  1.00 31.08           C
ATOM   3842 1HB  ASP A 284     -34.274-101.873 -67.908  1.00 31.08           H
ATOM   3843 2HB  ASP A 284     -35.239-103.318 -67.590  1.00 31.08           H
ATOM   3844  CG  ASP A 284     -35.091-101.920 -65.949  1.00 31.08           C
ATOM   3845  OD1 ASP A 284     -35.414-102.568 -64.932  1.00 31.08           O
ATOM   3846  OD2 ASP A 284     -35.184-100.670 -65.988  1.00 31.08           O
ATOM   3847  N   ASP A 285     -32.393-102.837 -64.671  1.00 19.96           N
ATOM   3848  H   ASP A 285     -33.010-103.588 -64.391  1.00 19.96           H
ATOM   3849  CA  ASP A 285     -31.557-102.289 -63.621  1.00 19.96           C
ATOM   3850  HA  ASP A 285     -30.610-101.896 -63.993  1.00 19.96           H
ATOM   3851  C   ASP A 285     -31.381-103.592 -62.874  1.00 19.96           C
ATOM   3852  O   ASP A 285     -32.348-104.362 -62.787  1.00 19.96           O
ATOM   3853  CB  ASP A 285     -32.318-101.276 -62.765  1.00 19.96           C
ATOM   3854 1HB  ASP A 285     -32.598-100.424 -63.383  1.00 19.96           H
ATOM   3855 2HB  ASP A 285     -33.227-101.748 -62.393  1.00 19.96           H
ATOM   3856  CG  ASP A 285     -31.509-100.794 -61.576  1.00 19.96           C
ATOM   3857  OD1 ASP A 285     -30.258-100.808 -61.607  1.00 19.96           O
ATOM   3858  OD2 ASP A 285     -32.132-100.348 -60.583  1.00 19.96           O
ATOM   3859  N   GLU A 286     -30.192-103.905 -62.394  1.00-13.12           N
ATOM   3860  H   GLU A 286     -29.429-103.245 -62.442  1.00-13.12           H
ATOM   3861  CA  GLU A 286     -29.996-105.197 -61.750  1.00-13.12           C
ATOM   3862  HA  GLU A 286     -30.431-105.977 -62.368  1.00-13.12           H
ATOM   3863  C   GLU A 286     -30.714-105.185 -60.412  1.00-13.12           C
ATOM   3864  O   GLU A 286     -30.675-104.191 -59.679  1.00-13.12           O
ATOM   3865  CB  GLU A 286     -28.521-105.512 -61.555  1.00-13.12           C
ATOM   3866 1HB  GLU A 286     -28.053-104.678 -61.044  1.00-13.12           H
ATOM   3867 2HB  GLU A 286     -28.451-106.396 -60.925  1.00-13.12           H
ATOM   3868  CG  GLU A 286     -27.779-105.779 -62.853  1.00-13.12           C
ATOM   3869 1HG  GLU A 286     -28.348-106.499 -63.442  1.00-13.12           H
ATOM   3870 2HG  GLU A 286     -27.697-104.849 -63.418  1.00-13.12           H
ATOM   3871  CD  GLU A 286     -26.395-106.343 -62.600  1.00-13.12           C
ATOM   3872  OE1 GLU A 286     -26.302-107.432 -61.999  1.00-13.12           O
ATOM   3873  OE2 GLU A 286     -25.381-105.730 -63.004  1.00-13.12           O
ATOM   3874  N   VAL A 287     -31.410-106.268 -60.097  1.00 15.72           N
ATOM   3875  H   VAL A 287     -31.456-107.048 -60.736  1.00 15.72           H
ATOM   3876  CA  VAL A 287     -32.104-106.367 -58.816  1.00 15.72           C
ATOM   3877  HA  VAL A 287     -32.454-105.376 -58.532  1.00 15.72           H
ATOM   3878  C   VAL A 287     -31.064-106.816 -57.801  1.00 15.72           C
ATOM   3879  O   VAL A 287     -30.936-108.000 -57.498  1.00 15.72           O
ATOM   3880  CB  VAL A 287     -33.336-107.319 -58.851  1.00 15.72           C
ATOM   3881  HB  VAL A 287     -32.998-108.336 -59.043  1.00 15.72           H
ATOM   3882  CG1 VAL A 287     -34.092-107.285 -57.516  1.00 15.72           C
ATOM   3883 1HG1 VAL A 287     -35.001-107.878 -57.596  1.00 15.72           H
ATOM   3884 2HG1 VAL A 287     -34.355-106.260 -57.254  1.00 15.72           H
ATOM   3885 3HG1 VAL A 287     -33.468-107.706 -56.729  1.00 15.72           H
ATOM   3886  CG2 VAL A 287     -34.298-106.916 -59.973  1.00 15.72           C
ATOM   3887 1HG2 VAL A 287     -35.182-107.554 -59.952  1.00 15.72           H
ATOM   3888 2HG2 VAL A 287     -33.817-107.042 -60.940  1.00 15.72           H
ATOM   3889 3HG2 VAL A 287     -34.602-105.874 -59.858  1.00 15.72           H
ATOM   3890  N   PHE A 288     -30.304-105.856 -57.292  1.00 11.65           N
ATOM   3891  H   PHE A 288     -30.420-104.912 -57.641  1.00 11.65           H
ATOM   3892  CA  PHE A 288     -29.295-106.104 -56.264  1.00 11.65           C
ATOM   3893  HA  PHE A 288     -28.767-107.024 -56.515  1.00 11.65           H
ATOM   3894  C   PHE A 288     -29.934-106.309 -54.889  1.00 11.65           C
ATOM   3895  O   PHE A 288     -29.699-105.568 -53.935  1.00 11.65           O
ATOM   3896  CB  PHE A 288     -28.274-104.964 -56.200  1.00 11.65           C
ATOM   3897 1HB  PHE A 288     -28.792-104.032 -55.979  1.00 11.65           H
ATOM   3898 2HB  PHE A 288     -27.584-105.170 -55.383  1.00 11.65           H
ATOM   3899  CG  PHE A 288     -27.458-104.787 -57.455  1.00 11.65           C
ATOM   3900  CD1 PHE A 288     -27.495-103.570 -58.159  1.00 11.65           C
ATOM   3901  HD1 PHE A 288     -28.175-102.787 -57.852  1.00 11.65           H
ATOM   3902  CD2 PHE A 288     -26.592-105.805 -57.898  1.00 11.65           C
ATOM   3903  HD2 PHE A 288     -26.567-106.755 -57.384  1.00 11.65           H
ATOM   3904  CE1 PHE A 288     -26.634-103.344 -59.260  1.00 11.65           C
ATOM   3905  HE1 PHE A 288     -26.668-102.403 -59.788  1.00 11.65           H
ATOM   3906  CE2 PHE A 288     -25.732-105.596 -59.004  1.00 11.65           C
ATOM   3907  HE2 PHE A 288     -25.062-106.378 -59.327  1.00 11.65           H
ATOM   3908  CZ  PHE A 288     -25.742-104.358 -59.678  1.00 11.65           C
ATOM   3909  HZ  PHE A 288     -25.083-104.192 -60.517  1.00 11.65           H
ATOM   3910  N   ASP A 289     -30.762-107.332 -54.786  1.00 27.08           N
ATOM   3911  H   ASP A 289     -31.003-107.851 -55.625  1.00 27.08           H
ATOM   3912  CA  ASP A 289     -31.162-107.855 -53.491  1.00 27.08           C
ATOM   3913  HA  ASP A 289     -31.403-107.048 -52.802  1.00 27.08           H
ATOM   3914  C   ASP A 289     -29.902-108.575 -53.008  1.00 27.08           C
ATOM   3915  O   ASP A 289     -29.006-108.883 -53.801  1.00 27.08           O
ATOM   3916  CB  ASP A 289     -32.355-108.813 -53.611  1.00 27.08           C
ATOM   3917 1HB  ASP A 289     -32.230-109.431 -54.500  1.00 27.08           H
ATOM   3918 2HB  ASP A 289     -32.368-109.464 -52.738  1.00 27.08           H
ATOM   3919  CG  ASP A 289     -33.695-108.082 -53.673  1.00 27.08           C
ATOM   3920  OD1 ASP A 289     -33.886-107.091 -52.932  1.00 27.08           O
ATOM   3921  OD2 ASP A 289     -34.597-108.521 -54.423  1.00 27.08           O
ATOM   3922  N   GLU A 290     -29.828-108.802 -51.704  1.00 53.94           N
ATOM   3923  H   GLU A 290     -30.576-108.460 -51.124  1.00 53.94           H
ATOM   3924  CA  GLU A 290     -28.703-109.488 -51.051  1.00 53.94           C
ATOM   3925  HA  GLU A 290     -28.954-109.594 -49.997  1.00 53.94           H
ATOM   3926  C   GLU A 290     -27.427-108.631 -51.104  1.00 53.94           C
ATOM   3927  O   GLU A 290     -26.320-109.121 -50.897  1.00 53.94           O
ATOM   3928  CB  GLU A 290     -28.503-110.913 -51.609  1.00 53.94           C
ATOM   3929 1HB  GLU A 290     -29.323-111.134 -52.293  1.00 53.94           H
ATOM   3930 2HB  GLU A 290     -27.573-110.957 -52.176  1.00 53.94           H
ATOM   3931  CG  GLU A 290     -28.487-111.995 -50.544  1.00 53.94           C
ATOM   3932 1HG  GLU A 290     -27.676-111.784 -49.845  1.00 53.94           H
ATOM   3933 2HG  GLU A 290     -29.431-111.967 -49.999  1.00 53.94           H
ATOM   3934  CD  GLU A 290     -28.295-113.387 -51.123  1.00 53.94           C
ATOM   3935  OE1 GLU A 290     -29.183-113.912 -51.837  1.00 53.94           O
ATOM   3936  OE2 GLU A 290     -27.262-114.019 -50.809  1.00 53.94           O
ATOM   3937  N   GLU A 291     -27.599-107.328 -51.309  1.00 12.75           N
ATOM   3938  H   GLU A 291     -28.531-106.974 -51.482  1.00 12.75           H
ATOM   3939  CA  GLU A 291     -26.486-106.376 -51.266  1.00 12.75           C
ATOM   3940  HA  GLU A 291     -25.729-106.668 -51.995  1.00 12.75           H
ATOM   3941  C   GLU A 291     -25.867-106.402 -49.873  1.00 12.75           C
ATOM   3942  O   GLU A 291     -26.527-106.076 -48.882  1.00 12.75           O
ATOM   3943  CB  GLU A 291     -26.959-104.942 -51.562  1.00 12.75           C
ATOM   3944 1HB  GLU A 291     -27.430-104.918 -52.544  1.00 12.75           H
ATOM   3945 2HB  GLU A 291     -27.709-104.668 -50.820  1.00 12.75           H
ATOM   3946  CG  GLU A 291     -25.836-103.891 -51.526  1.00 12.75           C
ATOM   3947 1HG  GLU A 291     -25.256-104.013 -50.611  1.00 12.75           H
ATOM   3948 2HG  GLU A 291     -25.175-104.065 -52.375  1.00 12.75           H
ATOM   3949  CD  GLU A 291     -26.340-102.447 -51.569  1.00 12.75           C
ATOM   3950  OE1 GLU A 291     -27.038-102.008 -50.624  1.00 12.75           O
ATOM   3951  OE2 GLU A 291     -26.010-101.706 -52.525  1.00 12.75           O
ATOM   3952  N   ARG A 292     -24.598-106.776 -49.801  1.00 34.96           N
ATOM   3953  H   ARG A 292     -24.142-107.097 -50.644  1.00 34.96           H
ATOM   3954  CA  ARG A 292     -23.813-106.704 -48.566  1.00 34.96           C
ATOM   3955  HA  ARG A 292     -24.331-106.059 -47.857  1.00 34.96           H
ATOM   3956  C   ARG A 292     -22.493-105.994 -48.862  1.00 34.96           C
ATOM   3957  O   ARG A 292     -22.257-104.946 -48.273  1.00 34.96           O
ATOM   3958  CB  ARG A 292     -23.623-108.090 -47.920  1.00 34.96           C
ATOM   3959 1HB  ARG A 292     -23.160-108.752 -48.648  1.00 34.96           H
ATOM   3960 2HB  ARG A 292     -22.936-107.986 -47.080  1.00 34.96           H
ATOM   3961  CG  ARG A 292     -24.906-108.770 -47.410  1.00 34.96           C
ATOM   3962 1HG  ARG A 292     -25.635-108.825 -48.217  1.00 34.96           H
ATOM   3963 2HG  ARG A 292     -24.668-109.782 -47.084  1.00 34.96           H
ATOM   3964  CD  ARG A 292     -25.502-108.007 -46.236  1.00 34.96           C
ATOM   3965 1HD  ARG A 292     -24.763-107.980 -45.436  1.00 34.96           H
ATOM   3966 2HD  ARG A 292     -25.698-106.981 -46.544  1.00 34.96           H
ATOM   3967  NE  ARG A 292     -26.749-108.573 -45.703  1.00 34.96           N
ATOM   3968  HE  ARG A 292     -26.657-109.209 -44.925  1.00 34.96           H
ATOM   3969  CZ  ARG A 292     -27.977-108.268 -46.101  1.00 34.96           C
ATOM   3970  NH1 ARG A 292     -28.982-108.675 -45.393  1.00 34.96           N
ATOM   3971 1HH1 ARG A 292     -28.821-109.157 -44.513  1.00 34.96           H
ATOM   3972 2HH1 ARG A 292     -29.926-108.487 -45.695  1.00 34.96           H
ATOM   3973  NH2 ARG A 292     -28.263-107.556 -47.160  1.00 34.96           N
ATOM   3974 1HH2 ARG A 292     -27.510-107.201 -47.742  1.00 34.96           H
ATOM   3975 2HH2 ARG A 292     -29.218-107.346 -47.385  1.00 34.96           H
ATOM   3976  N   PRO A 293     -21.686-106.462 -49.840  1.00 28.16           N
ATOM   3977  CA  PRO A 293     -20.617-105.502 -50.147  1.00 28.16           C
ATOM   3978  HA  PRO A 293     -20.096-105.183 -49.243  1.00 28.16           H
ATOM   3979  C   PRO A 293     -21.153-104.292 -50.908  1.00 28.16           C
ATOM   3980  O   PRO A 293     -22.196-104.372 -51.565  1.00 28.16           O
ATOM   3981  CB  PRO A 293     -19.675-106.321 -51.022  1.00 28.16           C
ATOM   3982 1HB  PRO A 293     -19.138-105.685 -51.720  1.00 28.16           H
ATOM   3983 2HB  PRO A 293     -18.980-106.870 -50.392  1.00 28.16           H
ATOM   3984  CG  PRO A 293     -20.566-107.250 -51.736  1.00 28.16           C
ATOM   3985 1HG  PRO A 293     -21.044-106.734 -52.564  1.00 28.16           H
ATOM   3986 2HG  PRO A 293     -20.019-108.118 -52.100  1.00 28.16           H
ATOM   3987  CD  PRO A 293     -21.589-107.649 -50.718  1.00 28.16           C
ATOM   3988 1HD  PRO A 293     -22.541-107.868 -51.200  1.00 28.16           H
ATOM   3989 2HD  PRO A 293     -21.239-108.508 -50.150  1.00 28.16           H
ATOM   3990  N   LYS A 294     -20.445-103.173 -50.838  1.00 20.56           N
ATOM   3991  H   LYS A 294     -19.599-103.159 -50.279  1.00 20.56           H
ATOM   3992  CA  LYS A 294     -20.822-101.952 -51.564  1.00 20.56           C
ATOM   3993  HA  LYS A 294     -21.467-102.208 -52.405  1.00 20.56           H
ATOM   3994  C   LYS A 294     -19.537-101.333 -52.106  1.00 20.56           C
ATOM   3995  O   LYS A 294     -18.445-101.739 -51.703  1.00 20.56           O
ATOM   3996  CB  LYS A 294     -21.569-100.971 -50.646  1.00 20.56           C
ATOM   3997 1HB  LYS A 294     -20.935-100.756 -49.785  1.00 20.56           H
ATOM   3998 2HB  LYS A 294     -21.726-100.044 -51.197  1.00 20.56           H
ATOM   3999  CG  LYS A 294     -22.935-101.471 -50.140  1.00 20.56           C
ATOM   4000 1HG  LYS A 294     -23.584-101.657 -50.995  1.00 20.56           H
ATOM   4001 2HG  LYS A 294     -22.782-102.412 -49.613  1.00 20.56           H
ATOM   4002  CD  LYS A 294     -23.634-100.512 -49.172  1.00 20.56           C
ATOM   4003 1HD  LYS A 294     -24.469-101.037 -48.713  1.00 20.56           H
ATOM   4004 2HD  LYS A 294     -22.926-100.253 -48.384  1.00 20.56           H
ATOM   4005  CE  LYS A 294     -24.163 -99.215 -49.793  1.00 20.56           C
ATOM   4006 1HE  LYS A 294     -24.479 -98.558 -48.980  1.00 20.56           H
ATOM   4007 2HE  LYS A 294     -23.343 -98.719 -50.313  1.00 20.56           H
ATOM   4008  NZ  LYS A 294     -25.319 -99.378 -50.744  1.00 20.56           N
ATOM   4009 1HZ  LYS A 294     -25.608 -98.467 -51.085  1.00 20.56           H
ATOM   4010 2HZ  LYS A 294     -26.097 -99.824 -50.276  1.00 20.56           H
ATOM   4011 3HZ  LYS A 294     -25.058 -99.964 -51.527  1.00 20.56           H
ATOM   4012  N   LEU A 295     -19.665-100.384 -53.021  1.00-14.43           N
ATOM   4013  H   LEU A 295     -20.587-100.094 -53.301  1.00-14.43           H
ATOM   4014  CA  LEU A 295     -18.536 -99.674 -53.627  1.00-14.43           C
ATOM   4015  HA  LEU A 295     -17.629 -99.812 -53.043  1.00-14.43           H
ATOM   4016  C   LEU A 295     -18.936 -98.210 -53.611  1.00-14.43           C
ATOM   4017  O   LEU A 295     -20.126 -97.932 -53.496  1.00-14.43           O
ATOM   4018  CB  LEU A 295     -18.310-100.135 -55.074  1.00-14.43           C
ATOM   4019 1HB  LEU A 295     -19.263-100.061 -55.597  1.00-14.43           H
ATOM   4020 2HB  LEU A 295     -17.611 -99.445 -55.546  1.00-14.43           H
ATOM   4021  CG  LEU A 295     -17.759-101.556 -55.267  1.00-14.43           C
ATOM   4022  HG  LEU A 295     -18.370-102.246 -54.686  1.00-14.43           H
ATOM   4023  CD1 LEU A 295     -17.831-101.988 -56.730  1.00-14.43           C
ATOM   4024 1HD1 LEU A 295     -17.555-103.041 -56.806  1.00-14.43           H
ATOM   4025 2HD1 LEU A 295     -17.141-101.405 -57.340  1.00-14.43           H
ATOM   4026 3HD1 LEU A 295     -18.849-101.878 -57.106  1.00-14.43           H
ATOM   4027  CD2 LEU A 295     -16.312-101.659 -54.788  1.00-14.43           C
ATOM   4028 1HD2 LEU A 295     -15.956-102.679 -54.924  1.00-14.43           H
ATOM   4029 2HD2 LEU A 295     -16.247-101.419 -53.727  1.00-14.43           H
ATOM   4030 3HD2 LEU A 295     -15.671-100.981 -55.352  1.00-14.43           H
ATOM   4031  N   SER A 296     -18.002 -97.285 -53.780  1.00 30.11           N
ATOM   4032  H   SER A 296     -17.036 -97.555 -53.925  1.00 30.11           H
ATOM   4033  CA  SER A 296     -18.292 -95.849 -53.708  1.00 30.11           C
ATOM   4034  HA  SER A 296     -18.462 -95.621 -52.655  1.00 30.11           H
ATOM   4035  C   SER A 296     -19.512 -95.287 -54.462  1.00 30.11           C
ATOM   4036  O   SER A 296     -20.256 -94.485 -53.882  1.00 30.11           O
ATOM   4037  CB  SER A 296     -17.035 -95.096 -54.139  1.00 30.11           C
ATOM   4038 1HB  SER A 296     -17.218 -94.604 -55.093  1.00 30.11           H
ATOM   4039 2HB  SER A 296     -16.781 -94.345 -53.390  1.00 30.11           H
ATOM   4040  OG  SER A 296     -15.963 -96.018 -54.288  1.00 30.11           O
ATOM   4041  HG  SER A 296     -15.229 -95.556 -54.715  1.00 30.11           H
ATOM   4042  N   PRO A 297     -19.766 -95.679 -55.731  1.00  1.15           N
ATOM   4043  CA  PRO A 297     -21.034 -95.170 -56.278  1.00  1.15           C
ATOM   4044  HA  PRO A 297     -21.025 -94.081 -56.275  1.00  1.15           H
ATOM   4045  C   PRO A 297     -22.283 -95.681 -55.559  1.00  1.15           C
ATOM   4046  O   PRO A 297     -23.228 -94.926 -55.347  1.00  1.15           O
ATOM   4047  CB  PRO A 297     -21.026 -95.686 -57.722  1.00  1.15           C
ATOM   4048 1HB  PRO A 297     -21.578 -96.623 -57.794  1.00  1.15           H
ATOM   4049 2HB  PRO A 297     -21.448 -94.944 -58.399  1.00  1.15           H
ATOM   4050  CG  PRO A 297     -19.599 -95.919 -58.022  1.00  1.15           C
ATOM   4051 1HG  PRO A 297     -19.483 -96.623 -58.846  1.00  1.15           H
ATOM   4052 2HG  PRO A 297     -19.105 -94.973 -58.247  1.00  1.15           H
ATOM   4053  CD  PRO A 297     -19.068 -96.492 -56.744  1.00  1.15           C
ATOM   4054 1HD  PRO A 297     -19.342 -97.544 -56.645  1.00  1.15           H
ATOM   4055 2HD  PRO A 297     -17.987 -96.361 -56.685  1.00  1.15           H
ATOM   4056  N   ALA A 298     -22.284 -96.948 -55.163  1.00 -6.00           N
ATOM   4057  H   ALA A 298     -21.468 -97.518 -55.327  1.00 -6.00           H
ATOM   4058  CA  ALA A 298     -23.424 -97.559 -54.480  1.00 -6.00           C
ATOM   4059  HA  ALA A 298     -24.326 -97.370 -55.061  1.00 -6.00           H
ATOM   4060  C   ALA A 298     -23.602 -96.951 -53.094  1.00 -6.00           C
ATOM   4061  O   ALA A 298     -24.720 -96.788 -52.622  1.00 -6.00           O
ATOM   4062  CB  ALA A 298     -23.218 -99.075 -54.361  1.00 -6.00           C
ATOM   4063 1HB  ALA A 298     -23.017 -99.495 -55.344  1.00 -6.00           H
ATOM   4064 2HB  ALA A 298     -24.124 -99.536 -53.962  1.00 -6.00           H
ATOM   4065 3HB  ALA A 298     -22.385 -99.290 -53.695  1.00 -6.00           H
ATOM   4066  N   ASP A 299     -22.487 -96.634 -52.453  1.00 -2.20           N
ATOM   4067  H   ASP A 299     -21.592 -96.855 -52.878  1.00 -2.20           H
ATOM   4068  CA  ASP A 299     -22.507 -95.997 -51.138  1.00 -2.20           C
ATOM   4069  HA  ASP A 299     -23.075 -96.609 -50.439  1.00 -2.20           H
ATOM   4070  C   ASP A 299     -23.186 -94.648 -51.263  1.00 -2.20           C
ATOM   4071  O   ASP A 299     -24.103 -94.323 -50.525  1.00 -2.20           O
ATOM   4072  CB  ASP A 299     -21.088 -95.784 -50.606  1.00 -2.20           C
ATOM   4073 1HB  ASP A 299     -20.504 -95.239 -51.345  1.00 -2.20           H
ATOM   4074 2HB  ASP A 299     -21.144 -95.185 -49.697  1.00 -2.20           H
ATOM   4075  CG  ASP A 299     -20.389 -97.081 -50.284  1.00 -2.20           C
ATOM   4076  OD1 ASP A 299     -21.027 -97.969 -49.690  1.00 -2.20           O
ATOM   4077  OD2 ASP A 299     -19.175 -97.207 -50.538  1.00 -2.20           O
ATOM   4078  N   TYR A 300     -22.760 -93.863 -52.238  1.00-17.48           N
ATOM   4079  H   TYR A 300     -22.002 -94.170 -52.838  1.00-17.48           H
ATOM   4080  CA  TYR A 300     -23.336 -92.541 -52.434  1.00-17.48           C
ATOM   4081  HA  TYR A 300     -23.273 -91.997 -51.493  1.00-17.48           H
ATOM   4082  C   TYR A 300     -24.805 -92.596 -52.841  1.00-17.48           C
ATOM   4083  O   TYR A 300     -25.611 -91.799 -52.368  1.00-17.48           O
ATOM   4084  CB  TYR A 300     -22.512 -91.788 -53.468  1.00-17.48           C
ATOM   4085 1HB  TYR A 300     -21.461 -91.875 -53.193  1.00-17.48           H
ATOM   4086 2HB  TYR A 300     -22.657 -92.244 -54.447  1.00-17.48           H
ATOM   4087  CG  TYR A 300     -22.863 -90.325 -53.539  1.00-17.48           C
ATOM   4088  CD1 TYR A 300     -22.631 -89.475 -52.438  1.00-17.48           C
ATOM   4089  HD1 TYR A 300     -22.207 -89.872 -51.526  1.00-17.48           H
ATOM   4090  CD2 TYR A 300     -23.427 -89.779 -54.707  1.00-17.48           C
ATOM   4091  HD2 TYR A 300     -23.630 -90.416 -55.556  1.00-17.48           H
ATOM   4092  CE1 TYR A 300     -22.954 -88.098 -52.508  1.00-17.48           C
ATOM   4093  HE1 TYR A 300     -22.782 -87.458 -51.657  1.00-17.48           H
ATOM   4094  CE2 TYR A 300     -23.722 -88.394 -54.788  1.00-17.48           C
ATOM   4095  HE2 TYR A 300     -24.140 -87.977 -55.693  1.00-17.48           H
ATOM   4096  CZ  TYR A 300     -23.482 -87.574 -53.689  1.00-17.48           C
ATOM   4097  OH  TYR A 300     -23.782 -86.244 -53.782  1.00-17.48           O
ATOM   4098  HH  TYR A 300     -23.613 -85.772 -52.955  1.00-17.48           H
ATOM   4099  N   ASN A 301     -25.175 -93.591 -53.639  1.00 -4.38           N
ATOM   4100  H   ASN A 301     -24.472 -94.244 -53.966  1.00 -4.38           H
ATOM   4101  CA  ASN A 301     -26.568 -93.773 -54.066  1.00 -4.38           C
ATOM   4102  HA  ASN A 301     -26.897 -92.885 -54.607  1.00 -4.38           H
ATOM   4103  C   ASN A 301     -27.519 -93.961 -52.890  1.00 -4.38           C
ATOM   4104  O   ASN A 301     -28.706 -93.649 -53.000  1.00 -4.38           O
ATOM   4105  CB  ASN A 301     -26.718 -95.003 -54.974  1.00 -4.38           C
ATOM   4106 1HB  ASN A 301     -26.197 -95.848 -54.533  1.00 -4.38           H
ATOM   4107 2HB  ASN A 301     -27.777 -95.252 -55.043  1.00 -4.38           H
ATOM   4108  CG  ASN A 301     -26.215 -94.769 -56.371  1.00 -4.38           C
ATOM   4109  OD1 ASN A 301     -26.348 -93.682 -56.922  1.00 -4.38           O
ATOM   4110  ND2 ASN A 301     -25.661 -95.781 -56.975  1.00 -4.38           N
ATOM   4111 1HD2 ASN A 301     -25.340 -95.662 -57.922  1.00 -4.38           H
ATOM   4112 2HD2 ASN A 301     -25.572 -96.669 -56.512  1.00 -4.38           H
ATOM   4113  N   THR A 302     -27.004 -94.461 -51.775  1.00 16.07           N
ATOM   4114  H   THR A 302     -26.027 -94.735 -51.744  1.00 16.07           H
ATOM   4115  CA  THR A 302     -27.806 -94.673 -50.576  1.00 16.07           C
ATOM   4116  HA  THR A 302     -28.857 -94.537 -50.826  1.00 16.07           H
ATOM   4117  C   THR A 302     -27.519 -93.673 -49.445  1.00 16.07           C
ATOM   4118  O   THR A 302     -28.341 -93.514 -48.541  1.00 16.07           O
ATOM   4119  CB  THR A 302     -27.637 -96.133 -50.118  1.00 16.07           C
ATOM   4120  HB  THR A 302     -28.132 -96.272 -49.165  1.00 16.07           H
ATOM   4121  OG1 THR A 302     -26.250 -96.466 -50.018  1.00 16.07           O
ATOM   4122  HG1 THR A 302     -25.892 -96.049 -49.214  1.00 16.07           H
ATOM   4123  CG2 THR A 302     -28.217 -97.110 -51.128  1.00 16.07           C
ATOM   4124 1HG2 THR A 302     -28.188 -98.115 -50.711  1.00 16.07           H
ATOM   4125 2HG2 THR A 302     -27.639 -97.085 -52.052  1.00 16.07           H
ATOM   4126 3HG2 THR A 302     -29.253 -96.850 -51.339  1.00 16.07           H
ATOM   4127  N   LEU A 303     -26.418 -92.935 -49.528  1.00 16.14           N
ATOM   4128  H   LEU A 303     -25.722 -93.168 -50.229  1.00 16.14           H
ATOM   4129  CA  LEU A 303     -26.143 -91.809 -48.624  1.00 16.14           C
ATOM   4130  HA  LEU A 303     -26.485 -92.065 -47.622  1.00 16.14           H
ATOM   4131  C   LEU A 303     -26.823 -90.503 -49.018  1.00 16.14           C
ATOM   4132  O   LEU A 303     -26.998 -89.619 -48.170  1.00 16.14           O
ATOM   4133  CB  LEU A 303     -24.640 -91.516 -48.578  1.00 16.14           C
ATOM   4134 1HB  LEU A 303     -24.271 -91.511 -49.602  1.00 16.14           H
ATOM   4135 2HB  LEU A 303     -24.505 -90.512 -48.178  1.00 16.14           H
ATOM   4136  CG  LEU A 303     -23.763 -92.454 -47.743  1.00 16.14           C
ATOM   4137  HG  LEU A 303     -23.965 -93.478 -48.043  1.00 16.14           H
ATOM   4138  CD1 LEU A 303     -22.289 -92.153 -48.014  1.00 16.14           C
ATOM   4139 1HD1 LEU A 303     -21.662 -92.830 -47.436  1.00 16.14           H
ATOM   4140 2HD1 LEU A 303     -22.054 -91.124 -47.741  1.00 16.14           H
ATOM   4141 3HD1 LEU A 303     -22.071 -92.305 -49.072  1.00 16.14           H
ATOM   4142  CD2 LEU A 303     -24.054 -92.316 -46.245  1.00 16.14           C
ATOM   4143 1HD2 LEU A 303     -23.362 -92.935 -45.676  1.00 16.14           H
ATOM   4144 2HD2 LEU A 303     -25.068 -92.655 -46.035  1.00 16.14           H
ATOM   4145 3HD2 LEU A 303     -23.945 -91.278 -45.932  1.00 16.14           H
ATOM   4146  N   ARG A 304     -27.194 -90.352 -50.284  1.00  2.43           N
ATOM   4147  H   ARG A 304     -26.969 -91.075 -50.960  1.00  2.43           H
ATOM   4148  CA  ARG A 304     -27.938 -89.162 -50.717  1.00  2.43           C
ATOM   4149  HA  ARG A 304     -27.356 -88.267 -50.500  1.00  2.43           H
ATOM   4150  C   ARG A 304     -29.237 -89.076 -49.932  1.00  2.43           C
ATOM   4151  O   ARG A 304     -29.820 -90.102 -49.557  1.00  2.43           O
ATOM   4152  CB  ARG A 304     -28.238 -89.204 -52.218  1.00  2.43           C
ATOM   4153 1HB  ARG A 304     -28.577 -90.206 -52.485  1.00  2.43           H
ATOM   4154 2HB  ARG A 304     -29.045 -88.501 -52.424  1.00  2.43           H
ATOM   4155  CG  ARG A 304     -27.041 -88.811 -53.079  1.00  2.43           C
ATOM   4156 1HG  ARG A 304     -26.778 -87.773 -52.875  1.00  2.43           H
ATOM   4157 2HG  ARG A 304     -26.190 -89.434 -52.813  1.00  2.43           H
ATOM   4158  CD  ARG A 304     -27.314 -88.973 -54.566  1.00  2.43           C
ATOM   4159 1HD  ARG A 304     -26.371 -88.855 -55.099  1.00  2.43           H
ATOM   4160 2HD  ARG A 304     -27.689 -89.980 -54.755  1.00  2.43           H
ATOM   4161  NE  ARG A 304     -28.271 -87.983 -55.084  1.00  2.43           N
ATOM   4162  HE  ARG A 304     -28.687 -87.363 -54.409  1.00  2.43           H
ATOM   4163  CZ  ARG A 304     -28.602 -87.814 -56.357  1.00  2.43           C
ATOM   4164  NH1 ARG A 304     -29.492 -86.913 -56.666  1.00  2.43           N
ATOM   4165 1HH1 ARG A 304     -29.944 -86.374 -55.953  1.00  2.43           H
ATOM   4166 2HH1 ARG A 304     -29.705 -86.753 -57.643  1.00  2.43           H
ATOM   4167  NH2 ARG A 304     -28.067 -88.497 -57.334  1.00  2.43           N
ATOM   4168 1HH2 ARG A 304     -27.299 -89.131 -57.143  1.00  2.43           H
ATOM   4169 2HH2 ARG A 304     -28.391 -88.369 -58.286  1.00  2.43           H
ATOM   4170  N   SER A 305     -29.684 -87.855 -49.670  1.00 17.82           N
ATOM   4171  H   SER A 305     -29.190 -87.053 -50.041  1.00 17.82           H
ATOM   4172  CA  SER A 305     -30.923 -87.667 -48.924  1.00 17.82           C
ATOM   4173  HA  SER A 305     -30.896 -88.259 -48.013  1.00 17.82           H
ATOM   4174  C   SER A 305     -31.980 -88.216 -49.861  1.00 17.82           C
ATOM   4175  O   SER A 305     -31.859 -88.036 -51.072  1.00 17.82           O
ATOM   4176  CB  SER A 305     -31.212 -86.206 -48.580  1.00 17.82           C
ATOM   4177 1HB  SER A 305     -30.397 -85.803 -47.977  1.00 17.82           H
ATOM   4178 2HB  SER A 305     -31.304 -85.629 -49.501  1.00 17.82           H
ATOM   4179  OG  SER A 305     -32.423 -86.137 -47.844  1.00 17.82           O
ATOM   4180  HG  SER A 305     -32.738 -85.213 -47.838  1.00 17.82           H
ATOM   4181  N   GLN A 306     -32.950 -88.928 -49.303  1.00 13.68           N
ATOM   4182  H   GLN A 306     -33.053 -88.900 -48.298  1.00 13.68           H
ATOM   4183  CA  GLN A 306     -33.842 -89.805 -50.057  1.00 13.68           C
ATOM   4184  HA  GLN A 306     -33.282 -90.699 -50.338  1.00 13.68           H
ATOM   4185  C   GLN A 306     -34.369 -89.172 -51.338  1.00 13.68           C
ATOM   4186  O   GLN A 306     -35.004 -88.117 -51.314  1.00 13.68           O
ATOM   4187  CB  GLN A 306     -35.001 -90.205 -49.149  1.00 13.68           C
ATOM   4188 1HB  GLN A 306     -34.588 -90.566 -48.207  1.00 13.68           H
ATOM   4189 2HB  GLN A 306     -35.605 -89.319 -48.949  1.00 13.68           H
ATOM   4190  CG  GLN A 306     -35.894 -91.276 -49.734  1.00 13.68           C
ATOM   4191 1HG  GLN A 306     -36.308 -90.924 -50.677  1.00 13.68           H
ATOM   4192 2HG  GLN A 306     -35.304 -92.172 -49.923  1.00 13.68           H
ATOM   4193  CD  GLN A 306     -37.032 -91.626 -48.813  1.00 13.68           C
ATOM   4194  OE1 GLN A 306     -37.116 -91.132 -47.699  1.00 13.68           O
ATOM   4195  NE2 GLN A 306     -37.896 -92.493 -49.249  1.00 13.68           N
ATOM   4196 1HE2 GLN A 306     -38.636 -92.790 -48.630  1.00 13.68           H
ATOM   4197 2HE2 GLN A 306     -37.810 -92.868 -50.187  1.00 13.68           H
ATOM   4198  N   THR A 307     -34.030 -89.797 -52.455  1.00 11.81           N
ATOM   4199  H   THR A 307     -33.501 -90.654 -52.419  1.00 11.81           H
ATOM   4200  CA  THR A 307     -34.367 -89.296 -53.775  1.00 11.81           C
ATOM   4201  HA  THR A 307     -34.638 -88.242 -53.735  1.00 11.81           H
ATOM   4202  C   THR A 307     -35.541 -90.087 -54.312  1.00 11.81           C
ATOM   4203  O   THR A 307     -35.863 -91.181 -53.835  1.00 11.81           O
ATOM   4204  CB  THR A 307     -33.195 -89.494 -54.750  1.00 11.81           C
ATOM   4205  HB  THR A 307     -33.525 -89.277 -55.766  1.00 11.81           H
ATOM   4206  OG1 THR A 307     -32.748 -90.849 -54.660  1.00 11.81           O
ATOM   4207  HG1 THR A 307     -32.523 -91.143 -55.553  1.00 11.81           H
ATOM   4208  CG2 THR A 307     -32.010 -88.612 -54.416  1.00 11.81           C
ATOM   4209 1HG2 THR A 307     -31.261 -88.721 -55.197  1.00 11.81           H
ATOM   4210 2HG2 THR A 307     -31.577 -88.913 -53.462  1.00 11.81           H
ATOM   4211 3HG2 THR A 307     -32.326 -87.570 -54.363  1.00 11.81           H
ATOM   4212  N   TYR A 308     -36.171 -89.498 -55.313  1.00 17.04           N
ATOM   4213  H   TYR A 308     -35.830 -88.602 -55.645  1.00 17.04           H
ATOM   4214  CA  TYR A 308     -37.342 -90.044 -55.975  1.00 17.04           C
ATOM   4215  HA  TYR A 308     -37.402 -91.126 -55.845  1.00 17.04           H
ATOM   4216  C   TYR A 308     -37.146 -89.661 -57.433  1.00 17.04           C
ATOM   4217  O   TYR A 308     -36.288 -88.814 -57.720  1.00 17.04           O
ATOM   4218  CB  TYR A 308     -38.594 -89.358 -55.432  1.00 17.04           C
ATOM   4219 1HB  TYR A 308     -38.679 -88.377 -55.901  1.00 17.04           H
ATOM   4220 2HB  TYR A 308     -39.470 -89.943 -55.707  1.00 17.04           H
ATOM   4221  CG  TYR A 308     -38.570 -89.146 -53.930  1.00 17.04           C
ATOM   4222  CD1 TYR A 308     -38.319 -87.864 -53.398  1.00 17.04           C
ATOM   4223  HD1 TYR A 308     -38.123 -87.035 -54.064  1.00 17.04           H
ATOM   4224  CD2 TYR A 308     -38.808 -90.210 -53.035  1.00 17.04           C
ATOM   4225  HD2 TYR A 308     -38.996 -91.205 -53.418  1.00 17.04           H
ATOM   4226  CE1 TYR A 308     -38.324 -87.642 -51.999  1.00 17.04           C
ATOM   4227  HE1 TYR A 308     -38.149 -86.652 -51.614  1.00 17.04           H
ATOM   4228  CE2 TYR A 308     -38.819 -89.987 -51.629  1.00 17.04           C
ATOM   4229  HE2 TYR A 308     -39.035 -90.802 -50.958  1.00 17.04           H
ATOM   4230  CZ  TYR A 308     -38.565 -88.706 -51.127  1.00 17.04           C
ATOM   4231  OH  TYR A 308     -38.567 -88.489 -49.770  1.00 17.04           O
ATOM   4232  HH  TYR A 308     -38.853 -89.269 -49.288  1.00 17.04           H
ATOM   4233  N   ALA A 309     -37.924 -90.212 -58.349  1.00  5.33           N
ATOM   4234  H   ALA A 309     -38.593 -90.936 -58.086  1.00  5.33           H
ATOM   4235  CA  ALA A 309     -37.893 -89.730 -59.722  1.00  5.33           C
ATOM   4236  HA  ALA A 309     -36.864 -89.754 -60.081  1.00  5.33           H
ATOM   4237  C   ALA A 309     -38.390 -88.280 -59.729  1.00  5.33           C
ATOM   4238  O   ALA A 309     -39.390 -87.945 -59.081  1.00  5.33           O
ATOM   4239  CB  ALA A 309     -38.762 -90.614 -60.620  1.00  5.33           C
ATOM   4240 1HB  ALA A 309     -38.368 -91.631 -60.632  1.00  5.33           H
ATOM   4241 2HB  ALA A 309     -38.760 -90.219 -61.637  1.00  5.33           H
ATOM   4242 3HB  ALA A 309     -39.786 -90.628 -60.247  1.00  5.33           H
ATOM   4243  N   ALA A 310     -37.680 -87.426 -60.447  1.00  8.80           N
ATOM   4244  H   ALA A 310     -36.845 -87.749 -60.921  1.00  8.80           H
ATOM   4245  CA  ALA A 310     -38.086 -86.040 -60.637  1.00  8.80           C
ATOM   4246  HA  ALA A 310     -38.617 -85.677 -59.755  1.00  8.80           H
ATOM   4247  C   ALA A 310     -39.022 -86.003 -61.847  1.00  8.80           C
ATOM   4248  O   ALA A 310     -39.035 -86.933 -62.665  1.00  8.80           O
ATOM   4249  CB  ALA A 310     -36.845 -85.168 -60.878  1.00  8.80           C
ATOM   4250 1HB  ALA A 310     -36.165 -85.252 -60.030  1.00  8.80           H
ATOM   4251 2HB  ALA A 310     -37.143 -84.125 -60.993  1.00  8.80           H
ATOM   4252 3HB  ALA A 310     -36.336 -85.490 -61.787  1.00  8.80           H
ATOM   4253  N   TYR A 311     -39.757 -84.913 -61.991  1.00 -0.28           N
ATOM   4254  H   TYR A 311     -39.711 -84.179 -61.295  1.00 -0.28           H
ATOM   4255  CA  TYR A 311     -40.514 -84.652 -63.209  1.00 -0.28           C
ATOM   4256  HA  TYR A 311     -40.696 -85.574 -63.762  1.00 -0.28           H
ATOM   4257  C   TYR A 311     -39.581 -83.740 -63.997  1.00 -0.28           C
ATOM   4258  O   TYR A 311     -38.732 -83.074 -63.394  1.00 -0.28           O
ATOM   4259  CB  TYR A 311     -41.841 -83.947 -62.906  1.00 -0.28           C
ATOM   4260 1HB  TYR A 311     -41.627 -83.014 -62.385  1.00 -0.28           H
ATOM   4261 2HB  TYR A 311     -42.333 -83.702 -63.848  1.00 -0.28           H
ATOM   4262  CG  TYR A 311     -42.794 -84.763 -62.055  1.00 -0.28           C
ATOM   4263  CD1 TYR A 311     -42.760 -84.663 -60.648  1.00 -0.28           C
ATOM   4264  HD1 TYR A 311     -42.028 -84.024 -60.174  1.00 -0.28           H
ATOM   4265  CD2 TYR A 311     -43.742 -85.630 -62.643  1.00 -0.28           C
ATOM   4266  HD2 TYR A 311     -43.779 -85.740 -63.719  1.00 -0.28           H
ATOM   4267  CE1 TYR A 311     -43.671 -85.393 -59.845  1.00 -0.28           C
ATOM   4268  HE1 TYR A 311     -43.637 -85.315 -58.771  1.00 -0.28           H
ATOM   4269  CE2 TYR A 311     -44.654 -86.371 -61.835  1.00 -0.28           C
ATOM   4270  HE2 TYR A 311     -45.368 -87.040 -62.292  1.00 -0.28           H
ATOM   4271  CZ  TYR A 311     -44.607 -86.235 -60.443  1.00 -0.28           C
ATOM   4272  OH  TYR A 311     -45.463 -86.913 -59.614  1.00 -0.28           O
ATOM   4273  HH  TYR A 311     -46.050 -87.522 -60.081  1.00 -0.28           H
ATOM   4274  N   ALA A 312     -39.721 -83.681 -65.311  1.00  6.54           N
ATOM   4275  H   ALA A 312     -40.452 -84.212 -65.767  1.00  6.54           H
ATOM   4276  CA  ALA A 312     -38.854 -82.839 -66.130  1.00  6.54           C
ATOM   4277  HA  ALA A 312     -37.814 -83.094 -65.926  1.00  6.54           H
ATOM   4278  C   ALA A 312     -39.096 -81.367 -65.780  1.00  6.54           C
ATOM   4279  O   ALA A 312     -40.181 -81.025 -65.283  1.00  6.54           O
ATOM   4280  CB  ALA A 312     -39.156 -83.088 -67.600  1.00  6.54           C
ATOM   4281 1HB  ALA A 312     -39.090 -84.154 -67.815  1.00  6.54           H
ATOM   4282 2HB  ALA A 312     -38.434 -82.558 -68.223  1.00  6.54           H
ATOM   4283 3HB  ALA A 312     -40.156 -82.727 -67.833  1.00  6.54           H
ATOM   4284  N   PRO A 313     -38.118 -80.480 -66.037  1.00-11.14           N
ATOM   4285  CA  PRO A 313     -38.451 -79.066 -65.819  1.00-11.14           C
ATOM   4286  HA  PRO A 313     -38.681 -78.891 -64.769  1.00-11.14           H
ATOM   4287  C   PRO A 313     -39.607 -78.573 -66.685  1.00-11.14           C
ATOM   4288  O   PRO A 313     -39.871 -79.090 -67.778  1.00-11.14           O
ATOM   4289  CB  PRO A 313     -37.158 -78.342 -66.209  1.00-11.14           C
ATOM   4290 1HB  PRO A 313     -37.205 -78.032 -67.253  1.00-11.14           H
ATOM   4291 2HB  PRO A 313     -36.983 -77.482 -65.562  1.00-11.14           H
ATOM   4292  CG  PRO A 313     -36.099 -79.358 -66.026  1.00-11.14           C
ATOM   4293 1HG  PRO A 313     -35.209 -79.105 -66.599  1.00-11.14           H
ATOM   4294 2HG  PRO A 313     -35.858 -79.458 -64.967  1.00-11.14           H
ATOM   4295  CD  PRO A 313     -36.736 -80.616 -66.535  1.00-11.14           C
ATOM   4296 1HD  PRO A 313     -36.724 -80.647 -67.626  1.00-11.14           H
ATOM   4297 2HD  PRO A 313     -36.243 -81.493 -66.113  1.00-11.14           H
ATOM   4298  N   ALA A 314     -40.288 -77.560 -66.175  1.00 -9.79           N
ATOM   4299  H   ALA A 314     -39.991 -77.163 -65.293  1.00 -9.79           H
ATOM   4300  CA  ALA A 314     -41.443 -76.933 -66.804  1.00 -9.79           C
ATOM   4301  HA  ALA A 314     -41.321 -76.902 -67.886  1.00 -9.79           H
ATOM   4302  C   ALA A 314     -41.472 -75.509 -66.259  1.00 -9.79           C
ATOM   4303  O   ALA A 314     -40.653 -75.248 -65.346  1.00 -9.79           O
ATOM   4304  OXT ALA A 314     -42.271 -74.677 -66.721  1.00 -9.79           O
ATOM   4305  CB  ALA A 314     -42.715 -77.698 -66.431  1.00 -9.79           C
ATOM   4306 1HB  ALA A 314     -42.664 -78.715 -66.819  1.00 -9.79           H
ATOM   4307 2HB  ALA A 314     -43.580 -77.191 -66.857  1.00 -9.79           H
ATOM   4308 3HB  ALA A 314     -42.823 -77.736 -65.348  1.00 -9.79           H
TER    4309      ALA A 314 
END
