# Supplementary material for: Analysis of aquaporins from the euryhaline barnacle Balanus improvisus reveals differential expression in response to changes in salinity
Source: PLoS One. 2017 Jul 17;12(7):e0181192. doi: 10.1371/journal.pone.0181192 (PMC5513457; doi:10.1371/journal.pone.0181192)
Supplement: S9 Model — (PDB) [file pone.0181192.s027.pdb]

REMARK YASARA *************************************************************
REMARK YASARA *                                                           *
REMARK YASARA *                     Y  A  S  A  R  A                      *
REMARK YASARA *                                                           *
REMARK YASARA *   Yet Another Scientific Artificial Reality Application   *
REMARK YASARA *                                                           *
REMARK YASARA *            MOLECULE STRUCTURE FILE, PDB FORMAT            *
REMARK YASARA *                                                           *
REMARK YASARA * Just use YASARA every day to make your questions go away! *
REMARK YASARA *                                                           *
REMARK YASARA *                      www.YASARA.org                       *
REMARK YASARA *                                                           *
REMARK YASARA *************************************************************
REMARK YASARA
REMARK YASARA Original filename: F:\AQP\Mono-pdb\bb2-2-hm-mono.pdb
REMARK YASARA Written on:        Mon Feb 29 10:59:46 2016
REMARK YASARA Number of models: 1
REMARK YASARA Number of atoms:   5045
REMARK YASARA Please address questions or suggestions to: Eliza@yasara.org
REMARK YASARA
REMARK   2 RESOLUTION. 2.75 ANGSTROMS.
REMARK 290 CRYSTALLOGRAPHIC SYMMETRY TRANSFORMATIONS
REMARK 290 THE FOLLOWING TRANSFORMATIONS OPERATE ON THE ATOM/HETATM
REMARK 290 RECORDS IN THIS ENTRY TO PRODUCE CRYSTALLOGRAPHICALLY
REMARK 290 RELATED MOLECULES.
REMARK 290   SMTRY1   1  1.000000  0.000000  0.000000        0.00000
REMARK 290   SMTRY2   1  0.000000  1.000000  0.000000        0.00000
REMARK 290   SMTRY3   1  0.000000  0.000000  1.000000        0.00000
REMARK 290   SMTRY1   2 -1.000000  0.000000  0.000000        0.00000
REMARK 290   SMTRY2   2  0.000000 -1.000000  0.000000        0.00000
REMARK 290   SMTRY3   2  0.000000  0.000000  1.000000        0.00000
REMARK 290   SMTRY1   3  0.000000 -1.000000  0.000000        0.00000
REMARK 290   SMTRY2   3  1.000000  0.000000  0.000000        0.00000
REMARK 290   SMTRY3   3  0.000000  0.000000  1.000000       45.31050
REMARK 290   SMTRY1   4  0.000000  1.000000  0.000000        0.00000
REMARK 290   SMTRY2   4 -1.000000  0.000000  0.000000        0.00000
REMARK 290   SMTRY3   4  0.000000  0.000000  1.000000       45.31050
COMPND    MOL_ID: 1;
COMPND   2 MOLECULE: AQUAPORIN-2;
COMPND   3 CHAIN: A;
SEQRES   1 A  349  THR ALA LEU THR PRO VAL GLU LEU MET LEU ARG TYR LEU 
SEQRES   2 A  349  GLU SER LEU PRO GLN GLU PHE SER PHE ARG GLU GLU VAL 
SEQRES   3 A  349  ARG SER PRO LYS PHE TRP LYS ALA LEU ARG ALA GLU PHE 
SEQRES   4 A  349  LEU ALA SER LEU LEU LEU VAL VAL PHE LEU SER SER GLY 
SEQRES   5 A  349  GLY ILE GLY ILE GLY VAL GLY VAL GLY VAL GLY THR GLY 
SEQRES   6 A  349  VAL GLY THR GLY VAL GLY SER GLY GLY GLY VAL GLY THR 
SEQRES   7 A  349  HIS SER GLY VAL GLY ALA ASP VAL HIS ALA ALA ALA THR 
SEQRES   8 A  349  THR ILE SER SER SER SER SER GLY GLY SER ASN SER GLY 
SEQRES   9 A  349  SER GLY SER SER GLY HIS ALA ASN PRO GLY PRO VAL ILE 
SEQRES  10 A  349  SER PRO SER ALA HIS SER SER ASN SER SER THR SER SER 
SEQRES  11 A  349  GLY PRO LEU ALA ASP THR GLY ALA ALA VAL ARG MET ALA 
SEQRES  12 A  349  LEU ALA TYR CYS LEU THR ALA ALA THR LEU ILE GLN CYS 
SEQRES  13 A  349  PHE GLY ASN VAL SER GLY ALA GLN THR ASN PRO ALA VAL 
SEQRES  14 A  349  THR LEU SER LEU LEU VAL THR ARG TYR ILE SER PRO LEU 
SEQRES  15 A  349  ARG ALA ALA ALA TYR VAL THR VAL GLN LEU ALA GLY ALA 
SEQRES  16 A  349  LEU CYS GLY ALA LEU ILE VAL LEU GLY LEU THR PRO PRO 
SEQRES  17 A  349  ASP TRP PRO ASP GLN PRO GLN VAL LEU ALA VAL ALA SER 
SEQRES  18 A  349  GLY VAL THR LEU THR GLN ALA PHE GLY VAL GLU PHE LEU 
SEQRES  19 A  349  ALA THR PHE ILE ALA VAL VAL THR THR LEU ALA VAL LEU 
SEQRES  20 A  349  ASP PRO VAL ARG ALA ASP VAL GLY CYS LYS ALA LEU SER 
SEQRES  21 A  349  ILE GLY LEU ALA TYR GLY LEU GLY VAL LEU PHE SER PHE 
SEQRES  22 A  349  GLN ARG THR GLY ALA CYS LEU ASN PRO VAL ARG ALA LEU 
SEQRES  23 A  349  GLY PRO ALA LEU VAL ASN ASN VAL TRP LYS ASP HIS TRP 
SEQRES  24 A  349  VAL TYR TRP VAL GLY PRO LEU PHE GLY GLY LEU LEU GLY 
SEQRES  25 A  349  GLY PHE THR TYR GLU PHE VAL HIS ASP SER SER PRO HIS 
SEQRES  26 A  349  GLY ARG PHE LEU HIS ARG SER PHE ARG ARG ARG ARG GLY 
SEQRES  27 A  349  GLY GLN GLN PRO SER ARG SER GLY GLY ALA LEU 
CRYST1  119.110  119.110   90.621  90.00  90.00  90.00 P 42         16
ORIGX1      1.000000  0.000000  0.000000        0.00000
ORIGX2      0.000000  1.000000  0.000000        0.00000
ORIGX3      0.000000  0.000000  1.000000        0.00000
SCALE1      0.008396  0.000000  0.000000        0.00000
SCALE2      0.000000  0.008396  0.000000        0.00000
SCALE3      0.000000  0.000000  0.011035        0.00000
ATOM      1  N   THR A  11     142.490 108.062 177.491  1.00-23.17           N
ATOM      2 1H   THR A  11     142.777 107.430 176.756  1.00-23.17           H
ATOM      3 2H   THR A  11     141.622 108.507 177.226  1.00-23.17           H
ATOM      4 3H   THR A  11     142.357 107.538 178.345  1.00-23.17           H
ATOM      5  CA  THR A  11     143.536 109.092 177.689  1.00-23.17           C
ATOM      6  HA  THR A  11     143.694 109.622 176.753  1.00-23.17           H
ATOM      7  C   THR A  11     144.822 108.419 178.124  1.00-23.17           C
ATOM      8  O   THR A  11     144.754 107.310 178.654  1.00-23.17           O
ATOM      9  CB  THR A  11     143.062 110.079 178.772  1.00-23.17           C
ATOM     10  HB  THR A  11     143.107 109.601 179.749  1.00-23.17           H
ATOM     11  OG1 THR A  11     141.705 110.413 178.479  1.00-23.17           O
ATOM     12  HG1 THR A  11     141.414 111.087 179.111  1.00-23.17           H
ATOM     13  CG2 THR A  11     143.842 111.391 178.799  1.00-23.17           C
ATOM     14 1HG2 THR A  11     143.382 112.066 179.521  1.00-23.17           H
ATOM     15 2HG2 THR A  11     143.824 111.863 177.816  1.00-23.17           H
ATOM     16 3HG2 THR A  11     144.872 111.213 179.106  1.00-23.17           H
ATOM     17  N   ALA A  12     145.980 109.035 177.905  1.00 14.25           N
ATOM     18  H   ALA A  12     146.004 109.888 177.358  1.00 14.25           H
ATOM     19  CA  ALA A  12     147.232 108.551 178.484  1.00 14.25           C
ATOM     20  HA  ALA A  12     147.442 107.547 178.115  1.00 14.25           H
ATOM     21  C   ALA A  12     147.026 108.502 180.002  1.00 14.25           C
ATOM     22  O   ALA A  12     146.398 109.395 180.571  1.00 14.25           O
ATOM     23  CB  ALA A  12     148.378 109.497 178.112  1.00 14.25           C
ATOM     24 1HB  ALA A  12     148.485 109.539 177.028  1.00 14.25           H
ATOM     25 2HB  ALA A  12     149.309 109.133 178.546  1.00 14.25           H
ATOM     26 3HB  ALA A  12     148.174 110.498 178.495  1.00 14.25           H
ATOM     27  N   LEU A  13     147.491 107.443 180.646  1.00-14.32           N
ATOM     28  H   LEU A  13     148.075 106.772 180.155  1.00-14.32           H
ATOM     29  CA  LEU A  13     147.068 107.138 182.014  1.00-14.32           C
ATOM     30  HA  LEU A  13     146.033 107.460 182.127  1.00-14.32           H
ATOM     31  C   LEU A  13     147.876 107.838 183.103  1.00-14.32           C
ATOM     32  O   LEU A  13     147.546 107.747 184.284  1.00-14.32           O
ATOM     33  CB  LEU A  13     147.134 105.620 182.231  1.00-14.32           C
ATOM     34 1HB  LEU A  13     148.180 105.319 182.175  1.00-14.32           H
ATOM     35 2HB  LEU A  13     146.777 105.403 183.238  1.00-14.32           H
ATOM     36  CG  LEU A  13     146.337 104.749 181.244  1.00-14.32           C
ATOM     37  HG  LEU A  13     146.676 104.966 180.232  1.00-14.32           H
ATOM     38  CD1 LEU A  13     146.612 103.282 181.516  1.00-14.32           C
ATOM     39 1HD1 LEU A  13     146.088 102.670 180.784  1.00-14.32           H
ATOM     40 2HD1 LEU A  13     146.274 103.015 182.517  1.00-14.32           H
ATOM     41 3HD1 LEU A  13     147.679 103.089 181.433  1.00-14.32           H
ATOM     42  CD2 LEU A  13     144.830 104.988 181.299  1.00-14.32           C
ATOM     43 1HD2 LEU A  13     144.331 104.353 180.568  1.00-14.32           H
ATOM     44 2HD2 LEU A  13     144.608 106.026 181.053  1.00-14.32           H
ATOM     45 3HD2 LEU A  13     144.453 104.765 182.296  1.00-14.32           H
ATOM     46  N   THR A  14     148.941 108.529 182.726  1.00 23.05           N
ATOM     47  H   THR A  14     149.174 108.596 181.746  1.00 23.05           H
ATOM     48  CA  THR A  14     149.805 109.194 183.704  1.00 23.05           C
ATOM     49  HA  THR A  14     149.371 109.095 184.695  1.00 23.05           H
ATOM     50  C   THR A  14     149.982 110.677 183.379  1.00 23.05           C
ATOM     51  O   THR A  14     150.482 111.008 182.297  1.00 23.05           O
ATOM     52  CB  THR A  14     151.206 108.546 183.739  1.00 23.05           C
ATOM     53  HB  THR A  14     151.833 109.091 184.444  1.00 23.05           H
ATOM     54  OG1 THR A  14     151.786 108.598 182.434  1.00 23.05           O
ATOM     55  HG1 THR A  14     151.709 109.514 182.130  1.00 23.05           H
ATOM     56  CG2 THR A  14     151.156 107.086 184.132  1.00 23.05           C
ATOM     57 1HG2 THR A  14     152.174 106.709 184.230  1.00 23.05           H
ATOM     58 2HG2 THR A  14     150.638 106.503 183.371  1.00 23.05           H
ATOM     59 3HG2 THR A  14     150.645 106.972 185.088  1.00 23.05           H
ATOM     60  N   PRO A  15     149.577 111.587 184.285  1.00 -5.22           N
ATOM     61  CA  PRO A  15     149.854 112.994 183.961  1.00 -5.22           C
ATOM     62  HA  PRO A  15     149.349 113.267 183.037  1.00 -5.22           H
ATOM     63  C   PRO A  15     151.349 113.277 183.860  1.00 -5.22           C
ATOM     64  O   PRO A  15     152.142 112.688 184.602  1.00 -5.22           O
ATOM     65  CB  PRO A  15     149.260 113.752 185.151  1.00 -5.22           C
ATOM     66 1HB  PRO A  15     150.040 113.964 185.880  1.00 -5.22           H
ATOM     67 2HB  PRO A  15     148.784 114.675 184.826  1.00 -5.22           H
ATOM     68  CG  PRO A  15     148.260 112.821 185.728  1.00 -5.22           C
ATOM     69 1HG  PRO A  15     148.060 113.058 186.773  1.00 -5.22           H
ATOM     70 2HG  PRO A  15     147.340 112.854 185.144  1.00 -5.22           H
ATOM     71  CD  PRO A  15     148.899 111.475 185.589  1.00 -5.22           C
ATOM     72 1HD  PRO A  15     149.628 111.303 186.382  1.00 -5.22           H
ATOM     73 2HD  PRO A  15     148.138 110.693 185.580  1.00 -5.22           H
ATOM     74  N   VAL A  16     151.751 114.175 182.972  1.00 -1.14           N
ATOM     75  H   VAL A  16     151.068 114.647 182.391  1.00 -1.14           H
ATOM     76  CA  VAL A  16     153.176 114.458 182.778  1.00 -1.14           C
ATOM     77  HA  VAL A  16     153.679 113.509 182.599  1.00 -1.14           H
ATOM     78  C   VAL A  16     153.805 115.056 184.038  1.00 -1.14           C
ATOM     79  O   VAL A  16     154.916 114.686 184.395  1.00 -1.14           O
ATOM     80  CB  VAL A  16     153.428 115.356 181.526  1.00 -1.14           C
ATOM     81  HB  VAL A  16     152.918 116.308 181.666  1.00 -1.14           H
ATOM     82  CG1 VAL A  16     154.926 115.627 181.312  1.00 -1.14           C
ATOM     83 1HG1 VAL A  16     155.068 116.215 180.405  1.00 -1.14           H
ATOM     84 2HG1 VAL A  16     155.472 114.686 181.219  1.00 -1.14           H
ATOM     85 3HG1 VAL A  16     155.329 116.190 182.152  1.00 -1.14           H
ATOM     86  CG2 VAL A  16     152.873 114.675 180.261  1.00 -1.14           C
ATOM     87 1HG2 VAL A  16     153.118 115.271 179.381  1.00 -1.14           H
ATOM     88 2HG2 VAL A  16     151.792 114.593 180.322  1.00 -1.14           H
ATOM     89 3HG2 VAL A  16     153.302 113.678 180.146  1.00 -1.14           H
ATOM     90  N   GLU A  17     153.108 115.896 184.794  1.00 -0.92           N
ATOM     91  H   GLU A  17     152.169 116.184 184.526  1.00 -0.92           H
ATOM     92  CA  GLU A  17     153.704 116.389 186.044  1.00 -0.92           C
ATOM     93  HA  GLU A  17     154.658 116.871 185.830  1.00 -0.92           H
ATOM     94  C   GLU A  17     153.970 115.264 187.030  1.00 -0.92           C
ATOM     95  O   GLU A  17     154.950 115.308 187.771  1.00 -0.92           O
ATOM     96  CB  GLU A  17     152.809 117.374 186.787  1.00 -0.92           C
ATOM     97 1HB  GLU A  17     151.804 116.961 186.839  1.00 -0.92           H
ATOM     98 2HB  GLU A  17     153.192 117.453 187.804  1.00 -0.92           H
ATOM     99  CG  GLU A  17     152.760 118.776 186.224  1.00 -0.92           C
ATOM    100 1HG  GLU A  17     153.779 119.119 186.039  1.00 -0.92           H
ATOM    101 2HG  GLU A  17     152.213 118.772 185.281  1.00 -0.92           H
ATOM    102  CD  GLU A  17     152.089 119.721 187.214  1.00 -0.92           C
ATOM    103  OE1 GLU A  17     151.079 119.328 187.844  1.00 -0.92           O
ATOM    104  OE2 GLU A  17     152.589 120.846 187.431  1.00 -0.92           O
ATOM    105  N   LEU A  18     153.116 114.250 187.044  1.00 -2.24           N
ATOM    106  H   LEU A  18     152.351 114.221 186.385  1.00 -2.24           H
ATOM    107  CA  LEU A  18     153.288 113.163 188.000  1.00 -2.24           C
ATOM    108  HA  LEU A  18     153.626 113.588 188.943  1.00 -2.24           H
ATOM    109  C   LEU A  18     154.365 112.210 187.522  1.00 -2.24           C
ATOM    110  O   LEU A  18     155.065 111.628 188.339  1.00 -2.24           O
ATOM    111  CB  LEU A  18     151.989 112.401 188.267  1.00 -2.24           C
ATOM    112 1HB  LEU A  18     151.664 111.930 187.340  1.00 -2.24           H
ATOM    113 2HB  LEU A  18     152.231 111.605 188.971  1.00 -2.24           H
ATOM    114  CG  LEU A  18     150.801 113.183 188.852  1.00 -2.24           C
ATOM    115  HG  LEU A  18     150.345 113.763 188.053  1.00 -2.24           H
ATOM    116  CD1 LEU A  18     149.774 112.193 189.380  1.00 -2.24           C
ATOM    117 1HD1 LEU A  18     148.884 112.728 189.707  1.00 -2.24           H
ATOM    118 2HD1 LEU A  18     150.184 111.631 190.222  1.00 -2.24           H
ATOM    119 3HD1 LEU A  18     149.485 111.498 188.594  1.00 -2.24           H
ATOM    120  CD2 LEU A  18     151.165 114.152 189.971  1.00 -2.24           C
ATOM    121 1HD2 LEU A  18     150.256 114.571 190.398  1.00 -2.24           H
ATOM    122 2HD2 LEU A  18     151.765 114.971 189.576  1.00 -2.24           H
ATOM    123 3HD2 LEU A  18     151.720 113.630 190.749  1.00 -2.24           H
ATOM    124  N   MET A  19     154.567 112.105 186.217  1.00-10.34           N
ATOM    125  H   MET A  19     153.933 112.560 185.567  1.00-10.34           H
ATOM    126  CA  MET A  19     155.711 111.353 185.703  1.00-10.34           C
ATOM    127  HA  MET A  19     155.734 110.371 186.174  1.00-10.34           H
ATOM    128  C   MET A  19     157.000 112.069 186.069  1.00-10.34           C
ATOM    129  O   MET A  19     157.950 111.448 186.520  1.00-10.34           O
ATOM    130  CB  MET A  19     155.645 111.187 184.184  1.00-10.34           C
ATOM    131 1HB  MET A  19     155.438 112.153 183.726  1.00-10.34           H
ATOM    132 2HB  MET A  19     156.621 110.852 183.836  1.00-10.34           H
ATOM    133  CG  MET A  19     154.598 110.184 183.730  1.00-10.34           C
ATOM    134 1HG  MET A  19     153.618 110.522 184.064  1.00-10.34           H
ATOM    135 2HG  MET A  19     154.599 110.138 182.641  1.00-10.34           H
ATOM    136  SD  MET A  19     154.904 108.522 184.395  1.00-10.34           S
ATOM    137  CE  MET A  19     156.393 107.994 183.519  1.00-10.34           C
ATOM    138 1HE  MET A  19     156.694 107.012 183.883  1.00-10.34           H
ATOM    139 2HE  MET A  19     157.204 108.699 183.695  1.00-10.34           H
ATOM    140 3HE  MET A  19     156.189 107.932 182.450  1.00-10.34           H
ATOM    141  N   LEU A  20     157.030 113.387 185.953  1.00  0.77           N
ATOM    142  H   LEU A  20     156.228 113.880 185.566  1.00  0.77           H
ATOM    143  CA  LEU A  20     158.220 114.142 186.341  1.00  0.77           C
ATOM    144  HA  LEU A  20     159.090 113.692 185.865  1.00  0.77           H
ATOM    145  C   LEU A  20     158.446 114.088 187.854  1.00  0.77           C
ATOM    146  O   LEU A  20     159.587 114.118 188.307  1.00  0.77           O
ATOM    147  CB  LEU A  20     158.099 115.592 185.868  1.00  0.77           C
ATOM    148 1HB  LEU A  20     157.195 116.005 186.312  1.00  0.77           H
ATOM    149 2HB  LEU A  20     158.947 116.145 186.269  1.00  0.77           H
ATOM    150  CG  LEU A  20     158.050 115.855 184.353  1.00  0.77           C
ATOM    151  HG  LEU A  20     157.304 115.206 183.903  1.00  0.77           H
ATOM    152  CD1 LEU A  20     157.626 117.299 184.117  1.00  0.77           C
ATOM    153 1HD1 LEU A  20     157.555 117.491 183.047  1.00  0.77           H
ATOM    154 2HD1 LEU A  20     158.353 117.980 184.559  1.00  0.77           H
ATOM    155 3HD1 LEU A  20     156.651 117.472 184.570  1.00  0.77           H
ATOM    156  CD2 LEU A  20     159.379 115.599 183.655  1.00  0.77           C
ATOM    157 1HD2 LEU A  20     159.266 115.779 182.586  1.00  0.77           H
ATOM    158 2HD2 LEU A  20     159.677 114.561 183.794  1.00  0.77           H
ATOM    159 3HD2 LEU A  20     160.138 116.268 184.053  1.00  0.77           H
ATOM    160  N   ARG A  21     157.378 113.948 188.632  1.00 20.37           N
ATOM    161  H   ARG A  21     156.457 114.022 188.210  1.00 20.37           H
ATOM    162  CA  ARG A  21     157.481 113.709 190.078  1.00 20.37           C
ATOM    163  HA  ARG A  21     158.255 114.358 190.478  1.00 20.37           H
ATOM    164  C   ARG A  21     157.880 112.286 190.451  1.00 20.37           C
ATOM    165  O   ARG A  21     158.549 112.088 191.457  1.00 20.37           O
ATOM    166  CB  ARG A  21     156.177 114.087 190.778  1.00 20.37           C
ATOM    167 1HB  ARG A  21     155.335 113.753 190.176  1.00 20.37           H
ATOM    168 2HB  ARG A  21     156.137 113.584 191.744  1.00 20.37           H
ATOM    169  CG  ARG A  21     156.081 115.584 191.024  1.00 20.37           C
ATOM    170 1HG  ARG A  21     156.865 115.861 191.725  1.00 20.37           H
ATOM    171 2HG  ARG A  21     156.236 116.126 190.093  1.00 20.37           H
ATOM    172  CD  ARG A  21     154.750 115.982 191.613  1.00 20.37           C
ATOM    173 1HD  ARG A  21     153.974 115.909 190.849  1.00 20.37           H
ATOM    174 2HD  ARG A  21     154.510 115.297 192.425  1.00 20.37           H
ATOM    175  NE  ARG A  21     154.807 117.347 192.153  1.00 20.37           N
ATOM    176  HE  ARG A  21     155.656 117.874 191.988  1.00 20.37           H
ATOM    177  CZ  ARG A  21     153.856 117.955 192.845  1.00 20.37           C
ATOM    178  NH1 ARG A  21     154.047 119.181 193.239  1.00 20.37           N
ATOM    179 1HH1 ARG A  21     154.902 119.665 193.011  1.00 20.37           H
ATOM    180 2HH1 ARG A  21     153.318 119.641 193.768  1.00 20.37           H
ATOM    181  NH2 ARG A  21     152.733 117.381 193.192  1.00 20.37           N
ATOM    182 1HH2 ARG A  21     152.572 116.410 192.968  1.00 20.37           H
ATOM    183 2HH2 ARG A  21     152.031 117.937 193.663  1.00 20.37           H
ATOM    184  N   TYR A  22     157.551 111.297 189.638  1.00 26.24           N
ATOM    185  H   TYR A  22     156.906 111.469 188.872  1.00 26.24           H
ATOM    186  CA  TYR A  22     158.114 109.955 189.799  1.00 26.24           C
ATOM    187  HA  TYR A  22     157.971 109.611 190.824  1.00 26.24           H
ATOM    188  C   TYR A  22     159.615 110.054 189.532  1.00 26.24           C
ATOM    189  O   TYR A  22     160.430 109.509 190.268  1.00 26.24           O
ATOM    190  CB  TYR A  22     157.420 108.974 188.844  1.00 26.24           C
ATOM    191 1HB  TYR A  22     156.705 108.394 189.422  1.00 26.24           H
ATOM    192 2HB  TYR A  22     156.862 109.546 188.105  1.00 26.24           H
ATOM    193  CG  TYR A  22     158.332 108.014 188.104  1.00 26.24           C
ATOM    194  CD1 TYR A  22     159.029 106.992 188.785  1.00 26.24           C
ATOM    195  HD1 TYR A  22     158.908 106.878 189.853  1.00 26.24           H
ATOM    196  CD2 TYR A  22     158.493 108.115 186.706  1.00 26.24           C
ATOM    197  HD2 TYR A  22     157.958 108.877 186.158  1.00 26.24           H
ATOM    198  CE1 TYR A  22     159.910 106.122 188.085  1.00 26.24           C
ATOM    199  HE1 TYR A  22     160.452 105.357 188.617  1.00 26.24           H
ATOM    200  CE2 TYR A  22     159.362 107.236 186.005  1.00 26.24           C
ATOM    201  HE2 TYR A  22     159.483 107.326 184.937  1.00 26.24           H
ATOM    202  CZ  TYR A  22     160.080 106.267 186.709  1.00 26.24           C
ATOM    203  OH  TYR A  22     160.950 105.449 186.037  1.00 26.24           O
ATOM    204  HH  TYR A  22     161.493 104.928 186.638  1.00 26.24           H
ATOM    205  N   LEU A  23     159.985 110.847 188.539  1.00 28.07           N
ATOM    206  H   LEU A  23     159.275 111.270 187.951  1.00 28.07           H
ATOM    207  CA  LEU A  23     161.390 111.087 188.221  1.00 28.07           C
ATOM    208  HA  LEU A  23     161.901 110.129 188.235  1.00 28.07           H
ATOM    209  C   LEU A  23     162.106 111.960 189.263  1.00 28.07           C
ATOM    210  O   LEU A  23     163.333 112.029 189.256  1.00 28.07           O
ATOM    211  CB  LEU A  23     161.512 111.648 186.795  1.00 28.07           C
ATOM    212 1HB  LEU A  23     160.904 112.547 186.738  1.00 28.07           H
ATOM    213 2HB  LEU A  23     162.549 111.927 186.614  1.00 28.07           H
ATOM    214  CG  LEU A  23     161.070 110.692 185.669  1.00 28.07           C
ATOM    215  HG  LEU A  23     160.120 110.250 185.949  1.00 28.07           H
ATOM    216  CD1 LEU A  23     160.856 111.397 184.336  1.00 28.07           C
ATOM    217 1HD1 LEU A  23     160.363 110.712 183.645  1.00 28.07           H
ATOM    218 2HD1 LEU A  23     161.811 111.695 183.912  1.00 28.07           H
ATOM    219 3HD1 LEU A  23     160.211 112.263 184.472  1.00 28.07           H
ATOM    220  CD2 LEU A  23     162.066 109.560 185.459  1.00 28.07           C
ATOM    221 1HD2 LEU A  23     161.727 108.921 184.645  1.00 28.07           H
ATOM    222 2HD2 LEU A  23     162.122 108.953 186.363  1.00 28.07           H
ATOM    223 3HD2 LEU A  23     163.051 109.965 185.220  1.00 28.07           H
ATOM    224  N   GLU A  24     161.400 112.549 190.224  1.00 -5.49           N
ATOM    225  H   GLU A  24     160.391 112.550 190.173  1.00 -5.49           H
ATOM    226  CA  GLU A  24     162.060 113.148 191.395  1.00 -5.49           C
ATOM    227  HA  GLU A  24     162.885 113.778 191.062  1.00 -5.49           H
ATOM    228  C   GLU A  24     162.618 112.050 192.301  1.00 -5.49           C
ATOM    229  O   GLU A  24     163.617 112.272 192.988  1.00 -5.49           O
ATOM    230  CB  GLU A  24     161.124 113.982 192.292  1.00 -5.49           C
ATOM    231 1HB  GLU A  24     160.275 113.366 192.570  1.00 -5.49           H
ATOM    232 2HB  GLU A  24     161.670 114.213 193.205  1.00 -5.49           H
ATOM    233  CG  GLU A  24     160.612 115.304 191.729  1.00 -5.49           C
ATOM    234 1HG  GLU A  24     161.467 115.951 191.532  1.00 -5.49           H
ATOM    235 2HG  GLU A  24     160.112 115.114 190.783  1.00 -5.49           H
ATOM    236  CD  GLU A  24     159.635 116.032 192.672  1.00 -5.49           C
ATOM    237  OE1 GLU A  24     159.411 115.611 193.836  1.00 -5.49           O
ATOM    238  OE2 GLU A  24     159.083 117.062 192.241  1.00 -5.49           O
ATOM    239  N   SER A  25     161.978 110.885 192.336  1.00 21.44           N
ATOM    240  H   SER A  25     161.186 110.718 191.718  1.00 21.44           H
ATOM    241  CA  SER A  25     162.330 109.829 193.291  1.00 21.44           C
ATOM    242  HA  SER A  25     163.023 110.243 194.019  1.00 21.44           H
ATOM    243  C   SER A  25     163.014 108.585 192.722  1.00 21.44           C
ATOM    244  O   SER A  25     163.851 107.990 193.398  1.00 21.44           O
ATOM    245  CB  SER A  25     161.080 109.409 194.063  1.00 21.44           C
ATOM    246 1HB  SER A  25     161.342 108.625 194.773  1.00 21.44           H
ATOM    247 2HB  SER A  25     160.696 110.269 194.610  1.00 21.44           H
ATOM    248  OG  SER A  25     160.068 108.934 193.197  1.00 21.44           O
ATOM    249  HG  SER A  25     159.398 108.491 193.745  1.00 21.44           H
ATOM    250  N   LEU A  26     162.737 108.207 191.484  1.00 18.68           N
ATOM    251  H   LEU A  26     162.003 108.680 190.954  1.00 18.68           H
ATOM    252  CA  LEU A  26     163.454 107.106 190.839  1.00 18.68           C
ATOM    253  HA  LEU A  26     164.429 106.975 191.307  1.00 18.68           H
ATOM    254  C   LEU A  26     163.617 107.492 189.374  1.00 18.68           C
ATOM    255  O   LEU A  26     162.664 107.968 188.770  1.00 18.68           O
ATOM    256  CB  LEU A  26     162.647 105.805 190.959  1.00 18.68           C
ATOM    257 1HB  LEU A  26     162.373 105.671 192.005  1.00 18.68           H
ATOM    258 2HB  LEU A  26     161.728 105.943 190.392  1.00 18.68           H
ATOM    259  CG  LEU A  26     163.307 104.501 190.479  1.00 18.68           C
ATOM    260  HG  LEU A  26     163.717 104.661 189.485  1.00 18.68           H
ATOM    261  CD1 LEU A  26     164.440 104.049 191.405  1.00 18.68           C
ATOM    262 1HD1 LEU A  26     164.916 103.160 190.989  1.00 18.68           H
ATOM    263 2HD1 LEU A  26     164.050 103.823 192.398  1.00 18.68           H
ATOM    264 3HD1 LEU A  26     165.193 104.829 191.488  1.00 18.68           H
ATOM    265  CD2 LEU A  26     162.274 103.383 190.389  1.00 18.68           C
ATOM    266 1HD2 LEU A  26     162.750 102.472 190.028  1.00 18.68           H
ATOM    267 2HD2 LEU A  26     161.490 103.659 189.686  1.00 18.68           H
ATOM    268 3HD2 LEU A  26     161.829 103.193 191.367  1.00 18.68           H
ATOM    269  N   PRO A  27     164.817 107.344 188.792  1.00 21.86           N
ATOM    270  CA  PRO A  27     164.862 107.695 187.370  1.00 21.86           C
ATOM    271  HA  PRO A  27     164.394 108.660 187.180  1.00 21.86           H
ATOM    272  C   PRO A  27     164.215 106.614 186.511  1.00 21.86           C
ATOM    273  O   PRO A  27     163.867 105.534 186.990  1.00 21.86           O
ATOM    274  CB  PRO A  27     166.365 107.778 187.103  1.00 21.86           C
ATOM    275 1HB  PRO A  27     166.598 107.564 186.061  1.00 21.86           H
ATOM    276 2HB  PRO A  27     166.741 108.759 187.386  1.00 21.86           H
ATOM    277  CG  PRO A  27     166.923 106.764 187.968  1.00 21.86           C
ATOM    278 1HG  PRO A  27     166.776 105.787 187.517  1.00 21.86           H
ATOM    279 2HG  PRO A  27     167.982 106.947 188.136  1.00 21.86           H
ATOM    280  CD  PRO A  27     166.135 106.869 189.251  1.00 21.86           C
ATOM    281 1HD  PRO A  27     166.060 105.893 189.729  1.00 21.86           H
ATOM    282 2HD  PRO A  27     166.588 107.598 189.923  1.00 21.86           H
ATOM    283  N   GLN A  28     164.124 106.870 185.217  1.00 19.61           N
ATOM    284  H   GLN A  28     164.325 107.796 184.872  1.00 19.61           H
ATOM    285  CA  GLN A  28     163.821 105.806 184.269  1.00 19.61           C
ATOM    286  HA  GLN A  28     163.037 105.171 184.679  1.00 19.61           H
ATOM    287  C   GLN A  28     165.107 104.983 184.135  1.00 19.61           C
ATOM    288  O   GLN A  28     166.057 105.374 183.455  1.00 19.61           O
ATOM    289  CB  GLN A  28     163.338 106.405 182.945  1.00 19.61           C
ATOM    290 1HB  GLN A  28     162.552 107.125 183.174  1.00 19.61           H
ATOM    291 2HB  GLN A  28     164.159 106.935 182.471  1.00 19.61           H
ATOM    292  CG  GLN A  28     162.775 105.400 181.959  1.00 19.61           C
ATOM    293 1HG  GLN A  28     163.562 104.708 181.660  1.00 19.61           H
ATOM    294 2HG  GLN A  28     161.979 104.837 182.442  1.00 19.61           H
ATOM    295  CD  GLN A  28     162.213 106.072 180.723  1.00 19.61           C
ATOM    296  OE1 GLN A  28     162.395 107.264 180.495  1.00 19.61           O
ATOM    297  NE2 GLN A  28     161.533 105.316 179.906  1.00 19.61           N
ATOM    298 1HE2 GLN A  28     161.182 105.725 179.057  1.00 19.61           H
ATOM    299 2HE2 GLN A  28     161.364 104.352 180.136  1.00 19.61           H
ATOM    300  N   GLU A  29     165.187 103.888 184.875  1.00  6.77           N
ATOM    301  H   GLU A  29     164.409 103.642 185.474  1.00  6.77           H
ATOM    302  CA  GLU A  29     166.368 103.027 184.872  1.00  6.77           C
ATOM    303  HA  GLU A  29     167.263 103.649 184.867  1.00  6.77           H
ATOM    304  C   GLU A  29     166.354 102.200 183.587  1.00  6.77           C
ATOM    305  O   GLU A  29     165.666 101.185 183.474  1.00  6.77           O
ATOM    306  CB  GLU A  29     166.394 102.149 186.132  1.00  6.77           C
ATOM    307 1HB  GLU A  29     165.481 101.555 186.170  1.00  6.77           H
ATOM    308 2HB  GLU A  29     167.253 101.480 186.074  1.00  6.77           H
ATOM    309  CG  GLU A  29     166.503 102.978 187.415  1.00  6.77           C
ATOM    310 1HG  GLU A  29     167.356 103.649 187.310  1.00  6.77           H
ATOM    311 2HG  GLU A  29     165.602 103.579 187.526  1.00  6.77           H
ATOM    312  CD  GLU A  29     166.692 102.166 188.689  1.00  6.77           C
ATOM    313  OE1 GLU A  29     167.437 102.635 189.576  1.00  6.77           O
ATOM    314  OE2 GLU A  29     166.116 101.068 188.850  1.00  6.77           O
ATOM    315  N   PHE A  30     167.074 102.677 182.581  1.00  8.78           N
ATOM    316  H   PHE A  30     167.588 103.546 182.710  1.00  8.78           H
ATOM    317  CA  PHE A  30     167.138 102.023 181.271  1.00  8.78           C
ATOM    318  HA  PHE A  30     166.144 101.692 180.968  1.00  8.78           H
ATOM    319  C   PHE A  30     168.044 100.802 181.316  1.00  8.78           C
ATOM    320  O   PHE A  30     168.060  99.973 180.408  1.00  8.78           O
ATOM    321  CB  PHE A  30     167.673 102.997 180.220  1.00  8.78           C
ATOM    322 1HB  PHE A  30     168.506 103.562 180.636  1.00  8.78           H
ATOM    323 2HB  PHE A  30     168.045 102.417 179.379  1.00  8.78           H
ATOM    324  CG  PHE A  30     166.631 103.940 179.688  1.00  8.78           C
ATOM    325  CD1 PHE A  30     166.463 105.220 180.240  1.00  8.78           C
ATOM    326  HD1 PHE A  30     167.069 105.528 181.079  1.00  8.78           H
ATOM    327  CD2 PHE A  30     165.804 103.546 178.618  1.00  8.78           C
ATOM    328  HD2 PHE A  30     165.906 102.557 178.196  1.00  8.78           H
ATOM    329  CE1 PHE A  30     165.502 106.115 179.711  1.00  8.78           C
ATOM    330  HE1 PHE A  30     165.368 107.092 180.150  1.00  8.78           H
ATOM    331  CE2 PHE A  30     164.838 104.430 178.081  1.00  8.78           C
ATOM    332  HE2 PHE A  30     164.204 104.114 177.265  1.00  8.78           H
ATOM    333  CZ  PHE A  30     164.704 105.726 178.616  1.00  8.78           C
ATOM    334  HZ  PHE A  30     163.978 106.413 178.204  1.00  8.78           H
ATOM    335  N   SER A  31     168.804 100.676 182.388  1.00 16.20           N
ATOM    336  H   SER A  31     168.764 101.368 183.126  1.00 16.20           H
ATOM    337  CA  SER A  31     169.657  99.520 182.600  1.00 16.20           C
ATOM    338  HA  SER A  31     169.251  98.638 182.107  1.00 16.20           H
ATOM    339  C   SER A  31     169.648  99.329 184.098  1.00 16.20           C
ATOM    340  O   SER A  31     169.558 100.313 184.829  1.00 16.20           O
ATOM    341  CB  SER A  31     171.063  99.816 182.086  1.00 16.20           C
ATOM    342 1HB  SER A  31     171.003 100.031 181.020  1.00 16.20           H
ATOM    343 2HB  SER A  31     171.458 100.689 182.601  1.00 16.20           H
ATOM    344  OG  SER A  31     171.931  98.721 182.288  1.00 16.20           O
ATOM    345  HG  SER A  31     172.495  98.649 181.509  1.00 16.20           H
ATOM    346  N   PHE A  32     169.754  98.089 184.549  1.00 -3.83           N
ATOM    347  H   PHE A  32     169.825  97.320 183.892  1.00 -3.83           H
ATOM    348  CA  PHE A  32     169.801  97.782 185.974  1.00 -3.83           C
ATOM    349  HA  PHE A  32     169.571  98.686 186.534  1.00 -3.83           H
ATOM    350  C   PHE A  32     171.221  97.365 186.331  1.00 -3.83           C
ATOM    351  O   PHE A  32     171.474  96.608 187.273  1.00 -3.83           O
ATOM    352  CB  PHE A  32     168.774  96.717 186.357  1.00 -3.83           C
ATOM    353 1HB  PHE A  32     168.980  95.803 185.802  1.00 -3.83           H
ATOM    354 2HB  PHE A  32     168.880  96.507 187.420  1.00 -3.83           H
ATOM    355  CG  PHE A  32     167.350  97.132 186.111  1.00 -3.83           C
ATOM    356  CD1 PHE A  32     166.538  96.399 185.230  1.00 -3.83           C
ATOM    357  HD1 PHE A  32     166.948  95.558 184.694  1.00 -3.83           H
ATOM    358  CD2 PHE A  32     166.799  98.241 186.781  1.00 -3.83           C
ATOM    359  HD2 PHE A  32     167.405  98.823 187.458  1.00 -3.83           H
ATOM    360  CE1 PHE A  32     165.178  96.743 185.043  1.00 -3.83           C
ATOM    361  HE1 PHE A  32     164.558  96.156 184.385  1.00 -3.83           H
ATOM    362  CE2 PHE A  32     165.446  98.605 186.587  1.00 -3.83           C
ATOM    363  HE2 PHE A  32     165.036  99.460 187.103  1.00 -3.83           H
ATOM    364  CZ  PHE A  32     164.631  97.846 185.729  1.00 -3.83           C
ATOM    365  HZ  PHE A  32     163.590  98.104 185.601  1.00 -3.83           H
ATOM    366  N   ARG A  33     172.165  97.876 185.554  1.00 15.85           N
ATOM    367  H   ARG A  33     171.896  98.376 184.719  1.00 15.85           H
ATOM    368  CA  ARG A  33     173.572  97.868 185.948  1.00 15.85           C
ATOM    369  HA  ARG A  33     173.882  96.875 186.266  1.00 15.85           H
ATOM    370  C   ARG A  33     173.645  98.802 187.141  1.00 15.85           C
ATOM    371  O   ARG A  33     172.973  99.826 187.172  1.00 15.85           O
ATOM    372  CB  ARG A  33     174.460  98.354 184.806  1.00 15.85           C
ATOM    373 1HB  ARG A  33     173.862  98.968 184.135  1.00 15.85           H
ATOM    374 2HB  ARG A  33     175.234  98.981 185.233  1.00 15.85           H
ATOM    375  CG  ARG A  33     175.146  97.249 184.010  1.00 15.85           C
ATOM    376 1HG  ARG A  33     175.837  97.706 183.302  1.00 15.85           H
ATOM    377 2HG  ARG A  33     175.717  96.622 184.692  1.00 15.85           H
ATOM    378  CD  ARG A  33     174.161  96.377 183.247  1.00 15.85           C
ATOM    379 1HD  ARG A  33     173.494  95.877 183.949  1.00 15.85           H
ATOM    380 2HD  ARG A  33     173.569  97.009 182.590  1.00 15.85           H
ATOM    381  NE  ARG A  33     174.849  95.370 182.435  1.00 15.85           N
ATOM    382  HE  ARG A  33     175.862  95.357 182.468  1.00 15.85           H
ATOM    383  CZ  ARG A  33     174.278  94.476 181.642  1.00 15.85           C
ATOM    384  NH1 ARG A  33     175.049  93.700 180.943  1.00 15.85           N
ATOM    385 1HH1 ARG A  33     176.051  93.780 181.036  1.00 15.85           H
ATOM    386 2HH1 ARG A  33     174.624  93.024 180.319  1.00 15.85           H
ATOM    387  NH2 ARG A  33     172.987  94.325 181.510  1.00 15.85           N
ATOM    388 1HH2 ARG A  33     172.351  94.890 182.058  1.00 15.85           H
ATOM    389 2HH2 ARG A  33     172.634  93.641 180.852  1.00 15.85           H
ATOM    390  N   GLU A  34     174.415  98.422 188.141  1.00 -5.78           N
ATOM    391  H   GLU A  34     175.033  97.630 188.020  1.00 -5.78           H
ATOM    392  CA  GLU A  34     174.358  99.058 189.452  1.00 -5.78           C
ATOM    393  HA  GLU A  34     173.343  98.983 189.842  1.00 -5.78           H
ATOM    394  C   GLU A  34     174.767 100.521 189.418  1.00 -5.78           C
ATOM    395  O   GLU A  34     174.234 101.349 190.148  1.00 -5.78           O
ATOM    396  CB  GLU A  34     175.314  98.310 190.374  1.00 -5.78           C
ATOM    397 1HB  GLU A  34     175.175  97.242 190.209  1.00 -5.78           H
ATOM    398 2HB  GLU A  34     176.331  98.570 190.079  1.00 -5.78           H
ATOM    399  CG  GLU A  34     175.162  98.585 191.857  1.00 -5.78           C
ATOM    400 1HG  GLU A  34     175.158  99.662 192.024  1.00 -5.78           H
ATOM    401 2HG  GLU A  34     174.216  98.170 192.208  1.00 -5.78           H
ATOM    402  CD  GLU A  34     176.308  97.982 192.642  1.00 -5.78           C
ATOM    403  OE1 GLU A  34     176.878  96.937 192.247  1.00 -5.78           O
ATOM    404  OE2 GLU A  34     176.708  98.597 193.652  1.00 -5.78           O
ATOM    405  N   GLU A  35     175.716 100.859 188.557  1.00 19.38           N
ATOM    406  H   GLU A  35     176.150 100.156 187.962  1.00 19.38           H
ATOM    407  CA  GLU A  35     176.189 102.234 188.477  1.00 19.38           C
ATOM    408  HA  GLU A  35     176.335 102.590 189.495  1.00 19.38           H
ATOM    409  C   GLU A  35     175.131 103.124 187.821  1.00 19.38           C
ATOM    410  O   GLU A  35     175.074 104.329 188.069  1.00 19.38           O
ATOM    411  CB  GLU A  35     177.554 102.302 187.771  1.00 19.38           C
ATOM    412 1HB  GLU A  35     177.991 103.269 188.012  1.00 19.38           H
ATOM    413 2HB  GLU A  35     178.204 101.542 188.204  1.00 19.38           H
ATOM    414  CG  GLU A  35     177.586 102.169 186.243  1.00 19.38           C
ATOM    415 1HG  GLU A  35     176.900 102.894 185.807  1.00 19.38           H
ATOM    416 2HG  GLU A  35     178.591 102.427 185.907  1.00 19.38           H
ATOM    417  CD  GLU A  35     177.240 100.790 185.704  1.00 19.38           C
ATOM    418  OE1 GLU A  35     177.281  99.774 186.441  1.00 19.38           O
ATOM    419  OE2 GLU A  35     176.908 100.731 184.503  1.00 19.38           O
ATOM    420  N   VAL A  36     174.271 102.522 187.009  1.00 24.52           N
ATOM    421  H   VAL A  36     174.333 101.520 186.876  1.00 24.52           H
ATOM    422  CA  VAL A  36     173.206 103.252 186.322  1.00 24.52           C
ATOM    423  HA  VAL A  36     173.583 104.223 186.006  1.00 24.52           H
ATOM    424  C   VAL A  36     172.052 103.440 187.288  1.00 24.52           C
ATOM    425  O   VAL A  36     171.471 104.529 187.378  1.00 24.52           O
ATOM    426  CB  VAL A  36     172.680 102.467 185.085  1.00 24.52           C
ATOM    427  HB  VAL A  36     172.196 101.553 185.419  1.00 24.52           H
ATOM    428  CG1 VAL A  36     171.661 103.292 184.291  1.00 24.52           C
ATOM    429 1HG1 VAL A  36     171.352 102.749 183.399  1.00 24.52           H
ATOM    430 2HG1 VAL A  36     172.095 104.245 183.998  1.00 24.52           H
ATOM    431 3HG1 VAL A  36     170.775 103.472 184.902  1.00 24.52           H
ATOM    432  CG2 VAL A  36     173.845 102.068 184.192  1.00 24.52           C
ATOM    433 1HG2 VAL A  36     173.476 101.665 183.250  1.00 24.52           H
ATOM    434 2HG2 VAL A  36     174.434 101.294 184.679  1.00 24.52           H
ATOM    435 3HG2 VAL A  36     174.485 102.927 184.001  1.00 24.52           H
ATOM    436  N   ARG A  37     171.762 102.374 188.027  1.00 10.09           N
ATOM    437  H   ARG A  37     172.322 101.534 187.920  1.00 10.09           H
ATOM    438  CA  ARG A  37     170.670 102.368 188.996  1.00 10.09           C
ATOM    439  HA  ARG A  37     169.725 102.542 188.483  1.00 10.09           H
ATOM    440  C   ARG A  37     170.854 103.472 190.002  1.00 10.09           C
ATOM    441  O   ARG A  37     171.971 103.813 190.373  1.00 10.09           O
ATOM    442  CB  ARG A  37     170.601 101.057 189.775  1.00 10.09           C
ATOM    443 1HB  ARG A  37     171.596 100.785 190.125  1.00 10.09           H
ATOM    444 2HB  ARG A  37     169.990 101.245 190.656  1.00 10.09           H
ATOM    445  CG  ARG A  37     169.999  99.896 189.009  1.00 10.09           C
ATOM    446 1HG  ARG A  37     169.311 100.278 188.255  1.00 10.09           H
ATOM    447 2HG  ARG A  37     170.795  99.337 188.522  1.00 10.09           H
ATOM    448  CD  ARG A  37     169.231  98.980 189.951  1.00 10.09           C
ATOM    449 1HD  ARG A  37     168.926  98.082 189.412  1.00 10.09           H
ATOM    450 2HD  ARG A  37     169.883  98.694 190.776  1.00 10.09           H
ATOM    451  NE  ARG A  37     168.038  99.671 190.459  1.00 10.09           N
ATOM    452  HE  ARG A  37     167.470 100.168 189.777  1.00 10.09           H
ATOM    453  CZ  ARG A  37     167.632  99.767 191.715  1.00 10.09           C
ATOM    454  NH1 ARG A  37     166.608 100.531 191.958  1.00 10.09           N
ATOM    455 1HH1 ARG A  37     166.199 101.057 191.194  1.00 10.09           H
ATOM    456 2HH1 ARG A  37     166.248 100.596 192.900  1.00 10.09           H
ATOM    457  NH2 ARG A  37     168.196  99.171 192.734  1.00 10.09           N
ATOM    458 1HH2 ARG A  37     169.013  98.593 192.595  1.00 10.09           H
ATOM    459 2HH2 ARG A  37     167.811  99.306 193.656  1.00 10.09           H
ATOM    460  N   SER A  38     169.744 104.035 190.436  1.00 19.43           N
ATOM    461  H   SER A  38     168.844 103.671 190.116  1.00 19.43           H
ATOM    462  CA  SER A  38     169.768 105.164 191.350  1.00 19.43           C
ATOM    463  HA  SER A  38     170.705 105.160 191.904  1.00 19.43           H
ATOM    464  C   SER A  38     168.600 105.081 192.329  1.00 19.43           C
ATOM    465  O   SER A  38     167.548 105.676 192.088  1.00 19.43           O
ATOM    466  CB  SER A  38     169.718 106.458 190.541  1.00 19.43           C
ATOM    467 1HB  SER A  38     170.506 106.428 189.790  1.00 19.43           H
ATOM    468 2HB  SER A  38     168.760 106.523 190.038  1.00 19.43           H
ATOM    469  OG  SER A  38     169.900 107.603 191.351  1.00 19.43           O
ATOM    470  HG  SER A  38     170.572 107.390 192.032  1.00 19.43           H
ATOM    471  N   PRO A  39     168.773 104.379 193.470  1.00 29.23           N
ATOM    472  CA  PRO A  39     167.766 104.327 194.545  1.00 29.23           C
ATOM    473  HA  PRO A  39     166.776 104.127 194.133  1.00 29.23           H
ATOM    474  C   PRO A  39     167.735 105.627 195.364  1.00 29.23           C
ATOM    475  O   PRO A  39     167.717 105.649 196.602  1.00 29.23           O
ATOM    476  CB  PRO A  39     168.245 103.138 195.380  1.00 29.23           C
ATOM    477 1HB  PRO A  39     167.922 103.210 196.418  1.00 29.23           H
ATOM    478 2HB  PRO A  39     167.896 102.204 194.944  1.00 29.23           H
ATOM    479  CG  PRO A  39     169.711 103.227 195.275  1.00 29.23           C
ATOM    480 1HG  PRO A  39     170.083 104.017 195.925  1.00 29.23           H
ATOM    481 2HG  PRO A  39     170.177 102.278 195.530  1.00 29.23           H
ATOM    482  CD  PRO A  39     169.958 103.576 193.838  1.00 29.23           C
ATOM    483 1HD  PRO A  39     170.879 104.151 193.742  1.00 29.23           H
ATOM    484 2HD  PRO A  39     170.001 102.671 193.228  1.00 29.23           H
ATOM    485  N   LYS A  40     167.806 106.736 194.643  1.00 11.42           N
ATOM    486  H   LYS A  40     167.658 106.649 193.640  1.00 11.42           H
ATOM    487  CA  LYS A  40     168.118 108.052 195.180  1.00 11.42           C
ATOM    488  HA  LYS A  40     169.088 107.999 195.677  1.00 11.42           H
ATOM    489  C   LYS A  40     167.129 108.550 196.209  1.00 11.42           C
ATOM    490  O   LYS A  40     167.522 109.341 197.057  1.00 11.42           O
ATOM    491  CB  LYS A  40     168.223 109.064 194.036  1.00 11.42           C
ATOM    492 1HB  LYS A  40     168.451 110.037 194.468  1.00 11.42           H
ATOM    493 2HB  LYS A  40     169.053 108.781 193.394  1.00 11.42           H
ATOM    494  CG  LYS A  40     166.963 109.190 193.182  1.00 11.42           C
ATOM    495 1HG  LYS A  40     166.762 108.248 192.673  1.00 11.42           H
ATOM    496 2HG  LYS A  40     166.119 109.432 193.826  1.00 11.42           H
ATOM    497  CD  LYS A  40     167.096 110.288 192.155  1.00 11.42           C
ATOM    498 1HD  LYS A  40     167.298 111.226 192.674  1.00 11.42           H
ATOM    499 2HD  LYS A  40     167.920 110.062 191.477  1.00 11.42           H
ATOM    500  CE  LYS A  40     165.807 110.421 191.370  1.00 11.42           C
ATOM    501 1HE  LYS A  40     165.678 109.547 190.729  1.00 11.42           H
ATOM    502 2HE  LYS A  40     164.973 110.464 192.071  1.00 11.42           H
ATOM    503  NZ  LYS A  40     165.814 111.665 190.552  1.00 11.42           N
ATOM    504 1HZ  LYS A  40     164.963 111.720 190.000  1.00 11.42           H
ATOM    505 2HZ  LYS A  40     166.614 111.673 189.929  1.00 11.42           H
ATOM    506 3HZ  LYS A  40     165.856 112.471 191.158  1.00 11.42           H
ATOM    507  N   PHE A  41     165.882 108.106 196.176  1.00 -0.59           N
ATOM    508  H   PHE A  41     165.588 107.444 195.461  1.00 -0.59           H
ATOM    509  CA  PHE A  41     164.927 108.551 197.179  1.00 -0.59           C
ATOM    510  HA  PHE A  41     165.085 109.615 197.354  1.00 -0.59           H
ATOM    511  C   PHE A  41     165.151 107.828 198.489  1.00 -0.59           C
ATOM    512  O   PHE A  41     165.151 108.472 199.520  1.00 -0.59           O
ATOM    513  CB  PHE A  41     163.488 108.362 196.723  1.00 -0.59           C
ATOM    514 1HB  PHE A  41     163.369 108.892 195.785  1.00 -0.59           H
ATOM    515 2HB  PHE A  41     163.298 107.303 196.555  1.00 -0.59           H
ATOM    516  CG  PHE A  41     162.473 108.894 197.697  1.00 -0.59           C
ATOM    517  CD1 PHE A  41     162.571 110.206 198.206  1.00 -0.59           C
ATOM    518  HD1 PHE A  41     163.376 110.852 197.891  1.00 -0.59           H
ATOM    519  CD2 PHE A  41     161.415 108.076 198.122  1.00 -0.59           C
ATOM    520  HD2 PHE A  41     161.330 107.065 197.748  1.00 -0.59           H
ATOM    521  CE1 PHE A  41     161.629 110.688 199.142  1.00 -0.59           C
ATOM    522  HE1 PHE A  41     161.717 111.686 199.541  1.00 -0.59           H
ATOM    523  CE2 PHE A  41     160.447 108.558 199.035  1.00 -0.59           C
ATOM    524  HE2 PHE A  41     159.628 107.923 199.344  1.00 -0.59           H
ATOM    525  CZ  PHE A  41     160.565 109.865 199.550  1.00 -0.59           C
ATOM    526  HZ  PHE A  41     159.845 110.234 200.262  1.00 -0.59           H
ATOM    527  N   TRP A  42     165.424 106.530 198.490  1.00 -1.50           N
ATOM    528  H   TRP A  42     165.424 105.997 197.632  1.00 -1.50           H
ATOM    529  CA  TRP A  42     165.743 105.884 199.763  1.00 -1.50           C
ATOM    530  HA  TRP A  42     164.965 106.130 200.486  1.00 -1.50           H
ATOM    531  C   TRP A  42     167.061 106.438 200.295  1.00 -1.50           C
ATOM    532  O   TRP A  42     167.196 106.722 201.482  1.00 -1.50           O
ATOM    533  CB  TRP A  42     165.832 104.361 199.670  1.00 -1.50           C
ATOM    534 1HB  TRP A  42     164.898 103.968 199.279  1.00 -1.50           H
ATOM    535 2HB  TRP A  42     166.650 104.077 199.007  1.00 -1.50           H
ATOM    536  CG  TRP A  42     166.083 103.807 201.045  1.00 -1.50           C
ATOM    537  CD1 TRP A  42     165.163 103.549 202.017  1.00 -1.50           C
ATOM    538  HD1 TRP A  42     164.092 103.629 201.879  1.00 -1.50           H
ATOM    539  CD2 TRP A  42     167.360 103.543 201.654  1.00 -1.50           C
ATOM    540  NE1 TRP A  42     165.767 103.213 203.202  1.00 -1.50           N
ATOM    541  HE1 TRP A  42     165.278 102.982 204.061  1.00 -1.50           H
ATOM    542  CE2 TRP A  42     167.123 103.269 203.030  1.00 -1.50           C
ATOM    543  CE3 TRP A  42     168.690 103.587 201.193  1.00 -1.50           C
ATOM    544  HE3 TRP A  42     168.894 103.761 200.148  1.00 -1.50           H
ATOM    545  CZ2 TRP A  42     168.173 103.103 203.955  1.00 -1.50           C
ATOM    546  HZ2 TRP A  42     167.968 102.912 204.997  1.00 -1.50           H
ATOM    547  CZ3 TRP A  42     169.750 103.412 202.120  1.00 -1.50           C
ATOM    548  HZ3 TRP A  42     170.773 103.454 201.782  1.00 -1.50           H
ATOM    549  CH2 TRP A  42     169.473 103.187 203.496  1.00 -1.50           C
ATOM    550  HH2 TRP A  42     170.288 103.074 204.194  1.00 -1.50           H
ATOM    551  N   LYS A  43     168.024 106.675 199.415  1.00 -6.30           N
ATOM    552  H   LYS A  43     167.885 106.431 198.439  1.00 -6.30           H
ATOM    553  CA  LYS A  43     169.290 107.272 199.855  1.00 -6.30           C
ATOM    554  HA  LYS A  43     169.693 106.665 200.666  1.00 -6.30           H
ATOM    555  C   LYS A  43     169.060 108.671 200.419  1.00 -6.30           C
ATOM    556  O   LYS A  43     169.693 109.054 201.402  1.00 -6.30           O
ATOM    557  CB  LYS A  43     170.302 107.317 198.706  1.00 -6.30           C
ATOM    558 1HB  LYS A  43     169.868 107.900 197.894  1.00 -6.30           H
ATOM    559 2HB  LYS A  43     171.198 107.834 199.049  1.00 -6.30           H
ATOM    560  CG  LYS A  43     170.714 105.951 198.149  1.00 -6.30           C
ATOM    561 1HG  LYS A  43     169.830 105.403 197.837  1.00 -6.30           H
ATOM    562 2HG  LYS A  43     171.336 106.119 197.275  1.00 -6.30           H
ATOM    563  CD  LYS A  43     171.498 105.082 199.117  1.00 -6.30           C
ATOM    564 1HD  LYS A  43     172.346 105.651 199.490  1.00 -6.30           H
ATOM    565 2HD  LYS A  43     170.869 104.801 199.956  1.00 -6.30           H
ATOM    566  CE  LYS A  43     171.991 103.822 198.397  1.00 -6.30           C
ATOM    567 1HE  LYS A  43     171.130 103.254 198.039  1.00 -6.30           H
ATOM    568 2HE  LYS A  43     172.587 104.130 197.535  1.00 -6.30           H
ATOM    569  NZ  LYS A  43     172.839 102.929 199.249  1.00 -6.30           N
ATOM    570 1HZ  LYS A  43     173.192 102.162 198.691  1.00 -6.30           H
ATOM    571 2HZ  LYS A  43     172.290 102.543 200.011  1.00 -6.30           H
ATOM    572 3HZ  LYS A  43     173.620 103.455 199.620  1.00 -6.30           H
ATOM    573  N   ALA A  44     168.123 109.413 199.847  1.00-18.14           N
ATOM    574  H   ALA A  44     167.655 109.072 199.017  1.00-18.14           H
ATOM    575  CA  ALA A  44     167.737 110.715 200.377  1.00-18.14           C
ATOM    576  HA  ALA A  44     168.640 111.306 200.535  1.00-18.14           H
ATOM    577  C   ALA A  44     167.026 110.574 201.722  1.00-18.14           C
ATOM    578  O   ALA A  44     167.285 111.345 202.623  1.00-18.14           O
ATOM    579  CB  ALA A  44     166.837 111.456 199.383  1.00-18.14           C
ATOM    580 1HB  ALA A  44     167.370 111.612 198.446  1.00-18.14           H
ATOM    581 2HB  ALA A  44     166.565 112.422 199.797  1.00-18.14           H
ATOM    582 3HB  ALA A  44     165.929 110.882 199.193  1.00-18.14           H
ATOM    583  N   LEU A  45     166.137 109.607 201.874  1.00-26.51           N
ATOM    584  H   LEU A  45     165.914 108.998 201.090  1.00-26.51           H
ATOM    585  CA  LEU A  45     165.439 109.403 203.142  1.00-26.51           C
ATOM    586  HA  LEU A  45     164.961 110.335 203.442  1.00-26.51           H
ATOM    587  C   LEU A  45     166.429 109.022 204.233  1.00-26.51           C
ATOM    588  O   LEU A  45     166.343 109.522 205.344  1.00-26.51           O
ATOM    589  CB  LEU A  45     164.378 108.304 203.011  1.00-26.51           C
ATOM    590 1HB  LEU A  45     164.849 107.441 202.543  1.00-26.51           H
ATOM    591 2HB  LEU A  45     164.084 108.004 204.015  1.00-26.51           H
ATOM    592  CG  LEU A  45     163.094 108.632 202.233  1.00-26.51           C
ATOM    593  HG  LEU A  45     163.363 109.038 201.261  1.00-26.51           H
ATOM    594  CD1 LEU A  45     162.294 107.356 202.016  1.00-26.51           C
ATOM    595 1HD1 LEU A  45     161.375 107.584 201.478  1.00-26.51           H
ATOM    596 2HD1 LEU A  45     162.040 106.902 202.975  1.00-26.51           H
ATOM    597 3HD1 LEU A  45     162.875 106.651 201.424  1.00-26.51           H
ATOM    598  CD2 LEU A  45     162.228 109.657 202.955  1.00-26.51           C
ATOM    599 1HD2 LEU A  45     161.370 109.908 202.335  1.00-26.51           H
ATOM    600 2HD2 LEU A  45     162.795 110.565 203.137  1.00-26.51           H
ATOM    601 3HD2 LEU A  45     161.877 109.258 203.908  1.00-26.51           H
ATOM    602  N   ARG A  46     167.410 108.189 203.918  1.00-15.10           N
ATOM    603  H   ARG A  46     167.417 107.745 203.001  1.00-15.10           H
ATOM    604  CA  ARG A  46     168.459 107.867 204.888  1.00-15.10           C
ATOM    605  HA  ARG A  46     167.977 107.560 205.816  1.00-15.10           H
ATOM    606  C   ARG A  46     169.313 109.086 205.205  1.00-15.10           C
ATOM    607  O   ARG A  46     169.656 109.315 206.353  1.00-15.10           O
ATOM    608  CB  ARG A  46     169.323 106.713 204.371  1.00-15.10           C
ATOM    609 1HB  ARG A  46     168.661 105.882 204.133  1.00-15.10           H
ATOM    610 2HB  ARG A  46     169.817 107.029 203.452  1.00-15.10           H
ATOM    611  CG  ARG A  46     170.389 106.217 205.351  1.00-15.10           C
ATOM    612 1HG  ARG A  46     171.023 105.494 204.839  1.00-15.10           H
ATOM    613 2HG  ARG A  46     171.009 107.059 205.655  1.00-15.10           H
ATOM    614  CD  ARG A  46     169.816 105.562 206.601  1.00-15.10           C
ATOM    615 1HD  ARG A  46     169.165 106.269 207.116  1.00-15.10           H
ATOM    616 2HD  ARG A  46     169.232 104.686 206.313  1.00-15.10           H
ATOM    617  NE  ARG A  46     170.893 105.161 207.516  1.00-15.10           N
ATOM    618  HE  ARG A  46     171.844 105.296 207.198  1.00-15.10           H
ATOM    619  CZ  ARG A  46     170.747 104.646 208.728  1.00-15.10           C
ATOM    620  NH1 ARG A  46     171.806 104.489 209.468  1.00-15.10           N
ATOM    621 1HH1 ARG A  46     172.716 104.722 209.107  1.00-15.10           H
ATOM    622 2HH1 ARG A  46     171.699 104.112 210.401  1.00-15.10           H
ATOM    623  NH2 ARG A  46     169.602 104.287 209.242  1.00-15.10           N
ATOM    624 1HH2 ARG A  46     168.753 104.362 208.694  1.00-15.10           H
ATOM    625 2HH2 ARG A  46     169.580 103.923 210.185  1.00-15.10           H
ATOM    626  N   ALA A  47     169.633 109.894 204.208  1.00-24.30           N
ATOM    627  H   ALA A  47     169.352 109.665 203.264  1.00-24.30           H
ATOM    628  CA  ALA A  47     170.399 111.111 204.457  1.00-24.30           C
ATOM    629  HA  ALA A  47     171.311 110.848 204.996  1.00-24.30           H
ATOM    630  C   ALA A  47     169.601 112.083 205.333  1.00-24.30           C
ATOM    631  O   ALA A  47     170.153 112.728 206.210  1.00-24.30           O
ATOM    632  CB  ALA A  47     170.780 111.767 203.131  1.00-24.30           C
ATOM    633 1HB  ALA A  47     171.438 111.102 202.571  1.00-24.30           H
ATOM    634 2HB  ALA A  47     171.293 112.707 203.326  1.00-24.30           H
ATOM    635 3HB  ALA A  47     169.883 111.969 202.546  1.00-24.30           H
ATOM    636  N   GLU A  48     168.303 112.176 205.097  1.00-23.78           N
ATOM    637  H   GLU A  48     167.897 111.649 204.329  1.00-23.78           H
ATOM    638  CA  GLU A  48     167.428 113.046 205.876  1.00-23.78           C
ATOM    639  HA  GLU A  48     167.869 114.042 205.904  1.00-23.78           H
ATOM    640  C   GLU A  48     167.287 112.542 207.313  1.00-23.78           C
ATOM    641  O   GLU A  48     167.339 113.326 208.252  1.00-23.78           O
ATOM    642  CB  GLU A  48     166.062 113.127 205.184  1.00-23.78           C
ATOM    643 1HB  GLU A  48     166.226 113.318 204.125  1.00-23.78           H
ATOM    644 2HB  GLU A  48     165.564 112.163 205.272  1.00-23.78           H
ATOM    645  CG  GLU A  48     165.146 114.204 205.720  1.00-23.78           C
ATOM    646 1HG  GLU A  48     164.149 114.069 205.303  1.00-23.78           H
ATOM    647 2HG  GLU A  48     165.075 114.097 206.801  1.00-23.78           H
ATOM    648  CD  GLU A  48     165.628 115.607 205.399  1.00-23.78           C
ATOM    649  OE1 GLU A  48     166.213 115.895 204.326  1.00-23.78           O
ATOM    650  OE2 GLU A  48     165.403 116.471 206.256  1.00-23.78           O
ATOM    651  N   PHE A  49     167.196 111.228 207.481  1.00 -3.86           N
ATOM    652  H   PHE A  49     167.119 110.632 206.663  1.00 -3.86           H
ATOM    653  CA  PHE A  49     167.188 110.586 208.798  1.00 -3.86           C
ATOM    654  HA  PHE A  49     166.342 110.947 209.384  1.00 -3.86           H
ATOM    655  C   PHE A  49     168.464 110.911 209.565  1.00 -3.86           C
ATOM    656  O   PHE A  49     168.424 111.270 210.742  1.00 -3.86           O
ATOM    657  CB  PHE A  49     167.085 109.066 208.609  1.00 -3.86           C
ATOM    658 1HB  PHE A  49     166.098 108.815 208.237  1.00 -3.86           H
ATOM    659 2HB  PHE A  49     167.805 108.762 207.857  1.00 -3.86           H
ATOM    660  CG  PHE A  49     167.378 108.265 209.846  1.00 -3.86           C
ATOM    661  CD1 PHE A  49     166.383 108.024 210.806  1.00 -3.86           C
ATOM    662  HD1 PHE A  49     165.388 108.420 210.663  1.00 -3.86           H
ATOM    663  CD2 PHE A  49     168.666 107.731 210.042  1.00 -3.86           C
ATOM    664  HD2 PHE A  49     169.437 107.902 209.304  1.00 -3.86           H
ATOM    665  CE1 PHE A  49     166.676 107.273 211.972  1.00 -3.86           C
ATOM    666  HE1 PHE A  49     165.909 107.102 212.715  1.00 -3.86           H
ATOM    667  CE2 PHE A  49     168.974 106.985 211.199  1.00 -3.86           C
ATOM    668  HE2 PHE A  49     169.970 106.594 211.346  1.00 -3.86           H
ATOM    669  CZ  PHE A  49     167.979 106.757 212.167  1.00 -3.86           C
ATOM    670  HZ  PHE A  49     168.211 106.182 213.050  1.00 -3.86           H
ATOM    671  N   LEU A  50     169.603 110.807 208.895  1.00-16.07           N
ATOM    672  H   LEU A  50     169.589 110.496 207.929  1.00-16.07           H
ATOM    673  CA  LEU A  50     170.883 111.105 209.529  1.00-16.07           C
ATOM    674  HA  LEU A  50     170.951 110.566 210.473  1.00-16.07           H
ATOM    675  C   LEU A  50     170.984 112.590 209.834  1.00-16.07           C
ATOM    676  O   LEU A  50     171.566 112.974 210.840  1.00-16.07           O
ATOM    677  CB  LEU A  50     172.047 110.690 208.627  1.00-16.07           C
ATOM    678 1HB  LEU A  50     171.893 111.144 207.649  1.00-16.07           H
ATOM    679 2HB  LEU A  50     172.963 111.107 209.046  1.00-16.07           H
ATOM    680  CG  LEU A  50     172.264 109.181 208.437  1.00-16.07           C
ATOM    681  HG  LEU A  50     171.330 108.722 208.123  1.00-16.07           H
ATOM    682  CD1 LEU A  50     173.289 108.963 207.337  1.00-16.07           C
ATOM    683 1HD1 LEU A  50     173.426 107.896 207.175  1.00-16.07           H
ATOM    684 2HD1 LEU A  50     174.247 109.407 207.614  1.00-16.07           H
ATOM    685 3HD1 LEU A  50     172.933 109.410 206.408  1.00-16.07           H
ATOM    686  CD2 LEU A  50     172.722 108.483 209.718  1.00-16.07           C
ATOM    687 1HD2 LEU A  50     172.930 107.433 209.514  1.00-16.07           H
ATOM    688 2HD2 LEU A  50     171.935 108.537 210.468  1.00-16.07           H
ATOM    689 3HD2 LEU A  50     173.624 108.958 210.106  1.00-16.07           H
ATOM    690  N   ALA A  51     170.389 113.428 209.001  1.00-16.43           N
ATOM    691  H   ALA A  51     169.939 113.078 208.163  1.00-16.43           H
ATOM    692  CA  ALA A  51     170.392 114.857 209.264  1.00-16.43           C
ATOM    693  HA  ALA A  51     171.427 115.158 209.414  1.00-16.43           H
ATOM    694  C   ALA A  51     169.622 115.169 210.551  1.00-16.43           C
ATOM    695  O   ALA A  51     170.105 115.932 211.374  1.00-16.43           O
ATOM    696  CB  ALA A  51     169.825 115.629 208.063  1.00-16.43           C
ATOM    697 1HB  ALA A  51     170.286 115.270 207.143  1.00-16.43           H
ATOM    698 2HB  ALA A  51     170.046 116.689 208.180  1.00-16.43           H
ATOM    699 3HB  ALA A  51     168.745 115.487 208.001  1.00-16.43           H
ATOM    700  N   SER A  52     168.458 114.568 210.764  1.00  8.77           N
ATOM    701  H   SER A  52     168.050 113.965 210.053  1.00  8.77           H
ATOM    702  CA  SER A  52     167.727 114.783 212.015  1.00  8.77           C
ATOM    703  HA  SER A  52     167.643 115.853 212.202  1.00  8.77           H
ATOM    704  C   SER A  52     168.418 114.153 213.220  1.00  8.77           C
ATOM    705  O   SER A  52     168.397 114.704 214.313  1.00  8.77           O
ATOM    706  CB  SER A  52     166.327 114.198 211.892  1.00  8.77           C
ATOM    707 1HB  SER A  52     165.974 113.875 212.872  1.00  8.77           H
ATOM    708 2HB  SER A  52     165.655 114.964 211.505  1.00  8.77           H
ATOM    709  OG  SER A  52     166.335 113.107 210.989  1.00  8.77           O
ATOM    710  HG  SER A  52     166.963 112.435 211.285  1.00  8.77           H
ATOM    711  N   LEU A  53     169.056 113.009 213.018  1.00  5.69           N
ATOM    712  H   LEU A  53     169.036 112.578 212.100  1.00  5.69           H
ATOM    713  CA  LEU A  53     169.781 112.333 214.091  1.00  5.69           C
ATOM    714  HA  LEU A  53     169.108 112.168 214.932  1.00  5.69           H
ATOM    715  C   LEU A  53     170.925 113.220 214.573  1.00  5.69           C
ATOM    716  O   LEU A  53     171.070 113.497 215.763  1.00  5.69           O
ATOM    717  CB  LEU A  53     170.273 110.980 213.555  1.00  5.69           C
ATOM    718 1HB  LEU A  53     169.380 110.450 213.227  1.00  5.69           H
ATOM    719 2HB  LEU A  53     170.864 111.180 212.665  1.00  5.69           H
ATOM    720  CG  LEU A  53     171.085 109.992 214.407  1.00  5.69           C
ATOM    721  HG  LEU A  53     170.604 109.877 215.375  1.00  5.69           H
ATOM    722  CD1 LEU A  53     171.081 108.631 213.716  1.00  5.69           C
ATOM    723 1HD1 LEU A  53     171.596 107.902 214.340  1.00  5.69           H
ATOM    724 2HD1 LEU A  53     171.579 108.695 212.749  1.00  5.69           H
ATOM    725 3HD1 LEU A  53     170.055 108.294 213.573  1.00  5.69           H
ATOM    726  CD2 LEU A  53     172.539 110.427 214.614  1.00  5.69           C
ATOM    727 1HD2 LEU A  53     173.115 109.625 215.068  1.00  5.69           H
ATOM    728 2HD2 LEU A  53     172.575 111.285 215.284  1.00  5.69           H
ATOM    729 3HD2 LEU A  53     172.993 110.689 213.660  1.00  5.69           H
ATOM    730  N   LEU A  54     171.731 113.699 213.639  1.00 -8.49           N
ATOM    731  H   LEU A  54     171.561 113.474 212.662  1.00 -8.49           H
ATOM    732  CA  LEU A  54     172.894 114.505 213.987  1.00 -8.49           C
ATOM    733  HA  LEU A  54     173.388 114.052 214.846  1.00 -8.49           H
ATOM    734  C   LEU A  54     172.470 115.907 214.405  1.00 -8.49           C
ATOM    735  O   LEU A  54     173.195 116.564 215.147  1.00 -8.49           O
ATOM    736  CB  LEU A  54     173.887 114.537 212.822  1.00 -8.49           C
ATOM    737 1HB  LEU A  54     173.353 114.906 211.948  1.00 -8.49           H
ATOM    738 2HB  LEU A  54     174.680 115.244 213.062  1.00 -8.49           H
ATOM    739  CG  LEU A  54     174.538 113.192 212.452  1.00 -8.49           C
ATOM    740  HG  LEU A  54     173.753 112.449 212.330  1.00 -8.49           H
ATOM    741  CD1 LEU A  54     175.266 113.309 211.117  1.00 -8.49           C
ATOM    742 1HD1 LEU A  54     175.707 112.348 210.855  1.00 -8.49           H
ATOM    743 2HD1 LEU A  54     176.050 114.063 211.180  1.00 -8.49           H
ATOM    744 3HD1 LEU A  54     174.550 113.587 210.345  1.00 -8.49           H
ATOM    745  CD2 LEU A  54     175.510 112.679 213.520  1.00 -8.49           C
ATOM    746 1HD2 LEU A  54     175.913 111.713 213.217  1.00 -8.49           H
ATOM    747 2HD2 LEU A  54     174.990 112.549 214.468  1.00 -8.49           H
ATOM    748 3HD2 LEU A  54     176.331 113.381 213.657  1.00 -8.49           H
ATOM    749  N   LEU A  55     171.276 116.341 214.019  1.00 -4.60           N
ATOM    750  H   LEU A  55     170.726 115.806 213.358  1.00 -4.60           H
ATOM    751  CA  LEU A  55     170.729 117.582 214.564  1.00 -4.60           C
ATOM    752  HA  LEU A  55     171.442 118.383 214.383  1.00 -4.60           H
ATOM    753  C   LEU A  55     170.572 117.436 216.062  1.00 -4.60           C
ATOM    754  O   LEU A  55     171.014 118.308 216.784  1.00 -4.60           O
ATOM    755  CB  LEU A  55     169.368 117.965 213.964  1.00 -4.60           C
ATOM    756 1HB  LEU A  55     169.481 118.079 212.889  1.00 -4.60           H
ATOM    757 2HB  LEU A  55     168.683 117.141 214.138  1.00 -4.60           H
ATOM    758  CG  LEU A  55     168.690 119.231 214.520  1.00 -4.60           C
ATOM    759  HG  LEU A  55     168.542 119.100 215.591  1.00 -4.60           H
ATOM    760  CD1 LEU A  55     169.478 120.523 214.309  1.00 -4.60           C
ATOM    761 1HD1 LEU A  55     168.890 121.376 214.650  1.00 -4.60           H
ATOM    762 2HD1 LEU A  55     169.725 120.649 213.256  1.00 -4.60           H
ATOM    763 3HD1 LEU A  55     170.390 120.488 214.903  1.00 -4.60           H
ATOM    764  CD2 LEU A  55     167.324 119.381 213.886  1.00 -4.60           C
ATOM    765 1HD2 LEU A  55     166.807 120.222 214.345  1.00 -4.60           H
ATOM    766 2HD2 LEU A  55     166.734 118.482 214.060  1.00 -4.60           H
ATOM    767 3HD2 LEU A  55     167.416 119.550 212.814  1.00 -4.60           H
ATOM    768  N   VAL A  56     169.990 116.349 216.547  1.00  4.97           N
ATOM    769  H   VAL A  56     169.657 115.618 215.927  1.00  4.97           H
ATOM    770  CA  VAL A  56     169.806 116.218 217.991  1.00  4.97           C
ATOM    771  HA  VAL A  56     169.341 117.133 218.356  1.00  4.97           H
ATOM    772  C   VAL A  56     171.166 116.102 218.669  1.00  4.97           C
ATOM    773  O   VAL A  56     171.388 116.757 219.678  1.00  4.97           O
ATOM    774  CB  VAL A  56     168.883 115.034 218.381  1.00  4.97           C
ATOM    775  HB  VAL A  56     169.328 114.110 218.023  1.00  4.97           H
ATOM    776  CG1 VAL A  56     168.711 114.945 219.902  1.00  4.97           C
ATOM    777 1HG1 VAL A  56     167.966 114.189 220.142  1.00  4.97           H
ATOM    778 2HG1 VAL A  56     168.383 115.904 220.307  1.00  4.97           H
ATOM    779 3HG1 VAL A  56     169.653 114.661 220.371  1.00  4.97           H
ATOM    780  CG2 VAL A  56     167.500 115.193 217.740  1.00  4.97           C
ATOM    781 1HG2 VAL A  56     166.849 114.382 218.067  1.00  4.97           H
ATOM    782 2HG2 VAL A  56     167.579 115.147 216.656  1.00  4.97           H
ATOM    783 3HG2 VAL A  56     167.051 116.144 218.031  1.00  4.97           H
ATOM    784  N   VAL A  57     172.106 115.360 218.096  1.00-10.86           N
ATOM    785  H   VAL A  57     171.897 114.862 217.238  1.00-10.86           H
ATOM    786  CA  VAL A  57     173.440 115.234 218.700  1.00-10.86           C
ATOM    787  HA  VAL A  57     173.318 114.831 219.700  1.00-10.86           H
ATOM    788  C   VAL A  57     174.127 116.594 218.859  1.00-10.86           C
ATOM    789  O   VAL A  57     174.601 116.946 219.946  1.00-10.86           O
ATOM    790  CB  VAL A  57     174.338 114.251 217.878  1.00-10.86           C
ATOM    791  HB  VAL A  57     174.373 114.596 216.846  1.00-10.86           H
ATOM    792  CG1 VAL A  57     175.778 114.188 218.409  1.00-10.86           C
ATOM    793 1HG1 VAL A  57     176.357 113.468 217.830  1.00-10.86           H
ATOM    794 2HG1 VAL A  57     175.780 113.887 219.456  1.00-10.86           H
ATOM    795 3HG1 VAL A  57     176.260 115.162 218.315  1.00-10.86           H
ATOM    796  CG2 VAL A  57     173.741 112.829 217.901  1.00-10.86           C
ATOM    797 1HG2 VAL A  57     174.349 112.163 217.289  1.00-10.86           H
ATOM    798 2HG2 VAL A  57     172.728 112.831 217.506  1.00-10.86           H
ATOM    799 3HG2 VAL A  57     173.715 112.448 218.923  1.00-10.86           H
ATOM    800  N   PHE A  58     174.159 117.399 217.810  1.00  1.04           N
ATOM    801  H   PHE A  58     173.717 117.125 216.937  1.00  1.04           H
ATOM    802  CA  PHE A  58     174.908 118.650 217.873  1.00  1.04           C
ATOM    803  HA  PHE A  58     175.730 118.511 218.570  1.00  1.04           H
ATOM    804  C   PHE A  58     174.118 119.843 218.406  1.00  1.04           C
ATOM    805  O   PHE A  58     174.694 120.782 218.945  1.00  1.04           O
ATOM    806  CB  PHE A  58     175.555 118.916 216.521  1.00  1.04           C
ATOM    807 1HB  PHE A  58     174.785 118.930 215.756  1.00  1.04           H
ATOM    808 2HB  PHE A  58     176.030 119.891 216.559  1.00  1.04           H
ATOM    809  CG  PHE A  58     176.596 117.891 216.160  1.00  1.04           C
ATOM    810  CD1 PHE A  58     176.405 117.026 215.068  1.00  1.04           C
ATOM    811  HD1 PHE A  58     175.530 117.131 214.445  1.00  1.04           H
ATOM    812  CD2 PHE A  58     177.761 117.760 216.939  1.00  1.04           C
ATOM    813  HD2 PHE A  58     177.934 118.427 217.773  1.00  1.04           H
ATOM    814  CE1 PHE A  58     177.344 116.006 214.782  1.00  1.04           C
ATOM    815  HE1 PHE A  58     177.184 115.345 213.946  1.00  1.04           H
ATOM    816  CE2 PHE A  58     178.714 116.751 216.658  1.00  1.04           C
ATOM    817  HE2 PHE A  58     179.603 116.662 217.265  1.00  1.04           H
ATOM    818  CZ  PHE A  58     178.494 115.859 215.589  1.00  1.04           C
ATOM    819  HZ  PHE A  58     179.208 115.075 215.384  1.00  1.04           H
ATOM    820  N   LEU A  59     172.798 119.770 218.407  1.00 14.92           N
ATOM    821  H   LEU A  59     172.320 119.022 217.908  1.00 14.92           H
ATOM    822  CA  LEU A  59     172.003 120.755 219.135  1.00 14.92           C
ATOM    823  HA  LEU A  59     172.449 121.739 218.987  1.00 14.92           H
ATOM    824  C   LEU A  59     172.018 120.452 220.631  1.00 14.92           C
ATOM    825  O   LEU A  59     172.050 121.371 221.439  1.00 14.92           O
ATOM    826  CB  LEU A  59     170.578 120.788 218.587  1.00 14.92           C
ATOM    827 1HB  LEU A  59     170.665 120.909 217.508  1.00 14.92           H
ATOM    828 2HB  LEU A  59     170.124 119.815 218.771  1.00 14.92           H
ATOM    829  CG  LEU A  59     169.593 121.854 219.081  1.00 14.92           C
ATOM    830  HG  LEU A  59     169.216 121.553 220.057  1.00 14.92           H
ATOM    831  CD1 LEU A  59     170.183 123.256 219.206  1.00 14.92           C
ATOM    832 1HD1 LEU A  59     169.395 123.958 219.477  1.00 14.92           H
ATOM    833 2HD1 LEU A  59     170.633 123.558 218.262  1.00 14.92           H
ATOM    834 3HD1 LEU A  59     170.937 123.274 219.992  1.00 14.92           H
ATOM    835  CD2 LEU A  59     168.440 121.871 218.083  1.00 14.92           C
ATOM    836 1HD2 LEU A  59     167.656 122.537 218.447  1.00 14.92           H
ATOM    837 2HD2 LEU A  59     168.024 120.870 217.972  1.00 14.92           H
ATOM    838 3HD2 LEU A  59     168.782 122.231 217.112  1.00 14.92           H
ATOM    839  N   SER A  60     172.129 119.190 221.025  1.00 -2.45           N
ATOM    840  H   SER A  60     172.066 118.431 220.352  1.00 -2.45           H
ATOM    841  CA  SER A  60     172.359 118.868 222.439  1.00 -2.45           C
ATOM    842  HA  SER A  60     171.617 119.389 223.045  1.00 -2.45           H
ATOM    843  C   SER A  60     173.746 119.339 222.864  1.00 -2.45           C
ATOM    844  O   SER A  60     173.954 119.691 224.016  1.00 -2.45           O
ATOM    845  CB  SER A  60     172.243 117.370 222.716  1.00 -2.45           C
ATOM    846 1HB  SER A  60     173.000 116.835 222.143  1.00 -2.45           H
ATOM    847 2HB  SER A  60     172.407 117.190 223.779  1.00 -2.45           H
ATOM    848  OG  SER A  60     170.958 116.896 222.352  1.00 -2.45           O
ATOM    849  HG  SER A  60     170.936 116.817 221.386  1.00 -2.45           H
ATOM    850  N   SER A  61     174.672 119.431 221.918  1.00 10.46           N
ATOM    851  H   SER A  61     174.456 119.116 220.985  1.00 10.46           H
ATOM    852  CA  SER A  61     175.997 119.998 222.190  1.00 10.46           C
ATOM    853  HA  SER A  61     176.399 119.531 223.086  1.00 10.46           H
ATOM    854  C   SER A  61     175.915 121.511 222.422  1.00 10.46           C
ATOM    855  O   SER A  61     176.765 122.120 223.065  1.00 10.46           O
ATOM    856  CB  SER A  61     176.950 119.707 221.038  1.00 10.46           C
ATOM    857 1HB  SER A  61     176.648 120.271 220.160  1.00 10.46           H
ATOM    858 2HB  SER A  61     177.953 120.018 221.322  1.00 10.46           H
ATOM    859  OG  SER A  61     176.951 118.323 220.733  1.00 10.46           O
ATOM    860  HG  SER A  61     176.049 118.012 220.575  1.00 10.46           H
ATOM    861  N   GLY A  62     174.842 122.117 221.935  1.00 16.31           N
ATOM    862  H   GLY A  62     174.203 121.607 221.340  1.00 16.31           H
ATOM    863  CA  GLY A  62     174.519 123.488 222.291  1.00 16.31           C
ATOM    864 1HA  GLY A  62     175.429 124.084 222.343  1.00 16.31           H
ATOM    865 2HA  GLY A  62     173.865 123.905 221.528  1.00 16.31           H
ATOM    866  C   GLY A  62     173.798 123.572 223.615  1.00 16.31           C
ATOM    867  O   GLY A  62     173.997 124.514 224.364  1.00 16.31           O
ATOM    868  N   GLY A  63     172.977 122.576 223.917  1.00  2.83           N
ATOM    869  H   GLY A  63     172.842 121.826 223.250  1.00  2.83           H
ATOM    870  CA  GLY A  63     172.234 122.540 225.167  1.00  2.83           C
ATOM    871 1HA  GLY A  63     171.675 123.469 225.277  1.00  2.83           H
ATOM    872 2HA  GLY A  63     171.531 121.711 225.132  1.00  2.83           H
ATOM    873  C   GLY A  63     173.118 122.373 226.385  1.00  2.83           C
ATOM    874  O   GLY A  63     172.893 123.010 227.407  1.00  2.83           O
ATOM    875  N   ILE A  64     174.216 121.641 226.236  1.00 36.09           N
ATOM    876  H   ILE A  64     174.346 121.113 225.380  1.00 36.09           H
ATOM    877  CA  ILE A  64     175.271 121.580 227.259  1.00 36.09           C
ATOM    878  HA  ILE A  64     174.787 121.564 228.232  1.00 36.09           H
ATOM    879  C   ILE A  64     176.140 122.846 227.239  1.00 36.09           C
ATOM    880  O   ILE A  64     177.190 122.928 227.857  1.00 36.09           O
ATOM    881  CB  ILE A  64     176.116 120.275 227.169  1.00 36.09           C
ATOM    882  HB  ILE A  64     176.813 120.269 228.005  1.00 36.09           H
ATOM    883  CG1 ILE A  64     176.933 120.233 225.865  1.00 36.09           C
ATOM    884 1HG1 ILE A  64     176.239 120.269 225.034  1.00 36.09           H
ATOM    885 2HG1 ILE A  64     177.560 121.122 225.815  1.00 36.09           H
ATOM    886  CG2 ILE A  64     175.186 119.043 227.340  1.00 36.09           C
ATOM    887 1HG2 ILE A  64     175.785 118.144 227.485  1.00 36.09           H
ATOM    888 2HG2 ILE A  64     174.549 118.916 226.464  1.00 36.09           H
ATOM    889 3HG2 ILE A  64     174.556 119.175 228.224  1.00 36.09           H
ATOM    890  CD1 ILE A  64     177.834 119.010 225.677  1.00 36.09           C
ATOM    891 1HD1 ILE A  64     178.454 119.157 224.793  1.00 36.09           H
ATOM    892 2HD1 ILE A  64     177.225 118.119 225.538  1.00 36.09           H
ATOM    893 3HD1 ILE A  64     178.479 118.883 226.546  1.00 36.09           H
ATOM    894  N   GLY A  65     175.617 123.885 226.595  1.00 26.19           N
ATOM    895  H   GLY A  65     174.811 123.738 226.001  1.00 26.19           H
ATOM    896  CA  GLY A  65     176.063 125.251 226.806  1.00 26.19           C
ATOM    897 1HA  GLY A  65     177.112 125.345 226.572  1.00 26.19           H
ATOM    898 2HA  GLY A  65     175.481 125.920 226.170  1.00 26.19           H
ATOM    899  C   GLY A  65     175.821 125.607 228.258  1.00 26.19           C
ATOM    900  O   GLY A  65     176.544 126.411 228.846  1.00 26.19           O
ATOM    901  N   ILE A  66     174.815 124.956 228.828  1.00 37.62           N
ATOM    902  H   ILE A  66     174.246 124.344 228.252  1.00 37.62           H
ATOM    903  CA  ILE A  66     174.533 124.954 230.255  1.00 37.62           C
ATOM    904  HA  ILE A  66     175.065 125.762 230.758  1.00 37.62           H
ATOM    905  C   ILE A  66     175.136 123.599 230.648  1.00 37.62           C
ATOM    906  O   ILE A  66     174.485 122.556 230.571  1.00 37.62           O
ATOM    907  CB  ILE A  66     172.993 125.056 230.522  1.00 37.62           C
ATOM    908  HB  ILE A  66     172.501 124.192 230.076  1.00 37.62           H
ATOM    909  CG1 ILE A  66     172.405 126.328 229.877  1.00 37.62           C
ATOM    910 1HG1 ILE A  66     171.619 126.706 230.531  1.00 37.62           H
ATOM    911 2HG1 ILE A  66     173.181 127.092 229.823  1.00 37.62           H
ATOM    912  CG2 ILE A  66     172.671 125.072 232.027  1.00 37.62           C
ATOM    913 1HG2 ILE A  66     171.593 125.127 232.182  1.00 37.62           H
ATOM    914 2HG2 ILE A  66     173.154 125.920 232.516  1.00 37.62           H
ATOM    915 3HG2 ILE A  66     173.031 124.150 232.486  1.00 37.62           H
ATOM    916  CD1 ILE A  66     171.782 126.132 228.473  1.00 37.62           C
ATOM    917 1HD1 ILE A  66     171.343 127.069 228.134  1.00 37.62           H
ATOM    918 2HD1 ILE A  66     171.001 125.372 228.521  1.00 37.62           H
ATOM    919 3HD1 ILE A  66     172.540 125.820 227.757  1.00 37.62           H
ATOM    920  N   GLY A  67     176.440 123.587 230.891  1.00 40.69           N
ATOM    921  H   GLY A  67     176.938 124.467 230.961  1.00 40.69           H
ATOM    922  CA  GLY A  67     177.165 122.332 231.021  1.00 40.69           C
ATOM    923 1HA  GLY A  67     176.520 121.640 231.560  1.00 40.69           H
ATOM    924 2HA  GLY A  67     177.288 121.923 230.022  1.00 40.69           H
ATOM    925  C   GLY A  67     178.526 122.253 231.690  1.00 40.69           C
ATOM    926  O   GLY A  67     178.893 121.129 231.999  1.00 40.69           O
ATOM    927  N   VAL A  68     179.258 123.328 231.972  1.00 43.05           N
ATOM    928  H   VAL A  68     178.932 124.251 231.697  1.00 43.05           H
ATOM    929  CA  VAL A  68     180.511 123.237 232.749  1.00 43.05           C
ATOM    930  HA  VAL A  68     180.537 122.250 233.189  1.00 43.05           H
ATOM    931  C   VAL A  68     180.569 124.263 233.887  1.00 43.05           C
ATOM    932  O   VAL A  68     180.653 125.460 233.660  1.00 43.05           O
ATOM    933  CB  VAL A  68     181.814 123.374 231.902  1.00 43.05           C
ATOM    934  HB  VAL A  68     181.841 124.362 231.456  1.00 43.05           H
ATOM    935  CG1 VAL A  68     183.083 123.201 232.766  1.00 43.05           C
ATOM    936 1HG1 VAL A  68     183.058 122.240 233.282  1.00 43.05           H
ATOM    937 2HG1 VAL A  68     183.147 124.007 233.497  1.00 43.05           H
ATOM    938 3HG1 VAL A  68     183.970 123.244 232.133  1.00 43.05           H
ATOM    939  CG2 VAL A  68     181.861 122.321 230.791  1.00 43.05           C
ATOM    940 1HG2 VAL A  68     182.750 122.467 230.178  1.00 43.05           H
ATOM    941 2HG2 VAL A  68     180.983 122.412 230.156  1.00 43.05           H
ATOM    942 3HG2 VAL A  68     181.882 121.321 231.226  1.00 43.05           H
ATOM    943  N   GLY A  69     180.537 123.777 235.119  1.00 40.44           N
ATOM    944  H   GLY A  69     180.463 122.770 235.238  1.00 40.44           H
ATOM    945  CA  GLY A  69     180.663 124.606 236.304  1.00 40.44           C
ATOM    946 1HA  GLY A  69     181.263 125.485 236.063  1.00 40.44           H
ATOM    947 2HA  GLY A  69     179.669 124.940 236.594  1.00 40.44           H
ATOM    948  C   GLY A  69     181.287 123.926 237.509  1.00 40.44           C
ATOM    949  O   GLY A  69     182.296 124.429 237.994  1.00 40.44           O
ATOM    950  N   VAL A  70     180.733 122.819 238.000  1.00 28.26           N
ATOM    951  H   VAL A  70     179.928 122.409 237.529  1.00 28.26           H
ATOM    952  CA  VAL A  70     181.171 122.197 239.265  1.00 28.26           C
ATOM    953  HA  VAL A  70     182.121 122.636 239.551  1.00 28.26           H
ATOM    954  C   VAL A  70     181.362 120.672 239.100  1.00 28.26           C
ATOM    955  O   VAL A  70     180.521 120.023 238.494  1.00 28.26           O
ATOM    956  CB  VAL A  70     180.149 122.535 240.408  1.00 28.26           C
ATOM    957  HB  VAL A  70     179.200 122.045 240.190  1.00 28.26           H
ATOM    958  CG1 VAL A  70     180.654 122.067 241.767  1.00 28.26           C
ATOM    959 1HG1 VAL A  70     179.912 122.286 242.533  1.00 28.26           H
ATOM    960 2HG1 VAL A  70     181.590 122.571 242.016  1.00 28.26           H
ATOM    961 3HG1 VAL A  70     180.823 120.998 241.746  1.00 28.26           H
ATOM    962  CG2 VAL A  70     179.899 124.056 240.516  1.00 28.26           C
ATOM    963 1HG2 VAL A  70     179.414 124.424 239.614  1.00 28.26           H
ATOM    964 2HG2 VAL A  70     180.844 124.586 240.651  1.00 28.26           H
ATOM    965 3HG2 VAL A  70     179.239 124.268 241.357  1.00 28.26           H
ATOM    966  N   GLY A  71     182.464 120.105 239.588  1.00 54.75           N
ATOM    967  H   GLY A  71     183.090 120.669 240.151  1.00 54.75           H
ATOM    968  CA  GLY A  71     182.801 118.689 239.400  1.00 54.75           C
ATOM    969 1HA  GLY A  71     182.028 118.091 239.883  1.00 54.75           H
ATOM    970 2HA  GLY A  71     182.748 118.459 238.343  1.00 54.75           H
ATOM    971  C   GLY A  71     184.153 118.188 239.917  1.00 54.75           C
ATOM    972  O   GLY A  71     184.244 117.788 241.073  1.00 54.75           O
ATOM    973  N   VAL A  72     185.201 118.185 239.090  1.00 28.97           N
ATOM    974  H   VAL A  72     185.065 118.499 238.134  1.00 28.97           H
ATOM    975  CA  VAL A  72     186.559 117.728 239.478  1.00 28.97           C
ATOM    976  HA  VAL A  72     186.564 117.608 240.561  1.00 28.97           H
ATOM    977  C   VAL A  72     187.758 118.662 239.167  1.00 28.97           C
ATOM    978  O   VAL A  72     188.848 118.465 239.694  1.00 28.97           O
ATOM    979  CB  VAL A  72     186.872 116.317 238.879  1.00 28.97           C
ATOM    980  HB  VAL A  72     187.861 116.010 239.218  1.00 28.97           H
ATOM    981  CG1 VAL A  72     185.855 115.271 239.378  1.00 28.97           C
ATOM    982 1HG1 VAL A  72     186.164 114.276 239.057  1.00 28.97           H
ATOM    983 2HG1 VAL A  72     184.860 115.480 238.986  1.00 28.97           H
ATOM    984 3HG1 VAL A  72     185.820 115.286 240.468  1.00 28.97           H
ATOM    985  CG2 VAL A  72     186.869 116.336 237.350  1.00 28.97           C
ATOM    986 1HG2 VAL A  72     187.102 115.340 236.972  1.00 28.97           H
ATOM    987 2HG2 VAL A  72     187.633 117.022 236.988  1.00 28.97           H
ATOM    988 3HG2 VAL A  72     185.897 116.649 236.970  1.00 28.97           H
ATOM    989  N   GLY A  73     187.583 119.680 238.326  1.00 53.85           N
ATOM    990  H   GLY A  73     186.744 119.709 237.755  1.00 53.85           H
ATOM    991  CA  GLY A  73     188.594 120.725 238.133  1.00 53.85           C
ATOM    992 1HA  GLY A  73     189.563 120.235 238.029  1.00 53.85           H
ATOM    993 2HA  GLY A  73     188.392 121.217 237.183  1.00 53.85           H
ATOM    994  C   GLY A  73     188.759 121.813 239.199  1.00 53.85           C
ATOM    995  O   GLY A  73     189.548 121.608 240.106  1.00 53.85           O
ATOM    996  N   THR A  74     188.080 122.961 239.113  1.00 54.13           N
ATOM    997  H   THR A  74     187.453 123.092 238.326  1.00 54.13           H
ATOM    998  CA  THR A  74     188.210 124.085 240.076  1.00 54.13           C
ATOM    999  HA  THR A  74     188.807 123.747 240.914  1.00 54.13           H
ATOM   1000  C   THR A  74     186.872 124.643 240.618  1.00 54.13           C
ATOM   1001  O   THR A  74     186.015 125.021 239.830  1.00 54.13           O
ATOM   1002  CB  THR A  74     188.963 125.254 239.387  1.00 54.13           C
ATOM   1003  HB  THR A  74     188.298 125.732 238.669  1.00 54.13           H
ATOM   1004  OG1 THR A  74     190.087 124.729 238.674  1.00 54.13           O
ATOM   1005  HG1 THR A  74     190.642 124.229 239.287  1.00 54.13           H
ATOM   1006  CG2 THR A  74     189.490 126.300 240.356  1.00 54.13           C
ATOM   1007 1HG2 THR A  74     189.987 127.088 239.788  1.00 54.13           H
ATOM   1008 2HG2 THR A  74     190.212 125.853 241.038  1.00 54.13           H
ATOM   1009 3HG2 THR A  74     188.671 126.747 240.921  1.00 54.13           H
ATOM   1010  N   GLY A  75     186.680 124.687 241.937  1.00 32.68           N
ATOM   1011  H   GLY A  75     187.435 124.478 242.574  1.00 32.68           H
ATOM   1012  CA  GLY A  75     185.388 124.973 242.566  1.00 32.68           C
ATOM   1013 1HA  GLY A  75     185.334 126.016 242.879  1.00 32.68           H
ATOM   1014 2HA  GLY A  75     184.563 124.736 241.896  1.00 32.68           H
ATOM   1015  C   GLY A  75     185.346 124.067 243.785  1.00 32.68           C
ATOM   1016  O   GLY A  75     186.428 123.609 244.141  1.00 32.68           O
ATOM   1017  N   VAL A  76     184.223 123.711 244.402  1.00 45.24           N
ATOM   1018  H   VAL A  76     183.331 124.106 244.102  1.00 45.24           H
ATOM   1019  CA  VAL A  76     184.247 122.704 245.488  1.00 45.24           C
ATOM   1020  HA  VAL A  76     185.256 122.302 245.538  1.00 45.24           H
ATOM   1021  C   VAL A  76     183.347 121.474 245.263  1.00 45.24           C
ATOM   1022  O   VAL A  76     182.258 121.564 244.698  1.00 45.24           O
ATOM   1023  CB  VAL A  76     183.991 123.368 246.857  1.00 45.24           C
ATOM   1024  HB  VAL A  76     184.650 124.227 246.918  1.00 45.24           H
ATOM   1025  CG1 VAL A  76     182.558 123.889 246.987  1.00 45.24           C
ATOM   1026 1HG1 VAL A  76     182.417 124.340 247.966  1.00 45.24           H
ATOM   1027 2HG1 VAL A  76     181.839 123.082 246.873  1.00 45.24           H
ATOM   1028 3HG1 VAL A  76     182.364 124.645 246.226  1.00 45.24           H
ATOM   1029  CG2 VAL A  76     184.385 122.420 248.000  1.00 45.24           C
ATOM   1030 1HG2 VAL A  76     185.386 122.021 247.834  1.00 45.24           H
ATOM   1031 2HG2 VAL A  76     183.672 121.609 248.092  1.00 45.24           H
ATOM   1032 3HG2 VAL A  76     184.403 122.964 248.935  1.00 45.24           H
ATOM   1033  N   GLY A  77     183.817 120.297 245.673  1.00 15.31           N
ATOM   1034  H   GLY A  77     184.717 120.245 246.128  1.00 15.31           H
ATOM   1035  CA  GLY A  77     183.090 119.049 245.461  1.00 15.31           C
ATOM   1036 1HA  GLY A  77     182.827 118.959 244.407  1.00 15.31           H
ATOM   1037 2HA  GLY A  77     183.738 118.213 245.724  1.00 15.31           H
ATOM   1038  C   GLY A  77     181.824 118.952 246.287  1.00 15.31           C
ATOM   1039  O   GLY A  77     180.887 118.229 245.959  1.00 15.31           O
ATOM   1040  N   THR A  78     181.741 119.755 247.335  1.00  9.24           N
ATOM   1041  H   THR A  78     182.529 120.327 247.592  1.00  9.24           H
ATOM   1042  CA  THR A  78     180.533 119.832 248.149  1.00  9.24           C
ATOM   1043  HA  THR A  78     180.212 118.821 248.389  1.00  9.24           H
ATOM   1044  C   THR A  78     179.403 120.546 247.413  1.00  9.24           C
ATOM   1045  O   THR A  78     178.229 120.440 247.769  1.00  9.24           O
ATOM   1046  CB  THR A  78     180.792 120.598 249.449  1.00  9.24           C
ATOM   1047  HB  THR A  78     179.886 120.589 250.051  1.00  9.24           H
ATOM   1048  OG1 THR A  78     181.152 121.941 249.135  1.00  9.24           O
ATOM   1049  HG1 THR A  78     181.266 122.421 249.967  1.00  9.24           H
ATOM   1050  CG2 THR A  78     181.949 120.010 250.239  1.00  9.24           C
ATOM   1051 1HG2 THR A  78     181.940 120.414 251.247  1.00  9.24           H
ATOM   1052 2HG2 THR A  78     182.900 120.259 249.771  1.00  9.24           H
ATOM   1053 3HG2 THR A  78     181.859 118.928 250.297  1.00  9.24           H
ATOM   1054  N   GLY A  79     179.764 121.250 246.347  1.00  5.72           N
ATOM   1055  H   GLY A  79     180.742 121.334 246.101  1.00  5.72           H
ATOM   1056  CA  GLY A  79     178.780 121.890 245.498  1.00  5.72           C
ATOM   1057 1HA  GLY A  79     178.031 122.384 246.116  1.00  5.72           H
ATOM   1058 2HA  GLY A  79     179.264 122.631 244.864  1.00  5.72           H
ATOM   1059  C   GLY A  79     178.105 120.853 244.628  1.00  5.72           C
ATOM   1060  O   GLY A  79     176.914 120.959 244.342  1.00  5.72           O
ATOM   1061  N   VAL A  80     178.839 119.807 244.261  1.00 -5.61           N
ATOM   1062  H   VAL A  80     179.804 119.746 244.551  1.00 -5.61           H
ATOM   1063  CA  VAL A  80     178.283 118.718 243.454  1.00 -5.61           C
ATOM   1064  HA  VAL A  80     177.802 119.134 242.569  1.00 -5.61           H
ATOM   1065  C   VAL A  80     177.240 117.993 244.297  1.00 -5.61           C
ATOM   1066  O   VAL A  80     176.181 117.631 243.804  1.00 -5.61           O
ATOM   1067  CB  VAL A  80     179.367 117.686 243.007  1.00 -5.61           C
ATOM   1068  HB  VAL A  80     179.799 117.237 243.892  1.00 -5.61           H
ATOM   1069  CG1 VAL A  80     178.766 116.570 242.149  1.00 -5.61           C
ATOM   1070 1HG1 VAL A  80     179.555 115.916 241.780  1.00 -5.61           H
ATOM   1071 2HG1 VAL A  80     178.227 116.992 241.301  1.00 -5.61           H
ATOM   1072 3HG1 VAL A  80     178.078 115.969 242.744  1.00 -5.61           H
ATOM   1073  CG2 VAL A  80     180.500 118.353 242.250  1.00 -5.61           C
ATOM   1074 1HG2 VAL A  80     181.239 117.600 241.967  1.00 -5.61           H
ATOM   1075 2HG2 VAL A  80     180.998 119.084 242.881  1.00 -5.61           H
ATOM   1076 3HG2 VAL A  80     180.116 118.834 241.349  1.00 -5.61           H
ATOM   1077  N   GLY A  81     177.501 117.831 245.588  1.00 -0.68           N
ATOM   1078  H   GLY A  81     178.373 118.161 245.975  1.00 -0.68           H
ATOM   1079  CA  GLY A  81     176.548 117.148 246.450  1.00 -0.68           C
ATOM   1080 1HA  GLY A  81     176.355 116.155 246.045  1.00 -0.68           H
ATOM   1081 2HA  GLY A  81     176.976 117.041 247.445  1.00 -0.68           H
ATOM   1082  C   GLY A  81     175.227 117.880 246.559  1.00 -0.68           C
ATOM   1083  O   GLY A  81     174.157 117.275 246.601  1.00 -0.68           O
ATOM   1084  N   SER A  82     175.262 119.203 246.570  1.00 24.92           N
ATOM   1085  H   SER A  82     176.146 119.700 246.584  1.00 24.92           H
ATOM   1086  CA  SER A  82     174.023 119.973 246.576  1.00 24.92           C
ATOM   1087  HA  SER A  82     173.315 119.531 247.278  1.00 24.92           H
ATOM   1088  C   SER A  82     173.372 120.004 245.201  1.00 24.92           C
ATOM   1089  O   SER A  82     172.154 120.034 245.098  1.00 24.92           O
ATOM   1090  CB  SER A  82     174.325 121.387 247.019  1.00 24.92           C
ATOM   1091 1HB  SER A  82     173.693 122.090 246.477  1.00 24.92           H
ATOM   1092 2HB  SER A  82     174.130 121.471 248.089  1.00 24.92           H
ATOM   1093  OG  SER A  82     175.693 121.657 246.775  1.00 24.92           O
ATOM   1094  HG  SER A  82     175.845 121.697 245.820  1.00 24.92           H
ATOM   1095  N   GLY A  83     174.164 119.928 244.140  1.00  9.65           N
ATOM   1096  H   GLY A  83     175.173 119.925 244.249  1.00  9.65           H
ATOM   1097  CA  GLY A  83     173.598 119.825 242.804  1.00  9.65           C
ATOM   1098 1HA  GLY A  83     172.896 120.643 242.641  1.00  9.65           H
ATOM   1099 2HA  GLY A  83     174.392 119.870 242.059  1.00  9.65           H
ATOM   1100  C   GLY A  83     172.862 118.506 242.681  1.00  9.65           C
ATOM   1101  O   GLY A  83     171.747 118.446 242.165  1.00  9.65           O
ATOM   1102  N   GLY A  84     173.432 117.454 243.249  1.00-11.54           N
ATOM   1103  H   GLY A  84     174.365 117.540 243.647  1.00-11.54           H
ATOM   1104  CA  GLY A  84     172.762 116.168 243.309  1.00-11.54           C
ATOM   1105 1HA  GLY A  84     172.503 115.851 242.298  1.00-11.54           H
ATOM   1106 2HA  GLY A  84     173.434 115.432 243.751  1.00-11.54           H
ATOM   1107  C   GLY A  84     171.495 116.236 244.136  1.00-11.54           C
ATOM   1108  O   GLY A  84     170.484 115.656 243.757  1.00-11.54           O
ATOM   1109  N   GLY A  85     171.506 117.001 245.219  1.00 -3.57           N
ATOM   1110  H   GLY A  85     172.369 117.448 245.505  1.00 -3.57           H
ATOM   1111  CA  GLY A  85     170.305 117.200 246.018  1.00 -3.57           C
ATOM   1112 1HA  GLY A  85     169.916 116.224 246.310  1.00 -3.57           H
ATOM   1113 2HA  GLY A  85     170.569 117.752 246.917  1.00 -3.57           H
ATOM   1114  C   GLY A  85     169.204 117.953 245.294  1.00 -3.57           C
ATOM   1115  O   GLY A  85     168.035 117.601 245.435  1.00 -3.57           O
ATOM   1116  N   VAL A  86     169.552 118.931 244.467  1.00  8.89           N
ATOM   1117  H   VAL A  86     170.531 119.208 244.423  1.00  8.89           H
ATOM   1118  CA  VAL A  86     168.593 119.628 243.596  1.00  8.89           C
ATOM   1119  HA  VAL A  86     167.746 119.971 244.189  1.00  8.89           H
ATOM   1120  C   VAL A  86     168.065 118.639 242.548  1.00  8.89           C
ATOM   1121  O   VAL A  86     166.877 118.640 242.212  1.00  8.89           O
ATOM   1122  CB  VAL A  86     169.267 120.876 242.926  1.00  8.89           C
ATOM   1123  HB  VAL A  86     170.191 120.554 242.451  1.00  8.89           H
ATOM   1124  CG1 VAL A  86     168.384 121.522 241.852  1.00  8.89           C
ATOM   1125 1HG1 VAL A  86     168.869 122.422 241.469  1.00  8.89           H
ATOM   1126 2HG1 VAL A  86     167.411 121.789 242.267  1.00  8.89           H
ATOM   1127 3HG1 VAL A  86     168.252 120.833 241.019  1.00  8.89           H
ATOM   1128  CG2 VAL A  86     169.607 121.947 243.980  1.00  8.89           C
ATOM   1129 1HG2 VAL A  86     170.179 122.750 243.511  1.00  8.89           H
ATOM   1130 2HG2 VAL A  86     170.213 121.523 244.778  1.00  8.89           H
ATOM   1131 3HG2 VAL A  86     168.693 122.365 244.402  1.00  8.89           H
ATOM   1132  N   GLY A  87     168.913 117.729 242.087  1.00  1.33           N
ATOM   1133  H   GLY A  87     169.890 117.759 242.365  1.00  1.33           H
ATOM   1134  CA  GLY A  87     168.463 116.672 241.195  1.00  1.33           C
ATOM   1135 1HA  GLY A  87     167.976 117.120 240.329  1.00  1.33           H
ATOM   1136 2HA  GLY A  87     169.325 116.098 240.856  1.00  1.33           H
ATOM   1137  C   GLY A  87     167.482 115.731 241.870  1.00  1.33           C
ATOM   1138  O   GLY A  87     166.465 115.364 241.293  1.00  1.33           O
ATOM   1139  N   THR A  88     167.723 115.371 243.120  1.00-15.69           N
ATOM   1140  H   THR A  88     168.605 115.638 243.556  1.00-15.69           H
ATOM   1141  CA  THR A  88     166.779 114.558 243.891  1.00-15.69           C
ATOM   1142  HA  THR A  88     166.524 113.674 243.311  1.00-15.69           H
ATOM   1143  C   THR A  88     165.488 115.337 244.167  1.00-15.69           C
ATOM   1144  O   THR A  88     164.388 114.791 244.100  1.00-15.69           O
ATOM   1145  CB  THR A  88     167.456 114.088 245.195  1.00-15.69           C
ATOM   1146  HB  THR A  88     167.656 114.947 245.834  1.00-15.69           H
ATOM   1147  OG1 THR A  88     168.693 113.465 244.844  1.00-15.69           O
ATOM   1148  HG1 THR A  88     169.131 113.165 245.658  1.00-15.69           H
ATOM   1149  CG2 THR A  88     166.635 113.063 245.956  1.00-15.69           C
ATOM   1150 1HG2 THR A  88     167.201 112.715 246.820  1.00-15.69           H
ATOM   1151 2HG2 THR A  88     166.410 112.212 245.313  1.00-15.69           H
ATOM   1152 3HG2 THR A  88     165.704 113.509 246.304  1.00-15.69           H
ATOM   1153  N   HIS A  89     165.601 116.640 244.387  1.00  2.13           N
ATOM   1154  H   HIS A  89     166.525 117.062 244.432  1.00  2.13           H
ATOM   1155  CA  HIS A  89     164.430 117.497 244.572  1.00  2.13           C
ATOM   1156  HA  HIS A  89     163.820 117.085 245.376  1.00  2.13           H
ATOM   1157  C   HIS A  89     163.571 117.537 243.308  1.00  2.13           C
ATOM   1158  O   HIS A  89     162.364 117.735 243.397  1.00  2.13           O
ATOM   1159  CB  HIS A  89     164.849 118.922 244.965  1.00  2.13           C
ATOM   1160 1HB  HIS A  89     165.490 118.866 245.845  1.00  2.13           H
ATOM   1161 2HB  HIS A  89     165.422 119.359 244.151  1.00  2.13           H
ATOM   1162  CG  HIS A  89     163.700 119.835 245.270  1.00  2.13           C
ATOM   1163  ND1 HIS A  89     162.987 119.817 246.444  1.00  2.13           N
ATOM   1164  HD1 HIS A  89     163.150 119.199 247.235  1.00  2.13           H
ATOM   1165  CD2 HIS A  89     163.136 120.832 244.533  1.00  2.13           C
ATOM   1166  HD2 HIS A  89     163.462 121.130 243.547  1.00  2.13           H
ATOM   1167  CE1 HIS A  89     162.046 120.762 246.378  1.00  2.13           C
ATOM   1168  HE1 HIS A  89     161.340 120.974 247.170  1.00  2.13           H
ATOM   1169  NE2 HIS A  89     162.094 121.412 245.231  1.00  2.13           N
ATOM   1170  N   SER A  90     164.140 117.291 242.133  1.00  9.33           N
ATOM   1171  H   SER A  90     165.133 117.098 242.080  1.00  9.33           H
ATOM   1172  CA  SER A  90     163.347 117.334 240.901  1.00  9.33           C
ATOM   1173  HA  SER A  90     162.886 118.318 240.852  1.00  9.33           H
ATOM   1174  C   SER A  90     162.224 116.302 240.885  1.00  9.33           C
ATOM   1175  O   SER A  90     161.180 116.520 240.274  1.00  9.33           O
ATOM   1176  CB  SER A  90     164.210 117.156 239.646  1.00  9.33           C
ATOM   1177 1HB  SER A  90     163.620 117.448 238.777  1.00  9.33           H
ATOM   1178 2HB  SER A  90     165.085 117.803 239.709  1.00  9.33           H
ATOM   1179  OG  SER A  90     164.617 115.811 239.467  1.00  9.33           O
ATOM   1180  HG  SER A  90     165.348 115.626 240.080  1.00  9.33           H
ATOM   1181  N   GLY A  91     162.399 115.209 241.616  1.00  8.58           N
ATOM   1182  H   GLY A  91     163.269 115.062 242.113  1.00  8.58           H
ATOM   1183  CA  GLY A  91     161.359 114.203 241.713  1.00  8.58           C
ATOM   1184 1HA  GLY A  91     161.014 113.952 240.711  1.00  8.58           H
ATOM   1185 2HA  GLY A  91     161.785 113.305 242.162  1.00  8.58           H
ATOM   1186  C   GLY A  91     160.159 114.620 242.543  1.00  8.58           C
ATOM   1187  O   GLY A  91     159.085 114.051 242.375  1.00  8.58           O
ATOM   1188  N   VAL A  92     160.321 115.575 243.453  1.00 -5.47           N
ATOM   1189  H   VAL A  92     161.221 116.033 243.533  1.00 -5.47           H
ATOM   1190  CA  VAL A  92     159.263 115.929 244.414  1.00 -5.47           C
ATOM   1191  HA  VAL A  92     158.356 115.387 244.151  1.00 -5.47           H
ATOM   1192  C   VAL A  92     158.874 117.406 244.498  1.00 -5.47           C
ATOM   1193  O   VAL A  92     157.888 117.760 245.155  1.00 -5.47           O
ATOM   1194  CB  VAL A  92     159.672 115.475 245.849  1.00 -5.47           C
ATOM   1195  HB  VAL A  92     158.883 115.762 246.542  1.00 -5.47           H
ATOM   1196  CG1 VAL A  92     159.817 113.951 245.910  1.00 -5.47           C
ATOM   1197 1HG1 VAL A  92     160.024 113.646 246.935  1.00 -5.47           H
ATOM   1198 2HG1 VAL A  92     160.630 113.612 245.270  1.00 -5.47           H
ATOM   1199 3HG1 VAL A  92     158.888 113.478 245.590  1.00 -5.47           H
ATOM   1200  CG2 VAL A  92     160.992 116.131 246.307  1.00 -5.47           C
ATOM   1201 1HG2 VAL A  92     161.195 115.837 247.336  1.00 -5.47           H
ATOM   1202 2HG2 VAL A  92     160.910 117.217 246.269  1.00 -5.47           H
ATOM   1203 3HG2 VAL A  92     161.822 115.805 245.680  1.00 -5.47           H
ATOM   1204  N   GLY A  93     159.650 118.280 243.876  1.00 19.42           N
ATOM   1205  H   GLY A  93     160.449 117.959 243.338  1.00 19.42           H
ATOM   1206  CA  GLY A  93     159.432 119.709 244.010  1.00 19.42           C
ATOM   1207 1HA  GLY A  93     159.457 119.961 245.069  1.00 19.42           H
ATOM   1208 2HA  GLY A  93     160.240 120.246 243.515  1.00 19.42           H
ATOM   1209  C   GLY A  93     158.114 120.180 243.440  1.00 19.42           C
ATOM   1210  O   GLY A  93     157.678 119.698 242.391  1.00 19.42           O
ATOM   1211  N   ALA A  94     157.473 121.131 244.104  1.00  4.94           N
ATOM   1212  H   ALA A  94     157.859 121.481 244.969  1.00  4.94           H
ATOM   1213  CA  ALA A  94     156.202 121.661 243.627  1.00  4.94           C
ATOM   1214  HA  ALA A  94     155.507 120.833 243.482  1.00  4.94           H
ATOM   1215  C   ALA A  94     156.433 122.344 242.285  1.00  4.94           C
ATOM   1216  O   ALA A  94     155.668 122.176 241.344  1.00  4.94           O
ATOM   1217  CB  ALA A  94     155.613 122.640 244.647  1.00  4.94           C
ATOM   1218 1HB  ALA A  94     155.440 122.128 245.593  1.00  4.94           H
ATOM   1219 2HB  ALA A  94     154.662 123.025 244.274  1.00  4.94           H
ATOM   1220 3HB  ALA A  94     156.296 123.475 244.806  1.00  4.94           H
ATOM   1221  N   ASP A  95     157.532 123.069 242.166  1.00 27.09           N
ATOM   1222  H   ASP A  95     158.183 123.157 242.940  1.00 27.09           H
ATOM   1223  CA  ASP A  95     157.775 123.797 240.926  1.00 27.09           C
ATOM   1224  HA  ASP A  95     156.802 124.020 240.497  1.00 27.09           H
ATOM   1225  C   ASP A  95     158.531 122.994 239.884  1.00 27.09           C
ATOM   1226  O   ASP A  95     158.906 123.527 238.841  1.00 27.09           O
ATOM   1227  CB  ASP A  95     158.478 125.124 241.197  1.00 27.09           C
ATOM   1228 1HB  ASP A  95     158.182 125.477 242.185  1.00 27.09           H
ATOM   1229 2HB  ASP A  95     159.556 124.968 241.191  1.00 27.09           H
ATOM   1230  CG  ASP A  95     158.100 126.194 240.183  1.00 27.09           C
ATOM   1231  OD1 ASP A  95     156.970 126.127 239.645  1.00 27.09           O
ATOM   1232  OD2 ASP A  95     158.867 127.159 239.986  1.00 27.09           O
ATOM   1233  N   VAL A  96     158.730 121.711 240.161  1.00 38.37           N
ATOM   1234  H   VAL A  96     158.389 121.337 241.036  1.00 38.37           H
ATOM   1235  CA  VAL A  96     159.418 120.821 239.222  1.00 38.37           C
ATOM   1236  HA  VAL A  96     159.670 121.394 238.330  1.00 38.37           H
ATOM   1237  C   VAL A  96     158.550 119.645 238.784  1.00 38.37           C
ATOM   1238  O   VAL A  96     158.349 119.417 237.595  1.00 38.37           O
ATOM   1239  CB  VAL A  96     160.743 120.257 239.803  1.00 38.37           C
ATOM   1240  HB  VAL A  96     160.513 119.465 240.516  1.00 38.37           H
ATOM   1241  CG1 VAL A  96     161.593 119.684 238.665  1.00 38.37           C
ATOM   1242 1HG1 VAL A  96     162.602 119.485 239.012  1.00 38.37           H
ATOM   1243 2HG1 VAL A  96     161.652 120.393 237.837  1.00 38.37           H
ATOM   1244 3HG1 VAL A  96     161.158 118.751 238.306  1.00 38.37           H
ATOM   1245  CG2 VAL A  96     161.537 121.332 240.557  1.00 38.37           C
ATOM   1246 1HG2 VAL A  96     162.474 120.909 240.919  1.00 38.37           H
ATOM   1247 2HG2 VAL A  96     160.977 121.694 241.417  1.00 38.37           H
ATOM   1248 3HG2 VAL A  96     161.761 122.164 239.890  1.00 38.37           H
ATOM   1249  N   HIS A  97     158.005 118.897 239.734  1.00 29.16           N
ATOM   1250  H   HIS A  97     158.163 119.123 240.711  1.00 29.16           H
ATOM   1251  CA  HIS A  97     157.204 117.722 239.407  1.00 29.16           C
ATOM   1252  HA  HIS A  97     157.414 117.445 238.374  1.00 29.16           H
ATOM   1253  C   HIS A  97     155.704 117.966 239.490  1.00 29.16           C
ATOM   1254  O   HIS A  97     154.964 117.480 238.639  1.00 29.16           O
ATOM   1255  CB  HIS A  97     157.611 116.519 240.257  1.00 29.16           C
ATOM   1256 1HB  HIS A  97     158.517 116.768 240.811  1.00 29.16           H
ATOM   1257 2HB  HIS A  97     156.818 116.301 240.973  1.00 29.16           H
ATOM   1258  CG  HIS A  97     157.880 115.295 239.436  1.00 29.16           C
ATOM   1259  ND1 HIS A  97     159.125 114.923 238.990  1.00 29.16           N
ATOM   1260  HD1 HIS A  97     160.003 115.395 239.211  1.00 29.16           H
ATOM   1261  CD2 HIS A  97     157.033 114.359 238.932  1.00 29.16           C
ATOM   1262  HD2 HIS A  97     155.965 114.344 239.094  1.00 29.16           H
ATOM   1263  CE1 HIS A  97     158.991 113.824 238.244  1.00 29.16           C
ATOM   1264  HE1 HIS A  97     159.814 113.310 237.763  1.00 29.16           H
ATOM   1265  NE2 HIS A  97     157.729 113.446 238.167  1.00 29.16           N
ATOM   1266  N   ALA A  98     155.225 118.773 240.431  1.00  8.76           N
ATOM   1267  H   ALA A  98     155.830 119.149 241.152  1.00  8.76           H
ATOM   1268  CA  ALA A  98     153.805 119.144 240.395  1.00  8.76           C
ATOM   1269  HA  ALA A  98     153.209 118.241 240.254  1.00  8.76           H
ATOM   1270  C   ALA A  98     153.595 120.059 239.181  1.00  8.76           C
ATOM   1271  O   ALA A  98     152.542 120.047 238.545  1.00  8.76           O
ATOM   1272  CB  ALA A  98     153.360 119.821 241.694  1.00  8.76           C
ATOM   1273 1HB  ALA A  98     153.777 119.297 242.553  1.00  8.76           H
ATOM   1274 2HB  ALA A  98     152.271 119.794 241.757  1.00  8.76           H
ATOM   1275 3HB  ALA A  98     153.677 120.861 241.712  1.00  8.76           H
ATOM   1276  N   ALA A  99     154.667 120.754 238.821  1.00 46.48           N
ATOM   1277  H   ALA A  99     155.473 120.718 239.426  1.00 46.48           H
ATOM   1278  CA  ALA A  99     154.761 121.591 237.626  1.00 46.48           C
ATOM   1279  HA  ALA A  99     153.948 122.318 237.665  1.00 46.48           H
ATOM   1280  C   ALA A  99     154.645 120.860 236.284  1.00 46.48           C
ATOM   1281  O   ALA A  99     154.656 121.515 235.238  1.00 46.48           O
ATOM   1282  CB  ALA A  99     156.076 122.346 237.665  1.00 46.48           C
ATOM   1283 1HB  ALA A  99     156.114 122.972 238.554  1.00 46.48           H
ATOM   1284 2HB  ALA A  99     156.178 122.973 236.781  1.00 46.48           H
ATOM   1285 3HB  ALA A  99     156.909 121.643 237.674  1.00 46.48           H
ATOM   1286  N   ALA A 100     154.508 119.539 236.308  1.00 16.79           N
ATOM   1287  H   ALA A 100     154.586 119.045 237.186  1.00 16.79           H
ATOM   1288  CA  ALA A 100     154.174 118.776 235.109  1.00 16.79           C
ATOM   1289  HA  ALA A 100     154.925 118.957 234.346  1.00 16.79           H
ATOM   1290  C   ALA A 100     152.825 119.276 234.591  1.00 16.79           C
ATOM   1291  O   ALA A 100     152.610 119.400 233.384  1.00 16.79           O
ATOM   1292  CB  ALA A 100     154.126 117.276 235.428  1.00 16.79           C
ATOM   1293 1HB  ALA A 100     155.105 116.946 235.781  1.00 16.79           H
ATOM   1294 2HB  ALA A 100     153.870 116.722 234.524  1.00 16.79           H
ATOM   1295 3HB  ALA A 100     153.379 117.075 236.196  1.00 16.79           H
ATOM   1296  N   THR A 101     151.954 119.656 235.516  1.00 10.51           N
ATOM   1297  H   THR A 101     152.157 119.497 236.495  1.00 10.51           H
ATOM   1298  CA  THR A 101     150.804 120.483 235.174  1.00 10.51           C
ATOM   1299  HA  THR A 101     150.443 120.252 234.173  1.00 10.51           H
ATOM   1300  C   THR A 101     151.402 121.881 235.213  1.00 10.51           C
ATOM   1301  O   THR A 101     151.797 122.345 236.282  1.00 10.51           O
ATOM   1302  CB  THR A 101     149.659 120.333 236.197  1.00 10.51           C
ATOM   1303  HB  THR A 101     150.002 120.656 237.180  1.00 10.51           H
ATOM   1304  OG1 THR A 101     149.281 118.953 236.264  1.00 10.51           O
ATOM   1305  HG1 THR A 101     149.683 118.574 237.059  1.00 10.51           H
ATOM   1306  CG2 THR A 101     148.435 121.128 235.801  1.00 10.51           C
ATOM   1307 1HG2 THR A 101     147.627 120.913 236.497  1.00 10.51           H
ATOM   1308 2HG2 THR A 101     148.117 120.848 234.796  1.00 10.51           H
ATOM   1309 3HG2 THR A 101     148.658 122.194 235.834  1.00 10.51           H
ATOM   1310  N   THR A 102     151.554 122.493 234.047  1.00 60.37           N
ATOM   1311  H   THR A 102     151.111 122.105 233.229  1.00 60.37           H
ATOM   1312  CA  THR A 102     152.459 123.620 233.821  1.00 60.37           C
ATOM   1313  HA  THR A 102     153.445 123.185 233.663  1.00 60.37           H
ATOM   1314  C   THR A 102     152.652 124.645 234.938  1.00 60.37           C
ATOM   1315  O   THR A 102     151.819 125.525 235.166  1.00 60.37           O
ATOM   1316  CB  THR A 102     152.065 124.300 232.492  1.00 60.37           C
ATOM   1317  HB  THR A 102     151.058 124.706 232.580  1.00 60.37           H
ATOM   1318  OG1 THR A 102     152.080 123.300 231.469  1.00 60.37           O
ATOM   1319  HG1 THR A 102     153.013 123.171 231.209  1.00 60.37           H
ATOM   1320  CG2 THR A 102     153.009 125.418 232.077  1.00 60.37           C
ATOM   1321 1HG2 THR A 102     152.753 125.749 231.075  1.00 60.37           H
ATOM   1322 2HG2 THR A 102     154.040 125.062 232.073  1.00 60.37           H
ATOM   1323 3HG2 THR A 102     152.916 126.259 232.762  1.00 60.37           H
ATOM   1324  N   ILE A 103     153.798 124.479 235.594  1.00 65.44           N
ATOM   1325  H   ILE A 103     154.275 123.596 235.443  1.00 65.44           H
ATOM   1326  CA  ILE A 103     154.478 125.451 236.469  1.00 65.44           C
ATOM   1327  HA  ILE A 103     155.331 124.925 236.889  1.00 65.44           H
ATOM   1328  C   ILE A 103     153.708 126.007 237.681  1.00 65.44           C
ATOM   1329  O   ILE A 103     152.761 126.791 237.578  1.00 65.44           O
ATOM   1330  CB  ILE A 103     155.084 126.614 235.638  1.00 65.44           C
ATOM   1331  HB  ILE A 103     154.267 127.208 235.241  1.00 65.44           H
ATOM   1332  CG1 ILE A 103     155.936 126.100 234.465  1.00 65.44           C
ATOM   1333 1HG1 ILE A 103     156.869 125.709 234.866  1.00 65.44           H
ATOM   1334 2HG1 ILE A 103     155.426 125.287 233.954  1.00 65.44           H
ATOM   1335  CG2 ILE A 103     155.993 127.483 236.516  1.00 65.44           C
ATOM   1336 1HG2 ILE A 103     156.279 128.383 235.979  1.00 65.44           H
ATOM   1337 2HG2 ILE A 103     156.892 126.934 236.808  1.00 65.44           H
ATOM   1338 3HG2 ILE A 103     155.486 127.789 237.419  1.00 65.44           H
ATOM   1339  CD1 ILE A 103     156.256 127.145 233.415  1.00 65.44           C
ATOM   1340 1HD1 ILE A 103     156.926 126.710 232.675  1.00 65.44           H
ATOM   1341 2HD1 ILE A 103     156.742 128.012 233.855  1.00 65.44           H
ATOM   1342 3HD1 ILE A 103     155.339 127.467 232.920  1.00 65.44           H
ATOM   1343  N   SER A 104     154.168 125.652 238.875  1.00 -2.14           N
ATOM   1344  H   SER A 104     155.012 125.098 238.952  1.00 -2.14           H
ATOM   1345  CA  SER A 104     153.485 126.085 240.095  1.00 -2.14           C
ATOM   1346  HA  SER A 104     152.418 125.935 239.945  1.00 -2.14           H
ATOM   1347  C   SER A 104     153.720 127.566 240.415  1.00 -2.14           C
ATOM   1348  O   SER A 104     152.875 128.209 241.027  1.00 -2.14           O
ATOM   1349  CB  SER A 104     153.902 125.232 241.292  1.00 -2.14           C
ATOM   1350 1HB  SER A 104     153.222 125.430 242.120  1.00 -2.14           H
ATOM   1351 2HB  SER A 104     153.838 124.177 241.027  1.00 -2.14           H
ATOM   1352  OG  SER A 104     155.218 125.548 241.705  1.00 -2.14           O
ATOM   1353  HG  SER A 104     155.783 125.647 240.920  1.00 -2.14           H
ATOM   1354  N   SER A 105     154.848 128.133 240.004  1.00 -1.52           N
ATOM   1355  H   SER A 105     155.569 127.571 239.558  1.00 -1.52           H
ATOM   1356  CA  SER A 105     155.128 129.552 240.245  1.00 -1.52           C
ATOM   1357  HA  SER A 105     154.804 129.809 241.252  1.00 -1.52           H
ATOM   1358  C   SER A 105     154.404 130.490 239.275  1.00 -1.52           C
ATOM   1359  O   SER A 105     153.959 131.573 239.661  1.00 -1.52           O
ATOM   1360  CB  SER A 105     156.637 129.775 240.165  1.00 -1.52           C
ATOM   1361 1HB  SER A 105     156.852 130.843 240.110  1.00 -1.52           H
ATOM   1362 2HB  SER A 105     157.104 129.356 241.057  1.00 -1.52           H
ATOM   1363  OG  SER A 105     157.155 129.107 239.032  1.00 -1.52           O
ATOM   1364  HG  SER A 105     157.801 128.441 239.331  1.00 -1.52           H
ATOM   1365  N   SER A 106     154.214 130.088 238.025  1.00 11.36           N
ATOM   1366  H   SER A 106     154.608 129.219 237.701  1.00 11.36           H
ATOM   1367  CA  SER A 106     153.450 130.929 237.102  1.00 11.36           C
ATOM   1368  HA  SER A 106     153.773 131.963 237.224  1.00 11.36           H
ATOM   1369  C   SER A 106     151.970 130.832 237.454  1.00 11.36           C
ATOM   1370  O   SER A 106     151.217 131.786 237.274  1.00 11.36           O
ATOM   1371  CB  SER A 106     153.656 130.532 235.639  1.00 11.36           C
ATOM   1372 1HB  SER A 106     153.192 131.284 235.000  1.00 11.36           H
ATOM   1373 2HB  SER A 106     154.723 130.490 235.422  1.00 11.36           H
ATOM   1374  OG  SER A 106     153.066 129.278 235.368  1.00 11.36           O
ATOM   1375  HG  SER A 106     153.290 129.022 234.467  1.00 11.36           H
ATOM   1376  N   SER A 107     151.533 129.698 237.986  1.00 -8.40           N
ATOM   1377  H   SER A 107     152.157 128.903 238.063  1.00 -8.40           H
ATOM   1378  CA  SER A 107     150.144 129.563 238.425  1.00 -8.40           C
ATOM   1379  HA  SER A 107     149.506 130.076 237.707  1.00 -8.40           H
ATOM   1380  C   SER A 107     149.892 130.218 239.781  1.00 -8.40           C
ATOM   1381  O   SER A 107     148.792 130.716 240.005  1.00 -8.40           O
ATOM   1382  CB  SER A 107     149.712 128.099 238.440  1.00 -8.40           C
ATOM   1383 1HB  SER A 107     148.694 128.029 238.822  1.00 -8.40           H
ATOM   1384 2HB  SER A 107     149.738 127.711 237.421  1.00 -8.40           H
ATOM   1385  OG  SER A 107     150.578 127.319 239.237  1.00 -8.40           O
ATOM   1386  HG  SER A 107     151.298 127.005 238.666  1.00 -8.40           H
ATOM   1387  N   SER A 108     150.885 130.333 240.655  1.00 -6.62           N
ATOM   1388  H   SER A 108     151.766 129.848 240.516  1.00 -6.62           H
ATOM   1389  CA  SER A 108     150.705 131.161 241.850  1.00 -6.62           C
ATOM   1390  HA  SER A 108     149.749 130.908 242.302  1.00 -6.62           H
ATOM   1391  C   SER A 108     150.658 132.626 241.431  1.00 -6.62           C
ATOM   1392  O   SER A 108     149.899 133.409 241.983  1.00 -6.62           O
ATOM   1393  CB  SER A 108     151.782 130.921 242.907  1.00 -6.62           C
ATOM   1394 1HB  SER A 108     151.540 131.504 243.796  1.00 -6.62           H
ATOM   1395 2HB  SER A 108     151.777 129.866 243.173  1.00 -6.62           H
ATOM   1396  OG  SER A 108     153.073 131.280 242.453  1.00 -6.62           O
ATOM   1397  HG  SER A 108     153.706 131.058 243.144  1.00 -6.62           H
ATOM   1398  N   GLY A 109     151.375 132.986 240.375  1.00 -5.80           N
ATOM   1399  H   GLY A 109     152.040 132.338 239.968  1.00 -5.80           H
ATOM   1400  CA  GLY A 109     151.231 134.320 239.814  1.00 -5.80           C
ATOM   1401 1HA  GLY A 109     151.398 135.055 240.600  1.00 -5.80           H
ATOM   1402 2HA  GLY A 109     151.975 134.465 239.031  1.00 -5.80           H
ATOM   1403  C   GLY A 109     149.851 134.551 239.231  1.00 -5.80           C
ATOM   1404  O   GLY A 109     149.239 135.595 239.432  1.00 -5.80           O
ATOM   1405  N   GLY A 110     149.321 133.544 238.551  1.00-14.66           N
ATOM   1406  H   GLY A 110     149.870 132.706 238.400  1.00-14.66           H
ATOM   1407  CA  GLY A 110     147.983 133.631 237.990  1.00-14.66           C
ATOM   1408 1HA  GLY A 110     147.918 134.522 237.370  1.00-14.66           H
ATOM   1409 2HA  GLY A 110     147.803 132.757 237.364  1.00-14.66           H
ATOM   1410  C   GLY A 110     146.891 133.707 239.039  1.00-14.66           C
ATOM   1411  O   GLY A 110     145.918 134.440 238.875  1.00-14.66           O
ATOM   1412  N   SER A 111     147.032 132.976 240.132  1.00 -4.72           N
ATOM   1413  H   SER A 111     147.829 132.355 240.230  1.00 -4.72           H
ATOM   1414  CA  SER A 111     146.044 133.029 241.206  1.00 -4.72           C
ATOM   1415  HA  SER A 111     145.046 133.066 240.770  1.00 -4.72           H
ATOM   1416  C   SER A 111     146.220 134.291 242.041  1.00 -4.72           C
ATOM   1417  O   SER A 111     145.234 134.853 242.503  1.00 -4.72           O
ATOM   1418  CB  SER A 111     146.127 131.778 242.074  1.00 -4.72           C
ATOM   1419 1HB  SER A 111     145.498 131.906 242.956  1.00 -4.72           H
ATOM   1420 2HB  SER A 111     145.766 130.924 241.499  1.00 -4.72           H
ATOM   1421  OG  SER A 111     147.462 131.528 242.458  1.00 -4.72           O
ATOM   1422  HG  SER A 111     147.879 130.995 241.768  1.00 -4.72           H
ATOM   1423  N   ASN A 112     147.432 134.816 242.171  1.00 24.46           N
ATOM   1424  H   ASN A 112     148.249 134.294 241.857  1.00 24.46           H
ATOM   1425  CA  ASN A 112     147.620 136.139 242.772  1.00 24.46           C
ATOM   1426  HA  ASN A 112     147.159 136.155 243.761  1.00 24.46           H
ATOM   1427  C   ASN A 112     146.940 137.210 241.930  1.00 24.46           C
ATOM   1428  O   ASN A 112     146.215 138.042 242.464  1.00 24.46           O
ATOM   1429  CB  ASN A 112     149.103 136.507 242.901  1.00 24.46           C
ATOM   1430 1HB  ASN A 112     149.585 135.875 243.641  1.00 24.46           H
ATOM   1431 2HB  ASN A 112     149.590 136.342 241.942  1.00 24.46           H
ATOM   1432  CG  ASN A 112     149.306 137.955 243.265  1.00 24.46           C
ATOM   1433  OD1 ASN A 112     149.811 138.729 242.465  1.00 24.46           O
ATOM   1434  ND2 ASN A 112     148.904 138.346 244.437  1.00 24.46           N
ATOM   1435 1HD2 ASN A 112     148.981 139.324 244.679  1.00 24.46           H
ATOM   1436 2HD2 ASN A 112     148.509 137.685 245.094  1.00 24.46           H
ATOM   1437  N   SER A 113     147.140 137.194 240.621  1.00-16.55           N
ATOM   1438  H   SER A 113     147.754 136.500 240.196  1.00-16.55           H
ATOM   1439  CA  SER A 113     146.536 138.214 239.771  1.00-16.55           C
ATOM   1440  HA  SER A 113     146.739 139.186 240.217  1.00-16.55           H
ATOM   1441  C   SER A 113     145.019 138.055 239.690  1.00-16.55           C
ATOM   1442  O   SER A 113     144.306 139.041 239.530  1.00-16.55           O
ATOM   1443  CB  SER A 113     147.176 138.200 238.379  1.00-16.55           C
ATOM   1444 1HB  SER A 113     146.772 139.023 237.790  1.00-16.55           H
ATOM   1445 2HB  SER A 113     148.252 138.342 238.489  1.00-16.55           H
ATOM   1446  OG  SER A 113     146.943 136.979 237.700  1.00-16.55           O
ATOM   1447  HG  SER A 113     147.750 136.739 237.216  1.00-16.55           H
ATOM   1448  N   GLY A 114     144.513 136.837 239.826  1.00-10.15           N
ATOM   1449  H   GLY A 114     145.135 136.040 239.901  1.00-10.15           H
ATOM   1450  CA  GLY A 114     143.075 136.617 239.785  1.00-10.15           C
ATOM   1451 1HA  GLY A 114     142.647 137.282 239.034  1.00-10.15           H
ATOM   1452 2HA  GLY A 114     142.898 135.592 239.459  1.00-10.15           H
ATOM   1453  C   GLY A 114     142.308 136.832 241.077  1.00-10.15           C
ATOM   1454  O   GLY A 114     141.212 137.393 241.050  1.00-10.15           O
ATOM   1455  N   SER A 115     142.845 136.391 242.209  1.00-10.11           N
ATOM   1456  H   SER A 115     143.745 135.919 242.184  1.00-10.11           H
ATOM   1457  CA  SER A 115     142.151 136.514 243.498  1.00-10.11           C
ATOM   1458  HA  SER A 115     141.074 136.497 243.330  1.00-10.11           H
ATOM   1459  C   SER A 115     142.502 137.791 244.242  1.00-10.11           C
ATOM   1460  O   SER A 115     141.790 138.214 245.159  1.00-10.11           O
ATOM   1461  CB  SER A 115     142.519 135.345 244.415  1.00-10.11           C
ATOM   1462 1HB  SER A 115     141.929 135.411 245.330  1.00-10.11           H
ATOM   1463 2HB  SER A 115     142.291 134.403 243.915  1.00-10.11           H
ATOM   1464  OG  SER A 115     143.898 135.387 244.746  1.00-10.11           O
ATOM   1465  HG  SER A 115     144.400 135.034 243.991  1.00-10.11           H
ATOM   1466  N   GLY A 116     143.642 138.375 243.897  1.00 -4.84           N
ATOM   1467  H   GLY A 116     144.197 138.002 243.136  1.00 -4.84           H
ATOM   1468  CA  GLY A 116     144.167 139.524 244.614  1.00 -4.84           C
ATOM   1469 1HA  GLY A 116     144.819 140.080 243.942  1.00 -4.84           H
ATOM   1470 2HA  GLY A 116     143.346 140.175 244.917  1.00 -4.84           H
ATOM   1471  C   GLY A 116     144.958 139.140 245.848  1.00 -4.84           C
ATOM   1472  O   GLY A 116     145.559 140.000 246.501  1.00 -4.84           O
ATOM   1473  N   SER A 117     144.960 137.858 246.195  1.00  3.29           N
ATOM   1474  H   SER A 117     144.511 137.172 245.604  1.00  3.29           H
ATOM   1475  CA  SER A 117     145.559 137.418 247.450  1.00  3.29           C
ATOM   1476  HA  SER A 117     145.211 138.084 248.236  1.00  3.29           H
ATOM   1477  C   SER A 117     147.073 137.458 247.440  1.00  3.29           C
ATOM   1478  O   SER A 117     147.741 136.836 246.603  1.00  3.29           O
ATOM   1479  CB  SER A 117     145.136 135.997 247.809  1.00  3.29           C
ATOM   1480 1HB  SER A 117     144.048 135.954 247.859  1.00  3.29           H
ATOM   1481 2HB  SER A 117     145.493 135.306 247.046  1.00  3.29           H
ATOM   1482  OG  SER A 117     145.683 135.645 249.069  1.00  3.29           O
ATOM   1483  HG  SER A 117     145.080 135.020 249.498  1.00  3.29           H
ATOM   1484  N   SER A 118     147.610 138.167 248.420  1.00 -6.12           N
ATOM   1485  H   SER A 118     147.009 138.635 249.084  1.00 -6.12           H
ATOM   1486  CA  SER A 118     149.047 138.299 248.614  1.00 -6.12           C
ATOM   1487  HA  SER A 118     149.526 138.635 247.694  1.00 -6.12           H
ATOM   1488  C   SER A 118     149.673 136.971 249.016  1.00 -6.12           C
ATOM   1489  O   SER A 118     150.857 136.763 248.793  1.00 -6.12           O
ATOM   1490  CB  SER A 118     149.277 139.335 249.708  1.00 -6.12           C
ATOM   1491 1HB  SER A 118     150.314 139.301 250.042  1.00 -6.12           H
ATOM   1492 2HB  SER A 118     149.053 140.328 249.316  1.00 -6.12           H
ATOM   1493  OG  SER A 118     148.398 139.061 250.788  1.00 -6.12           O
ATOM   1494  HG  SER A 118     148.713 139.557 251.563  1.00 -6.12           H
ATOM   1495  N   GLY A 119     148.881 136.027 249.511  1.00 -0.50           N
ATOM   1496  H   GLY A 119     147.893 136.205 249.637  1.00 -0.50           H
ATOM   1497  CA  GLY A 119     149.413 134.722 249.878  1.00 -0.50           C
ATOM   1498 1HA  GLY A 119     150.146 134.848 250.671  1.00 -0.50           H
ATOM   1499 2HA  GLY A 119     148.599 134.102 250.248  1.00 -0.50           H
ATOM   1500  C   GLY A 119     150.087 133.994 248.734  1.00 -0.50           C
ATOM   1501  O   GLY A 119     151.098 133.321 248.915  1.00 -0.50           O
ATOM   1502  N   HIS A 120     149.576 134.174 247.525  1.00  3.65           N
ATOM   1503  H   HIS A 120     148.758 134.756 247.408  1.00  3.65           H
ATOM   1504  CA  HIS A 120     150.161 133.517 246.357  1.00  3.65           C
ATOM   1505  HA  HIS A 120     150.462 132.509 246.645  1.00  3.65           H
ATOM   1506  C   HIS A 120     151.401 134.237 245.821  1.00  3.65           C
ATOM   1507  O   HIS A 120     152.151 133.687 245.020  1.00  3.65           O
ATOM   1508  CB  HIS A 120     149.101 133.402 245.265  1.00  3.65           C
ATOM   1509 1HB  HIS A 120     148.807 134.399 244.956  1.00  3.65           H
ATOM   1510 2HB  HIS A 120     149.534 132.874 244.418  1.00  3.65           H
ATOM   1511  CG  HIS A 120     147.871 132.672 245.700  1.00  3.65           C
ATOM   1512  ND1 HIS A 120     147.902 131.371 246.157  1.00  3.65           N
ATOM   1513  CD2 HIS A 120     146.576 133.088 245.756  1.00  3.65           C
ATOM   1514  HD2 HIS A 120     146.236 134.067 245.452  1.00  3.65           H
ATOM   1515  CE1 HIS A 120     146.613 131.069 246.501  1.00  3.65           C
ATOM   1516  HE1 HIS A 120     146.303 130.118 246.916  1.00  3.65           H
ATOM   1517  NE2 HIS A 120     145.767 132.095 246.245  1.00  3.65           N
ATOM   1518  HE2 HIS A 120     144.761 132.114 246.383  1.00  3.65           H
ATOM   1519  N   ALA A 121     151.638 135.459 246.281  1.00 13.38           N
ATOM   1520  H   ALA A 121     151.000 135.870 246.950  1.00 13.38           H
ATOM   1521  CA  ALA A 121     152.819 136.231 245.890  1.00 13.38           C
ATOM   1522  HA  ALA A 121     153.235 135.822 244.968  1.00 13.38           H
ATOM   1523  C   ALA A 121     153.900 136.149 246.973  1.00 13.38           C
ATOM   1524  O   ALA A 121     155.085 136.347 246.696  1.00 13.38           O
ATOM   1525  CB  ALA A 121     152.425 137.685 245.634  1.00 13.38           C
ATOM   1526 1HB  ALA A 121     151.726 137.734 244.800  1.00 13.38           H
ATOM   1527 2HB  ALA A 121     153.314 138.267 245.384  1.00 13.38           H
ATOM   1528 3HB  ALA A 121     151.960 138.109 246.525  1.00 13.38           H
ATOM   1529  N   ASN A 122     153.500 135.827 248.197  1.00 17.06           N
ATOM   1530  H   ASN A 122     152.513 135.673 248.365  1.00 17.06           H
ATOM   1531  CA  ASN A 122     154.425 135.709 249.329  1.00 17.06           C
ATOM   1532  HA  ASN A 122     154.871 136.691 249.495  1.00 17.06           H
ATOM   1533  C   ASN A 122     155.608 134.748 249.166  1.00 17.06           C
ATOM   1534  O   ASN A 122     156.686 135.073 249.667  1.00 17.06           O
ATOM   1535  CB  ASN A 122     153.681 135.308 250.612  1.00 17.06           C
ATOM   1536 1HB  ASN A 122     153.044 134.449 250.410  1.00 17.06           H
ATOM   1537 2HB  ASN A 122     154.418 135.021 251.361  1.00 17.06           H
ATOM   1538  CG  ASN A 122     152.853 136.426 251.195  1.00 17.06           C
ATOM   1539  OD1 ASN A 122     153.063 137.601 250.918  1.00 17.06           O
ATOM   1540  ND2 ASN A 122     151.929 136.074 252.042  1.00 17.06           N
ATOM   1541 1HD2 ASN A 122     151.328 136.777 252.442  1.00 17.06           H
ATOM   1542 2HD2 ASN A 122     151.824 135.099 252.286  1.00 17.06           H
ATOM   1543  N   PRO A 123     155.465 133.590 248.478  1.00 15.50           N
ATOM   1544  CA  PRO A 123     156.725 132.834 248.433  1.00 15.50           C
ATOM   1545  HA  PRO A 123     157.099 132.680 249.443  1.00 15.50           H
ATOM   1546  C   PRO A 123     157.842 133.461 247.591  1.00 15.50           C
ATOM   1547  O   PRO A 123     159.011 133.197 247.845  1.00 15.50           O
ATOM   1548  CB  PRO A 123     156.291 131.483 247.857  1.00 15.50           C
ATOM   1549 1HB  PRO A 123     157.100 131.020 247.293  1.00 15.50           H
ATOM   1550 2HB  PRO A 123     155.959 130.821 248.657  1.00 15.50           H
ATOM   1551  CG  PRO A 123     155.152 131.816 246.984  1.00 15.50           C
ATOM   1552 1HG  PRO A 123     155.508 132.246 246.047  1.00 15.50           H
ATOM   1553 2HG  PRO A 123     154.536 130.938 246.792  1.00 15.50           H
ATOM   1554  CD  PRO A 123     154.395 132.841 247.785  1.00 15.50           C
ATOM   1555 1HD  PRO A 123     153.821 133.482 247.120  1.00 15.50           H
ATOM   1556 2HD  PRO A 123     153.740 132.356 248.511  1.00 15.50           H
ATOM   1557  N   GLY A 124     157.523 134.315 246.624  1.00 28.06           N
ATOM   1558  H   GLY A 124     156.558 134.585 246.486  1.00 28.06           H
ATOM   1559  CA  GLY A 124     158.547 134.883 245.753  1.00 28.06           C
ATOM   1560 1HA  GLY A 124     158.973 134.074 245.158  1.00 28.06           H
ATOM   1561 2HA  GLY A 124     158.071 135.589 245.073  1.00 28.06           H
ATOM   1562  C   GLY A 124     159.704 135.597 246.438  1.00 28.06           C
ATOM   1563  O   GLY A 124     160.857 135.178 246.257  1.00 28.06           O
ATOM   1564  N   PRO A 125     159.469 136.643 247.254  1.00 10.30           N
ATOM   1565  CA  PRO A 125     160.636 137.271 247.887  1.00 10.30           C
ATOM   1566  HA  PRO A 125     161.386 137.514 247.136  1.00 10.30           H
ATOM   1567  C   PRO A 125     161.311 136.465 248.993  1.00 10.30           C
ATOM   1568  O   PRO A 125     162.413 136.810 249.389  1.00 10.30           O
ATOM   1569  CB  PRO A 125     160.052 138.567 248.455  1.00 10.30           C
ATOM   1570 1HB  PRO A 125     160.607 138.893 249.335  1.00 10.30           H
ATOM   1571 2HB  PRO A 125     160.049 139.349 247.695  1.00 10.30           H
ATOM   1572  CG  PRO A 125     158.665 138.198 248.805  1.00 10.30           C
ATOM   1573 1HG  PRO A 125     158.649 137.621 249.730  1.00 10.30           H
ATOM   1574 2HG  PRO A 125     158.038 139.085 248.896  1.00 10.30           H
ATOM   1575  CD  PRO A 125     158.230 137.348 247.639  1.00 10.30           C
ATOM   1576 1HD  PRO A 125     157.452 136.653 247.944  1.00 10.30           H
ATOM   1577 2HD  PRO A 125     157.884 137.976 246.816  1.00 10.30           H
ATOM   1578  N   VAL A 126     160.704 135.393 249.493  1.00  4.29           N
ATOM   1579  H   VAL A 126     159.783 135.125 249.175  1.00  4.29           H
ATOM   1580  CA  VAL A 126     161.363 134.594 250.531  1.00  4.29           C
ATOM   1581  HA  VAL A 126     162.137 135.213 250.985  1.00  4.29           H
ATOM   1582  C   VAL A 126     162.085 133.379 249.953  1.00  4.29           C
ATOM   1583  O   VAL A 126     162.978 132.828 250.599  1.00  4.29           O
ATOM   1584  CB  VAL A 126     160.406 134.205 251.689  1.00  4.29           C
ATOM   1585  HB  VAL A 126     160.993 133.706 252.459  1.00  4.29           H
ATOM   1586  CG1 VAL A 126     159.785 135.470 252.300  1.00  4.29           C
ATOM   1587 1HG1 VAL A 126     159.221 135.203 253.192  1.00  4.29           H
ATOM   1588 2HG1 VAL A 126     159.111 135.952 251.590  1.00  4.29           H
ATOM   1589 3HG1 VAL A 126     160.573 136.169 252.586  1.00  4.29           H
ATOM   1590  CG2 VAL A 126     159.302 133.252 251.239  1.00  4.29           C
ATOM   1591 1HG2 VAL A 126     158.675 132.988 252.091  1.00  4.29           H
ATOM   1592 2HG2 VAL A 126     159.732 132.336 250.835  1.00  4.29           H
ATOM   1593 3HG2 VAL A 126     158.682 133.728 250.484  1.00  4.29           H
ATOM   1594  N   ILE A 127     161.776 132.990 248.721  1.00 -0.20           N
ATOM   1595  H   ILE A 127     160.931 133.338 248.276  1.00 -0.20           H
ATOM   1596  CA  ILE A 127     162.641 132.069 247.976  1.00 -0.20           C
ATOM   1597  HA  ILE A 127     162.936 131.239 248.616  1.00 -0.20           H
ATOM   1598  C   ILE A 127     163.886 132.873 247.614  1.00 -0.20           C
ATOM   1599  O   ILE A 127     165.002 132.366 247.709  1.00 -0.20           O
ATOM   1600  CB  ILE A 127     161.959 131.497 246.692  1.00 -0.20           C
ATOM   1601  HB  ILE A 127     161.562 132.328 246.109  1.00 -0.20           H
ATOM   1602  CG1 ILE A 127     160.806 130.558 247.096  1.00 -0.20           C
ATOM   1603 1HG1 ILE A 127     161.235 129.629 247.471  1.00 -0.20           H
ATOM   1604 2HG1 ILE A 127     160.248 131.011 247.912  1.00 -0.20           H
ATOM   1605  CG2 ILE A 127     162.970 130.702 245.815  1.00 -0.20           C
ATOM   1606 1HG2 ILE A 127     162.474 130.301 244.930  1.00 -0.20           H
ATOM   1607 2HG2 ILE A 127     163.407 129.880 246.386  1.00 -0.20           H
ATOM   1608 3HG2 ILE A 127     163.769 131.360 245.471  1.00 -0.20           H
ATOM   1609  CD1 ILE A 127     159.810 130.225 245.980  1.00 -0.20           C
ATOM   1610 1HD1 ILE A 127     159.001 129.615 246.380  1.00 -0.20           H
ATOM   1611 2HD1 ILE A 127     160.303 129.671 245.181  1.00 -0.20           H
ATOM   1612 3HD1 ILE A 127     159.389 131.147 245.574  1.00 -0.20           H
ATOM   1613  N   SER A 128     163.704 134.137 247.256  1.00 48.25           N
ATOM   1614  H   SER A 128     162.766 134.514 247.209  1.00 48.25           H
ATOM   1615  CA  SER A 128     164.829 135.005 246.900  1.00 48.25           C
ATOM   1616  HA  SER A 128     165.753 134.447 247.047  1.00 48.25           H
ATOM   1617  C   SER A 128     164.939 136.279 247.747  1.00 48.25           C
ATOM   1618  O   SER A 128     164.600 137.378 247.276  1.00 48.25           O
ATOM   1619  CB  SER A 128     164.755 135.342 245.412  1.00 48.25           C
ATOM   1620 1HB  SER A 128     164.493 134.438 244.860  1.00 48.25           H
ATOM   1621 2HB  SER A 128     163.985 136.091 245.238  1.00 48.25           H
ATOM   1622  OG  SER A 128     166.008 135.808 244.943  1.00 48.25           O
ATOM   1623  HG  SER A 128     166.595 135.035 244.880  1.00 48.25           H
ATOM   1624  N   PRO A 129     165.427 136.161 249.000  1.00 10.62           N
ATOM   1625  CA  PRO A 129     165.714 137.409 249.719  1.00 10.62           C
ATOM   1626  HA  PRO A 129     164.853 138.076 249.710  1.00 10.62           H
ATOM   1627  C   PRO A 129     166.923 138.086 249.081  1.00 10.62           C
ATOM   1628  O   PRO A 129     167.719 137.438 248.419  1.00 10.62           O
ATOM   1629  CB  PRO A 129     166.005 136.928 251.142  1.00 10.62           C
ATOM   1630 1HB  PRO A 129     166.706 137.593 251.647  1.00 10.62           H
ATOM   1631 2HB  PRO A 129     165.075 136.851 251.706  1.00 10.62           H
ATOM   1632  CG  PRO A 129     166.592 135.586 250.950  1.00 10.62           C
ATOM   1633 1HG  PRO A 129     167.640 135.680 250.663  1.00 10.62           H
ATOM   1634 2HG  PRO A 129     166.498 134.986 251.855  1.00 10.62           H
ATOM   1635  CD  PRO A 129     165.792 134.988 249.820  1.00 10.62           C
ATOM   1636 1HD  PRO A 129     166.398 134.280 249.254  1.00 10.62           H
ATOM   1637 2HD  PRO A 129     164.892 134.509 250.204  1.00 10.62           H
ATOM   1638  N   SER A 130     167.072 139.390 249.228  1.00 22.44           N
ATOM   1639  H   SER A 130     166.422 139.921 249.801  1.00 22.44           H
ATOM   1640  CA  SER A 130     168.130 140.101 248.511  1.00 22.44           C
ATOM   1641  HA  SER A 130     168.112 139.751 247.480  1.00 22.44           H
ATOM   1642  C   SER A 130     169.562 139.904 249.030  1.00 22.44           C
ATOM   1643  O   SER A 130     169.952 140.483 250.050  1.00 22.44           O
ATOM   1644  CB  SER A 130     167.771 141.584 248.506  1.00 22.44           C
ATOM   1645 1HB  SER A 130     167.820 141.971 249.524  1.00 22.44           H
ATOM   1646 2HB  SER A 130     168.475 142.126 247.878  1.00 22.44           H
ATOM   1647  OG  SER A 130     166.450 141.751 248.007  1.00 22.44           O
ATOM   1648  HG  SER A 130     166.496 142.134 247.118  1.00 22.44           H
ATOM   1649  N   ALA A 131     170.353 139.105 248.322  1.00 30.44           N
ATOM   1650  H   ALA A 131     169.959 138.594 247.537  1.00 30.44           H
ATOM   1651  CA  ALA A 131     171.785 138.929 248.584  1.00 30.44           C
ATOM   1652  HA  ALA A 131     172.228 139.883 248.875  1.00 30.44           H
ATOM   1653  C   ALA A 131     172.414 138.453 247.268  1.00 30.44           C
ATOM   1654  O   ALA A 131     171.673 138.091 246.361  1.00 30.44           O
ATOM   1655  CB  ALA A 131     172.009 137.904 249.702  1.00 30.44           C
ATOM   1656 1HB  ALA A 131     171.332 138.109 250.532  1.00 30.44           H
ATOM   1657 2HB  ALA A 131     173.033 137.977 250.063  1.00 30.44           H
ATOM   1658 3HB  ALA A 131     171.829 136.895 249.337  1.00 30.44           H
ATOM   1659  N   HIS A 132     173.735 138.434 247.147  1.00 47.04           N
ATOM   1660  H   HIS A 132     174.300 138.705 247.938  1.00 47.04           H
ATOM   1661  CA  HIS A 132     174.383 138.009 245.889  1.00 47.04           C
ATOM   1662  HA  HIS A 132     173.781 137.224 245.431  1.00 47.04           H
ATOM   1663  C   HIS A 132     175.813 137.476 246.049  1.00 47.04           C
ATOM   1664  O   HIS A 132     176.334 136.774 245.181  1.00 47.04           O
ATOM   1665  CB  HIS A 132     174.453 139.200 244.921  1.00 47.04           C
ATOM   1666 1HB  HIS A 132     173.773 139.980 245.261  1.00 47.04           H
ATOM   1667 2HB  HIS A 132     175.466 139.591 244.941  1.00 47.04           H
ATOM   1668  CG  HIS A 132     174.122 138.871 243.497  1.00 47.04           C
ATOM   1669  ND1 HIS A 132     172.930 139.179 242.889  1.00 47.04           N
ATOM   1670  HD1 HIS A 132     172.132 139.619 243.336  1.00 47.04           H
ATOM   1671  CD2 HIS A 132     174.872 138.300 242.519  1.00 47.04           C
ATOM   1672  HD2 HIS A 132     175.882 137.943 242.651  1.00 47.04           H
ATOM   1673  CE1 HIS A 132     172.995 138.795 241.615  1.00 47.04           C
ATOM   1674  HE1 HIS A 132     172.192 138.921 240.900  1.00 47.04           H
ATOM   1675  NE2 HIS A 132     174.162 138.249 241.337  1.00 47.04           N
ATOM   1676  N   SER A 133     176.476 137.833 247.142  1.00 22.25           N
ATOM   1677  H   SER A 133     176.036 138.384 247.862  1.00 22.25           H
ATOM   1678  CA  SER A 133     177.888 137.505 247.327  1.00 22.25           C
ATOM   1679  HA  SER A 133     178.427 137.807 246.432  1.00 22.25           H
ATOM   1680  C   SER A 133     178.178 136.037 247.588  1.00 22.25           C
ATOM   1681  O   SER A 133     179.226 135.528 247.211  1.00 22.25           O
ATOM   1682  CB  SER A 133     178.413 138.291 248.524  1.00 22.25           C
ATOM   1683 1HB  SER A 133     178.078 137.807 249.442  1.00 22.25           H
ATOM   1684 2HB  SER A 133     179.504 138.315 248.505  1.00 22.25           H
ATOM   1685  OG  SER A 133     177.879 139.602 248.482  1.00 22.25           O
ATOM   1686  HG  SER A 133     178.021 140.025 249.342  1.00 22.25           H
ATOM   1687  N   SER A 134     177.247 135.363 248.244  1.00 35.72           N
ATOM   1688  H   SER A 134     176.384 135.832 248.495  1.00 35.72           H
ATOM   1689  CA  SER A 134     177.412 133.980 248.688  1.00 35.72           C
ATOM   1690  HA  SER A 134     178.417 133.857 249.091  1.00 35.72           H
ATOM   1691  C   SER A 134     177.234 132.936 247.580  1.00 35.72           C
ATOM   1692  O   SER A 134     176.566 131.920 247.776  1.00 35.72           O
ATOM   1693  CB  SER A 134     176.420 133.752 249.830  1.00 35.72           C
ATOM   1694 1HB  SER A 134     176.410 132.703 250.114  1.00 35.72           H
ATOM   1695 2HB  SER A 134     176.746 134.341 250.687  1.00 35.72           H
ATOM   1696  OG  SER A 134     175.112 134.177 249.472  1.00 35.72           O
ATOM   1697  HG  SER A 134     174.669 134.497 250.273  1.00 35.72           H
ATOM   1698  N   ASN A 135     177.794 133.198 246.405  1.00 27.70           N
ATOM   1699  H   ASN A 135     178.391 134.015 246.334  1.00 27.70           H
ATOM   1700  CA  ASN A 135     177.580 132.367 245.218  1.00 27.70           C
ATOM   1701  HA  ASN A 135     176.512 132.331 245.041  1.00 27.70           H
ATOM   1702  C   ASN A 135     178.047 130.923 245.408  1.00 27.70           C
ATOM   1703  O   ASN A 135     179.207 130.669 245.718  1.00 27.70           O
ATOM   1704  CB  ASN A 135     178.214 133.018 243.989  1.00 27.70           C
ATOM   1705 1HB  ASN A 135     178.035 134.090 244.039  1.00 27.70           H
ATOM   1706 2HB  ASN A 135     179.289 132.840 243.988  1.00 27.70           H
ATOM   1707  CG  ASN A 135     177.613 132.506 242.712  1.00 27.70           C
ATOM   1708  OD1 ASN A 135     177.679 131.327 242.397  1.00 27.70           O
ATOM   1709  ND2 ASN A 135     176.957 133.373 241.998  1.00 27.70           N
ATOM   1710 1HD2 ASN A 135     176.460 133.059 241.172  1.00 27.70           H
ATOM   1711 2HD2 ASN A 135     176.940 134.343 242.271  1.00 27.70           H
ATOM   1712  N   SER A 136     177.099 130.000 245.317  1.00 48.39           N
ATOM   1713  H   SER A 136     176.182 130.261 244.992  1.00 48.39           H
ATOM   1714  CA  SER A 136     177.288 128.620 245.767  1.00 48.39           C
ATOM   1715  HA  SER A 136     178.343 128.359 245.713  1.00 48.39           H
ATOM   1716  C   SER A 136     176.520 127.633 244.876  1.00 48.39           C
ATOM   1717  O   SER A 136     176.748 127.625 243.665  1.00 48.39           O
ATOM   1718  CB  SER A 136     176.851 128.545 247.229  1.00 48.39           C
ATOM   1719 1HB  SER A 136     175.806 128.844 247.303  1.00 48.39           H
ATOM   1720 2HB  SER A 136     176.957 127.527 247.593  1.00 48.39           H
ATOM   1721  OG  SER A 136     177.630 129.404 248.044  1.00 48.39           O
ATOM   1722  HG  SER A 136     177.345 130.317 247.880  1.00 48.39           H
ATOM   1723  N   SER A 137     175.620 126.821 245.425  1.00 41.21           N
ATOM   1724  H   SER A 137     175.442 126.862 246.421  1.00 41.21           H
ATOM   1725  CA  SER A 137     174.937 125.767 244.662  1.00 41.21           C
ATOM   1726  HA  SER A 137     175.236 125.859 243.621  1.00 41.21           H
ATOM   1727  C   SER A 137     173.399 125.730 244.674  1.00 41.21           C
ATOM   1728  O   SER A 137     172.816 124.663 244.839  1.00 41.21           O
ATOM   1729  CB  SER A 137     175.477 124.430 245.155  1.00 41.21           C
ATOM   1730 1HB  SER A 137     175.105 124.235 246.160  1.00 41.21           H
ATOM   1731 2HB  SER A 137     175.147 123.634 244.486  1.00 41.21           H
ATOM   1732  OG  SER A 137     176.893 124.472 245.183  1.00 41.21           O
ATOM   1733  HG  SER A 137     177.183 124.938 245.983  1.00 41.21           H
ATOM   1734  N   THR A 138     172.745 126.877 244.515  1.00 13.70           N
ATOM   1735  H   THR A 138     173.270 127.745 244.503  1.00 13.70           H
ATOM   1736  CA  THR A 138     171.282 126.962 244.394  1.00 13.70           C
ATOM   1737  HA  THR A 138     170.889 125.946 244.354  1.00 13.70           H
ATOM   1738  C   THR A 138     170.654 127.683 243.181  1.00 13.70           C
ATOM   1739  O   THR A 138     169.421 127.644 243.088  1.00 13.70           O
ATOM   1740  CB  THR A 138     170.665 127.634 245.650  1.00 13.70           C
ATOM   1741  HB  THR A 138     169.595 127.776 245.509  1.00 13.70           H
ATOM   1742  OG1 THR A 138     171.294 128.896 245.870  1.00 13.70           O
ATOM   1743  HG1 THR A 138     170.865 129.302 246.639  1.00 13.70           H
ATOM   1744  CG2 THR A 138     170.874 126.822 246.909  1.00 13.70           C
ATOM   1745 1HG2 THR A 138     170.404 127.328 247.752  1.00 13.70           H
ATOM   1746 2HG2 THR A 138     171.935 126.703 247.109  1.00 13.70           H
ATOM   1747 3HG2 THR A 138     170.421 125.838 246.792  1.00 13.70           H
ATOM   1748  N   SER A 139     171.387 128.314 242.257  1.00 69.94           N
ATOM   1749  H   SER A 139     172.390 128.350 242.342  1.00 69.94           H
ATOM   1750  CA  SER A 139     170.744 129.018 241.123  1.00 69.94           C
ATOM   1751  HA  SER A 139     169.772 128.567 240.995  1.00 69.94           H
ATOM   1752  C   SER A 139     171.301 129.214 239.694  1.00 69.94           C
ATOM   1753  O   SER A 139     172.369 129.766 239.516  1.00 69.94           O
ATOM   1754  CB  SER A 139     170.491 130.421 241.598  1.00 69.94           C
ATOM   1755 1HB  SER A 139     169.782 130.877 240.922  1.00 69.94           H
ATOM   1756 2HB  SER A 139     170.062 130.375 242.593  1.00 69.94           H
ATOM   1757  OG  SER A 139     171.670 131.191 241.608  1.00 69.94           O
ATOM   1758  HG  SER A 139     172.131 131.048 240.765  1.00 69.94           H
ATOM   1759  N   SER A 140     170.525 128.898 238.662  1.00 56.21           N
ATOM   1760  H   SER A 140     169.650 128.406 238.812  1.00 56.21           H
ATOM   1761  CA  SER A 140     170.876 129.183 237.264  1.00 56.21           C
ATOM   1762  HA  SER A 140     171.595 129.998 237.250  1.00 56.21           H
ATOM   1763  C   SER A 140     169.685 129.639 236.396  1.00 56.21           C
ATOM   1764  O   SER A 140     169.600 129.320 235.220  1.00 56.21           O
ATOM   1765  CB  SER A 140     171.578 127.971 236.640  1.00 56.21           C
ATOM   1766 1HB  SER A 140     171.824 128.182 235.598  1.00 56.21           H
ATOM   1767 2HB  SER A 140     172.505 127.793 237.186  1.00 56.21           H
ATOM   1768  OG  SER A 140     170.781 126.807 236.729  1.00 56.21           O
ATOM   1769  HG  SER A 140     170.262 126.716 235.915  1.00 56.21           H
ATOM   1770  N   GLY A 141     168.784 130.432 236.965  1.00 53.60           N
ATOM   1771  H   GLY A 141     168.799 130.539 237.962  1.00 53.60           H
ATOM   1772  CA  GLY A 141     167.782 131.161 236.180  1.00 53.60           C
ATOM   1773 1HA  GLY A 141     168.240 132.062 235.777  1.00 53.60           H
ATOM   1774 2HA  GLY A 141     167.463 130.546 235.337  1.00 53.60           H
ATOM   1775  C   GLY A 141     166.538 131.543 236.970  1.00 53.60           C
ATOM   1776  O   GLY A 141     166.176 130.687 237.771  1.00 53.60           O
ATOM   1777  N   PRO A 142     165.893 132.734 236.883  1.00 31.86           N
ATOM   1778  CA  PRO A 142     166.051 133.979 236.104  1.00 31.86           C
ATOM   1779  HA  PRO A 142     165.848 133.797 235.049  1.00 31.86           H
ATOM   1780  C   PRO A 142     167.369 134.735 236.247  1.00 31.86           C
ATOM   1781  O   PRO A 142     168.262 134.307 236.978  1.00 31.86           O
ATOM   1782  CB  PRO A 142     164.965 134.895 236.683  1.00 31.86           C
ATOM   1783 1HB  PRO A 142     165.386 135.518 237.472  1.00 31.86           H
ATOM   1784 2HB  PRO A 142     164.529 135.519 235.902  1.00 31.86           H
ATOM   1785  CG  PRO A 142     163.975 134.027 237.225  1.00 31.86           C
ATOM   1786 1HG  PRO A 142     163.395 134.532 237.997  1.00 31.86           H
ATOM   1787 2HG  PRO A 142     163.323 133.690 236.428  1.00 31.86           H
ATOM   1788  CD  PRO A 142     164.732 132.869 237.790  1.00 31.86           C
ATOM   1789 1HD  PRO A 142     165.062 133.107 238.800  1.00 31.86           H
ATOM   1790 2HD  PRO A 142     164.105 131.975 237.786  1.00 31.86           H
ATOM   1791  N   LEU A 143     167.419 135.880 235.572  1.00 62.99           N
ATOM   1792  H   LEU A 143     166.605 136.128 235.018  1.00 62.99           H
ATOM   1793  CA  LEU A 143     168.525 136.850 235.542  1.00 62.99           C
ATOM   1794  HA  LEU A 143     168.321 137.486 234.688  1.00 62.99           H
ATOM   1795  C   LEU A 143     169.953 136.331 235.273  1.00 62.99           C
ATOM   1796  O   LEU A 143     170.160 135.169 234.927  1.00 62.99           O
ATOM   1797  CB  LEU A 143     168.431 137.794 236.757  1.00 62.99           C
ATOM   1798 1HB  LEU A 143     168.463 137.185 237.650  1.00 62.99           H
ATOM   1799 2HB  LEU A 143     169.298 138.449 236.777  1.00 62.99           H
ATOM   1800  CG  LEU A 143     167.202 138.711 236.873  1.00 62.99           C
ATOM   1801  HG  LEU A 143     166.303 138.096 236.893  1.00 62.99           H
ATOM   1802  CD1 LEU A 143     167.286 139.492 238.185  1.00 62.99           C
ATOM   1803 1HD1 LEU A 143     166.377 140.081 238.315  1.00 62.99           H
ATOM   1804 2HD1 LEU A 143     168.145 140.165 238.170  1.00 62.99           H
ATOM   1805 3HD1 LEU A 143     167.380 138.803 239.022  1.00 62.99           H
ATOM   1806  CD2 LEU A 143     167.090 139.708 235.721  1.00 62.99           C
ATOM   1807 1HD2 LEU A 143     166.243 140.373 235.892  1.00 62.99           H
ATOM   1808 2HD2 LEU A 143     166.926 139.186 234.780  1.00 62.99           H
ATOM   1809 3HD2 LEU A 143     167.996 140.310 235.646  1.00 62.99           H
ATOM   1810  N   ALA A 144     170.915 137.243 235.357  1.00 59.43           N
ATOM   1811  H   ALA A 144     170.646 138.173 235.641  1.00 59.43           H
ATOM   1812  CA  ALA A 144     172.338 137.059 235.045  1.00 59.43           C
ATOM   1813  HA  ALA A 144     172.765 138.056 235.134  1.00 59.43           H
ATOM   1814  C   ALA A 144     172.769 136.606 233.634  1.00 59.43           C
ATOM   1815  O   ALA A 144     173.215 137.433 232.839  1.00 59.43           O
ATOM   1816  CB  ALA A 144     173.028 136.232 236.141  1.00 59.43           C
ATOM   1817 1HB  ALA A 144     172.937 136.750 237.097  1.00 59.43           H
ATOM   1818 2HB  ALA A 144     174.088 136.114 235.906  1.00 59.43           H
ATOM   1819 3HB  ALA A 144     172.563 135.254 236.226  1.00 59.43           H
ATOM   1820  N   ASP A 145     172.756 135.317 233.335  1.00 14.64           N
ATOM   1821  H   ASP A 145     172.320 134.662 233.967  1.00 14.64           H
ATOM   1822  CA  ASP A 145     173.449 134.823 232.136  1.00 14.64           C
ATOM   1823  HA  ASP A 145     174.373 135.393 232.029  1.00 14.64           H
ATOM   1824  C   ASP A 145     172.669 134.968 230.825  1.00 14.64           C
ATOM   1825  O   ASP A 145     171.843 134.124 230.486  1.00 14.64           O
ATOM   1826  CB  ASP A 145     173.846 133.357 232.324  1.00 14.64           C
ATOM   1827 1HB  ASP A 145     174.341 133.254 233.289  1.00 14.64           H
ATOM   1828 2HB  ASP A 145     172.950 132.744 232.327  1.00 14.64           H
ATOM   1829  CG  ASP A 145     174.788 132.854 231.230  1.00 14.64           C
ATOM   1830  OD1 ASP A 145     175.030 131.627 231.142  1.00 14.64           O
ATOM   1831  OD2 ASP A 145     175.307 133.672 230.444  1.00 14.64           O
ATOM   1832  N   THR A 146     172.962 136.019 230.068  1.00 44.00           N
ATOM   1833  H   THR A 146     173.576 136.732 230.438  1.00 44.00           H
ATOM   1834  CA  THR A 146     172.424 136.172 228.705  1.00 44.00           C
ATOM   1835  HA  THR A 146     171.373 135.924 228.728  1.00 44.00           H
ATOM   1836  C   THR A 146     173.079 135.202 227.722  1.00 44.00           C
ATOM   1837  O   THR A 146     172.546 134.858 226.662  1.00 44.00           O
ATOM   1838  CB  THR A 146     172.552 137.642 228.198  1.00 44.00           C
ATOM   1839  HB  THR A 146     172.081 138.296 228.924  1.00 44.00           H
ATOM   1840  OG1 THR A 146     171.892 137.807 226.937  1.00 44.00           O
ATOM   1841  HG1 THR A 146     171.033 138.228 227.095  1.00 44.00           H
ATOM   1842  CG2 THR A 146     173.991 138.094 228.017  1.00 44.00           C
ATOM   1843 1HG2 THR A 146     173.998 139.146 227.728  1.00 44.00           H
ATOM   1844 2HG2 THR A 146     174.467 137.513 227.229  1.00 44.00           H
ATOM   1845 3HG2 THR A 146     174.543 137.991 228.950  1.00 44.00           H
ATOM   1846  N   GLY A 147     174.249 134.706 228.089  1.00-11.07           N
ATOM   1847  H   GLY A 147     174.592 134.844 229.037  1.00-11.07           H
ATOM   1848  CA  GLY A 147     175.068 133.946 227.166  1.00-11.07           C
ATOM   1849 1HA  GLY A 147     175.125 134.482 226.219  1.00-11.07           H
ATOM   1850 2HA  GLY A 147     176.072 133.863 227.578  1.00-11.07           H
ATOM   1851  C   GLY A 147     174.557 132.556 226.896  1.00-11.07           C
ATOM   1852  O   GLY A 147     174.922 131.988 225.883  1.00-11.07           O
ATOM   1853  N   ALA A 148     173.712 131.992 227.744  1.00 -4.86           N
ATOM   1854  H   ALA A 148     173.427 132.484 228.582  1.00 -4.86           H
ATOM   1855  CA  ALA A 148     173.209 130.646 227.486  1.00 -4.86           C
ATOM   1856  HA  ALA A 148     174.060 129.974 227.371  1.00 -4.86           H
ATOM   1857  C   ALA A 148     172.400 130.599 226.186  1.00 -4.86           C
ATOM   1858  O   ALA A 148     172.527 129.662 225.393  1.00 -4.86           O
ATOM   1859  CB  ALA A 148     172.378 130.185 228.661  1.00 -4.86           C
ATOM   1860 1HB  ALA A 148     172.986 130.166 229.568  1.00 -4.86           H
ATOM   1861 2HB  ALA A 148     171.994 129.184 228.470  1.00 -4.86           H
ATOM   1862 3HB  ALA A 148     171.542 130.866 228.808  1.00 -4.86           H
ATOM   1863  N   ALA A 149     171.625 131.647 225.938  1.00 -0.44           N
ATOM   1864  H   ALA A 149     171.572 132.402 226.608  1.00 -0.44           H
ATOM   1865  CA  ALA A 149     170.856 131.736 224.701  1.00 -0.44           C
ATOM   1866  HA  ALA A 149     170.269 130.824 224.581  1.00 -0.44           H
ATOM   1867  C   ALA A 149     171.817 131.853 223.515  1.00 -0.44           C
ATOM   1868  O   ALA A 149     171.610 131.246 222.471  1.00 -0.44           O
ATOM   1869  CB  ALA A 149     169.908 132.944 224.761  1.00 -0.44           C
ATOM   1870 1HB  ALA A 149     169.222 132.835 225.602  1.00 -0.44           H
ATOM   1871 2HB  ALA A 149     169.331 132.999 223.837  1.00 -0.44           H
ATOM   1872 3HB  ALA A 149     170.480 133.866 224.885  1.00 -0.44           H
ATOM   1873  N   VAL A 150     172.888 132.613 223.691  1.00 -3.77           N
ATOM   1874  H   VAL A 150     173.019 133.082 224.577  1.00 -3.77           H
ATOM   1875  CA  VAL A 150     173.880 132.815 222.632  1.00 -3.77           C
ATOM   1876  HA  VAL A 150     173.349 133.112 221.729  1.00 -3.77           H
ATOM   1877  C   VAL A 150     174.639 131.517 222.333  1.00 -3.77           C
ATOM   1878  O   VAL A 150     174.851 131.169 221.172  1.00 -3.77           O
ATOM   1879  CB  VAL A 150     174.872 133.958 223.014  1.00 -3.77           C
ATOM   1880  HB  VAL A 150     175.463 133.643 223.872  1.00 -3.77           H
ATOM   1881  CG1 VAL A 150     175.826 134.286 221.859  1.00 -3.77           C
ATOM   1882 1HG1 VAL A 150     176.474 135.114 222.148  1.00 -3.77           H
ATOM   1883 2HG1 VAL A 150     175.260 134.567 220.970  1.00 -3.77           H
ATOM   1884 3HG1 VAL A 150     176.449 133.421 221.634  1.00 -3.77           H
ATOM   1885  CG2 VAL A 150     174.096 135.224 223.412  1.00 -3.77           C
ATOM   1886 1HG2 VAL A 150     174.783 136.061 223.547  1.00 -3.77           H
ATOM   1887 2HG2 VAL A 150     173.570 135.073 224.352  1.00 -3.77           H
ATOM   1888 3HG2 VAL A 150     173.371 135.483 222.642  1.00 -3.77           H
ATOM   1889  N   ARG A 151     175.007 130.762 223.361  1.00 -6.43           N
ATOM   1890  H   ARG A 151     174.812 131.088 224.307  1.00 -6.43           H
ATOM   1891  CA  ARG A 151     175.718 129.490 223.176  1.00 -6.43           C
ATOM   1892  HA  ARG A 151     176.597 129.677 222.558  1.00 -6.43           H
ATOM   1893  C   ARG A 151     174.858 128.486 222.422  1.00 -6.43           C
ATOM   1894  O   ARG A 151     175.354 127.826 221.503  1.00 -6.43           O
ATOM   1895  CB  ARG A 151     176.188 128.907 224.520  1.00 -6.43           C
ATOM   1896 1HB  ARG A 151     175.338 128.834 225.198  1.00 -6.43           H
ATOM   1897 2HB  ARG A 151     176.576 127.904 224.340  1.00 -6.43           H
ATOM   1898  CG  ARG A 151     177.300 129.739 225.173  1.00 -6.43           C
ATOM   1899 1HG  ARG A 151     178.106 129.850 224.449  1.00 -6.43           H
ATOM   1900 2HG  ARG A 151     176.925 130.730 225.401  1.00 -6.43           H
ATOM   1901  CD  ARG A 151     177.899 129.139 226.449  1.00 -6.43           C
ATOM   1902 1HD  ARG A 151     178.328 128.169 226.193  1.00 -6.43           H
ATOM   1903 2HD  ARG A 151     178.716 129.783 226.772  1.00 -6.43           H
ATOM   1904  NE  ARG A 151     176.978 128.944 227.583  1.00 -6.43           N
ATOM   1905  HE  ARG A 151     176.641 128.004 227.733  1.00 -6.43           H
ATOM   1906  CZ  ARG A 151     176.617 129.833 228.502  1.00 -6.43           C
ATOM   1907  NH1 ARG A 151     175.904 129.415 229.507  1.00 -6.43           N
ATOM   1908 1HH1 ARG A 151     175.700 128.432 229.611  1.00 -6.43           H
ATOM   1909 2HH1 ARG A 151     175.571 130.092 230.195  1.00 -6.43           H
ATOM   1910  NH2 ARG A 151     176.934 131.100 228.491  1.00 -6.43           N
ATOM   1911 1HH2 ARG A 151     177.533 131.460 227.767  1.00 -6.43           H
ATOM   1912 2HH2 ARG A 151     176.588 131.699 229.233  1.00 -6.43           H
ATOM   1913  N   MET A 152     173.571 128.405 222.732  1.00  0.46           N
ATOM   1914  H   MET A 152     173.194 128.928 223.516  1.00  0.46           H
ATOM   1915  CA  MET A 152     172.693 127.543 221.938  1.00  0.46           C
ATOM   1916  HA  MET A 152     173.175 126.572 221.827  1.00  0.46           H
ATOM   1917  C   MET A 152     172.475 128.095 220.534  1.00  0.46           C
ATOM   1918  O   MET A 152     172.432 127.324 219.581  1.00  0.46           O
ATOM   1919  CB  MET A 152     171.330 127.316 222.593  1.00  0.46           C
ATOM   1920 1HB  MET A 152     170.899 128.267 222.907  1.00  0.46           H
ATOM   1921 2HB  MET A 152     170.679 126.875 221.838  1.00  0.46           H
ATOM   1922  CG  MET A 152     171.381 126.363 223.762  1.00  0.46           C
ATOM   1923 1HG  MET A 152     172.032 125.537 223.495  1.00  0.46           H
ATOM   1924 2HG  MET A 152     171.796 126.876 224.631  1.00  0.46           H
ATOM   1925  SD  MET A 152     169.776 125.673 224.169  1.00  0.46           S
ATOM   1926  CE  MET A 152     169.524 124.381 222.923  1.00  0.46           C
ATOM   1927 1HE  MET A 152     168.576 123.876 223.116  1.00  0.46           H
ATOM   1928 2HE  MET A 152     170.331 123.651 222.976  1.00  0.46           H
ATOM   1929 3HE  MET A 152     169.495 124.825 221.928  1.00  0.46           H
ATOM   1930  N   ALA A 153     172.362 129.408 220.380  1.00-15.70           N
ATOM   1931  H   ALA A 153     172.390 130.018 221.194  1.00-15.70           H
ATOM   1932  CA  ALA A 153     172.130 130.008 219.067  1.00-15.70           C
ATOM   1933  HA  ALA A 153     171.224 129.575 218.643  1.00-15.70           H
ATOM   1934  C   ALA A 153     173.279 129.709 218.114  1.00-15.70           C
ATOM   1935  O   ALA A 153     173.070 129.325 216.963  1.00-15.70           O
ATOM   1936  CB  ALA A 153     171.941 131.524 219.211  1.00-15.70           C
ATOM   1937 1HB  ALA A 153     171.075 131.728 219.843  1.00-15.70           H
ATOM   1938 2HB  ALA A 153     171.771 131.967 218.231  1.00-15.70           H
ATOM   1939 3HB  ALA A 153     172.825 131.977 219.659  1.00-15.70           H
ATOM   1940  N   LEU A 154     174.499 129.871 218.603  1.00-13.11           N
ATOM   1941  H   LEU A 154     174.614 130.208 219.558  1.00-13.11           H
ATOM   1942  CA  LEU A 154     175.680 129.599 217.795  1.00-13.11           C
ATOM   1943  HA  LEU A 154     175.607 130.156 216.862  1.00-13.11           H
ATOM   1944  C   LEU A 154     175.756 128.119 217.444  1.00-13.11           C
ATOM   1945  O   LEU A 154     176.077 127.771 216.313  1.00-13.11           O
ATOM   1946  CB  LEU A 154     176.945 130.032 218.542  1.00-13.11           C
ATOM   1947 1HB  LEU A 154     176.919 129.580 219.534  1.00-13.11           H
ATOM   1948 2HB  LEU A 154     177.806 129.626 218.014  1.00-13.11           H
ATOM   1949  CG  LEU A 154     177.161 131.546 218.702  1.00-13.11           C
ATOM   1950  HG  LEU A 154     176.254 131.993 219.106  1.00-13.11           H
ATOM   1951  CD1 LEU A 154     178.292 131.804 219.680  1.00-13.11           C
ATOM   1952 1HD1 LEU A 154     178.435 132.876 219.804  1.00-13.11           H
ATOM   1953 2HD1 LEU A 154     179.219 131.351 219.325  1.00-13.11           H
ATOM   1954 3HD1 LEU A 154     178.039 131.379 220.653  1.00-13.11           H
ATOM   1955  CD2 LEU A 154     177.489 132.239 217.376  1.00-13.11           C
ATOM   1956 1HD2 LEU A 154     177.606 133.309 217.549  1.00-13.11           H
ATOM   1957 2HD2 LEU A 154     176.676 132.089 216.670  1.00-13.11           H
ATOM   1958 3HD2 LEU A 154     178.411 131.830 216.962  1.00-13.11           H
ATOM   1959  N   ALA A 155     175.426 127.238 218.375  1.00 -8.21           N
ATOM   1960  H   ALA A 155     175.171 127.544 219.307  1.00 -8.21           H
ATOM   1961  CA  ALA A 155     175.459 125.813 218.070  1.00 -8.21           C
ATOM   1962  HA  ALA A 155     176.423 125.590 217.609  1.00 -8.21           H
ATOM   1963  C   ALA A 155     174.366 125.396 217.079  1.00 -8.21           C
ATOM   1964  O   ALA A 155     174.637 124.607 216.183  1.00 -8.21           O
ATOM   1965  CB  ALA A 155     175.348 125.014 219.345  1.00 -8.21           C
ATOM   1966 1HB  ALA A 155     176.169 125.272 220.016  1.00 -8.21           H
ATOM   1967 2HB  ALA A 155     175.398 123.947 219.116  1.00 -8.21           H
ATOM   1968 3HB  ALA A 155     174.399 125.234 219.834  1.00 -8.21           H
ATOM   1969  N   TYR A 156     173.152 125.920 217.203  1.00  9.02           N
ATOM   1970  H   TYR A 156     172.955 126.552 217.978  1.00  9.02           H
ATOM   1971  CA  TYR A 156     172.067 125.582 216.270  1.00  9.02           C
ATOM   1972  HA  TYR A 156     171.948 124.498 216.247  1.00  9.02           H
ATOM   1973  C   TYR A 156     172.470 126.090 214.886  1.00  9.02           C
ATOM   1974  O   TYR A 156     172.295 125.411 213.875  1.00  9.02           O
ATOM   1975  CB  TYR A 156     170.748 126.230 216.722  1.00  9.02           C
ATOM   1976 1HB  TYR A 156     170.764 126.261 217.811  1.00  9.02           H
ATOM   1977 2HB  TYR A 156     170.719 127.261 216.369  1.00  9.02           H
ATOM   1978  CG  TYR A 156     169.441 125.529 216.334  1.00  9.02           C
ATOM   1979  CD1 TYR A 156     169.234 124.926 215.070  1.00  9.02           C
ATOM   1980  HD1 TYR A 156     170.011 124.932 214.324  1.00  9.02           H
ATOM   1981  CD2 TYR A 156     168.378 125.482 217.262  1.00  9.02           C
ATOM   1982  HD2 TYR A 156     168.516 125.883 218.254  1.00  9.02           H
ATOM   1983  CE1 TYR A 156     167.983 124.309 214.752  1.00  9.02           C
ATOM   1984  HE1 TYR A 156     167.830 123.848 213.789  1.00  9.02           H
ATOM   1985  CE2 TYR A 156     167.126 124.904 216.935  1.00  9.02           C
ATOM   1986  HE2 TYR A 156     166.321 124.904 217.658  1.00  9.02           H
ATOM   1987  CZ  TYR A 156     166.941 124.318 215.689  1.00  9.02           C
ATOM   1988  OH  TYR A 156     165.727 123.744 215.410  1.00  9.02           O
ATOM   1989  HH  TYR A 156     165.106 123.831 216.151  1.00  9.02           H
ATOM   1990  N   CYS A 157     173.090 127.263 214.857  1.00  7.35           N
ATOM   1991  H   CYS A 157     173.214 127.782 215.721  1.00  7.35           H
ATOM   1992  CA  CYS A 157     173.594 127.842 213.618  1.00  7.35           C
ATOM   1993  HA  CYS A 157     172.768 127.932 212.921  1.00  7.35           H
ATOM   1994  C   CYS A 157     174.640 126.964 212.946  1.00  7.35           C
ATOM   1995  O   CYS A 157     174.492 126.618 211.769  1.00  7.35           O
ATOM   1996  CB  CYS A 157     174.175 129.231 213.903  1.00  7.35           C
ATOM   1997 1HB  CYS A 157     173.376 129.869 214.283  1.00  7.35           H
ATOM   1998 2HB  CYS A 157     174.924 129.135 214.688  1.00  7.35           H
ATOM   1999  SG  CYS A 157     174.962 130.041 212.494  1.00  7.35           S
ATOM   2000  HG  CYS A 157     175.328 131.139 213.166  1.00  7.35           H
ATOM   2001  N   LEU A 158     175.661 126.560 213.690  1.00-11.37           N
ATOM   2002  H   LEU A 158     175.731 126.862 214.659  1.00-11.37           H
ATOM   2003  CA  LEU A 158     176.697 125.697 213.135  1.00-11.37           C
ATOM   2004  HA  LEU A 158     177.129 126.170 212.253  1.00-11.37           H
ATOM   2005  C   LEU A 158     176.087 124.368 212.708  1.00-11.37           C
ATOM   2006  O   LEU A 158     176.425 123.851 211.647  1.00-11.37           O
ATOM   2007  CB  LEU A 158     177.800 125.416 214.161  1.00-11.37           C
ATOM   2008 1HB  LEU A 158     177.310 125.032 215.055  1.00-11.37           H
ATOM   2009 2HB  LEU A 158     178.403 124.606 213.751  1.00-11.37           H
ATOM   2010  CG  LEU A 158     178.788 126.495 214.624  1.00-11.37           C
ATOM   2011  HG  LEU A 158     178.236 127.327 215.053  1.00-11.37           H
ATOM   2012  CD1 LEU A 158     179.696 125.898 215.702  1.00-11.37           C
ATOM   2013 1HD1 LEU A 158     180.407 126.650 216.042  1.00-11.37           H
ATOM   2014 2HD1 LEU A 158     180.245 125.043 215.303  1.00-11.37           H
ATOM   2015 3HD1 LEU A 158     179.095 125.576 216.552  1.00-11.37           H
ATOM   2016  CD2 LEU A 158     179.639 127.025 213.484  1.00-11.37           C
ATOM   2017 1HD2 LEU A 158     180.340 127.768 213.867  1.00-11.37           H
ATOM   2018 2HD2 LEU A 158     179.002 127.500 212.740  1.00-11.37           H
ATOM   2019 3HD2 LEU A 158     180.199 126.209 213.025  1.00-11.37           H
ATOM   2020  N   THR A 159     175.177 123.827 213.505  1.00 -8.31           N
ATOM   2021  H   THR A 159     174.918 124.299 214.368  1.00 -8.31           H
ATOM   2022  CA  THR A 159     174.577 122.530 213.206  1.00 -8.31           C
ATOM   2023  HA  THR A 159     175.377 121.815 213.052  1.00 -8.31           H
ATOM   2024  C   THR A 159     173.764 122.573 211.927  1.00 -8.31           C
ATOM   2025  O   THR A 159     174.023 121.799 211.012  1.00 -8.31           O
ATOM   2026  CB  THR A 159     173.689 122.012 214.364  1.00 -8.31           C
ATOM   2027  HB  THR A 159     172.833 122.672 214.501  1.00 -8.31           H
ATOM   2028  OG1 THR A 159     174.453 121.970 215.570  1.00 -8.31           O
ATOM   2029  HG1 THR A 159     174.542 122.874 215.909  1.00 -8.31           H
ATOM   2030  CG2 THR A 159     173.209 120.605 214.117  1.00 -8.31           C
ATOM   2031 1HG2 THR A 159     172.763 120.217 215.034  1.00 -8.31           H
ATOM   2032 2HG2 THR A 159     174.044 119.964 213.832  1.00 -8.31           H
ATOM   2033 3HG2 THR A 159     172.459 120.603 213.330  1.00 -8.31           H
ATOM   2034  N   ALA A 160     172.811 123.485 211.814  1.00 -7.93           N
ATOM   2035  H   ALA A 160     172.654 124.162 212.560  1.00 -7.93           H
ATOM   2036  CA  ALA A 160     171.955 123.503 210.636  1.00 -7.93           C
ATOM   2037  HA  ALA A 160     171.535 122.505 210.502  1.00 -7.93           H
ATOM   2038  C   ALA A 160     172.782 123.826 209.389  1.00 -7.93           C
ATOM   2039  O   ALA A 160     172.575 123.225 208.335  1.00 -7.93           O
ATOM   2040  CB  ALA A 160     170.808 124.495 210.837  1.00 -7.93           C
ATOM   2041 1HB  ALA A 160     170.143 124.131 211.622  1.00 -7.93           H
ATOM   2042 2HB  ALA A 160     170.242 124.601 209.911  1.00 -7.93           H
ATOM   2043 3HB  ALA A 160     171.207 125.462 211.138  1.00 -7.93           H
ATOM   2044  N   ALA A 161     173.759 124.716 209.505  1.00-19.63           N
ATOM   2045  H   ALA A 161     173.923 125.193 210.386  1.00-19.63           H
ATOM   2046  CA  ALA A 161     174.608 125.013 208.359  1.00-19.63           C
ATOM   2047  HA  ALA A 161     173.962 125.298 207.529  1.00-19.63           H
ATOM   2048  C   ALA A 161     175.402 123.767 207.937  1.00-19.63           C
ATOM   2049  O   ALA A 161     175.447 123.422 206.760  1.00-19.63           O
ATOM   2050  CB  ALA A 161     175.542 126.184 208.676  1.00-19.63           C
ATOM   2051 1HB  ALA A 161     174.950 127.070 208.910  1.00-19.63           H
ATOM   2052 2HB  ALA A 161     176.177 126.393 207.815  1.00-19.63           H
ATOM   2053 3HB  ALA A 161     176.166 125.939 209.538  1.00-19.63           H
ATOM   2054  N   THR A 162     175.995 123.060 208.886  1.00-24.80           N
ATOM   2055  H   THR A 162     175.925 123.353 209.859  1.00-24.80           H
ATOM   2056  CA  THR A 162     176.785 121.871 208.565  1.00-24.80           C
ATOM   2057  HA  THR A 162     177.530 122.143 207.820  1.00-24.80           H
ATOM   2058  C   THR A 162     175.925 120.753 207.984  1.00-24.80           C
ATOM   2059  O   THR A 162     176.311 120.112 207.004  1.00-24.80           O
ATOM   2060  CB  THR A 162     177.521 121.355 209.818  1.00-24.80           C
ATOM   2061  HB  THR A 162     176.793 121.048 210.569  1.00-24.80           H
ATOM   2062  OG1 THR A 162     178.332 122.410 210.340  1.00-24.80           O
ATOM   2063  HG1 THR A 162     177.772 122.969 210.900  1.00-24.80           H
ATOM   2064  CG2 THR A 162     178.445 120.205 209.516  1.00-24.80           C
ATOM   2065 1HG2 THR A 162     178.986 119.940 210.423  1.00-24.80           H
ATOM   2066 2HG2 THR A 162     179.161 120.493 208.748  1.00-24.80           H
ATOM   2067 3HG2 THR A 162     177.880 119.336 209.183  1.00-24.80           H
ATOM   2068  N   LEU A 163     174.738 120.528 208.527  1.00-16.25           N
ATOM   2069  H   LEU A 163     174.433 121.080 209.329  1.00-16.25           H
ATOM   2070  CA  LEU A 163     173.870 119.467 208.016  1.00-16.25           C
ATOM   2071  HA  LEU A 163     174.422 118.527 208.012  1.00-16.25           H
ATOM   2072  C   LEU A 163     173.405 119.742 206.599  1.00-16.25           C
ATOM   2073  O   LEU A 163     173.343 118.831 205.777  1.00-16.25           O
ATOM   2074  CB  LEU A 163     172.629 119.317 208.891  1.00-16.25           C
ATOM   2075 1HB  LEU A 163     172.130 120.285 208.933  1.00-16.25           H
ATOM   2076 2HB  LEU A 163     171.954 118.614 208.402  1.00-16.25           H
ATOM   2077  CG  LEU A 163     172.851 118.830 210.325  1.00-16.25           C
ATOM   2078  HG  LEU A 163     173.583 119.465 210.810  1.00-16.25           H
ATOM   2079  CD1 LEU A 163     171.543 118.970 211.062  1.00-16.25           C
ATOM   2080 1HD1 LEU A 163     171.686 118.664 212.095  1.00-16.25           H
ATOM   2081 2HD1 LEU A 163     170.779 118.336 210.612  1.00-16.25           H
ATOM   2082 3HD1 LEU A 163     171.214 120.010 211.053  1.00-16.25           H
ATOM   2083  CD2 LEU A 163     173.369 117.410 210.416  1.00-16.25           C
ATOM   2084 1HD2 LEU A 163     173.472 117.141 211.467  1.00-16.25           H
ATOM   2085 2HD2 LEU A 163     174.347 117.335 209.946  1.00-16.25           H
ATOM   2086 3HD2 LEU A 163     172.673 116.725 209.939  1.00-16.25           H
ATOM   2087  N   ILE A 164     173.097 120.991 206.289  1.00 15.71           N
ATOM   2088  H   ILE A 164     173.141 121.718 207.000  1.00 15.71           H
ATOM   2089  CA  ILE A 164     172.647 121.331 204.942  1.00 15.71           C
ATOM   2090  HA  ILE A 164     171.963 120.560 204.607  1.00 15.71           H
ATOM   2091  C   ILE A 164     173.845 121.281 203.988  1.00 15.71           C
ATOM   2092  O   ILE A 164     173.707 120.853 202.847  1.00 15.71           O
ATOM   2093  CB  ILE A 164     171.853 122.668 204.935  1.00 15.71           C
ATOM   2094  HB  ILE A 164     172.487 123.442 205.353  1.00 15.71           H
ATOM   2095  CG1 ILE A 164     170.597 122.536 205.822  1.00 15.71           C
ATOM   2096 1HG1 ILE A 164     169.861 121.937 205.292  1.00 15.71           H
ATOM   2097 2HG1 ILE A 164     170.849 122.010 206.741  1.00 15.71           H
ATOM   2098  CG2 ILE A 164     171.418 123.069 203.496  1.00 15.71           C
ATOM   2099 1HG2 ILE A 164     170.889 124.022 203.516  1.00 15.71           H
ATOM   2100 2HG2 ILE A 164     170.759 122.306 203.078  1.00 15.71           H
ATOM   2101 3HG2 ILE A 164     172.294 123.175 202.857  1.00 15.71           H
ATOM   2102  CD1 ILE A 164     169.948 123.851 206.224  1.00 15.71           C
ATOM   2103 1HD1 ILE A 164     169.145 123.650 206.934  1.00 15.71           H
ATOM   2104 2HD1 ILE A 164     169.526 124.343 205.351  1.00 15.71           H
ATOM   2105 3HD1 ILE A 164     170.684 124.502 206.698  1.00 15.71           H
ATOM   2106  N   GLN A 165     175.052 121.567 204.451  1.00  3.89           N
ATOM   2107  H   GLN A 165     175.168 121.934 205.392  1.00  3.89           H
ATOM   2108  CA  GLN A 165     176.231 121.311 203.616  1.00  3.89           C
ATOM   2109  HA  GLN A 165     176.083 121.784 202.645  1.00  3.89           H
ATOM   2110  C   GLN A 165     176.426 119.807 203.361  1.00  3.89           C
ATOM   2111  O   GLN A 165     176.742 119.408 202.244  1.00  3.89           O
ATOM   2112  CB  GLN A 165     177.482 121.911 204.264  1.00  3.89           C
ATOM   2113 1HB  GLN A 165     177.536 121.547 205.287  1.00  3.89           H
ATOM   2114 2HB  GLN A 165     178.364 121.567 203.723  1.00  3.89           H
ATOM   2115  CG  GLN A 165     177.473 123.446 204.254  1.00  3.89           C
ATOM   2116 1HG  GLN A 165     177.540 123.779 203.223  1.00  3.89           H
ATOM   2117 2HG  GLN A 165     176.529 123.802 204.647  1.00  3.89           H
ATOM   2118  CD  GLN A 165     178.585 124.106 205.055  1.00  3.89           C
ATOM   2119  OE1 GLN A 165     178.843 125.299 204.895  1.00  3.89           O
ATOM   2120  NE2 GLN A 165     179.253 123.356 205.896  1.00  3.89           N
ATOM   2121 1HE2 GLN A 165     180.019 123.755 206.424  1.00  3.89           H
ATOM   2122 2HE2 GLN A 165     179.007 122.391 206.024  1.00  3.89           H
ATOM   2123  N   CYS A 166     176.207 118.964 204.362  1.00  4.89           N
ATOM   2124  H   CYS A 166     175.963 119.329 205.279  1.00  4.89           H
ATOM   2125  CA  CYS A 166     176.360 117.518 204.190  1.00  4.89           C
ATOM   2126  HA  CYS A 166     177.311 117.330 203.704  1.00  4.89           H
ATOM   2127  C   CYS A 166     175.272 116.861 203.342  1.00  4.89           C
ATOM   2128  O   CYS A 166     175.543 116.205 202.329  1.00  4.89           O
ATOM   2129  CB  CYS A 166     176.378 116.824 205.556  1.00  4.89           C
ATOM   2130 1HB  CYS A 166     175.464 117.066 206.100  1.00  4.89           H
ATOM   2131 2HB  CYS A 166     176.400 115.744 205.398  1.00  4.89           H
ATOM   2132  SG  CYS A 166     177.792 117.273 206.573  1.00  4.89           S
ATOM   2133  HG  CYS A 166     177.424 118.541 206.820  1.00  4.89           H
ATOM   2134  N   PHE A 167     174.035 116.994 203.793  1.00  7.86           N
ATOM   2135  H   PHE A 167     173.857 117.602 204.590  1.00  7.86           H
ATOM   2136  CA  PHE A 167     172.922 116.219 203.257  1.00  7.86           C
ATOM   2137  HA  PHE A 167     173.321 115.391 202.672  1.00  7.86           H
ATOM   2138  C   PHE A 167     172.044 117.060 202.342  1.00  7.86           C
ATOM   2139  O   PHE A 167     171.142 116.543 201.695  1.00  7.86           O
ATOM   2140  CB  PHE A 167     172.104 115.629 204.412  1.00  7.86           C
ATOM   2141 1HB  PHE A 167     171.618 116.441 204.948  1.00  7.86           H
ATOM   2142 2HB  PHE A 167     171.333 114.978 204.003  1.00  7.86           H
ATOM   2143  CG  PHE A 167     172.933 114.849 205.401  1.00  7.86           C
ATOM   2144  CD1 PHE A 167     173.167 115.363 206.691  1.00  7.86           C
ATOM   2145  HD1 PHE A 167     172.742 116.314 206.979  1.00  7.86           H
ATOM   2146  CD2 PHE A 167     173.493 113.606 205.051  1.00  7.86           C
ATOM   2147  HD2 PHE A 167     173.331 113.200 204.064  1.00  7.86           H
ATOM   2148  CE1 PHE A 167     173.951 114.647 207.627  1.00  7.86           C
ATOM   2149  HE1 PHE A 167     174.116 115.049 208.616  1.00  7.86           H
ATOM   2150  CE2 PHE A 167     174.275 112.873 205.979  1.00  7.86           C
ATOM   2151  HE2 PHE A 167     174.689 111.913 205.704  1.00  7.86           H
ATOM   2152  CZ  PHE A 167     174.507 113.399 207.269  1.00  7.86           C
ATOM   2153  HZ  PHE A 167     175.102 112.845 207.982  1.00  7.86           H
ATOM   2154  N   GLY A 168     172.336 118.346 202.202  1.00 12.23           N
ATOM   2155  H   GLY A 168     173.080 118.776 202.742  1.00 12.23           H
ATOM   2156  CA  GLY A 168     171.579 119.177 201.275  1.00 12.23           C
ATOM   2157 1HA  GLY A 168     170.517 119.026 201.438  1.00 12.23           H
ATOM   2158 2HA  GLY A 168     171.816 120.226 201.443  1.00 12.23           H
ATOM   2159  C   GLY A 168     171.917 118.814 199.848  1.00 12.23           C
ATOM   2160  O   GLY A 168     171.109 118.952 198.940  1.00 12.23           O
ATOM   2161  N   ASN A 169     173.104 118.251 199.671  1.00 33.19           N
ATOM   2162  H   ASN A 169     173.740 118.206 200.455  1.00 33.19           H
ATOM   2163  CA  ASN A 169     173.527 117.685 198.392  1.00 33.19           C
ATOM   2164  HA  ASN A 169     173.336 118.415 197.604  1.00 33.19           H
ATOM   2165  C   ASN A 169     172.772 116.386 198.064  1.00 33.19           C
ATOM   2166  O   ASN A 169     172.833 115.914 196.932  1.00 33.19           O
ATOM   2167  CB  ASN A 169     175.041 117.416 198.468  1.00 33.19           C
ATOM   2168 1HB  ASN A 169     175.499 118.196 199.077  1.00 33.19           H
ATOM   2169 2HB  ASN A 169     175.222 116.455 198.947  1.00 33.19           H
ATOM   2170  CG  ASN A 169     175.732 117.452 197.115  1.00 33.19           C
ATOM   2171  OD1 ASN A 169     176.444 118.399 196.819  1.00 33.19           O
ATOM   2172  ND2 ASN A 169     175.597 116.422 196.325  1.00 33.19           N
ATOM   2173 1HD2 ASN A 169     176.103 116.412 195.450  1.00 33.19           H
ATOM   2174 2HD2 ASN A 169     174.965 115.674 196.568  1.00 33.19           H
ATOM   2175  N   VAL A 170     172.113 115.774 199.045  1.00 20.71           N
ATOM   2176  H   VAL A 170     172.034 116.223 199.949  1.00 20.71           H
ATOM   2177  CA  VAL A 170     171.531 114.431 198.890  1.00 20.71           C
ATOM   2178  HA  VAL A 170     171.755 114.077 197.889  1.00 20.71           H
ATOM   2179  C   VAL A 170     170.002 114.378 199.045  1.00 20.71           C
ATOM   2180  O   VAL A 170     169.323 113.785 198.206  1.00 20.71           O
ATOM   2181  CB  VAL A 170     172.201 113.430 199.888  1.00 20.71           C
ATOM   2182  HB  VAL A 170     171.897 113.687 200.902  1.00 20.71           H
ATOM   2183  CG1 VAL A 170     171.777 111.984 199.586  1.00 20.71           C
ATOM   2184 1HG1 VAL A 170     172.282 111.297 200.266  1.00 20.71           H
ATOM   2185 2HG1 VAL A 170     172.039 111.722 198.561  1.00 20.71           H
ATOM   2186 3HG1 VAL A 170     170.702 111.871 199.723  1.00 20.71           H
ATOM   2187  CG2 VAL A 170     173.742 113.522 199.817  1.00 20.71           C
ATOM   2188 1HG2 VAL A 170     174.186 112.748 200.446  1.00 20.71           H
ATOM   2189 2HG2 VAL A 170     174.080 114.489 200.187  1.00 20.71           H
ATOM   2190 3HG2 VAL A 170     174.079 113.378 198.789  1.00 20.71           H
ATOM   2191  N   SER A 171     169.459 114.980 200.097  1.00  2.06           N
ATOM   2192  H   SER A 171     170.062 115.428 200.781  1.00  2.06           H
ATOM   2193  CA  SER A 171     168.016 114.976 200.373  1.00  2.06           C
ATOM   2194  HA  SER A 171     167.498 114.364 199.638  1.00  2.06           H
ATOM   2195  C   SER A 171     167.382 116.358 200.389  1.00  2.06           C
ATOM   2196  O   SER A 171     166.162 116.507 200.477  1.00  2.06           O
ATOM   2197  CB  SER A 171     167.790 114.392 201.764  1.00  2.06           C
ATOM   2198 1HB  SER A 171     166.718 114.290 201.942  1.00  2.06           H
ATOM   2199 2HB  SER A 171     168.260 113.413 201.820  1.00  2.06           H
ATOM   2200  OG  SER A 171     168.347 115.234 202.760  1.00  2.06           O
ATOM   2201  HG  SER A 171     167.666 115.357 203.450  1.00  2.06           H
ATOM   2202  N   GLY A 172     168.237 117.370 200.391  1.00  4.45           N
ATOM   2203  H   GLY A 172     169.218 117.185 200.253  1.00  4.45           H
ATOM   2204  CA  GLY A 172     167.809 118.740 200.620  1.00  4.45           C
ATOM   2205 1HA  GLY A 172     168.401 119.397 199.983  1.00  4.45           H
ATOM   2206 2HA  GLY A 172     166.759 118.853 200.349  1.00  4.45           H
ATOM   2207  C   GLY A 172     167.999 119.175 202.063  1.00  4.45           C
ATOM   2208  O   GLY A 172     167.993 120.381 202.315  1.00  4.45           O
ATOM   2209  N   ALA A 173     168.215 118.223 202.970  1.00 36.30           N
ATOM   2210  H   ALA A 173     168.191 117.256 202.671  1.00 36.30           H
ATOM   2211  CA  ALA A 173     168.437 118.466 204.405  1.00 36.30           C
ATOM   2212  HA  ALA A 173     168.333 117.513 204.925  1.00 36.30           H
ATOM   2213  C   ALA A 173     167.399 119.419 204.995  1.00 36.30           C
ATOM   2214  O   ALA A 173     167.697 120.524 205.446  1.00 36.30           O
ATOM   2215  CB  ALA A 173     169.845 118.964 204.660  1.00 36.30           C
ATOM   2216 1HB  ALA A 173     170.562 118.227 204.319  1.00 36.30           H
ATOM   2217 2HB  ALA A 173     169.989 119.133 205.729  1.00 36.30           H
ATOM   2218 3HB  ALA A 173     169.998 119.901 204.126  1.00 36.30           H
ATOM   2219  N   GLN A 174     166.154 118.988 204.940  1.00  3.38           N
ATOM   2220  H   GLN A 174     165.975 118.038 204.622  1.00  3.38           H
ATOM   2221  CA  GLN A 174     165.035 119.819 205.365  1.00  3.38           C
ATOM   2222  HA  GLN A 174     165.114 120.808 204.911  1.00  3.38           H
ATOM   2223  C   GLN A 174     165.084 119.963 206.887  1.00  3.38           C
ATOM   2224  O   GLN A 174     164.780 121.027 207.421  1.00  3.38           O
ATOM   2225  CB  GLN A 174     163.748 119.149 204.890  1.00  3.38           C
ATOM   2226 1HB  GLN A 174     163.699 118.163 205.339  1.00  3.38           H
ATOM   2227 2HB  GLN A 174     162.885 119.726 205.223  1.00  3.38           H
ATOM   2228  CG  GLN A 174     163.687 118.971 203.373  1.00  3.38           C
ATOM   2229 1HG  GLN A 174     163.274 119.872 202.926  1.00  3.38           H
ATOM   2230 2HG  GLN A 174     164.683 118.818 202.966  1.00  3.38           H
ATOM   2231  CD  GLN A 174     162.856 117.778 202.984  1.00  3.38           C
ATOM   2232  OE1 GLN A 174     161.654 117.753 203.182  1.00  3.38           O
ATOM   2233  NE2 GLN A 174     163.488 116.771 202.446  1.00  3.38           N
ATOM   2234 1HE2 GLN A 174     162.954 115.957 202.185  1.00  3.38           H
ATOM   2235 2HE2 GLN A 174     164.487 116.796 202.311  1.00  3.38           H
ATOM   2236  N   THR A 175     165.513 118.889 207.546  1.00 32.92           N
ATOM   2237  H   THR A 175     165.682 118.052 206.986  1.00 32.92           H
ATOM   2238  CA  THR A 175     165.772 118.737 208.993  1.00 32.92           C
ATOM   2239  HA  THR A 175     166.019 117.688 209.152  1.00 32.92           H
ATOM   2240  C   THR A 175     164.625 119.027 209.953  1.00 32.92           C
ATOM   2241  O   THR A 175     164.795 118.937 211.162  1.00 32.92           O
ATOM   2242  CB  THR A 175     167.010 119.555 209.477  1.00 32.92           C
ATOM   2243  HB  THR A 175     167.139 119.417 210.549  1.00 32.92           H
ATOM   2244  OG1 THR A 175     166.824 120.945 209.201  1.00 32.92           O
ATOM   2245  HG1 THR A 175     166.069 121.013 208.600  1.00 32.92           H
ATOM   2246  CG2 THR A 175     168.287 119.130 208.786  1.00 32.92           C
ATOM   2247 1HG2 THR A 175     169.102 119.767 209.129  1.00 32.92           H
ATOM   2248 2HG2 THR A 175     168.189 119.234 207.708  1.00 32.92           H
ATOM   2249 3HG2 THR A 175     168.508 118.098 209.045  1.00 32.92           H
ATOM   2250  N   ASN A 176     163.472 119.404 209.425  1.00-17.65           N
ATOM   2251  H   ASN A 176     163.356 119.389 208.423  1.00-17.65           H
ATOM   2252  CA  ASN A 176     162.390 119.960 210.219  1.00-17.65           C
ATOM   2253  HA  ASN A 176     162.399 119.541 211.223  1.00-17.65           H
ATOM   2254  C   ASN A 176     161.065 119.678 209.511  1.00-17.65           C
ATOM   2255  O   ASN A 176     160.918 120.083 208.348  1.00-17.65           O
ATOM   2256  CB  ASN A 176     162.630 121.476 210.277  1.00-17.65           C
ATOM   2257 1HB  ASN A 176     163.658 121.657 210.586  1.00-17.65           H
ATOM   2258 2HB  ASN A 176     162.497 121.895 209.285  1.00-17.65           H
ATOM   2259  CG  ASN A 176     161.716 122.192 211.235  1.00-17.65           C
ATOM   2260  OD1 ASN A 176     160.650 121.718 211.591  1.00-17.65           O
ATOM   2261  ND2 ASN A 176     162.120 123.363 211.633  1.00-17.65           N
ATOM   2262 1HD2 ASN A 176     161.591 123.859 212.347  1.00-17.65           H
ATOM   2263 2HD2 ASN A 176     162.970 123.761 211.263  1.00-17.65           H
ATOM   2264  N   PRO A 177     160.082 119.046 210.181  1.00-13.14           N
ATOM   2265  CA  PRO A 177     158.778 118.892 209.524  1.00-13.14           C
ATOM   2266  HA  PRO A 177     158.871 118.228 208.665  1.00-13.14           H
ATOM   2267  C   PRO A 177     158.144 120.206 209.080  1.00-13.14           C
ATOM   2268  O   PRO A 177     157.465 120.238 208.066  1.00-13.14           O
ATOM   2269  CB  PRO A 177     157.917 118.240 210.611  1.00-13.14           C
ATOM   2270 1HB  PRO A 177     157.405 119.006 211.192  1.00-13.14           H
ATOM   2271 2HB  PRO A 177     157.196 117.552 210.172  1.00-13.14           H
ATOM   2272  CG  PRO A 177     158.884 117.515 211.460  1.00-13.14           C
ATOM   2273 1HG  PRO A 177     158.475 117.336 212.454  1.00-13.14           H
ATOM   2274 2HG  PRO A 177     159.165 116.575 210.983  1.00-13.14           H
ATOM   2275  CD  PRO A 177     160.067 118.431 211.521  1.00-13.14           C
ATOM   2276 1HD  PRO A 177     159.937 119.191 212.288  1.00-13.14           H
ATOM   2277 2HD  PRO A 177     160.975 117.856 211.690  1.00-13.14           H
ATOM   2278  N   ALA A 178     158.402 121.307 209.776  1.00 -5.94           N
ATOM   2279  H   ALA A 178     158.994 121.259 210.599  1.00 -5.94           H
ATOM   2280  CA  ALA A 178     157.862 122.608 209.382  1.00 -5.94           C
ATOM   2281  HA  ALA A 178     156.775 122.532 209.328  1.00 -5.94           H
ATOM   2282  C   ALA A 178     158.379 123.037 207.995  1.00 -5.94           C
ATOM   2283  O   ALA A 178     157.650 123.625 207.193  1.00 -5.94           O
ATOM   2284  CB  ALA A 178     158.235 123.641 210.459  1.00 -5.94           C
ATOM   2285 1HB  ALA A 178     157.918 123.287 211.441  1.00 -5.94           H
ATOM   2286 2HB  ALA A 178     157.736 124.585 210.260  1.00 -5.94           H
ATOM   2287 3HB  ALA A 178     159.312 123.806 210.471  1.00 -5.94           H
ATOM   2288  N   VAL A 179     159.623 122.694 207.684  1.00 -3.13           N
ATOM   2289  H   VAL A 179     160.178 122.183 208.358  1.00 -3.13           H
ATOM   2290  CA  VAL A 179     160.198 122.974 206.364  1.00 -3.13           C
ATOM   2291  HA  VAL A 179     159.926 123.982 206.058  1.00 -3.13           H
ATOM   2292  C   VAL A 179     159.603 121.994 205.358  1.00 -3.13           C
ATOM   2293  O   VAL A 179     159.198 122.383 204.273  1.00 -3.13           O
ATOM   2294  CB  VAL A 179     161.752 122.862 206.369  1.00 -3.13           C
ATOM   2295  HB  VAL A 179     162.031 121.887 206.764  1.00 -3.13           H
ATOM   2296  CG1 VAL A 179     162.341 122.989 204.955  1.00 -3.13           C
ATOM   2297 1HG1 VAL A 179     163.429 122.942 205.006  1.00 -3.13           H
ATOM   2298 2HG1 VAL A 179     162.037 123.936 204.505  1.00 -3.13           H
ATOM   2299 3HG1 VAL A 179     161.994 122.167 204.328  1.00 -3.13           H
ATOM   2300  CG2 VAL A 179     162.358 123.952 207.269  1.00 -3.13           C
ATOM   2301 1HG2 VAL A 179     163.440 123.826 207.318  1.00 -3.13           H
ATOM   2302 2HG2 VAL A 179     161.957 123.884 208.278  1.00 -3.13           H
ATOM   2303 3HG2 VAL A 179     162.135 124.940 206.864  1.00 -3.13           H
ATOM   2304  N   THR A 180     159.504 120.723 205.710  1.00 -7.57           N
ATOM   2305  H   THR A 180     159.836 120.415 206.619  1.00 -7.57           H
ATOM   2306  CA  THR A 180     158.953 119.729 204.789  1.00 -7.57           C
ATOM   2307  HA  THR A 180     159.541 119.743 203.871  1.00 -7.57           H
ATOM   2308  C   THR A 180     157.497 120.005 204.403  1.00 -7.57           C
ATOM   2309  O   THR A 180     157.122 119.902 203.232  1.00 -7.57           O
ATOM   2310  CB  THR A 180     159.090 118.344 205.432  1.00 -7.57           C
ATOM   2311  HB  THR A 180     158.529 118.315 206.365  1.00 -7.57           H
ATOM   2312  OG1 THR A 180     160.475 118.112 205.693  1.00 -7.57           O
ATOM   2313  HG1 THR A 180     160.892 117.926 204.838  1.00 -7.57           H
ATOM   2314  CG2 THR A 180     158.623 117.242 204.533  1.00 -7.57           C
ATOM   2315 1HG2 THR A 180     158.854 116.289 205.004  1.00 -7.57           H
ATOM   2316 2HG2 THR A 180     159.123 117.299 203.567  1.00 -7.57           H
ATOM   2317 3HG2 THR A 180     157.544 117.305 204.392  1.00 -7.57           H
ATOM   2318  N   LEU A 181     156.675 120.413 205.359  1.00-17.32           N
ATOM   2319  H   LEU A 181     157.008 120.471 206.321  1.00-17.32           H
ATOM   2320  CA  LEU A 181     155.290 120.772 205.067  1.00-17.32           C
ATOM   2321  HA  LEU A 181     154.805 119.955 204.533  1.00-17.32           H
ATOM   2322  C   LEU A 181     155.237 122.012 204.190  1.00-17.32           C
ATOM   2323  O   LEU A 181     154.431 122.108 203.270  1.00-17.32           O
ATOM   2324  CB  LEU A 181     154.528 121.068 206.359  1.00-17.32           C
ATOM   2325 1HB  LEU A 181     155.089 121.827 206.905  1.00-17.32           H
ATOM   2326 2HB  LEU A 181     153.570 121.504 206.081  1.00-17.32           H
ATOM   2327  CG  LEU A 181     154.240 119.909 207.322  1.00-17.32           C
ATOM   2328  HG  LEU A 181     155.168 119.389 207.546  1.00-17.32           H
ATOM   2329  CD1 LEU A 181     153.693 120.492 208.614  1.00-17.32           C
ATOM   2330 1HD1 LEU A 181     153.519 119.688 209.330  1.00-17.32           H
ATOM   2331 2HD1 LEU A 181     152.757 121.019 208.426  1.00-17.32           H
ATOM   2332 3HD1 LEU A 181     154.417 121.184 209.043  1.00-17.32           H
ATOM   2333  CD2 LEU A 181     153.259 118.891 206.741  1.00-17.32           C
ATOM   2334 1HD2 LEU A 181     153.055 118.118 207.483  1.00-17.32           H
ATOM   2335 2HD2 LEU A 181     153.693 118.429 205.858  1.00-17.32           H
ATOM   2336 3HD2 LEU A 181     152.324 119.384 206.475  1.00-17.32           H
ATOM   2337  N   SER A 182     156.115 122.969 204.435  1.00 -8.61           N
ATOM   2338  H   SER A 182     156.787 122.876 205.187  1.00 -8.61           H
ATOM   2339  CA  SER A 182     156.105 124.179 203.626  1.00 -8.61           C
ATOM   2340  HA  SER A 182     155.068 124.454 203.459  1.00 -8.61           H
ATOM   2341  C   SER A 182     156.730 123.974 202.241  1.00 -8.61           C
ATOM   2342  O   SER A 182     156.412 124.709 201.309  1.00 -8.61           O
ATOM   2343  CB  SER A 182     156.734 125.331 204.395  1.00 -8.61           C
ATOM   2344 1HB  SER A 182     156.716 126.226 203.775  1.00 -8.61           H
ATOM   2345 2HB  SER A 182     156.148 125.510 205.295  1.00 -8.61           H
ATOM   2346  OG  SER A 182     158.058 125.030 204.780  1.00 -8.61           O
ATOM   2347  HG  SER A 182     158.022 124.608 205.653  1.00 -8.61           H
ATOM   2348  N   LEU A 183     157.503 122.918 202.025  1.00 -8.89           N
ATOM   2349  H   LEU A 183     157.831 122.363 202.813  1.00 -8.89           H
ATOM   2350  CA  LEU A 183     157.877 122.540 200.658  1.00 -8.89           C
ATOM   2351  HA  LEU A 183     158.278 123.415 200.150  1.00 -8.89           H
ATOM   2352  C   LEU A 183     156.648 122.085 199.876  1.00 -8.89           C
ATOM   2353  O   LEU A 183     156.558 122.315 198.671  1.00 -8.89           O
ATOM   2354  CB  LEU A 183     158.931 121.430 200.604  1.00 -8.89           C
ATOM   2355 1HB  LEU A 183     158.561 120.580 201.176  1.00 -8.89           H
ATOM   2356 2HB  LEU A 183     158.987 121.115 199.563  1.00 -8.89           H
ATOM   2357  CG  LEU A 183     160.374 121.715 201.045  1.00 -8.89           C
ATOM   2358  HG  LEU A 183     160.384 121.968 202.101  1.00 -8.89           H
ATOM   2359  CD1 LEU A 183     161.203 120.455 200.838  1.00 -8.89           C
ATOM   2360 1HD1 LEU A 183     162.233 120.643 201.131  1.00 -8.89           H
ATOM   2361 2HD1 LEU A 183     161.178 120.148 199.793  1.00 -8.89           H
ATOM   2362 3HD1 LEU A 183     160.805 119.651 201.460  1.00 -8.89           H
ATOM   2363  CD2 LEU A 183     161.015 122.865 200.270  1.00 -8.89           C
ATOM   2364 1HD2 LEU A 183     162.049 122.991 200.588  1.00 -8.89           H
ATOM   2365 2HD2 LEU A 183     160.477 123.787 200.485  1.00 -8.89           H
ATOM   2366 3HD2 LEU A 183     160.979 122.670 199.200  1.00 -8.89           H
ATOM   2367  N   LEU A 184     155.674 121.484 200.545  1.00  4.26           N
ATOM   2368  H   LEU A 184     155.792 121.265 201.529  1.00  4.26           H
ATOM   2369  CA  LEU A 184     154.409 121.165 199.883  1.00  4.26           C
ATOM   2370  HA  LEU A 184     154.635 120.746 198.903  1.00  4.26           H
ATOM   2371  C   LEU A 184     153.574 122.429 199.666  1.00  4.26           C
ATOM   2372  O   LEU A 184     152.980 122.584 198.607  1.00  4.26           O
ATOM   2373  CB  LEU A 184     153.610 120.120 200.670  1.00  4.26           C
ATOM   2374 1HB  LEU A 184     154.240 119.241 200.799  1.00  4.26           H
ATOM   2375 2HB  LEU A 184     153.388 120.523 201.655  1.00  4.26           H
ATOM   2376  CG  LEU A 184     152.276 119.675 200.044  1.00  4.26           C
ATOM   2377  HG  LEU A 184     151.611 120.537 199.998  1.00  4.26           H
ATOM   2378  CD1 LEU A 184     152.430 119.124 198.620  1.00  4.26           C
ATOM   2379 1HD1 LEU A 184     151.477 118.721 198.276  1.00  4.26           H
ATOM   2380 2HD1 LEU A 184     153.189 118.343 198.599  1.00  4.26           H
ATOM   2381 3HD1 LEU A 184     152.720 119.925 197.941  1.00  4.26           H
ATOM   2382  CD2 LEU A 184     151.627 118.632 200.945  1.00  4.26           C
ATOM   2383 1HD2 LEU A 184     150.660 118.341 200.536  1.00  4.26           H
ATOM   2384 2HD2 LEU A 184     151.466 119.053 201.939  1.00  4.26           H
ATOM   2385 3HD2 LEU A 184     152.262 117.750 201.028  1.00  4.26           H
ATOM   2386  N   VAL A 185     153.578 123.365 200.608  1.00  7.65           N
ATOM   2387  H   VAL A 185     154.056 123.178 201.484  1.00  7.65           H
ATOM   2388  CA  VAL A 185     152.897 124.664 200.430  1.00  7.65           C
ATOM   2389  HA  VAL A 185     151.835 124.488 200.272  1.00  7.65           H
ATOM   2390  C   VAL A 185     153.425 125.404 199.197  1.00  7.65           C
ATOM   2391  O   VAL A 185     152.660 125.936 198.392  1.00  7.65           O
ATOM   2392  CB  VAL A 185     153.053 125.558 201.701  1.00  7.65           C
ATOM   2393  HB  VAL A 185     154.106 125.605 201.961  1.00  7.65           H
ATOM   2394  CG1 VAL A 185     152.582 126.993 201.472  1.00  7.65           C
ATOM   2395 1HG1 VAL A 185     152.568 127.534 202.419  1.00  7.65           H
ATOM   2396 2HG1 VAL A 185     151.577 126.992 201.051  1.00  7.65           H
ATOM   2397 3HG1 VAL A 185     153.259 127.509 200.793  1.00  7.65           H
ATOM   2398  CG2 VAL A 185     152.280 124.948 202.881  1.00  7.65           C
ATOM   2399 1HG2 VAL A 185     152.423 125.560 203.773  1.00  7.65           H
ATOM   2400 2HG2 VAL A 185     152.635 123.941 203.094  1.00  7.65           H
ATOM   2401 3HG2 VAL A 185     151.214 124.906 202.651  1.00  7.65           H
ATOM   2402  N   THR A 186     154.734 125.370 198.997  1.00-10.49           N
ATOM   2403  H   THR A 186     155.328 124.916 199.684  1.00-10.49           H
ATOM   2404  CA  THR A 186     155.363 125.988 197.828  1.00-10.49           C
ATOM   2405  HA  THR A 186     154.851 126.922 197.600  1.00-10.49           H
ATOM   2406  C   THR A 186     155.295 125.114 196.575  1.00-10.49           C
ATOM   2407  O   THR A 186     155.776 125.509 195.511  1.00-10.49           O
ATOM   2408  CB  THR A 186     156.840 126.306 198.129  1.00-10.49           C
ATOM   2409  HB  THR A 186     157.313 126.707 197.236  1.00-10.49           H
ATOM   2410  OG1 THR A 186     157.512 125.117 198.542  1.00-10.49           O
ATOM   2411  HG1 THR A 186     157.346 124.999 199.485  1.00-10.49           H
ATOM   2412  CG2 THR A 186     156.980 127.305 199.273  1.00-10.49           C
ATOM   2413 1HG2 THR A 186     157.980 127.731 199.251  1.00-10.49           H
ATOM   2414 2HG2 THR A 186     156.822 126.823 200.233  1.00-10.49           H
ATOM   2415 3HG2 THR A 186     156.247 128.100 199.162  1.00-10.49           H
ATOM   2416  N   ARG A 187     154.677 123.943 196.714  1.00 14.01           N
ATOM   2417  H   ARG A 187     154.307 123.719 197.632  1.00 14.01           H
ATOM   2418  CA  ARG A 187     154.449 122.941 195.655  1.00 14.01           C
ATOM   2419  HA  ARG A 187     153.972 122.077 196.120  1.00 14.01           H
ATOM   2420  C   ARG A 187     155.749 122.440 195.031  1.00 14.01           C
ATOM   2421  O   ARG A 187     155.793 121.992 193.882  1.00 14.01           O
ATOM   2422  CB  ARG A 187     153.488 123.487 194.584  1.00 14.01           C
ATOM   2423 1HB  ARG A 187     153.999 124.286 194.049  1.00 14.01           H
ATOM   2424 2HB  ARG A 187     153.270 122.694 193.868  1.00 14.01           H
ATOM   2425  CG  ARG A 187     152.152 124.053 195.103  1.00 14.01           C
ATOM   2426 1HG  ARG A 187     152.341 124.782 195.889  1.00 14.01           H
ATOM   2427 2HG  ARG A 187     151.661 124.568 194.278  1.00 14.01           H
ATOM   2428  CD  ARG A 187     151.197 122.982 195.626  1.00 14.01           C
ATOM   2429 1HD  ARG A 187     150.997 122.276 194.820  1.00 14.01           H
ATOM   2430 2HD  ARG A 187     151.666 122.440 196.446  1.00 14.01           H
ATOM   2431  NE  ARG A 187     149.919 123.560 196.079  1.00 14.01           N
ATOM   2432  HE  ARG A 187     149.240 123.777 195.361  1.00 14.01           H
ATOM   2433  CZ  ARG A 187     149.561 123.808 197.333  1.00 14.01           C
ATOM   2434  NH1 ARG A 187     148.392 124.324 197.564  1.00 14.01           N
ATOM   2435 1HH1 ARG A 187     147.787 124.537 196.779  1.00 14.01           H
ATOM   2436 2HH1 ARG A 187     148.105 124.515 198.512  1.00 14.01           H
ATOM   2437  NH2 ARG A 187     150.297 123.549 198.374  1.00 14.01           N
ATOM   2438 1HH2 ARG A 187     151.219 123.147 198.257  1.00 14.01           H
ATOM   2439 2HH2 ARG A 187     149.941 123.749 199.305  1.00 14.01           H
ATOM   2440  N   TYR A 188     156.829 122.550 195.787  1.00  2.94           N
ATOM   2441  H   TYR A 188     156.734 122.881 196.741  1.00  2.94           H
ATOM   2442  CA  TYR A 188     158.159 122.256 195.269  1.00  2.94           C
ATOM   2443  HA  TYR A 188     158.265 122.772 194.315  1.00  2.94           H
ATOM   2444  C   TYR A 188     158.411 120.768 195.023  1.00  2.94           C
ATOM   2445  O   TYR A 188     159.047 120.408 194.034  1.00  2.94           O
ATOM   2446  CB  TYR A 188     159.213 122.814 196.231  1.00  2.94           C
ATOM   2447 1HB  TYR A 188     158.969 123.854 196.449  1.00  2.94           H
ATOM   2448 2HB  TYR A 188     159.181 122.251 197.163  1.00  2.94           H
ATOM   2449  CG  TYR A 188     160.619 122.756 195.667  1.00  2.94           C
ATOM   2450  CD1 TYR A 188     160.929 123.373 194.434  1.00  2.94           C
ATOM   2451  HD1 TYR A 188     160.164 123.909 193.891  1.00  2.94           H
ATOM   2452  CD2 TYR A 188     161.649 122.079 196.354  1.00  2.94           C
ATOM   2453  HD2 TYR A 188     161.443 121.604 197.302  1.00  2.94           H
ATOM   2454  CE1 TYR A 188     162.240 123.307 193.895  1.00  2.94           C
ATOM   2455  HE1 TYR A 188     162.460 123.778 192.949  1.00  2.94           H
ATOM   2456  CE2 TYR A 188     162.963 122.019 195.820  1.00  2.94           C
ATOM   2457  HE2 TYR A 188     163.745 121.499 196.352  1.00  2.94           H
ATOM   2458  CZ  TYR A 188     163.241 122.637 194.599  1.00  2.94           C
ATOM   2459  OH  TYR A 188     164.514 122.593 194.097  1.00  2.94           O
ATOM   2460  HH  TYR A 188     164.584 123.033 193.246  1.00  2.94           H
ATOM   2461  N   ILE A 189     157.899 119.908 195.893  1.00 11.23           N
ATOM   2462  H   ILE A 189     157.339 120.250 196.661  1.00 11.23           H
ATOM   2463  CA  ILE A 189     158.100 118.457 195.787  1.00 11.23           C
ATOM   2464  HA  ILE A 189     158.547 118.216 194.822  1.00 11.23           H
ATOM   2465  C   ILE A 189     156.743 117.771 195.854  1.00 11.23           C
ATOM   2466  O   ILE A 189     155.756 118.399 196.247  1.00 11.23           O
ATOM   2467  CB  ILE A 189     159.049 117.914 196.905  1.00 11.23           C
ATOM   2468  HB  ILE A 189     159.180 116.845 196.743  1.00 11.23           H
ATOM   2469  CG1 ILE A 189     158.457 118.116 198.317  1.00 11.23           C
ATOM   2470 1HG1 ILE A 189     158.421 119.182 198.532  1.00 11.23           H
ATOM   2471 2HG1 ILE A 189     157.436 117.737 198.332  1.00 11.23           H
ATOM   2472  CG2 ILE A 189     160.437 118.598 196.790  1.00 11.23           C
ATOM   2473 1HG2 ILE A 189     161.161 118.092 197.427  1.00 11.23           H
ATOM   2474 2HG2 ILE A 189     160.364 119.642 197.095  1.00 11.23           H
ATOM   2475 3HG2 ILE A 189     160.784 118.557 195.755  1.00 11.23           H
ATOM   2476  CD1 ILE A 189     159.230 117.413 199.453  1.00 11.23           C
ATOM   2477 1HD1 ILE A 189     158.739 117.620 200.404  1.00 11.23           H
ATOM   2478 2HD1 ILE A 189     160.253 117.782 199.509  1.00 11.23           H
ATOM   2479 3HD1 ILE A 189     159.240 116.336 199.283  1.00 11.23           H
ATOM   2480  N   SER A 190     156.675 116.497 195.491  1.00  3.25           N
ATOM   2481  H   SER A 190     157.502 116.017 195.151  1.00  3.25           H
ATOM   2482  CA  SER A 190     155.411 115.769 195.601  1.00  3.25           C
ATOM   2483  HA  SER A 190     154.648 116.346 195.081  1.00  3.25           H
ATOM   2484  C   SER A 190     154.995 115.596 197.066  1.00  3.25           C
ATOM   2485  O   SER A 190     155.854 115.450 197.949  1.00  3.25           O
ATOM   2486  CB  SER A 190     155.521 114.390 194.943  1.00  3.25           C
ATOM   2487 1HB  SER A 190     154.530 113.938 194.889  1.00  3.25           H
ATOM   2488 2HB  SER A 190     155.910 114.510 193.933  1.00  3.25           H
ATOM   2489  OG  SER A 190     156.376 113.528 195.668  1.00  3.25           O
ATOM   2490  HG  SER A 190     156.692 112.838 195.057  1.00  3.25           H
ATOM   2491  N   PRO A 191     153.677 115.521 197.350  1.00 -4.62           N
ATOM   2492  CA  PRO A 191     153.318 115.240 198.747  1.00 -4.62           C
ATOM   2493  HA  PRO A 191     153.763 115.974 199.418  1.00 -4.62           H
ATOM   2494  C   PRO A 191     153.728 113.840 199.189  1.00 -4.62           C
ATOM   2495  O   PRO A 191     153.908 113.570 200.371  1.00 -4.62           O
ATOM   2496  CB  PRO A 191     151.792 115.383 198.743  1.00 -4.62           C
ATOM   2497 1HB  PRO A 191     151.338 114.712 199.470  1.00 -4.62           H
ATOM   2498 2HB  PRO A 191     151.511 116.412 198.952  1.00 -4.62           H
ATOM   2499  CG  PRO A 191     151.389 115.032 197.360  1.00 -4.62           C
ATOM   2500 1HG  PRO A 191     151.390 113.949 197.230  1.00 -4.62           H
ATOM   2501 2HG  PRO A 191     150.411 115.448 197.120  1.00 -4.62           H
ATOM   2502  CD  PRO A 191     152.466 115.666 196.516  1.00 -4.62           C
ATOM   2503 1HD  PRO A 191     152.569 115.136 195.570  1.00 -4.62           H
ATOM   2504 2HD  PRO A 191     152.249 116.722 196.348  1.00 -4.62           H
ATOM   2505  N   LEU A 192     153.918 112.952 198.224  1.00-11.99           N
ATOM   2506  H   LEU A 192     153.767 113.224 197.267  1.00-11.99           H
ATOM   2507  CA  LEU A 192     154.312 111.580 198.503  1.00-11.99           C
ATOM   2508  HA  LEU A 192     153.609 111.148 199.217  1.00-11.99           H
ATOM   2509  C   LEU A 192     155.708 111.557 199.114  1.00-11.99           C
ATOM   2510  O   LEU A 192     155.965 110.853 200.091  1.00-11.99           O
ATOM   2511  CB  LEU A 192     154.284 110.777 197.198  1.00-11.99           C
ATOM   2512 1HB  LEU A 192     155.068 111.165 196.548  1.00-11.99           H
ATOM   2513 2HB  LEU A 192     154.528 109.740 197.431  1.00-11.99           H
ATOM   2514  CG  LEU A 192     152.970 110.808 196.395  1.00-11.99           C
ATOM   2515  HG  LEU A 192     152.728 111.846 196.169  1.00-11.99           H
ATOM   2516  CD1 LEU A 192     153.150 110.084 195.069  1.00-11.99           C
ATOM   2517 1HD1 LEU A 192     152.244 110.180 194.471  1.00-11.99           H
ATOM   2518 2HD1 LEU A 192     153.356 109.027 195.241  1.00-11.99           H
ATOM   2519 3HD1 LEU A 192     153.978 110.524 194.513  1.00-11.99           H
ATOM   2520  CD2 LEU A 192     151.796 110.208 197.158  1.00-11.99           C
ATOM   2521 1HD2 LEU A 192     150.903 110.225 196.535  1.00-11.99           H
ATOM   2522 2HD2 LEU A 192     151.593 110.785 198.059  1.00-11.99           H
ATOM   2523 3HD2 LEU A 192     152.017 109.177 197.436  1.00-11.99           H
ATOM   2524  N   ARG A 193     156.605 112.371 198.570  1.00 -8.43           N
ATOM   2525  H   ARG A 193     156.354 112.933 197.765  1.00 -8.43           H
ATOM   2526  CA  ARG A 193     157.960 112.462 199.113  1.00 -8.43           C
ATOM   2527  HA  ARG A 193     158.318 111.458 199.339  1.00 -8.43           H
ATOM   2528  C   ARG A 193     157.941 113.242 200.417  1.00 -8.43           C
ATOM   2529  O   ARG A 193     158.618 112.861 201.365  1.00 -8.43           O
ATOM   2530  CB  ARG A 193     158.911 113.110 198.100  1.00 -8.43           C
ATOM   2531 1HB  ARG A 193     158.485 114.060 197.776  1.00 -8.43           H
ATOM   2532 2HB  ARG A 193     159.864 113.306 198.592  1.00 -8.43           H
ATOM   2533  CG  ARG A 193     159.169 112.225 196.872  1.00 -8.43           C
ATOM   2534 1HG  ARG A 193     159.692 111.322 197.180  1.00 -8.43           H
ATOM   2535 2HG  ARG A 193     158.214 111.931 196.442  1.00 -8.43           H
ATOM   2536  CD  ARG A 193     159.981 112.926 195.790  1.00 -8.43           C
ATOM   2537 1HD  ARG A 193     159.979 112.305 194.894  1.00 -8.43           H
ATOM   2538 2HD  ARG A 193     159.486 113.866 195.548  1.00 -8.43           H
ATOM   2539  NE  ARG A 193     161.376 113.174 196.190  1.00 -8.43           N
ATOM   2540  HE  ARG A 193     161.931 112.368 196.437  1.00 -8.43           H
ATOM   2541  CZ  ARG A 193     161.976 114.354 196.277  1.00 -8.43           C
ATOM   2542  NH1 ARG A 193     163.154 114.412 196.822  1.00 -8.43           N
ATOM   2543 1HH1 ARG A 193     163.628 113.559 197.072  1.00 -8.43           H
ATOM   2544 2HH1 ARG A 193     163.590 115.305 197.020  1.00 -8.43           H
ATOM   2545  NH2 ARG A 193     161.469 115.474 195.841  1.00 -8.43           N
ATOM   2546 1HH2 ARG A 193     160.613 115.457 195.287  1.00 -8.43           H
ATOM   2547 2HH2 ARG A 193     161.937 116.341 196.029  1.00 -8.43           H
ATOM   2548  N   ALA A 194     157.143 114.301 200.480  1.00 -1.33           N
ATOM   2549  H   ALA A 194     156.589 114.560 199.673  1.00 -1.33           H
ATOM   2550  CA  ALA A 194     157.069 115.128 201.682  1.00 -1.33           C
ATOM   2551  HA  ALA A 194     158.068 115.514 201.889  1.00 -1.33           H
ATOM   2552  C   ALA A 194     156.627 114.320 202.907  1.00 -1.33           C
ATOM   2553  O   ALA A 194     157.220 114.423 203.974  1.00 -1.33           O
ATOM   2554  CB  ALA A 194     156.113 116.316 201.446  1.00 -1.33           C
ATOM   2555 1HB  ALA A 194     156.402 116.857 200.545  1.00 -1.33           H
ATOM   2556 2HB  ALA A 194     156.162 116.999 202.297  1.00 -1.33           H
ATOM   2557 3HB  ALA A 194     155.088 115.959 201.338  1.00 -1.33           H
ATOM   2558  N   ALA A 195     155.603 113.495 202.752  1.00-10.40           N
ATOM   2559  H   ALA A 195     155.139 113.423 201.852  1.00-10.40           H
ATOM   2560  CA  ALA A 195     155.087 112.728 203.879  1.00-10.40           C
ATOM   2561  HA  ALA A 195     154.803 113.426 204.669  1.00-10.40           H
ATOM   2562  C   ALA A 195     156.130 111.768 204.459  1.00-10.40           C
ATOM   2563  O   ALA A 195     156.219 111.599 205.675  1.00-10.40           O
ATOM   2564  CB  ALA A 195     153.854 111.960 203.433  1.00-10.40           C
ATOM   2565 1HB  ALA A 195     153.086 112.660 203.100  1.00-10.40           H
ATOM   2566 2HB  ALA A 195     153.472 111.384 204.274  1.00-10.40           H
ATOM   2567 3HB  ALA A 195     154.114 111.280 202.621  1.00-10.40           H
ATOM   2568  N   ALA A 196     156.919 111.157 203.586  1.00-15.62           N
ATOM   2569  H   ALA A 196     156.805 111.339 202.601  1.00-15.62           H
ATOM   2570  CA  ALA A 196     157.945 110.212 204.014  1.00-15.62           C
ATOM   2571  HA  ALA A 196     157.513 109.529 204.748  1.00-15.62           H
ATOM   2572  C   ALA A 196     159.121 110.937 204.674  1.00-15.62           C
ATOM   2573  O   ALA A 196     159.732 110.422 205.609  1.00-15.62           O
ATOM   2574  CB  ALA A 196     158.417 109.404 202.812  1.00-15.62           C
ATOM   2575 1HB  ALA A 196     157.577 108.859 202.382  1.00-15.62           H
ATOM   2576 2HB  ALA A 196     159.177 108.688 203.129  1.00-15.62           H
ATOM   2577 3HB  ALA A 196     158.838 110.074 202.065  1.00-15.62           H
ATOM   2578  N   TYR A 197     159.430 112.143 204.212  1.00 -9.08           N
ATOM   2579  H   TYR A 197     158.925 112.536 203.427  1.00 -9.08           H
ATOM   2580  CA  TYR A 197     160.502 112.914 204.835  1.00 -9.08           C
ATOM   2581  HA  TYR A 197     161.393 112.293 204.870  1.00 -9.08           H
ATOM   2582  C   TYR A 197     160.158 113.271 206.278  1.00 -9.08           C
ATOM   2583  O   TYR A 197     161.032 113.191 207.132  1.00 -9.08           O
ATOM   2584  CB  TYR A 197     160.834 114.185 204.050  1.00 -9.08           C
ATOM   2585 1HB  TYR A 197     159.910 114.683 203.767  1.00 -9.08           H
ATOM   2586 2HB  TYR A 197     161.394 114.849 204.709  1.00 -9.08           H
ATOM   2587  CG  TYR A 197     161.679 113.957 202.812  1.00 -9.08           C
ATOM   2588  CD1 TYR A 197     161.289 114.475 201.560  1.00 -9.08           C
ATOM   2589  HD1 TYR A 197     160.361 115.021 201.473  1.00 -9.08           H
ATOM   2590  CD2 TYR A 197     162.904 113.260 202.895  1.00 -9.08           C
ATOM   2591  HD2 TYR A 197     163.224 112.844 203.840  1.00 -9.08           H
ATOM   2592  CE1 TYR A 197     162.115 114.305 200.413  1.00 -9.08           C
ATOM   2593  HE1 TYR A 197     161.818 114.715 199.461  1.00 -9.08           H
ATOM   2594  CE2 TYR A 197     163.726 113.083 201.757  1.00 -9.08           C
ATOM   2595  HE2 TYR A 197     164.656 112.541 201.843  1.00 -9.08           H
ATOM   2596  CZ  TYR A 197     163.320 113.604 200.529  1.00 -9.08           C
ATOM   2597  OH  TYR A 197     164.113 113.407 199.432  1.00 -9.08           O
ATOM   2598  HH  TYR A 197     164.889 112.884 199.638  1.00 -9.08           H
ATOM   2599  N   VAL A 198     158.907 113.604 206.577  1.00 -5.40           N
ATOM   2600  H   VAL A 198     158.214 113.681 205.843  1.00 -5.40           H
ATOM   2601  CA  VAL A 198     158.517 113.875 207.969  1.00 -5.40           C
ATOM   2602  HA  VAL A 198     159.139 114.684 208.353  1.00 -5.40           H
ATOM   2603  C   VAL A 198     158.764 112.638 208.836  1.00 -5.40           C
ATOM   2604  O   VAL A 198     159.312 112.729 209.934  1.00 -5.40           O
ATOM   2605  CB  VAL A 198     157.018 114.299 208.093  1.00 -5.40           C
ATOM   2606  HB  VAL A 198     156.393 113.508 207.681  1.00 -5.40           H
ATOM   2607  CG1 VAL A 198     156.613 114.518 209.559  1.00 -5.40           C
ATOM   2608 1HG1 VAL A 198     155.601 114.920 209.620  1.00 -5.40           H
ATOM   2609 2HG1 VAL A 198     157.304 115.210 210.040  1.00 -5.40           H
ATOM   2610 3HG1 VAL A 198     156.633 113.571 210.099  1.00 -5.40           H
ATOM   2611  CG2 VAL A 198     156.745 115.589 207.306  1.00 -5.40           C
ATOM   2612 1HG2 VAL A 198     155.719 115.919 207.470  1.00 -5.40           H
ATOM   2613 2HG2 VAL A 198     156.882 115.410 206.243  1.00 -5.40           H
ATOM   2614 3HG2 VAL A 198     157.428 116.375 207.631  1.00 -5.40           H
ATOM   2615  N   THR A 199     158.402 111.465 208.334  1.00 -8.73           N
ATOM   2616  H   THR A 199     157.984 111.412 207.414  1.00 -8.73           H
ATOM   2617  CA  THR A 199     158.563 110.231 209.099  1.00 -8.73           C
ATOM   2618  HA  THR A 199     157.985 110.315 210.019  1.00 -8.73           H
ATOM   2619  C   THR A 199     160.018 109.970 209.469  1.00 -8.73           C
ATOM   2620  O   THR A 199     160.339 109.678 210.618  1.00 -8.73           O
ATOM   2621  CB  THR A 199     158.043 109.037 208.272  1.00 -8.73           C
ATOM   2622  HB  THR A 199     158.712 108.857 207.431  1.00 -8.73           H
ATOM   2623  OG1 THR A 199     156.750 109.368 207.766  1.00 -8.73           O
ATOM   2624  HG1 THR A 199     156.195 109.601 208.515  1.00 -8.73           H
ATOM   2625  CG2 THR A 199     157.906 107.770 209.084  1.00 -8.73           C
ATOM   2626 1HG2 THR A 199     157.481 106.986 208.458  1.00 -8.73           H
ATOM   2627 2HG2 THR A 199     157.250 107.938 209.939  1.00 -8.73           H
ATOM   2628 3HG2 THR A 199     158.883 107.444 209.442  1.00 -8.73           H
ATOM   2629  N   VAL A 200     160.924 110.095 208.509  1.00  6.67           N
ATOM   2630  H   VAL A 200     160.647 110.369 207.573  1.00  6.67           H
ATOM   2631  CA  VAL A 200     162.321 109.776 208.794  1.00  6.67           C
ATOM   2632  HA  VAL A 200     162.324 108.865 209.391  1.00  6.67           H
ATOM   2633  C   VAL A 200     162.999 110.846 209.642  1.00  6.67           C
ATOM   2634  O   VAL A 200     163.957 110.551 210.351  1.00  6.67           O
ATOM   2635  CB  VAL A 200     163.123 109.465 207.509  1.00  6.67           C
ATOM   2636  HB  VAL A 200     164.117 109.149 207.804  1.00  6.67           H
ATOM   2637  CG1 VAL A 200     162.462 108.304 206.761  1.00  6.67           C
ATOM   2638 1HG1 VAL A 200     163.115 107.967 205.959  1.00  6.67           H
ATOM   2639 2HG1 VAL A 200     161.507 108.609 206.334  1.00  6.67           H
ATOM   2640 3HG1 VAL A 200     162.293 107.470 207.444  1.00  6.67           H
ATOM   2641  CG2 VAL A 200     163.258 110.674 206.587  1.00  6.67           C
ATOM   2642 1HG2 VAL A 200     163.853 110.403 205.717  1.00  6.67           H
ATOM   2643 2HG2 VAL A 200     163.760 111.489 207.109  1.00  6.67           H
ATOM   2644 3HG2 VAL A 200     162.276 111.004 206.259  1.00  6.67           H
ATOM   2645  N   GLN A 201     162.468 112.061 209.641  1.00-10.22           N
ATOM   2646  H   GLN A 201     161.695 112.276 209.020  1.00-10.22           H
ATOM   2647  CA  GLN A 201     162.964 113.103 210.535  1.00-10.22           C
ATOM   2648  HA  GLN A 201     164.046 113.160 210.455  1.00-10.22           H
ATOM   2649  C   GLN A 201     162.606 112.788 211.982  1.00-10.22           C
ATOM   2650  O   GLN A 201     163.421 112.959 212.885  1.00-10.22           O
ATOM   2651  CB  GLN A 201     162.366 114.456 210.159  1.00-10.22           C
ATOM   2652 1HB  GLN A 201     161.295 114.326 210.023  1.00-10.22           H
ATOM   2653 2HB  GLN A 201     162.524 115.157 210.976  1.00-10.22           H
ATOM   2654  CG  GLN A 201     162.971 115.056 208.901  1.00-10.22           C
ATOM   2655 1HG  GLN A 201     163.962 115.446 209.132  1.00-10.22           H
ATOM   2656 2HG  GLN A 201     163.082 114.277 208.151  1.00-10.22           H
ATOM   2657  CD  GLN A 201     162.121 116.157 208.309  1.00-10.22           C
ATOM   2658  OE1 GLN A 201     161.044 116.472 208.782  1.00-10.22           O
ATOM   2659  NE2 GLN A 201     162.598 116.749 207.255  1.00-10.22           N
ATOM   2660 1HE2 GLN A 201     162.002 117.419 206.790  1.00-10.22           H
ATOM   2661 2HE2 GLN A 201     163.522 116.518 206.911  1.00-10.22           H
ATOM   2662  N   LEU A 202     161.393 112.315 212.222  1.00-12.52           N
ATOM   2663  H   LEU A 202     160.731 112.190 211.463  1.00-12.52           H
ATOM   2664  CA  LEU A 202     160.981 112.010 213.592  1.00-12.52           C
ATOM   2665  HA  LEU A 202     161.352 112.798 214.246  1.00-12.52           H
ATOM   2666  C   LEU A 202     161.606 110.706 214.089  1.00-12.52           C
ATOM   2667  O   LEU A 202     161.980 110.600 215.255  1.00-12.52           O
ATOM   2668  CB  LEU A 202     159.454 111.993 213.696  1.00-12.52           C
ATOM   2669 1HB  LEU A 202     159.068 111.233 213.016  1.00-12.52           H
ATOM   2670 2HB  LEU A 202     159.192 111.695 214.710  1.00-12.52           H
ATOM   2671  CG  LEU A 202     158.748 113.330 213.394  1.00-12.52           C
ATOM   2672  HG  LEU A 202     158.948 113.604 212.361  1.00-12.52           H
ATOM   2673  CD1 LEU A 202     157.239 113.156 213.547  1.00-12.52           C
ATOM   2674 1HD1 LEU A 202     156.732 114.081 213.277  1.00-12.52           H
ATOM   2675 2HD1 LEU A 202     156.997 112.889 214.577  1.00-12.52           H
ATOM   2676 3HD1 LEU A 202     156.898 112.361 212.884  1.00-12.52           H
ATOM   2677  CD2 LEU A 202     159.217 114.499 214.281  1.00-12.52           C
ATOM   2678 1HD2 LEU A 202     158.603 115.379 214.092  1.00-12.52           H
ATOM   2679 2HD2 LEU A 202     160.251 114.748 214.048  1.00-12.52           H
ATOM   2680 3HD2 LEU A 202     159.141 114.230 215.334  1.00-12.52           H
ATOM   2681  N   ALA A 203     161.836 109.758 213.191  1.00-12.52           N
ATOM   2682  H   ALA A 203     161.446 109.845 212.258  1.00-12.52           H
ATOM   2683  CA  ALA A 203     162.619 108.571 213.533  1.00-12.52           C
ATOM   2684  HA  ALA A 203     162.167 108.085 214.399  1.00-12.52           H
ATOM   2685  C   ALA A 203     164.052 108.984 213.897  1.00-12.52           C
ATOM   2686  O   ALA A 203     164.656 108.467 214.841  1.00-12.52           O
ATOM   2687  CB  ALA A 203     162.615 107.595 212.349  1.00-12.52           C
ATOM   2688 1HB  ALA A 203     161.585 107.336 212.097  1.00-12.52           H
ATOM   2689 2HB  ALA A 203     163.153 106.687 212.626  1.00-12.52           H
ATOM   2690 3HB  ALA A 203     163.094 108.050 211.482  1.00-12.52           H
ATOM   2691  N   GLY A 204     164.586 109.942 213.151  1.00-17.96           N
ATOM   2692  H   GLY A 204     164.067 110.319 212.364  1.00-17.96           H
ATOM   2693  CA  GLY A 204     165.912 110.464 213.424  1.00-17.96           C
ATOM   2694 1HA  GLY A 204     166.632 109.647 213.415  1.00-17.96           H
ATOM   2695 2HA  GLY A 204     166.181 111.176 212.647  1.00-17.96           H
ATOM   2696  C   GLY A 204     165.991 111.157 214.767  1.00-17.96           C
ATOM   2697  O   GLY A 204     167.000 111.031 215.448  1.00-17.96           O
ATOM   2698  N   ALA A 205     164.926 111.833 215.175  1.00  0.28           N
ATOM   2699  H   ALA A 205     164.117 111.897 214.569  1.00  0.28           H
ATOM   2700  CA  ALA A 205     164.886 112.515 216.467  1.00  0.28           C
ATOM   2701  HA  ALA A 205     165.670 113.272 216.476  1.00  0.28           H
ATOM   2702  C   ALA A 205     165.144 111.545 217.621  1.00  0.28           C
ATOM   2703  O   ALA A 205     165.980 111.797 218.495  1.00  0.28           O
ATOM   2704  CB  ALA A 205     163.520 113.195 216.649  1.00  0.28           C
ATOM   2705 1HB  ALA A 205     163.269 113.779 215.765  1.00  0.28           H
ATOM   2706 2HB  ALA A 205     163.561 113.854 217.514  1.00  0.28           H
ATOM   2707 3HB  ALA A 205     162.740 112.451 216.814  1.00  0.28           H
ATOM   2708  N   LEU A 206     164.435 110.423 217.600  1.00 -1.56           N
ATOM   2709  H   LEU A 206     163.764 110.274 216.854  1.00 -1.56           H
ATOM   2710  CA  LEU A 206     164.590 109.404 218.635  1.00 -1.56           C
ATOM   2711  HA  LEU A 206     164.404 109.850 219.613  1.00 -1.56           H
ATOM   2712  C   LEU A 206     166.008 108.856 218.626  1.00 -1.56           C
ATOM   2713  O   LEU A 206     166.654 108.747 219.666  1.00 -1.56           O
ATOM   2714  CB  LEU A 206     163.601 108.257 218.390  1.00 -1.56           C
ATOM   2715 1HB  LEU A 206     162.593 108.663 218.460  1.00 -1.56           H
ATOM   2716 2HB  LEU A 206     163.741 107.908 217.367  1.00 -1.56           H
ATOM   2717  CG  LEU A 206     163.701 107.021 219.302  1.00 -1.56           C
ATOM   2718  HG  LEU A 206     164.662 106.542 219.119  1.00 -1.56           H
ATOM   2719  CD1 LEU A 206     163.619 107.340 220.792  1.00 -1.56           C
ATOM   2720 1HD1 LEU A 206     163.582 106.416 221.363  1.00 -1.56           H
ATOM   2721 2HD1 LEU A 206     162.731 107.926 221.006  1.00 -1.56           H
ATOM   2722 3HD1 LEU A 206     164.501 107.901 221.099  1.00 -1.56           H
ATOM   2723  CD2 LEU A 206     162.609 106.028 218.926  1.00 -1.56           C
ATOM   2724 1HD2 LEU A 206     162.709 105.124 219.528  1.00 -1.56           H
ATOM   2725 2HD2 LEU A 206     162.702 105.756 217.875  1.00 -1.56           H
ATOM   2726 3HD2 LEU A 206     161.625 106.466 219.098  1.00 -1.56           H
ATOM   2727  N   CYS A 207     166.508 108.531 217.444  1.00 -2.52           N
ATOM   2728  H   CYS A 207     165.960 108.680 216.606  1.00 -2.52           H
ATOM   2729  CA  CYS A 207     167.826 107.920 217.350  1.00 -2.52           C
ATOM   2730  HA  CYS A 207     167.856 107.061 218.021  1.00 -2.52           H
ATOM   2731  C   CYS A 207     168.927 108.880 217.786  1.00 -2.52           C
ATOM   2732  O   CYS A 207     169.892 108.473 218.417  1.00 -2.52           O
ATOM   2733  CB  CYS A 207     168.068 107.428 215.926  1.00 -2.52           C
ATOM   2734 1HB  CYS A 207     168.011 108.275 215.239  1.00 -2.52           H
ATOM   2735 2HB  CYS A 207     169.069 106.998 215.872  1.00 -2.52           H
ATOM   2736  SG  CYS A 207     166.857 106.176 215.433  1.00 -2.52           S
ATOM   2737  HG  CYS A 207     165.791 106.992 215.393  1.00 -2.52           H
ATOM   2738  N   GLY A 208     168.767 110.163 217.501  1.00 -9.47           N
ATOM   2739  H   GLY A 208     167.949 110.475 216.983  1.00 -9.47           H
ATOM   2740  CA  GLY A 208     169.762 111.138 217.909  1.00 -9.47           C
ATOM   2741 1HA  GLY A 208     170.743 110.830 217.547  1.00 -9.47           H
ATOM   2742 2HA  GLY A 208     169.514 112.103 217.472  1.00 -9.47           H
ATOM   2743  C   GLY A 208     169.829 111.274 219.413  1.00 -9.47           C
ATOM   2744  O   GLY A 208     170.910 111.232 219.990  1.00 -9.47           O
ATOM   2745  N   ALA A 209     168.685 111.369 220.074  1.00 -1.93           N
ATOM   2746  H   ALA A 209     167.804 111.369 219.571  1.00 -1.93           H
ATOM   2747  CA  ALA A 209     168.672 111.490 221.530  1.00 -1.93           C
ATOM   2748  HA  ALA A 209     169.348 112.298 221.817  1.00 -1.93           H
ATOM   2749  C   ALA A 209     169.156 110.214 222.224  1.00 -1.93           C
ATOM   2750  O   ALA A 209     169.822 110.274 223.258  1.00 -1.93           O
ATOM   2751  CB  ALA A 209     167.280 111.853 221.991  1.00 -1.93           C
ATOM   2752 1HB  ALA A 209     167.007 112.832 221.603  1.00 -1.93           H
ATOM   2753 2HB  ALA A 209     167.255 111.889 223.082  1.00 -1.93           H
ATOM   2754 3HB  ALA A 209     166.561 111.112 221.637  1.00 -1.93           H
ATOM   2755  N   LEU A 210     168.863 109.061 221.636  1.00-14.55           N
ATOM   2756  H   LEU A 210     168.275 109.051 220.808  1.00-14.55           H
ATOM   2757  CA  LEU A 210     169.374 107.797 222.163  1.00-14.55           C
ATOM   2758  HA  LEU A 210     169.084 107.693 223.208  1.00-14.55           H
ATOM   2759  C   LEU A 210     170.893 107.766 222.101  1.00-14.55           C
ATOM   2760  O   LEU A 210     171.543 107.255 223.007  1.00-14.55           O
ATOM   2761  CB  LEU A 210     168.840 106.608 221.359  1.00-14.55           C
ATOM   2762 1HB  LEU A 210     168.872 106.873 220.304  1.00-14.55           H
ATOM   2763 2HB  LEU A 210     169.526 105.774 221.507  1.00-14.55           H
ATOM   2764  CG  LEU A 210     167.433 106.099 221.693  1.00-14.55           C
ATOM   2765  HG  LEU A 210     166.734 106.932 221.656  1.00-14.55           H
ATOM   2766  CD1 LEU A 210     167.014 105.072 220.650  1.00-14.55           C
ATOM   2767 1HD1 LEU A 210     166.006 104.720 220.864  1.00-14.55           H
ATOM   2768 2HD1 LEU A 210     167.701 104.225 220.655  1.00-14.55           H
ATOM   2769 3HD1 LEU A 210     167.014 105.531 219.662  1.00-14.55           H
ATOM   2770  CD2 LEU A 210     167.382 105.474 223.089  1.00-14.55           C
ATOM   2771 1HD2 LEU A 210     166.413 105.010 223.261  1.00-14.55           H
ATOM   2772 2HD2 LEU A 210     167.534 106.241 223.848  1.00-14.55           H
ATOM   2773 3HD2 LEU A 210     168.157 104.713 223.194  1.00-14.55           H
ATOM   2774  N   ILE A 211     171.473 108.310 221.043  1.00 -4.15           N
ATOM   2775  H   ILE A 211     170.901 108.681 220.292  1.00 -4.15           H
ATOM   2776  CA  ILE A 211     172.929 108.375 220.921  1.00 -4.15           C
ATOM   2777  HA  ILE A 211     173.353 107.406 221.179  1.00 -4.15           H
ATOM   2778  C   ILE A 211     173.483 109.376 221.932  1.00 -4.15           C
ATOM   2779  O   ILE A 211     174.508 109.108 222.548  1.00 -4.15           O
ATOM   2780  CB  ILE A 211     173.331 108.696 219.453  1.00 -4.15           C
ATOM   2781  HB  ILE A 211     172.745 109.547 219.108  1.00 -4.15           H
ATOM   2782  CG1 ILE A 211     173.002 107.461 218.592  1.00 -4.15           C
ATOM   2783 1HG1 ILE A 211     173.721 106.681 218.830  1.00 -4.15           H
ATOM   2784 2HG1 ILE A 211     172.018 107.087 218.867  1.00 -4.15           H
ATOM   2785  CG2 ILE A 211     174.826 109.048 219.326  1.00 -4.15           C
ATOM   2786 1HG2 ILE A 211     175.080 109.248 218.286  1.00 -4.15           H
ATOM   2787 2HG2 ILE A 211     175.441 108.225 219.697  1.00 -4.15           H
ATOM   2788 3HG2 ILE A 211     175.050 109.945 219.904  1.00 -4.15           H
ATOM   2789  CD1 ILE A 211     173.001 107.663 217.097  1.00 -4.15           C
ATOM   2790 1HD1 ILE A 211     172.712 106.730 216.613  1.00 -4.15           H
ATOM   2791 2HD1 ILE A 211     173.993 107.952 216.750  1.00 -4.15           H
ATOM   2792 3HD1 ILE A 211     172.275 108.435 216.844  1.00 -4.15           H
ATOM   2793  N   VAL A 212     172.801 110.488 222.170  1.00  5.32           N
ATOM   2794  H   VAL A 212     171.962 110.692 221.636  1.00  5.32           H
ATOM   2795  CA  VAL A 212     173.256 111.437 223.191  1.00  5.32           C
ATOM   2796  HA  VAL A 212     174.283 111.718 222.957  1.00  5.32           H
ATOM   2797  C   VAL A 212     173.282 110.773 224.566  1.00  5.32           C
ATOM   2798  O   VAL A 212     174.323 110.791 225.215  1.00  5.32           O
ATOM   2799  CB  VAL A 212     172.387 112.733 223.228  1.00  5.32           C
ATOM   2800  HB  VAL A 212     171.342 112.450 223.337  1.00  5.32           H
ATOM   2801  CG1 VAL A 212     172.762 113.651 224.404  1.00  5.32           C
ATOM   2802 1HG1 VAL A 212     172.169 114.566 224.360  1.00  5.32           H
ATOM   2803 2HG1 VAL A 212     173.822 113.905 224.369  1.00  5.32           H
ATOM   2804 3HG1 VAL A 212     172.541 113.157 225.351  1.00  5.32           H
ATOM   2805  CG2 VAL A 212     172.548 113.518 221.924  1.00  5.32           C
ATOM   2806 1HG2 VAL A 212     171.861 114.364 221.922  1.00  5.32           H
ATOM   2807 2HG2 VAL A 212     172.317 112.890 221.068  1.00  5.32           H
ATOM   2808 3HG2 VAL A 212     173.570 113.884 221.829  1.00  5.32           H
ATOM   2809  N   LEU A 213     172.196 110.156 225.019  1.00 -2.75           N
ATOM   2810  H   LEU A 213     171.350 110.134 224.455  1.00 -2.75           H
ATOM   2811  CA  LEU A 213     172.193 109.554 226.360  1.00 -2.75           C
ATOM   2812  HA  LEU A 213     172.542 110.302 227.070  1.00 -2.75           H
ATOM   2813  C   LEU A 213     173.147 108.362 226.422  1.00 -2.75           C
ATOM   2814  O   LEU A 213     173.839 108.135 227.416  1.00 -2.75           O
ATOM   2815  CB  LEU A 213     170.780 109.111 226.768  1.00 -2.75           C
ATOM   2816 1HB  LEU A 213     170.101 109.951 226.627  1.00 -2.75           H
ATOM   2817 2HB  LEU A 213     170.470 108.309 226.098  1.00 -2.75           H
ATOM   2818  CG  LEU A 213     170.636 108.605 228.220  1.00 -2.75           C
ATOM   2819  HG  LEU A 213     171.342 107.791 228.371  1.00 -2.75           H
ATOM   2820  CD1 LEU A 213     170.933 109.694 229.267  1.00 -2.75           C
ATOM   2821 1HD1 LEU A 213     170.757 109.297 230.269  1.00 -2.75           H
ATOM   2822 2HD1 LEU A 213     170.291 110.560 229.108  1.00 -2.75           H
ATOM   2823 3HD1 LEU A 213     171.978 109.994 229.206  1.00 -2.75           H
ATOM   2824  CD2 LEU A 213     169.240 108.045 228.466  1.00 -2.75           C
ATOM   2825 1HD2 LEU A 213     169.197 107.604 229.462  1.00 -2.75           H
ATOM   2826 2HD2 LEU A 213     169.020 107.267 227.734  1.00 -2.75           H
ATOM   2827 3HD2 LEU A 213     168.497 108.838 228.396  1.00 -2.75           H
ATOM   2828  N   GLY A 214     173.242 107.640 225.315  1.00 -2.65           N
ATOM   2829  H   GLY A 214     172.677 107.879 224.508  1.00 -2.65           H
ATOM   2830  CA  GLY A 214     174.129 106.492 225.229  1.00 -2.65           C
ATOM   2831 1HA  GLY A 214     173.878 105.799 226.030  1.00 -2.65           H
ATOM   2832 2HA  GLY A 214     173.968 105.991 224.275  1.00 -2.65           H
ATOM   2833  C   GLY A 214     175.599 106.835 225.351  1.00 -2.65           C
ATOM   2834  O   GLY A 214     176.420 105.981 225.698  1.00 -2.65           O
ATOM   2835  N   LEU A 215     175.929 108.092 225.088  1.00 -0.15           N
ATOM   2836  H   LEU A 215     175.204 108.731 224.778  1.00 -0.15           H
ATOM   2837  CA  LEU A 215     177.289 108.609 225.190  1.00 -0.15           C
ATOM   2838  HA  LEU A 215     177.960 107.806 225.488  1.00 -0.15           H
ATOM   2839  C   LEU A 215     177.376 109.711 226.252  1.00 -0.15           C
ATOM   2840  O   LEU A 215     178.306 110.517 226.236  1.00 -0.15           O
ATOM   2841  CB  LEU A 215     177.743 109.125 223.817  1.00 -0.15           C
ATOM   2842 1HB  LEU A 215     177.079 109.942 223.535  1.00 -0.15           H
ATOM   2843 2HB  LEU A 215     178.745 109.533 223.928  1.00 -0.15           H
ATOM   2844  CG  LEU A 215     177.776 108.120 222.649  1.00 -0.15           C
ATOM   2845  HG  LEU A 215     176.781 107.699 222.518  1.00 -0.15           H
ATOM   2846  CD1 LEU A 215     178.150 108.844 221.364  1.00 -0.15           C
ATOM   2847 1HD1 LEU A 215     178.155 108.141 220.531  1.00 -0.15           H
ATOM   2848 2HD1 LEU A 215     179.136 109.300 221.456  1.00 -0.15           H
ATOM   2849 3HD1 LEU A 215     177.408 109.615 221.157  1.00 -0.15           H
ATOM   2850  CD2 LEU A 215     178.749 106.966 222.857  1.00 -0.15           C
ATOM   2851 1HD2 LEU A 215     178.727 106.306 221.990  1.00 -0.15           H
ATOM   2852 2HD2 LEU A 215     178.449 106.389 223.731  1.00 -0.15           H
ATOM   2853 3HD2 LEU A 215     179.757 107.351 223.000  1.00 -0.15           H
ATOM   2854  N   THR A 216     176.438 109.761 227.188  1.00  7.95           N
ATOM   2855  H   THR A 216     175.672 109.094 227.179  1.00  7.95           H
ATOM   2856  CA  THR A 216     176.515 110.708 228.309  1.00  7.95           C
ATOM   2857  HA  THR A 216     177.262 111.464 228.094  1.00  7.95           H
ATOM   2858  C   THR A 216     176.936 109.925 229.552  1.00  7.95           C
ATOM   2859  O   THR A 216     176.323 108.903 229.867  1.00  7.95           O
ATOM   2860  CB  THR A 216     175.164 111.435 228.554  1.00  7.95           C
ATOM   2861  HB  THR A 216     174.382 110.706 228.764  1.00  7.95           H
ATOM   2862  OG1 THR A 216     174.821 112.199 227.394  1.00  7.95           O
ATOM   2863  HG1 THR A 216     174.672 111.578 226.658  1.00  7.95           H
ATOM   2864  CG2 THR A 216     175.237 112.450 229.678  1.00  7.95           C
ATOM   2865 1HG2 THR A 216     174.307 113.015 229.711  1.00  7.95           H
ATOM   2866 2HG2 THR A 216     176.066 113.139 229.517  1.00  7.95           H
ATOM   2867 3HG2 THR A 216     175.361 111.939 230.631  1.00  7.95           H
ATOM   2868  N   PRO A 217     177.998 110.361 230.257  1.00  0.51           N
ATOM   2869  CA  PRO A 217     178.315 109.632 231.492  1.00  0.51           C
ATOM   2870  HA  PRO A 217     178.361 108.559 231.306  1.00  0.51           H
ATOM   2871  C   PRO A 217     177.301 109.945 232.598  1.00  0.51           C
ATOM   2872  O   PRO A 217     176.645 110.988 232.554  1.00  0.51           O
ATOM   2873  CB  PRO A 217     179.699 110.171 231.845  1.00  0.51           C
ATOM   2874 1HB  PRO A 217     179.873 110.139 232.920  1.00  0.51           H
ATOM   2875 2HB  PRO A 217     180.460 109.602 231.316  1.00  0.51           H
ATOM   2876  CG  PRO A 217     179.675 111.540 231.367  1.00  0.51           C
ATOM   2877 1HG  PRO A 217     179.120 112.150 232.073  1.00  0.51           H
ATOM   2878 2HG  PRO A 217     180.682 111.932 231.237  1.00  0.51           H
ATOM   2879  CD  PRO A 217     178.946 111.474 230.054  1.00  0.51           C
ATOM   2880 1HD  PRO A 217     178.422 112.411 229.861  1.00  0.51           H
ATOM   2881 2HD  PRO A 217     179.637 111.238 229.244  1.00  0.51           H
ATOM   2882  N   PRO A 218     177.192 109.096 233.636  1.00-13.58           N
ATOM   2883  CA  PRO A 218     176.142 109.353 234.634  1.00-13.58           C
ATOM   2884  HA  PRO A 218     175.173 109.449 234.143  1.00-13.58           H
ATOM   2885  C   PRO A 218     176.348 110.572 235.530  1.00-13.58           C
ATOM   2886  O   PRO A 218     175.423 111.025 236.196  1.00-13.58           O
ATOM   2887  CB  PRO A 218     176.160 108.070 235.468  1.00-13.58           C
ATOM   2888 1HB  PRO A 218     175.855 108.268 236.496  1.00-13.58           H
ATOM   2889 2HB  PRO A 218     175.514 107.319 235.017  1.00-13.58           H
ATOM   2890  CG  PRO A 218     177.566 107.617 235.402  1.00-13.58           C
ATOM   2891 1HG  PRO A 218     178.188 108.219 236.064  1.00-13.58           H
ATOM   2892 2HG  PRO A 218     177.647 106.560 235.653  1.00-13.58           H
ATOM   2893  CD  PRO A 218     177.930 107.859 233.959  1.00-13.58           C
ATOM   2894 1HD  PRO A 218     179.006 107.999 233.857  1.00-13.58           H
ATOM   2895 2HD  PRO A 218     177.583 107.037 233.329  1.00-13.58           H
ATOM   2896  N   ASP A 219     177.550 111.127 235.547  1.00  4.33           N
ATOM   2897  H   ASP A 219     178.298 110.699 235.033  1.00  4.33           H
ATOM   2898  CA  ASP A 219     177.818 112.334 236.329  1.00  4.33           C
ATOM   2899  HA  ASP A 219     177.363 112.238 237.317  1.00  4.33           H
ATOM   2900  C   ASP A 219     177.254 113.587 235.648  1.00  4.33           C
ATOM   2901  O   ASP A 219     176.953 114.580 236.308  1.00  4.33           O
ATOM   2902  CB  ASP A 219     179.331 112.523 236.491  1.00  4.33           C
ATOM   2903 1HB  ASP A 219     179.794 112.470 235.508  1.00  4.33           H
ATOM   2904 2HB  ASP A 219     179.523 113.507 236.917  1.00  4.33           H
ATOM   2905  CG  ASP A 219     179.979 111.475 237.381  1.00  4.33           C
ATOM   2906  OD1 ASP A 219     179.320 110.852 238.241  1.00  4.33           O
ATOM   2907  OD2 ASP A 219     181.196 111.247 237.202  1.00  4.33           O
ATOM   2908  N   TRP A 220     177.124 113.553 234.325  1.00 32.21           N
ATOM   2909  H   TRP A 220     177.242 112.672 233.842  1.00 32.21           H
ATOM   2910  CA  TRP A 220     176.836 114.750 233.518  1.00 32.21           C
ATOM   2911  HA  TRP A 220     176.988 115.620 234.154  1.00 32.21           H
ATOM   2912  C   TRP A 220     175.442 114.963 232.875  1.00 32.21           C
ATOM   2913  O   TRP A 220     175.300 115.929 232.127  1.00 32.21           O
ATOM   2914  CB  TRP A 220     177.878 114.839 232.384  1.00 32.21           C
ATOM   2915 1HB  TRP A 220     177.833 113.915 231.812  1.00 32.21           H
ATOM   2916 2HB  TRP A 220     177.606 115.647 231.707  1.00 32.21           H
ATOM   2917  CG  TRP A 220     179.319 115.103 232.799  1.00 32.21           C
ATOM   2918  CD1 TRP A 220     180.174 114.263 233.447  1.00 32.21           C
ATOM   2919  HD1 TRP A 220     179.904 113.273 233.782  1.00 32.21           H
ATOM   2920  CD2 TRP A 220     180.092 116.295 232.543  1.00 32.21           C
ATOM   2921  NE1 TRP A 220     181.413 114.819 233.605  1.00 32.21           N
ATOM   2922  HE1 TRP A 220     182.196 114.375 234.067  1.00 32.21           H
ATOM   2923  CE2 TRP A 220     181.410 116.060 233.033  1.00 32.21           C
ATOM   2924  CE3 TRP A 220     179.799 117.549 231.967  1.00 32.21           C
ATOM   2925  HE3 TRP A 220     178.800 117.771 231.621  1.00 32.21           H
ATOM   2926  CZ2 TRP A 220     182.441 117.014 232.910  1.00 32.21           C
ATOM   2927  HZ2 TRP A 220     183.436 116.803 233.270  1.00 32.21           H
ATOM   2928  CZ3 TRP A 220     180.834 118.519 231.862  1.00 32.21           C
ATOM   2929  HZ3 TRP A 220     180.622 119.488 231.439  1.00 32.21           H
ATOM   2930  CH2 TRP A 220     182.147 118.230 232.321  1.00 32.21           C
ATOM   2931  HH2 TRP A 220     182.926 118.973 232.219  1.00 32.21           H
ATOM   2932  N   PRO A 221     174.408 114.118 233.109  1.00 32.44           N
ATOM   2933  CA  PRO A 221     173.223 114.499 232.322  1.00 32.44           C
ATOM   2934  HA  PRO A 221     173.497 114.659 231.280  1.00 32.44           H
ATOM   2935  C   PRO A 221     172.423 115.713 232.806  1.00 32.44           C
ATOM   2936  O   PRO A 221     171.653 116.274 232.021  1.00 32.44           O
ATOM   2937  CB  PRO A 221     172.349 113.245 232.415  1.00 32.44           C
ATOM   2938 1HB  PRO A 221     171.293 113.496 232.315  1.00 32.44           H
ATOM   2939 2HB  PRO A 221     172.644 112.525 231.653  1.00 32.44           H
ATOM   2940  CG  PRO A 221     172.636 112.705 233.750  1.00 32.44           C
ATOM   2941 1HG  PRO A 221     172.106 113.278 234.511  1.00 32.44           H
ATOM   2942 2HG  PRO A 221     172.369 111.650 233.809  1.00 32.44           H
ATOM   2943  CD  PRO A 221     174.125 112.893 233.885  1.00 32.44           C
ATOM   2944 1HD  PRO A 221     174.397 113.026 234.931  1.00 32.44           H
ATOM   2945 2HD  PRO A 221     174.650 112.043 233.452  1.00 32.44           H
ATOM   2946  N   ASP A 222     172.568 116.068 234.083  1.00 43.77           N
ATOM   2947  H   ASP A 222     173.276 115.613 234.639  1.00 43.77           H
ATOM   2948  CA  ASP A 222     171.637 116.971 234.776  1.00 43.77           C
ATOM   2949  HA  ASP A 222     171.824 116.907 235.848  1.00 43.77           H
ATOM   2950  C   ASP A 222     170.218 116.440 234.514  1.00 43.77           C
ATOM   2951  O   ASP A 222     169.985 115.238 234.665  1.00 43.77           O
ATOM   2952  CB  ASP A 222     171.814 118.441 234.361  1.00 43.77           C
ATOM   2953 1HB  ASP A 222     172.872 118.699 234.412  1.00 43.77           H
ATOM   2954 2HB  ASP A 222     171.479 118.574 233.333  1.00 43.77           H
ATOM   2955  CG  ASP A 222     171.038 119.383 235.258  1.00 43.77           C
ATOM   2956  OD1 ASP A 222     171.213 119.308 236.493  1.00 43.77           O
ATOM   2957  OD2 ASP A 222     170.192 120.160 234.759  1.00 43.77           O
ATOM   2958  N   GLN A 223     169.286 117.276 234.080  1.00 26.32           N
ATOM   2959  H   GLN A 223     169.483 118.268 234.009  1.00 26.32           H
ATOM   2960  CA  GLN A 223     168.026 116.803 233.522  1.00 26.32           C
ATOM   2961  HA  GLN A 223     167.810 115.793 233.864  1.00 26.32           H
ATOM   2962  C   GLN A 223     168.296 116.841 232.016  1.00 26.32           C
ATOM   2963  O   GLN A 223     168.572 117.919 231.487  1.00 26.32           O
ATOM   2964  CB  GLN A 223     166.880 117.739 233.911  1.00 26.32           C
ATOM   2965 1HB  GLN A 223     167.083 118.732 233.511  1.00 26.32           H
ATOM   2966 2HB  GLN A 223     165.962 117.369 233.458  1.00 26.32           H
ATOM   2967  CG  GLN A 223     166.681 117.867 235.422  1.00 26.32           C
ATOM   2968 1HG  GLN A 223     167.548 118.365 235.855  1.00 26.32           H
ATOM   2969 2HG  GLN A 223     165.809 118.488 235.607  1.00 26.32           H
ATOM   2970  CD  GLN A 223     166.492 116.541 236.125  1.00 26.32           C
ATOM   2971  OE1 GLN A 223     165.721 115.689 235.694  1.00 26.32           O
ATOM   2972  NE2 GLN A 223     167.192 116.346 237.208  1.00 26.32           N
ATOM   2973 1HE2 GLN A 223     167.085 115.479 237.706  1.00 26.32           H
ATOM   2974 2HE2 GLN A 223     167.840 117.058 237.531  1.00 26.32           H
ATOM   2975  N   PRO A 224     168.318 115.686 231.323  1.00 34.25           N
ATOM   2976  CA  PRO A 224     168.869 115.703 229.959  1.00 34.25           C
ATOM   2977  HA  PRO A 224     169.815 116.241 229.979  1.00 34.25           H
ATOM   2978  C   PRO A 224     168.014 116.342 228.857  1.00 34.25           C
ATOM   2979  O   PRO A 224     167.268 115.679 228.129  1.00 34.25           O
ATOM   2980  CB  PRO A 224     169.171 114.224 229.705  1.00 34.25           C
ATOM   2981 1HB  PRO A 224     169.140 113.984 228.642  1.00 34.25           H
ATOM   2982 2HB  PRO A 224     170.147 113.969 230.117  1.00 34.25           H
ATOM   2983  CG  PRO A 224     168.115 113.514 230.459  1.00 34.25           C
ATOM   2984 1HG  PRO A 224     167.177 113.543 229.906  1.00 34.25           H
ATOM   2985 2HG  PRO A 224     168.408 112.484 230.664  1.00 34.25           H
ATOM   2986  CD  PRO A 224     168.000 114.307 231.742  1.00 34.25           C
ATOM   2987 1HD  PRO A 224     166.988 114.244 232.144  1.00 34.25           H
ATOM   2988 2HD  PRO A 224     168.731 113.959 232.474  1.00 34.25           H
ATOM   2989  N   GLN A 225     168.196 117.650 228.725  1.00 45.81           N
ATOM   2990  H   GLN A 225     168.695 118.113 229.483  1.00 45.81           H
ATOM   2991  CA  GLN A 225     167.796 118.475 227.580  1.00 45.81           C
ATOM   2992  HA  GLN A 225     167.966 119.501 227.902  1.00 45.81           H
ATOM   2993  C   GLN A 225     166.339 118.477 227.106  1.00 45.81           C
ATOM   2994  O   GLN A 225     166.041 118.907 225.992  1.00 45.81           O
ATOM   2995  CB  GLN A 225     168.775 118.222 226.418  1.00 45.81           C
ATOM   2996 1HB  GLN A 225     169.221 117.235 226.544  1.00 45.81           H
ATOM   2997 2HB  GLN A 225     168.252 118.228 225.463  1.00 45.81           H
ATOM   2998  CG  GLN A 225     169.889 119.259 226.355  1.00 45.81           C
ATOM   2999 1HG  GLN A 225     170.409 119.276 227.312  1.00 45.81           H
ATOM   3000 2HG  GLN A 225     170.598 118.980 225.577  1.00 45.81           H
ATOM   3001  CD  GLN A 225     169.355 120.647 226.055  1.00 45.81           C
ATOM   3002  OE1 GLN A 225     168.816 120.904 224.988  1.00 45.81           O
ATOM   3003  NE2 GLN A 225     169.507 121.556 226.984  1.00 45.81           N
ATOM   3004 1HE2 GLN A 225     169.155 122.483 226.816  1.00 45.81           H
ATOM   3005 2HE2 GLN A 225     169.974 121.328 227.849  1.00 45.81           H
ATOM   3006  N   VAL A 226     165.408 118.058 227.948  1.00 25.19           N
ATOM   3007  H   VAL A 226     165.674 117.712 228.854  1.00 25.19           H
ATOM   3008  CA  VAL A 226     163.993 118.128 227.588  1.00 25.19           C
ATOM   3009  HA  VAL A 226     163.877 117.713 226.588  1.00 25.19           H
ATOM   3010  C   VAL A 226     163.565 119.603 227.534  1.00 25.19           C
ATOM   3011  O   VAL A 226     164.053 120.439 228.305  1.00 25.19           O
ATOM   3012  CB  VAL A 226     163.133 117.264 228.561  1.00 25.19           C
ATOM   3013  HB  VAL A 226     163.594 116.277 228.606  1.00 25.19           H
ATOM   3014  CG1 VAL A 226     163.108 117.829 229.991  1.00 25.19           C
ATOM   3015 1HG1 VAL A 226     162.552 117.161 230.647  1.00 25.19           H
ATOM   3016 2HG1 VAL A 226     162.622 118.807 229.998  1.00 25.19           H
ATOM   3017 3HG1 VAL A 226     164.121 117.937 230.378  1.00 25.19           H
ATOM   3018  CG2 VAL A 226     161.715 117.076 228.030  1.00 25.19           C
ATOM   3019 1HG2 VAL A 226     161.187 116.353 228.646  1.00 25.19           H
ATOM   3020 2HG2 VAL A 226     161.742 116.708 227.005  1.00 25.19           H
ATOM   3021 3HG2 VAL A 226     161.169 118.021 228.061  1.00 25.19           H
ATOM   3022  N   LEU A 227     162.688 119.934 226.597  1.00  8.25           N
ATOM   3023  H   LEU A 227     162.350 119.225 225.959  1.00  8.25           H
ATOM   3024  CA  LEU A 227     162.110 121.274 226.517  1.00  8.25           C
ATOM   3025  HA  LEU A 227     162.886 122.034 226.601  1.00  8.25           H
ATOM   3026  C   LEU A 227     161.110 121.452 227.649  1.00  8.25           C
ATOM   3027  O   LEU A 227     160.434 120.506 228.040  1.00  8.25           O
ATOM   3028  CB  LEU A 227     161.338 121.447 225.211  1.00  8.25           C
ATOM   3029 1HB  LEU A 227     160.679 120.586 225.111  1.00  8.25           H
ATOM   3030 2HB  LEU A 227     160.706 122.324 225.321  1.00  8.25           H
ATOM   3031  CG  LEU A 227     162.113 121.620 223.902  1.00  8.25           C
ATOM   3032  HG  LEU A 227     162.881 120.851 223.830  1.00  8.25           H
ATOM   3033  CD1 LEU A 227     161.154 121.456 222.757  1.00  8.25           C
ATOM   3034 1HD1 LEU A 227     161.695 121.470 221.811  1.00  8.25           H
ATOM   3035 2HD1 LEU A 227     160.433 122.271 222.753  1.00  8.25           H
ATOM   3036 3HD1 LEU A 227     160.611 120.519 222.850  1.00  8.25           H
ATOM   3037  CD2 LEU A 227     162.755 122.989 223.808  1.00  8.25           C
ATOM   3038 1HD2 LEU A 227     163.282 123.086 222.859  1.00  8.25           H
ATOM   3039 2HD2 LEU A 227     163.461 123.127 224.623  1.00  8.25           H
ATOM   3040 3HD2 LEU A 227     161.992 123.768 223.862  1.00  8.25           H
ATOM   3041  N   ALA A 228     160.997 122.680 228.130  1.00 11.65           N
ATOM   3042  H   ALA A 228     161.574 123.425 227.760  1.00 11.65           H
ATOM   3043  CA  ALA A 228     160.040 123.064 229.151  1.00 11.65           C
ATOM   3044  HA  ALA A 228     159.064 122.608 228.976  1.00 11.65           H
ATOM   3045  C   ALA A 228     159.990 124.574 228.944  1.00 11.65           C
ATOM   3046  O   ALA A 228     160.985 125.129 228.464  1.00 11.65           O
ATOM   3047  CB  ALA A 228     160.583 122.712 230.538  1.00 11.65           C
ATOM   3048 1HB  ALA A 228     160.622 121.626 230.645  1.00 11.65           H
ATOM   3049 2HB  ALA A 228     159.931 123.128 231.299  1.00 11.65           H
ATOM   3050 3HB  ALA A 228     161.586 123.123 230.657  1.00 11.65           H
ATOM   3051  N   VAL A 229     158.908 125.246 229.304  1.00 16.02           N
ATOM   3052  H   VAL A 229     158.097 124.761 229.685  1.00 16.02           H
ATOM   3053  CA  VAL A 229     158.891 126.705 229.210  1.00 16.02           C
ATOM   3054  HA  VAL A 229     159.607 126.993 228.445  1.00 16.02           H
ATOM   3055  C   VAL A 229     159.426 127.226 230.544  1.00 16.02           C
ATOM   3056  O   VAL A 229     159.386 126.511 231.555  1.00 16.02           O
ATOM   3057  CB  VAL A 229     157.513 127.290 228.753  1.00 16.02           C
ATOM   3058  HB  VAL A 229     157.653 128.346 228.534  1.00 16.02           H
ATOM   3059  CG1 VAL A 229     157.053 126.592 227.464  1.00 16.02           C
ATOM   3060 1HG1 VAL A 229     156.118 127.029 227.126  1.00 16.02           H
ATOM   3061 2HG1 VAL A 229     156.892 125.527 227.640  1.00 16.02           H
ATOM   3062 3HG1 VAL A 229     157.805 126.713 226.685  1.00 16.02           H
ATOM   3063  CG2 VAL A 229     156.418 127.195 229.806  1.00 16.02           C
ATOM   3064 1HG2 VAL A 229     155.492 127.617 229.417  1.00 16.02           H
ATOM   3065 2HG2 VAL A 229     156.708 127.779 230.678  1.00 16.02           H
ATOM   3066 3HG2 VAL A 229     156.245 126.162 230.098  1.00 16.02           H
ATOM   3067  N   ALA A 230     160.008 128.417 230.544  1.00 -5.79           N
ATOM   3068  H   ALA A 230     159.994 128.966 229.693  1.00 -5.79           H
ATOM   3069  CA  ALA A 230     160.657 128.963 231.735  1.00 -5.79           C
ATOM   3070  HA  ALA A 230     161.348 128.221 232.135  1.00 -5.79           H
ATOM   3071  C   ALA A 230     159.598 129.265 232.799  1.00 -5.79           C
ATOM   3072  O   ALA A 230     158.447 129.519 232.459  1.00 -5.79           O
ATOM   3073  CB  ALA A 230     161.448 130.221 231.363  1.00 -5.79           C
ATOM   3074 1HB  ALA A 230     162.207 129.975 230.619  1.00 -5.79           H
ATOM   3075 2HB  ALA A 230     161.947 130.619 232.244  1.00 -5.79           H
ATOM   3076 3HB  ALA A 230     160.786 130.983 230.957  1.00 -5.79           H
ATOM   3077  N   SER A 231     159.982 129.262 234.070  1.00 46.71           N
ATOM   3078  H   SER A 231     160.967 129.144 234.283  1.00 46.71           H
ATOM   3079  CA  SER A 231     159.062 129.300 235.218  1.00 46.71           C
ATOM   3080  HA  SER A 231     158.454 128.400 235.144  1.00 46.71           H
ATOM   3081  C   SER A 231     158.076 130.461 235.435  1.00 46.71           C
ATOM   3082  O   SER A 231     157.447 130.548 236.481  1.00 46.71           O
ATOM   3083  CB  SER A 231     159.908 129.147 236.481  1.00 46.71           C
ATOM   3084 1HB  SER A 231     160.121 130.132 236.895  1.00 46.71           H
ATOM   3085 2HB  SER A 231     159.366 128.554 237.220  1.00 46.71           H
ATOM   3086  OG  SER A 231     161.131 128.510 236.135  1.00 46.71           O
ATOM   3087  HG  SER A 231     161.662 128.406 236.935  1.00 46.71           H
ATOM   3088  N   GLY A 232     157.910 131.355 234.474  1.00 36.84           N
ATOM   3089  H   GLY A 232     158.485 131.290 233.645  1.00 36.84           H
ATOM   3090  CA  GLY A 232     156.854 132.356 234.537  1.00 36.84           C
ATOM   3091 1HA  GLY A 232     156.203 132.168 235.389  1.00 36.84           H
ATOM   3092 2HA  GLY A 232     157.301 133.341 234.660  1.00 36.84           H
ATOM   3093  C   GLY A 232     156.005 132.372 233.282  1.00 36.84           C
ATOM   3094  O   GLY A 232     155.033 133.116 233.194  1.00 36.84           O
ATOM   3095  N   VAL A 233     156.426 131.619 232.276  1.00 14.06           N
ATOM   3096  H   VAL A 233     157.128 130.904 232.431  1.00 14.06           H
ATOM   3097  CA  VAL A 233     155.922 131.763 230.910  1.00 14.06           C
ATOM   3098  HA  VAL A 233     155.717 132.813 230.711  1.00 14.06           H
ATOM   3099  C   VAL A 233     154.621 130.981 230.754  1.00 14.06           C
ATOM   3100  O   VAL A 233     154.491 129.853 231.234  1.00 14.06           O
ATOM   3101  CB  VAL A 233     157.013 131.272 229.906  1.00 14.06           C
ATOM   3102  HB  VAL A 233     157.259 130.239 230.140  1.00 14.06           H
ATOM   3103  CG1 VAL A 233     156.558 131.339 228.447  1.00 14.06           C
ATOM   3104 1HG1 VAL A 233     157.380 131.055 227.790  1.00 14.06           H
ATOM   3105 2HG1 VAL A 233     156.223 132.347 228.198  1.00 14.06           H
ATOM   3106 3HG1 VAL A 233     155.745 130.634 228.289  1.00 14.06           H
ATOM   3107  CG2 VAL A 233     158.282 132.121 230.062  1.00 14.06           C
ATOM   3108 1HG2 VAL A 233     159.054 131.732 229.405  1.00 14.06           H
ATOM   3109 2HG2 VAL A 233     158.655 132.070 231.083  1.00 14.06           H
ATOM   3110 3HG2 VAL A 233     158.076 133.157 229.799  1.00 14.06           H
ATOM   3111  N   THR A 234     153.644 131.584 230.094  1.00-15.42           N
ATOM   3112  H   THR A 234     153.783 132.525 229.734  1.00-15.42           H
ATOM   3113  CA  THR A 234     152.393 130.896 229.805  1.00-15.42           C
ATOM   3114  HA  THR A 234     152.175 130.186 230.601  1.00-15.42           H
ATOM   3115  C   THR A 234     152.569 130.148 228.490  1.00-15.42           C
ATOM   3116  O   THR A 234     153.347 130.549 227.625  1.00-15.42           O
ATOM   3117  CB  THR A 234     151.209 131.875 229.661  1.00-15.42           C
ATOM   3118  HB  THR A 234     150.295 131.308 229.502  1.00-15.42           H
ATOM   3119  OG1 THR A 234     151.422 132.728 228.538  1.00-15.42           O
ATOM   3120  HG1 THR A 234     150.599 133.191 228.356  1.00-15.42           H
ATOM   3121  CG2 THR A 234     151.050 132.757 230.886  1.00-15.42           C
ATOM   3122 1HG2 THR A 234     150.141 133.350 230.790  1.00-15.42           H
ATOM   3123 2HG2 THR A 234     151.901 133.435 230.972  1.00-15.42           H
ATOM   3124 3HG2 THR A 234     150.989 132.147 231.788  1.00-15.42           H
ATOM   3125  N   LEU A 235     151.826 129.075 228.285  1.00-12.04           N
ATOM   3126  H   LEU A 235     151.189 128.755 229.004  1.00-12.04           H
ATOM   3127  CA  LEU A 235     151.929 128.326 227.034  1.00-12.04           C
ATOM   3128  HA  LEU A 235     152.982 128.141 226.827  1.00-12.04           H
ATOM   3129  C   LEU A 235     151.373 129.129 225.862  1.00-12.04           C
ATOM   3130  O   LEU A 235     151.794 128.948 224.726  1.00-12.04           O
ATOM   3131  CB  LEU A 235     151.222 126.977 227.168  1.00-12.04           C
ATOM   3132 1HB  LEU A 235     150.178 127.167 227.412  1.00-12.04           H
ATOM   3133 2HB  LEU A 235     151.260 126.457 226.211  1.00-12.04           H
ATOM   3134  CG  LEU A 235     151.824 126.067 228.250  1.00-12.04           C
ATOM   3135  HG  LEU A 235     151.938 126.643 229.164  1.00-12.04           H
ATOM   3136  CD1 LEU A 235     150.879 124.935 228.550  1.00-12.04           C
ATOM   3137 1HD1 LEU A 235     151.259 124.364 229.393  1.00-12.04           H
ATOM   3138 2HD1 LEU A 235     150.808 124.280 227.687  1.00-12.04           H
ATOM   3139 3HD1 LEU A 235     149.893 125.320 228.809  1.00-12.04           H
ATOM   3140  CD2 LEU A 235     153.193 125.503 227.877  1.00-12.04           C
ATOM   3141 1HD2 LEU A 235     153.564 124.877 228.690  1.00-12.04           H
ATOM   3142 2HD2 LEU A 235     153.904 126.311 227.724  1.00-12.04           H
ATOM   3143 3HD2 LEU A 235     153.124 124.902 226.969  1.00-12.04           H
ATOM   3144  N   THR A 236     150.502 130.092 226.129  1.00-12.80           N
ATOM   3145  H   THR A 236     150.147 130.217 227.067  1.00-12.80           H
ATOM   3146  CA  THR A 236     150.052 130.998 225.073  1.00-12.80           C
ATOM   3147  HA  THR A 236     149.765 130.405 224.205  1.00-12.80           H
ATOM   3148  C   THR A 236     151.160 131.957 224.624  1.00-12.80           C
ATOM   3149  O   THR A 236     151.281 132.251 223.432  1.00-12.80           O
ATOM   3150  CB  THR A 236     148.826 131.803 225.538  1.00-12.80           C
ATOM   3151  HB  THR A 236     148.554 132.531 224.774  1.00-12.80           H
ATOM   3152  OG1 THR A 236     149.122 132.469 226.769  1.00-12.80           O
ATOM   3153  HG1 THR A 236     148.349 132.995 226.998  1.00-12.80           H
ATOM   3154  CG2 THR A 236     147.643 130.887 225.813  1.00-12.80           C
ATOM   3155 1HG2 THR A 236     146.792 131.486 226.130  1.00-12.80           H
ATOM   3156 2HG2 THR A 236     147.883 130.178 226.603  1.00-12.80           H
ATOM   3157 3HG2 THR A 236     147.373 130.344 224.907  1.00-12.80           H
ATOM   3158  N   GLN A 237     152.021 132.392 225.538  1.00 -9.86           N
ATOM   3159  H   GLN A 237     151.895 132.152 226.515  1.00 -9.86           H
ATOM   3160  CA  GLN A 237     153.186 133.188 225.146  1.00 -9.86           C
ATOM   3161  HA  GLN A 237     152.880 133.997 224.483  1.00 -9.86           H
ATOM   3162  C   GLN A 237     154.123 132.259 224.390  1.00 -9.86           C
ATOM   3163  O   GLN A 237     154.641 132.626 223.343  1.00 -9.86           O
ATOM   3164  CB  GLN A 237     153.937 133.753 226.359  1.00 -9.86           C
ATOM   3165 1HB  GLN A 237     154.084 132.936 227.061  1.00 -9.86           H
ATOM   3166 2HB  GLN A 237     154.918 134.099 226.035  1.00 -9.86           H
ATOM   3167  CG  GLN A 237     153.241 134.913 227.077  1.00 -9.86           C
ATOM   3168 1HG  GLN A 237     153.399 135.828 226.508  1.00 -9.86           H
ATOM   3169 2HG  GLN A 237     152.171 134.718 227.110  1.00 -9.86           H
ATOM   3170  CD  GLN A 237     153.725 135.118 228.508  1.00 -9.86           C
ATOM   3171  OE1 GLN A 237     154.324 134.244 229.120  1.00 -9.86           O
ATOM   3172  NE2 GLN A 237     153.436 136.261 229.064  1.00 -9.86           N
ATOM   3173 1HE2 GLN A 237     153.620 136.378 230.051  1.00 -9.86           H
ATOM   3174 2HE2 GLN A 237     153.010 137.003 228.524  1.00 -9.86           H
ATOM   3175  N   ALA A 238     154.316 131.047 224.892  1.00-16.99           N
ATOM   3176  H   ALA A 238     153.856 130.787 225.759  1.00-16.99           H
ATOM   3177  CA  ALA A 238     155.227 130.095 224.263  1.00-16.99           C
ATOM   3178  HA  ALA A 238     156.218 130.550 224.235  1.00-16.99           H
ATOM   3179  C   ALA A 238     154.836 129.760 222.823  1.00-16.99           C
ATOM   3180  O   ALA A 238     155.705 129.627 221.964  1.00-16.99           O
ATOM   3181  CB  ALA A 238     155.297 128.825 225.097  1.00-16.99           C
ATOM   3182 1HB  ALA A 238     155.575 129.074 226.123  1.00-16.99           H
ATOM   3183 2HB  ALA A 238     156.045 128.152 224.676  1.00-16.99           H
ATOM   3184 3HB  ALA A 238     154.332 128.319 225.093  1.00-16.99           H
ATOM   3185  N   PHE A 239     153.542 129.661 222.549  1.00  5.49           N
ATOM   3186  H   PHE A 239     152.864 129.722 223.303  1.00  5.49           H
ATOM   3187  CA  PHE A 239     153.074 129.451 221.183  1.00  5.49           C
ATOM   3188  HA  PHE A 239     153.504 128.530 220.788  1.00  5.49           H
ATOM   3189  C   PHE A 239     153.537 130.592 220.285  1.00  5.49           C
ATOM   3190  O   PHE A 239     154.071 130.344 219.210  1.00  5.49           O
ATOM   3191  CB  PHE A 239     151.545 129.363 221.124  1.00  5.49           C
ATOM   3192 1HB  PHE A 239     151.232 128.383 221.483  1.00  5.49           H
ATOM   3193 2HB  PHE A 239     151.126 130.119 221.786  1.00  5.49           H
ATOM   3194  CG  PHE A 239     150.992 129.601 219.742  1.00  5.49           C
ATOM   3195  CD1 PHE A 239     151.166 128.646 218.728  1.00  5.49           C
ATOM   3196  HD1 PHE A 239     151.620 127.696 218.966  1.00  5.49           H
ATOM   3197  CD2 PHE A 239     150.355 130.817 219.432  1.00  5.49           C
ATOM   3198  HD2 PHE A 239     150.188 131.549 220.210  1.00  5.49           H
ATOM   3199  CE1 PHE A 239     150.779 128.926 217.388  1.00  5.49           C
ATOM   3200  HE1 PHE A 239     150.950 128.196 216.609  1.00  5.49           H
ATOM   3201  CE2 PHE A 239     149.948 131.106 218.107  1.00  5.49           C
ATOM   3202  HE2 PHE A 239     149.468 132.048 217.883  1.00  5.49           H
ATOM   3203  CZ  PHE A 239     150.181 130.167 217.078  1.00  5.49           C
ATOM   3204  HZ  PHE A 239     149.897 130.395 216.063  1.00  5.49           H
ATOM   3205  N   GLY A 240     153.373 131.834 220.724  1.00 -6.56           N
ATOM   3206  H   GLY A 240     152.970 131.998 221.640  1.00 -6.56           H
ATOM   3207  CA  GLY A 240     153.761 132.964 219.893  1.00 -6.56           C
ATOM   3208 1HA  GLY A 240     153.305 132.851 218.910  1.00 -6.56           H
ATOM   3209 2HA  GLY A 240     153.398 133.885 220.347  1.00 -6.56           H
ATOM   3210  C   GLY A 240     155.264 133.060 219.719  1.00 -6.56           C
ATOM   3211  O   GLY A 240     155.755 133.387 218.637  1.00 -6.56           O
ATOM   3212  N   VAL A 241     156.001 132.746 220.774  1.00-12.93           N
ATOM   3213  H   VAL A 241     155.541 132.492 221.646  1.00-12.93           H
ATOM   3214  CA  VAL A 241     157.460 132.776 220.734  1.00-12.93           C
ATOM   3215  HA  VAL A 241     157.773 133.747 220.366  1.00-12.93           H
ATOM   3216  C   VAL A 241     157.991 131.728 219.758  1.00-12.93           C
ATOM   3217  O   VAL A 241     158.810 132.049 218.896  1.00-12.93           O
ATOM   3218  CB  VAL A 241     158.051 132.566 222.160  1.00-12.93           C
ATOM   3219  HB  VAL A 241     157.619 131.662 222.586  1.00-12.93           H
ATOM   3220  CG1 VAL A 241     159.561 132.408 222.139  1.00-12.93           C
ATOM   3221 1HG1 VAL A 241     159.939 132.318 223.158  1.00-12.93           H
ATOM   3222 2HG1 VAL A 241     160.031 133.266 221.657  1.00-12.93           H
ATOM   3223 3HG1 VAL A 241     159.829 131.498 221.603  1.00-12.93           H
ATOM   3224  CG2 VAL A 241     157.709 133.753 223.064  1.00-12.93           C
ATOM   3225 1HG2 VAL A 241     158.038 133.546 224.082  1.00-12.93           H
ATOM   3226 2HG2 VAL A 241     156.637 133.925 223.088  1.00-12.93           H
ATOM   3227 3HG2 VAL A 241     158.193 134.657 222.699  1.00-12.93           H
ATOM   3228  N   GLU A 242     157.516 130.494 219.848  1.00-13.85           N
ATOM   3229  H   GLU A 242     156.833 130.257 220.566  1.00-13.85           H
ATOM   3230  CA  GLU A 242     157.998 129.439 218.955  1.00-13.85           C
ATOM   3231  HA  GLU A 242     159.088 129.462 218.926  1.00-13.85           H
ATOM   3232  C   GLU A 242     157.506 129.633 217.534  1.00-13.85           C
ATOM   3233  O   GLU A 242     158.219 129.331 216.575  1.00-13.85           O
ATOM   3234  CB  GLU A 242     157.552 128.059 219.438  1.00-13.85           C
ATOM   3235 1HB  GLU A 242     156.499 128.106 219.715  1.00-13.85           H
ATOM   3236 2HB  GLU A 242     157.648 127.362 218.609  1.00-13.85           H
ATOM   3237  CG  GLU A 242     158.361 127.518 220.611  1.00-13.85           C
ATOM   3238 1HG  GLU A 242     158.292 128.221 221.439  1.00-13.85           H
ATOM   3239 2HG  GLU A 242     157.922 126.571 220.926  1.00-13.85           H
ATOM   3240  CD  GLU A 242     159.832 127.294 220.266  1.00-13.85           C
ATOM   3241  OE1 GLU A 242     160.164 127.108 219.077  1.00-13.85           O
ATOM   3242  OE2 GLU A 242     160.676 127.297 221.187  1.00-13.85           O
ATOM   3243  N   PHE A 243     156.313 130.192 217.383  1.00  9.16           N
ATOM   3244  H   PHE A 243     155.740 130.401 218.196  1.00  9.16           H
ATOM   3245  CA  PHE A 243     155.817 130.537 216.057  1.00  9.16           C
ATOM   3246  HA  PHE A 243     155.781 129.643 215.437  1.00  9.16           H
ATOM   3247  C   PHE A 243     156.785 131.514 215.404  1.00  9.16           C
ATOM   3248  O   PHE A 243     157.184 131.309 214.262  1.00  9.16           O
ATOM   3249  CB  PHE A 243     154.422 131.174 216.131  1.00  9.16           C
ATOM   3250 1HB  PHE A 243     153.671 130.387 216.200  1.00  9.16           H
ATOM   3251 2HB  PHE A 243     154.366 131.780 217.032  1.00  9.16           H
ATOM   3252  CG  PHE A 243     154.119 132.067 214.963  1.00  9.16           C
ATOM   3253  CD1 PHE A 243     153.704 131.519 213.745  1.00  9.16           C
ATOM   3254  HD1 PHE A 243     153.502 130.462 213.679  1.00  9.16           H
ATOM   3255  CD2 PHE A 243     154.337 133.455 215.051  1.00  9.16           C
ATOM   3256  HD2 PHE A 243     154.623 133.895 215.997  1.00  9.16           H
ATOM   3257  CE1 PHE A 243     153.582 132.324 212.593  1.00  9.16           C
ATOM   3258  HE1 PHE A 243     153.274 131.882 211.658  1.00  9.16           H
ATOM   3259  CE2 PHE A 243     154.244 134.274 213.903  1.00  9.16           C
ATOM   3260  HE2 PHE A 243     154.458 135.331 213.967  1.00  9.16           H
ATOM   3261  CZ  PHE A 243     153.881 133.703 212.667  1.00  9.16           C
ATOM   3262  HZ  PHE A 243     153.824 134.321 211.784  1.00  9.16           H
ATOM   3263  N   LEU A 244     157.167 132.570 216.113  1.00  0.62           N
ATOM   3264  H   LEU A 244     156.845 132.679 217.070  1.00  0.62           H
ATOM   3265  CA  LEU A 244     157.983 133.620 215.511  1.00  0.62           C
ATOM   3266  HA  LEU A 244     157.525 133.907 214.564  1.00  0.62           H
ATOM   3267  C   LEU A 244     159.381 133.089 215.228  1.00  0.62           C
ATOM   3268  O   LEU A 244     159.925 133.291 214.142  1.00  0.62           O
ATOM   3269  CB  LEU A 244     158.013 134.843 216.442  1.00  0.62           C
ATOM   3270 1HB  LEU A 244     156.978 135.028 216.730  1.00  0.62           H
ATOM   3271 2HB  LEU A 244     158.544 134.557 217.349  1.00  0.62           H
ATOM   3272  CG  LEU A 244     158.573 136.204 215.981  1.00  0.62           C
ATOM   3273  HG  LEU A 244     158.314 136.927 216.753  1.00  0.62           H
ATOM   3274  CD1 LEU A 244     160.091 136.253 215.824  1.00  0.62           C
ATOM   3275 1HD1 LEU A 244     160.412 137.284 215.688  1.00  0.62           H
ATOM   3276 2HD1 LEU A 244     160.407 135.661 214.967  1.00  0.62           H
ATOM   3277 3HD1 LEU A 244     160.563 135.858 216.722  1.00  0.62           H
ATOM   3278  CD2 LEU A 244     157.920 136.676 214.677  1.00  0.62           C
ATOM   3279 1HD2 LEU A 244     158.236 137.696 214.458  1.00  0.62           H
ATOM   3280 2HD2 LEU A 244     156.835 136.665 214.783  1.00  0.62           H
ATOM   3281 3HD2 LEU A 244     158.210 136.027 213.849  1.00  0.62           H
ATOM   3282  N   ALA A 245     159.936 132.363 216.188  1.00 -0.97           N
ATOM   3283  H   ALA A 245     159.426 132.201 217.051  1.00 -0.97           H
ATOM   3284  CA  ALA A 245     161.277 131.811 216.054  1.00 -0.97           C
ATOM   3285  HA  ALA A 245     161.977 132.635 215.913  1.00 -0.97           H
ATOM   3286  C   ALA A 245     161.372 130.891 214.829  1.00 -0.97           C
ATOM   3287  O   ALA A 245     162.317 130.966 214.037  1.00 -0.97           O
ATOM   3288  CB  ALA A 245     161.631 131.063 217.344  1.00 -0.97           C
ATOM   3289 1HB  ALA A 245     161.572 131.742 218.195  1.00 -0.97           H
ATOM   3290 2HB  ALA A 245     162.643 130.670 217.277  1.00 -0.97           H
ATOM   3291 3HB  ALA A 245     160.941 130.231 217.503  1.00 -0.97           H
ATOM   3292  N   THR A 246     160.359 130.059 214.641  1.00-14.71           N
ATOM   3293  H   THR A 246     159.605 130.018 215.322  1.00-14.71           H
ATOM   3294  CA  THR A 246     160.324 129.168 213.486  1.00-14.71           C
ATOM   3295  HA  THR A 246     161.297 128.685 213.395  1.00-14.71           H
ATOM   3296  C   THR A 246     160.022 129.907 212.190  1.00-14.71           C
ATOM   3297  O   THR A 246     160.609 129.604 211.157  1.00-14.71           O
ATOM   3298  CB  THR A 246     159.264 128.080 213.674  1.00-14.71           C
ATOM   3299  HB  THR A 246     158.267 128.518 213.628  1.00-14.71           H
ATOM   3300  OG1 THR A 246     159.451 127.482 214.955  1.00-14.71           O
ATOM   3301  HG1 THR A 246     159.074 128.070 215.629  1.00-14.71           H
ATOM   3302  CG2 THR A 246     159.394 126.979 212.636  1.00-14.71           C
ATOM   3303 1HG2 THR A 246     158.826 126.110 212.959  1.00-14.71           H
ATOM   3304 2HG2 THR A 246     160.438 126.684 212.531  1.00-14.71           H
ATOM   3305 3HG2 THR A 246     159.003 127.325 211.682  1.00-14.71           H
ATOM   3306  N   PHE A 247     159.138 130.893 212.225  1.00 -7.52           N
ATOM   3307  H   PHE A 247     158.674 131.125 213.103  1.00 -7.52           H
ATOM   3308  CA  PHE A 247     158.780 131.663 211.032  1.00 -7.52           C
ATOM   3309  HA  PHE A 247     158.339 130.992 210.295  1.00 -7.52           H
ATOM   3310  C   PHE A 247     160.026 132.299 210.416  1.00 -7.52           C
ATOM   3311  O   PHE A 247     160.215 132.245 209.202  1.00 -7.52           O
ATOM   3312  CB  PHE A 247     157.752 132.735 211.424  1.00 -7.52           C
ATOM   3313 1HB  PHE A 247     156.885 132.243 211.864  1.00 -7.52           H
ATOM   3314 2HB  PHE A 247     158.192 133.384 212.178  1.00 -7.52           H
ATOM   3315  CG  PHE A 247     157.278 133.595 210.285  1.00 -7.52           C
ATOM   3316  CD1 PHE A 247     156.066 133.309 209.632  1.00 -7.52           C
ATOM   3317  HD1 PHE A 247     155.494 132.437 209.916  1.00 -7.52           H
ATOM   3318  CD2 PHE A 247     158.010 134.735 209.904  1.00 -7.52           C
ATOM   3319  HD2 PHE A 247     158.937 134.972 210.406  1.00 -7.52           H
ATOM   3320  CE1 PHE A 247     155.573 134.166 208.612  1.00 -7.52           C
ATOM   3321  HE1 PHE A 247     154.629 133.953 208.132  1.00 -7.52           H
ATOM   3322  CE2 PHE A 247     157.542 135.588 208.876  1.00 -7.52           C
ATOM   3323  HE2 PHE A 247     158.118 136.456 208.588  1.00 -7.52           H
ATOM   3324  CZ  PHE A 247     156.315 135.307 208.235  1.00 -7.52           C
ATOM   3325  HZ  PHE A 247     155.943 135.965 207.466  1.00 -7.52           H
ATOM   3326  N   ILE A 248     160.912 132.842 211.241  1.00 -2.83           N
ATOM   3327  H   ILE A 248     160.724 132.847 212.240  1.00 -2.83           H
ATOM   3328  CA  ILE A 248     162.151 133.447 210.740  1.00 -2.83           C
ATOM   3329  HA  ILE A 248     161.898 134.178 209.974  1.00 -2.83           H
ATOM   3330  C   ILE A 248     163.029 132.386 210.070  1.00 -2.83           C
ATOM   3331  O   ILE A 248     163.557 132.605 208.968  1.00 -2.83           O
ATOM   3332  CB  ILE A 248     162.924 134.161 211.901  1.00 -2.83           C
ATOM   3333  HB  ILE A 248     163.066 133.435 212.703  1.00 -2.83           H
ATOM   3334  CG1 ILE A 248     162.097 135.335 212.470  1.00 -2.83           C
ATOM   3335 1HG1 ILE A 248     161.139 134.954 212.808  1.00 -2.83           H
ATOM   3336 2HG1 ILE A 248     162.618 135.713 213.348  1.00 -2.83           H
ATOM   3337  CG2 ILE A 248     164.330 134.651 211.464  1.00 -2.83           C
ATOM   3338 1HG2 ILE A 248     164.778 135.247 212.262  1.00 -2.83           H
ATOM   3339 2HG2 ILE A 248     164.265 135.251 210.556  1.00 -2.83           H
ATOM   3340 3HG2 ILE A 248     164.977 133.793 211.286  1.00 -2.83           H
ATOM   3341  CD1 ILE A 248     161.812 136.533 211.534  1.00 -2.83           C
ATOM   3342 1HD1 ILE A 248     161.205 137.264 212.069  1.00 -2.83           H
ATOM   3343 2HD1 ILE A 248     161.262 136.204 210.652  1.00 -2.83           H
ATOM   3344 3HD1 ILE A 248     162.744 137.009 211.228  1.00 -2.83           H
ATOM   3345  N   ALA A 249     163.163 131.225 210.695  1.00 -9.09           N
ATOM   3346  H   ALA A 249     162.699 131.073 211.583  1.00 -9.09           H
ATOM   3347  CA  ALA A 249     163.989 130.161 210.134  1.00 -9.09           C
ATOM   3348  HA  ALA A 249     164.971 130.575 209.912  1.00 -9.09           H
ATOM   3349  C   ALA A 249     163.411 129.605 208.825  1.00 -9.09           C
ATOM   3350  O   ALA A 249     164.135 129.398 207.851  1.00 -9.09           O
ATOM   3351  CB  ALA A 249     164.157 129.047 211.174  1.00 -9.09           C
ATOM   3352 1HB  ALA A 249     164.600 129.457 212.083  1.00 -9.09           H
ATOM   3353 2HB  ALA A 249     164.814 128.273 210.778  1.00 -9.09           H
ATOM   3354 3HB  ALA A 249     163.189 128.606 211.418  1.00 -9.09           H
ATOM   3355  N   VAL A 250     162.110 129.365 208.776  1.00 -5.04           N
ATOM   3356  H   VAL A 250     161.535 129.561 209.597  1.00 -5.04           H
ATOM   3357  CA  VAL A 250     161.485 128.759 207.599  1.00 -5.04           C
ATOM   3358  HA  VAL A 250     162.130 127.950 207.260  1.00 -5.04           H
ATOM   3359  C   VAL A 250     161.377 129.744 206.437  1.00 -5.04           C
ATOM   3360  O   VAL A 250     161.676 129.366 205.305  1.00 -5.04           O
ATOM   3361  CB  VAL A 250     160.111 128.120 207.955  1.00 -5.04           C
ATOM   3362  HB  VAL A 250     159.462 128.884 208.380  1.00 -5.04           H
ATOM   3363  CG1 VAL A 250     159.428 127.524 206.718  1.00 -5.04           C
ATOM   3364 1HG1 VAL A 250     158.534 126.973 207.006  1.00 -5.04           H
ATOM   3365 2HG1 VAL A 250     160.106 126.848 206.195  1.00 -5.04           H
ATOM   3366 3HG1 VAL A 250     159.127 128.325 206.045  1.00 -5.04           H
ATOM   3367  CG2 VAL A 250     160.315 126.997 208.989  1.00 -5.04           C
ATOM   3368 1HG2 VAL A 250     159.357 126.548 209.245  1.00 -5.04           H
ATOM   3369 2HG2 VAL A 250     160.754 127.396 209.902  1.00 -5.04           H
ATOM   3370 3HG2 VAL A 250     160.974 126.228 208.590  1.00 -5.04           H
ATOM   3371  N   VAL A 251     161.062 131.012 206.676  1.00  8.12           N
ATOM   3372  H   VAL A 251     160.829 131.321 207.619  1.00  8.12           H
ATOM   3373  CA  VAL A 251     161.063 131.995 205.582  1.00  8.12           C
ATOM   3374  HA  VAL A 251     160.413 131.637 204.784  1.00  8.12           H
ATOM   3375  C   VAL A 251     162.472 132.082 205.002  1.00  8.12           C
ATOM   3376  O   VAL A 251     162.641 132.085 203.785  1.00  8.12           O
ATOM   3377  CB  VAL A 251     160.543 133.391 206.047  1.00  8.12           C
ATOM   3378  HB  VAL A 251     161.058 133.666 206.966  1.00  8.12           H
ATOM   3379  CG1 VAL A 251     160.809 134.499 205.007  1.00  8.12           C
ATOM   3380 1HG1 VAL A 251     160.348 135.430 205.338  1.00  8.12           H
ATOM   3381 2HG1 VAL A 251     160.401 134.217 204.038  1.00  8.12           H
ATOM   3382 3HG1 VAL A 251     161.882 134.667 204.912  1.00  8.12           H
ATOM   3383  CG2 VAL A 251     159.034 133.320 206.316  1.00  8.12           C
ATOM   3384 1HG2 VAL A 251     158.675 134.290 206.655  1.00  8.12           H
ATOM   3385 2HG2 VAL A 251     158.826 132.591 207.099  1.00  8.12           H
ATOM   3386 3HG2 VAL A 251     158.499 133.035 205.410  1.00  8.12           H
ATOM   3387  N   THR A 252     163.495 132.055 205.845  1.00 -0.41           N
ATOM   3388  H   THR A 252     163.330 132.048 206.845  1.00 -0.41           H
ATOM   3389  CA  THR A 252     164.870 132.019 205.344  1.00 -0.41           C
ATOM   3390  HA  THR A 252     165.024 132.875 204.689  1.00 -0.41           H
ATOM   3391  C   THR A 252     165.171 130.751 204.543  1.00 -0.41           C
ATOM   3392  O   THR A 252     165.792 130.807 203.477  1.00 -0.41           O
ATOM   3393  CB  THR A 252     165.865 132.113 206.512  1.00 -0.41           C
ATOM   3394  HB  THR A 252     165.726 131.262 207.177  1.00 -0.41           H
ATOM   3395  OG1 THR A 252     165.604 133.316 207.243  1.00 -0.41           O
ATOM   3396  HG1 THR A 252     164.927 133.113 207.909  1.00 -0.41           H
ATOM   3397  CG2 THR A 252     167.305 132.125 206.035  1.00 -0.41           C
ATOM   3398 1HG2 THR A 252     167.935 132.554 206.810  1.00 -0.41           H
ATOM   3399 2HG2 THR A 252     167.404 132.720 205.130  1.00 -0.41           H
ATOM   3400 3HG2 THR A 252     167.630 131.108 205.830  1.00 -0.41           H
ATOM   3401  N   THR A 253     164.715 129.604 205.023  1.00  3.66           N
ATOM   3402  H   THR A 253     164.198 129.603 205.899  1.00  3.66           H
ATOM   3403  CA  THR A 253     164.962 128.329 204.350  1.00  3.66           C
ATOM   3404  HA  THR A 253     166.033 128.184 204.259  1.00  3.66           H
ATOM   3405  C   THR A 253     164.375 128.305 202.945  1.00  3.66           C
ATOM   3406  O   THR A 253     165.018 127.845 201.991  1.00  3.66           O
ATOM   3407  CB  THR A 253     164.379 127.152 205.172  1.00  3.66           C
ATOM   3408  HB  THR A 253     163.294 127.237 205.227  1.00  3.66           H
ATOM   3409  OG1 THR A 253     164.926 127.175 206.492  1.00  3.66           O
ATOM   3410  HG1 THR A 253     164.598 127.955 206.965  1.00  3.66           H
ATOM   3411  CG2 THR A 253     164.750 125.808 204.589  1.00  3.66           C
ATOM   3412 1HG2 THR A 253     164.496 125.032 205.308  1.00  3.66           H
ATOM   3413 2HG2 THR A 253     165.821 125.763 204.400  1.00  3.66           H
ATOM   3414 3HG2 THR A 253     164.201 125.634 203.665  1.00  3.66           H
ATOM   3415  N   LEU A 254     163.167 128.826 202.806  1.00 -6.59           N
ATOM   3416  H   LEU A 254     162.698 129.227 203.617  1.00 -6.59           H
ATOM   3417  CA  LEU A 254     162.444 128.769 201.541  1.00 -6.59           C
ATOM   3418  HA  LEU A 254     162.721 127.858 201.011  1.00 -6.59           H
ATOM   3419  C   LEU A 254     162.698 129.956 200.621  1.00 -6.59           C
ATOM   3420  O   LEU A 254     162.252 129.937 199.482  1.00 -6.59           O
ATOM   3421  CB  LEU A 254     160.951 128.724 201.835  1.00 -6.59           C
ATOM   3422 1HB  LEU A 254     160.696 129.677 202.300  1.00 -6.59           H
ATOM   3423 2HB  LEU A 254     160.424 128.665 200.885  1.00 -6.59           H
ATOM   3424  CG  LEU A 254     160.401 127.614 202.735  1.00 -6.59           C
ATOM   3425  HG  LEU A 254     160.964 127.590 203.664  1.00 -6.59           H
ATOM   3426  CD1 LEU A 254     158.979 127.993 203.055  1.00 -6.59           C
ATOM   3427 1HD1 LEU A 254     158.593 127.304 203.799  1.00 -6.59           H
ATOM   3428 2HD1 LEU A 254     158.357 127.949 202.161  1.00 -6.59           H
ATOM   3429 3HD1 LEU A 254     158.943 128.995 203.485  1.00 -6.59           H
ATOM   3430  CD2 LEU A 254     160.446 126.219 202.125  1.00 -6.59           C
ATOM   3431 1HD2 LEU A 254     160.058 125.497 202.847  1.00 -6.59           H
ATOM   3432 2HD2 LEU A 254     161.474 125.954 201.885  1.00 -6.59           H
ATOM   3433 3HD2 LEU A 254     159.835 126.181 201.225  1.00 -6.59           H
ATOM   3434  N   ALA A 255     163.426 130.965 201.089  1.00 16.74           N
ATOM   3435  H   ALA A 255     163.804 130.898 202.026  1.00 16.74           H
ATOM   3436  CA  ALA A 255     163.642 132.222 200.357  1.00 16.74           C
ATOM   3437  HA  ALA A 255     162.691 132.749 200.314  1.00 16.74           H
ATOM   3438  C   ALA A 255     164.127 132.069 198.912  1.00 16.74           C
ATOM   3439  O   ALA A 255     163.874 132.913 198.064  1.00 16.74           O
ATOM   3440  CB  ALA A 255     164.627 133.098 201.149  1.00 16.74           C
ATOM   3441 1HB  ALA A 255     164.208 133.332 202.128  1.00 16.74           H
ATOM   3442 2HB  ALA A 255     164.810 134.027 200.608  1.00 16.74           H
ATOM   3443 3HB  ALA A 255     165.573 132.570 201.282  1.00 16.74           H
ATOM   3444  N   VAL A 256     164.812 130.968 198.660  1.00 35.22           N
ATOM   3445  H   VAL A 256     164.936 130.316 199.418  1.00 35.22           H
ATOM   3446  CA  VAL A 256     165.412 130.634 197.373  1.00 35.22           C
ATOM   3447  HA  VAL A 256     165.715 131.553 196.872  1.00 35.22           H
ATOM   3448  C   VAL A 256     164.494 129.872 196.411  1.00 35.22           C
ATOM   3449  O   VAL A 256     164.903 129.527 195.298  1.00 35.22           O
ATOM   3450  CB  VAL A 256     166.678 129.800 197.656  1.00 35.22           C
ATOM   3451  HB  VAL A 256     167.149 129.533 196.711  1.00 35.22           H
ATOM   3452  CG1 VAL A 256     167.673 130.644 198.468  1.00 35.22           C
ATOM   3453 1HG1 VAL A 256     168.600 130.097 198.612  1.00 35.22           H
ATOM   3454 2HG1 VAL A 256     167.271 130.893 199.451  1.00 35.22           H
ATOM   3455 3HG1 VAL A 256     167.895 131.567 197.929  1.00 35.22           H
ATOM   3456  CG2 VAL A 256     166.324 128.504 198.429  1.00 35.22           C
ATOM   3457 1HG2 VAL A 256     167.217 127.903 198.572  1.00 35.22           H
ATOM   3458 2HG2 VAL A 256     165.598 127.912 197.870  1.00 35.22           H
ATOM   3459 3HG2 VAL A 256     165.918 128.729 199.416  1.00 35.22           H
ATOM   3460  N   LEU A 257     163.251 129.619 196.804  1.00 20.22           N
ATOM   3461  H   LEU A 257     162.964 129.903 197.741  1.00 20.22           H
ATOM   3462  CA  LEU A 257     162.242 128.999 195.939  1.00 20.22           C
ATOM   3463  HA  LEU A 257     162.728 128.380 195.187  1.00 20.22           H
ATOM   3464  C   LEU A 257     161.536 130.158 195.237  1.00 20.22           C
ATOM   3465  O   LEU A 257     160.429 130.554 195.523  1.00 20.22           O
ATOM   3466  CB  LEU A 257     161.283 128.146 196.770  1.00 20.22           C
ATOM   3467 1HB  LEU A 257     160.802 128.794 197.500  1.00 20.22           H
ATOM   3468 2HB  LEU A 257     160.515 127.754 196.112  1.00 20.22           H
ATOM   3469  CG  LEU A 257     161.898 126.962 197.534  1.00 20.22           C
ATOM   3470  HG  LEU A 257     162.646 127.341 198.230  1.00 20.22           H
ATOM   3471  CD1 LEU A 257     160.808 126.280 198.336  1.00 20.22           C
ATOM   3472 1HD1 LEU A 257     161.241 125.481 198.934  1.00 20.22           H
ATOM   3473 2HD1 LEU A 257     160.051 125.862 197.670  1.00 20.22           H
ATOM   3474 3HD1 LEU A 257     160.338 127.000 199.004  1.00 20.22           H
ATOM   3475  CD2 LEU A 257     162.572 125.945 196.615  1.00 20.22           C
ATOM   3476 1HD2 LEU A 257     162.902 125.082 197.194  1.00 20.22           H
ATOM   3477 2HD2 LEU A 257     163.440 126.393 196.134  1.00 20.22           H
ATOM   3478 3HD2 LEU A 257     161.869 125.614 195.850  1.00 20.22           H
ATOM   3479  N   ASP A 258     162.362 130.858 194.490  1.00 11.70           N
ATOM   3480  H   ASP A 258     163.268 130.442 194.288  1.00 11.70           H
ATOM   3481  CA  ASP A 258     162.167 132.218 194.010  1.00 11.70           C
ATOM   3482  HA  ASP A 258     161.157 132.406 193.655  1.00 11.70           H
ATOM   3483  C   ASP A 258     163.205 132.290 192.897  1.00 11.70           C
ATOM   3484  O   ASP A 258     164.403 132.147 193.167  1.00 11.70           O
ATOM   3485  CB  ASP A 258     162.554 133.162 195.152  1.00 11.70           C
ATOM   3486 1HB  ASP A 258     161.881 133.001 195.992  1.00 11.70           H
ATOM   3487 2HB  ASP A 258     163.560 132.904 195.468  1.00 11.70           H
ATOM   3488  CG  ASP A 258     162.523 134.623 194.771  1.00 11.70           C
ATOM   3489  OD1 ASP A 258     163.023 135.005 193.699  1.00 11.70           O
ATOM   3490  OD2 ASP A 258     162.026 135.424 195.593  1.00 11.70           O
ATOM   3491  N   PRO A 259     162.789 132.447 191.635  1.00  6.90           N
ATOM   3492  CA  PRO A 259     163.849 132.390 190.625  1.00  6.90           C
ATOM   3493  HA  PRO A 259     164.432 131.478 190.749  1.00  6.90           H
ATOM   3494  C   PRO A 259     164.809 133.580 190.607  1.00  6.90           C
ATOM   3495  O   PRO A 259     165.900 133.469 190.044  1.00  6.90           O
ATOM   3496  CB  PRO A 259     163.055 132.308 189.323  1.00  6.90           C
ATOM   3497 1HB  PRO A 259     163.611 132.762 188.506  1.00  6.90           H
ATOM   3498 2HB  PRO A 259     162.820 131.268 189.097  1.00  6.90           H
ATOM   3499  CG  PRO A 259     161.803 133.050 189.610  1.00  6.90           C
ATOM   3500 1HG  PRO A 259     161.983 134.125 189.580  1.00  6.90           H
ATOM   3501 2HG  PRO A 259     161.015 132.771 188.910  1.00  6.90           H
ATOM   3502  CD  PRO A 259     161.464 132.602 191.009  1.00  6.90           C
ATOM   3503 1HD  PRO A 259     160.871 133.354 191.521  1.00  6.90           H
ATOM   3504 2HD  PRO A 259     160.943 131.643 190.989  1.00  6.90           H
ATOM   3505  N   VAL A 260     164.443 134.699 191.221  1.00 -5.89           N
ATOM   3506  H   VAL A 260     163.547 134.752 191.702  1.00 -5.89           H
ATOM   3507  CA  VAL A 260     165.328 135.859 191.283  1.00 -5.89           C
ATOM   3508  HA  VAL A 260     165.828 135.979 190.324  1.00 -5.89           H
ATOM   3509  C   VAL A 260     166.369 135.569 192.355  1.00 -5.89           C
ATOM   3510  O   VAL A 260     167.558 135.825 192.155  1.00 -5.89           O
ATOM   3511  CB  VAL A 260     164.546 137.167 191.614  1.00 -5.89           C
ATOM   3512  HB  VAL A 260     164.095 137.070 192.599  1.00 -5.89           H
ATOM   3513  CG1 VAL A 260     165.474 138.390 191.636  1.00 -5.89           C
ATOM   3514 1HG1 VAL A 260     164.891 139.294 191.815  1.00 -5.89           H
ATOM   3515 2HG1 VAL A 260     166.001 138.482 190.686  1.00 -5.89           H
ATOM   3516 3HG1 VAL A 260     166.203 138.289 192.439  1.00 -5.89           H
ATOM   3517  CG2 VAL A 260     163.413 137.384 190.590  1.00 -5.89           C
ATOM   3518 1HG2 VAL A 260     162.936 138.348 190.765  1.00 -5.89           H
ATOM   3519 2HG2 VAL A 260     162.657 136.605 190.701  1.00 -5.89           H
ATOM   3520 3HG2 VAL A 260     163.811 137.356 189.575  1.00 -5.89           H
ATOM   3521  N   ARG A 261     165.945 134.965 193.459  1.00 20.38           N
ATOM   3522  H   ARG A 261     164.952 134.745 193.545  1.00 20.38           H
ATOM   3523  CA  ARG A 261     166.847 134.597 194.559  1.00 20.38           C
ATOM   3524  HA  ARG A 261     167.631 135.347 194.597  1.00 20.38           H
ATOM   3525  C   ARG A 261     167.575 133.271 194.332  1.00 20.38           C
ATOM   3526  O   ARG A 261     167.467 132.319 195.103  1.00 20.38           O
ATOM   3527  CB  ARG A 261     166.128 134.642 195.914  1.00 20.38           C
ATOM   3528 1HB  ARG A 261     165.324 133.913 195.925  1.00 20.38           H
ATOM   3529 2HB  ARG A 261     166.844 134.374 196.692  1.00 20.38           H
ATOM   3530  CG  ARG A 261     165.565 136.028 196.234  1.00 20.38           C
ATOM   3531 1HG  ARG A 261     166.362 136.750 196.076  1.00 20.38           H
ATOM   3532 2HG  ARG A 261     164.744 136.269 195.560  1.00 20.38           H
ATOM   3533  CD  ARG A 261     165.100 136.170 197.673  1.00 20.38           C
ATOM   3534 1HD  ARG A 261     165.607 135.420 198.283  1.00 20.38           H
ATOM   3535 2HD  ARG A 261     165.410 137.154 198.024  1.00 20.38           H
ATOM   3536  NE  ARG A 261     163.647 136.057 197.870  1.00 20.38           N
ATOM   3537  HE  ARG A 261     163.094 135.794 197.060  1.00 20.38           H
ATOM   3538  CZ  ARG A 261     162.997 136.253 199.010  1.00 20.38           C
ATOM   3539  NH1 ARG A 261     161.697 136.165 199.030  1.00 20.38           N
ATOM   3540 1HH1 ARG A 261     161.191 135.927 198.189  1.00 20.38           H
ATOM   3541 2HH1 ARG A 261     161.195 136.327 199.885  1.00 20.38           H
ATOM   3542  NH2 ARG A 261     163.588 136.561 200.136  1.00 20.38           N
ATOM   3543 1HH2 ARG A 261     164.601 136.616 200.165  1.00 20.38           H
ATOM   3544 2HH2 ARG A 261     163.047 136.754 200.960  1.00 20.38           H
ATOM   3545  N   ALA A 262     168.335 133.250 193.246  1.00 13.35           N
ATOM   3546  H   ALA A 262     168.327 134.066 192.653  1.00 13.35           H
ATOM   3547  CA  ALA A 262     169.247 132.161 192.922  1.00 13.35           C
ATOM   3548  HA  ALA A 262     168.724 131.208 193.006  1.00 13.35           H
ATOM   3549  C   ALA A 262     170.411 132.196 193.925  1.00 13.35           C
ATOM   3550  O   ALA A 262     170.651 133.226 194.559  1.00 13.35           O
ATOM   3551  CB  ALA A 262     169.764 132.348 191.487  1.00 13.35           C
ATOM   3552 1HB  ALA A 262     168.923 132.409 190.795  1.00 13.35           H
ATOM   3553 2HB  ALA A 262     170.394 131.503 191.209  1.00 13.35           H
ATOM   3554 3HB  ALA A 262     170.348 133.267 191.425  1.00 13.35           H
ATOM   3555  N   ASP A 263     171.161 131.105 194.027  1.00 38.19           N
ATOM   3556  H   ASP A 263     170.956 130.311 193.438  1.00 38.19           H
ATOM   3557  CA  ASP A 263     172.274 131.006 194.977  1.00 38.19           C
ATOM   3558  HA  ASP A 263     171.849 130.931 195.974  1.00 38.19           H
ATOM   3559  C   ASP A 263     173.270 132.174 195.007  1.00 38.19           C
ATOM   3560  O   ASP A 263     173.885 132.521 193.995  1.00 38.19           O
ATOM   3561  CB  ASP A 263     173.103 129.744 194.742  1.00 38.19           C
ATOM   3562 1HB  ASP A 263     172.471 128.860 194.822  1.00 38.19           H
ATOM   3563 2HB  ASP A 263     173.520 129.784 193.736  1.00 38.19           H
ATOM   3564  CG  ASP A 263     174.249 129.647 195.728  1.00 38.19           C
ATOM   3565  OD1 ASP A 263     175.411 129.691 195.329  1.00 38.19           O
ATOM   3566  OD2 ASP A 263     173.997 129.673 196.955  1.00 38.19           O
ATOM   3567  N   VAL A 264     173.466 132.747 196.189  1.00 21.48           N
ATOM   3568  H   VAL A 264     172.900 132.444 196.975  1.00 21.48           H
ATOM   3569  CA  VAL A 264     174.447 133.818 196.413  1.00 21.48           C
ATOM   3570  HA  VAL A 264     174.703 134.272 195.459  1.00 21.48           H
ATOM   3571  C   VAL A 264     175.743 133.295 197.026  1.00 21.48           C
ATOM   3572  O   VAL A 264     176.700 134.038 197.227  1.00 21.48           O
ATOM   3573  CB  VAL A 264     173.872 134.938 197.328  1.00 21.48           C
ATOM   3574  HB  VAL A 264     174.639 135.700 197.458  1.00 21.48           H
ATOM   3575  CG1 VAL A 264     172.663 135.600 196.662  1.00 21.48           C
ATOM   3576 1HG1 VAL A 264     172.319 136.436 197.272  1.00 21.48           H
ATOM   3577 2HG1 VAL A 264     171.844 134.887 196.551  1.00 21.48           H
ATOM   3578 3HG1 VAL A 264     172.941 135.979 195.679  1.00 21.48           H
ATOM   3579  CG2 VAL A 264     173.483 134.408 198.719  1.00 21.48           C
ATOM   3580 1HG2 VAL A 264     173.120 135.237 199.325  1.00 21.48           H
ATOM   3581 2HG2 VAL A 264     174.355 133.977 199.209  1.00 21.48           H
ATOM   3582 3HG2 VAL A 264     172.694 133.662 198.641  1.00 21.48           H
ATOM   3583  N   GLY A 265     175.771 132.010 197.343  1.00 37.33           N
ATOM   3584  H   GLY A 265     174.971 131.413 197.149  1.00 37.33           H
ATOM   3585  CA  GLY A 265     176.904 131.391 198.002  1.00 37.33           C
ATOM   3586 1HA  GLY A 265     177.705 131.183 197.292  1.00 37.33           H
ATOM   3587 2HA  GLY A 265     177.263 132.031 198.809  1.00 37.33           H
ATOM   3588  C   GLY A 265     176.354 130.103 198.574  1.00 37.33           C
ATOM   3589  O   GLY A 265     175.414 129.540 198.040  1.00 37.33           O
ATOM   3590  N   CYS A 266     176.890 129.687 199.712  1.00 14.76           N
ATOM   3591  H   CYS A 266     177.666 130.202 200.122  1.00 14.76           H
ATOM   3592  CA  CYS A 266     176.337 128.568 200.462  1.00 14.76           C
ATOM   3593  HA  CYS A 266     176.125 127.752 199.778  1.00 14.76           H
ATOM   3594  C   CYS A 266     175.037 129.006 201.142  1.00 14.76           C
ATOM   3595  O   CYS A 266     175.042 129.828 202.059  1.00 14.76           O
ATOM   3596  CB  CYS A 266     177.341 128.085 201.512  1.00 14.76           C
ATOM   3597 1HB  CYS A 266     178.300 127.903 201.027  1.00 14.76           H
ATOM   3598 2HB  CYS A 266     177.475 128.866 202.263  1.00 14.76           H
ATOM   3599  SG  CYS A 266     176.816 126.568 202.327  1.00 14.76           S
ATOM   3600  HG  CYS A 266     177.825 126.506 203.215  1.00 14.76           H
ATOM   3601  N   LYS A 267     173.916 128.440 200.709  1.00  5.83           N
ATOM   3602  H   LYS A 267     173.962 127.776 199.954  1.00  5.83           H
ATOM   3603  CA  LYS A 267     172.604 128.778 201.273  1.00  5.83           C
ATOM   3604  HA  LYS A 267     172.449 129.858 201.232  1.00  5.83           H
ATOM   3605  C   LYS A 267     172.484 128.338 202.724  1.00  5.83           C
ATOM   3606  O   LYS A 267     171.750 128.929 203.507  1.00  5.83           O
ATOM   3607  CB  LYS A 267     171.496 128.069 200.490  1.00  5.83           C
ATOM   3608 1HB  LYS A 267     171.712 127.000 200.501  1.00  5.83           H
ATOM   3609 2HB  LYS A 267     170.551 128.227 201.011  1.00  5.83           H
ATOM   3610  CG  LYS A 267     171.317 128.509 199.044  1.00  5.83           C
ATOM   3611 1HG  LYS A 267     170.976 129.544 199.016  1.00  5.83           H
ATOM   3612 2HG  LYS A 267     172.259 128.422 198.507  1.00  5.83           H
ATOM   3613  CD  LYS A 267     170.294 127.595 198.389  1.00  5.83           C
ATOM   3614 1HD  LYS A 267     170.667 126.572 198.425  1.00  5.83           H
ATOM   3615 2HD  LYS A 267     169.369 127.645 198.963  1.00  5.83           H
ATOM   3616  CE  LYS A 267     169.993 127.964 196.940  1.00  5.83           C
ATOM   3617 1HE  LYS A 267     169.579 128.974 196.898  1.00  5.83           H
ATOM   3618 2HE  LYS A 267     170.911 127.930 196.351  1.00  5.83           H
ATOM   3619  NZ  LYS A 267     169.005 126.979 196.380  1.00  5.83           N
ATOM   3620 1HZ  LYS A 267     168.532 127.372 195.571  1.00  5.83           H
ATOM   3621 2HZ  LYS A 267     168.312 126.742 197.078  1.00  5.83           H
ATOM   3622 3HZ  LYS A 267     169.484 126.135 196.094  1.00  5.83           H
ATOM   3623  N   ALA A 268     173.229 127.297 203.068  1.00  7.61           N
ATOM   3624  H   ALA A 268     173.863 126.908 202.395  1.00  7.61           H
ATOM   3625  CA  ALA A 268     173.147 126.676 204.383  1.00  7.61           C
ATOM   3626  HA  ALA A 268     172.133 126.304 204.536  1.00  7.61           H
ATOM   3627  C   ALA A 268     173.457 127.652 205.511  1.00  7.61           C
ATOM   3628  O   ALA A 268     172.842 127.596 206.570  1.00  7.61           O
ATOM   3629  CB  ALA A 268     174.122 125.510 204.439  1.00  7.61           C
ATOM   3630 1HB  ALA A 268     173.954 124.830 203.604  1.00  7.61           H
ATOM   3631 2HB  ALA A 268     173.975 124.970 205.371  1.00  7.61           H
ATOM   3632 3HB  ALA A 268     175.149 125.873 204.421  1.00  7.61           H
ATOM   3633  N   LEU A 269     174.413 128.540 205.273  1.00  4.64           N
ATOM   3634  H   LEU A 269     174.860 128.575 204.371  1.00  4.64           H
ATOM   3635  CA  LEU A 269     174.852 129.457 206.315  1.00  4.64           C
ATOM   3636  HA  LEU A 269     175.154 128.863 207.177  1.00  4.64           H
ATOM   3637  C   LEU A 269     173.715 130.372 206.753  1.00  4.64           C
ATOM   3638  O   LEU A 269     173.464 130.511 207.940  1.00  4.64           O
ATOM   3639  CB  LEU A 269     176.046 130.281 205.822  1.00  4.64           C
ATOM   3640 1HB  LEU A 269     176.786 129.602 205.399  1.00  4.64           H
ATOM   3641 2HB  LEU A 269     175.700 130.941 205.026  1.00  4.64           H
ATOM   3642  CG  LEU A 269     176.739 131.139 206.892  1.00  4.64           C
ATOM   3643  HG  LEU A 269     175.986 131.735 207.399  1.00  4.64           H
ATOM   3644  CD1 LEU A 269     177.468 130.288 207.935  1.00  4.64           C
ATOM   3645 1HD1 LEU A 269     177.985 130.938 208.642  1.00  4.64           H
ATOM   3646 2HD1 LEU A 269     178.194 129.634 207.453  1.00  4.64           H
ATOM   3647 3HD1 LEU A 269     176.751 129.687 208.495  1.00  4.64           H
ATOM   3648  CD2 LEU A 269     177.718 132.091 206.228  1.00  4.64           C
ATOM   3649 1HD2 LEU A 269     178.209 132.698 206.988  1.00  4.64           H
ATOM   3650 2HD2 LEU A 269     177.177 132.759 205.557  1.00  4.64           H
ATOM   3651 3HD2 LEU A 269     178.470 131.536 205.668  1.00  4.64           H
ATOM   3652  N   SER A 270     172.976 130.944 205.810  1.00  9.98           N
ATOM   3653  H   SER A 270     173.179 130.792 204.833  1.00  9.98           H
ATOM   3654  CA  SER A 270     171.868 131.829 206.160  1.00  9.98           C
ATOM   3655  HA  SER A 270     172.240 132.649 206.772  1.00  9.98           H
ATOM   3656  C   SER A 270     170.784 131.114 206.940  1.00  9.98           C
ATOM   3657  O   SER A 270     170.167 131.686 207.833  1.00  9.98           O
ATOM   3658  CB  SER A 270     171.240 132.395 204.894  1.00  9.98           C
ATOM   3659 1HB  SER A 270     170.155 132.304 204.949  1.00  9.98           H
ATOM   3660 2HB  SER A 270     171.505 133.446 204.818  1.00  9.98           H
ATOM   3661  OG  SER A 270     171.730 131.698 203.758  1.00  9.98           O
ATOM   3662  HG  SER A 270     171.323 130.820 203.721  1.00  9.98           H
ATOM   3663  N   ILE A 271     170.562 129.855 206.597  1.00 -1.55           N
ATOM   3664  H   ILE A 271     171.118 129.427 205.870  1.00 -1.55           H
ATOM   3665  CA  ILE A 271     169.513 129.069 207.233  1.00 -1.55           C
ATOM   3666  HA  ILE A 271     168.591 129.648 207.248  1.00 -1.55           H
ATOM   3667  C   ILE A 271     169.931 128.824 208.676  1.00 -1.55           C
ATOM   3668  O   ILE A 271     169.151 129.060 209.593  1.00 -1.55           O
ATOM   3669  CB  ILE A 271     169.258 127.747 206.459  1.00 -1.55           C
ATOM   3670  HB  ILE A 271     170.186 127.177 206.419  1.00 -1.55           H
ATOM   3671  CG1 ILE A 271     168.819 128.077 205.018  1.00 -1.55           C
ATOM   3672 1HG1 ILE A 271     167.827 128.517 205.064  1.00 -1.55           H
ATOM   3673 2HG1 ILE A 271     169.479 128.831 204.601  1.00 -1.55           H
ATOM   3674  CG2 ILE A 271     168.192 126.910 207.184  1.00 -1.55           C
ATOM   3675 1HG2 ILE A 271     167.908 126.039 206.595  1.00 -1.55           H
ATOM   3676 2HG2 ILE A 271     167.300 127.511 207.373  1.00 -1.55           H
ATOM   3677 3HG2 ILE A 271     168.587 126.558 208.137  1.00 -1.55           H
ATOM   3678  CD1 ILE A 271     168.803 126.901 204.030  1.00 -1.55           C
ATOM   3679 1HD1 ILE A 271     168.513 127.264 203.044  1.00 -1.55           H
ATOM   3680 2HD1 ILE A 271     168.089 126.143 204.352  1.00 -1.55           H
ATOM   3681 3HD1 ILE A 271     169.797 126.459 203.968  1.00 -1.55           H
ATOM   3682  N   GLY A 272     171.176 128.423 208.891  1.00-12.25           N
ATOM   3683  H   GLY A 272     171.805 128.257 208.112  1.00-12.25           H
ATOM   3684  CA  GLY A 272     171.647 128.207 210.249  1.00-12.25           C
ATOM   3685 1HA  GLY A 272     170.993 127.486 210.735  1.00-12.25           H
ATOM   3686 2HA  GLY A 272     172.663 127.814 210.230  1.00-12.25           H
ATOM   3687  C   GLY A 272     171.625 129.476 211.074  1.00-12.25           C
ATOM   3688  O   GLY A 272     171.161 129.475 212.207  1.00-12.25           O
ATOM   3689  N   LEU A 273     172.054 130.585 210.492  1.00 -0.65           N
ATOM   3690  H   LEU A 273     172.413 130.545 209.543  1.00 -0.65           H
ATOM   3691  CA  LEU A 273     172.036 131.867 211.190  1.00 -0.65           C
ATOM   3692  HA  LEU A 273     172.622 131.792 212.106  1.00 -0.65           H
ATOM   3693  C   LEU A 273     170.614 132.263 211.579  1.00 -0.65           C
ATOM   3694  O   LEU A 273     170.401 132.785 212.663  1.00 -0.65           O
ATOM   3695  CB  LEU A 273     172.638 132.937 210.282  1.00 -0.65           C
ATOM   3696 1HB  LEU A 273     172.123 132.837 209.330  1.00 -0.65           H
ATOM   3697 2HB  LEU A 273     172.386 133.913 210.696  1.00 -0.65           H
ATOM   3698  CG  LEU A 273     174.144 132.933 209.978  1.00 -0.65           C
ATOM   3699  HG  LEU A 273     174.470 131.913 209.786  1.00 -0.65           H
ATOM   3700  CD1 LEU A 273     174.408 133.764 208.733  1.00 -0.65           C
ATOM   3701 1HD1 LEU A 273     175.479 133.807 208.535  1.00 -0.65           H
ATOM   3702 2HD1 LEU A 273     174.022 134.772 208.875  1.00 -0.65           H
ATOM   3703 3HD1 LEU A 273     173.922 133.305 207.876  1.00 -0.65           H
ATOM   3704  CD2 LEU A 273     174.966 133.489 211.112  1.00 -0.65           C
ATOM   3705 1HD2 LEU A 273     176.024 133.425 210.861  1.00 -0.65           H
ATOM   3706 2HD2 LEU A 273     174.779 132.917 212.016  1.00 -0.65           H
ATOM   3707 3HD2 LEU A 273     174.699 134.530 211.278  1.00 -0.65           H
ATOM   3708  N   ALA A 274     169.634 131.983 210.730  1.00-15.24           N
ATOM   3709  H   ALA A 274     169.847 131.557 209.836  1.00-15.24           H
ATOM   3710  CA  ALA A 274     168.241 132.283 211.051  1.00-15.24           C
ATOM   3711  HA  ALA A 274     168.189 133.309 211.419  1.00-15.24           H
ATOM   3712  C   ALA A 274     167.679 131.371 212.146  1.00-15.24           C
ATOM   3713  O   ALA A 274     166.911 131.834 212.984  1.00-15.24           O
ATOM   3714  CB  ALA A 274     167.396 132.182 209.800  1.00-15.24           C
ATOM   3715 1HB  ALA A 274     167.751 132.902 209.063  1.00-15.24           H
ATOM   3716 2HB  ALA A 274     166.358 132.409 210.041  1.00-15.24           H
ATOM   3717 3HB  ALA A 274     167.456 131.175 209.386  1.00-15.24           H
ATOM   3718  N   TYR A 275     168.082 130.107 212.187  1.00 -2.52           N
ATOM   3719  H   TYR A 275     168.668 129.732 211.448  1.00 -2.52           H
ATOM   3720  CA  TYR A 275     167.715 129.259 213.323  1.00 -2.52           C
ATOM   3721  HA  TYR A 275     166.636 129.292 213.470  1.00 -2.52           H
ATOM   3722  C   TYR A 275     168.368 129.843 214.576  1.00 -2.52           C
ATOM   3723  O   TYR A 275     167.732 129.924 215.613  1.00 -2.52           O
ATOM   3724  CB  TYR A 275     168.148 127.795 213.152  1.00 -2.52           C
ATOM   3725 1HB  TYR A 275     169.146 127.758 212.716  1.00 -2.52           H
ATOM   3726 2HB  TYR A 275     168.200 127.358 214.148  1.00 -2.52           H
ATOM   3727  CG  TYR A 275     167.198 126.929 212.336  1.00 -2.52           C
ATOM   3728  CD1 TYR A 275     167.449 126.635 210.982  1.00 -2.52           C
ATOM   3729  HD1 TYR A 275     168.329 127.033 210.505  1.00 -2.52           H
ATOM   3730  CD2 TYR A 275     166.052 126.358 212.934  1.00 -2.52           C
ATOM   3731  HD2 TYR A 275     165.853 126.529 213.979  1.00 -2.52           H
ATOM   3732  CE1 TYR A 275     166.558 125.809 210.234  1.00 -2.52           C
ATOM   3733  HE1 TYR A 275     166.752 125.596 209.196  1.00 -2.52           H
ATOM   3734  CE2 TYR A 275     165.159 125.538 212.191  1.00 -2.52           C
ATOM   3735  HE2 TYR A 275     164.286 125.118 212.669  1.00 -2.52           H
ATOM   3736  CZ  TYR A 275     165.426 125.270 210.848  1.00 -2.52           C
ATOM   3737  OH  TYR A 275     164.592 124.478 210.099  1.00 -2.52           O
ATOM   3738  HH  TYR A 275     164.929 124.354 209.204  1.00 -2.52           H
ATOM   3739  N   GLY A 276     169.598 130.330 214.483  1.00-22.71           N
ATOM   3740  H   GLY A 276     170.111 130.244 213.610  1.00-22.71           H
ATOM   3741  CA  GLY A 276     170.229 130.976 215.626  1.00-22.71           C
ATOM   3742 1HA  GLY A 276     170.261 130.264 216.451  1.00-22.71           H
ATOM   3743 2HA  GLY A 276     171.251 131.251 215.365  1.00-22.71           H
ATOM   3744  C   GLY A 276     169.492 132.217 216.104  1.00-22.71           C
ATOM   3745  O   GLY A 276     169.341 132.425 217.303  1.00-22.71           O
ATOM   3746  N   LEU A 277     168.965 133.025 215.194  1.00-20.59           N
ATOM   3747  H   LEU A 277     169.128 132.841 214.211  1.00-20.59           H
ATOM   3748  CA  LEU A 277     168.158 134.185 215.587  1.00-20.59           C
ATOM   3749  HA  LEU A 277     168.726 134.800 216.285  1.00-20.59           H
ATOM   3750  C   LEU A 277     166.879 133.752 216.282  1.00-20.59           C
ATOM   3751  O   LEU A 277     166.427 134.387 217.230  1.00-20.59           O
ATOM   3752  CB  LEU A 277     167.749 135.018 214.370  1.00-20.59           C
ATOM   3753 1HB  LEU A 277     167.223 134.364 213.678  1.00-20.59           H
ATOM   3754 2HB  LEU A 277     167.033 135.761 214.717  1.00-20.59           H
ATOM   3755  CG  LEU A 277     168.827 135.766 213.585  1.00-20.59           C
ATOM   3756  HG  LEU A 277     169.567 135.058 213.225  1.00-20.59           H
ATOM   3757  CD1 LEU A 277     168.169 136.432 212.380  1.00-20.59           C
ATOM   3758 1HD1 LEU A 277     168.923 136.942 211.787  1.00-20.59           H
ATOM   3759 2HD1 LEU A 277     167.420 137.152 212.710  1.00-20.59           H
ATOM   3760 3HD1 LEU A 277     167.690 135.676 211.757  1.00-20.59           H
ATOM   3761  CD2 LEU A 277     169.530 136.792 214.457  1.00-20.59           C
ATOM   3762 1HD2 LEU A 277     170.282 137.311 213.874  1.00-20.59           H
ATOM   3763 2HD2 LEU A 277     170.032 136.298 215.287  1.00-20.59           H
ATOM   3764 3HD2 LEU A 277     168.815 137.513 214.846  1.00-20.59           H
ATOM   3765  N   GLY A 278     166.306 132.649 215.825  1.00-15.40           N
ATOM   3766  H   GLY A 278     166.687 132.170 215.016  1.00-15.40           H
ATOM   3767  CA  GLY A 278     165.128 132.116 216.478  1.00-15.40           C
ATOM   3768 1HA  GLY A 278     164.375 132.900 216.552  1.00-15.40           H
ATOM   3769 2HA  GLY A 278     164.722 131.299 215.886  1.00-15.40           H
ATOM   3770  C   GLY A 278     165.449 131.619 217.875  1.00-15.40           C
ATOM   3771  O   GLY A 278     164.652 131.812 218.778  1.00-15.40           O
ATOM   3772  N   VAL A 279     166.623 131.044 218.101  1.00 -9.59           N
ATOM   3773  H   VAL A 279     167.254 130.873 217.325  1.00 -9.59           H
ATOM   3774  CA  VAL A 279     167.029 130.637 219.452  1.00 -9.59           C
ATOM   3775  HA  VAL A 279     166.246 130.017 219.885  1.00 -9.59           H
ATOM   3776  C   VAL A 279     167.211 131.862 220.344  1.00 -9.59           C
ATOM   3777  O   VAL A 279     166.774 131.852 221.494  1.00 -9.59           O
ATOM   3778  CB  VAL A 279     168.346 129.824 219.445  1.00 -9.59           C
ATOM   3779  HB  VAL A 279     169.117 130.416 218.960  1.00 -9.59           H
ATOM   3780  CG1 VAL A 279     168.816 129.475 220.858  1.00 -9.59           C
ATOM   3781 1HG1 VAL A 279     169.687 128.829 220.803  1.00 -9.59           H
ATOM   3782 2HG1 VAL A 279     168.028 128.956 221.402  1.00 -9.59           H
ATOM   3783 3HG1 VAL A 279     169.098 130.378 221.401  1.00 -9.59           H
ATOM   3784  CG2 VAL A 279     168.175 128.530 218.673  1.00 -9.59           C
ATOM   3785 1HG2 VAL A 279     169.134 128.018 218.616  1.00 -9.59           H
ATOM   3786 2HG2 VAL A 279     167.828 128.719 217.664  1.00 -9.59           H
ATOM   3787 3HG2 VAL A 279     167.453 127.883 219.171  1.00 -9.59           H
ATOM   3788  N   LEU A 280     167.781 132.942 219.822  1.00 -7.13           N
ATOM   3789  H   LEU A 280     168.138 132.916 218.872  1.00 -7.13           H
ATOM   3790  CA  LEU A 280     167.902 134.172 220.612  1.00 -7.13           C
ATOM   3791  HA  LEU A 280     168.453 133.960 221.529  1.00 -7.13           H
ATOM   3792  C   LEU A 280     166.523 134.681 221.000  1.00 -7.13           C
ATOM   3793  O   LEU A 280     166.329 135.203 222.090  1.00 -7.13           O
ATOM   3794  CB  LEU A 280     168.598 135.302 219.845  1.00 -7.13           C
ATOM   3795 1HB  LEU A 280     168.034 135.479 218.931  1.00 -7.13           H
ATOM   3796 2HB  LEU A 280     168.493 136.198 220.457  1.00 -7.13           H
ATOM   3797  CG  LEU A 280     170.079 135.207 219.464  1.00 -7.13           C
ATOM   3798  HG  LEU A 280     170.224 134.359 218.800  1.00 -7.13           H
ATOM   3799  CD1 LEU A 280     170.439 136.488 218.711  1.00 -7.13           C
ATOM   3800 1HD1 LEU A 280     171.493 136.473 218.435  1.00 -7.13           H
ATOM   3801 2HD1 LEU A 280     170.252 137.365 219.334  1.00 -7.13           H
ATOM   3802 3HD1 LEU A 280     169.845 136.562 217.801  1.00 -7.13           H
ATOM   3803  CD2 LEU A 280     170.993 135.035 220.677  1.00 -7.13           C
ATOM   3804 1HD2 LEU A 280     172.032 135.018 220.352  1.00 -7.13           H
ATOM   3805 2HD2 LEU A 280     170.773 134.090 221.175  1.00 -7.13           H
ATOM   3806 3HD2 LEU A 280     170.848 135.857 221.381  1.00 -7.13           H
ATOM   3807  N   PHE A 281     165.557 134.517 220.111  1.00  0.53           N
ATOM   3808  H   PHE A 281     165.774 134.120 219.204  1.00  0.53           H
ATOM   3809  CA  PHE A 281     164.187 134.915 220.399  1.00  0.53           C
ATOM   3810  HA  PHE A 281     164.206 135.918 220.820  1.00  0.53           H
ATOM   3811  C   PHE A 281     163.492 133.994 221.408  1.00  0.53           C
ATOM   3812  O   PHE A 281     162.564 134.425 222.078  1.00  0.53           O
ATOM   3813  CB  PHE A 281     163.389 134.966 219.091  1.00  0.53           C
ATOM   3814 1HB  PHE A 281     164.012 135.432 218.327  1.00  0.53           H
ATOM   3815 2HB  PHE A 281     163.155 133.952 218.771  1.00  0.53           H
ATOM   3816  CG  PHE A 281     162.114 135.757 219.195  1.00  0.53           C
ATOM   3817  CD1 PHE A 281     162.134 137.151 219.005  1.00  0.53           C
ATOM   3818  HD1 PHE A 281     163.061 137.650 218.760  1.00  0.53           H
ATOM   3819  CD2 PHE A 281     160.894 135.124 219.493  1.00  0.53           C
ATOM   3820  HD2 PHE A 281     160.861 134.050 219.621  1.00  0.53           H
ATOM   3821  CE1 PHE A 281     160.945 137.915 219.128  1.00  0.53           C
ATOM   3822  HE1 PHE A 281     160.969 138.983 218.965  1.00  0.53           H
ATOM   3823  CE2 PHE A 281     159.705 135.881 219.644  1.00  0.53           C
ATOM   3824  HE2 PHE A 281     158.775 135.391 219.882  1.00  0.53           H
ATOM   3825  CZ  PHE A 281     159.734 137.278 219.467  1.00  0.53           C
ATOM   3826  HZ  PHE A 281     158.828 137.854 219.576  1.00  0.53           H
ATOM   3827  N   SER A 282     163.899 132.736 221.511  1.00-14.70           N
ATOM   3828  H   SER A 282     164.719 132.432 221.002  1.00-14.70           H
ATOM   3829  CA  SER A 282     163.118 131.737 222.247  1.00-14.70           C
ATOM   3830  HA  SER A 282     162.220 132.215 222.624  1.00-14.70           H
ATOM   3831  C   SER A 282     163.724 131.030 223.451  1.00-14.70           C
ATOM   3832  O   SER A 282     162.974 130.615 224.332  1.00-14.70           O
ATOM   3833  CB  SER A 282     162.678 130.657 221.259  1.00-14.70           C
ATOM   3834 1HB  SER A 282     162.102 129.894 221.778  1.00-14.70           H
ATOM   3835 2HB  SER A 282     162.057 131.111 220.487  1.00-14.70           H
ATOM   3836  OG  SER A 282     163.813 130.076 220.649  1.00-14.70           O
ATOM   3837  HG  SER A 282     164.064 130.635 219.897  1.00-14.70           H
ATOM   3838  N   PHE A 283     165.037 130.857 223.533  1.00 14.98           N
ATOM   3839  H   PHE A 283     165.654 131.273 222.840  1.00 14.98           H
ATOM   3840  CA  PHE A 283     165.593 129.963 224.553  1.00 14.98           C
ATOM   3841  HA  PHE A 283     165.184 128.968 224.384  1.00 14.98           H
ATOM   3842  C   PHE A 283     165.229 130.338 225.982  1.00 14.98           C
ATOM   3843  O   PHE A 283     164.835 129.488 226.773  1.00 14.98           O
ATOM   3844  CB  PHE A 283     167.115 129.875 224.464  1.00 14.98           C
ATOM   3845 1HB  PHE A 283     167.387 129.489 223.485  1.00 14.98           H
ATOM   3846 2HB  PHE A 283     167.538 130.873 224.574  1.00 14.98           H
ATOM   3847  CG  PHE A 283     167.698 128.986 225.524  1.00 14.98           C
ATOM   3848  CD1 PHE A 283     167.410 127.612 225.517  1.00 14.98           C
ATOM   3849  HD1 PHE A 283     166.874 127.176 224.687  1.00 14.98           H
ATOM   3850  CD2 PHE A 283     168.442 129.525 226.591  1.00 14.98           C
ATOM   3851  HD2 PHE A 283     168.681 130.578 226.607  1.00 14.98           H
ATOM   3852  CE1 PHE A 283     167.795 126.785 226.599  1.00 14.98           C
ATOM   3853  HE1 PHE A 283     167.542 125.735 226.594  1.00 14.98           H
ATOM   3854  CE2 PHE A 283     168.857 128.703 227.668  1.00 14.98           C
ATOM   3855  HE2 PHE A 283     169.419 129.121 228.487  1.00 14.98           H
ATOM   3856  CZ  PHE A 283     168.512 127.334 227.680  1.00 14.98           C
ATOM   3857  HZ  PHE A 283     168.799 126.709 228.512  1.00 14.98           H
ATOM   3858  N   GLN A 284     165.285 131.626 226.279  1.00 23.98           N
ATOM   3859  H   GLN A 284     165.517 132.282 225.551  1.00 23.98           H
ATOM   3860  CA  GLN A 284     165.011 132.126 227.625  1.00 23.98           C
ATOM   3861  HA  GLN A 284     165.603 131.537 228.326  1.00 23.98           H
ATOM   3862  C   GLN A 284     163.547 132.000 228.054  1.00 23.98           C
ATOM   3863  O   GLN A 284     163.213 132.250 229.206  1.00 23.98           O
ATOM   3864  CB  GLN A 284     165.472 133.586 227.729  1.00 23.98           C
ATOM   3865 1HB  GLN A 284     165.560 133.835 228.787  1.00 23.98           H
ATOM   3866 2HB  GLN A 284     166.466 133.657 227.289  1.00 23.98           H
ATOM   3867  CG  GLN A 284     164.569 134.646 227.078  1.00 23.98           C
ATOM   3868 1HG  GLN A 284     163.593 134.625 227.551  1.00 23.98           H
ATOM   3869 2HG  GLN A 284     165.001 135.620 227.277  1.00 23.98           H
ATOM   3870  CD  GLN A 284     164.406 134.518 225.578  1.00 23.98           C
ATOM   3871  OE1 GLN A 284     163.499 133.860 225.084  1.00 23.98           O
ATOM   3872  NE2 GLN A 284     165.287 135.135 224.842  1.00 23.98           N
ATOM   3873 1HE2 GLN A 284     165.266 135.020 223.837  1.00 23.98           H
ATOM   3874 2HE2 GLN A 284     165.972 135.746 225.263  1.00 23.98           H
ATOM   3875  N   ARG A 285     162.671 131.626 227.129  1.00-16.12           N
ATOM   3876  H   ARG A 285     163.000 131.452 226.185  1.00-16.12           H
ATOM   3877  CA  ARG A 285     161.249 131.455 227.427  1.00-16.12           C
ATOM   3878  HA  ARG A 285     161.084 131.662 228.484  1.00-16.12           H
ATOM   3879  C   ARG A 285     160.724 130.053 227.196  1.00-16.12           C
ATOM   3880  O   ARG A 285     159.843 129.626 227.925  1.00-16.12           O
ATOM   3881  CB  ARG A 285     160.422 132.452 226.612  1.00-16.12           C
ATOM   3882 1HB  ARG A 285     160.738 132.404 225.570  1.00-16.12           H
ATOM   3883 2HB  ARG A 285     159.370 132.173 226.674  1.00-16.12           H
ATOM   3884  CG  ARG A 285     160.569 133.870 227.134  1.00-16.12           C
ATOM   3885 1HG  ARG A 285     160.185 133.903 228.154  1.00-16.12           H
ATOM   3886 2HG  ARG A 285     161.618 134.142 227.154  1.00-16.12           H
ATOM   3887  CD  ARG A 285     159.832 134.895 226.307  1.00-16.12           C
ATOM   3888 1HD  ARG A 285     158.797 134.576 226.177  1.00-16.12           H
ATOM   3889 2HD  ARG A 285     159.834 135.833 226.864  1.00-16.12           H
ATOM   3890  NE  ARG A 285     160.446 135.138 224.989  1.00-16.12           N
ATOM   3891  HE  ARG A 285     161.201 134.528 224.708  1.00-16.12           H
ATOM   3892  CZ  ARG A 285     160.108 136.118 224.161  1.00-16.12           C
ATOM   3893  NH1 ARG A 285     160.671 136.223 222.996  1.00-16.12           N
ATOM   3894 1HH1 ARG A 285     161.373 135.545 222.716  1.00-16.12           H
ATOM   3895 2HH1 ARG A 285     160.407 136.959 222.372  1.00-16.12           H
ATOM   3896  NH2 ARG A 285     159.235 137.031 224.468  1.00-16.12           N
ATOM   3897 1HH2 ARG A 285     158.763 136.970 225.358  1.00-16.12           H
ATOM   3898 2HH2 ARG A 285     159.049 137.804 223.855  1.00-16.12           H
ATOM   3899  N   THR A 286     161.223 129.352 226.191  1.00-14.39           N
ATOM   3900  H   THR A 286     161.934 129.761 225.592  1.00-14.39           H
ATOM   3901  CA  THR A 286     160.672 128.050 225.807  1.00-14.39           C
ATOM   3902  HA  THR A 286     159.902 127.748 226.511  1.00-14.39           H
ATOM   3903  C   THR A 286     161.677 126.915 225.688  1.00-14.39           C
ATOM   3904  O   THR A 286     161.301 125.803 225.338  1.00-14.39           O
ATOM   3905  CB  THR A 286     160.037 128.167 224.415  1.00-14.39           C
ATOM   3906  HB  THR A 286     159.598 127.214 224.130  1.00-14.39           H
ATOM   3907  OG1 THR A 286     161.063 128.530 223.491  1.00-14.39           O
ATOM   3908  HG1 THR A 286     160.873 128.090 222.638  1.00-14.39           H
ATOM   3909  CG2 THR A 286     158.971 129.248 224.368  1.00-14.39           C
ATOM   3910 1HG2 THR A 286     158.407 129.154 223.442  1.00-14.39           H
ATOM   3911 2HG2 THR A 286     159.435 130.232 224.398  1.00-14.39           H
ATOM   3912 3HG2 THR A 286     158.292 129.138 225.213  1.00-14.39           H
ATOM   3913  N   GLY A 287     162.958 127.187 225.902  1.00 -6.70           N
ATOM   3914  H   GLY A 287     163.249 128.105 226.216  1.00 -6.70           H
ATOM   3915  CA  GLY A 287     163.977 126.167 225.696  1.00 -6.70           C
ATOM   3916 1HA  GLY A 287     164.850 126.428 226.293  1.00 -6.70           H
ATOM   3917 2HA  GLY A 287     163.599 125.208 226.050  1.00 -6.70           H
ATOM   3918  C   GLY A 287     164.423 125.997 224.251  1.00 -6.70           C
ATOM   3919  O   GLY A 287     165.307 125.179 223.985  1.00 -6.70           O
ATOM   3920  N   ALA A 288     163.838 126.780 223.349  1.00 33.66           N
ATOM   3921  H   ALA A 288     163.103 127.397 223.662  1.00 33.66           H
ATOM   3922  CA  ALA A 288     164.151 126.801 221.913  1.00 33.66           C
ATOM   3923  HA  ALA A 288     163.438 127.491 221.458  1.00 33.66           H
ATOM   3924  C   ALA A 288     163.983 125.481 221.145  1.00 33.66           C
ATOM   3925  O   ALA A 288     164.938 124.709 220.961  1.00 33.66           O
ATOM   3926  CB  ALA A 288     165.545 127.397 221.672  1.00 33.66           C
ATOM   3927 1HB  ALA A 288     165.582 128.411 222.061  1.00 33.66           H
ATOM   3928 2HB  ALA A 288     165.739 127.421 220.601  1.00 33.66           H
ATOM   3929 3HB  ALA A 288     166.303 126.781 222.159  1.00 33.66           H
ATOM   3930  N   CYS A 289     162.776 125.276 220.638  1.00 25.07           N
ATOM   3931  H   CYS A 289     162.029 125.936 220.839  1.00 25.07           H
ATOM   3932  CA  CYS A 289     162.484 124.166 219.745  1.00 25.07           C
ATOM   3933  HA  CYS A 289     163.056 123.299 220.054  1.00 25.07           H
ATOM   3934  C   CYS A 289     162.833 124.508 218.287  1.00 25.07           C
ATOM   3935  O   CYS A 289     163.789 123.984 217.686  1.00 25.07           O
ATOM   3936  CB  CYS A 289     160.993 123.838 219.875  1.00 25.07           C
ATOM   3937 1HB  CYS A 289     160.799 123.574 220.915  1.00 25.07           H
ATOM   3938 2HB  CYS A 289     160.403 124.729 219.662  1.00 25.07           H
ATOM   3939  SG  CYS A 289     160.420 122.505 218.821  1.00 25.07           S
ATOM   3940  N   LEU A 290     161.989 125.378 217.741  1.00 22.50           N
ATOM   3941  H   LEU A 290     161.284 125.776 218.364  1.00 22.50           H
ATOM   3942  CA  LEU A 290     161.925 125.799 216.336  1.00 22.50           C
ATOM   3943  HA  LEU A 290     161.102 126.506 216.266  1.00 22.50           H
ATOM   3944  C   LEU A 290     161.604 124.644 215.379  1.00 22.50           C
ATOM   3945  O   LEU A 290     161.605 124.810 214.151  1.00 22.50           O
ATOM   3946  CB  LEU A 290     163.200 126.531 215.877  1.00 22.50           C
ATOM   3947 1HB  LEU A 290     164.033 125.838 215.968  1.00 22.50           H
ATOM   3948 2HB  LEU A 290     163.076 126.729 214.813  1.00 22.50           H
ATOM   3949  CG  LEU A 290     163.637 127.865 216.505  1.00 22.50           C
ATOM   3950  HG  LEU A 290     162.836 128.584 216.355  1.00 22.50           H
ATOM   3951  CD1 LEU A 290     164.003 127.855 217.990  1.00 22.50           C
ATOM   3952 1HD1 LEU A 290     164.413 128.818 218.288  1.00 22.50           H
ATOM   3953 2HD1 LEU A 290     164.727 127.066 218.194  1.00 22.50           H
ATOM   3954 3HD1 LEU A 290     163.104 127.675 218.582  1.00 22.50           H
ATOM   3955  CD2 LEU A 290     164.851 128.342 215.730  1.00 22.50           C
ATOM   3956 1HD2 LEU A 290     165.191 129.291 216.127  1.00 22.50           H
ATOM   3957 2HD2 LEU A 290     164.592 128.478 214.680  1.00 22.50           H
ATOM   3958 3HD2 LEU A 290     165.665 127.624 215.829  1.00 22.50           H
ATOM   3959  N   ASN A 291     161.426 123.447 215.922  1.00  0.91           N
ATOM   3960  H   ASN A 291     161.315 123.368 216.935  1.00  0.91           H
ATOM   3961  CA  ASN A 291     161.527 122.213 215.151  1.00  0.91           C
ATOM   3962  HA  ASN A 291     160.950 122.298 214.232  1.00  0.91           H
ATOM   3963  C   ASN A 291     161.089 120.986 215.959  1.00  0.91           C
ATOM   3964  O   ASN A 291     161.838 120.536 216.821  1.00  0.91           O
ATOM   3965  CB  ASN A 291     163.007 122.015 214.802  1.00  0.91           C
ATOM   3966 1HB  ASN A 291     163.384 122.919 214.330  1.00  0.91           H
ATOM   3967 2HB  ASN A 291     163.582 121.855 215.713  1.00  0.91           H
ATOM   3968  CG  ASN A 291     163.244 120.871 213.869  1.00  0.91           C
ATOM   3969  OD1 ASN A 291     162.415 119.992 213.669  1.00  0.91           O
ATOM   3970  ND2 ASN A 291     164.389 120.883 213.264  1.00  0.91           N
ATOM   3971 1HD2 ASN A 291     164.602 120.134 212.614  1.00  0.91           H
ATOM   3972 2HD2 ASN A 291     165.048 121.619 213.457  1.00  0.91           H
ATOM   3973  N   PRO A 292     159.949 120.354 215.634  1.00 -2.63           N
ATOM   3974  CA  PRO A 292     159.608 119.138 216.392  1.00 -2.63           C
ATOM   3975  HA  PRO A 292     159.405 119.429 217.421  1.00 -2.63           H
ATOM   3976  C   PRO A 292     160.599 117.956 216.440  1.00 -2.63           C
ATOM   3977  O   PRO A 292     160.434 117.082 217.281  1.00 -2.63           O
ATOM   3978  CB  PRO A 292     158.297 118.691 215.745  1.00 -2.63           C
ATOM   3979 1HB  PRO A 292     158.494 117.957 214.965  1.00 -2.63           H
ATOM   3980 2HB  PRO A 292     157.625 118.283 216.498  1.00 -2.63           H
ATOM   3981  CG  PRO A 292     157.725 119.921 215.175  1.00 -2.63           C
ATOM   3982 1HG  PRO A 292     157.020 119.683 214.382  1.00 -2.63           H
ATOM   3983 2HG  PRO A 292     157.238 120.499 215.961  1.00 -2.63           H
ATOM   3984  CD  PRO A 292     158.903 120.675 214.646  1.00 -2.63           C
ATOM   3985 1HD  PRO A 292     159.184 120.318 213.658  1.00 -2.63           H
ATOM   3986 2HD  PRO A 292     158.693 121.745 214.628  1.00 -2.63           H
ATOM   3987  N   VAL A 293     161.659 117.921 215.638  1.00  2.70           N
ATOM   3988  H   VAL A 293     161.759 118.616 214.904  1.00  2.70           H
ATOM   3989  CA  VAL A 293     162.754 116.956 215.848  1.00  2.70           C
ATOM   3990  HA  VAL A 293     162.344 115.947 215.883  1.00  2.70           H
ATOM   3991  C   VAL A 293     163.456 117.242 217.185  1.00  2.70           C
ATOM   3992  O   VAL A 293     163.759 116.335 217.967  1.00  2.70           O
ATOM   3993  CB  VAL A 293     163.798 117.056 214.683  1.00  2.70           C
ATOM   3994  HB  VAL A 293     164.134 118.090 214.618  1.00  2.70           H
ATOM   3995  CG1 VAL A 293     165.037 116.178 214.892  1.00  2.70           C
ATOM   3996 1HG1 VAL A 293     165.753 116.362 214.093  1.00  2.70           H
ATOM   3997 2HG1 VAL A 293     164.765 115.126 214.881  1.00  2.70           H
ATOM   3998 3HG1 VAL A 293     165.518 116.417 215.839  1.00  2.70           H
ATOM   3999  CG2 VAL A 293     163.148 116.673 213.354  1.00  2.70           C
ATOM   4000 1HG2 VAL A 293     163.875 116.769 212.548  1.00  2.70           H
ATOM   4001 2HG2 VAL A 293     162.319 117.342 213.145  1.00  2.70           H
ATOM   4002 3HG2 VAL A 293     162.785 115.645 213.396  1.00  2.70           H
ATOM   4003  N   ARG A 294     163.678 118.520 217.465  1.00 32.32           N
ATOM   4004  H   ARG A 294     163.317 119.229 216.834  1.00 32.32           H
ATOM   4005  CA  ARG A 294     164.347 118.975 218.686  1.00 32.32           C
ATOM   4006  HA  ARG A 294     165.239 118.375 218.868  1.00 32.32           H
ATOM   4007  C   ARG A 294     163.403 118.750 219.860  1.00 32.32           C
ATOM   4008  O   ARG A 294     163.850 118.409 220.951  1.00 32.32           O
ATOM   4009  CB  ARG A 294     164.750 120.453 218.513  1.00 32.32           C
ATOM   4010 1HB  ARG A 294     165.718 120.483 218.015  1.00 32.32           H
ATOM   4011 2HB  ARG A 294     164.036 120.920 217.841  1.00 32.32           H
ATOM   4012  CG  ARG A 294     164.810 121.340 219.756  1.00 32.32           C
ATOM   4013 1HG  ARG A 294     164.935 122.370 219.430  1.00 32.32           H
ATOM   4014 2HG  ARG A 294     163.865 121.268 220.293  1.00 32.32           H
ATOM   4015  CD  ARG A 294     165.931 121.022 220.710  1.00 32.32           C
ATOM   4016 1HD  ARG A 294     165.855 119.977 221.004  1.00 32.32           H
ATOM   4017 2HD  ARG A 294     166.884 121.171 220.211  1.00 32.32           H
ATOM   4018  NE  ARG A 294     165.866 121.888 221.897  1.00 32.32           N
ATOM   4019  HE  ARG A 294     165.718 122.878 221.737  1.00 32.32           H
ATOM   4020  CZ  ARG A 294     165.993 121.487 223.155  1.00 32.32           C
ATOM   4021  NH1 ARG A 294     166.093 122.367 224.108  1.00 32.32           N
ATOM   4022 1HH1 ARG A 294     165.968 123.356 223.910  1.00 32.32           H
ATOM   4023 2HH1 ARG A 294     166.286 122.055 225.042  1.00 32.32           H
ATOM   4024  NH2 ARG A 294     166.006 120.224 223.492  1.00 32.32           N
ATOM   4025 1HH2 ARG A 294     165.874 119.523 222.790  1.00 32.32           H
ATOM   4026 2HH2 ARG A 294     166.137 119.956 224.462  1.00 32.32           H
ATOM   4027  N   ALA A 295     162.104 118.875 219.635  1.00 12.27           N
ATOM   4028  H   ALA A 295     161.776 119.251 218.755  1.00 12.27           H
ATOM   4029  CA  ALA A 295     161.150 118.530 220.679  1.00 12.27           C
ATOM   4030  HA  ALA A 295     161.470 119.033 221.587  1.00 12.27           H
ATOM   4031  C   ALA A 295     161.112 117.033 220.993  1.00 12.27           C
ATOM   4032  O   ALA A 295     161.263 116.626 222.145  1.00 12.27           O
ATOM   4033  CB  ALA A 295     159.744 119.038 220.307  1.00 12.27           C
ATOM   4034 1HB  ALA A 295     159.789 120.104 220.077  1.00 12.27           H
ATOM   4035 2HB  ALA A 295     159.067 118.899 221.150  1.00 12.27           H
ATOM   4036 3HB  ALA A 295     159.355 118.500 219.444  1.00 12.27           H
ATOM   4037  N   LEU A 296     160.827 116.220 219.987  1.00 -6.42           N
ATOM   4038  H   LEU A 296     160.760 116.591 219.041  1.00 -6.42           H
ATOM   4039  CA  LEU A 296     160.476 114.820 220.218  1.00 -6.42           C
ATOM   4040  HA  LEU A 296     159.672 114.799 220.953  1.00 -6.42           H
ATOM   4041  C   LEU A 296     161.612 113.961 220.753  1.00 -6.42           C
ATOM   4042  O   LEU A 296     161.387 113.090 221.588  1.00 -6.42           O
ATOM   4043  CB  LEU A 296     159.969 114.196 218.911  1.00 -6.42           C
ATOM   4044 1HB  LEU A 296     159.231 114.867 218.479  1.00 -6.42           H
ATOM   4045 2HB  LEU A 296     160.806 114.141 218.216  1.00 -6.42           H
ATOM   4046  CG  LEU A 296     159.340 112.796 219.013  1.00 -6.42           C
ATOM   4047  HG  LEU A 296     160.087 112.121 219.422  1.00 -6.42           H
ATOM   4048  CD1 LEU A 296     158.104 112.750 219.922  1.00 -6.42           C
ATOM   4049 1HD1 LEU A 296     157.688 111.742 219.927  1.00 -6.42           H
ATOM   4050 2HD1 LEU A 296     157.344 113.447 219.571  1.00 -6.42           H
ATOM   4051 3HD1 LEU A 296     158.384 113.002 220.944  1.00 -6.42           H
ATOM   4052  CD2 LEU A 296     158.969 112.286 217.630  1.00 -6.42           C
ATOM   4053 1HD2 LEU A 296     158.581 111.270 217.707  1.00 -6.42           H
ATOM   4054 2HD2 LEU A 296     159.854 112.267 216.994  1.00 -6.42           H
ATOM   4055 3HD2 LEU A 296     158.208 112.925 217.182  1.00 -6.42           H
ATOM   4056  N   GLY A 297     162.826 114.192 220.274  1.00 31.82           N
ATOM   4057  H   GLY A 297     162.984 114.966 219.639  1.00 31.82           H
ATOM   4058  CA  GLY A 297     163.931 113.314 220.630  1.00 31.82           C
ATOM   4059 1HA  GLY A 297     163.682 112.308 220.293  1.00 31.82           H
ATOM   4060 2HA  GLY A 297     164.828 113.637 220.102  1.00 31.82           H
ATOM   4061  C   GLY A 297     164.243 113.226 222.113  1.00 31.82           C
ATOM   4062  O   GLY A 297     164.068 112.152 222.701  1.00 31.82           O
ATOM   4063  N   PRO A 298     164.682 114.317 222.766  1.00 13.40           N
ATOM   4064  CA  PRO A 298     164.952 114.141 224.197  1.00 13.40           C
ATOM   4065  HA  PRO A 298     165.615 113.291 224.355  1.00 13.40           H
ATOM   4066  C   PRO A 298     163.689 113.928 225.024  1.00 13.40           C
ATOM   4067  O   PRO A 298     163.765 113.318 226.076  1.00 13.40           O
ATOM   4068  CB  PRO A 298     165.685 115.433 224.569  1.00 13.40           C
ATOM   4069 1HB  PRO A 298     165.501 115.705 225.609  1.00 13.40           H
ATOM   4070 2HB  PRO A 298     166.754 115.319 224.388  1.00 13.40           H
ATOM   4071  CG  PRO A 298     165.127 116.435 223.644  1.00 13.40           C
ATOM   4072 1HG  PRO A 298     164.152 116.760 224.001  1.00 13.40           H
ATOM   4073 2HG  PRO A 298     165.800 117.286 223.540  1.00 13.40           H
ATOM   4074  CD  PRO A 298     164.984 115.695 222.337  1.00 13.40           C
ATOM   4075 1HD  PRO A 298     164.166 116.109 221.750  1.00 13.40           H
ATOM   4076 2HD  PRO A 298     165.921 115.721 221.777  1.00 13.40           H
ATOM   4077  N   ALA A 299     162.518 114.346 224.558  1.00 -5.57           N
ATOM   4078  H   ALA A 299     162.459 114.859 223.692  1.00 -5.57           H
ATOM   4079  CA  ALA A 299     161.294 114.063 225.300  1.00 -5.57           C
ATOM   4080  HA  ALA A 299     161.420 114.412 226.326  1.00 -5.57           H
ATOM   4081  C   ALA A 299     161.012 112.559 225.352  1.00 -5.57           C
ATOM   4082  O   ALA A 299     160.683 112.037 226.409  1.00 -5.57           O
ATOM   4083  CB  ALA A 299     160.130 114.806 224.686  1.00 -5.57           C
ATOM   4084 1HB  ALA A 299     160.342 115.875 224.681  1.00 -5.57           H
ATOM   4085 2HB  ALA A 299     159.236 114.631 225.288  1.00 -5.57           H
ATOM   4086 3HB  ALA A 299     159.954 114.460 223.667  1.00 -5.57           H
ATOM   4087  N   LEU A 300     161.190 111.849 224.242  1.00 -3.40           N
ATOM   4088  H   LEU A 300     161.447 112.317 223.377  1.00 -3.40           H
ATOM   4089  CA  LEU A 300     161.009 110.395 224.240  1.00 -3.40           C
ATOM   4090  HA  LEU A 300     160.017 110.161 224.618  1.00 -3.40           H
ATOM   4091  C   LEU A 300     162.016 109.707 225.150  1.00 -3.40           C
ATOM   4092  O   LEU A 300     161.667 108.784 225.882  1.00 -3.40           O
ATOM   4093  CB  LEU A 300     161.173 109.809 222.829  1.00 -3.40           C
ATOM   4094 1HB  LEU A 300     161.994 110.338 222.346  1.00 -3.40           H
ATOM   4095 2HB  LEU A 300     161.478 108.769 222.940  1.00 -3.40           H
ATOM   4096  CG  LEU A 300     159.964 109.823 221.881  1.00 -3.40           C
ATOM   4097  HG  LEU A 300     159.555 110.830 221.862  1.00 -3.40           H
ATOM   4098  CD1 LEU A 300     160.357 109.446 220.457  1.00 -3.40           C
ATOM   4099 1HD1 LEU A 300     159.503 109.591 219.795  1.00 -3.40           H
ATOM   4100 2HD1 LEU A 300     160.665 108.402 220.408  1.00 -3.40           H
ATOM   4101 3HD1 LEU A 300     161.171 110.087 220.119  1.00 -3.40           H
ATOM   4102  CD2 LEU A 300     158.872 108.851 222.336  1.00 -3.40           C
ATOM   4103 1HD2 LEU A 300     158.010 108.930 221.672  1.00 -3.40           H
ATOM   4104 2HD2 LEU A 300     158.545 109.091 223.345  1.00 -3.40           H
ATOM   4105 3HD2 LEU A 300     159.245 107.826 222.320  1.00 -3.40           H
ATOM   4106  N   VAL A 301     163.268 110.133 225.093  1.00 10.17           N
ATOM   4107  H   VAL A 301     163.502 110.918 224.495  1.00 10.17           H
ATOM   4108  CA  VAL A 301     164.339 109.443 225.817  1.00 10.17           C
ATOM   4109  HA  VAL A 301     164.143 108.373 225.766  1.00 10.17           H
ATOM   4110  C   VAL A 301     164.367 109.797 227.307  1.00 10.17           C
ATOM   4111  O   VAL A 301     164.591 108.923 228.149  1.00 10.17           O
ATOM   4112  CB  VAL A 301     165.692 109.690 225.094  1.00 10.17           C
ATOM   4113  HB  VAL A 301     165.877 110.763 225.042  1.00 10.17           H
ATOM   4114  CG1 VAL A 301     166.870 109.028 225.804  1.00 10.17           C
ATOM   4115 1HG1 VAL A 301     167.785 109.195 225.235  1.00 10.17           H
ATOM   4116 2HG1 VAL A 301     166.700 107.956 225.915  1.00 10.17           H
ATOM   4117 3HG1 VAL A 301     166.998 109.476 226.789  1.00 10.17           H
ATOM   4118  CG2 VAL A 301     165.606 109.124 223.667  1.00 10.17           C
ATOM   4119 1HG2 VAL A 301     166.577 109.196 223.183  1.00 10.17           H
ATOM   4120 2HG2 VAL A 301     164.889 109.694 223.077  1.00 10.17           H
ATOM   4121 3HG2 VAL A 301     165.301 108.078 223.693  1.00 10.17           H
ATOM   4122  N   ASN A 302     164.058 111.034 227.672  1.00 21.13           N
ATOM   4123  H   ASN A 302     163.883 111.749 226.966  1.00 21.13           H
ATOM   4124  CA  ASN A 302     163.948 111.404 229.086  1.00 21.13           C
ATOM   4125  HA  ASN A 302     164.762 110.933 229.638  1.00 21.13           H
ATOM   4126  C   ASN A 302     162.616 110.904 229.661  1.00 21.13           C
ATOM   4127  O   ASN A 302     162.483 110.702 230.864  1.00 21.13           O
ATOM   4128  CB  ASN A 302     164.067 112.927 229.249  1.00 21.13           C
ATOM   4129 1HB  ASN A 302     164.884 113.287 228.627  1.00 21.13           H
ATOM   4130 2HB  ASN A 302     163.144 113.398 228.914  1.00 21.13           H
ATOM   4131  CG  ASN A 302     164.347 113.344 230.678  1.00 21.13           C
ATOM   4132  OD1 ASN A 302     164.855 112.577 231.481  1.00 21.13           O
ATOM   4133  ND2 ASN A 302     164.062 114.575 230.990  1.00 21.13           N
ATOM   4134 1HD2 ASN A 302     164.177 114.876 231.954  1.00 21.13           H
ATOM   4135 2HD2 ASN A 302     163.705 115.205 230.294  1.00 21.13           H
ATOM   4136  N   ASN A 303     161.658 110.675 228.768  1.00 -8.10           N
ATOM   4137  H   ASN A 303     161.875 110.806 227.789  1.00 -8.10           H
ATOM   4138  CA  ASN A 303     160.263 110.321 229.074  1.00 -8.10           C
ATOM   4139  HA  ASN A 303     159.722 110.324 228.127  1.00 -8.10           H
ATOM   4140  C   ASN A 303     159.609 111.397 229.941  1.00 -8.10           C
ATOM   4141  O   ASN A 303     158.854 111.120 230.871  1.00 -8.10           O
ATOM   4142  CB  ASN A 303     160.107 108.917 229.677  1.00 -8.10           C
ATOM   4143 1HB  ASN A 303     160.683 108.204 229.089  1.00 -8.10           H
ATOM   4144 2HB  ASN A 303     160.492 108.923 230.694  1.00 -8.10           H
ATOM   4145  CG  ASN A 303     158.661 108.464 229.722  1.00 -8.10           C
ATOM   4146  OD1 ASN A 303     157.901 108.646 228.769  1.00 -8.10           O
ATOM   4147  ND2 ASN A 303     158.263 107.889 230.824  1.00 -8.10           N
ATOM   4148 1HD2 ASN A 303     157.310 107.568 230.901  1.00 -8.10           H
ATOM   4149 2HD2 ASN A 303     158.907 107.773 231.594  1.00 -8.10           H
ATOM   4150  N   VAL A 304     159.899 112.647 229.615  1.00 10.36           N
ATOM   4151  H   VAL A 304     160.475 112.826 228.802  1.00 10.36           H
ATOM   4152  CA  VAL A 304     159.352 113.798 230.330  1.00 10.36           C
ATOM   4153  HA  VAL A 304     158.609 113.473 231.054  1.00 10.36           H
ATOM   4154  C   VAL A 304     158.644 114.598 229.254  1.00 10.36           C
ATOM   4155  O   VAL A 304     159.176 114.802 228.167  1.00 10.36           O
ATOM   4156  CB  VAL A 304     160.447 114.604 231.081  1.00 10.36           C
ATOM   4157  HB  VAL A 304     161.256 114.824 230.388  1.00 10.36           H
ATOM   4158  CG1 VAL A 304     159.904 115.935 231.627  1.00 10.36           C
ATOM   4159 1HG1 VAL A 304     160.672 116.428 232.224  1.00 10.36           H
ATOM   4160 2HG1 VAL A 304     159.030 115.764 232.258  1.00 10.36           H
ATOM   4161 3HG1 VAL A 304     159.644 116.600 230.804  1.00 10.36           H
ATOM   4162  CG2 VAL A 304     161.003 113.770 232.247  1.00 10.36           C
ATOM   4163 1HG2 VAL A 304     161.761 114.340 232.784  1.00 10.36           H
ATOM   4164 2HG2 VAL A 304     161.462 112.857 231.872  1.00 10.36           H
ATOM   4165 3HG2 VAL A 304     160.202 113.504 232.939  1.00 10.36           H
ATOM   4166  N   TRP A 305     157.402 114.957 229.543  1.00  4.18           N
ATOM   4167  H   TRP A 305     157.033 114.743 230.468  1.00  4.18           H
ATOM   4168  CA  TRP A 305     156.495 115.538 228.557  1.00  4.18           C
ATOM   4169  HA  TRP A 305     157.041 115.719 227.631  1.00  4.18           H
ATOM   4170  C   TRP A 305     155.927 116.860 229.048  1.00  4.18           C
ATOM   4171  O   TRP A 305     154.890 117.342 228.572  1.00  4.18           O
ATOM   4172  CB  TRP A 305     155.383 114.531 228.273  1.00  4.18           C
ATOM   4173 1HB  TRP A 305     154.818 114.348 229.188  1.00  4.18           H
ATOM   4174 2HB  TRP A 305     154.714 114.934 227.513  1.00  4.18           H
ATOM   4175  CG  TRP A 305     155.966 113.242 227.786  1.00  4.18           C
ATOM   4176  CD1 TRP A 305     156.192 112.106 228.499  1.00  4.18           C
ATOM   4177  HD1 TRP A 305     155.933 111.983 229.543  1.00  4.18           H
ATOM   4178  CD2 TRP A 305     156.461 112.967 226.468  1.00  4.18           C
ATOM   4179  NE1 TRP A 305     156.810 111.152 227.742  1.00  4.18           N
ATOM   4180  HE1 TRP A 305     157.095 110.238 228.089  1.00  4.18           H
ATOM   4181  CE2 TRP A 305     156.996 111.648 226.483  1.00  4.18           C
ATOM   4182  CE3 TRP A 305     156.490 113.697 225.264  1.00  4.18           C
ATOM   4183  HE3 TRP A 305     156.095 114.698 225.232  1.00  4.18           H
ATOM   4184  CZ2 TRP A 305     157.535 111.045 225.333  1.00  4.18           C
ATOM   4185  HZ2 TRP A 305     157.920 110.038 225.371  1.00  4.18           H
ATOM   4186  CZ3 TRP A 305     157.051 113.104 224.112  1.00  4.18           C
ATOM   4187  HZ3 TRP A 305     157.103 113.662 223.189  1.00  4.18           H
ATOM   4188  CH2 TRP A 305     157.562 111.781 224.161  1.00  4.18           C
ATOM   4189  HH2 TRP A 305     157.973 111.348 223.265  1.00  4.18           H
ATOM   4190  N   LYS A 306     156.610 117.428 230.030  1.00 40.16           N
ATOM   4191  H   LYS A 306     157.460 116.992 230.353  1.00 40.16           H
ATOM   4192  CA  LYS A 306     156.207 118.695 230.632  1.00 40.16           C
ATOM   4193  HA  LYS A 306     155.201 118.597 231.026  1.00 40.16           H
ATOM   4194  C   LYS A 306     156.221 119.759 229.543  1.00 40.16           C
ATOM   4195  O   LYS A 306     157.209 119.894 228.840  1.00 40.16           O
ATOM   4196  CB  LYS A 306     157.164 119.032 231.776  1.00 40.16           C
ATOM   4197 1HB  LYS A 306     157.243 118.151 232.412  1.00 40.16           H
ATOM   4198 2HB  LYS A 306     158.151 119.239 231.361  1.00 40.16           H
ATOM   4199  CG  LYS A 306     156.738 120.197 232.652  1.00 40.16           C
ATOM   4200 1HG  LYS A 306     155.739 120.525 232.364  1.00 40.16           H
ATOM   4201 2HG  LYS A 306     156.720 119.870 233.691  1.00 40.16           H
ATOM   4202  CD  LYS A 306     157.697 121.352 232.531  1.00 40.16           C
ATOM   4203 1HD  LYS A 306     158.697 121.029 232.824  1.00 40.16           H
ATOM   4204 2HD  LYS A 306     157.718 121.680 231.493  1.00 40.16           H
ATOM   4205  CE  LYS A 306     157.252 122.501 233.420  1.00 40.16           C
ATOM   4206 1HE  LYS A 306     156.198 122.712 233.222  1.00 40.16           H
ATOM   4207 2HE  LYS A 306     157.367 122.212 234.467  1.00 40.16           H
ATOM   4208  NZ  LYS A 306     158.054 123.730 233.137  1.00 40.16           N
ATOM   4209 1HZ  LYS A 306     157.829 124.448 233.812  1.00 40.16           H
ATOM   4210 2HZ  LYS A 306     157.831 124.061 232.202  1.00 40.16           H
ATOM   4211 3HZ  LYS A 306     159.041 123.527 233.199  1.00 40.16           H
ATOM   4212  N   ASP A 307     155.084 120.420 229.363  1.00  5.51           N
ATOM   4213  H   ASP A 307     154.309 120.186 229.969  1.00  5.51           H
ATOM   4214  CA  ASP A 307     154.848 121.488 228.368  1.00  5.51           C
ATOM   4215  HA  ASP A 307     153.832 121.845 228.527  1.00  5.51           H
ATOM   4216  C   ASP A 307     154.941 121.064 226.894  1.00  5.51           C
ATOM   4217  O   ASP A 307     154.742 121.866 225.983  1.00  5.51           O
ATOM   4218  CB  ASP A 307     155.782 122.690 228.604  1.00  5.51           C
ATOM   4219 1HB  ASP A 307     156.807 122.394 228.386  1.00  5.51           H
ATOM   4220 2HB  ASP A 307     155.511 123.494 227.921  1.00  5.51           H
ATOM   4221  CG  ASP A 307     155.720 123.215 230.029  1.00  5.51           C
ATOM   4222  OD1 ASP A 307     154.691 123.028 230.716  1.00  5.51           O
ATOM   4223  OD2 ASP A 307     156.721 123.817 230.485  1.00  5.51           O
ATOM   4224  N   HIS A 308     155.231 119.794 226.648  1.00 17.50           N
ATOM   4225  H   HIS A 308     155.271 119.149 227.429  1.00 17.50           H
ATOM   4226  CA  HIS A 308     155.643 119.305 225.330  1.00 17.50           C
ATOM   4227  HA  HIS A 308     156.568 119.819 225.070  1.00 17.50           H
ATOM   4228  C   HIS A 308     154.664 119.529 224.175  1.00 17.50           C
ATOM   4229  O   HIS A 308     155.056 119.658 223.012  1.00 17.50           O
ATOM   4230  CB  HIS A 308     155.963 117.813 225.444  1.00 17.50           C
ATOM   4231 1HB  HIS A 308     156.667 117.675 226.265  1.00 17.50           H
ATOM   4232 2HB  HIS A 308     155.047 117.271 225.678  1.00 17.50           H
ATOM   4233  CG  HIS A 308     156.563 117.227 224.205  1.00 17.50           C
ATOM   4234  ND1 HIS A 308     157.887 117.335 223.858  1.00 17.50           N
ATOM   4235  HD1 HIS A 308     158.603 117.815 224.388  1.00 17.50           H
ATOM   4236  CD2 HIS A 308     155.997 116.497 223.209  1.00 17.50           C
ATOM   4237  HD2 HIS A 308     154.952 116.228 223.161  1.00 17.50           H
ATOM   4238  CE1 HIS A 308     158.069 116.679 222.712  1.00 17.50           C
ATOM   4239  HE1 HIS A 308     159.019 116.584 222.209  1.00 17.50           H
ATOM   4240  NE2 HIS A 308     156.948 116.142 222.278  1.00 17.50           N
ATOM   4241  N   TRP A 309     153.376 119.593 224.467  1.00 -8.79           N
ATOM   4242  H   TRP A 309     153.072 119.519 225.429  1.00 -8.79           H
ATOM   4243  CA  TRP A 309     152.395 119.738 223.398  1.00 -8.79           C
ATOM   4244  HA  TRP A 309     152.571 118.935 222.683  1.00 -8.79           H
ATOM   4245  C   TRP A 309     152.499 121.052 222.615  1.00 -8.79           C
ATOM   4246  O   TRP A 309     152.142 121.086 221.435  1.00 -8.79           O
ATOM   4247  CB  TRP A 309     150.979 119.563 223.955  1.00 -8.79           C
ATOM   4248 1HB  TRP A 309     150.291 119.504 223.117  1.00 -8.79           H
ATOM   4249 2HB  TRP A 309     150.929 118.624 224.505  1.00 -8.79           H
ATOM   4250  CG  TRP A 309     150.525 120.679 224.849  1.00 -8.79           C
ATOM   4251  CD1 TRP A 309     150.599 120.728 226.204  1.00 -8.79           C
ATOM   4252  HD1 TRP A 309     151.009 119.937 226.822  1.00 -8.79           H
ATOM   4253  CD2 TRP A 309     149.908 121.919 224.452  1.00 -8.79           C
ATOM   4254  NE1 TRP A 309     150.084 121.898 226.691  1.00 -8.79           N
ATOM   4255  HE1 TRP A 309     150.054 122.137 227.680  1.00 -8.79           H
ATOM   4256  CE2 TRP A 309     149.661 122.667 225.639  1.00 -8.79           C
ATOM   4257  CE3 TRP A 309     149.544 122.481 223.211  1.00 -8.79           C
ATOM   4258  HE3 TRP A 309     149.701 121.930 222.294  1.00 -8.79           H
ATOM   4259  CZ2 TRP A 309     149.075 123.952 225.609  1.00 -8.79           C
ATOM   4260  HZ2 TRP A 309     148.876 124.492 226.522  1.00 -8.79           H
ATOM   4261  CZ3 TRP A 309     148.991 123.785 223.176  1.00 -8.79           C
ATOM   4262  HZ3 TRP A 309     148.732 124.233 222.227  1.00 -8.79           H
ATOM   4263  CH2 TRP A 309     148.768 124.507 224.380  1.00 -8.79           C
ATOM   4264  HH2 TRP A 309     148.346 125.502 224.333  1.00 -8.79           H
ATOM   4265  N   VAL A 310     152.997 122.126 223.222  1.00 16.59           N
ATOM   4266  H   VAL A 310     153.362 122.051 224.167  1.00 16.59           H
ATOM   4267  CA  VAL A 310     152.953 123.447 222.578  1.00 16.59           C
ATOM   4268  HA  VAL A 310     151.944 123.586 222.192  1.00 16.59           H
ATOM   4269  C   VAL A 310     153.908 123.514 221.382  1.00 16.59           C
ATOM   4270  O   VAL A 310     153.696 124.244 220.403  1.00 16.59           O
ATOM   4271  CB  VAL A 310     153.199 124.584 223.623  1.00 16.59           C
ATOM   4272  HB  VAL A 310     152.640 124.323 224.522  1.00 16.59           H
ATOM   4273  CG1 VAL A 310     154.677 124.733 224.015  1.00 16.59           C
ATOM   4274 1HG1 VAL A 310     154.769 125.456 224.826  1.00 16.59           H
ATOM   4275 2HG1 VAL A 310     155.271 125.076 223.167  1.00 16.59           H
ATOM   4276 3HG1 VAL A 310     155.074 123.781 224.365  1.00 16.59           H
ATOM   4277  CG2 VAL A 310     152.648 125.916 223.119  1.00 16.59           C
ATOM   4278 1HG2 VAL A 310     152.770 126.676 223.890  1.00 16.59           H
ATOM   4279 2HG2 VAL A 310     151.585 125.817 222.899  1.00 16.59           H
ATOM   4280 3HG2 VAL A 310     153.178 126.232 222.220  1.00 16.59           H
ATOM   4281  N   TYR A 311     154.916 122.654 221.406  1.00 10.41           N
ATOM   4282  H   TYR A 311     155.017 122.035 222.200  1.00 10.41           H
ATOM   4283  CA  TYR A 311     155.919 122.581 220.347  1.00 10.41           C
ATOM   4284  HA  TYR A 311     156.190 123.597 220.063  1.00 10.41           H
ATOM   4285  C   TYR A 311     155.405 121.861 219.098  1.00 10.41           C
ATOM   4286  O   TYR A 311     156.063 121.805 218.064  1.00 10.41           O
ATOM   4287  CB  TYR A 311     157.164 121.903 220.911  1.00 10.41           C
ATOM   4288 1HB  TYR A 311     156.929 120.863 221.136  1.00 10.41           H
ATOM   4289 2HB  TYR A 311     157.953 121.930 220.161  1.00 10.41           H
ATOM   4290  CG  TYR A 311     157.649 122.580 222.178  1.00 10.41           C
ATOM   4291  CD1 TYR A 311     157.448 121.979 223.433  1.00 10.41           C
ATOM   4292  HD1 TYR A 311     156.972 121.017 223.483  1.00 10.41           H
ATOM   4293  CD2 TYR A 311     158.301 123.829 222.134  1.00 10.41           C
ATOM   4294  HD2 TYR A 311     158.471 124.312 221.181  1.00 10.41           H
ATOM   4295  CE1 TYR A 311     157.871 122.610 224.628  1.00 10.41           C
ATOM   4296  HE1 TYR A 311     157.696 122.146 225.588  1.00 10.41           H
ATOM   4297  CE2 TYR A 311     158.774 124.447 223.327  1.00 10.41           C
ATOM   4298  HE2 TYR A 311     159.314 125.378 223.274  1.00 10.41           H
ATOM   4299  CZ  TYR A 311     158.551 123.826 224.563  1.00 10.41           C
ATOM   4300  OH  TYR A 311     159.023 124.357 225.734  1.00 10.41           O
ATOM   4301  HH  TYR A 311     159.732 125.001 225.588  1.00 10.41           H
ATOM   4302  N   TRP A 312     154.173 121.374 219.162  1.00  7.99           N
ATOM   4303  H   TRP A 312     153.666 121.405 220.040  1.00  7.99           H
ATOM   4304  CA  TRP A 312     153.508 120.798 217.993  1.00  7.99           C
ATOM   4305  HA  TRP A 312     154.243 120.627 217.207  1.00  7.99           H
ATOM   4306  C   TRP A 312     152.460 121.759 217.456  1.00  7.99           C
ATOM   4307  O   TRP A 312     151.660 121.411 216.588  1.00  7.99           O
ATOM   4308  CB  TRP A 312     152.882 119.458 218.362  1.00  7.99           C
ATOM   4309 1HB  TRP A 312     152.180 119.603 219.182  1.00  7.99           H
ATOM   4310 2HB  TRP A 312     152.349 119.055 217.501  1.00  7.99           H
ATOM   4311  CG  TRP A 312     153.942 118.497 218.773  1.00  7.99           C
ATOM   4312  CD1 TRP A 312     154.463 118.332 220.019  1.00  7.99           C
ATOM   4313  HD1 TRP A 312     154.139 118.875 220.899  1.00  7.99           H
ATOM   4314  CD2 TRP A 312     154.677 117.594 217.926  1.00  7.99           C
ATOM   4315  NE1 TRP A 312     155.481 117.427 220.014  1.00  7.99           N
ATOM   4316  HE1 TRP A 312     156.014 117.158 220.839  1.00  7.99           H
ATOM   4317  CE2 TRP A 312     155.662 116.969 218.741  1.00  7.99           C
ATOM   4318  CE3 TRP A 312     154.611 117.252 216.558  1.00  7.99           C
ATOM   4319  HE3 TRP A 312     153.868 117.704 215.919  1.00  7.99           H
ATOM   4320  CZ2 TRP A 312     156.589 116.044 218.228  1.00  7.99           C
ATOM   4321  HZ2 TRP A 312     157.326 115.602 218.878  1.00  7.99           H
ATOM   4322  CZ3 TRP A 312     155.532 116.298 216.038  1.00  7.99           C
ATOM   4323  HZ3 TRP A 312     155.488 116.022 214.994  1.00  7.99           H
ATOM   4324  CH2 TRP A 312     156.520 115.713 216.886  1.00  7.99           C
ATOM   4325  HH2 TRP A 312     157.222 115.002 216.477  1.00  7.99           H
ATOM   4326  N   VAL A 313     152.458 122.973 217.987  1.00  8.90           N
ATOM   4327  H   VAL A 313     153.101 123.188 218.742  1.00  8.90           H
ATOM   4328  CA  VAL A 313     151.532 124.011 217.538  1.00  8.90           C
ATOM   4329  HA  VAL A 313     150.929 123.617 216.721  1.00  8.90           H
ATOM   4330  C   VAL A 313     152.327 125.198 217.004  1.00  8.90           C
ATOM   4331  O   VAL A 313     152.182 125.571 215.841  1.00  8.90           O
ATOM   4332  CB  VAL A 313     150.566 124.441 218.684  1.00  8.90           C
ATOM   4333  HB  VAL A 313     151.139 124.942 219.462  1.00  8.90           H
ATOM   4334  CG1 VAL A 313     149.492 125.397 218.162  1.00  8.90           C
ATOM   4335 1HG1 VAL A 313     148.869 125.732 218.993  1.00  8.90           H
ATOM   4336 2HG1 VAL A 313     148.866 124.893 217.425  1.00  8.90           H
ATOM   4337 3HG1 VAL A 313     149.953 126.266 217.701  1.00  8.90           H
ATOM   4338  CG2 VAL A 313     149.884 123.216 219.312  1.00  8.90           C
ATOM   4339 1HG2 VAL A 313     149.138 123.539 220.038  1.00  8.90           H
ATOM   4340 2HG2 VAL A 313     150.617 122.604 219.836  1.00  8.90           H
ATOM   4341 3HG2 VAL A 313     149.396 122.615 218.543  1.00  8.90           H
ATOM   4342  N   GLY A 314     153.213 125.755 217.823  1.00 16.77           N
ATOM   4343  H   GLY A 314     153.349 125.376 218.757  1.00 16.77           H
ATOM   4344  CA  GLY A 314     153.982 126.927 217.417  1.00 16.77           C
ATOM   4345 1HA  GLY A 314     153.285 127.729 217.178  1.00 16.77           H
ATOM   4346 2HA  GLY A 314     154.597 127.258 218.253  1.00 16.77           H
ATOM   4347  C   GLY A 314     154.874 126.734 216.205  1.00 16.77           C
ATOM   4348  O   GLY A 314     154.635 127.376 215.175  1.00 16.77           O
ATOM   4349  N   PRO A 315     155.882 125.846 216.256  1.00 15.68           N
ATOM   4350  CA  PRO A 315     156.713 125.682 215.058  1.00 15.68           C
ATOM   4351  HA  PRO A 315     157.219 126.620 214.855  1.00 15.68           H
ATOM   4352  C   PRO A 315     155.994 125.234 213.792  1.00 15.68           C
ATOM   4353  O   PRO A 315     156.333 125.661 212.689  1.00 15.68           O
ATOM   4354  CB  PRO A 315     157.726 124.610 215.484  1.00 15.68           C
ATOM   4355 1HB  PRO A 315     157.371 123.620 215.200  1.00 15.68           H
ATOM   4356 2HB  PRO A 315     158.704 124.802 215.043  1.00 15.68           H
ATOM   4357  CG  PRO A 315     157.793 124.725 216.953  1.00 15.68           C
ATOM   4358 1HG  PRO A 315     158.163 123.804 217.403  1.00 15.68           H
ATOM   4359 2HG  PRO A 315     158.423 125.571 217.231  1.00 15.68           H
ATOM   4360  CD  PRO A 315     156.367 124.984 217.348  1.00 15.68           C
ATOM   4361 1HD  PRO A 315     155.794 124.060 217.369  1.00 15.68           H
ATOM   4362 2HD  PRO A 315     156.324 125.491 218.312  1.00 15.68           H
ATOM   4363  N   LEU A 316     154.987 124.381 213.911  1.00 -6.01           N
ATOM   4364  H   LEU A 316     154.708 124.045 214.821  1.00 -6.01           H
ATOM   4365  CA  LEU A 316     154.303 123.905 212.712  1.00 -6.01           C
ATOM   4366  HA  LEU A 316     155.061 123.626 211.981  1.00 -6.01           H
ATOM   4367  C   LEU A 316     153.479 125.017 212.069  1.00 -6.01           C
ATOM   4368  O   LEU A 316     153.535 125.191 210.851  1.00 -6.01           O
ATOM   4369  CB  LEU A 316     153.457 122.664 213.016  1.00 -6.01           C
ATOM   4370 1HB  LEU A 316     152.752 122.909 213.810  1.00 -6.01           H
ATOM   4371 2HB  LEU A 316     152.886 122.422 212.120  1.00 -6.01           H
ATOM   4372  CG  LEU A 316     154.248 121.405 213.426  1.00 -6.01           C
ATOM   4373  HG  LEU A 316     154.821 121.630 214.325  1.00 -6.01           H
ATOM   4374  CD1 LEU A 316     153.295 120.266 213.744  1.00 -6.01           C
ATOM   4375 1HD1 LEU A 316     153.856 119.393 214.078  1.00 -6.01           H
ATOM   4376 2HD1 LEU A 316     152.709 120.008 212.864  1.00 -6.01           H
ATOM   4377 3HD1 LEU A 316     152.616 120.564 214.537  1.00 -6.01           H
ATOM   4378  CD2 LEU A 316     155.224 120.933 212.336  1.00 -6.01           C
ATOM   4379 1HD2 LEU A 316     155.668 119.982 212.626  1.00 -6.01           H
ATOM   4380 2HD2 LEU A 316     156.022 121.662 212.209  1.00 -6.01           H
ATOM   4381 3HD2 LEU A 316     154.692 120.801 211.395  1.00 -6.01           H
ATOM   4382  N   PHE A 317     152.799 125.835 212.864  1.00-15.67           N
ATOM   4383  H   PHE A 317     152.758 125.672 213.866  1.00-15.67           H
ATOM   4384  CA  PHE A 317     152.100 126.992 212.305  1.00-15.67           C
ATOM   4385  HA  PHE A 317     151.460 126.650 211.493  1.00-15.67           H
ATOM   4386  C   PHE A 317     153.096 127.998 211.731  1.00-15.67           C
ATOM   4387  O   PHE A 317     152.871 128.556 210.655  1.00-15.67           O
ATOM   4388  CB  PHE A 317     151.219 127.666 213.360  1.00-15.67           C
ATOM   4389 1HB  PHE A 317     150.518 126.926 213.745  1.00-15.67           H
ATOM   4390 2HB  PHE A 317     151.847 128.008 214.183  1.00-15.67           H
ATOM   4391  CG  PHE A 317     150.436 128.835 212.822  1.00-15.67           C
ATOM   4392  CD1 PHE A 317     149.464 128.648 211.820  1.00-15.67           C
ATOM   4393  HD1 PHE A 317     149.254 127.654 211.452  1.00-15.67           H
ATOM   4394  CD2 PHE A 317     150.681 130.133 213.298  1.00-15.67           C
ATOM   4395  HD2 PHE A 317     151.395 130.286 214.093  1.00-15.67           H
ATOM   4396  CE1 PHE A 317     148.759 129.754 211.277  1.00-15.67           C
ATOM   4397  HE1 PHE A 317     148.016 129.598 210.508  1.00-15.67           H
ATOM   4398  CE2 PHE A 317     149.996 131.251 212.758  1.00-15.67           C
ATOM   4399  HE2 PHE A 317     150.209 132.246 213.123  1.00-15.67           H
ATOM   4400  CZ  PHE A 317     149.031 131.059 211.745  1.00-15.67           C
ATOM   4401  HZ  PHE A 317     148.498 131.906 211.336  1.00-15.67           H
ATOM   4402  N   GLY A 318     154.226 128.176 212.405  1.00-10.90           N
ATOM   4403  H   GLY A 318     154.369 127.691 213.289  1.00-10.90           H
ATOM   4404  CA  GLY A 318     155.272 129.063 211.916  1.00-10.90           C
ATOM   4405 1HA  GLY A 318     154.869 130.068 211.821  1.00-10.90           H
ATOM   4406 2HA  GLY A 318     156.094 129.082 212.631  1.00-10.90           H
ATOM   4407  C   GLY A 318     155.800 128.650 210.562  1.00-10.90           C
ATOM   4408  O   GLY A 318     156.005 129.491 209.688  1.00-10.90           O
ATOM   4409  N   GLY A 319     155.965 127.355 210.343  1.00-13.18           N
ATOM   4410  H   GLY A 319     155.798 126.686 211.093  1.00-13.18           H
ATOM   4411  CA  GLY A 319     156.398 126.888 209.039  1.00-13.18           C
ATOM   4412 1HA  GLY A 319     157.276 127.458 208.746  1.00-13.18           H
ATOM   4413 2HA  GLY A 319     156.666 125.837 209.100  1.00-13.18           H
ATOM   4414  C   GLY A 319     155.355 127.038 207.955  1.00-13.18           C
ATOM   4415  O   GLY A 319     155.666 127.452 206.841  1.00-13.18           O
ATOM   4416  N   LEU A 320     154.107 126.720 208.262  1.00-10.91           N
ATOM   4417  H   LEU A 320     153.886 126.381 209.195  1.00-10.91           H
ATOM   4418  CA  LEU A 320     153.044 126.803 207.261  1.00-10.91           C
ATOM   4419  HA  LEU A 320     153.367 126.273 206.365  1.00-10.91           H
ATOM   4420  C   LEU A 320     152.741 128.241 206.857  1.00-10.91           C
ATOM   4421  O   LEU A 320     152.679 128.555 205.663  1.00-10.91           O
ATOM   4422  CB  LEU A 320     151.776 126.142 207.806  1.00-10.91           C
ATOM   4423 1HB  LEU A 320     151.574 126.569 208.788  1.00-10.91           H
ATOM   4424 2HB  LEU A 320     150.942 126.395 207.152  1.00-10.91           H
ATOM   4425  CG  LEU A 320     151.833 124.613 207.942  1.00-10.91           C
ATOM   4426  HG  LEU A 320     152.760 124.334 208.439  1.00-10.91           H
ATOM   4427  CD1 LEU A 320     150.680 124.144 208.809  1.00-10.91           C
ATOM   4428 1HD1 LEU A 320     150.736 123.064 208.938  1.00-10.91           H
ATOM   4429 2HD1 LEU A 320     149.726 124.408 208.353  1.00-10.91           H
ATOM   4430 3HD1 LEU A 320     150.755 124.610 209.792  1.00-10.91           H
ATOM   4431  CD2 LEU A 320     151.784 123.906 206.587  1.00-10.91           C
ATOM   4432 1HD2 LEU A 320     151.739 122.828 206.739  1.00-10.91           H
ATOM   4433 2HD2 LEU A 320     152.679 124.139 206.014  1.00-10.91           H
ATOM   4434 3HD2 LEU A 320     150.901 124.220 206.028  1.00-10.91           H
ATOM   4435  N   LEU A 321     152.592 129.131 207.832  1.00-22.55           N
ATOM   4436  H   LEU A 321     152.659 128.840 208.807  1.00-22.55           H
ATOM   4437  CA  LEU A 321     152.331 130.536 207.520  1.00-22.55           C
ATOM   4438  HA  LEU A 321     151.506 130.590 206.811  1.00-22.55           H
ATOM   4439  C   LEU A 321     153.572 131.119 206.862  1.00-22.55           C
ATOM   4440  O   LEU A 321     153.472 131.903 205.919  1.00-22.55           O
ATOM   4441  CB  LEU A 321     151.977 131.345 208.775  1.00-22.55           C
ATOM   4442 1HB  LEU A 321     151.148 130.852 209.283  1.00-22.55           H
ATOM   4443 2HB  LEU A 321     152.838 131.331 209.443  1.00-22.55           H
ATOM   4444  CG  LEU A 321     151.588 132.816 208.522  1.00-22.55           C
ATOM   4445  HG  LEU A 321     152.411 133.303 208.002  1.00-22.55           H
ATOM   4446  CD1 LEU A 321     150.333 132.970 207.665  1.00-22.55           C
ATOM   4447 1HD1 LEU A 321     150.085 134.027 207.565  1.00-22.55           H
ATOM   4448 2HD1 LEU A 321     149.494 132.447 208.128  1.00-22.55           H
ATOM   4449 3HD1 LEU A 321     150.509 132.570 206.668  1.00-22.55           H
ATOM   4450  CD2 LEU A 321     151.379 133.548 209.832  1.00-22.55           C
ATOM   4451 1HD2 LEU A 321     151.117 134.589 209.637  1.00-22.55           H
ATOM   4452 2HD2 LEU A 321     152.301 133.536 210.406  1.00-22.55           H
ATOM   4453 3HD2 LEU A 321     150.583 133.082 210.412  1.00-22.55           H
ATOM   4454  N   GLY A 322     154.740 130.685 207.316  1.00-13.73           N
ATOM   4455  H   GLY A 322     154.783 130.041 208.100  1.00-13.73           H
ATOM   4456  CA  GLY A 322     155.986 131.126 206.717  1.00-13.73           C
ATOM   4457 1HA  GLY A 322     156.051 132.210 206.794  1.00-13.73           H
ATOM   4458 2HA  GLY A 322     156.828 130.679 207.247  1.00-13.73           H
ATOM   4459  C   GLY A 322     156.057 130.754 205.256  1.00-13.73           C
ATOM   4460  O   GLY A 322     156.430 131.591 204.449  1.00-13.73           O
ATOM   4461  N   GLY A 323     155.637 129.554 204.880  1.00-11.45           N
ATOM   4462  H   GLY A 323     155.324 128.884 205.580  1.00-11.45           H
ATOM   4463  CA  GLY A 323     155.644 129.172 203.477  1.00-11.45           C
ATOM   4464 1HA  GLY A 323     156.646 129.326 203.088  1.00-11.45           H
ATOM   4465 2HA  GLY A 323     155.388 128.117 203.385  1.00-11.45           H
ATOM   4466  C   GLY A 323     154.701 129.980 202.613  1.00-11.45           C
ATOM   4467  O   GLY A 323     155.081 130.417 201.524  1.00-11.45           O
ATOM   4468  N   PHE A 324     153.490 130.230 203.091  1.00 -7.69           N
ATOM   4469  H   PHE A 324     153.211 129.859 203.995  1.00 -7.69           H
ATOM   4470  CA  PHE A 324     152.545 131.030 202.315  1.00 -7.69           C
ATOM   4471  HA  PHE A 324     152.492 130.625 201.305  1.00 -7.69           H
ATOM   4472  C   PHE A 324     152.992 132.483 202.198  1.00 -7.69           C
ATOM   4473  O   PHE A 324     152.836 133.103 201.138  1.00 -7.69           O
ATOM   4474  CB  PHE A 324     151.150 130.985 202.940  1.00 -7.69           C
ATOM   4475 1HB  PHE A 324     151.233 131.073 204.024  1.00 -7.69           H
ATOM   4476 2HB  PHE A 324     150.588 131.842 202.576  1.00 -7.69           H
ATOM   4477  CG  PHE A 324     150.369 129.751 202.582  1.00 -7.69           C
ATOM   4478  CD1 PHE A 324     150.069 128.777 203.550  1.00 -7.69           C
ATOM   4479  HD1 PHE A 324     150.405 128.908 204.569  1.00 -7.69           H
ATOM   4480  CD2 PHE A 324     149.908 129.570 201.264  1.00 -7.69           C
ATOM   4481  HD2 PHE A 324     150.115 130.318 200.513  1.00 -7.69           H
ATOM   4482  CE1 PHE A 324     149.316 127.625 203.209  1.00 -7.69           C
ATOM   4483  HE1 PHE A 324     149.095 126.883 203.962  1.00 -7.69           H
ATOM   4484  CE2 PHE A 324     149.162 128.421 200.905  1.00 -7.69           C
ATOM   4485  HE2 PHE A 324     148.819 128.293 199.889  1.00 -7.69           H
ATOM   4486  CZ  PHE A 324     148.865 127.446 201.882  1.00 -7.69           C
ATOM   4487  HZ  PHE A 324     148.299 126.566 201.616  1.00 -7.69           H
ATOM   4488  N   THR A 325     153.553 133.024 203.270  1.00  6.20           N
ATOM   4489  H   THR A 325     153.644 132.476 204.122  1.00  6.20           H
ATOM   4490  CA  THR A 325     154.003 134.414 203.279  1.00  6.20           C
ATOM   4491  HA  THR A 325     153.212 135.034 202.866  1.00  6.20           H
ATOM   4492  C   THR A 325     155.251 134.571 202.415  1.00  6.20           C
ATOM   4493  O   THR A 325     155.376 135.515 201.635  1.00  6.20           O
ATOM   4494  CB  THR A 325     154.298 134.895 204.721  1.00  6.20           C
ATOM   4495  HB  THR A 325     155.161 134.360 205.119  1.00  6.20           H
ATOM   4496  OG1 THR A 325     153.159 134.634 205.545  1.00  6.20           O
ATOM   4497  HG1 THR A 325     153.163 133.694 205.779  1.00  6.20           H
ATOM   4498  CG2 THR A 325     154.548 136.387 204.781  1.00  6.20           C
ATOM   4499 1HG2 THR A 325     154.653 136.692 205.822  1.00  6.20           H
ATOM   4500 2HG2 THR A 325     153.703 136.921 204.344  1.00  6.20           H
ATOM   4501 3HG2 THR A 325     155.461 136.637 204.243  1.00  6.20           H
ATOM   4502  N   TYR A 326     156.179 133.631 202.509  1.00 67.20           N
ATOM   4503  H   TYR A 326     156.074 132.858 203.163  1.00 67.20           H
ATOM   4504  CA  TYR A 326     157.373 133.698 201.679  1.00 67.20           C
ATOM   4505  HA  TYR A 326     157.842 134.670 201.824  1.00 67.20           H
ATOM   4506  C   TYR A 326     156.981 133.603 200.199  1.00 67.20           C
ATOM   4507  O   TYR A 326     157.343 134.476 199.419  1.00 67.20           O
ATOM   4508  CB  TYR A 326     158.392 132.610 202.065  1.00 67.20           C
ATOM   4509 1HB  TYR A 326     159.065 132.990 202.830  1.00 67.20           H
ATOM   4510 2HB  TYR A 326     157.859 131.750 202.461  1.00 67.20           H
ATOM   4511  CG  TYR A 326     159.176 132.138 200.874  1.00 67.20           C
ATOM   4512  CD1 TYR A 326     160.057 133.002 200.195  1.00 67.20           C
ATOM   4513  HD1 TYR A 326     160.386 133.917 200.666  1.00 67.20           H
ATOM   4514  CD2 TYR A 326     158.889 130.885 200.306  1.00 67.20           C
ATOM   4515  HD2 TYR A 326     158.306 130.162 200.860  1.00 67.20           H
ATOM   4516  CE1 TYR A 326     160.423 132.727 198.858  1.00 67.20           C
ATOM   4517  HE1 TYR A 326     161.038 133.421 198.307  1.00 67.20           H
ATOM   4518  CE2 TYR A 326     159.270 130.600 198.986  1.00 67.20           C
ATOM   4519  HE2 TYR A 326     159.010 129.654 198.542  1.00 67.20           H
ATOM   4520  CZ  TYR A 326     159.915 131.582 198.240  1.00 67.20           C
ATOM   4521  OH  TYR A 326     159.991 131.505 196.875  1.00 67.20           O
ATOM   4522  HH  TYR A 326     160.481 132.249 196.518  1.00 67.20           H
ATOM   4523  N   GLU A 327     156.263 132.567 199.787  1.00 41.54           N
ATOM   4524  H   GLU A 327     155.877 131.905 200.455  1.00 41.54           H
ATOM   4525  CA  GLU A 327     156.230 132.245 198.361  1.00 41.54           C
ATOM   4526  HA  GLU A 327     157.228 132.410 197.958  1.00 41.54           H
ATOM   4527  C   GLU A 327     155.273 133.097 197.554  1.00 41.54           C
ATOM   4528  O   GLU A 327     155.539 133.387 196.395  1.00 41.54           O
ATOM   4529  CB  GLU A 327     155.888 130.762 198.185  1.00 41.54           C
ATOM   4530 1HB  GLU A 327     156.510 130.205 198.878  1.00 41.54           H
ATOM   4531 2HB  GLU A 327     154.852 130.615 198.484  1.00 41.54           H
ATOM   4532  CG  GLU A 327     156.082 130.155 196.783  1.00 41.54           C
ATOM   4533 1HG  GLU A 327     155.622 129.167 196.778  1.00 41.54           H
ATOM   4534 2HG  GLU A 327     155.553 130.765 196.055  1.00 41.54           H
ATOM   4535  CD  GLU A 327     157.543 130.004 196.347  1.00 41.54           C
ATOM   4536  OE1 GLU A 327     158.193 130.997 195.995  1.00 41.54           O
ATOM   4537  OE2 GLU A 327     158.032 128.870 196.315  1.00 41.54           O
ATOM   4538  N   PHE A 328     154.152 133.476 198.147  1.00  5.23           N
ATOM   4539  H   PHE A 328     153.985 133.237 199.115  1.00  5.23           H
ATOM   4540  CA  PHE A 328     153.095 134.127 197.375  1.00  5.23           C
ATOM   4541  HA  PHE A 328     153.364 134.097 196.320  1.00  5.23           H
ATOM   4542  C   PHE A 328     152.825 135.587 197.719  1.00  5.23           C
ATOM   4543  O   PHE A 328     152.105 136.266 196.990  1.00  5.23           O
ATOM   4544  CB  PHE A 328     151.819 133.303 197.531  1.00  5.23           C
ATOM   4545 1HB  PHE A 328     151.450 133.444 198.542  1.00  5.23           H
ATOM   4546 2HB  PHE A 328     151.070 133.676 196.834  1.00  5.23           H
ATOM   4547  CG  PHE A 328     152.025 131.826 197.297  1.00  5.23           C
ATOM   4548  CD1 PHE A 328     151.978 130.920 198.374  1.00  5.23           C
ATOM   4549  HD1 PHE A 328     151.771 131.285 199.368  1.00  5.23           H
ATOM   4550  CD2 PHE A 328     152.280 131.333 196.004  1.00  5.23           C
ATOM   4551  HD2 PHE A 328     152.304 132.013 195.165  1.00  5.23           H
ATOM   4552  CE1 PHE A 328     152.211 129.533 198.176  1.00  5.23           C
ATOM   4553  HE1 PHE A 328     152.176 128.850 199.012  1.00  5.23           H
ATOM   4554  CE2 PHE A 328     152.521 129.948 195.789  1.00  5.23           C
ATOM   4555  HE2 PHE A 328     152.719 129.583 194.792  1.00  5.23           H
ATOM   4556  CZ  PHE A 328     152.498 129.050 196.881  1.00  5.23           C
ATOM   4557  HZ  PHE A 328     152.694 127.999 196.725  1.00  5.23           H
ATOM   4558  N   VAL A 329     153.380 136.091 198.813  1.00 14.86           N
ATOM   4559  H   VAL A 329     153.924 135.501 199.428  1.00 14.86           H
ATOM   4560  CA  VAL A 329     153.226 137.516 199.131  1.00 14.86           C
ATOM   4561  HA  VAL A 329     152.306 137.890 198.684  1.00 14.86           H
ATOM   4562  C   VAL A 329     154.399 138.275 198.521  1.00 14.86           C
ATOM   4563  O   VAL A 329     154.248 139.380 197.998  1.00 14.86           O
ATOM   4564  CB  VAL A 329     153.147 137.766 200.664  1.00 14.86           C
ATOM   4565  HB  VAL A 329     154.074 137.443 201.120  1.00 14.86           H
ATOM   4566  CG1 VAL A 329     152.966 139.243 200.982  1.00 14.86           C
ATOM   4567 1HG1 VAL A 329     152.864 139.377 202.060  1.00 14.86           H
ATOM   4568 2HG1 VAL A 329     152.073 139.628 200.487  1.00 14.86           H
ATOM   4569 3HG1 VAL A 329     153.830 139.808 200.644  1.00 14.86           H
ATOM   4570  CG2 VAL A 329     151.986 136.977 201.280  1.00 14.86           C
ATOM   4571 1HG2 VAL A 329     151.951 137.146 202.357  1.00 14.86           H
ATOM   4572 2HG2 VAL A 329     152.113 135.909 201.104  1.00 14.86           H
ATOM   4573 3HG2 VAL A 329     151.042 137.302 200.843  1.00 14.86           H
ATOM   4574  N   HIS A 330     155.582 137.681 198.547  1.00 14.73           N
ATOM   4575  H   HIS A 330     155.687 136.756 198.939  1.00 14.73           H
ATOM   4576  CA  HIS A 330     156.745 138.343 197.968  1.00 14.73           C
ATOM   4577  HA  HIS A 330     156.712 139.400 198.224  1.00 14.73           H
ATOM   4578  C   HIS A 330     156.697 138.212 196.450  1.00 14.73           C
ATOM   4579  O   HIS A 330     156.568 137.127 195.898  1.00 14.73           O
ATOM   4580  CB  HIS A 330     158.040 137.744 198.505  1.00 14.73           C
ATOM   4581 1HB  HIS A 330     158.001 136.669 198.365  1.00 14.73           H
ATOM   4582 2HB  HIS A 330     158.876 138.142 197.931  1.00 14.73           H
ATOM   4583  CG  HIS A 330     158.284 138.031 199.952  1.00 14.73           C
ATOM   4584  ND1 HIS A 330     157.678 137.371 200.997  1.00 14.73           N
ATOM   4585  HD1 HIS A 330     156.988 136.629 200.927  1.00 14.73           H
ATOM   4586  CD2 HIS A 330     159.111 138.932 200.539  1.00 14.73           C
ATOM   4587  HD2 HIS A 330     159.748 139.623 200.007  1.00 14.73           H
ATOM   4588  CE1 HIS A 330     158.142 137.887 202.135  1.00 14.73           C
ATOM   4589  HE1 HIS A 330     157.826 137.575 203.123  1.00 14.73           H
ATOM   4590  NE2 HIS A 330     159.031 138.832 201.907  1.00 14.73           N
ATOM   4591  N   ASP A 331     156.818 139.341 195.770  1.00  4.62           N
ATOM   4592  H   ASP A 331     156.974 140.202 196.267  1.00  4.62           H
ATOM   4593  CA  ASP A 331     156.600 139.415 194.325  1.00  4.62           C
ATOM   4594  HA  ASP A 331     155.584 139.082 194.108  1.00  4.62           H
ATOM   4595  C   ASP A 331     157.541 138.591 193.449  1.00  4.62           C
ATOM   4596  O   ASP A 331     157.184 138.121 192.367  1.00  4.62           O
ATOM   4597  CB  ASP A 331     156.736 140.880 193.930  1.00  4.62           C
ATOM   4598 1HB  ASP A 331     156.070 141.484 194.547  1.00  4.62           H
ATOM   4599 2HB  ASP A 331     157.763 141.195 194.115  1.00  4.62           H
ATOM   4600  CG  ASP A 331     156.418 141.111 192.481  1.00  4.62           C
ATOM   4601  OD1 ASP A 331     155.391 140.602 191.983  1.00  4.62           O
ATOM   4602  OD2 ASP A 331     157.209 141.804 191.805  1.00  4.62           O
ATOM   4603  N   SER A 332     158.763 138.396 193.917  1.00  7.44           N
ATOM   4604  H   SER A 332     159.027 138.778 194.813  1.00  7.44           H
ATOM   4605  CA  SER A 332     159.753 137.622 193.175  1.00  7.44           C
ATOM   4606  HA  SER A 332     159.671 137.828 192.107  1.00  7.44           H
ATOM   4607  C   SER A 332     159.578 136.120 193.394  1.00  7.44           C
ATOM   4608  O   SER A 332     160.088 135.293 192.640  1.00  7.44           O
ATOM   4609  CB  SER A 332     161.131 138.057 193.660  1.00  7.44           C
ATOM   4610 1HB  SER A 332     161.898 137.450 193.180  1.00  7.44           H
ATOM   4611 2HB  SER A 332     161.280 139.104 193.397  1.00  7.44           H
ATOM   4612  OG  SER A 332     161.212 137.931 195.072  1.00  7.44           O
ATOM   4613  HG  SER A 332     161.539 137.033 195.271  1.00  7.44           H
ATOM   4614  N   SER A 333     158.861 135.757 194.443  1.00 27.41           N
ATOM   4615  H   SER A 333     158.283 136.438 194.925  1.00 27.41           H
ATOM   4616  CA  SER A 333     158.947 134.419 195.017  1.00 27.41           C
ATOM   4617  HA  SER A 333     159.978 134.117 194.899  1.00 27.41           H
ATOM   4618  C   SER A 333     158.160 133.184 194.569  1.00 27.41           C
ATOM   4619  O   SER A 333     158.557 132.078 194.975  1.00 27.41           O
ATOM   4620  CB  SER A 333     158.737 134.613 196.502  1.00 27.41           C
ATOM   4621 1HB  SER A 333     157.740 135.008 196.692  1.00 27.41           H
ATOM   4622 2HB  SER A 333     158.850 133.669 197.023  1.00 27.41           H
ATOM   4623  OG  SER A 333     159.724 135.533 196.946  1.00 27.41           O
ATOM   4624  HG  SER A 333     160.486 135.479 196.342  1.00 27.41           H
ATOM   4625  N   PRO A 334     157.075 133.320 193.771  1.00 17.24           N
ATOM   4626  CA  PRO A 334     156.431 132.061 193.372  1.00 17.24           C
ATOM   4627  HA  PRO A 334     156.244 131.429 194.234  1.00 17.24           H
ATOM   4628  C   PRO A 334     157.257 131.298 192.349  1.00 17.24           C
ATOM   4629  O   PRO A 334     158.214 131.834 191.790  1.00 17.24           O
ATOM   4630  CB  PRO A 334     155.094 132.528 192.795  1.00 17.24           C
ATOM   4631 1HB  PRO A 334     154.726 131.835 192.038  1.00 17.24           H
ATOM   4632 2HB  PRO A 334     154.362 132.641 193.595  1.00 17.24           H
ATOM   4633  CG  PRO A 334     155.401 133.836 192.211  1.00 17.24           C
ATOM   4634 1HG  PRO A 334     155.908 133.705 191.255  1.00 17.24           H
ATOM   4635 2HG  PRO A 334     154.495 134.430 192.085  1.00 17.24           H
ATOM   4636  CD  PRO A 334     156.328 134.470 193.218  1.00 17.24           C
ATOM   4637 1HD  PRO A 334     156.992 135.178 192.722  1.00 17.24           H
ATOM   4638 2HD  PRO A 334     155.758 134.964 194.008  1.00 17.24           H
ATOM   4639  N   HIS A 335     156.936 130.032 192.129  1.00 21.70           N
ATOM   4640  H   HIS A 335     156.172 129.602 192.630  1.00 21.70           H
ATOM   4641  CA  HIS A 335     157.594 129.265 191.074  1.00 21.70           C
ATOM   4642  HA  HIS A 335     158.666 129.458 191.086  1.00 21.70           H
ATOM   4643  C   HIS A 335     157.043 129.755 189.741  1.00 21.70           C
ATOM   4644  O   HIS A 335     155.934 130.284 189.679  1.00 21.70           O
ATOM   4645  CB  HIS A 335     157.374 127.768 191.284  1.00 21.70           C
ATOM   4646 1HB  HIS A 335     156.317 127.576 191.471  1.00 21.70           H
ATOM   4647 2HB  HIS A 335     157.661 127.244 190.372  1.00 21.70           H
ATOM   4648  CG  HIS A 335     158.199 127.218 192.405  1.00 21.70           C
ATOM   4649  ND1 HIS A 335     157.702 126.612 193.536  1.00 21.70           N
ATOM   4650  HD1 HIS A 335     156.731 126.389 193.741  1.00 21.70           H
ATOM   4651  CD2 HIS A 335     159.548 127.214 192.569  1.00 21.70           C
ATOM   4652  HD2 HIS A 335     160.260 127.594 191.849  1.00 21.70           H
ATOM   4653  CE1 HIS A 335     158.730 126.326 194.336  1.00 21.70           C
ATOM   4654  HE1 HIS A 335     158.632 125.859 195.309  1.00 21.70           H
ATOM   4655  NE2 HIS A 335     159.878 126.681 193.792  1.00 21.70           N
ATOM   4656  N   GLY A 336     157.827 129.620 188.684  1.00 30.52           N
ATOM   4657  H   GLY A 336     158.690 129.085 188.767  1.00 30.52           H
ATOM   4658  CA  GLY A 336     157.534 130.257 187.409  1.00 30.52           C
ATOM   4659 1HA  GLY A 336     157.198 131.274 187.610  1.00 30.52           H
ATOM   4660 2HA  GLY A 336     158.467 130.328 186.851  1.00 30.52           H
ATOM   4661  C   GLY A 336     156.506 129.617 186.496  1.00 30.52           C
ATOM   4662  O   GLY A 336     156.746 129.535 185.295  1.00 30.52           O
ATOM   4663  N   ARG A 337     155.365 129.186 187.020  1.00 -5.01           N
ATOM   4664  H   ARG A 337     155.216 129.284 188.018  1.00 -5.01           H
ATOM   4665  CA  ARG A 337     154.294 128.638 186.178  1.00 -5.01           C
ATOM   4666  HA  ARG A 337     154.664 127.781 185.614  1.00 -5.01           H
ATOM   4667  C   ARG A 337     153.815 129.694 185.193  1.00 -5.01           C
ATOM   4668  O   ARG A 337     153.509 129.394 184.037  1.00 -5.01           O
ATOM   4669  CB  ARG A 337     153.081 128.228 187.014  1.00 -5.01           C
ATOM   4670 1HB  ARG A 337     152.742 129.094 187.583  1.00 -5.01           H
ATOM   4671 2HB  ARG A 337     152.288 127.955 186.318  1.00 -5.01           H
ATOM   4672  CG  ARG A 337     153.298 127.071 187.985  1.00 -5.01           C
ATOM   4673 1HG  ARG A 337     153.586 126.178 187.432  1.00 -5.01           H
ATOM   4674 2HG  ARG A 337     154.082 127.328 188.696  1.00 -5.01           H
ATOM   4675  CD  ARG A 337     152.004 126.808 188.738  1.00 -5.01           C
ATOM   4676 1HD  ARG A 337     152.181 126.057 189.510  1.00 -5.01           H
ATOM   4677 2HD  ARG A 337     151.688 127.737 189.213  1.00 -5.01           H
ATOM   4678  NE  ARG A 337     150.945 126.340 187.831  1.00 -5.01           N
ATOM   4679  HE  ARG A 337     151.242 125.938 186.948  1.00 -5.01           H
ATOM   4680  CZ  ARG A 337     149.638 126.374 188.046  1.00 -5.01           C
ATOM   4681  NH1 ARG A 337     148.852 125.861 187.146  1.00 -5.01           N
ATOM   4682 1HH1 ARG A 337     149.250 125.378 186.352  1.00 -5.01           H
ATOM   4683 2HH1 ARG A 337     147.853 125.951 187.234  1.00 -5.01           H
ATOM   4684  NH2 ARG A 337     149.090 126.920 189.099  1.00 -5.01           N
ATOM   4685 1HH2 ARG A 337     149.681 127.353 189.795  1.00 -5.01           H
ATOM   4686 2HH2 ARG A 337     148.090 126.904 189.222  1.00 -5.01           H
ATOM   4687  N   PHE A 338     153.752 130.930 185.669  1.00  7.27           N
ATOM   4688  H   PHE A 338     153.993 131.094 186.640  1.00  7.27           H
ATOM   4689  CA  PHE A 338     153.264 132.061 184.887  1.00  7.27           C
ATOM   4690  HA  PHE A 338     152.960 131.708 183.903  1.00  7.27           H
ATOM   4691  C   PHE A 338     154.350 133.116 184.686  1.00  7.27           C
ATOM   4692  O   PHE A 338     154.365 134.164 185.336  1.00  7.27           O
ATOM   4693  CB  PHE A 338     152.025 132.625 185.587  1.00  7.27           C
ATOM   4694 1HB  PHE A 338     152.325 133.069 186.536  1.00  7.27           H
ATOM   4695 2HB  PHE A 338     151.590 133.403 184.961  1.00  7.27           H
ATOM   4696  CG  PHE A 338     150.983 131.573 185.866  1.00  7.27           C
ATOM   4697  CD1 PHE A 338     150.603 131.273 187.187  1.00  7.27           C
ATOM   4698  HD1 PHE A 338     151.034 131.825 188.012  1.00  7.27           H
ATOM   4699  CD2 PHE A 338     150.403 130.848 184.808  1.00  7.27           C
ATOM   4700  HD2 PHE A 338     150.678 131.069 183.786  1.00  7.27           H
ATOM   4701  CE1 PHE A 338     149.664 130.245 187.456  1.00  7.27           C
ATOM   4702  HE1 PHE A 338     149.377 130.027 188.474  1.00  7.27           H
ATOM   4703  CE2 PHE A 338     149.468 129.817 185.060  1.00  7.27           C
ATOM   4704  HE2 PHE A 338     149.033 129.268 184.238  1.00  7.27           H
ATOM   4705  CZ  PHE A 338     149.098 129.516 186.387  1.00  7.27           C
ATOM   4706  HZ  PHE A 338     148.378 128.736 186.585  1.00  7.27           H
ATOM   4707  N   LEU A 339     155.265 132.855 183.759  1.00 -4.43           N
ATOM   4708  H   LEU A 339     155.182 132.006 183.203  1.00 -4.43           H
ATOM   4709  CA  LEU A 339     156.392 133.760 183.491  1.00 -4.43           C
ATOM   4710  HA  LEU A 339     156.898 133.981 184.430  1.00 -4.43           H
ATOM   4711  C   LEU A 339     155.937 135.091 182.909  1.00 -4.43           C
ATOM   4712  O   LEU A 339     156.656 136.080 182.951  1.00 -4.43           O
ATOM   4713  CB  LEU A 339     157.404 133.127 182.527  1.00 -4.43           C
ATOM   4714 1HB  LEU A 339     156.878 132.875 181.607  1.00 -4.43           H
ATOM   4715 2HB  LEU A 339     158.135 133.897 182.283  1.00 -4.43           H
ATOM   4716  CG  LEU A 339     158.198 131.892 182.977  1.00 -4.43           C
ATOM   4717  HG  LEU A 339     157.498 131.094 183.216  1.00 -4.43           H
ATOM   4718  CD1 LEU A 339     159.101 131.417 181.840  1.00 -4.43           C
ATOM   4719 1HD1 LEU A 339     159.643 130.524 182.149  1.00 -4.43           H
ATOM   4720 2HD1 LEU A 339     159.813 132.197 181.570  1.00 -4.43           H
ATOM   4721 3HD1 LEU A 339     158.495 131.168 180.969  1.00 -4.43           H
ATOM   4722  CD2 LEU A 339     159.058 132.178 184.216  1.00 -4.43           C
ATOM   4723 1HD2 LEU A 339     159.632 131.287 184.472  1.00 -4.43           H
ATOM   4724 2HD2 LEU A 339     158.419 132.428 185.061  1.00 -4.43           H
ATOM   4725 3HD2 LEU A 339     159.741 133.004 184.015  1.00 -4.43           H
ATOM   4726  N   HIS A 340     154.696 135.160 182.455  1.00 -8.34           N
ATOM   4727  H   HIS A 340     154.137 134.322 182.419  1.00 -8.34           H
ATOM   4728  CA  HIS A 340     154.106 136.431 182.051  1.00 -8.34           C
ATOM   4729  HA  HIS A 340     154.715 136.876 181.266  1.00 -8.34           H
ATOM   4730  C   HIS A 340     154.039 137.432 183.198  1.00 -8.34           C
ATOM   4731  O   HIS A 340     154.107 138.634 182.948  1.00 -8.34           O
ATOM   4732  CB  HIS A 340     152.709 136.197 181.492  1.00 -8.34           C
ATOM   4733 1HB  HIS A 340     152.119 135.666 182.238  1.00 -8.34           H
ATOM   4734 2HB  HIS A 340     152.240 137.162 181.298  1.00 -8.34           H
ATOM   4735  CG  HIS A 340     152.707 135.417 180.217  1.00 -8.34           C
ATOM   4736  ND1 HIS A 340     152.954 136.007 178.998  1.00 -8.34           N
ATOM   4737  CD2 HIS A 340     152.491 134.092 179.987  1.00 -8.34           C
ATOM   4738  HD2 HIS A 340     152.274 133.367 180.760  1.00 -8.34           H
ATOM   4739  CE1 HIS A 340     152.851 135.007 178.073  1.00 -8.34           C
ATOM   4740  HE1 HIS A 340     152.981 135.154 177.009  1.00 -8.34           H
ATOM   4741  NE2 HIS A 340     152.564 133.813 178.646  1.00 -8.34           N
ATOM   4742  HE2 HIS A 340     152.424 132.921 178.175  1.00 -8.34           H
ATOM   4743  N   ARG A 341     153.951 136.994 184.453  1.00  4.97           N
ATOM   4744  H   ARG A 341     153.884 135.996 184.649  1.00  4.97           H
ATOM   4745  CA  ARG A 341     154.031 137.943 185.575  1.00  4.97           C
ATOM   4746  HA  ARG A 341     153.290 138.732 185.442  1.00  4.97           H
ATOM   4747  C   ARG A 341     155.413 138.583 185.548  1.00  4.97           C
ATOM   4748  O   ARG A 341     155.545 139.793 185.620  1.00  4.97           O
ATOM   4749  CB  ARG A 341     153.804 137.253 186.933  1.00  4.97           C
ATOM   4750 1HB  ARG A 341     152.874 136.685 186.889  1.00  4.97           H
ATOM   4751 2HB  ARG A 341     154.623 136.555 187.108  1.00  4.97           H
ATOM   4752  CG  ARG A 341     153.724 138.226 188.124  1.00  4.97           C
ATOM   4753 1HG  ARG A 341     154.550 138.929 188.065  1.00  4.97           H
ATOM   4754 2HG  ARG A 341     152.788 138.781 188.064  1.00  4.97           H
ATOM   4755  CD  ARG A 341     153.810 137.519 189.482  1.00  4.97           C
ATOM   4756 1HD  ARG A 341     153.016 136.775 189.548  1.00  4.97           H
ATOM   4757 2HD  ARG A 341     154.766 136.996 189.543  1.00  4.97           H
ATOM   4758  NE  ARG A 341     153.706 138.450 190.623  1.00  4.97           N
ATOM   4759  HE  ARG A 341     154.562 138.865 190.963  1.00  4.97           H
ATOM   4760  CZ  ARG A 341     152.604 138.783 191.286  1.00  4.97           C
ATOM   4761  NH1 ARG A 341     152.726 139.580 192.304  1.00  4.97           N
ATOM   4762 1HH1 ARG A 341     153.641 139.950 192.540  1.00  4.97           H
ATOM   4763 2HH1 ARG A 341     151.928 139.811 192.883  1.00  4.97           H
ATOM   4764  NH2 ARG A 341     151.405 138.353 190.994  1.00  4.97           N
ATOM   4765 1HH2 ARG A 341     151.276 137.706 190.223  1.00  4.97           H
ATOM   4766 2HH2 ARG A 341     150.611 138.653 191.545  1.00  4.97           H
ATOM   4767  N   SER A 342     156.447 137.774 185.391  1.00  7.02           N
ATOM   4768  H   SER A 342     156.308 136.775 185.310  1.00  7.02           H
ATOM   4769  CA  SER A 342     157.822 138.259 185.361  1.00  7.02           C
ATOM   4770  HA  SER A 342     158.008 138.828 186.271  1.00  7.02           H
ATOM   4771  C   SER A 342     158.118 139.148 184.155  1.00  7.02           C
ATOM   4772  O   SER A 342     158.806 140.160 184.264  1.00  7.02           O
ATOM   4773  CB  SER A 342     158.731 137.036 185.350  1.00  7.02           C
ATOM   4774 1HB  SER A 342     159.022 136.801 184.325  1.00  7.02           H
ATOM   4775 2HB  SER A 342     159.619 137.230 185.952  1.00  7.02           H
ATOM   4776  OG  SER A 342     157.988 135.951 185.888  1.00  7.02           O
ATOM   4777  HG  SER A 342     158.604 135.314 186.278  1.00  7.02           H
ATOM   4778  N   PHE A 343     157.559 138.820 183.000  1.00 11.24           N
ATOM   4779  H   PHE A 343     157.030 137.954 182.922  1.00 11.24           H
ATOM   4780  CA  PHE A 343     157.741 139.666 181.821  1.00 11.24           C
ATOM   4781  HA  PHE A 343     158.804 139.862 181.701  1.00 11.24           H
ATOM   4782  C   PHE A 343     157.048 141.015 181.995  1.00 11.24           C
ATOM   4783  O   PHE A 343     157.604 142.061 181.672  1.00 11.24           O
ATOM   4784  CB  PHE A 343     157.226 138.972 180.556  1.00 11.24           C
ATOM   4785 1HB  PHE A 343     156.152 138.809 180.655  1.00 11.24           H
ATOM   4786 2HB  PHE A 343     157.394 139.638 179.712  1.00 11.24           H
ATOM   4787  CG  PHE A 343     157.892 137.646 180.262  1.00 11.24           C
ATOM   4788  CD1 PHE A 343     157.121 136.549 179.838  1.00 11.24           C
ATOM   4789  HD1 PHE A 343     156.057 136.660 179.689  1.00 11.24           H
ATOM   4790  CD2 PHE A 343     159.287 137.483 180.392  1.00 11.24           C
ATOM   4791  HD2 PHE A 343     159.908 138.315 180.684  1.00 11.24           H
ATOM   4792  CE1 PHE A 343     157.718 135.288 179.596  1.00 11.24           C
ATOM   4793  HE1 PHE A 343     157.110 134.453 179.281  1.00 11.24           H
ATOM   4794  CE2 PHE A 343     159.897 136.227 180.144  1.00 11.24           C
ATOM   4795  HE2 PHE A 343     160.964 136.112 180.253  1.00 11.24           H
ATOM   4796  CZ  PHE A 343     159.107 135.126 179.753  1.00 11.24           C
ATOM   4797  HZ  PHE A 343     159.566 134.165 179.568  1.00 11.24           H
ATOM   4798  N   ARG A 344     155.857 141.029 182.572  1.00 -3.69           N
ATOM   4799  H   ARG A 344     155.402 140.154 182.826  1.00 -3.69           H
ATOM   4800  CA  ARG A 344     155.174 142.299 182.836  1.00 -3.69           C
ATOM   4801  HA  ARG A 344     155.241 142.928 181.949  1.00 -3.69           H
ATOM   4802  C   ARG A 344     155.852 143.068 183.965  1.00 -3.69           C
ATOM   4803  O   ARG A 344     155.901 144.290 183.924  1.00 -3.69           O
ATOM   4804  CB  ARG A 344     153.697 142.043 183.117  1.00 -3.69           C
ATOM   4805 1HB  ARG A 344     153.618 141.239 183.848  1.00 -3.69           H
ATOM   4806 2HB  ARG A 344     153.257 142.941 183.543  1.00 -3.69           H
ATOM   4807  CG  ARG A 344     152.918 141.686 181.848  1.00 -3.69           C
ATOM   4808 1HG  ARG A 344     152.895 142.559 181.196  1.00 -3.69           H
ATOM   4809 2HG  ARG A 344     153.422 140.873 181.326  1.00 -3.69           H
ATOM   4810  CD  ARG A 344     151.492 141.253 182.147  1.00 -3.69           C
ATOM   4811 1HD  ARG A 344     151.007 142.004 182.772  1.00 -3.69           H
ATOM   4812 2HD  ARG A 344     150.943 141.157 181.210  1.00 -3.69           H
ATOM   4813  NE  ARG A 344     151.500 139.957 182.835  1.00 -3.69           N
ATOM   4814  HE  ARG A 344     152.395 139.493 182.900  1.00 -3.69           H
ATOM   4815  CZ  ARG A 344     150.466 139.352 183.400  1.00 -3.69           C
ATOM   4816  NH1 ARG A 344     150.686 138.246 184.051  1.00 -3.69           N
ATOM   4817 1HH1 ARG A 344     151.600 137.838 184.072  1.00 -3.69           H
ATOM   4818 2HH1 ARG A 344     149.924 137.806 184.553  1.00 -3.69           H
ATOM   4819  NH2 ARG A 344     149.248 139.818 183.378  1.00 -3.69           N
ATOM   4820 1HH2 ARG A 344     149.008 140.593 182.776  1.00 -3.69           H
ATOM   4821 2HH2 ARG A 344     148.543 139.394 183.968  1.00 -3.69           H
ATOM   4822  N   ARG A 345     156.502 142.380 184.892  1.00  9.95           N
ATOM   4823  H   ARG A 345     156.375 141.373 184.941  1.00  9.95           H
ATOM   4824  CA  ARG A 345     157.387 143.044 185.859  1.00  9.95           C
ATOM   4825  HA  ARG A 345     156.823 143.829 186.364  1.00  9.95           H
ATOM   4826  C   ARG A 345     158.584 143.718 185.211  1.00  9.95           C
ATOM   4827  O   ARG A 345     159.016 144.768 185.667  1.00  9.95           O
ATOM   4828  CB  ARG A 345     157.914 142.057 186.905  1.00  9.95           C
ATOM   4829 1HB  ARG A 345     157.808 141.043 186.531  1.00  9.95           H
ATOM   4830 2HB  ARG A 345     158.976 142.254 187.056  1.00  9.95           H
ATOM   4831  CG  ARG A 345     157.232 142.163 188.252  1.00  9.95           C
ATOM   4832 1HG  ARG A 345     157.841 141.658 188.999  1.00  9.95           H
ATOM   4833 2HG  ARG A 345     157.148 143.212 188.526  1.00  9.95           H
ATOM   4834  CD  ARG A 345     155.859 141.540 188.247  1.00  9.95           C
ATOM   4835 1HD  ARG A 345     155.282 141.923 187.405  1.00  9.95           H
ATOM   4836 2HD  ARG A 345     155.968 140.463 188.134  1.00  9.95           H
ATOM   4837  NE  ARG A 345     155.158 141.836 189.497  1.00  9.95           N
ATOM   4838  HE  ARG A 345     155.408 141.286 190.312  1.00  9.95           H
ATOM   4839  CZ  ARG A 345     154.255 142.782 189.693  1.00  9.95           C
ATOM   4840  NH1 ARG A 345     153.741 142.924 190.876  1.00  9.95           N
ATOM   4841 1HH1 ARG A 345     154.039 142.320 191.627  1.00  9.95           H
ATOM   4842 2HH1 ARG A 345     153.043 143.638 191.035  1.00  9.95           H
ATOM   4843  NH2 ARG A 345     153.834 143.576 188.758  1.00  9.95           N
ATOM   4844 1HH2 ARG A 345     154.156 143.462 187.814  1.00  9.95           H
ATOM   4845 2HH2 ARG A 345     153.146 144.283 189.002  1.00  9.95           H
ATOM   4846  N   ARG A 346     159.127 143.148 184.145  1.00-12.21           N
ATOM   4847  H   ARG A 346     158.782 142.246 183.834  1.00-12.21           H
ATOM   4848  CA  ARG A 346     160.230 143.793 183.421  1.00-12.21           C
ATOM   4849  HA  ARG A 346     161.009 144.074 184.130  1.00-12.21           H
ATOM   4850  C   ARG A 346     159.762 145.075 182.744  1.00-12.21           C
ATOM   4851  O   ARG A 346     160.456 146.088 182.805  1.00-12.21           O
ATOM   4852  CB  ARG A 346     160.828 142.827 182.397  1.00-12.21           C
ATOM   4853 1HB  ARG A 346     160.021 142.357 181.841  1.00-12.21           H
ATOM   4854 2HB  ARG A 346     161.439 143.396 181.696  1.00-12.21           H
ATOM   4855  CG  ARG A 346     161.702 141.748 183.028  1.00-12.21           C
ATOM   4856 1HG  ARG A 346     162.683 142.178 183.225  1.00-12.21           H
ATOM   4857 2HG  ARG A 346     161.270 141.416 183.972  1.00-12.21           H
ATOM   4858  CD  ARG A 346     161.850 140.545 182.120  1.00-12.21           C
ATOM   4859 1HD  ARG A 346     162.562 139.851 182.569  1.00-12.21           H
ATOM   4860 2HD  ARG A 346     160.885 140.045 182.043  1.00-12.21           H
ATOM   4861  NE  ARG A 346     162.294 140.914 180.768  1.00-12.21           N
ATOM   4862  HE  ARG A 346     162.382 141.899 180.562  1.00-12.21           H
ATOM   4863  CZ  ARG A 346     162.558 140.076 179.777  1.00-12.21           C
ATOM   4864  NH1 ARG A 346     162.803 140.577 178.605  1.00-12.21           N
ATOM   4865 1HH1 ARG A 346     162.777 141.581 178.479  1.00-12.21           H
ATOM   4866 2HH1 ARG A 346     162.976 139.960 177.821  1.00-12.21           H
ATOM   4867  NH2 ARG A 346     162.585 138.775 179.904  1.00-12.21           N
ATOM   4868 1HH2 ARG A 346     162.420 138.352 180.806  1.00-12.21           H
ATOM   4869 2HH2 ARG A 346     162.790 138.202 179.099  1.00-12.21           H
ATOM   4870  N   ARG A 347     158.559 145.056 182.182  1.00 -4.41           N
ATOM   4871  H   ARG A 347     158.047 144.182 182.158  1.00 -4.41           H
ATOM   4872  CA  ARG A 347     157.945 146.263 181.605  1.00 -4.41           C
ATOM   4873  HA  ARG A 347     158.640 146.716 180.896  1.00 -4.41           H
ATOM   4874  C   ARG A 347     157.645 147.288 182.695  1.00 -4.41           C
ATOM   4875  O   ARG A 347     157.720 148.494 182.481  1.00 -4.41           O
ATOM   4876  CB  ARG A 347     156.637 145.911 180.886  1.00 -4.41           C
ATOM   4877 1HB  ARG A 347     155.941 145.520 181.627  1.00 -4.41           H
ATOM   4878 2HB  ARG A 347     156.208 146.823 180.470  1.00 -4.41           H
ATOM   4879  CG  ARG A 347     156.767 144.875 179.771  1.00 -4.41           C
ATOM   4880 1HG  ARG A 347     157.357 145.280 178.950  1.00 -4.41           H
ATOM   4881 2HG  ARG A 347     157.262 143.991 180.159  1.00 -4.41           H
ATOM   4882  CD  ARG A 347     155.389 144.470 179.271  1.00 -4.41           C
ATOM   4883 1HD  ARG A 347     154.735 144.343 180.135  1.00 -4.41           H
ATOM   4884 2HD  ARG A 347     154.985 145.267 178.646  1.00 -4.41           H
ATOM   4885  NE  ARG A 347     155.401 143.204 178.520  1.00 -4.41           N
ATOM   4886  HE  ARG A 347     156.299 142.793 178.323  1.00 -4.41           H
ATOM   4887  CZ  ARG A 347     154.327 142.543 178.101  1.00 -4.41           C
ATOM   4888  NH1 ARG A 347     154.465 141.366 177.570  1.00 -4.41           N
ATOM   4889 1HH1 ARG A 347     155.391 140.973 177.426  1.00 -4.41           H
ATOM   4890 2HH1 ARG A 347     153.636 140.846 177.309  1.00 -4.41           H
ATOM   4891  NH2 ARG A 347     153.108 142.991 178.210  1.00 -4.41           N
ATOM   4892 1HH2 ARG A 347     152.936 143.912 178.589  1.00 -4.41           H
ATOM   4893 2HH2 ARG A 347     152.343 142.416 177.879  1.00 -4.41           H
ATOM   4894  N   GLY A 348     157.334 146.796 183.883  1.00 24.72           N
ATOM   4895  H   GLY A 348     157.204 145.799 183.990  1.00 24.72           H
ATOM   4896  CA  GLY A 348     157.158 147.642 185.050  1.00 24.72           C
ATOM   4897 1HA  GLY A 348     156.564 148.512 184.773  1.00 24.72           H
ATOM   4898 2HA  GLY A 348     156.615 147.085 185.813  1.00 24.72           H
ATOM   4899  C   GLY A 348     158.471 148.117 185.648  1.00 24.72           C
ATOM   4900  O   GLY A 348     158.918 147.626 186.681  1.00 24.72           O
ATOM   4901  N   GLY A 349     159.103 149.097 185.023  1.00 20.94           N
ATOM   4902  H   GLY A 349     158.708 149.491 184.173  1.00 20.94           H
ATOM   4903  CA  GLY A 349     160.340 149.660 185.536  1.00 20.94           C
ATOM   4904 1HA  GLY A 349     160.237 149.879 186.598  1.00 20.94           H
ATOM   4905 2HA  GLY A 349     161.159 148.961 185.381  1.00 20.94           H
ATOM   4906  C   GLY A 349     160.627 150.943 184.798  1.00 20.94           C
ATOM   4907  O   GLY A 349     159.763 151.404 184.052  1.00 20.94           O
ATOM   4908  N   GLN A 350     161.821 151.492 184.960  1.00  8.90           N
ATOM   4909  H   GLN A 350     162.485 151.081 185.606  1.00  8.90           H
ATOM   4910  CA  GLN A 350     162.247 152.612 184.129  1.00  8.90           C
ATOM   4911  HA  GLN A 350     161.518 153.418 184.183  1.00  8.90           H
ATOM   4912  C   GLN A 350     162.306 152.074 182.706  1.00  8.90           C
ATOM   4913  O   GLN A 350     162.820 150.977 182.473  1.00  8.90           O
ATOM   4914  CB  GLN A 350     163.645 153.119 184.510  1.00  8.90           C
ATOM   4915 1HB  GLN A 350     164.326 152.268 184.516  1.00  8.90           H
ATOM   4916 2HB  GLN A 350     163.971 153.811 183.734  1.00  8.90           H
ATOM   4917  CG  GLN A 350     163.746 153.845 185.850  1.00  8.90           C
ATOM   4918 1HG  GLN A 350     163.092 154.709 185.818  1.00  8.90           H
ATOM   4919 2HG  GLN A 350     163.427 153.184 186.654  1.00  8.90           H
ATOM   4920  CD  GLN A 350     165.145 154.345 186.150  1.00  8.90           C
ATOM   4921  OE1 GLN A 350     166.116 153.888 185.565  1.00  8.90           O
ATOM   4922  NE2 GLN A 350     165.262 155.286 187.047  1.00  8.90           N
ATOM   4923 1HE2 GLN A 350     166.192 155.641 187.242  1.00  8.90           H
ATOM   4924 2HE2 GLN A 350     164.454 155.653 187.522  1.00  8.90           H
ATOM   4925  N   GLN A 351     161.800 152.848 181.760  1.00  2.44           N
ATOM   4926  H   GLN A 351     161.385 153.738 181.993  1.00  2.44           H
ATOM   4927  CA  GLN A 351     161.887 152.506 180.348  1.00  2.44           C
ATOM   4928  HA  GLN A 351     162.572 151.672 180.201  1.00  2.44           H
ATOM   4929  C   GLN A 351     162.465 153.770 179.732  1.00  2.44           C
ATOM   4930  O   GLN A 351     162.259 154.858 180.290  1.00  2.44           O
ATOM   4931  CB  GLN A 351     160.511 152.168 179.755  1.00  2.44           C
ATOM   4932 1HB  GLN A 351     159.868 153.044 179.842  1.00  2.44           H
ATOM   4933 2HB  GLN A 351     160.639 151.948 178.696  1.00  2.44           H
ATOM   4934  CG  GLN A 351     159.794 150.986 180.413  1.00  2.44           C
ATOM   4935 1HG  GLN A 351     159.547 151.253 181.438  1.00  2.44           H
ATOM   4936 2HG  GLN A 351     158.862 150.800 179.880  1.00  2.44           H
ATOM   4937  CD  GLN A 351     160.599 149.703 180.444  1.00  2.44           C
ATOM   4938  OE1 GLN A 351     161.275 149.333 179.491  1.00  2.44           O
ATOM   4939  NE2 GLN A 351     160.497 148.987 181.524  1.00  2.44           N
ATOM   4940 1HE2 GLN A 351     161.022 148.130 181.603  1.00  2.44           H
ATOM   4941 2HE2 GLN A 351     159.871 149.284 182.254  1.00  2.44           H
ATOM   4942  N   PRO A 352     163.210 153.658 178.624  1.00-13.62           N
ATOM   4943  CA  PRO A 352     163.747 154.905 178.068  1.00-13.62           C
ATOM   4944  HA  PRO A 352     164.262 155.486 178.834  1.00-13.62           H
ATOM   4945  C   PRO A 352     162.668 155.762 177.415  1.00-13.62           C
ATOM   4946  O   PRO A 352     161.583 155.287 177.072  1.00-13.62           O
ATOM   4947  CB  PRO A 352     164.753 154.395 177.034  1.00-13.62           C
ATOM   4948 1HB  PRO A 352     164.856 155.096 176.209  1.00-13.62           H
ATOM   4949 2HB  PRO A 352     165.718 154.214 177.506  1.00-13.62           H
ATOM   4950  CG  PRO A 352     164.168 153.116 176.572  1.00-13.62           C
ATOM   4951 1HG  PRO A 352     163.359 153.311 175.869  1.00-13.62           H
ATOM   4952 2HG  PRO A 352     164.927 152.483 176.117  1.00-13.62           H
ATOM   4953  CD  PRO A 352     163.627 152.490 177.824  1.00-13.62           C
ATOM   4954 1HD  PRO A 352     162.781 151.842 177.592  1.00-13.62           H
ATOM   4955 2HD  PRO A 352     164.411 151.936 178.342  1.00-13.62           H
ATOM   4956  N   SER A 353     162.971 157.035 177.232  1.00 22.22           N
ATOM   4957  H   SER A 353     163.843 157.408 177.582  1.00 22.22           H
ATOM   4958  CA  SER A 353     162.136 157.937 176.452  1.00 22.22           C
ATOM   4959  HA  SER A 353     161.074 157.742 176.605  1.00 22.22           H
ATOM   4960  C   SER A 353     162.501 157.741 174.980  1.00 22.22           C
ATOM   4961  O   SER A 353     163.434 156.992 174.665  1.00 22.22           O
ATOM   4962  CB  SER A 353     162.481 159.351 176.896  1.00 22.22           C
ATOM   4963 1HB  SER A 353     162.049 160.083 176.214  1.00 22.22           H
ATOM   4964 2HB  SER A 353     162.090 159.515 177.900  1.00 22.22           H
ATOM   4965  OG  SER A 353     163.889 159.479 176.930  1.00 22.22           O
ATOM   4966  HG  SER A 353     164.105 160.370 177.247  1.00 22.22           H
ATOM   4967  N   ARG A 354     161.843 158.440 174.065  1.00 -9.07           N
ATOM   4968  H   ARG A 354     161.110 159.093 174.363  1.00 -9.07           H
ATOM   4969  CA  ARG A 354     162.173 158.363 172.631  1.00 -9.07           C
ATOM   4970  HA  ARG A 354     162.592 157.383 172.401  1.00 -9.07           H
ATOM   4971  C   ARG A 354     163.228 159.411 172.284  1.00 -9.07           C
ATOM   4972  O   ARG A 354     163.245 159.956 171.182  1.00 -9.07           O
ATOM   4973  CB  ARG A 354     160.925 158.573 171.765  1.00 -9.07           C
ATOM   4974 1HB  ARG A 354     160.511 159.552 171.998  1.00 -9.07           H
ATOM   4975 2HB  ARG A 354     161.224 158.565 170.717  1.00 -9.07           H
ATOM   4976  CG  ARG A 354     159.843 157.506 171.946  1.00 -9.07           C
ATOM   4977 1HG  ARG A 354     160.270 156.527 171.726  1.00 -9.07           H
ATOM   4978 2HG  ARG A 354     159.485 157.514 172.976  1.00 -9.07           H
ATOM   4979  CD  ARG A 354     158.668 157.753 171.004  1.00 -9.07           C
ATOM   4980 1HD  ARG A 354     159.040 157.805 169.979  1.00 -9.07           H
ATOM   4981 2HD  ARG A 354     157.968 156.921 171.084  1.00 -9.07           H
ATOM   4982  NE  ARG A 354     157.979 159.004 171.342  1.00 -9.07           N
ATOM   4983  HE  ARG A 354     158.317 159.511 172.162  1.00 -9.07           H
ATOM   4984  CZ  ARG A 354     156.968 159.573 170.706  1.00 -9.07           C
ATOM   4985  NH1 ARG A 354     156.545 160.707 171.178  1.00 -9.07           N
ATOM   4986 1HH1 ARG A 354     156.989 161.074 172.014  1.00 -9.07           H
ATOM   4987 2HH1 ARG A 354     155.785 161.200 170.731  1.00 -9.07           H
ATOM   4988  NH2 ARG A 354     156.386 159.081 169.643  1.00 -9.07           N
ATOM   4989 1HH2 ARG A 354     156.685 158.186 169.284  1.00 -9.07           H
ATOM   4990 2HH2 ARG A 354     155.648 159.594 169.186  1.00 -9.07           H
ATOM   4991  N   SER A 355     164.091 159.699 173.249  1.00 16.00           N
ATOM   4992  H   SER A 355     164.172 159.046 174.014  1.00 16.00           H
ATOM   4993  CA  SER A 355     164.915 160.908 173.315  1.00 16.00           C
ATOM   4994  HA  SER A 355     164.259 161.768 173.433  1.00 16.00           H
ATOM   4995  C   SER A 355     165.826 161.218 172.133  1.00 16.00           C
ATOM   4996  O   SER A 355     166.226 162.369 171.951  1.00 16.00           O
ATOM   4997  CB  SER A 355     165.783 160.800 174.562  1.00 16.00           C
ATOM   4998 1HB  SER A 355     166.547 161.577 174.552  1.00 16.00           H
ATOM   4999 2HB  SER A 355     165.153 160.928 175.440  1.00 16.00           H
ATOM   5000  OG  SER A 355     166.389 159.519 174.604  1.00 16.00           O
ATOM   5001  HG  SER A 355     167.333 159.625 174.395  1.00 16.00           H
ATOM   5002  N   GLY A 356     166.114 160.237 171.293  1.00 -3.44           N
[truncated: 3,430 more chars]
