# Supplementary material for: Analysis of aquaporins from the euryhaline barnacle Balanus improvisus reveals differential expression in response to changes in salinity
Source: PLoS One. 2017 Jul 17;12(7):e0181192. doi: 10.1371/journal.pone.0181192 (PMC5513457; doi:10.1371/journal.pone.0181192)
Supplement: S10 Model — (PDB) [file pone.0181192.s028.pdb]

REMARK YASARA *************************************************************
REMARK YASARA *                                                           *
REMARK YASARA *                     Y  A  S  A  R  A                      *
REMARK YASARA *                                                           *
REMARK YASARA *   Yet Another Scientific Artificial Reality Application   *
REMARK YASARA *                                                           *
REMARK YASARA *            MOLECULE STRUCTURE FILE, PDB FORMAT            *
REMARK YASARA *                                                           *
REMARK YASARA * Just use YASARA every day to make your questions go away! *
REMARK YASARA *                                                           *
REMARK YASARA *                      www.YASARA.org                       *
REMARK YASARA *                                                           *
REMARK YASARA *************************************************************
REMARK YASARA
REMARK YASARA Original filename: F:\AQP\Mono-pdb\bb3-hm-mono.pdb
REMARK YASARA Written on:        Mon Feb 29 11:03:37 2016
REMARK YASARA Number of models: 1
REMARK YASARA Number of atoms:   4262
REMARK YASARA Please address questions or suggestions to: Eliza@yasara.org
REMARK YASARA
REMARK   2 RESOLUTION. 1.80 ANGSTROMS.
REMARK 290 CRYSTALLOGRAPHIC SYMMETRY TRANSFORMATIONS
REMARK 290 THE FOLLOWING TRANSFORMATIONS OPERATE ON THE ATOM/HETATM
REMARK 290 RECORDS IN THIS ENTRY TO PRODUCE CRYSTALLOGRAPHICALLY
REMARK 290 RELATED MOLECULES.
REMARK 290   SMTRY1   1  1.000000  0.000000  0.000000        0.00000
REMARK 290   SMTRY2   1  0.000000  1.000000  0.000000        0.00000
REMARK 290   SMTRY3   1  0.000000  0.000000  1.000000        0.00000
REMARK 290   SMTRY1   2 -1.000000  0.000000  0.000000        0.00000
REMARK 290   SMTRY2   2  0.000000 -1.000000  0.000000        0.00000
REMARK 290   SMTRY3   2  0.000000  0.000000  1.000000        0.00000
REMARK 290   SMTRY1   3  0.000000 -1.000000  0.000000       41.02900
REMARK 290   SMTRY2   3  1.000000  0.000000  0.000000       41.02900
REMARK 290   SMTRY3   3  0.000000  0.000000  1.000000        0.00000
REMARK 290   SMTRY1   4  0.000000  1.000000  0.000000       41.02900
REMARK 290   SMTRY2   4 -1.000000  0.000000  0.000000       41.02900
REMARK 290   SMTRY3   4  0.000000  0.000000  1.000000        0.00000
REMARK 290   SMTRY1   5 -1.000000  0.000000  0.000000       41.02900
REMARK 290   SMTRY2   5  0.000000  1.000000  0.000000       41.02900
REMARK 290   SMTRY3   5  0.000000  0.000000 -1.000000        0.00000
REMARK 290   SMTRY1   6  1.000000  0.000000  0.000000       41.02900
REMARK 290   SMTRY2   6  0.000000 -1.000000  0.000000       41.02900
REMARK 290   SMTRY3   6  0.000000  0.000000 -1.000000        0.00000
REMARK 290   SMTRY1   7  0.000000  1.000000  0.000000        0.00000
REMARK 290   SMTRY2   7  1.000000  0.000000  0.000000        0.00000
REMARK 290   SMTRY3   7  0.000000  0.000000 -1.000000        0.00000
REMARK 290   SMTRY1   8  0.000000 -1.000000  0.000000        0.00000
REMARK 290   SMTRY2   8 -1.000000  0.000000  0.000000        0.00000
REMARK 290   SMTRY3   8  0.000000  0.000000 -1.000000        0.00000
COMPND    MOL_ID: 1;
COMPND   2 MOLECULE: AQUAPORIN-4;
COMPND   3 CHAIN: A;
SEQRES   1 A  298  PRO HIS ASP PHE SER VAL ARG GLU GLU LEU GLY SER PRO 
SEQRES   2 A  298  LYS PHE TRP LYS ALA VAL ARG ALA GLU LEU LEU GLY SER 
SEQRES   3 A  298  LEU LEU VAL ALA VAL PHE VAL THR GLY ALA ALA ALA GLY 
SEQRES   4 A  298  HIS PRO ARG ALA SER GLY ASP GLY ALA GLY GLY ASP GLY 
SEQRES   5 A  298  GLY GLY ASP GLY GLY SER ASP GLY GLY ALA ARG ALA ALA 
SEQRES   6 A  298  LEU ALA TYR ALA LEU THR ALA ALA THR LEU VAL GLN SER 
SEQRES   7 A  298  LEU GLY SER VAL SER GLY ALA HIS ALA ASN PRO ALA VAL 
SEQRES   8 A  298  THR LEU CYS LEU LEU VAL ARG ARG LEU VAL SER PRO LEU 
SEQRES   9 A  298  ARG ALA ALA VAL TYR VAL THR ALA GLN LEU ALA GLY GLY 
SEQRES  10 A  298  LEU ALA GLY ALA LEU ILE LEU TYR GLY LEU THR PRO PRO 
SEQRES  11 A  298  GLY ALA ALA LEU THR ASP GLN VAL ALA SER VAL ARG PRO 
SEQRES  12 A  298  GLY VAL SER LEU PRO GLN ALA PHE GLY ALA GLU LEU LEU 
SEQRES  13 A  298  ALA THR PHE LEU VAL ALA LEU ALA THR LEU ALA VAL LEU 
SEQRES  14 A  298  GLU PRO VAL ARG GLU ASP VAL GLY THR LYS ALA LEU SER 
SEQRES  15 A  298  VAL GLY LEU ALA TYR GLY ALA GLY ALA LEU PHE ALA PHE 
SEQRES  16 A  298  GLN LEU THR GLY ALA GLY LEU ASN PRO ALA ARG THR LEU 
SEQRES  17 A  298  GLY PRO ALA VAL MET TYR ASN VAL TRP THR ASN HIS TRP 
SEQRES  18 A  298  VAL TYR TRP VAL GLY PRO LEU PHE GLY GLY LEU LEU GLY 
SEQRES  19 A  298  GLY PHE THR TYR GLU PHE VAL HIS GLU ALA SER ALA GLN 
SEQRES  20 A  298  GLY ARG LEU VAL ARG ARG SER PHE ARG ARG ARG PRO CYS 
SEQRES  21 A  298  SER SER SER ASP ASN GLY SER SER ASN ASP GLY ASP ASP 
SEQRES  22 A  298  GLY GLY SER GLY VAL ARG GLY GLN ARG ASP GLY LEU VAL 
SEQRES  23 A  298  PRO GLY GLN LEU GLY ARG GLU VAL SER GLY LEU SER 
CRYST1   82.058   82.058   76.353  90.00  90.00  90.00 P 4 21 2      8
ORIGX1      1.000000  0.000000  0.000000        0.00000
ORIGX2      0.000000  1.000000  0.000000        0.00000
ORIGX3      0.000000  0.000000  1.000000        0.00000
SCALE1      0.012187  0.000000  0.000000        0.00000
SCALE2      0.000000  0.012187  0.000000        0.00000
SCALE3      0.000000  0.000000  0.013097        0.00000
ATOM      1  N   PRO A  27     179.161  75.745 173.727  1.00-24.91           N
ATOM      2 1H   PRO A  27     179.179  74.744 173.546  1.00-24.91           H
ATOM      3 2H   PRO A  27     179.153  76.237 172.838  1.00-24.91           H
ATOM      4  CA  PRO A  27     177.936  76.074 174.507  1.00-24.91           C
ATOM      5  HA  PRO A  27     177.345  75.174 174.674  1.00-24.91           H
ATOM      6  C   PRO A  27     177.090  77.113 173.789  1.00-24.91           C
ATOM      7  O   PRO A  27     177.548  77.691 172.812  1.00-24.91           O
ATOM      8  CB  PRO A  27     178.427  76.627 175.842  1.00-24.91           C
ATOM      9 1HB  PRO A  27     178.457  77.718 175.812  1.00-24.91           H
ATOM     10 2HB  PRO A  27     177.809  76.280 176.670  1.00-24.91           H
ATOM     11  CG  PRO A  27     179.833  76.066 175.932  1.00-24.91           C
ATOM     12 1HG  PRO A  27     180.448  76.670 176.600  1.00-24.91           H
ATOM     13 2HG  PRO A  27     179.801  75.031 176.278  1.00-24.91           H
ATOM     14  CD  PRO A  27     180.353  76.124 174.508  1.00-24.91           C
ATOM     15 1HD  PRO A  27     180.663  77.142 174.258  1.00-24.91           H
ATOM     16 2HD  PRO A  27     181.174  75.420 174.354  1.00-24.91           H
ATOM     17  N   HIS A  28     175.887  77.364 174.284  1.00-13.05           N
ATOM     18  H   HIS A  28     175.547  76.819 175.076  1.00-13.05           H
ATOM     19  CA  HIS A  28     175.040  78.440 173.771  1.00-13.05           C
ATOM     20  HA  HIS A  28     175.503  78.882 172.889  1.00-13.05           H
ATOM     21  C   HIS A  28     174.883  79.523 174.836  1.00-13.05           C
ATOM     22  O   HIS A  28     174.601  80.682 174.538  1.00-13.05           O
ATOM     23  CB  HIS A  28     173.665  77.892 173.392  1.00-13.05           C
ATOM     24 1HB  HIS A  28     173.178  77.527 174.294  1.00-13.05           H
ATOM     25 2HB  HIS A  28     173.058  78.701 172.985  1.00-13.05           H
ATOM     26  CG  HIS A  28     173.720  76.773 172.400  1.00-13.05           C
ATOM     27  ND1 HIS A  28     174.147  76.903 171.099  1.00-13.05           N
ATOM     28  HD1 HIS A  28     174.485  77.750 170.654  1.00-13.05           H
ATOM     29  CD2 HIS A  28     173.397  75.462 172.536  1.00-13.05           C
ATOM     30  HD2 HIS A  28     173.019  75.012 173.444  1.00-13.05           H
ATOM     31  CE1 HIS A  28     174.052  75.711 170.511  1.00-13.05           C
ATOM     32  HE1 HIS A  28     174.305  75.521 169.475  1.00-13.05           H
ATOM     33  NE2 HIS A  28     173.633  74.790 171.356  1.00-13.05           N
ATOM     34  N   ASP A  29     175.085  79.127 176.083  1.00 20.43           N
ATOM     35  H   ASP A  29     175.290  78.153 176.269  1.00 20.43           H
ATOM     36  CA  ASP A  29     175.040  80.019 177.237  1.00 20.43           C
ATOM     37  HA  ASP A  29     174.523  80.947 176.993  1.00 20.43           H
ATOM     38  C   ASP A  29     176.446  80.338 177.726  1.00 20.43           C
ATOM     39  O   ASP A  29     177.252  79.430 177.942  1.00 20.43           O
ATOM     40  CB  ASP A  29     174.319  79.320 178.386  1.00 20.43           C
ATOM     41 1HB  ASP A  29     173.277  79.161 178.117  1.00 20.43           H
ATOM     42 2HB  ASP A  29     174.790  78.351 178.542  1.00 20.43           H
ATOM     43  CG  ASP A  29     174.409  80.101 179.681  1.00 20.43           C
ATOM     44  OD1 ASP A  29     174.701  79.491 180.735  1.00 20.43           O
ATOM     45  OD2 ASP A  29     174.218  81.336 179.665  1.00 20.43           O
ATOM     46  N   PHE A  30     176.722  81.617 177.939  1.00 -9.92           N
ATOM     47  H   PHE A  30     176.018  82.324 177.732  1.00 -9.92           H
ATOM     48  CA  PHE A  30     178.012  82.081 178.442  1.00 -9.92           C
ATOM     49  HA  PHE A  30     178.574  81.237 178.838  1.00 -9.92           H
ATOM     50  C   PHE A  30     177.800  83.100 179.559  1.00 -9.92           C
ATOM     51  O   PHE A  30     178.686  83.896 179.878  1.00 -9.92           O
ATOM     52  CB  PHE A  30     178.805  82.711 177.293  1.00 -9.92           C
ATOM     53 1HB  PHE A  30     178.265  83.587 176.936  1.00 -9.92           H
ATOM     54 2HB  PHE A  30     179.777  83.032 177.667  1.00 -9.92           H
ATOM     55  CG  PHE A  30     179.021  81.783 176.132  1.00 -9.92           C
ATOM     56  CD1 PHE A  30     178.168  81.827 175.013  1.00 -9.92           C
ATOM     57  HD1 PHE A  30     177.362  82.547 174.977  1.00 -9.92           H
ATOM     58  CD2 PHE A  30     180.065  80.841 176.163  1.00 -9.92           C
ATOM     59  HD2 PHE A  30     180.717  80.789 177.024  1.00 -9.92           H
ATOM     60  CE1 PHE A  30     178.342  80.929 173.937  1.00 -9.92           C
ATOM     61  HE1 PHE A  30     177.671  80.958 173.091  1.00 -9.92           H
ATOM     62  CE2 PHE A  30     180.267  79.951 175.084  1.00 -9.92           C
ATOM     63  HE2 PHE A  30     181.079  79.241 175.112  1.00 -9.92           H
ATOM     64  CZ  PHE A  30     179.399  79.996 173.972  1.00 -9.92           C
ATOM     65  HZ  PHE A  30     179.539  79.315 173.150  1.00 -9.92           H
ATOM     66  N   SER A  31     176.596  83.146 180.112  1.00  0.29           N
ATOM     67  H   SER A  31     175.892  82.462 179.856  1.00  0.29           H
ATOM     68  CA  SER A  31     176.248  84.193 181.071  1.00  0.29           C
ATOM     69  HA  SER A  31     176.485  85.154 180.622  1.00  0.29           H
ATOM     70  C   SER A  31     177.032  84.092 182.379  1.00  0.29           C
ATOM     71  O   SER A  31     177.401  83.004 182.821  1.00  0.29           O
ATOM     72  CB  SER A  31     174.744  84.164 181.356  1.00  0.29           C
ATOM     73 1HB  SER A  31     174.499  84.946 182.077  1.00  0.29           H
ATOM     74 2HB  SER A  31     174.204  84.361 180.429  1.00  0.29           H
ATOM     75  OG  SER A  31     174.330  82.903 181.861  1.00  0.29           O
ATOM     76  HG  SER A  31     174.318  82.266 181.123  1.00  0.29           H
ATOM     77  N   VAL A  32     177.282  85.230 183.009  1.00-15.49           N
ATOM     78  H   VAL A  32     176.999  86.105 182.589  1.00-15.49           H
ATOM     79  CA  VAL A  32     177.914  85.269 184.331  1.00-15.49           C
ATOM     80  HA  VAL A  32     178.803  84.640 184.332  1.00-15.49           H
ATOM     81  C   VAL A  32     176.879  84.707 185.305  1.00-15.49           C
ATOM     82  O   VAL A  32     175.683  84.959 185.126  1.00-15.49           O
ATOM     83  CB  VAL A  32     178.302  86.729 184.715  1.00-15.49           C
ATOM     84  HB  VAL A  32     177.397  87.334 184.734  1.00-15.49           H
ATOM     85  CG1 VAL A  32     178.971  86.797 186.093  1.00-15.49           C
ATOM     86 1HG1 VAL A  32     179.260  87.826 186.303  1.00-15.49           H
ATOM     87 2HG1 VAL A  32     179.861  86.167 186.117  1.00-15.49           H
ATOM     88 3HG1 VAL A  32     178.269  86.481 186.863  1.00-15.49           H
ATOM     89  CG2 VAL A  32     179.254  87.324 183.664  1.00-15.49           C
ATOM     90 1HG2 VAL A  32     179.548  88.329 183.967  1.00-15.49           H
ATOM     91 2HG2 VAL A  32     178.757  87.394 182.698  1.00-15.49           H
ATOM     92 3HG2 VAL A  32     180.147  86.705 183.567  1.00-15.49           H
ATOM     93  N   ARG A  33     177.285  83.913 186.293  1.00  3.01           N
ATOM     94  H   ARG A  33     178.272  83.696 186.392  1.00  3.01           H
ATOM     95  CA  ARG A  33     176.314  83.374 187.254  1.00  3.01           C
ATOM     96  HA  ARG A  33     175.532  82.868 186.690  1.00  3.01           H
ATOM     97  C   ARG A  33     175.665  84.526 188.018  1.00  3.01           C
ATOM     98  O   ARG A  33     176.329  85.510 188.352  1.00  3.01           O
ATOM     99  CB  ARG A  33     176.940  82.352 188.215  1.00  3.01           C
ATOM    100 1HB  ARG A  33     176.127  81.872 188.758  1.00  3.01           H
ATOM    101 2HB  ARG A  33     177.440  81.586 187.625  1.00  3.01           H
ATOM    102  CG  ARG A  33     177.927  82.894 189.249  1.00  3.01           C
ATOM    103 1HG  ARG A  33     178.785  83.337 188.745  1.00  3.01           H
ATOM    104 2HG  ARG A  33     177.431  83.657 189.846  1.00  3.01           H
ATOM    105  CD  ARG A  33     178.397  81.787 190.183  1.00  3.01           C
ATOM    106 1HD  ARG A  33     177.518  81.269 190.571  1.00  3.01           H
ATOM    107 2HD  ARG A  33     179.003  81.070 189.626  1.00  3.01           H
ATOM    108  NE  ARG A  33     179.157  82.327 191.321  1.00  3.01           N
ATOM    109  HE  ARG A  33     178.625  82.597 192.135  1.00  3.01           H
ATOM    110  CZ  ARG A  33     180.469  82.499 191.401  1.00  3.01           C
ATOM    111  NH1 ARG A  33     180.947  83.045 192.477  1.00  3.01           N
ATOM    112 1HH1 ARG A  33     180.306  83.358 193.199  1.00  3.01           H
ATOM    113 2HH1 ARG A  33     181.947  83.165 192.581  1.00  3.01           H
ATOM    114  NH2 ARG A  33     181.320  82.154 190.472  1.00  3.01           N
ATOM    115 1HH2 ARG A  33     180.989  81.717 189.632  1.00  3.01           H
ATOM    116 2HH2 ARG A  33     182.300  82.336 190.604  1.00  3.01           H
ATOM    117  N   GLU A  34     174.374  84.424 188.293  1.00  9.27           N
ATOM    118  H   GLU A  34     173.856  83.593 188.023  1.00  9.27           H
ATOM    119  CA  GLU A  34     173.674  85.490 189.006  1.00  9.27           C
ATOM    120  HA  GLU A  34     174.112  86.444 188.710  1.00  9.27           H
ATOM    121  C   GLU A  34     173.899  85.321 190.503  1.00  9.27           C
ATOM    122  O   GLU A  34     173.162  84.641 191.217  1.00  9.27           O
ATOM    123  CB  GLU A  34     172.191  85.542 188.645  1.00  9.27           C
ATOM    124 1HB  GLU A  34     171.710  84.594 188.886  1.00  9.27           H
ATOM    125 2HB  GLU A  34     171.729  86.337 189.230  1.00  9.27           H
ATOM    126  CG  GLU A  34     171.997  85.852 187.171  1.00  9.27           C
ATOM    127 1HG  GLU A  34     172.744  86.592 186.879  1.00  9.27           H
ATOM    128 2HG  GLU A  34     172.164  84.947 186.585  1.00  9.27           H
ATOM    129  CD  GLU A  34     170.629  86.428 186.852  1.00  9.27           C
ATOM    130  OE1 GLU A  34     169.588  85.769 187.063  1.00  9.27           O
ATOM    131  OE2 GLU A  34     170.588  87.576 186.360  1.00  9.27           O
ATOM    132  N   GLU A  35     174.989  85.908 190.960  1.00  9.11           N
ATOM    133  H   GLU A  35     175.582  86.398 190.303  1.00  9.11           H
ATOM    134  CA  GLU A  35     175.382  85.873 192.360  1.00  9.11           C
ATOM    135  HA  GLU A  35     175.455  84.837 192.689  1.00  9.11           H
ATOM    136  C   GLU A  35     174.411  86.598 193.296  1.00  9.11           C
ATOM    137  O   GLU A  35     173.588  87.411 192.868  1.00  9.11           O
ATOM    138  CB  GLU A  35     176.756  86.525 192.482  1.00  9.11           C
ATOM    139 1HB  GLU A  35     176.920  87.147 191.602  1.00  9.11           H
ATOM    140 2HB  GLU A  35     176.751  87.173 193.348  1.00  9.11           H
ATOM    141  CG  GLU A  35     177.909  85.546 192.612  1.00  9.11           C
ATOM    142 1HG  GLU A  35     177.857  84.840 191.785  1.00  9.11           H
ATOM    143 2HG  GLU A  35     178.847  86.097 192.535  1.00  9.11           H
ATOM    144  CD  GLU A  35     177.908  84.767 193.922  1.00  9.11           C
ATOM    145  OE1 GLU A  35     177.177  85.094 194.884  1.00  9.11           O
ATOM    146  OE2 GLU A  35     178.676  83.783 194.004  1.00  9.11           O
ATOM    147  N   LEU A  36     174.552  86.329 194.588  1.00-17.15           N
ATOM    148  H   LEU A  36     175.253  85.645 194.867  1.00-17.15           H
ATOM    149  CA  LEU A  36     173.779  87.006 195.635  1.00-17.15           C
ATOM    150  HA  LEU A  36     172.784  87.242 195.259  1.00-17.15           H
ATOM    151  C   LEU A  36     174.467  88.321 196.013  1.00-17.15           C
ATOM    152  O   LEU A  36     173.907  89.168 196.721  1.00-17.15           O
ATOM    153  CB  LEU A  36     173.649  86.104 196.872  1.00-17.15           C
ATOM    154 1HB  LEU A  36     174.651  85.853 197.205  1.00-17.15           H
ATOM    155 2HB  LEU A  36     173.175  86.684 197.662  1.00-17.15           H
ATOM    156  CG  LEU A  36     172.871  84.787 196.738  1.00-17.15           C
ATOM    157  HG  LEU A  36     173.272  84.225 195.896  1.00-17.15           H
ATOM    158  CD1 LEU A  36     173.051  83.943 197.999  1.00-17.15           C
ATOM    159 1HD1 LEU A  36     172.518  82.999 197.884  1.00-17.15           H
ATOM    160 2HD1 LEU A  36     172.658  84.469 198.869  1.00-17.15           H
ATOM    161 3HD1 LEU A  36     174.107  83.727 198.154  1.00-17.15           H
ATOM    162  CD2 LEU A  36     171.383  85.035 196.496  1.00-17.15           C
ATOM    163 1HD2 LEU A  36     170.853  84.085 196.468  1.00-17.15           H
ATOM    164 2HD2 LEU A  36     171.240  85.548 195.545  1.00-17.15           H
ATOM    165 3HD2 LEU A  36     170.966  85.644 197.298  1.00-17.15           H
ATOM    166  N   GLY A  37     175.688  88.509 195.533  1.00 11.43           N
ATOM    167  H   GLY A  37     176.136  87.785 194.986  1.00 11.43           H
ATOM    168  CA  GLY A  37     176.417  89.749 195.734  1.00 11.43           C
ATOM    169 1HA  GLY A  37     175.823  90.582 195.359  1.00 11.43           H
ATOM    170 2HA  GLY A  37     176.619  89.897 196.794  1.00 11.43           H
ATOM    171  C   GLY A  37     177.728  89.696 194.978  1.00 11.43           C
ATOM    172  O   GLY A  37     178.185  88.609 194.634  1.00 11.43           O
ATOM    173  N   SER A  38     178.333  90.841 194.702  1.00 -6.32           N
ATOM    174  H   SER A  38     177.915  91.716 195.004  1.00 -6.32           H
ATOM    175  CA  SER A  38     179.598  90.883 193.969  1.00 -6.32           C
ATOM    176  HA  SER A  38     179.494  90.331 193.036  1.00 -6.32           H
ATOM    177  C   SER A  38     180.739  90.283 194.796  1.00 -6.32           C
ATOM    178  O   SER A  38     180.623  90.191 196.020  1.00 -6.32           O
ATOM    179  CB  SER A  38     179.925  92.344 193.667  1.00 -6.32           C
ATOM    180 1HB  SER A  38     180.809  92.397 193.032  1.00 -6.32           H
ATOM    181 2HB  SER A  38     179.083  92.801 193.147  1.00 -6.32           H
ATOM    182  OG  SER A  38     180.177  93.042 194.875  1.00 -6.32           O
ATOM    183  HG  SER A  38     179.935  93.978 194.750  1.00 -6.32           H
ATOM    184  N   PRO A  39     181.887  89.936 194.178  1.00 -5.85           N
ATOM    185  CA  PRO A  39     182.999  89.535 195.054  1.00 -5.85           C
ATOM    186  HA  PRO A  39     182.748  88.616 195.580  1.00 -5.85           H
ATOM    187  C   PRO A  39     183.391  90.610 196.065  1.00 -5.85           C
ATOM    188  O   PRO A  39     183.753  90.303 197.198  1.00 -5.85           O
ATOM    189  CB  PRO A  39     184.145  89.285 194.070  1.00 -5.85           C
ATOM    190 1HB  PRO A  39     184.744  90.188 193.949  1.00 -5.85           H
ATOM    191 2HB  PRO A  39     184.766  88.457 194.405  1.00 -5.85           H
ATOM    192  CG  PRO A  39     183.466  88.950 192.801  1.00 -5.85           C
ATOM    193 1HG  PRO A  39     184.125  89.108 191.947  1.00 -5.85           H
ATOM    194 2HG  PRO A  39     183.116  87.918 192.833  1.00 -5.85           H
ATOM    195  CD  PRO A  39     182.296  89.885 192.763  1.00 -5.85           C
ATOM    196 1HD  PRO A  39     182.601  90.873 192.412  1.00 -5.85           H
ATOM    197 2HD  PRO A  39     181.504  89.474 192.137  1.00 -5.85           H
ATOM    198  N   LYS A  40     183.262  91.877 195.684  1.00-14.87           N
ATOM    199  H   LYS A  40     182.971  92.089 194.741  1.00-14.87           H
ATOM    200  CA  LYS A  40     183.532  92.977 196.606  1.00-14.87           C
ATOM    201  HA  LYS A  40     184.541  92.852 196.998  1.00-14.87           H
ATOM    202  C   LYS A  40     182.570  92.967 197.792  1.00-14.87           C
ATOM    203  O   LYS A  40     182.987  93.184 198.920  1.00-14.87           O
ATOM    204  CB  LYS A  40     183.465  94.314 195.866  1.00-14.87           C
ATOM    205 1HB  LYS A  40     183.998  94.207 194.921  1.00-14.87           H
ATOM    206 2HB  LYS A  40     182.425  94.567 195.655  1.00-14.87           H
ATOM    207  CG  LYS A  40     184.118  95.438 196.649  1.00-14.87           C
ATOM    208 1HG  LYS A  40     183.601  95.576 197.598  1.00-14.87           H
ATOM    209 2HG  LYS A  40     185.151  95.154 196.851  1.00-14.87           H
ATOM    210  CD  LYS A  40     184.121  96.751 195.890  1.00-14.87           C
ATOM    211 1HD  LYS A  40     184.525  96.585 194.892  1.00-14.87           H
ATOM    212 2HD  LYS A  40     183.106  97.142 195.817  1.00-14.87           H
ATOM    213  CE  LYS A  40     185.008  97.734 196.632  1.00-14.87           C
ATOM    214 1HE  LYS A  40     184.632  97.843 197.652  1.00-14.87           H
ATOM    215 2HE  LYS A  40     186.010  97.304 196.696  1.00-14.87           H
ATOM    216  NZ  LYS A  40     185.125  99.099 196.023  1.00-14.87           N
ATOM    217 1HZ  LYS A  40     185.847  99.616 196.507  1.00-14.87           H
ATOM    218 2HZ  LYS A  40     184.248  99.599 196.122  1.00-14.87           H
ATOM    219 3HZ  LYS A  40     185.371  99.033 195.042  1.00-14.87           H
ATOM    220  N   PHE A  41     181.306  92.641 197.565  1.00 -6.15           N
ATOM    221  H   PHE A  41     180.996  92.455 196.619  1.00 -6.15           H
ATOM    222  CA  PHE A  41     180.344  92.506 198.657  1.00 -6.15           C
ATOM    223  HA  PHE A  41     180.303  93.442 199.215  1.00 -6.15           H
ATOM    224  C   PHE A  41     180.782  91.409 199.624  1.00 -6.15           C
ATOM    225  O   PHE A  41     180.739  91.607 200.832  1.00 -6.15           O
ATOM    226  CB  PHE A  41     178.949  92.203 198.103  1.00 -6.15           C
ATOM    227 1HB  PHE A  41     178.643  93.023 197.453  1.00 -6.15           H
ATOM    228 2HB  PHE A  41     178.994  91.294 197.511  1.00 -6.15           H
ATOM    229  CG  PHE A  41     177.902  92.001 199.163  1.00 -6.15           C
ATOM    230  CD1 PHE A  41     177.382  93.096 199.877  1.00 -6.15           C
ATOM    231  HD1 PHE A  41     177.758  94.091 199.686  1.00 -6.15           H
ATOM    232  CD2 PHE A  41     177.421  90.706 199.441  1.00 -6.15           C
ATOM    233  HD2 PHE A  41     177.829  89.854 198.915  1.00 -6.15           H
ATOM    234  CE1 PHE A  41     176.374  92.909 200.852  1.00 -6.15           C
ATOM    235  HE1 PHE A  41     175.997  93.753 201.411  1.00 -6.15           H
ATOM    236  CE2 PHE A  41     176.399  90.505 200.399  1.00 -6.15           C
ATOM    237  HE2 PHE A  41     176.032  89.508 200.598  1.00 -6.15           H
ATOM    238  CZ  PHE A  41     175.869  91.613 201.101  1.00 -6.15           C
ATOM    239  HZ  PHE A  41     175.091  91.470 201.833  1.00 -6.15           H
ATOM    240  N   TRP A  42     181.264  90.274 199.136  1.00  1.71           N
ATOM    241  H   TRP A  42     181.299  90.120 198.134  1.00  1.71           H
ATOM    242  CA  TRP A  42     181.714  89.223 200.053  1.00  1.71           C
ATOM    243  HA  TRP A  42     180.908  89.052 200.767  1.00  1.71           H
ATOM    244  C   TRP A  42     182.941  89.623 200.866  1.00  1.71           C
ATOM    245  O   TRP A  42     183.059  89.239 202.035  1.00  1.71           O
ATOM    246  CB  TRP A  42     181.960  87.911 199.307  1.00  1.71           C
ATOM    247 1HB  TRP A  42     182.790  88.035 198.611  1.00  1.71           H
ATOM    248 2HB  TRP A  42     182.217  87.136 200.030  1.00  1.71           H
ATOM    249  CG  TRP A  42     180.741  87.494 198.550  1.00  1.71           C
ATOM    250  CD1 TRP A  42     180.607  87.414 197.202  1.00  1.71           C
ATOM    251  HD1 TRP A  42     181.407  87.606 196.501  1.00  1.71           H
ATOM    252  CD2 TRP A  42     179.442  87.164 199.082  1.00  1.71           C
ATOM    253  NE1 TRP A  42     179.327  87.111 196.842  1.00  1.71           N
ATOM    254  HE1 TRP A  42     178.990  87.074 195.883  1.00  1.71           H
ATOM    255  CE2 TRP A  42     178.581  86.946 197.971  1.00  1.71           C
ATOM    256  CE3 TRP A  42     178.902  87.082 200.384  1.00  1.71           C
ATOM    257  HE3 TRP A  42     179.529  87.243 201.250  1.00  1.71           H
ATOM    258  CZ2 TRP A  42     177.217  86.647 198.122  1.00  1.71           C
ATOM    259  HZ2 TRP A  42     176.607  86.472 197.252  1.00  1.71           H
ATOM    260  CZ3 TRP A  42     177.517  86.802 200.540  1.00  1.71           C
ATOM    261  HZ3 TRP A  42     177.085  86.759 201.531  1.00  1.71           H
ATOM    262  CH2 TRP A  42     176.692  86.581 199.399  1.00  1.71           C
ATOM    263  HH2 TRP A  42     175.642  86.362 199.534  1.00  1.71           H
ATOM    264  N   LYS A  43     183.818  90.441 200.292  1.00 -5.63           N
ATOM    265  H   LYS A  43     183.704  90.682 199.312  1.00 -5.63           H
ATOM    266  CA  LYS A  43     184.933  91.014 201.059  1.00 -5.63           C
ATOM    267  HA  LYS A  43     185.486  90.213 201.548  1.00 -5.63           H
ATOM    268  C   LYS A  43     184.382  91.950 202.127  1.00 -5.63           C
ATOM    269  O   LYS A  43     184.817  91.920 203.272  1.00 -5.63           O
ATOM    270  CB  LYS A  43     185.882  91.840 200.182  1.00 -5.63           C
ATOM    271 1HB  LYS A  43     185.311  92.656 199.742  1.00 -5.63           H
ATOM    272 2HB  LYS A  43     186.640  92.275 200.830  1.00 -5.63           H
ATOM    273  CG  LYS A  43     186.590  91.119 199.052  1.00 -5.63           C
ATOM    274 1HG  LYS A  43     187.238  90.338 199.449  1.00 -5.63           H
ATOM    275 2HG  LYS A  43     185.852  90.670 198.395  1.00 -5.63           H
ATOM    276  CD  LYS A  43     187.405  92.133 198.253  1.00 -5.63           C
ATOM    277 1HD  LYS A  43     186.761  92.967 197.975  1.00 -5.63           H
ATOM    278 2HD  LYS A  43     188.223  92.509 198.867  1.00 -5.63           H
ATOM    279  CE  LYS A  43     187.955  91.511 196.983  1.00 -5.63           C
ATOM    280 1HE  LYS A  43     188.569  90.651 197.247  1.00 -5.63           H
ATOM    281 2HE  LYS A  43     187.119  91.168 196.371  1.00 -5.63           H
ATOM    282  NZ  LYS A  43     188.780  92.465 196.174  1.00 -5.63           N
ATOM    283 1HZ  LYS A  43     188.927  92.081 195.245  1.00 -5.63           H
ATOM    284 2HZ  LYS A  43     189.687  92.600 196.609  1.00 -5.63           H
ATOM    285 3HZ  LYS A  43     188.318  93.363 196.097  1.00 -5.63           H
ATOM    286  N   ALA A  44     183.438  92.791 201.733  1.00-16.34           N
ATOM    287  H   ALA A  44     183.121  92.754 200.768  1.00-16.34           H
ATOM    288  CA  ALA A  44     182.878  93.826 202.592  1.00-16.34           C
ATOM    289  HA  ALA A  44     183.707  94.423 202.969  1.00-16.34           H
ATOM    290  C   ALA A  44     182.113  93.297 203.808  1.00-16.34           C
ATOM    291  O   ALA A  44     182.256  93.830 204.899  1.00-16.34           O
ATOM    292  CB  ALA A  44     181.979  94.740 201.754  1.00-16.34           C
ATOM    293 1HB  ALA A  44     182.561  95.192 200.948  1.00-16.34           H
ATOM    294 2HB  ALA A  44     181.568  95.529 202.384  1.00-16.34           H
ATOM    295 3HB  ALA A  44     181.155  94.169 201.326  1.00-16.34           H
ATOM    296  N   VAL A  45     181.328  92.243 203.645  1.00 -8.05           N
ATOM    297  H   VAL A  45     181.213  91.844 202.718  1.00 -8.05           H
ATOM    298  CA  VAL A  45     180.587  91.666 204.774  1.00 -8.05           C
ATOM    299  HA  VAL A  45     179.982  92.445 205.238  1.00 -8.05           H
ATOM    300  C   VAL A  45     181.563  91.149 205.834  1.00 -8.05           C
ATOM    301  O   VAL A  45     181.376  91.357 207.038  1.00 -8.05           O
ATOM    302  CB  VAL A  45     179.647  90.529 204.275  1.00 -8.05           C
ATOM    303  HB  VAL A  45     180.242  89.808 203.713  1.00 -8.05           H
ATOM    304  CG1 VAL A  45     178.964  89.791 205.430  1.00 -8.05           C
ATOM    305 1HG1 VAL A  45     178.231  89.084 205.040  1.00 -8.05           H
ATOM    306 2HG1 VAL A  45     178.462  90.499 206.091  1.00 -8.05           H
ATOM    307 3HG1 VAL A  45     179.704  89.228 205.996  1.00 -8.05           H
ATOM    308  CG2 VAL A  45     178.575  91.104 203.348  1.00 -8.05           C
ATOM    309 1HG2 VAL A  45     177.935  90.300 202.983  1.00 -8.05           H
ATOM    310 2HG2 VAL A  45     179.022  91.593 202.488  1.00 -8.05           H
ATOM    311 3HG2 VAL A  45     177.968  91.835 203.880  1.00 -8.05           H
ATOM    312  N   ARG A  46     182.644  90.524 205.385  1.00  2.47           N
ATOM    313  H   ARG A  46     182.748  90.366 204.390  1.00  2.47           H
ATOM    314  CA  ARG A  46     183.688  90.052 206.296  1.00  2.47           C
ATOM    315  HA  ARG A  46     183.225  89.472 207.097  1.00  2.47           H
ATOM    316  C   ARG A  46     184.427  91.233 206.927  1.00  2.47           C
ATOM    317  O   ARG A  46     184.737  91.228 208.115  1.00  2.47           O
ATOM    318  CB  ARG A  46     184.647  89.158 205.505  1.00  2.47           C
ATOM    319 1HB  ARG A  46     184.052  88.430 204.952  1.00  2.47           H
ATOM    320 2HB  ARG A  46     185.179  89.776 204.783  1.00  2.47           H
ATOM    321  CG  ARG A  46     185.674  88.398 206.332  1.00  2.47           C
ATOM    322 1HG  ARG A  46     186.299  89.103 206.879  1.00  2.47           H
ATOM    323 2HG  ARG A  46     185.162  87.742 207.037  1.00  2.47           H
ATOM    324  CD  ARG A  46     186.545  87.571 205.390  1.00  2.47           C
ATOM    325 1HD  ARG A  46     185.895  86.931 204.792  1.00  2.47           H
ATOM    326 2HD  ARG A  46     187.072  88.245 204.713  1.00  2.47           H
ATOM    327  NE  ARG A  46     187.520  86.721 206.088  1.00  2.47           N
ATOM    328  HE  ARG A  46     187.226  85.779 206.314  1.00  2.47           H
ATOM    329  CZ  ARG A  46     188.757  87.046 206.434  1.00  2.47           C
ATOM    330  NH1 ARG A  46     189.511  86.117 206.947  1.00  2.47           N
ATOM    331 1HH1 ARG A  46     189.149  85.182 207.056  1.00  2.47           H
ATOM    332 2HH1 ARG A  46     190.465  86.324 207.220  1.00  2.47           H
ATOM    333  NH2 ARG A  46     189.287  88.228 206.255  1.00  2.47           N
ATOM    334 1HH2 ARG A  46     188.730  88.980 205.859  1.00  2.47           H
ATOM    335 2HH2 ARG A  46     190.242  88.389 206.520  1.00  2.47           H
ATOM    336  N   ALA A  47     184.696  92.250 206.120  1.00-17.22           N
ATOM    337  H   ALA A  47     184.417  92.194 205.149  1.00-17.22           H
ATOM    338  CA  ALA A  47     185.420  93.435 206.564  1.00-17.22           C
ATOM    339  HA  ALA A  47     186.376  93.117 206.982  1.00-17.22           H
ATOM    340  C   ALA A  47     184.672  94.198 207.652  1.00-17.22           C
ATOM    341  O   ALA A  47     185.277  94.616 208.624  1.00-17.22           O
ATOM    342  CB  ALA A  47     185.682  94.362 205.364  1.00-17.22           C
ATOM    343 1HB  ALA A  47     186.306  93.855 204.629  1.00-17.22           H
ATOM    344 2HB  ALA A  47     186.182  95.268 205.703  1.00-17.22           H
ATOM    345 3HB  ALA A  47     184.738  94.650 204.904  1.00-17.22           H
ATOM    346  N   GLU A  48     183.372  94.397 207.498  1.00-20.00           N
ATOM    347  H   GLU A  48     182.900  94.051 206.666  1.00-20.00           H
ATOM    348  CA  GLU A  48     182.614  95.182 208.471  1.00-20.00           C
ATOM    349  HA  GLU A  48     183.143  96.120 208.641  1.00-20.00           H
ATOM    350  C   GLU A  48     182.511  94.500 209.835  1.00-20.00           C
ATOM    351  O   GLU A  48     182.552  95.177 210.864  1.00-20.00           O
ATOM    352  CB  GLU A  48     181.224  95.518 207.919  1.00-20.00           C
ATOM    353 1HB  GLU A  48     180.756  94.603 207.555  1.00-20.00           H
ATOM    354 2HB  GLU A  48     180.618  95.911 208.730  1.00-20.00           H
ATOM    355  CG  GLU A  48     181.249  96.561 206.791  1.00-20.00           C
ATOM    356 1HG  GLU A  48     181.810  96.166 205.944  1.00-20.00           H
ATOM    357 2HG  GLU A  48     180.225  96.751 206.467  1.00-20.00           H
ATOM    358  CD  GLU A  48     181.882  97.876 207.230  1.00-20.00           C
ATOM    359  OE1 GLU A  48     181.567  98.343 208.340  1.00-20.00           O
ATOM    360  OE2 GLU A  48     182.718  98.450 206.497  1.00-20.00           O
ATOM    361  N   LEU A  49     182.466  93.172 209.861  1.00  4.31           N
ATOM    362  H   LEU A  49     182.424  92.654 208.993  1.00  4.31           H
ATOM    363  CA  LEU A  49     182.503  92.445 211.134  1.00  4.31           C
ATOM    364  HA  LEU A  49     181.722  92.834 211.788  1.00  4.31           H
ATOM    365  C   LEU A  49     183.849  92.686 211.808  1.00  4.31           C
ATOM    366  O   LEU A  49     183.928  92.986 212.996  1.00  4.31           O
ATOM    367  CB  LEU A  49     182.270  90.941 210.908  1.00  4.31           C
ATOM    368 1HB  LEU A  49     181.341  90.855 210.350  1.00  4.31           H
ATOM    369 2HB  LEU A  49     183.063  90.553 210.270  1.00  4.31           H
ATOM    370  CG  LEU A  49     182.146  90.013 212.135  1.00  4.31           C
ATOM    371  HG  LEU A  49     181.566  90.533 212.892  1.00  4.31           H
ATOM    372  CD1 LEU A  49     181.372  88.755 211.757  1.00  4.31           C
ATOM    373 1HD1 LEU A  49     181.230  88.125 212.634  1.00  4.31           H
ATOM    374 2HD1 LEU A  49     181.903  88.198 210.985  1.00  4.31           H
ATOM    375 3HD1 LEU A  49     180.387  89.033 211.378  1.00  4.31           H
ATOM    376  CD2 LEU A  49     183.483  89.575 212.762  1.00  4.31           C
ATOM    377 1HD2 LEU A  49     183.298  88.878 213.579  1.00  4.31           H
ATOM    378 2HD2 LEU A  49     183.997  90.441 213.176  1.00  4.31           H
ATOM    379 3HD2 LEU A  49     184.117  89.107 212.009  1.00  4.31           H
ATOM    380  N   LEU A  50     184.925  92.567 211.042  1.00 -8.64           N
ATOM    381  H   LEU A  50     184.823  92.334 210.061  1.00 -8.64           H
ATOM    382  CA  LEU A  50     186.259  92.757 211.604  1.00 -8.64           C
ATOM    383  HA  LEU A  50     186.361  92.132 212.490  1.00 -8.64           H
ATOM    384  C   LEU A  50     186.460  94.201 212.043  1.00 -8.64           C
ATOM    385  O   LEU A  50     187.116  94.459 213.042  1.00 -8.64           O
ATOM    386  CB  LEU A  50     187.337  92.366 210.586  1.00 -8.64           C
ATOM    387 1HB  LEU A  50     187.149  92.920 209.667  1.00 -8.64           H
ATOM    388 2HB  LEU A  50     188.300  92.691 210.979  1.00 -8.64           H
ATOM    389  CG  LEU A  50     187.454  90.872 210.238  1.00 -8.64           C
ATOM    390  HG  LEU A  50     186.480  90.505 209.922  1.00 -8.64           H
ATOM    391  CD1 LEU A  50     188.430  90.687 209.078  1.00 -8.64           C
ATOM    392 1HD1 LEU A  50     188.501  89.630 208.826  1.00 -8.64           H
ATOM    393 2HD1 LEU A  50     189.418  91.058 209.352  1.00 -8.64           H
ATOM    394 3HD1 LEU A  50     188.065  91.228 208.204  1.00 -8.64           H
ATOM    395  CD2 LEU A  50     187.914  90.033 211.433  1.00 -8.64           C
ATOM    396 1HD2 LEU A  50     188.069  88.999 211.127  1.00 -8.64           H
ATOM    397 2HD2 LEU A  50     187.156  90.052 212.215  1.00 -8.64           H
ATOM    398 3HD2 LEU A  50     188.850  90.428 211.833  1.00 -8.64           H
ATOM    399  N   GLY A  51     185.876  95.147 211.324  1.00-12.26           N
ATOM    400  H   GLY A  51     185.351  94.899 210.490  1.00-12.26           H
ATOM    401  CA  GLY A  51     186.010  96.543 211.697  1.00-12.26           C
ATOM    402 1HA  GLY A  51     187.070  96.770 211.782  1.00-12.26           H
ATOM    403 2HA  GLY A  51     185.574  97.174 210.923  1.00-12.26           H
ATOM    404  C   GLY A  51     185.356  96.866 213.022  1.00-12.26           C
ATOM    405  O   GLY A  51     185.969  97.517 213.870  1.00-12.26           O
ATOM    406  N   SER A  52     184.138  96.394 213.247  1.00-12.04           N
ATOM    407  H   SER A  52     183.649  95.838 212.549  1.00-12.04           H
ATOM    408  CA  SER A  52     183.476  96.687 214.515  1.00-12.04           C
ATOM    409  HA  SER A  52     183.556  97.753 214.711  1.00-12.04           H
ATOM    410  C   SER A  52     184.143  95.932 215.659  1.00-12.04           C
ATOM    411  O   SER A  52     184.224  96.438 216.774  1.00-12.04           O
ATOM    412  CB  SER A  52     182.001  96.329 214.452  1.00-12.04           C
ATOM    413 1HB  SER A  52     181.523  96.598 215.394  1.00-12.04           H
ATOM    414 2HB  SER A  52     181.531  96.882 213.639  1.00-12.04           H
ATOM    415  OG  SER A  52     181.851  94.946 214.221  1.00-12.04           O
ATOM    416  HG  SER A  52     180.938  94.711 214.442  1.00-12.04           H
ATOM    417  N   LEU A  53     184.665  94.746 215.375  1.00  2.70           N
ATOM    418  H   LEU A  53     184.530  94.356 214.447  1.00  2.70           H
ATOM    419  CA  LEU A  53     185.405  93.972 216.368  1.00  2.70           C
ATOM    420  HA  LEU A  53     184.771  93.816 217.240  1.00  2.70           H
ATOM    421  C   LEU A  53     186.645  94.736 216.815  1.00  2.70           C
ATOM    422  O   LEU A  53     186.900  94.881 218.009  1.00  2.70           O
ATOM    423  CB  LEU A  53     185.767  92.612 215.750  1.00  2.70           C
ATOM    424 1HB  LEU A  53     184.826  92.188 215.403  1.00  2.70           H
ATOM    425 2HB  LEU A  53     186.369  92.801 214.866  1.00  2.70           H
ATOM    426  CG  LEU A  53     186.476  91.499 216.538  1.00  2.70           C
ATOM    427  HG  LEU A  53     185.978  91.372 217.497  1.00  2.70           H
ATOM    428  CD1 LEU A  53     186.331  90.195 215.745  1.00  2.70           C
ATOM    429 1HD1 LEU A  53     186.825  89.386 216.279  1.00  2.70           H
ATOM    430 2HD1 LEU A  53     186.786  90.302 214.759  1.00  2.70           H
ATOM    431 3HD1 LEU A  53     185.274  89.952 215.632  1.00  2.70           H
ATOM    432  CD2 LEU A  53     187.969  91.761 216.783  1.00  2.70           C
ATOM    433 1HD2 LEU A  53     188.433  90.886 217.233  1.00  2.70           H
ATOM    434 2HD2 LEU A  53     188.087  92.597 217.470  1.00  2.70           H
ATOM    435 3HD2 LEU A  53     188.469  91.993 215.841  1.00  2.70           H
ATOM    436  N   LEU A  54     187.416  95.240 215.865  1.00 -9.43           N
ATOM    437  H   LEU A  54     187.171  95.101 214.889  1.00 -9.43           H
ATOM    438  CA  LEU A  54     188.652  95.941 216.201  1.00 -9.43           C
ATOM    439  HA  LEU A  54     189.224  95.325 216.893  1.00 -9.43           H
ATOM    440  C   LEU A  54     188.368  97.264 216.903  1.00 -9.43           C
ATOM    441  O   LEU A  54     189.050  97.594 217.872  1.00 -9.43           O
ATOM    442  CB  LEU A  54     189.488  96.171 214.937  1.00 -9.43           C
ATOM    443 1HB  LEU A  54     188.836  96.623 214.191  1.00 -9.43           H
ATOM    444 2HB  LEU A  54     190.279  96.884 215.170  1.00 -9.43           H
ATOM    445  CG  LEU A  54     190.140  94.919 214.319  1.00 -9.43           C
ATOM    446  HG  LEU A  54     189.390  94.134 214.253  1.00 -9.43           H
ATOM    447  CD1 LEU A  54     190.624  95.214 212.900  1.00 -9.43           C
ATOM    448 1HD1 LEU A  54     191.073  94.319 212.471  1.00 -9.43           H
ATOM    449 2HD1 LEU A  54     191.357  96.019 212.906  1.00 -9.43           H
ATOM    450 3HD1 LEU A  54     189.773  95.504 212.283  1.00 -9.43           H
ATOM    451  CD2 LEU A  54     191.303  94.382 215.160  1.00 -9.43           C
ATOM    452 1HD2 LEU A  54     191.742  93.515 214.667  1.00 -9.43           H
ATOM    453 2HD2 LEU A  54     190.939  94.075 216.139  1.00 -9.43           H
ATOM    454 3HD2 LEU A  54     192.067  95.150 215.284  1.00 -9.43           H
ATOM    455  N   VAL A  55     187.363  98.017 216.474  1.00 16.91           N
ATOM    456  H   VAL A  55     186.804  97.736 215.672  1.00 16.91           H
ATOM    457  CA  VAL A  55     187.089  99.285 217.154  1.00 16.91           C
ATOM    458  HA  VAL A  55     188.048  99.782 217.275  1.00 16.91           H
ATOM    459  C   VAL A  55     186.562  99.011 218.563  1.00 16.91           C
ATOM    460  O   VAL A  55     186.862  99.760 219.487  1.00 16.91           O
ATOM    461  CB  VAL A  55     186.195 100.254 216.311  1.00 16.91           C
ATOM    462  HB  VAL A  55     186.503 100.153 215.275  1.00 16.91           H
ATOM    463  CG1 VAL A  55     184.703  99.931 216.391  1.00 16.91           C
ATOM    464 1HG1 VAL A  55     184.158 100.546 215.674  1.00 16.91           H
ATOM    465 2HG1 VAL A  55     184.321 100.126 217.394  1.00 16.91           H
ATOM    466 3HG1 VAL A  55     184.544  98.886 216.146  1.00 16.91           H
ATOM    467  CG2 VAL A  55     186.436 101.708 216.704  1.00 16.91           C
ATOM    468 1HG2 VAL A  55     185.895 102.361 216.018  1.00 16.91           H
ATOM    469 2HG2 VAL A  55     187.498 101.942 216.637  1.00 16.91           H
ATOM    470 3HG2 VAL A  55     186.091 101.888 217.723  1.00 16.91           H
ATOM    471  N   ALA A  56     185.854  97.907 218.771  1.00 11.01           N
ATOM    472  H   ALA A  56     185.606  97.300 217.998  1.00 11.01           H
ATOM    473  CA  ALA A  56     185.410  97.564 220.114  1.00 11.01           C
ATOM    474  HA  ALA A  56     184.912  98.435 220.539  1.00 11.01           H
ATOM    475  C   ALA A  56     186.613  97.247 221.005  1.00 11.01           C
ATOM    476  O   ALA A  56     186.762  97.867 222.050  1.00 11.01           O
ATOM    477  CB  ALA A  56     184.414  96.393 220.083  1.00 11.01           C
ATOM    478 1HB  ALA A  56     183.541  96.671 219.491  1.00 11.01           H
ATOM    479 2HB  ALA A  56     184.095  96.154 221.099  1.00 11.01           H
ATOM    480 3HB  ALA A  56     184.879  95.514 219.636  1.00 11.01           H
ATOM    481  N   VAL A  57     187.477  96.326 220.598  1.00 -5.19           N
ATOM    482  H   VAL A  57     187.345  95.878 219.696  1.00 -5.19           H
ATOM    483  CA  VAL A  57     188.595  95.903 221.454  1.00 -5.19           C
ATOM    484  HA  VAL A  57     188.188  95.549 222.402  1.00 -5.19           H
ATOM    485  C   VAL A  57     189.528  97.070 221.762  1.00 -5.19           C
ATOM    486  O   VAL A  57     189.869  97.327 222.921  1.00 -5.19           O
ATOM    487  CB  VAL A  57     189.420  94.745 220.790  1.00 -5.19           C
ATOM    488  HB  VAL A  57     189.746  95.074 219.803  1.00 -5.19           H
ATOM    489  CG1 VAL A  57     190.668  94.369 221.608  1.00 -5.19           C
ATOM    490 1HG1 VAL A  57     191.168  93.513 221.155  1.00 -5.19           H
ATOM    491 2HG1 VAL A  57     190.385  94.119 222.633  1.00 -5.19           H
ATOM    492 3HG1 VAL A  57     191.371  95.202 221.625  1.00 -5.19           H
ATOM    493  CG2 VAL A  57     188.565  93.488 220.622  1.00 -5.19           C
ATOM    494 1HG2 VAL A  57     189.129  92.726 220.086  1.00 -5.19           H
ATOM    495 2HG2 VAL A  57     187.664  93.712 220.057  1.00 -5.19           H
ATOM    496 3HG2 VAL A  57     188.281  93.100 221.601  1.00 -5.19           H
ATOM    497  N   PHE A  58     189.961  97.787 220.737  1.00  6.07           N
ATOM    498  H   PHE A  58     189.611  97.619 219.800  1.00  6.07           H
ATOM    499  CA  PHE A  58     191.022  98.763 220.949  1.00  6.07           C
ATOM    500  HA  PHE A  58     191.748  98.316 221.628  1.00  6.07           H
ATOM    501  C   PHE A  58     190.538 100.031 221.640  1.00  6.07           C
ATOM    502  O   PHE A  58     191.276 100.597 222.447  1.00  6.07           O
ATOM    503  CB  PHE A  58     191.767  99.037 219.639  1.00  6.07           C
ATOM    504 1HB  PHE A  58     191.044  99.229 218.847  1.00  6.07           H
ATOM    505 2HB  PHE A  58     192.379  99.930 219.771  1.00  6.07           H
ATOM    506  CG  PHE A  58     192.681  97.902 219.239  1.00  6.07           C
ATOM    507  CD1 PHE A  58     192.197  96.765 218.562  1.00  6.07           C
ATOM    508  HD1 PHE A  58     191.169  96.721 218.249  1.00  6.07           H
ATOM    509  CD2 PHE A  58     194.037  97.939 219.604  1.00  6.07           C
ATOM    510  HD2 PHE A  58     194.439  98.820 220.084  1.00  6.07           H
ATOM    511  CE1 PHE A  58     193.036  95.653 218.308  1.00  6.07           C
ATOM    512  HE1 PHE A  58     192.646  94.782 217.805  1.00  6.07           H
ATOM    513  CE2 PHE A  58     194.884  96.827 219.374  1.00  6.07           C
ATOM    514  HE2 PHE A  58     195.912  96.852 219.704  1.00  6.07           H
ATOM    515  CZ  PHE A  58     194.377  95.681 218.729  1.00  6.07           C
ATOM    516  HZ  PHE A  58     195.012  94.826 218.563  1.00  6.07           H
ATOM    517  N   VAL A  59     189.301 100.460 221.419  1.00 -2.98           N
ATOM    518  H   VAL A  59     188.689  99.980 220.767  1.00 -2.98           H
ATOM    519  CA  VAL A  59     188.811 101.639 222.137  1.00 -2.98           C
ATOM    520  HA  VAL A  59     189.614 102.372 222.165  1.00 -2.98           H
ATOM    521  C   VAL A  59     188.501 101.273 223.585  1.00 -2.98           C
ATOM    522  O   VAL A  59     188.929 101.994 224.481  1.00 -2.98           O
ATOM    523  CB  VAL A  59     187.598 102.320 221.436  1.00 -2.98           C
ATOM    524  HB  VAL A  59     186.780 101.604 221.373  1.00 -2.98           H
ATOM    525  CG1 VAL A  59     187.105 103.559 222.212  1.00 -2.98           C
ATOM    526 1HG1 VAL A  59     186.260 104.006 221.689  1.00 -2.98           H
ATOM    527 2HG1 VAL A  59     187.904 104.298 222.293  1.00 -2.98           H
ATOM    528 3HG1 VAL A  59     186.779 103.273 223.212  1.00 -2.98           H
ATOM    529  CG2 VAL A  59     187.995 102.763 220.017  1.00 -2.98           C
ATOM    530 1HG2 VAL A  59     187.152 103.257 219.535  1.00 -2.98           H
ATOM    531 2HG2 VAL A  59     188.274 101.899 219.417  1.00 -2.98           H
ATOM    532 3HG2 VAL A  59     188.838 103.452 220.061  1.00 -2.98           H
ATOM    533  N   THR A  60     187.833 100.156 223.854  1.00  5.96           N
ATOM    534  H   THR A  60     187.554  99.523 223.112  1.00  5.96           H
ATOM    535  CA  THR A  60     187.482  99.829 225.243  1.00  5.96           C
ATOM    536  HA  THR A  60     186.932 100.666 225.673  1.00  5.96           H
ATOM    537  C   THR A  60     188.719  99.603 226.106  1.00  5.96           C
ATOM    538  O   THR A  60     188.819 100.128 227.221  1.00  5.96           O
ATOM    539  CB  THR A  60     186.620  98.551 225.356  1.00  5.96           C
ATOM    540  HB  THR A  60     186.527  98.276 226.407  1.00  5.96           H
ATOM    541  OG1 THR A  60     187.256  97.491 224.641  1.00  5.96           O
ATOM    542  HG1 THR A  60     186.999  97.556 223.709  1.00  5.96           H
ATOM    543  CG2 THR A  60     185.232  98.726 224.769  1.00  5.96           C
ATOM    544 1HG2 THR A  60     184.714  97.767 224.803  1.00  5.96           H
ATOM    545 2HG2 THR A  60     185.282  99.072 223.740  1.00  5.96           H
ATOM    546 3HG2 THR A  60     184.667  99.431 225.378  1.00  5.96           H
ATOM    547  N   GLY A  61     189.698  98.879 225.578  1.00  2.51           N
ATOM    548  H   GLY A  61     189.583  98.463 224.657  1.00  2.51           H
ATOM    549  CA  GLY A  61     190.903  98.613 226.341  1.00  2.51           C
ATOM    550 1HA  GLY A  61     190.620  98.188 227.303  1.00  2.51           H
ATOM    551 2HA  GLY A  61     191.511  97.886 225.810  1.00  2.51           H
ATOM    552  C   GLY A  61     191.727  99.856 226.592  1.00  2.51           C
ATOM    553  O   GLY A  61     192.326  99.988 227.658  1.00  2.51           O
ATOM    554  N   ALA A  62     191.750 100.795 225.657  1.00-12.68           N
ATOM    555  H   ALA A  62     191.253 100.662 224.783  1.00-12.68           H
ATOM    556  CA  ALA A  62     192.487 102.032 225.880  1.00-12.68           C
ATOM    557  HA  ALA A  62     193.439 101.785 226.350  1.00-12.68           H
ATOM    558  C   ALA A  62     191.734 102.992 226.811  1.00-12.68           C
ATOM    559  O   ALA A  62     192.350 103.647 227.642  1.00-12.68           O
ATOM    560  CB  ALA A  62     192.765 102.702 224.545  1.00-12.68           C
ATOM    561 1HB  ALA A  62     193.371 102.041 223.923  1.00-12.68           H
ATOM    562 2HB  ALA A  62     193.295 103.640 224.705  1.00-12.68           H
ATOM    563 3HB  ALA A  62     191.822 102.901 224.035  1.00-12.68           H
ATOM    564  N   ALA A  63     190.419 103.093 226.673  1.00  3.49           N
ATOM    565  H   ALA A  63     189.940 102.530 225.973  1.00  3.49           H
ATOM    566  CA  ALA A  63     189.630 104.046 227.457  1.00  3.49           C
ATOM    567  HA  ALA A  63     190.089 105.031 227.365  1.00  3.49           H
ATOM    568  C   ALA A  63     189.597 103.684 228.944  1.00  3.49           C
ATOM    569  O   ALA A  63     189.719 104.549 229.814  1.00  3.49           O
ATOM    570  CB  ALA A  63     188.217 104.108 226.892  1.00  3.49           C
ATOM    571 1HB  ALA A  63     188.249 104.453 225.858  1.00  3.49           H
ATOM    572 2HB  ALA A  63     187.616 104.799 227.484  1.00  3.49           H
ATOM    573 3HB  ALA A  63     187.760 103.118 226.914  1.00  3.49           H
ATOM    574  N   ALA A  64     189.522 102.391 229.235  1.00 12.09           N
ATOM    575  H   ALA A  64     189.407 101.715 228.486  1.00 12.09           H
ATOM    576  CA  ALA A  64     189.595 101.902 230.614  1.00 12.09           C
ATOM    577  HA  ALA A  64     188.921 102.497 231.233  1.00 12.09           H
ATOM    578  C   ALA A  64     191.013 102.062 231.185  1.00 12.09           C
ATOM    579  O   ALA A  64     191.274 101.791 232.352  1.00 12.09           O
ATOM    580  CB  ALA A  64     189.140 100.444 230.671  1.00 12.09           C
ATOM    581 1HB  ALA A  64     188.076 100.383 230.442  1.00 12.09           H
ATOM    582 2HB  ALA A  64     189.303 100.045 231.674  1.00 12.09           H
ATOM    583 3HB  ALA A  64     189.694  99.847 229.948  1.00 12.09           H
ATOM    584  N   GLY A  65     191.933 102.545 230.364  1.00-11.63           N
ATOM    585  H   GLY A  65     191.688 102.760 229.405  1.00-11.63           H
ATOM    586  CA  GLY A  65     193.283 102.822 230.805  1.00-11.63           C
ATOM    587 1HA  GLY A  65     193.733 101.900 231.169  1.00-11.63           H
ATOM    588 2HA  GLY A  65     193.850 103.170 229.946  1.00-11.63           H
ATOM    589  C   GLY A  65     193.385 103.865 231.900  1.00-11.63           C
ATOM    590  O   GLY A  65     194.267 103.725 232.749  1.00-11.63           O
ATOM    591  N   HIS A  66     192.507 104.867 231.938  1.00 18.11           N
ATOM    592  H   HIS A  66     191.787 104.941 231.228  1.00 18.11           H
ATOM    593  CA  HIS A  66     192.566 105.848 233.033  1.00 18.11           C
ATOM    594  HA  HIS A  66     193.585 106.236 233.061  1.00 18.11           H
ATOM    595  C   HIS A  66     192.336 105.195 234.396  1.00 18.11           C
ATOM    596  O   HIS A  66     193.246 105.228 235.221  1.00 18.11           O
ATOM    597  CB  HIS A  66     191.639 107.064 232.852  1.00 18.11           C
ATOM    598 1HB  HIS A  66     191.955 107.603 231.959  1.00 18.11           H
ATOM    599 2HB  HIS A  66     190.612 106.745 232.699  1.00 18.11           H
ATOM    600  CG  HIS A  66     191.678 108.005 234.019  1.00 18.11           C
ATOM    601  ND1 HIS A  66     190.655 108.148 234.960  1.00 18.11           N
ATOM    602  HD1 HIS A  66     189.728 107.718 234.935  1.00 18.11           H
ATOM    603  CD2 HIS A  66     192.652 108.848 234.443  1.00 18.11           C
ATOM    604  HD2 HIS A  66     193.602 109.013 233.950  1.00 18.11           H
ATOM    605  CE1 HIS A  66     191.054 108.986 235.905  1.00 18.11           C
ATOM    606  HE1 HIS A  66     190.489 109.265 236.794  1.00 18.11           H
ATOM    607  NE2 HIS A  66     192.237 109.447 235.597  1.00 18.11           N
ATOM    608  HE2 HIS A  66     192.781 110.122 236.143  1.00 18.11           H
ATOM    609  N   PRO A  67     191.174 104.556 234.653  1.00 39.67           N
ATOM    610  CA  PRO A  67     191.104 103.987 236.007  1.00 39.67           C
ATOM    611  HA  PRO A  67     191.373 104.745 236.743  1.00 39.67           H
ATOM    612  C   PRO A  67     191.919 102.713 236.259  1.00 39.67           C
ATOM    613  O   PRO A  67     191.908 102.171 237.361  1.00 39.67           O
ATOM    614  CB  PRO A  67     189.619 103.661 236.153  1.00 39.67           C
ATOM    615 1HB  PRO A  67     189.467 102.599 235.996  1.00 39.67           H
ATOM    616 2HB  PRO A  67     189.258 103.960 237.134  1.00 39.67           H
ATOM    617  CG  PRO A  67     188.941 104.421 235.096  1.00 39.67           C
ATOM    618 1HG  PRO A  67     187.973 103.988 234.850  1.00 39.67           H
ATOM    619 2HG  PRO A  67     188.841 105.460 235.397  1.00 39.67           H
ATOM    620  CD  PRO A  67     189.891 104.304 233.968  1.00 39.67           C
ATOM    621 1HD  PRO A  67     189.860 103.299 233.548  1.00 39.67           H
ATOM    622 2HD  PRO A  67     189.670 105.047 233.205  1.00 39.67           H
ATOM    623  N   ARG A  68     192.608 102.202 235.246  1.00  4.18           N
ATOM    624  H   ARG A  68     192.457 102.562 234.313  1.00  4.18           H
ATOM    625  CA  ARG A  68     193.603 101.138 235.426  1.00  4.18           C
ATOM    626  HA  ARG A  68     193.216 100.394 236.124  1.00  4.18           H
ATOM    627  C   ARG A  68     194.914 101.696 235.986  1.00  4.18           C
ATOM    628  O   ARG A  68     195.745 100.958 236.520  1.00  4.18           O
ATOM    629  CB  ARG A  68     193.841 100.475 234.065  1.00  4.18           C
ATOM    630 1HB  ARG A  68     192.861 100.277 233.637  1.00  4.18           H
ATOM    631 2HB  ARG A  68     194.356 101.185 233.422  1.00  4.18           H
ATOM    632  CG  ARG A  68     194.626  99.163 234.067  1.00  4.18           C
ATOM    633 1HG  ARG A  68     195.591  99.305 234.551  1.00  4.18           H
ATOM    634 2HG  ARG A  68     194.060  98.408 234.612  1.00  4.18           H
ATOM    635  CD  ARG A  68     194.863  98.693 232.635  1.00  4.18           C
ATOM    636 1HD  ARG A  68     195.473  99.436 232.125  1.00  4.18           H
ATOM    637 2HD  ARG A  68     195.401  97.744 232.654  1.00  4.18           H
ATOM    638  NE  ARG A  68     193.591  98.528 231.919  1.00  4.18           N
ATOM    639  HE  ARG A  68     192.807  98.179 232.457  1.00  4.18           H
ATOM    640  CZ  ARG A  68     193.333  98.836 230.658  1.00  4.18           C
ATOM    641  NH1 ARG A  68     192.134  98.610 230.219  1.00  4.18           N
ATOM    642 1HH1 ARG A  68     191.439  98.232 230.851  1.00  4.18           H
ATOM    643 2HH1 ARG A  68     191.905  98.859 229.267  1.00  4.18           H
ATOM    644  NH2 ARG A  68     194.182  99.386 229.830  1.00  4.18           N
ATOM    645 1HH2 ARG A  68     195.098  99.652 230.147  1.00  4.18           H
ATOM    646 2HH2 ARG A  68     193.880  99.582 228.884  1.00  4.18           H
ATOM    647  N   ALA A  69     195.114 103.001 235.877  1.00 36.58           N
ATOM    648  H   ALA A  69     194.405 103.581 235.447  1.00 36.58           H
ATOM    649  CA  ALA A  69     196.297 103.654 236.435  1.00 36.58           C
ATOM    650  HA  ALA A  69     197.035 102.909 236.731  1.00 36.58           H
ATOM    651  C   ALA A  69     195.868 104.421 237.691  1.00 36.58           C
ATOM    652  O   ALA A  69     196.227 104.061 238.812  1.00 36.58           O
ATOM    653  CB  ALA A  69     196.928 104.580 235.390  1.00 36.58           C
ATOM    654 1HB  ALA A  69     197.265 103.997 234.536  1.00 36.58           H
ATOM    655 2HB  ALA A  69     197.786 105.089 235.833  1.00 36.58           H
ATOM    656 3HB  ALA A  69     196.206 105.325 235.054  1.00 36.58           H
ATOM    657  N   SER A  70     195.039 105.427 237.471  1.00 55.25           N
ATOM    658  H   SER A  70     194.805 105.670 236.517  1.00 55.25           H
ATOM    659  CA  SER A  70     194.376 106.209 238.505  1.00 55.25           C
ATOM    660  HA  SER A  70     195.067 106.446 239.327  1.00 55.25           H
ATOM    661  C   SER A  70     193.160 105.449 239.024  1.00 55.25           C
ATOM    662  O   SER A  70     193.081 104.228 238.912  1.00 55.25           O
ATOM    663  CB  SER A  70     193.883 107.486 237.837  1.00 55.25           C
ATOM    664 1HB  SER A  70     192.893 107.316 237.415  1.00 55.25           H
ATOM    665 2HB  SER A  70     193.832 108.293 238.568  1.00 55.25           H
ATOM    666  OG  SER A  70     194.734 107.852 236.773  1.00 55.25           O
ATOM    667  HG  SER A  70     194.773 108.823 236.760  1.00 55.25           H
ATOM    668  N   GLY A  71     192.176 106.187 239.509  1.00 22.23           N
ATOM    669  H   GLY A  71     192.299 107.184 239.653  1.00 22.23           H
ATOM    670  CA  GLY A  71     190.820 105.689 239.641  1.00 22.23           C
ATOM    671 1HA  GLY A  71     190.647 104.810 239.028  1.00 22.23           H
ATOM    672 2HA  GLY A  71     190.549 105.525 240.688  1.00 22.23           H
ATOM    673  C   GLY A  71     190.102 106.896 239.082  1.00 22.23           C
ATOM    674  O   GLY A  71     190.762 107.915 238.871  1.00 22.23           O
ATOM    675  N   ASP A  72     188.806 106.858 238.825  1.00 11.49           N
ATOM    676  H   ASP A  72     188.282 106.003 238.965  1.00 11.49           H
ATOM    677  CA  ASP A  72     188.107 108.101 238.477  1.00 11.49           C
ATOM    678  HA  ASP A  72     188.735 108.740 237.857  1.00 11.49           H
ATOM    679  C   ASP A  72     187.847 108.783 239.816  1.00 11.49           C
ATOM    680  O   ASP A  72     187.971 108.138 240.866  1.00 11.49           O
ATOM    681  CB  ASP A  72     186.786 107.848 237.752  1.00 11.49           C
ATOM    682 1HB  ASP A  72     186.189 107.153 238.340  1.00 11.49           H
ATOM    683 2HB  ASP A  72     186.238 108.787 237.668  1.00 11.49           H
ATOM    684  CG  ASP A  72     186.988 107.282 236.364  1.00 11.49           C
ATOM    685  OD1 ASP A  72     187.892 107.731 235.626  1.00 11.49           O
ATOM    686  OD2 ASP A  72     186.230 106.365 235.984  1.00 11.49           O
ATOM    687  N   GLY A  73     187.452 110.048 239.816  1.00 21.83           N
ATOM    688  H   GLY A  73     187.391 110.579 238.956  1.00 21.83           H
ATOM    689  CA  GLY A  73     187.042 110.678 241.058  1.00 21.83           C
ATOM    690 1HA  GLY A  73     187.845 110.591 241.789  1.00 21.83           H
ATOM    691 2HA  GLY A  73     186.831 111.733 240.889  1.00 21.83           H
ATOM    692  C   GLY A  73     185.797 109.992 241.596  1.00 21.83           C
ATOM    693  O   GLY A  73     185.041 109.351 240.856  1.00 21.83           O
ATOM    694  N   ALA A  74     185.596 110.073 242.901  1.00 -1.40           N
ATOM    695  H   ALA A  74     186.241 110.620 243.465  1.00 -1.40           H
ATOM    696  CA  ALA A  74     184.494 109.382 243.560  1.00 -1.40           C
ATOM    697  HA  ALA A  74     184.445 108.365 243.172  1.00 -1.40           H
ATOM    698  C   ALA A  74     183.133 110.039 243.313  1.00 -1.40           C
ATOM    699  O   ALA A  74     182.113 109.352 243.221  1.00 -1.40           O
ATOM    700  CB  ALA A  74     184.779 109.310 245.051  1.00 -1.40           C
ATOM    701 1HB  ALA A  74     185.722 108.788 245.222  1.00 -1.40           H
ATOM    702 2HB  ALA A  74     183.978 108.762 245.545  1.00 -1.40           H
ATOM    703 3HB  ALA A  74     184.837 110.314 245.475  1.00 -1.40           H
ATOM    704  N   GLY A  75     183.124 111.359 243.219  1.00  9.11           N
ATOM    705  H   GLY A  75     184.000 111.875 243.284  1.00  9.11           H
ATOM    706  CA  GLY A  75     181.887 112.091 243.013  1.00  9.11           C
ATOM    707 1HA  GLY A  75     181.113 111.676 243.657  1.00  9.11           H
ATOM    708 2HA  GLY A  75     182.040 113.136 243.282  1.00  9.11           H
ATOM    709  C   GLY A  75     181.426 112.013 241.575  1.00  9.11           C
ATOM    710  O   GLY A  75     182.144 111.520 240.708  1.00  9.11           O
ATOM    711  N   GLY A  76     180.233 112.511 241.287  1.00  5.31           N
ATOM    712  H   GLY A  76     179.671 112.933 242.015  1.00  5.31           H
ATOM    713  CA  GLY A  76     179.729 112.462 239.922  1.00  5.31           C
ATOM    714 1HA  GLY A  76     179.835 111.447 239.540  1.00  5.31           H
ATOM    715 2HA  GLY A  76     178.676 112.744 239.905  1.00  5.31           H
ATOM    716  C   GLY A  76     180.507 113.403 239.027  1.00  5.31           C
ATOM    717  O   GLY A  76     180.816 113.088 237.876  1.00  5.31           O
ATOM    718  N   ASP A  77     180.896 114.540 239.589  1.00  5.69           N
ATOM    719  H   ASP A  77     180.627 114.746 240.538  1.00  5.69           H
ATOM    720  CA  ASP A  77     181.702 115.521 238.863  1.00  5.69           C
ATOM    721  HA  ASP A  77     181.349 115.585 237.833  1.00  5.69           H
ATOM    722  C   ASP A  77     183.154 115.044 238.854  1.00  5.69           C
ATOM    723  O   ASP A  77     183.895 115.285 237.907  1.00  5.69           O
ATOM    724  CB  ASP A  77     181.579 116.901 239.508  1.00  5.69           C
ATOM    725 1HB  ASP A  77     181.829 116.825 240.564  1.00  5.69           H
ATOM    726 2HB  ASP A  77     182.283 117.578 239.035  1.00  5.69           H
ATOM    727  CG  ASP A  77     180.187 117.481 239.375  1.00  5.69           C
ATOM    728  OD1 ASP A  77     179.546 117.343 238.310  1.00  5.69           O
ATOM    729  OD2 ASP A  77     179.701 118.059 240.371  1.00  5.69           O
ATOM    730  N   GLY A  78     183.519 114.233 239.837  1.00  4.02           N
ATOM    731  H   GLY A  78     182.910 114.117 240.636  1.00  4.02           H
ATOM    732  CA  GLY A  78     184.787 113.517 239.815  1.00  4.02           C
ATOM    733 1HA  GLY A  78     185.598 114.235 239.697  1.00  4.02           H
ATOM    734 2HA  GLY A  78     184.916 112.994 240.762  1.00  4.02           H
ATOM    735  C   GLY A  78     184.859 112.507 238.683  1.00  4.02           C
ATOM    736  O   GLY A  78     185.927 112.153 238.184  1.00  4.02           O
ATOM    737  N   GLY A  79     183.702 112.094 238.190  1.00  2.94           N
ATOM    738  H   GLY A  79     182.835 112.388 238.625  1.00  2.94           H
ATOM    739  CA  GLY A  79     183.656 111.240 237.017  1.00  2.94           C
ATOM    740 1HA  GLY A  79     184.366 110.422 237.137  1.00  2.94           H
ATOM    741 2HA  GLY A  79     182.654 110.825 236.916  1.00  2.94           H
ATOM    742  C   GLY A  79     184.004 112.020 235.764  1.00  2.94           C
ATOM    743  O   GLY A  79     184.436 111.444 234.777  1.00  2.94           O
ATOM    744  N   GLY A  80     183.851 113.337 235.807  1.00 10.58           N
ATOM    745  H   GLY A  80     183.496 113.776 236.651  1.00 10.58           H
ATOM    746  CA  GLY A  80     184.228 114.195 234.693  1.00 10.58           C
ATOM    747 1HA  GLY A  80     184.014 113.695 233.748  1.00 10.58           H
ATOM    748 2HA  GLY A  80     183.665 115.127 234.745  1.00 10.58           H
ATOM    749  C   GLY A  80     185.708 114.511 234.773  1.00 10.58           C
ATOM    750  O   GLY A  80     186.392 114.606 233.761  1.00 10.58           O
ATOM    751  N   ASP A  81     186.229 114.599 235.988  1.00 47.24           N
ATOM    752  H   ASP A  81     185.621 114.558 236.798  1.00 47.24           H
ATOM    753  CA  ASP A  81     187.673 114.748 236.196  1.00 47.24           C
ATOM    754  HA  ASP A  81     188.045 115.598 235.621  1.00 47.24           H
ATOM    755  C   ASP A  81     188.375 113.486 235.688  1.00 47.24           C
ATOM    756  O   ASP A  81     189.292 113.559 234.878  1.00 47.24           O
ATOM    757  CB  ASP A  81     187.965 114.985 237.680  1.00 47.24           C
ATOM    758 1HB  ASP A  81     187.948 116.054 237.888  1.00 47.24           H
ATOM    759 2HB  ASP A  81     187.175 114.515 238.260  1.00 47.24           H
ATOM    760  CG  ASP A  81     189.289 114.390 238.127  1.00 47.24           C
ATOM    761  OD1 ASP A  81     190.376 114.796 237.656  1.00 47.24           O
ATOM    762  OD2 ASP A  81     189.244 113.474 238.981  1.00 47.24           O
ATOM    763  N   GLY A  82     187.855 112.315 236.028  1.00  4.47           N
ATOM    764  H   GLY A  82     187.096 112.281 236.705  1.00  4.47           H
ATOM    765  CA  GLY A  82     188.397 111.072 235.491  1.00  4.47           C
ATOM    766 1HA  GLY A  82     189.477 111.083 235.629  1.00  4.47           H
ATOM    767 2HA  GLY A  82     187.982 110.235 236.048  1.00  4.47           H
ATOM    768  C   GLY A  82     188.114 110.867 234.015  1.00  4.47           C
ATOM    769  O   GLY A  82     188.795 110.142 233.283  1.00  4.47           O
ATOM    770  N   GLY A  83     187.102 111.580 233.552  1.00  2.86           N
ATOM    771  H   GLY A  83     186.568 112.151 234.193  1.00  2.86           H
ATOM    772  CA  GLY A  83     186.730 111.600 232.151  1.00  2.86           C
ATOM    773 1HA  GLY A  83     186.832 110.598 231.735  1.00  2.86           H
ATOM    774 2HA  GLY A  83     185.691 111.915 232.061  1.00  2.86           H
ATOM    775  C   GLY A  83     187.596 112.557 231.356  1.00  2.86           C
ATOM    776  O   GLY A  83     187.429 112.639 230.148  1.00  2.86           O
ATOM    777  N   SER A  84     188.533 113.260 231.979  1.00 14.75           N
ATOM    778  H   SER A  84     188.641 113.194 232.986  1.00 14.75           H
ATOM    779  CA  SER A  84     189.419 114.149 231.229  1.00 14.75           C
ATOM    780  HA  SER A  84     188.836 114.645 230.453  1.00 14.75           H
ATOM    781  C   SER A  84     190.525 113.345 230.554  1.00 14.75           C
ATOM    782  O   SER A  84     190.658 113.386 229.333  1.00 14.75           O
ATOM    783  CB  SER A  84     190.008 115.220 232.143  1.00 14.75           C
ATOM    784 1HB  SER A  84     190.606 114.750 232.924  1.00 14.75           H
ATOM    785 2HB  SER A  84     190.641 115.888 231.559  1.00 14.75           H
ATOM    786  OG  SER A  84     188.954 115.959 232.737  1.00 14.75           O
ATOM    787  HG  SER A  84     188.349 115.349 233.179  1.00 14.75           H
ATOM    788  N   ASP A  85     191.277 112.550 231.305  1.00  5.51           N
ATOM    789  H   ASP A  85     191.204 112.564 232.325  1.00  5.51           H
ATOM    790  CA  ASP A  85     192.244 111.643 230.681  1.00  5.51           C
ATOM    791  HA  ASP A  85     192.782 112.169 229.894  1.00  5.51           H
ATOM    792  C   ASP A  85     191.525 110.466 230.053  1.00  5.51           C
ATOM    793  O   ASP A  85     191.877 110.045 228.957  1.00  5.51           O
ATOM    794  CB  ASP A  85     193.247 111.085 231.685  1.00  5.51           C
ATOM    795 1HB  ASP A  85     193.783 111.905 232.163  1.00  5.51           H
ATOM    796 2HB  ASP A  85     192.694 110.541 232.445  1.00  5.51           H
ATOM    797  CG  ASP A  85     194.238 110.129 231.036  1.00  5.51           C
ATOM    798  OD1 ASP A  85     194.088 108.904 231.238  1.00  5.51           O
ATOM    799  OD2 ASP A  85     195.169 110.580 230.326  1.00  5.51           O
ATOM    800  N   GLY A  86     190.480 109.967 230.703  1.00 -5.98           N
ATOM    801  H   GLY A  86     190.202 110.348 231.601  1.00 -5.98           H
ATOM    802  CA  GLY A  86     189.739 108.850 230.136  1.00 -5.98           C
ATOM    803 1HA  GLY A  86     190.422 108.018 229.964  1.00 -5.98           H
ATOM    804 2HA  GLY A  86     188.958 108.535 230.827  1.00 -5.98           H
ATOM    805  C   GLY A  86     189.114 109.238 228.813  1.00 -5.98           C
ATOM    806  O   GLY A  86     189.153 108.481 227.852  1.00 -5.98           O
ATOM    807  N   GLY A  87     188.595 110.455 228.732  1.00 -6.36           N
ATOM    808  H   GLY A  87     188.593 111.071 229.536  1.00 -6.36           H
ATOM    809  CA  GLY A  87     188.001 110.940 227.500  1.00 -6.36           C
ATOM    810 1HA  GLY A  87     187.330 110.181 227.104  1.00 -6.36           H
ATOM    811 2HA  GLY A  87     187.429 111.844 227.706  1.00 -6.36           H
ATOM    812  C   GLY A  87     189.030 111.252 226.447  1.00 -6.36           C
ATOM    813  O   GLY A  87     188.828 110.898 225.295  1.00 -6.36           O
ATOM    814  N   ALA A  88     190.147 111.862 226.814  1.00-18.88           N
ATOM    815  H   ALA A  88     190.279 112.157 227.777  1.00-18.88           H
ATOM    816  CA  ALA A  88     191.198 112.126 225.839  1.00-18.88           C
ATOM    817  HA  ALA A  88     190.775 112.686 225.009  1.00-18.88           H
ATOM    818  C   ALA A  88     191.754 110.821 225.288  1.00-18.88           C
ATOM    819  O   ALA A  88     191.972 110.691 224.091  1.00-18.88           O
ATOM    820  CB  ALA A  88     192.300 112.944 226.475  1.00-18.88           C
ATOM    821 1HB  ALA A  88     191.882 113.879 226.843  1.00-18.88           H
ATOM    822 2HB  ALA A  88     193.073 113.156 225.735  1.00-18.88           H
ATOM    823 3HB  ALA A  88     192.736 112.395 227.312  1.00-18.88           H
ATOM    824  N   ARG A  89     191.976 109.842 226.149  1.00 -5.45           N
ATOM    825  H   ARG A  89     191.796 109.988 227.145  1.00 -5.45           H
ATOM    826  CA  ARG A  89     192.519 108.566 225.703  1.00 -5.45           C
ATOM    827  HA  ARG A  89     193.366 108.771 225.048  1.00 -5.45           H
ATOM    828  C   ARG A  89     191.498 107.782 224.891  1.00 -5.45           C
ATOM    829  O   ARG A  89     191.868 107.160 223.901  1.00 -5.45           O
ATOM    830  CB  ARG A  89     193.033 107.787 226.912  1.00 -5.45           C
ATOM    831 1HB  ARG A  89     193.640 108.466 227.512  1.00 -5.45           H
ATOM    832 2HB  ARG A  89     192.190 107.450 227.518  1.00 -5.45           H
ATOM    833  CG  ARG A  89     193.891 106.603 226.544  1.00 -5.45           C
ATOM    834 1HG  ARG A  89     193.262 105.827 226.109  1.00 -5.45           H
ATOM    835 2HG  ARG A  89     194.640 106.913 225.817  1.00 -5.45           H
ATOM    836  CD  ARG A  89     194.592 106.065 227.770  1.00 -5.45           C
ATOM    837 1HD  ARG A  89     195.296 106.810 228.147  1.00 -5.45           H
ATOM    838 2HD  ARG A  89     193.843 105.866 228.540  1.00 -5.45           H
ATOM    839  NE  ARG A  89     195.293 104.814 227.459  1.00 -5.45           N
ATOM    840  HE  ARG A  89     195.235 104.482 226.513  1.00 -5.45           H
ATOM    841  CZ  ARG A  89     195.909 104.037 228.334  1.00 -5.45           C
ATOM    842  NH1 ARG A  89     196.259 102.839 227.966  1.00 -5.45           N
ATOM    843 1HH1 ARG A  89     196.161 102.537 227.002  1.00 -5.45           H
ATOM    844 2HH1 ARG A  89     196.584 102.194 228.671  1.00 -5.45           H
ATOM    845  NH2 ARG A  89     196.153 104.385 229.571  1.00 -5.45           N
ATOM    846 1HH2 ARG A  89     195.957 105.332 229.880  1.00 -5.45           H
ATOM    847 2HH2 ARG A  89     196.514 103.703 230.216  1.00 -5.45           H
ATOM    848  N   ALA A  90     190.220 107.863 225.238  1.00 -9.50           N
ATOM    849  H   ALA A  90     189.954 108.343 226.094  1.00 -9.50           H
ATOM    850  CA  ALA A  90     189.174 107.260 224.415  1.00 -9.50           C
ATOM    851  HA  ALA A  90     189.417 106.208 224.261  1.00 -9.50           H
ATOM    852  C   ALA A  90     189.108 107.944 223.050  1.00 -9.50           C
ATOM    853  O   ALA A  90     188.956 107.282 222.031  1.00 -9.50           O
ATOM    854  CB  ALA A  90     187.814 107.367 225.113  1.00 -9.50           C
ATOM    855 1HB  ALA A  90     187.872 106.923 226.107  1.00 -9.50           H
ATOM    856 2HB  ALA A  90     187.059 106.840 224.530  1.00 -9.50           H
ATOM    857 3HB  ALA A  90     187.523 108.414 225.214  1.00 -9.50           H
ATOM    858  N   ALA A  91     189.229 109.263 223.033  1.00-12.23           N
ATOM    859  H   ALA A  91     189.316 109.770 223.911  1.00-12.23           H
ATOM    860  CA  ALA A  91     189.191 110.029 221.795  1.00-12.23           C
ATOM    861  HA  ALA A  91     188.288 109.760 221.249  1.00-12.23           H
ATOM    862  C   ALA A  91     190.382 109.695 220.910  1.00-12.23           C
ATOM    863  O   ALA A  91     190.209 109.482 219.720  1.00-12.23           O
ATOM    864  CB  ALA A  91     189.158 111.521 222.106  1.00-12.23           C
ATOM    865 1HB  ALA A  91     188.265 111.754 222.688  1.00-12.23           H
ATOM    866 2HB  ALA A  91     189.135 112.092 221.179  1.00-12.23           H
ATOM    867 3HB  ALA A  91     190.041 111.809 222.677  1.00-12.23           H
ATOM    868  N   LEU A  92     191.571 109.607 221.491  1.00-10.89           N
ATOM    869  H   LEU A  92     191.659 109.833 222.479  1.00-10.89           H
ATOM    870  CA  LEU A  92     192.761 109.211 220.743  1.00-10.89           C
ATOM    871  HA  LEU A  92     192.894 109.879 219.893  1.00-10.89           H
ATOM    872  C   LEU A  92     192.571 107.798 220.213  1.00-10.89           C
ATOM    873  O   LEU A  92     192.868 107.526 219.057  1.00-10.89           O
ATOM    874  CB  LEU A  92     194.016 109.244 221.626  1.00-10.89           C
ATOM    875 1HB  LEU A  92     193.786 108.694 222.538  1.00-10.89           H
ATOM    876 2HB  LEU A  92     194.790 108.689 221.098  1.00-10.89           H
ATOM    877  CG  LEU A  92     194.641 110.588 222.031  1.00-10.89           C
ATOM    878  HG  LEU A  92     193.872 111.227 222.458  1.00-10.89           H
ATOM    879  CD1 LEU A  92     195.716 110.343 223.095  1.00-10.89           C
ATOM    880 1HD1 LEU A  92     196.160 111.292 223.394  1.00-10.89           H
ATOM    881 2HD1 LEU A  92     196.496 109.690 222.701  1.00-10.89           H
ATOM    882 3HD1 LEU A  92     195.263 109.883 223.974  1.00-10.89           H
ATOM    883  CD2 LEU A  92     195.265 111.312 220.840  1.00-10.89           C
ATOM    884 1HD2 LEU A  92     195.704 112.253 221.171  1.00-10.89           H
ATOM    885 2HD2 LEU A  92     194.495 111.537 220.104  1.00-10.89           H
ATOM    886 3HD2 LEU A  92     196.037 110.693 220.381  1.00-10.89           H
ATOM    887  N   ALA A  93     192.051 106.894 221.030  1.00-10.91           N
ATOM    888  H   ALA A  93     191.811 107.144 221.984  1.00-10.91           H
ATOM    889  CA  ALA A  93     191.857 105.523 220.582  1.00-10.91           C
ATOM    890  HA  ALA A  93     192.811 105.151 220.208  1.00-10.91           H
ATOM    891  C   ALA A  93     190.853 105.455 219.439  1.00-10.91           C
ATOM    892  O   ALA A  93     191.091 104.756 218.462  1.00-10.91           O
ATOM    893  CB  ALA A  93     191.411 104.646 221.742  1.00-10.91           C
ATOM    894 1HB  ALA A  93     192.119 104.747 222.563  1.00-10.91           H
ATOM    895 2HB  ALA A  93     191.380 103.603 221.422  1.00-10.91           H
ATOM    896 3HB  ALA A  93     190.421 104.949 222.087  1.00-10.91           H
ATOM    897  N   TYR A  94     189.750 106.179 219.540  1.00 12.96           N
ATOM    898  H   TYR A  94     189.579 106.734 220.377  1.00 12.96           H
ATOM    899  CA  TYR A  94     188.750 106.157 218.480  1.00 12.96           C
ATOM    900  HA  TYR A  94     188.507 105.118 218.262  1.00 12.96           H
ATOM    901  C   TYR A  94     189.324 106.792 217.224  1.00 12.96           C
ATOM    902  O   TYR A  94     189.177 106.254 216.134  1.00 12.96           O
ATOM    903  CB  TYR A  94     187.464 106.876 218.901  1.00 12.96           C
ATOM    904 1HB  TYR A  94     187.460 106.982 219.984  1.00 12.96           H
ATOM    905 2HB  TYR A  94     187.437 107.870 218.457  1.00 12.96           H
ATOM    906  CG  TYR A  94     186.222 106.102 218.507  1.00 12.96           C
ATOM    907  CD1 TYR A  94     186.002 105.702 217.171  1.00 12.96           C
ATOM    908  HD1 TYR A  94     186.686 106.005 216.391  1.00 12.96           H
ATOM    909  CD2 TYR A  94     185.276 105.725 219.481  1.00 12.96           C
ATOM    910  HD2 TYR A  94     185.408 106.039 220.508  1.00 12.96           H
ATOM    911  CE1 TYR A  94     184.891 104.887 216.829  1.00 12.96           C
ATOM    912  HE1 TYR A  94     184.749 104.571 215.806  1.00 12.96           H
ATOM    913  CE2 TYR A  94     184.154 104.924 219.136  1.00 12.96           C
ATOM    914  HE2 TYR A  94     183.432 104.650 219.888  1.00 12.96           H
ATOM    915  CZ  TYR A  94     183.992 104.490 217.820  1.00 12.96           C
ATOM    916  OH  TYR A  94     182.945 103.660 217.513  1.00 12.96           O
ATOM    917  HH  TYR A  94     182.983 103.325 216.608  1.00 12.96           H
ATOM    918  N   ALA A  95     190.025 107.905 217.379  1.00  3.94           N
ATOM    919  H   ALA A  95     190.143 108.305 218.308  1.00  3.94           H
ATOM    920  CA  ALA A  95     190.604 108.605 216.245  1.00  3.94           C
ATOM    921  HA  ALA A  95     189.796 108.871 215.567  1.00  3.94           H
ATOM    922  C   ALA A  95     191.589 107.723 215.489  1.00  3.94           C
ATOM    923  O   ALA A  95     191.528 107.600 214.264  1.00  3.94           O
ATOM    924  CB  ALA A  95     191.310 109.885 216.726  1.00  3.94           C
ATOM    925 1HB  ALA A  95     190.581 110.546 217.199  1.00  3.94           H
ATOM    926 2HB  ALA A  95     191.754 110.402 215.874  1.00  3.94           H
ATOM    927 3HB  ALA A  95     192.090 109.640 217.448  1.00  3.94           H
ATOM    928  N   LEU A  96     192.526 107.135 216.214  1.00 -8.28           N
ATOM    929  H   LEU A  96     192.548 107.270 217.223  1.00 -8.28           H
ATOM    930  CA  LEU A  96     193.571 106.352 215.572  1.00 -8.28           C
ATOM    931  HA  LEU A  96     193.948 106.913 214.717  1.00 -8.28           H
ATOM    932  C   LEU A  96     193.003 105.040 215.046  1.00 -8.28           C
ATOM    933  O   LEU A  96     193.330 104.639 213.934  1.00 -8.28           O
ATOM    934  CB  LEU A  96     194.734 106.108 216.542  1.00 -8.28           C
ATOM    935 1HB  LEU A  96     194.346 105.550 217.394  1.00 -8.28           H
ATOM    936 2HB  LEU A  96     195.459 105.476 216.032  1.00 -8.28           H
ATOM    937  CG  LEU A  96     195.490 107.336 217.084  1.00 -8.28           C
ATOM    938  HG  LEU A  96     194.784 107.995 217.581  1.00 -8.28           H
ATOM    939  CD1 LEU A  96     196.525 106.895 218.106  1.00 -8.28           C
ATOM    940 1HD1 LEU A  96     196.987 107.769 218.567  1.00 -8.28           H
ATOM    941 2HD1 LEU A  96     197.289 106.292 217.620  1.00 -8.28           H
ATOM    942 3HD1 LEU A  96     196.042 106.310 218.886  1.00 -8.28           H
ATOM    943  CD2 LEU A  96     196.185 108.149 216.005  1.00 -8.28           C
ATOM    944 1HD2 LEU A  96     196.696 108.998 216.458  1.00 -8.28           H
ATOM    945 2HD2 LEU A  96     195.448 108.531 215.297  1.00 -8.28           H
ATOM    946 3HD2 LEU A  96     196.909 107.528 215.480  1.00 -8.28           H
ATOM    947  N   THR A  97     192.128 104.375 215.789  1.00 -9.78           N
ATOM    948  H   THR A  97     191.846 104.728 216.700  1.00 -9.78           H
ATOM    949  CA  THR A  97     191.591 103.093 215.323  1.00 -9.78           C
ATOM    950  HA  THR A  97     192.430 102.483 214.992  1.00 -9.78           H
ATOM    951  C   THR A  97     190.656 103.286 214.135  1.00 -9.78           C
ATOM    952  O   THR A  97     190.760 102.549 213.166  1.00 -9.78           O
ATOM    953  CB  THR A  97     190.854 102.309 216.437  1.00 -9.78           C
ATOM    954  HB  THR A  97     189.927 102.821 216.697  1.00 -9.78           H
ATOM    955  OG1 THR A  97     191.693 102.242 217.592  1.00 -9.78           O
ATOM    956  HG1 THR A  97     191.577 103.070 218.081  1.00 -9.78           H
ATOM    957  CG2 THR A  97     190.554 100.873 216.031  1.00 -9.78           C
ATOM    958 1HG2 THR A  97     190.142 100.340 216.887  1.00 -9.78           H
ATOM    959 2HG2 THR A  97     191.473 100.375 215.718  1.00 -9.78           H
ATOM    960 3HG2 THR A  97     189.830 100.854 215.216  1.00 -9.78           H
ATOM    961  N   ALA A  98     189.788 104.291 214.140  1.00-15.02           N
ATOM    962  H   ALA A  98     189.720 104.921 214.936  1.00-15.02           H
ATOM    963  CA  ALA A  98     188.900 104.497 212.996  1.00-15.02           C
ATOM    964  HA  ALA A  98     188.396 103.554 212.776  1.00-15.02           H
ATOM    965  C   ALA A  98     189.711 104.892 211.761  1.00-15.02           C
ATOM    966  O   ALA A  98     189.416 104.446 210.656  1.00-15.02           O
ATOM    967  CB  ALA A  98     187.841 105.554 213.310  1.00-15.02           C
ATOM    968 1HB  ALA A  98     187.234 105.226 214.156  1.00-15.02           H
ATOM    969 2HB  ALA A  98     187.192 105.688 212.444  1.00-15.02           H
ATOM    970 3HB  ALA A  98     188.316 106.505 213.556  1.00-15.02           H
ATOM    971  N   ALA A  99     190.772 105.667 211.946  1.00-25.07           N
ATOM    972  H   ALA A  99     190.979 106.042 212.864  1.00-25.07           H
ATOM    973  CA  ALA A  99     191.651 105.988 210.826  1.00-25.07           C
ATOM    974  HA  ALA A  99     191.055 106.437 210.030  1.00-25.07           H
ATOM    975  C   ALA A  99     192.289 104.709 210.286  1.00-25.07           C
ATOM    976  O   ALA A  99     192.406 104.522 209.082  1.00-25.07           O
ATOM    977  CB  ALA A  99     192.729 106.973 211.265  1.00-25.07           C
ATOM    978 1HB  ALA A  99     192.258 107.899 211.595  1.00-25.07           H
ATOM    979 2HB  ALA A  99     193.382 107.196 210.422  1.00-25.07           H
ATOM    980 3HB  ALA A  99     193.319 106.555 212.082  1.00-25.07           H
ATOM    981  N   THR A 100     192.689 103.822 211.181  1.00 -8.36           N
ATOM    982  H   THR A 100     192.583 104.033 212.168  1.00 -8.36           H
ATOM    983  CA  THR A 100     193.291 102.544 210.804  1.00 -8.36           C
ATOM    984  HA  THR A 100     194.111 102.735 210.115  1.00 -8.36           H
ATOM    985  C   THR A 100     192.284 101.639 210.093  1.00 -8.36           C
ATOM    986  O   THR A 100     192.638 100.901 209.176  1.00 -8.36           O
ATOM    987  CB  THR A 100     193.883 101.851 212.049  1.00 -8.36           C
ATOM    988  HB  THR A 100     193.087 101.562 212.736  1.00 -8.36           H
ATOM    989  OG1 THR A 100     194.776 102.759 212.699  1.00 -8.36           O
ATOM    990  HG1 THR A 100     194.256 103.430 213.165  1.00 -8.36           H
ATOM    991  CG2 THR A 100     194.709 100.655 211.695  1.00 -8.36           C
ATOM    992 1HG2 THR A 100     195.215 100.300 212.589  1.00 -8.36           H
ATOM    993 2HG2 THR A 100     195.463 100.936 210.964  1.00 -8.36           H
ATOM    994 3HG2 THR A 100     194.082  99.857 211.296  1.00 -8.36           H
ATOM    995  N   LEU A 101     191.008 101.734 210.429  1.00 -9.27           N
ATOM    996  H   LEU A 101     190.731 102.311 211.219  1.00 -9.27           H
ATOM    997  CA  LEU A 101     189.992 101.002 209.678  1.00 -9.27           C
ATOM    998  HA  LEU A 101     190.340  99.978 209.542  1.00 -9.27           H
ATOM    999  C   LEU A 101     189.776 101.579 208.287  1.00 -9.27           C
ATOM   1000  O   LEU A 101     189.650 100.812 207.345  1.00 -9.27           O
ATOM   1001  CB  LEU A 101     188.662 100.960 210.429  1.00 -9.27           C
ATOM   1002 1HB  LEU A 101     188.330 101.983 210.608  1.00 -9.27           H
ATOM   1003 2HB  LEU A 101     187.931 100.484 209.776  1.00 -9.27           H
ATOM   1004  CG  LEU A 101     188.655 100.201 211.762  1.00 -9.27           C
ATOM   1005  HG  LEU A 101     189.351 100.673 212.447  1.00 -9.27           H
ATOM   1006  CD1 LEU A 101     187.270 100.294 212.359  1.00 -9.27           C
ATOM   1007 1HD1 LEU A 101     187.245  99.754 213.303  1.00 -9.27           H
ATOM   1008 2HD1 LEU A 101     186.538  99.857 211.683  1.00 -9.27           H
ATOM   1009 3HD1 LEU A 101     187.012 101.337 212.549  1.00 -9.27           H
ATOM   1010  CD2 LEU A 101     189.069  98.737 211.613  1.00 -9.27           C
ATOM   1011 1HD2 LEU A 101     188.911  98.216 212.556  1.00 -9.27           H
ATOM   1012 2HD2 LEU A 101     190.127  98.675 211.364  1.00 -9.27           H
ATOM   1013 3HD2 LEU A 101     188.481  98.257 210.831  1.00 -9.27           H
ATOM   1014  N   VAL A 102     189.796 102.894 208.111  1.00  2.32           N
ATOM   1015  H   VAL A 102     189.869 103.511 208.917  1.00  2.32           H
ATOM   1016  CA  VAL A 102     189.700 103.473 206.761  1.00  2.32           C
ATOM   1017  HA  VAL A 102     188.815 103.082 206.264  1.00  2.32           H
ATOM   1018  C   VAL A 102     190.920 103.033 205.955  1.00  2.32           C
ATOM   1019  O   VAL A 102     190.828 102.650 204.788  1.00  2.32           O
ATOM   1020  CB  VAL A 102     189.595 105.026 206.796  1.00  2.32           C
ATOM   1021  HB  VAL A 102     190.453 105.422 207.337  1.00  2.32           H
ATOM   1022  CG1 VAL A 102     189.589 105.627 205.379  1.00  2.32           C
ATOM   1023 1HG1 VAL A 102     189.489 106.709 205.438  1.00  2.32           H
ATOM   1024 2HG1 VAL A 102     188.756 105.225 204.798  1.00  2.32           H
ATOM   1025 3HG1 VAL A 102     190.521 105.398 204.863  1.00  2.32           H
ATOM   1026  CG2 VAL A 102     188.315 105.466 207.520  1.00  2.32           C
ATOM   1027 1HG2 VAL A 102     188.291 106.552 207.591  1.00  2.32           H
ATOM   1028 2HG2 VAL A 102     188.283 105.061 208.529  1.00  2.32           H
ATOM   1029 3HG2 VAL A 102     187.432 105.123 206.977  1.00  2.32           H
ATOM   1030  N   GLN A 103     192.075 103.003 206.596  1.00 -9.58           N
ATOM   1031  H   GLN A 103     192.131 103.335 207.554  1.00 -9.58           H
ATOM   1032  CA  GLN A 103     193.264 102.483 205.937  1.00 -9.58           C
ATOM   1033  HA  GLN A 103     193.454 103.061 205.032  1.00 -9.58           H
ATOM   1034  C   GLN A 103     193.119 101.022 205.532  1.00 -9.58           C
ATOM   1035  O   GLN A 103     193.449 100.673 204.414  1.00 -9.58           O
ATOM   1036  CB  GLN A 103     194.456 102.606 206.870  1.00 -9.58           C
ATOM   1037 1HB  GLN A 103     194.192 102.187 207.835  1.00 -9.58           H
ATOM   1038 2HB  GLN A 103     195.280 102.019 206.474  1.00 -9.58           H
ATOM   1039  CG  GLN A 103     194.918 104.017 207.074  1.00 -9.58           C
ATOM   1040 1HG  GLN A 103     195.304 104.415 206.137  1.00 -9.58           H
ATOM   1041 2HG  GLN A 103     194.091 104.641 207.389  1.00 -9.58           H
ATOM   1042  CD  GLN A 103     195.984 104.064 208.117  1.00 -9.58           C
ATOM   1043  OE1 GLN A 103     197.051 103.508 207.943  1.00 -9.58           O
ATOM   1044  NE2 GLN A 103     195.707 104.713 209.211  1.00 -9.58           N
ATOM   1045 1HE2 GLN A 103     196.455 104.836 209.880  1.00 -9.58           H
ATOM   1046 2HE2 GLN A 103     194.783 105.075 209.369  1.00 -9.58           H
ATOM   1047  N   SER A 104     192.620 100.169 206.411  1.00  6.29           N
ATOM   1048  H   SER A 104     192.349 100.500 207.331  1.00  6.29           H
ATOM   1049  CA  SER A 104     192.529  98.739 206.114  1.00  6.29           C
ATOM   1050  HA  SER A 104     193.466  98.421 205.659  1.00  6.29           H
ATOM   1051  C   SER A 104     191.386  98.343 205.178  1.00  6.29           C
ATOM   1052  O   SER A 104     191.499  97.390 204.411  1.00  6.29           O
ATOM   1053  CB  SER A 104     192.349  97.971 207.423  1.00  6.29           C
ATOM   1054 1HB  SER A 104     191.387  98.233 207.861  1.00  6.29           H
ATOM   1055 2HB  SER A 104     192.368  96.900 207.217  1.00  6.29           H
ATOM   1056  OG  SER A 104     193.370  98.296 208.349  1.00  6.29           O
ATOM   1057  HG  SER A 104     193.211  99.188 208.690  1.00  6.29           H
ATOM   1058  N   LEU A 105     190.254  99.026 205.303  1.00 24.93           N
ATOM   1059  H   LEU A 105     190.222  99.815 205.946  1.00 24.93           H
ATOM   1060  CA  LEU A 105     188.988  98.579 204.709  1.00 24.93           C
ATOM   1061  HA  LEU A 105     189.180  97.706 204.087  1.00 24.93           H
ATOM   1062  C   LEU A 105     188.277  99.639 203.865  1.00 24.93           C
ATOM   1063  O   LEU A 105     187.186  99.403 203.344  1.00 24.93           O
ATOM   1064  CB  LEU A 105     188.024  98.167 205.834  1.00 24.93           C
ATOM   1065 1HB  LEU A 105     187.623  99.089 206.243  1.00 24.93           H
ATOM   1066 2HB  LEU A 105     187.189  97.638 205.375  1.00 24.93           H
ATOM   1067  CG  LEU A 105     188.497  97.353 207.051  1.00 24.93           C
ATOM   1068  HG  LEU A 105     189.292  97.909 207.541  1.00 24.93           H
ATOM   1069  CD1 LEU A 105     187.347  97.246 208.045  1.00 24.93           C
ATOM   1070 1HD1 LEU A 105     187.659  96.667 208.914  1.00 24.93           H
ATOM   1071 2HD1 LEU A 105     186.488  96.758 207.585  1.00 24.93           H
ATOM   1072 3HD1 LEU A 105     187.055  98.242 208.379  1.00 24.93           H
ATOM   1073  CD2 LEU A 105     189.043  95.963 206.723  1.00 24.93           C
ATOM   1074 1HD2 LEU A 105     189.368  95.478 207.643  1.00 24.93           H
ATOM   1075 2HD2 LEU A 105     189.895  96.054 206.051  1.00 24.93           H
ATOM   1076 3HD2 LEU A 105     188.275  95.360 206.245  1.00 24.93           H
ATOM   1077  N   GLY A 106     188.856 100.825 203.742  1.00  9.82           N
ATOM   1078  H   GLY A 106     189.765 101.001 204.157  1.00  9.82           H
ATOM   1079  CA  GLY A 106     188.179 101.929 203.071  1.00  9.82           C
ATOM   1080 1HA  GLY A 106     187.233 102.116 203.578  1.00  9.82           H
ATOM   1081 2HA  GLY A 106     188.792 102.827 203.160  1.00  9.82           H
ATOM   1082  C   GLY A 106     187.880 101.700 201.603  1.00  9.82           C
ATOM   1083  O   GLY A 106     186.824 102.091 201.121  1.00  9.82           O
ATOM   1084  N   SER A 107     188.758 101.002 200.898  1.00  4.31           N
ATOM   1085  H   SER A 107     189.628 100.705 201.311  1.00  4.31           H
ATOM   1086  CA  SER A 107     188.507 100.654 199.499  1.00  4.31           C
ATOM   1087  HA  SER A 107     187.948 101.451 199.008  1.00  4.31           H
ATOM   1088  C   SER A 107     187.729  99.354 199.369  1.00  4.31           C
ATOM   1089  O   SER A 107     187.272  99.001 198.287  1.00  4.31           O
ATOM   1090  CB  SER A 107     189.837 100.454 198.786  1.00  4.31           C
ATOM   1091 1HB  SER A 107     189.658 100.162 197.751  1.00  4.31           H
ATOM   1092 2HB  SER A 107     190.393 101.387 198.807  1.00  4.31           H
ATOM   1093  OG  SER A 107     190.591  99.455 199.454  1.00  4.31           O
ATOM   1094  HG  SER A 107     191.176  99.042 198.794  1.00  4.31           H
ATOM   1095  N   VAL A 108     187.618  98.624 200.471  1.00 21.97           N
ATOM   1096  H   VAL A 108     187.972  98.996 201.337  1.00 21.97           H
ATOM   1097  CA  VAL A 108     187.051  97.276 200.468  1.00 21.97           C
ATOM   1098  HA  VAL A 108     187.216  96.825 199.490  1.00 21.97           H
ATOM   1099  C   VAL A 108     185.549  97.351 200.727  1.00 21.97           C
ATOM   1100  O   VAL A 108     184.746  96.745 200.019  1.00 21.97           O
ATOM   1101  CB  VAL A 108     187.753  96.405 201.555  1.00 21.97           C
ATOM   1102  HB  VAL A 108     187.562  96.846 202.531  1.00 21.97           H
ATOM   1103  CG1 VAL A 108     187.221  94.976 201.563  1.00 21.97           C
ATOM   1104 1HG1 VAL A 108     187.729  94.398 202.336  1.00 21.97           H
ATOM   1105 2HG1 VAL A 108     187.396  94.514 200.591  1.00 21.97           H
ATOM   1106 3HG1 VAL A 108     186.151  94.975 201.776  1.00 21.97           H
ATOM   1107  CG2 VAL A 108     189.279  96.380 201.333  1.00 21.97           C
ATOM   1108 1HG2 VAL A 108     189.756  95.739 202.075  1.00 21.97           H
ATOM   1109 2HG2 VAL A 108     189.699  97.380 201.438  1.00 21.97           H
ATOM   1110 3HG2 VAL A 108     189.510  96.003 200.335  1.00 21.97           H
ATOM   1111  N   SER A 109     185.179  98.114 201.746  1.00  0.23           N
ATOM   1112  H   SER A 109     185.895  98.544 202.318  1.00  0.23           H
ATOM   1113  CA  SER A 109     183.780  98.302 202.129  1.00  0.23           C
ATOM   1114  HA  SER A 109     183.130  97.880 201.364  1.00  0.23           H
ATOM   1115  C   SER A 109     183.387  99.759 202.343  1.00  0.23           C
ATOM   1116  O   SER A 109     182.218 100.120 202.200  1.00  0.23           O
ATOM   1117  CB  SER A 109     183.542  97.564 203.445  1.00  0.23           C
ATOM   1118 1HB  SER A 109     182.497  97.672 203.735  1.00  0.23           H
ATOM   1119 2HB  SER A 109     183.771  96.509 203.308  1.00  0.23           H
ATOM   1120  OG  SER A 109     184.376  98.080 204.470  1.00  0.23           O
ATOM   1121  HG  SER A 109     183.838  98.127 205.288  1.00  0.23           H
ATOM   1122  N   GLY A 110     184.351 100.590 202.712  1.00 15.12           N
ATOM   1123  H   GLY A 110     185.312 100.276 202.721  1.00 15.12           H
ATOM   1124  CA  GLY A 110     184.068 101.944 203.169  1.00 15.12           C
ATOM   1125 1HA  GLY A 110     184.730 102.637 202.649  1.00 15.12           H
ATOM   1126 2HA  GLY A 110     183.039 102.218 202.944  1.00 15.12           H
ATOM   1127  C   GLY A 110     184.302 102.091 204.661  1.00 15.12           C
ATOM   1128  O   GLY A 110     184.156 103.186 205.198  1.00 15.12           O
ATOM   1129  N   ALA A 111     184.690 100.993 205.307  1.00 49.38           N
ATOM   1130  H   ALA A 111     184.705 100.116 204.805  1.00 49.38           H
ATOM   1131  CA  ALA A 111     185.119 100.964 206.711  1.00 49.38           C
ATOM   1132  HA  ALA A 111     185.245  99.918 206.994  1.00 49.38           H
ATOM   1133  C   ALA A 111     184.134 101.583 207.709  1.00 49.38           C
ATOM   1134  O   ALA A 111     184.503 102.494 208.453  1.00 49.38           O
ATOM   1135  CB  ALA A 111     186.485 101.647 206.829  1.00 49.38           C
ATOM   1136 1HB  ALA A 111     187.183 101.221 206.113  1.00 49.38           H
ATOM   1137 2HB  ALA A 111     186.875 101.512 207.837  1.00 49.38           H
ATOM   1138 3HB  ALA A 111     186.384 102.716 206.632  1.00 49.38           H
ATOM   1139  N   HIS A 112     182.877 101.169 207.684  1.00 24.42           N
ATOM   1140  H   HIS A 112     182.619 100.349 207.135  1.00 24.42           H
ATOM   1141  CA  HIS A 112     181.852 101.917 208.417  1.00 24.42           C
ATOM   1142  HA  HIS A 112     182.012 102.981 208.240  1.00 24.42           H
ATOM   1143  C   HIS A 112     182.027 101.645 209.907  1.00 24.42           C
ATOM   1144  O   HIS A 112     182.114 102.583 210.703  1.00 24.42           O
ATOM   1145  CB  HIS A 112     180.410 101.557 208.009  1.00 24.42           C
ATOM   1146 1HB  HIS A 112     180.093 100.702 208.595  1.00 24.42           H
ATOM   1147 2HB  HIS A 112     179.752 102.387 208.258  1.00 24.42           H
ATOM   1148  CG  HIS A 112     180.224 101.193 206.567  1.00 24.42           C
ATOM   1149  ND1 HIS A 112     179.165 100.416 206.144  1.00 24.42           N
ATOM   1150  CD2 HIS A 112     180.967 101.487 205.462  1.00 24.42           C
ATOM   1151  HD2 HIS A 112     181.842 102.122 205.471  1.00 24.42           H
ATOM   1152  CE1 HIS A 112     179.383 100.192 204.814  1.00 24.42           C
ATOM   1153  HE1 HIS A 112     178.757  99.565 204.197  1.00 24.42           H
ATOM   1154  NE2 HIS A 112     180.481 100.836 204.362  1.00 24.42           N
ATOM   1155  HE2 HIS A 112     180.873 100.813 203.424  1.00 24.42           H
ATOM   1156  N   ALA A 113     182.076 100.352 210.233  1.00 28.28           N
ATOM   1157  H   ALA A 113     182.014  99.690 209.454  1.00 28.28           H
ATOM   1158  CA  ALA A 113     182.152  99.735 211.571  1.00 28.28           C
ATOM   1159  HA  ALA A 113     182.078  98.659 211.411  1.00 28.28           H
ATOM   1160  C   ALA A 113     181.034 100.073 212.574  1.00 28.28           C
ATOM   1161  O   ALA A 113     180.557  99.223 213.320  1.00 28.28           O
ATOM   1162  CB  ALA A 113     183.529  99.988 212.182  1.00 28.28           C
ATOM   1163 1HB  ALA A 113     184.295  99.584 211.522  1.00 28.28           H
ATOM   1164 2HB  ALA A 113     183.598  99.501 213.155  1.00 28.28           H
ATOM   1165 3HB  ALA A 113     183.691 101.058 212.307  1.00 28.28           H
ATOM   1166  N   ASN A 114     180.605 101.318 212.571  1.00  0.15           N
ATOM   1167  H   ASN A 114     181.046 101.965 211.924  1.00  0.15           H
ATOM   1168  CA  ASN A 114     179.538 101.815 213.414  1.00  0.15           C
ATOM   1169  HA  ASN A 114     179.458 101.227 214.328  1.00  0.15           H
ATOM   1170  C   ASN A 114     178.265 101.734 212.566  1.00  0.15           C
ATOM   1171  O   ASN A 114     178.223 102.356 211.499  1.00  0.15           O
ATOM   1172  CB  ASN A 114     179.827 103.290 213.738  1.00  0.15           C
ATOM   1173 1HB  ASN A 114     180.126 103.801 212.825  1.00  0.15           H
ATOM   1174 2HB  ASN A 114     178.917 103.756 214.108  1.00  0.15           H
ATOM   1175  CG  ASN A 114     180.918 103.482 214.778  1.00  0.15           C
ATOM   1176  OD1 ASN A 114     181.802 102.661 214.980  1.00  0.15           O
ATOM   1177  ND2 ASN A 114     180.846 104.580 215.469  1.00  0.15           N
ATOM   1178 1HD2 ASN A 114     181.519 104.737 216.200  1.00  0.15           H
ATOM   1179 2HD2 ASN A 114     180.138 105.272 215.249  1.00  0.15           H
ATOM   1180  N   PRO A 115     177.195 101.058 213.036  1.00 -6.95           N
ATOM   1181  CA  PRO A 115     175.945 101.077 212.255  1.00 -6.95           C
ATOM   1182  HA  PRO A 115     176.080 100.517 211.330  1.00 -6.95           H
ATOM   1183  C   PRO A 115     175.386 102.453 211.892  1.00 -6.95           C
ATOM   1184  O   PRO A 115     174.753 102.618 210.857  1.00 -6.95           O
ATOM   1185  CB  PRO A 115     174.963 100.338 213.169  1.00 -6.95           C
ATOM   1186 1HB  PRO A 115     174.451 101.046 213.819  1.00 -6.95           H
ATOM   1187 2HB  PRO A 115     174.241  99.775 212.582  1.00 -6.95           H
ATOM   1188  CG  PRO A 115     175.812  99.422 213.962  1.00 -6.95           C
ATOM   1189 1HG  PRO A 115     175.314  99.125 214.885  1.00 -6.95           H
ATOM   1190 2HG  PRO A 115     176.065  98.544 213.367  1.00 -6.95           H
ATOM   1191  CD  PRO A 115     177.046 100.224 214.246  1.00 -6.95           C
ATOM   1192 1HD  PRO A 115     176.898 100.843 215.125  1.00 -6.95           H
ATOM   1193 2HD  PRO A 115     177.904  99.563 214.375  1.00 -6.95           H
ATOM   1194  N   ALA A 116     175.660 103.468 212.697  1.00 -7.31           N
ATOM   1195  H   ALA A 116     176.174 103.309 213.544  1.00 -7.31           H
ATOM   1196  CA  ALA A 116     175.246 104.829 212.368  1.00 -7.31           C
ATOM   1197  HA  ALA A 116     174.164 104.840 212.226  1.00 -7.31           H
ATOM   1198  C   ALA A 116     175.891 105.357 211.074  1.00 -7.31           C
ATOM   1199  O   ALA A 116     175.266 106.093 210.315  1.00 -7.31           O
ATOM   1200  CB  ALA A 116     175.590 105.735 213.534  1.00 -7.31           C
ATOM   1201 1HB  ALA A 116     175.066 105.407 214.432  1.00 -7.31           H
ATOM   1202 2HB  ALA A 116     175.271 106.752 213.299  1.00 -7.31           H
ATOM   1203 3HB  ALA A 116     176.666 105.734 213.714  1.00 -7.31           H
ATOM   1204  N   VAL A 117     177.127 104.965 210.798  1.00  5.73           N
ATOM   1205  H   VAL A 117     177.609 104.328 211.419  1.00  5.73           H
ATOM   1206  CA  VAL A 117     177.807 105.393 209.574  1.00  5.73           C
ATOM   1207  HA  VAL A 117     177.634 106.458 209.428  1.00  5.73           H
ATOM   1208  C   VAL A 117     177.175 104.641 208.407  1.00  5.73           C
ATOM   1209  O   VAL A 117     176.907 105.223 207.361  1.00  5.73           O
ATOM   1210  CB  VAL A 117     179.345 105.155 209.644  1.00  5.73           C
ATOM   1211  HB  VAL A 117     179.528 104.103 209.851  1.00  5.73           H
ATOM   1212  CG1 VAL A 117     180.042 105.522 208.323  1.00  5.73           C
ATOM   1213 1HG1 VAL A 117     181.120 105.371 208.420  1.00  5.73           H
ATOM   1214 2HG1 VAL A 117     179.851 106.565 208.069  1.00  5.73           H
ATOM   1215 3HG1 VAL A 117     179.682 104.884 207.516  1.00  5.73           H
ATOM   1216  CG2 VAL A 117     179.955 105.993 210.776  1.00  5.73           C
ATOM   1217 1HG2 VAL A 117     181.025 105.793 210.834  1.00  5.73           H
ATOM   1218 2HG2 VAL A 117     179.503 105.737 211.732  1.00  5.73           H
ATOM   1219 3HG2 VAL A 117     179.804 107.057 210.583  1.00  5.73           H
ATOM   1220  N   THR A 118     176.832 103.376 208.599  1.00 -5.71           N
ATOM   1221  H   THR A 118     177.063 102.905 209.466  1.00 -5.71           H
ATOM   1222  CA  THR A 118     176.110 102.636 207.567  1.00 -5.71           C
ATOM   1223  HA  THR A 118     176.706 102.646 206.657  1.00 -5.71           H
ATOM   1224  C   THR A 118     174.765 103.303 207.258  1.00 -5.71           C
ATOM   1225  O   THR A 118     174.373 103.404 206.099  1.00 -5.71           O
ATOM   1226  CB  THR A 118     175.924 101.172 208.003  1.00 -5.71           C
ATOM   1227  HB  THR A 118     175.229 101.121 208.840  1.00 -5.71           H
ATOM   1228  OG1 THR A 118     177.195 100.667 208.414  1.00 -5.71           O
ATOM   1229  HG1 THR A 118     177.767 100.624 207.635  1.00 -5.71           H
ATOM   1230  CG2 THR A 118     175.435 100.284 206.878  1.00 -5.71           C
ATOM   1231 1HG2 THR A 118     175.377  99.258 207.240  1.00 -5.71           H
ATOM   1232 2HG2 THR A 118     176.125 100.331 206.036  1.00 -5.71           H
ATOM   1233 3HG2 THR A 118     174.443 100.604 206.560  1.00 -5.71           H
ATOM   1234  N   LEU A 119     174.084 103.847 208.259  1.00 -1.57           N
ATOM   1235  H   LEU A 119     174.407 103.721 209.214  1.00 -1.57           H
ATOM   1236  CA  LEU A 119     172.860 104.609 208.004  1.00 -1.57           C
ATOM   1237  HA  LEU A 119     172.247 104.034 207.312  1.00 -1.57           H
ATOM   1238  C   LEU A 119     173.074 105.972 207.349  1.00 -1.57           C
ATOM   1239  O   LEU A 119     172.249 106.389 206.535  1.00 -1.57           O
ATOM   1240  CB  LEU A 119     172.053 104.820 209.284  1.00 -1.57           C
ATOM   1241 1HB  LEU A 119     172.683 105.329 210.013  1.00 -1.57           H
ATOM   1242 2HB  LEU A 119     171.238 105.495 209.036  1.00 -1.57           H
ATOM   1243  CG  LEU A 119     171.427 103.590 209.956  1.00 -1.57           C
ATOM   1244  HG  LEU A 119     172.220 102.947 210.331  1.00 -1.57           H
ATOM   1245  CD1 LEU A 119     170.595 104.072 211.128  1.00 -1.57           C
ATOM   1246 1HD1 LEU A 119     170.168 103.216 211.648  1.00 -1.57           H
ATOM   1247 2HD1 LEU A 119     169.781 104.710 210.784  1.00 -1.57           H
ATOM   1248 3HD1 LEU A 119     171.219 104.633 211.822  1.00 -1.57           H
ATOM   1249  CD2 LEU A 119     170.543 102.767 209.019  1.00 -1.57           C
ATOM   1250 1HD2 LEU A 119     170.083 101.952 209.577  1.00 -1.57           H
ATOM   1251 2HD2 LEU A 119     171.146 102.333 208.223  1.00 -1.57           H
ATOM   1252 3HD2 LEU A 119     169.760 103.393 208.592  1.00 -1.57           H
ATOM   1253  N   CYS A 120     174.166 106.667 207.638  1.00  7.44           N
ATOM   1254  H   CYS A 120     174.813 106.336 208.347  1.00  7.44           H
ATOM   1255  CA  CYS A 120     174.420 107.927 206.936  1.00  7.44           C
ATOM   1256  HA  CYS A 120     173.501 108.512 206.979  1.00  7.44           H
ATOM   1257  C   CYS A 120     174.705 107.635 205.461  1.00  7.44           C
ATOM   1258  O   CYS A 120     174.258 108.354 204.572  1.00  7.44           O
ATOM   1259  CB  CYS A 120     175.524 108.767 207.602  1.00  7.44           C
ATOM   1260 1HB  CYS A 120     175.413 109.791 207.245  1.00  7.44           H
ATOM   1261 2HB  CYS A 120     175.335 108.779 208.675  1.00  7.44           H
ATOM   1262  SG  CYS A 120     177.250 108.299 207.332  1.00  7.44           S
ATOM   1263  HG  CYS A 120     177.102 106.986 207.542  1.00  7.44           H
ATOM   1264  N   LEU A 121     175.360 106.515 205.187  1.00-11.72           N
ATOM   1265  H   LEU A 121     175.730 105.954 205.950  1.00-11.72           H
ATOM   1266  CA  LEU A 121     175.575 106.069 203.813  1.00-11.72           C
ATOM   1267  HA  LEU A 121     175.976 106.895 203.225  1.00-11.72           H
ATOM   1268  C   LEU A 121     174.261 105.629 203.172  1.00-11.72           C
ATOM   1269  O   LEU A 121     174.075 105.811 201.978  1.00-11.72           O
ATOM   1270  CB  LEU A 121     176.574 104.907 203.788  1.00-11.72           C
ATOM   1271 1HB  LEU A 121     176.220 104.153 204.487  1.00-11.72           H
ATOM   1272 2HB  LEU A 121     176.561 104.465 202.793  1.00-11.72           H
ATOM   1273  CG  LEU A 121     178.034 105.231 204.139  1.00-11.72           C
ATOM   1274  HG  LEU A 121     178.056 105.871 205.019  1.00-11.72           H
ATOM   1275  CD1 LEU A 121     178.777 103.954 204.466  1.00-11.72           C
ATOM   1276 1HD1 LEU A 121     179.810 104.186 204.726  1.00-11.72           H
ATOM   1277 2HD1 LEU A 121     178.767 103.274 203.615  1.00-11.72           H
ATOM   1278 3HD1 LEU A 121     178.314 103.468 205.325  1.00-11.72           H
ATOM   1279  CD2 LEU A 121     178.755 105.943 203.000  1.00-11.72           C
ATOM   1280 1HD2 LEU A 121     179.771 106.193 203.310  1.00-11.72           H
ATOM   1281 2HD2 LEU A 121     178.238 106.866 202.754  1.00-11.72           H
ATOM   1282 3HD2 LEU A 121     178.799 105.303 202.118  1.00-11.72           H
ATOM   1283  N   LEU A 122     173.337 105.068 203.937  1.00 -1.80           N
ATOM   1284  H   LEU A 122     173.541 104.902 204.917  1.00 -1.80           H
ATOM   1285  CA  LEU A 122     172.044 104.623 203.405  1.00 -1.80           C
ATOM   1286  HA  LEU A 122     172.233 103.970 202.553  1.00 -1.80           H
ATOM   1287  C   LEU A 122     171.151 105.763 202.926  1.00 -1.80           C
ATOM   1288  O   LEU A 122     170.495 105.658 201.889  1.00 -1.80           O
ATOM   1289  CB  LEU A 122     171.298 103.822 204.478  1.00 -1.80           C
ATOM   1290 1HB  LEU A 122     171.954 103.021 204.818  1.00 -1.80           H
ATOM   1291 2HB  LEU A 122     171.115 104.482 205.322  1.00 -1.80           H
ATOM   1292  CG  LEU A 122     169.948 103.203 204.090  1.00 -1.80           C
ATOM   1293  HG  LEU A 122     169.270 104.006 203.803  1.00 -1.80           H
ATOM   1294  CD1 LEU A 122     170.052 102.233 202.924  1.00 -1.80           C
ATOM   1295 1HD1 LEU A 122     169.070 101.805 202.729  1.00 -1.80           H
ATOM   1296 2HD1 LEU A 122     170.756 101.435 203.157  1.00 -1.80           H
ATOM   1297 3HD1 LEU A 122     170.381 102.757 202.027  1.00 -1.80           H
ATOM   1298  CD2 LEU A 122     169.349 102.495 205.294  1.00 -1.80           C
ATOM   1299 1HD2 LEU A 122     168.377 102.087 205.025  1.00 -1.80           H
ATOM   1300 2HD2 LEU A 122     169.213 103.204 206.110  1.00 -1.80           H
ATOM   1301 3HD2 LEU A 122     169.997 101.682 205.624  1.00 -1.80           H
ATOM   1302  N   VAL A 123     171.138 106.883 203.631  1.00 21.61           N
ATOM   1303  H   VAL A 123     171.659 106.947 204.501  1.00 21.61           H
ATOM   1304  CA  VAL A 123     170.342 108.027 203.169  1.00 21.61           C
ATOM   1305  HA  VAL A 123     169.398 107.645 202.782  1.00 21.61           H
ATOM   1306  C   VAL A 123     171.026 108.740 202.001  1.00 21.61           C
ATOM   1307  O   VAL A 123     170.367 109.399 201.202  1.00 21.61           O
ATOM   1308  CB  VAL A 123     169.987 109.009 204.311  1.00 21.61           C
ATOM   1309  HB  VAL A 123     169.409 109.833 203.893  1.00 21.61           H
ATOM   1310  CG1 VAL A 123     169.127 108.298 205.354  1.00 21.61           C
ATOM   1311 1HG1 VAL A 123     168.834 109.006 206.130  1.00 21.61           H
ATOM   1312 2HG1 VAL A 123     169.679 107.478 205.815  1.00 21.61           H
ATOM   1313 3HG1 VAL A 123     168.224 107.906 204.887  1.00 21.61           H
ATOM   1314  CG2 VAL A 123     171.222 109.574 204.986  1.00 21.61           C
ATOM   1315 1HG2 VAL A 123     170.917 110.291 205.747  1.00 21.61           H
ATOM   1316 2HG2 VAL A 123     171.848 110.087 204.256  1.00 21.61           H
ATOM   1317 3HG2 VAL A 123     171.796 108.784 205.468  1.00 21.61           H
ATOM   1318  N   ARG A 124     172.324 108.519 201.825  1.00 15.74           N
ATOM   1319  H   ARG A 124     172.845 108.031 202.545  1.00 15.74           H
ATOM   1320  CA  ARG A 124     173.017 108.925 200.594  1.00 15.74           C
ATOM   1321  HA  ARG A 124     172.605 109.867 200.229  1.00 15.74           H
ATOM   1322  C   ARG A 124     172.861 107.893 199.477  1.00 15.74           C
ATOM   1323  O   ARG A 124     173.305 108.118 198.355  1.00 15.74           O
ATOM   1324  CB  ARG A 124     174.520 109.088 200.849  1.00 15.74           C
ATOM   1325 1HB  ARG A 124     174.904 108.147 201.236  1.00 15.74           H
ATOM   1326 2HB  ARG A 124     175.005 109.262 199.889  1.00 15.74           H
ATOM   1327  CG  ARG A 124     174.961 110.200 201.797  1.00 15.74           C
ATOM   1328 1HG  ARG A 124     174.582 110.008 202.796  1.00 15.74           H
ATOM   1329 2HG  ARG A 124     176.048 110.177 201.834  1.00 15.74           H
ATOM   1330  CD  ARG A 124     174.537 111.602 201.388  1.00 15.74           C
ATOM   1331 1HD  ARG A 124     173.463 111.701 201.559  1.00 15.74           H
ATOM   1332 2HD  ARG A 124     175.044 112.329 202.022  1.00 15.74           H
ATOM   1333  NE  ARG A 124     174.797 111.897 199.973  1.00 15.74           N
ATOM   1334  HE  ARG A 124     173.984 111.924 199.359  1.00 15.74           H
ATOM   1335  CZ  ARG A 124     175.948 112.203 199.395  1.00 15.74           C
ATOM   1336  NH1 ARG A 124     175.910 112.484 198.129  1.00 15.74           N
ATOM   1337 1HH1 ARG A 124     175.011 112.523 197.664  1.00 15.74           H
ATOM   1338 2HH1 ARG A 124     176.762 112.665 197.622  1.00 15.74           H
ATOM   1339  NH2 ARG A 124     177.107 112.243 200.000  1.00 15.74           N
ATOM   1340 1HH2 ARG A 124     177.178 112.001 200.970  1.00 15.74           H
ATOM   1341 2HH2 ARG A 124     177.923 112.544 199.471  1.00 15.74           H
ATOM   1342  N   ARG A 125     172.282 106.748 199.826  1.00 26.98           N
ATOM   1343  H   ARG A 125     171.938 106.667 200.773  1.00 26.98           H
ATOM   1344  CA  ARG A 125     172.126 105.561 198.968  1.00 26.98           C
ATOM   1345  HA  ARG A 125     171.672 104.775 199.573  1.00 26.98           H
ATOM   1346  C   ARG A 125     173.463 105.007 198.473  1.00 26.98           C
ATOM   1347  O   ARG A 125     173.548 104.369 197.426  1.00 26.98           O
ATOM   1348  CB  ARG A 125     171.184 105.854 197.797  1.00 26.98           C
ATOM   1349 1HB  ARG A 125     171.638 106.621 197.172  1.00 26.98           H
ATOM   1350 2HB  ARG A 125     171.098 104.951 197.203  1.00 26.98           H
ATOM   1351  CG  ARG A 125     169.771 106.307 198.149  1.00 26.98           C
ATOM   1352 1HG  ARG A 125     169.799 107.100 198.895  1.00 26.98           H
ATOM   1353 2HG  ARG A 125     169.311 106.704 197.245  1.00 26.98           H
ATOM   1354  CD  ARG A 125     168.904 105.157 198.644  1.00 26.98           C
ATOM   1355 1HD  ARG A 125     168.981 104.329 197.937  1.00 26.98           H
ATOM   1356 2HD  ARG A 125     169.255 104.816 199.618  1.00 26.98           H
ATOM   1357  NE  ARG A 125     167.500 105.581 198.716  1.00 26.98           N
ATOM   1358  HE  ARG A 125     166.979 105.593 197.849  1.00 26.98           H
ATOM   1359  CZ  ARG A 125     166.841 105.974 199.795  1.00 26.98           C
ATOM   1360  NH1 ARG A 125     165.598 106.321 199.642  1.00 26.98           N
ATOM   1361 1HH1 ARG A 125     165.185 106.306 198.719  1.00 26.98           H
ATOM   1362 2HH1 ARG A 125     165.050 106.585 200.448  1.00 26.98           H
ATOM   1363  NH2 ARG A 125     167.349 106.021 201.003  1.00 26.98           N
ATOM   1364 1HH2 ARG A 125     168.319 105.780 201.152  1.00 26.98           H
ATOM   1365 2HH2 ARG A 125     166.757 106.299 201.772  1.00 26.98           H
ATOM   1366  N   LEU A 126     174.512 105.239 199.250  1.00  8.98           N
ATOM   1367  H   LEU A 126     174.364 105.758 200.109  1.00  8.98           H
ATOM   1368  CA  LEU A 126     175.860 104.751 198.954  1.00  8.98           C
ATOM   1369  HA  LEU A 126     176.015 104.738 197.874  1.00  8.98           H
ATOM   1370  C   LEU A 126     176.010 103.318 199.456  1.00  8.98           C
ATOM   1371  O   LEU A 126     176.912 102.586 199.045  1.00  8.98           O
ATOM   1372  CB  LEU A 126     176.909 105.662 199.601  1.00  8.98           C
ATOM   1373 1HB  LEU A 126     176.618 105.825 200.638  1.00  8.98           H
ATOM   1374 2HB  LEU A 126     177.862 105.136 199.603  1.00  8.98           H
ATOM   1375  CG  LEU A 126     177.140 107.031 198.937  1.00  8.98           C
ATOM   1376  HG  LEU A 126     176.177 107.521 198.811  1.00  8.98           H
ATOM   1377  CD1 LEU A 126     178.012 107.919 199.827  1.00  8.98           C
ATOM   1378 1HD1 LEU A 126     178.142 108.893 199.354  1.00  8.98           H
ATOM   1379 2HD1 LEU A 126     178.990 107.461 199.978  1.00  8.98           H
ATOM   1380 3HD1 LEU A 126     177.529 108.062 200.792  1.00  8.98           H
ATOM   1381  CD2 LEU A 126     177.800 106.902 197.561  1.00  8.98           C
ATOM   1382 1HD2 LEU A 126     177.974 107.893 197.140  1.00  8.98           H
ATOM   1383 2HD2 LEU A 126     177.143 106.360 196.881  1.00  8.98           H
ATOM   1384 3HD2 LEU A 126     178.750 106.371 197.643  1.00  8.98           H
ATOM   1385  N   VAL A 127     175.063 102.890 200.278  1.00 15.50           N
ATOM   1386  H   VAL A 127     174.396 103.545 200.660  1.00 15.50           H
ATOM   1387  CA  VAL A 127     174.811 101.471 200.507  1.00 15.50           C
ATOM   1388  HA  VAL A 127     175.395 100.876 199.806  1.00 15.50           H
ATOM   1389  C   VAL A 127     173.340 101.358 200.131  1.00 15.50           C
ATOM   1390  O   VAL A 127     172.582 102.316 200.309  1.00 15.50           O
ATOM   1391  CB  VAL A 127     175.093 100.973 201.967  1.00 15.50           C
ATOM   1392  HB  VAL A 127     174.797  99.927 202.031  1.00 15.50           H
ATOM   1393  CG1 VAL A 127     176.586 101.061 202.303  1.00 15.50           C
ATOM   1394 1HG1 VAL A 127     176.757 100.712 203.321  1.00 15.50           H
ATOM   1395 2HG1 VAL A 127     176.935 102.091 202.216  1.00 15.50           H
ATOM   1396 3HG1 VAL A 127     177.154 100.434 201.621  1.00 15.50           H
ATOM   1397  CG2 VAL A 127     174.309 101.748 203.015  1.00 15.50           C
ATOM   1398 1HG2 VAL A 127     174.511 101.346 204.008  1.00 15.50           H
ATOM   1399 2HG2 VAL A 127     173.240 101.664 202.822  1.00 15.50           H
ATOM   1400 3HG2 VAL A 127     174.595 102.797 203.003  1.00 15.50           H
ATOM   1401  N   SER A 128     172.940 100.221 199.584  1.00  1.45           N
ATOM   1402  H   SER A 128     173.597  99.484 199.404  1.00  1.45           H
ATOM   1403  CA  SER A 128     171.533  99.966 199.302  1.00  1.45           C
ATOM   1404  HA  SER A 128     171.021 100.883 199.010  1.00  1.45           H
ATOM   1405  C   SER A 128     170.962  99.417 200.605  1.00  1.45           C
ATOM   1406  O   SER A 128     171.740  98.972 201.460  1.00  1.45           O
ATOM   1407  CB  SER A 128     171.416  98.922 198.192  1.00  1.45           C
ATOM   1408 1HB  SER A 128     170.365  98.764 197.949  1.00  1.45           H
ATOM   1409 2HB  SER A 128     171.933  99.288 197.304  1.00  1.45           H
ATOM   1410  OG  SER A 128     171.992  97.691 198.597  1.00  1.45           O
ATOM   1411  HG  SER A 128     172.179  97.170 197.804  1.00  1.45           H
ATOM   1412  N   PRO A 129     169.627  99.379 200.768  1.00 -4.92           N
ATOM   1413  CA  PRO A 129     169.101  98.751 201.989  1.00 -4.92           C
ATOM   1414  HA  PRO A 129     169.411  99.325 202.862  1.00 -4.92           H
ATOM   1415  C   PRO A 129     169.516  97.292 202.172  1.00 -4.92           C
ATOM   1416  O   PRO A 129     169.776  96.861 203.289  1.00 -4.92           O
ATOM   1417  CB  PRO A 129     167.586  98.854 201.804  1.00 -4.92           C
ATOM   1418 1HB  PRO A 129     167.207  97.939 201.355  1.00 -4.92           H
ATOM   1419 2HB  PRO A 129     167.088  99.045 202.755  1.00 -4.92           H
ATOM   1420  CG  PRO A 129     167.395  99.992 200.870  1.00 -4.92           C
ATOM   1421 1HG  PRO A 129     166.441  99.912 200.349  1.00 -4.92           H
ATOM   1422 2HG  PRO A 129     167.455 100.935 201.412  1.00 -4.92           H
ATOM   1423  CD  PRO A 129     168.535  99.880 199.914  1.00 -4.92           C
ATOM   1424 1HD  PRO A 129     168.312  99.158 199.129  1.00 -4.92           H
ATOM   1425 2HD  PRO A 129     168.773 100.856 199.491  1.00 -4.92           H
ATOM   1426  N   LEU A 130     169.663  96.546 201.081  1.00  3.88           N
ATOM   1427  H   LEU A 130     169.429  96.929 200.179  1.00  3.88           H
ATOM   1428  CA  LEU A 130     170.149  95.167 201.166  1.00  3.88           C
ATOM   1429  HA  LEU A 130     169.483  94.598 201.815  1.00  3.88           H
ATOM   1430  C   LEU A 130     171.552  95.107 201.768  1.00  3.88           C
ATOM   1431  O   LEU A 130     171.835  94.288 202.642  1.00  3.88           O
ATOM   1432  CB  LEU A 130     170.177  94.521 199.774  1.00  3.88           C
ATOM   1433 1HB  LEU A 130     169.171  94.560 199.356  1.00  3.88           H
ATOM   1434 2HB  LEU A 130     170.824  95.124 199.138  1.00  3.88           H
ATOM   1435  CG  LEU A 130     170.679  93.065 199.691  1.00  3.88           C
ATOM   1436  HG  LEU A 130     171.672  93.013 200.136  1.00  3.88           H
ATOM   1437  CD1 LEU A 130     169.775  92.084 200.433  1.00  3.88           C
ATOM   1438 1HD1 LEU A 130     170.155  91.071 200.315  1.00  3.88           H
ATOM   1439 2HD1 LEU A 130     168.760  92.133 200.037  1.00  3.88           H
ATOM   1440 3HD1 LEU A 130     169.761  92.322 201.497  1.00  3.88           H
ATOM   1441  CD2 LEU A 130     170.805  92.637 198.234  1.00  3.88           C
ATOM   1442 1HD2 LEU A 130     171.205  91.624 198.180  1.00  3.88           H
ATOM   1443 2HD2 LEU A 130     171.486  93.306 197.709  1.00  3.88           H
ATOM   1444 3HD2 LEU A 130     169.828  92.660 197.751  1.00  3.88           H
ATOM   1445  N   ARG A 131     172.440  95.989 201.325  1.00 -7.87           N
ATOM   1446  H   ARG A 131     172.166  96.676 200.633  1.00 -7.87           H
ATOM   1447  CA  ARG A 131     173.805  95.978 201.850  1.00 -7.87           C
ATOM   1448  HA  ARG A 131     174.190  94.958 201.817  1.00 -7.87           H
ATOM   1449  C   ARG A 131     173.796  96.418 203.300  1.00 -7.87           C
ATOM   1450  O   ARG A 131     174.490  95.832 204.118  1.00 -7.87           O
ATOM   1451  CB  ARG A 131     174.733  96.908 201.071  1.00 -7.87           C
ATOM   1452 1HB  ARG A 131     174.306  97.909 201.085  1.00 -7.87           H
ATOM   1453 2HB  ARG A 131     175.689  96.938 201.586  1.00 -7.87           H
ATOM   1454  CG  ARG A 131     174.986  96.519 199.628  1.00 -7.87           C
ATOM   1455 1HG  ARG A 131     175.457  95.538 199.582  1.00 -7.87           H
ATOM   1456 2HG  ARG A 131     174.039  96.475 199.099  1.00 -7.87           H
ATOM   1457  CD  ARG A 131     175.884  97.550 198.957  1.00 -7.87           C
ATOM   1458 1HD  ARG A 131     175.608  98.543 199.311  1.00 -7.87           H
ATOM   1459 2HD  ARG A 131     176.922  97.357 199.233  1.00 -7.87           H
ATOM   1460  NE  ARG A 131     175.733  97.523 197.497  1.00 -7.87           N
ATOM   1461  HE  ARG A 131     175.044  96.882 197.119  1.00 -7.87           H
ATOM   1462  CZ  ARG A 131     176.377  98.283 196.623  1.00 -7.87           C
ATOM   1463  NH1 ARG A 131     176.061  98.172 195.370  1.00 -7.87           N
ATOM   1464 1HH1 ARG A 131     175.365  97.501 195.080  1.00 -7.87           H
ATOM   1465 2HH1 ARG A 131     176.505  98.771 194.685  1.00 -7.87           H
ATOM   1466  NH2 ARG A 131     177.292  99.159 196.940  1.00 -7.87           N
ATOM   1467 1HH2 ARG A 131     177.538  99.314 197.909  1.00 -7.87           H
ATOM   1468 2HH2 ARG A 131     177.767  99.686 196.218  1.00 -7.87           H
ATOM   1469  N   ALA A 132     173.005  97.434 203.615  1.00-12.30           N
ATOM   1470  H   ALA A 132     172.431  97.867 202.899  1.00-12.30           H
ATOM   1471  CA  ALA A 132     172.959  97.967 204.970  1.00-12.30           C
ATOM   1472  HA  ALA A 132     173.969  98.259 205.258  1.00-12.30           H
ATOM   1473  C   ALA A 132     172.484  96.896 205.948  1.00-12.30           C
ATOM   1474  O   ALA A 132     173.062  96.743 207.016  1.00-12.30           O
ATOM   1475  CB  ALA A 132     172.041  99.198 205.027  1.00-12.30           C
ATOM   1476 1HB  ALA A 132     172.383  99.951 204.320  1.00-12.30           H
ATOM   1477 2HB  ALA A 132     172.061  99.619 206.034  1.00-12.30           H
ATOM   1478 3HB  ALA A 132     171.015  98.915 204.784  1.00-12.30           H
ATOM   1479  N   ALA A 133     171.468  96.138 205.562  1.00 -7.79           N
ATOM   1480  H   ALA A 133     171.033  96.301 204.658  1.00 -7.79           H
ATOM   1481  CA  ALA A 133     170.913  95.098 206.418  1.00 -7.79           C
ATOM   1482  HA  ALA A 133     170.527  95.566 207.326  1.00 -7.79           H
ATOM   1483  C   ALA A 133     171.974  94.074 206.826  1.00 -7.79           C
ATOM   1484  O   ALA A 133     172.068  93.658 207.991  1.00 -7.79           O
ATOM   1485  CB  ALA A 133     169.767  94.414 205.669  1.00 -7.79           C
ATOM   1486 1HB  ALA A 133     168.993  95.149 205.447  1.00 -7.79           H
ATOM   1487 2HB  ALA A 133     169.342  93.620 206.283  1.00 -7.79           H
ATOM   1488 3HB  ALA A 133     170.127  93.986 204.732  1.00 -7.79           H
ATOM   1489  N   VAL A 134     172.768  93.663 205.852  1.00-16.95           N
ATOM   1490  H   VAL A 134     172.643  94.028 204.916  1.00-16.95           H
ATOM   1491  CA  VAL A 134     173.804  92.672 206.102  1.00-16.95           C
ATOM   1492  HA  VAL A 134     173.383  91.880 206.720  1.00-16.95           H
ATOM   1493  C   VAL A 134     174.947  93.308 206.891  1.00-16.95           C
ATOM   1494  O   VAL A 134     175.389  92.743 207.890  1.00-16.95           O
ATOM   1495  CB  VAL A 134     174.278  92.033 204.769  1.00-16.95           C
ATOM   1496  HB  VAL A 134     174.675  92.814 204.121  1.00-16.95           H
ATOM   1497  CG1 VAL A 134     175.364  90.991 205.011  1.00-16.95           C
ATOM   1498 1HG1 VAL A 134     175.658  90.537 204.066  1.00-16.95           H
ATOM   1499 2HG1 VAL A 134     174.999  90.213 205.681  1.00-16.95           H
ATOM   1500 3HG1 VAL A 134     176.237  91.462 205.460  1.00-16.95           H
ATOM   1501  CG2 VAL A 134     173.089  91.353 204.059  1.00-16.95           C
ATOM   1502 1HG2 VAL A 134     173.427  90.859 203.150  1.00-16.95           H
ATOM   1503 2HG2 VAL A 134     172.336  92.090 203.785  1.00-16.95           H
ATOM   1504 3HG2 VAL A 134     172.635  90.609 204.717  1.00-16.95           H
ATOM   1505  N   TYR A 135     175.400  94.493 206.499  1.00 -3.67           N
ATOM   1506  H   TYR A 135     174.982  94.963 205.700  1.00 -3.67           H
ATOM   1507  CA  TYR A 135     176.527  95.129 207.182  1.00 -3.67           C
ATOM   1508  HA  TYR A 135     177.366  94.434 207.172  1.00 -3.67           H
ATOM   1509  C   TYR A 135     176.232  95.456 208.639  1.00 -3.67           C
ATOM   1510  O   TYR A 135     177.075  95.204 209.482  1.00 -3.67           O
ATOM   1511  CB  TYR A 135     176.965  96.424 206.489  1.00 -3.67           C
ATOM   1512 1HB  TYR A 135     176.120  97.111 206.485  1.00 -3.67           H
ATOM   1513 2HB  TYR A 135     177.757  96.875 207.088  1.00 -3.67           H
ATOM   1514  CG  TYR A 135     177.479  96.296 205.061  1.00 -3.67           C
ATOM   1515  CD1 TYR A 135     177.423  97.413 204.202  1.00 -3.67           C
ATOM   1516  HD1 TYR A 135     176.992  98.337 204.563  1.00 -3.67           H
ATOM   1517  CD2 TYR A 135     178.044  95.096 204.560  1.00 -3.67           C
ATOM   1518  HD2 TYR A 135     178.126  94.221 205.188  1.00 -3.67           H
ATOM   1519  CE1 TYR A 135     177.938  97.350 202.880  1.00 -3.67           C
ATOM   1520  HE1 TYR A 135     177.911  98.222 202.245  1.00 -3.67           H
ATOM   1521  CE2 TYR A 135     178.522  95.022 203.221  1.00 -3.67           C
ATOM   1522  HE2 TYR A 135     178.937  94.102 202.839  1.00 -3.67           H
ATOM   1523  CZ  TYR A 135     178.468  96.150 202.402  1.00 -3.67           C
ATOM   1524  OH  TYR A 135     178.933  96.089 201.112  1.00 -3.67           O
ATOM   1525  HH  TYR A 135     178.953  96.949 200.687  1.00 -3.67           H
ATOM   1526  N   VAL A 136     175.052  95.970 208.962  1.00 -6.46           N
ATOM   1527  H   VAL A 136     174.370  96.186 208.236  1.00 -6.46           H
ATOM   1528  CA  VAL A 136     174.716  96.273 210.358  1.00 -6.46           C
ATOM   1529  HA  VAL A 136     175.484  96.924 210.774  1.00 -6.46           H
ATOM   1530  C   VAL A 136     174.714  94.988 211.179  1.00 -6.46           C
ATOM   1531  O   VAL A 136     175.250  94.948 212.285  1.00 -6.46           O
ATOM   1532  CB  VAL A 136     173.348  97.009 210.463  1.00 -6.46           C
ATOM   1533  HB  VAL A 136     172.603  96.439 209.908  1.00 -6.46           H
ATOM   1534  CG1 VAL A 136     172.870  97.128 211.919  1.00 -6.46           C
ATOM   1535 1HG1 VAL A 136     171.979  97.754 211.967  1.00 -6.46           H
ATOM   1536 2HG1 VAL A 136     173.653  97.564 212.538  1.00 -6.46           H
ATOM   1537 3HG1 VAL A 136     172.616  96.143 212.310  1.00 -6.46           H
ATOM   1538  CG2 VAL A 136     173.462  98.416 209.846  1.00 -6.46           C
ATOM   1539 1HG2 VAL A 136     172.503  98.930 209.920  1.00 -6.46           H
ATOM   1540 2HG2 VAL A 136     173.731  98.347 208.795  1.00 -6.46           H
ATOM   1541 3HG2 VAL A 136     174.227  98.995 210.366  1.00 -6.46           H
ATOM   1542  N   THR A 137     174.183  93.905 210.630  1.00-16.52           N
ATOM   1543  H   THR A 137     173.782  93.951 209.703  1.00-16.52           H
ATOM   1544  CA  THR A 137     174.183  92.640 211.364  1.00-16.52           C
ATOM   1545  HA  THR A 137     173.715  92.805 212.334  1.00-16.52           H
ATOM   1546  C   THR A 137     175.614  92.149 211.595  1.00-16.52           C
ATOM   1547  O   THR A 137     175.966  91.698 212.686  1.00-16.52           O
ATOM   1548  CB  THR A 137     173.391  91.546 210.614  1.00-16.52           C
ATOM   1549  HB  THR A 137     173.918  91.263 209.703  1.00-16.52           H
ATOM   1550  OG1 THR A 137     172.093  92.039 210.269  1.00-16.52           O
ATOM   1551  HG1 THR A 137     172.182  92.626 209.504  1.00-16.52           H
ATOM   1552  CG2 THR A 137     173.171  90.327 211.485  1.00-16.52           C
ATOM   1553 1HG2 THR A 137     172.493  89.641 210.984  1.00-16.52           H
ATOM   1554 2HG2 THR A 137     172.727  90.623 212.436  1.00-16.52           H
ATOM   1555 3HG2 THR A 137     174.118  89.822 211.670  1.00-16.52           H
ATOM   1556  N   ALA A 138     176.460  92.279 210.582  1.00-13.98           N
ATOM   1557  H   ALA A 138     176.133  92.661 209.700  1.00-13.98           H
ATOM   1558  CA  ALA A 138     177.857  91.875 210.692  1.00-13.98           C
ATOM   1559  HA  ALA A 138     177.894  90.831 211.007  1.00-13.98           H
ATOM   1560  C   ALA A 138     178.581  92.718 211.750  1.00-13.98           C
ATOM   1561  O   ALA A 138     179.354  92.203 212.553  1.00-13.98           O
ATOM   1562  CB  ALA A 138     178.526  92.011 209.316  1.00-13.98           C
ATOM   1563 1HB  ALA A 138     177.991  91.401 208.586  1.00-13.98           H
ATOM   1564 2HB  ALA A 138     179.560  91.674 209.375  1.00-13.98           H
ATOM   1565 3HB  ALA A 138     178.513  93.053 208.993  1.00-13.98           H
ATOM   1566  N   GLN A 139     178.308  94.013 211.777  1.00-20.89           N
ATOM   1567  H   GLN A 139     177.677  94.407 211.082  1.00-20.89           H
ATOM   1568  CA  GLN A 139     178.916  94.903 212.761  1.00-20.89           C
ATOM   1569  HA  GLN A 139     179.998  94.801 212.701  1.00-20.89           H
ATOM   1570  C   GLN A 139     178.471  94.575 214.181  1.00-20.89           C
ATOM   1571  O   GLN A 139     179.288  94.568 215.100  1.00-20.89           O
ATOM   1572  CB  GLN A 139     178.540  96.350 212.459  1.00-20.89           C
ATOM   1573 1HB  GLN A 139     177.458  96.390 212.350  1.00-20.89           H
ATOM   1574 2HB  GLN A 139     178.828  96.981 213.300  1.00-20.89           H
ATOM   1575  CG  GLN A 139     179.205  96.889 211.200  1.00-20.89           C
ATOM   1576 1HG  GLN A 139     180.228  97.182 211.428  1.00-20.89           H
ATOM   1577 2HG  GLN A 139     179.242  96.105 210.449  1.00-20.89           H
ATOM   1578  CD  GLN A 139     178.459  98.059 210.607  1.00-20.89           C
ATOM   1579  OE1 GLN A 139     177.418  98.465 211.091  1.00-20.89           O
ATOM   1580  NE2 GLN A 139     178.962  98.596 209.541  1.00-20.89           N
ATOM   1581 1HE2 GLN A 139     178.445  99.346 209.105  1.00-20.89           H
ATOM   1582 2HE2 GLN A 139     179.853  98.283 209.164  1.00-20.89           H
ATOM   1583  N   LEU A 140     177.196  94.273 214.379  1.00-15.26           N
ATOM   1584  H   LEU A 140     176.540  94.312 213.602  1.00-15.26           H
ATOM   1585  CA  LEU A 140     176.714  93.901 215.709  1.00-15.26           C
ATOM   1586  HA  LEU A 140     177.008  94.671 216.422  1.00-15.26           H
ATOM   1587  C   LEU A 140     177.365  92.593 216.153  1.00-15.26           C
ATOM   1588  O   LEU A 140     177.743  92.456 217.319  1.00-15.26           O
ATOM   1589  CB  LEU A 140     175.187  93.767 215.717  1.00-15.26           C
ATOM   1590 1HB  LEU A 140     174.906  93.110 214.894  1.00-15.26           H
ATOM   1591 2HB  LEU A 140     174.893  93.277 216.645  1.00-15.26           H
ATOM   1592  CG  LEU A 140     174.374  95.069 215.597  1.00-15.26           C
ATOM   1593  HG  LEU A 140     174.741  95.636 214.745  1.00-15.26           H
ATOM   1594  CD1 LEU A 140     172.905  94.747 215.353  1.00-15.26           C
ATOM   1595 1HD1 LEU A 140     172.337  95.671 215.242  1.00-15.26           H
ATOM   1596 2HD1 LEU A 140     172.495  94.176 216.189  1.00-15.26           H
ATOM   1597 3HD1 LEU A 140     172.801  94.168 214.436  1.00-15.26           H
ATOM   1598  CD2 LEU A 140     174.491  95.952 216.842  1.00-15.26           C
ATOM   1599 1HD2 LEU A 140     173.867  96.837 216.722  1.00-15.26           H
ATOM   1600 2HD2 LEU A 140     175.522  96.267 216.979  1.00-15.26           H
ATOM   1601 3HD2 LEU A 140     174.158  95.403 217.724  1.00-15.26           H
ATOM   1602  N   ALA A 141     177.550  91.657 215.230  1.00-12.59           N
ATOM   1603  H   ALA A 141     177.200  91.805 214.289  1.00-12.59           H
ATOM   1604  CA  ALA A 141     178.237  90.406 215.546  1.00-12.59           C
ATOM   1605  HA  ALA A 141     177.746  89.945 216.403  1.00-12.59           H
ATOM   1606  C   ALA A 141     179.694  90.678 215.930  1.00-12.59           C
ATOM   1607  O   ALA A 141     180.213  90.118 216.893  1.00-12.59           O
ATOM   1608  CB  ALA A 141     178.155  89.443 214.347  1.00-12.59           C
ATOM   1609 1HB  ALA A 141     177.112  89.288 214.069  1.00-12.59           H
ATOM   1610 2HB  ALA A 141     178.602  88.485 214.619  1.00-12.59           H
ATOM   1611 3HB  ALA A 141     178.694  89.858 213.494  1.00-12.59           H
ATOM   1612  N   GLY A 142     180.347  91.558 215.187  1.00-17.50           N
ATOM   1613  H   GLY A 142     179.889  91.977 214.382  1.00-17.50           H
ATOM   1614  CA  GLY A 142     181.728  91.898 215.475  1.00-17.50           C
ATOM   1615 1HA  GLY A 142     182.318  90.983 215.489  1.00-17.50           H
ATOM   1616 2HA  GLY A 142     182.110  92.540 214.684  1.00-17.50           H
ATOM   1617  C   GLY A 142     181.912  92.601 216.800  1.00-17.50           C
ATOM   1618  O   GLY A 142     182.833  92.268 217.531  1.00-17.50           O
ATOM   1619  N   GLY A 143     181.030  93.522 217.163  1.00 -2.93           N
ATOM   1620  H   GLY A 143     180.265  93.764 216.541  1.00 -2.93           H
ATOM   1621  CA  GLY A 143     181.163  94.206 218.442  1.00 -2.93           C
ATOM   1622 1HA  GLY A 143     182.160  94.642 218.512  1.00 -2.93           H
ATOM   1623 2HA  GLY A 143     180.423  95.004 218.507  1.00 -2.93           H
ATOM   1624  C   GLY A 143     180.966  93.259 219.611  1.00 -2.93           C
ATOM   1625  O   GLY A 143     181.671  93.328 220.621  1.00 -2.93           O
ATOM   1626  N   LEU A 144     180.040  92.320 219.457  1.00 -5.47           N
ATOM   1627  H   LEU A 144     179.477  92.305 218.615  1.00 -5.47           H
ATOM   1628  CA  LEU A 144     179.804  91.303 220.481  1.00 -5.47           C
ATOM   1629  HA  LEU A 144     179.616  91.797 221.430  1.00 -5.47           H
ATOM   1630  C   LEU A 144     181.029  90.403 220.642  1.00 -5.47           C
ATOM   1631  O   LEU A 144     181.490  90.143 221.760  1.00 -5.47           O
ATOM   1632  CB  LEU A 144     178.580  90.466 220.095  1.00 -5.47           C
ATOM   1633 1HB  LEU A 144     177.758  91.149 219.887  1.00 -5.47           H
ATOM   1634 2HB  LEU A 144     178.811  89.937 219.172  1.00 -5.47           H
ATOM   1635  CG  LEU A 144     178.086  89.432 221.117  1.00 -5.47           C
ATOM   1636  HG  LEU A 144     178.914  88.774 221.381  1.00 -5.47           H
ATOM   1637  CD1 LEU A 144     177.547  90.080 222.395  1.00 -5.47           C
ATOM   1638 1HD1 LEU A 144     177.157  89.311 223.060  1.00 -5.47           H
ATOM   1639 2HD1 LEU A 144     176.751  90.787 222.158  1.00 -5.47           H
ATOM   1640 3HD1 LEU A 144     178.350  90.597 222.919  1.00 -5.47           H
ATOM   1641  CD2 LEU A 144     177.005  88.589 220.453  1.00 -5.47           C
ATOM   1642 1HD2 LEU A 144     176.652  87.827 221.147  1.00 -5.47           H
ATOM   1643 2HD2 LEU A 144     177.410  88.092 219.571  1.00 -5.47           H
ATOM   1644 3HD2 LEU A 144     176.164  89.216 220.156  1.00 -5.47           H
ATOM   1645  N   ALA A 145     181.580  89.958 219.520  1.00-17.66           N
ATOM   1646  H   ALA A 145     181.155  90.191 218.629  1.00-17.66           H
ATOM   1647  CA  ALA A 145     182.780  89.126 219.528  1.00-17.66           C
ATOM   1648  HA  ALA A 145     182.597  88.245 220.144  1.00-17.66           H
ATOM   1649  C   ALA A 145     183.956  89.899 220.132  1.00-17.66           C
ATOM   1650  O   ALA A 145     184.741  89.353 220.898  1.00-17.66           O
ATOM   1651  CB  ALA A 145     183.106  88.679 218.094  1.00-17.66           C
ATOM   1652 1HB  ALA A 145     182.268  88.110 217.686  1.00-17.66           H
ATOM   1653 2HB  ALA A 145     183.995  88.049 218.105  1.00-17.66           H
ATOM   1654 3HB  ALA A 145     183.289  89.550 217.464  1.00-17.66           H
ATOM   1655  N   GLY A 146     184.052  91.179 219.808  1.00-10.32           N
ATOM   1656  H   GLY A 146     183.382  91.585 219.159  1.00-10.32           H
ATOM   1657  CA  GLY A 146     185.109  92.023 220.336  1.00-10.32           C
ATOM   1658 1HA  GLY A 146     186.072  91.617 220.026  1.00-10.32           H
ATOM   1659 2HA  GLY A 146     185.002  93.027 219.926  1.00-10.32           H
ATOM   1660  C   GLY A 146     185.096  92.109 221.847  1.00-10.32           C
ATOM   1661  O   GLY A 146     186.144  92.034 222.465  1.00-10.32           O
ATOM   1662  N   ALA A 147     183.929  92.195 222.465  1.00 -2.55           N
ATOM   1663  H   ALA A 147     183.075  92.267 221.925  1.00 -2.55           H
ATOM   1664  CA  ALA A 147     183.862  92.205 223.924  1.00 -2.55           C
ATOM   1665  HA  ALA A 147     184.520  92.992 224.296  1.00 -2.55           H
ATOM   1666  C   ALA A 147     184.334  90.878 224.533  1.00 -2.55           C
ATOM   1667  O   ALA A 147     185.013  90.859 225.553  1.00 -2.55           O
ATOM   1668  CB  ALA A 147     182.446  92.519 224.359  1.00 -2.55           C
ATOM   1669 1HB  ALA A 147     182.143  93.472 223.926  1.00 -2.55           H
ATOM   1670 2HB  ALA A 147     182.415  92.598 225.447  1.00 -2.55           H
ATOM   1671 3HB  ALA A 147     181.763  91.734 224.033  1.00 -2.55           H
ATOM   1672  N   LEU A 148     184.017  89.761 223.892  1.00-16.47           N
ATOM   1673  H   LEU A 148     183.459  89.806 223.050  1.00-16.47           H
ATOM   1674  CA  LEU A 148     184.491  88.465 224.383  1.00-16.47           C
ATOM   1675  HA  LEU A 148     184.253  88.380 225.444  1.00-16.47           H
ATOM   1676  C   LEU A 148     186.009  88.356 224.227  1.00-16.47           C
ATOM   1677  O   LEU A 148     186.699  87.797 225.072  1.00-16.47           O
ATOM   1678  CB  LEU A 148     183.802  87.325 223.626  1.00-16.47           C
ATOM   1679 1HB  LEU A 148     182.725  87.431 223.750  1.00-16.47           H
ATOM   1680 2HB  LEU A 148     184.032  87.435 222.568  1.00-16.47           H
ATOM   1681  CG  LEU A 148     184.200  85.896 224.040  1.00-16.47           C
ATOM   1682  HG  LEU A 148     185.270  85.788 223.890  1.00-16.47           H
ATOM   1683  CD1 LEU A 148     183.902  85.554 225.493  1.00-16.47           C
ATOM   1684 1HD1 LEU A 148     184.133  84.507 225.688  1.00-16.47           H
ATOM   1685 2HD1 LEU A 148     182.851  85.737 225.712  1.00-16.47           H
ATOM   1686 3HD1 LEU A 148     184.518  86.167 226.151  1.00-16.47           H
ATOM   1687  CD2 LEU A 148     183.507  84.901 223.131  1.00-16.47           C
ATOM   1688 1HD2 LEU A 148     183.813  83.889 223.395  1.00-16.47           H
ATOM   1689 2HD2 LEU A 148     183.796  85.092 222.099  1.00-16.47           H
ATOM   1690 3HD2 LEU A 148     182.426  84.986 223.237  1.00-16.47           H
ATOM   1691  N   ILE A 149     186.546  88.914 223.154  1.00 -8.59           N
ATOM   1692  H   ILE A 149     185.937  89.335 222.458  1.00 -8.59           H
ATOM   1693  CA  ILE A 149     187.994  88.951 222.940  1.00 -8.59           C
ATOM   1694  HA  ILE A 149     188.404  87.954 223.100  1.00 -8.59           H
ATOM   1695  C   ILE A 149     188.644  89.871 223.977  1.00 -8.59           C
ATOM   1696  O   ILE A 149     189.710  89.551 224.496  1.00 -8.59           O
ATOM   1697  CB  ILE A 149     188.316  89.372 221.475  1.00 -8.59           C
ATOM   1698  HB  ILE A 149     187.759  90.280 221.245  1.00 -8.59           H
ATOM   1699  CG1 ILE A 149     187.864  88.241 220.526  1.00 -8.59           C
ATOM   1700 1HG1 ILE A 149     188.552  87.405 220.640  1.00 -8.59           H
ATOM   1701 2HG1 ILE A 149     186.878  87.893 220.828  1.00 -8.59           H
ATOM   1702  CG2 ILE A 149     189.823  89.657 221.266  1.00 -8.59           C
ATOM   1703 1HG2 ILE A 149     190.010  89.954 220.236  1.00 -8.59           H
ATOM   1704 2HG2 ILE A 149     190.411  88.767 221.500  1.00 -8.59           H
ATOM   1705 3HG2 ILE A 149     190.143  90.474 221.913  1.00 -8.59           H
ATOM   1706  CD1 ILE A 149     187.783  88.599 219.048  1.00 -8.59           C
ATOM   1707 1HD1 ILE A 149     187.405  87.739 218.493  1.00 -8.59           H
ATOM   1708 2HD1 ILE A 149     188.770  88.858 218.666  1.00 -8.59           H
ATOM   1709 3HD1 ILE A 149     187.101  89.439 218.913  1.00 -8.59           H
ATOM   1710  N   LEU A 150     187.997  90.970 224.342  1.00  8.10           N
ATOM   1711  H   LEU A 150     187.120  91.214 223.888  1.00  8.10           H
ATOM   1712  CA  LEU A 150     188.524  91.851 225.385  1.00  8.10           C
ATOM   1713  HA  LEU A 150     189.538  92.145 225.112  1.00  8.10           H
ATOM   1714  C   LEU A 150     188.579  91.119 226.724  1.00  8.10           C
ATOM   1715  O   LEU A 150     189.624  91.071 227.352  1.00  8.10           O
ATOM   1716  CB  LEU A 150     187.648  93.098 225.536  1.00  8.10           C
ATOM   1717 1HB  LEU A 150     187.527  93.570 224.561  1.00  8.10           H
ATOM   1718 2HB  LEU A 150     186.665  92.776 225.874  1.00  8.10           H
ATOM   1719  CG  LEU A 150     188.156  94.149 226.535  1.00  8.10           C
ATOM   1720  HG  LEU A 150     188.490  93.648 227.442  1.00  8.10           H
ATOM   1721  CD1 LEU A 150     189.314  94.952 225.972  1.00  8.10           C
ATOM   1722 1HD1 LEU A 150     189.626  95.699 226.699  1.00  8.10           H
ATOM   1723 2HD1 LEU A 150     189.013  95.452 225.049  1.00  8.10           H
ATOM   1724 3HD1 LEU A 150     190.156  94.291 225.774  1.00  8.10           H
ATOM   1725  CD2 LEU A 150     187.020  95.066 226.913  1.00  8.10           C
ATOM   1726 1HD2 LEU A 150     187.383  95.873 227.546  1.00  8.10           H
ATOM   1727 2HD2 LEU A 150     186.279  94.495 227.470  1.00  8.10           H
ATOM   1728 3HD2 LEU A 150     186.553  95.489 226.024  1.00  8.10           H
ATOM   1729  N   TYR A 151     187.498  90.450 227.100  1.00  7.77           N
ATOM   1730  H   TYR A 151     186.660  90.507 226.527  1.00  7.77           H
ATOM   1731  CA  TYR A 151     187.435  89.668 228.342  1.00  7.77           C
ATOM   1732  HA  TYR A 151     187.645  90.316 229.194  1.00  7.77           H
ATOM   1733  C   TYR A 151     188.444  88.517 228.301  1.00  7.77           C
ATOM   1734  O   TYR A 151     188.963  88.024 229.306  1.00  7.77           O
ATOM   1735  CB  TYR A 151     186.012  89.112 228.451  1.00  7.77           C
ATOM   1736 1HB  TYR A 151     185.335  89.866 228.050  1.00  7.77           H
ATOM   1737 2HB  TYR A 151     185.929  88.226 227.822  1.00  7.77           H
ATOM   1738  CG  TYR A 151     185.520  88.781 229.845  1.00  7.77           C
ATOM   1739  CD1 TYR A 151     184.553  89.600 230.457  1.00  7.77           C
ATOM   1740  HD1 TYR A 151     184.223  90.500 229.958  1.00  7.77           H
ATOM   1741  CD2 TYR A 151     185.955  87.632 230.537  1.00  7.77           C
ATOM   1742  HD2 TYR A 151     186.711  86.995 230.102  1.00  7.77           H
ATOM   1743  CE1 TYR A 151     183.987  89.264 231.709  1.00  7.77           C
ATOM   1744  HE1 TYR A 151     183.221  89.893 232.136  1.00  7.77           H
ATOM   1745  CE2 TYR A 151     185.410  87.301 231.815  1.00  7.77           C
ATOM   1746  HE2 TYR A 151     185.756  86.426 232.344  1.00  7.77           H
ATOM   1747  CZ  TYR A 151     184.433  88.129 232.386  1.00  7.77           C
ATOM   1748  OH  TYR A 151     183.918  87.857 233.629  1.00  7.77           O
ATOM   1749  HH  TYR A 151     184.394  87.152 234.081  1.00  7.77           H
ATOM   1750  N   GLY A 152     188.719  88.080 227.082  1.00 -2.99           N
ATOM   1751  H   GLY A 152     188.217  88.475 226.295  1.00 -2.99           H
ATOM   1752  CA  GLY A 152     189.686  87.033 226.831  1.00 -2.99           C
ATOM   1753 1HA  GLY A 152     189.478  86.210 227.506  1.00 -2.99           H
ATOM   1754 2HA  GLY A 152     189.542  86.679 225.811  1.00 -2.99           H
ATOM   1755  C   GLY A 152     191.141  87.420 226.988  1.00 -2.99           C
ATOM   1756  O   GLY A 152     191.939  86.558 227.366  1.00 -2.99           O
ATOM   1757  N   LEU A 153     191.501  88.660 226.676  1.00 12.29           N
ATOM   1758  H   LEU A 153     190.785  89.307 226.355  1.00 12.29           H
ATOM   1759  CA  LEU A 153     192.901  89.107 226.682  1.00 12.29           C
ATOM   1760  HA  LEU A 153     193.536  88.255 226.908  1.00 12.29           H
ATOM   1761  C   LEU A 153     193.252  90.200 227.693  1.00 12.29           C
ATOM   1762  O   LEU A 153     194.422  90.491 227.916  1.00 12.29           O
ATOM   1763  CB  LEU A 153     193.282  89.616 225.285  1.00 12.29           C
ATOM   1764 1HB  LEU A 153     192.663  90.487 225.070  1.00 12.29           H
ATOM   1765 2HB  LEU A 153     194.319  89.951 225.324  1.00 12.29           H
ATOM   1766  CG  LEU A 153     193.153  88.643 224.100  1.00 12.29           C
ATOM   1767  HG  LEU A 153     192.124  88.296 224.035  1.00 12.29           H
ATOM   1768  CD1 LEU A 153     193.483  89.385 222.814  1.00 12.29           C
ATOM   1769 1HD1 LEU A 153     193.399  88.709 221.963  1.00 12.29           H
ATOM   1770 2HD1 LEU A 153     194.495  89.788 222.856  1.00 12.29           H
ATOM   1771 3HD1 LEU A 153     192.777  90.204 222.677  1.00 12.29           H
ATOM   1772  CD2 LEU A 153     194.059  87.422 224.234  1.00 12.29           C
ATOM   1773 1HD2 LEU A 153     193.967  86.791 223.349  1.00 12.29           H
ATOM   1774 2HD2 LEU A 153     193.762  86.834 225.103  1.00 12.29           H
ATOM   1775 3HD2 LEU A 153     195.095  87.739 224.349  1.00 12.29           H
ATOM   1776  N   THR A 154     192.248  90.823 228.287  1.00 21.01           N
ATOM   1777  H   THR A 154     191.288  90.555 228.078  1.00 21.01           H
ATOM   1778  CA  THR A 154     192.427  91.886 229.272  1.00 21.01           C
ATOM   1779  HA  THR A 154     193.482  92.118 229.401  1.00 21.01           H
ATOM   1780  C   THR A 154     191.823  91.326 230.546  1.00 21.01           C
ATOM   1781  O   THR A 154     190.815  90.618 230.480  1.00 21.01           O
ATOM   1782  CB  THR A 154     191.657  93.150 228.829  1.00 21.01           C
ATOM   1783  HB  THR A 154     190.587  92.948 228.849  1.00 21.01           H
ATOM   1784  OG1 THR A 154     192.054  93.446 227.491  1.00 21.01           O
ATOM   1785  HG1 THR A 154     192.293  92.612 227.082  1.00 21.01           H
ATOM   1786  CG2 THR A 154     191.961  94.384 229.663  1.00 21.01           C
ATOM   1787 1HG2 THR A 154     191.458  95.241 229.215  1.00 21.01           H
ATOM   1788 2HG2 THR A 154     193.033  94.565 229.677  1.00 21.01           H
ATOM   1789 3HG2 THR A 154     191.590  94.248 230.678  1.00 21.01           H
ATOM   1790  N   PRO A 155     192.442  91.572 231.710  1.00  0.30           N
ATOM   1791  CA  PRO A 155     191.686  91.191 232.909  1.00  0.30           C
ATOM   1792  HA  PRO A 155     191.525  90.116 232.922  1.00  0.30           H
ATOM   1793  C   PRO A 155     190.365  91.968 232.959  1.00  0.30           C
ATOM   1794  O   PRO A 155     190.369  93.176 232.702  1.00  0.30           O
ATOM   1795  CB  PRO A 155     192.618  91.618 234.045  1.00  0.30           C
ATOM   1796 1HB  PRO A 155     192.352  92.612 234.396  1.00  0.30           H
ATOM   1797 2HB  PRO A 155     192.582  90.904 234.866  1.00  0.30           H
ATOM   1798  CG  PRO A 155     193.975  91.646 233.424  1.00  0.30           C
ATOM   1799 1HG  PRO A 155     194.655  92.283 233.989  1.00  0.30           H
ATOM   1800 2HG  PRO A 155     194.371  90.634 233.343  1.00  0.30           H
ATOM   1801  CD  PRO A 155     193.725  92.203 232.065  1.00  0.30           C
ATOM   1802 1HD  PRO A 155     193.624  93.288 232.101  1.00  0.30           H
ATOM   1803 2HD  PRO A 155     194.512  91.904 231.375  1.00  0.30           H
ATOM   1804  N   PRO A 156     189.227  91.313 233.257  1.00 -6.87           N
ATOM   1805  CA  PRO A 156     187.989  92.106 233.201  1.00 -6.87           C
ATOM   1806  HA  PRO A 156     187.862  92.510 232.196  1.00 -6.87           H
ATOM   1807  C   PRO A 156     187.917  93.248 234.212  1.00 -6.87           C
ATOM   1808  O   PRO A 156     187.364  94.298 233.921  1.00 -6.87           O
ATOM   1809  CB  PRO A 156     186.900  91.064 233.477  1.00 -6.87           C
ATOM   1810 1HB  PRO A 156     186.640  91.061 234.535  1.00 -6.87           H
ATOM   1811 2HB  PRO A 156     186.018  91.257 232.866  1.00 -6.87           H
ATOM   1812  CG  PRO A 156     187.524  89.781 233.099  1.00 -6.87           C
ATOM   1813 1HG  PRO A 156     187.020  88.945 233.580  1.00 -6.87           H
ATOM   1814 2HG  PRO A 156     187.512  89.669 232.014  1.00 -6.87           H
ATOM   1815  CD  PRO A 156     188.923  89.908 233.581  1.00 -6.87           C
ATOM   1816 1HD  PRO A 156     188.976  89.742 234.657  1.00 -6.87           H
ATOM   1817 2HD  PRO A 156     189.574  89.222 233.043  1.00 -6.87           H
ATOM   1818  N   GLY A 157     188.553  93.103 235.368  1.00  3.81           N
ATOM   1819  H   GLY A 157     189.022  92.231 235.594  1.00  3.81           H
ATOM   1820  CA  GLY A 157     188.575  94.189 236.337  1.00  3.81           C
ATOM   1821 1HA  GLY A 157     187.556  94.542 236.499  1.00  3.81           H
ATOM   1822 2HA  GLY A 157     188.975  93.824 237.283  1.00  3.81           H
ATOM   1823  C   GLY A 157     189.417  95.357 235.864  1.00  3.81           C
ATOM   1824  O   GLY A 157     189.145  96.507 236.180  1.00  3.81           O
ATOM   1825  N   ALA A 158     190.410  95.076 235.032  1.00  4.14           N
ATOM   1826  H   ALA A 158     190.576  94.118 234.765  1.00  4.14           H
ATOM   1827  CA  ALA A 158     191.253  96.120 234.455  1.00  4.14           C
ATOM   1828  HA  ALA A 158     191.454  96.875 235.218  1.00  4.14           H
ATOM   1829  C   ALA A 158     190.537  96.798 233.279  1.00  4.14           C
ATOM   1830  O   ALA A 158     190.922  97.884 232.849  1.00  4.14           O
ATOM   1831  CB  ALA A 158     192.579  95.512 234.002  1.00  4.14           C
ATOM   1832 1HB  ALA A 158     193.046  94.984 234.836  1.00  4.14           H
ATOM   1833 2HB  ALA A 158     193.253  96.299 233.672  1.00  4.14           H
ATOM   1834 3HB  ALA A 158     192.406  94.819 233.180  1.00  4.14           H
ATOM   1835  N   ALA A 159     189.509  96.153 232.745  1.00 19.21           N
ATOM   1836  H   ALA A 159     189.279  95.222 233.075  1.00 19.21           H
ATOM   1837  CA  ALA A 159     188.662  96.735 231.705  1.00 19.21           C
ATOM   1838  HA  ALA A 159     189.237  97.470 231.143  1.00 19.21           H
ATOM   1839  C   ALA A 159     187.458  97.447 232.350  1.00 19.21           C
ATOM   1840  O   ALA A 159     186.675  98.119 231.672  1.00 19.21           O
ATOM   1841  CB  ALA A 159     188.210  95.633 230.746  1.00 19.21           C
ATOM   1842 1HB  ALA A 159     189.068  95.057 230.400  1.00 19.21           H
ATOM   1843 2HB  ALA A 159     187.719  96.082 229.884  1.00 19.21           H
ATOM   1844 3HB  ALA A 159     187.508  94.959 231.243  1.00 19.21           H
ATOM   1845  N   LEU A 160     187.344  97.261 233.661  1.00 45.00           N
ATOM   1846  H   LEU A 160     188.031  96.662 234.094  1.00 45.00           H
ATOM   1847  CA  LEU A 160     186.322  97.792 234.572  1.00 45.00           C
ATOM   1848  HA  LEU A 160     186.569  97.397 235.558  1.00 45.00           H
ATOM   1849  C   LEU A 160     184.868  97.396 234.356  1.00 45.00           C
ATOM   1850  O   LEU A 160     184.226  96.920 235.279  1.00 45.00           O
ATOM   1851  CB  LEU A 160     186.384  99.318 234.698  1.00 45.00           C
ATOM   1852 1HB  LEU A 160     186.554  99.768 233.721  1.00 45.00           H
ATOM   1853 2HB  LEU A 160     185.401  99.641 235.040  1.00 45.00           H
ATOM   1854  CG  LEU A 160     187.409  99.865 235.696  1.00 45.00           C
ATOM   1855  HG  LEU A 160     187.440  99.195 236.552  1.00 45.00           H
ATOM   1856  CD1 LEU A 160     188.824  99.977 235.128  1.00 45.00           C
ATOM   1857 1HD1 LEU A 160     189.500 100.342 235.901  1.00 45.00           H
ATOM   1858 2HD1 LEU A 160     188.840 100.653 234.273  1.00 45.00           H
ATOM   1859 3HD1 LEU A 160     189.173  98.993 234.818  1.00 45.00           H
ATOM   1860  CD2 LEU A 160     186.911 101.222 236.187  1.00 45.00           C
ATOM   1861 1HD2 LEU A 160     187.580 101.599 236.959  1.00 45.00           H
ATOM   1862 2HD2 LEU A 160     185.915 101.124 236.622  1.00 45.00           H
ATOM   1863 3HD2 LEU A 160     186.870 101.931 235.360  1.00 45.00           H
ATOM   1864  N   THR A 161     184.343  97.662 233.175  1.00 35.43           N
ATOM   1865  H   THR A 161     184.931  98.128 232.497  1.00 35.43           H
ATOM   1866  CA  THR A 161     182.958  97.365 232.802  1.00 35.43           C
ATOM   1867  HA  THR A 161     182.542  96.601 233.455  1.00 35.43           H
ATOM   1868  C   THR A 161     182.988  96.855 231.365  1.00 35.43           C
ATOM   1869  O   THR A 161     182.052  97.063 230.592  1.00 35.43           O
ATOM   1870  CB  THR A 161     182.071  98.631 232.862  1.00 35.43           C
ATOM   1871  HB  THR A 161     181.077  98.387 232.490  1.00 35.43           H
ATOM   1872  OG1 THR A 161     182.660  99.659 232.059  1.00 35.43           O
ATOM   1873  HG1 THR A 161     181.998 100.343 231.921  1.00 35.43           H
ATOM   1874  CG2 THR A 161     181.937  99.187 234.272  1.00 35.43           C
ATOM   1875 1HG2 THR A 161     181.211  99.998 234.277  1.00 35.43           H
ATOM   1876 2HG2 THR A 161     182.898  99.565 234.617  1.00 35.43           H
ATOM   1877 3HG2 THR A 161     181.598  98.401 234.950  1.00 35.43           H
ATOM   1878  N   ASP A 162     184.164  96.355 230.991  1.00 28.80           N
ATOM   1879  H   ASP A 162     184.838  96.141 231.711  1.00 28.80           H
ATOM   1880  CA  ASP A 162     184.579  96.128 229.594  1.00 28.80           C
ATOM   1881  HA  ASP A 162     185.634  95.870 229.598  1.00 28.80           H
ATOM   1882  C   ASP A 162     184.455  97.422 228.785  1.00 28.80           C
ATOM   1883  O   ASP A 162     184.206  97.433 227.586  1.00 28.80           O
ATOM   1884  CB  ASP A 162     183.840  94.950 228.949  1.00 28.80           C
ATOM   1885 1HB  ASP A 162     182.769  95.058 229.108  1.00 28.80           H
ATOM   1886 2HB  ASP A 162     184.034  94.948 227.878  1.00 28.80           H
ATOM   1887  CG  ASP A 162     184.295  93.615 229.489  1.00 28.80           C
ATOM   1888  OD1 ASP A 162     185.413  93.506 230.044  1.00 28.80           O
ATOM   1889  OD2 ASP A 162     183.516  92.656 229.364  1.00 28.80           O
ATOM   1890  N   GLN A 163     184.608  98.523 229.511  1.00 47.84           N
ATOM   1891  H   GLN A 163     184.925  98.403 230.462  1.00 47.84           H
ATOM   1892  CA  GLN A 163     184.281  99.879 229.082  1.00 47.84           C
ATOM   1893  HA  GLN A 163     184.034 100.413 230.000  1.00 47.84           H
ATOM   1894  C   GLN A 163     183.036  99.997 228.199  1.00 47.84           C
ATOM   1895  O   GLN A 163     183.046 100.631 227.137  1.00 47.84           O
ATOM   1896  CB  GLN A 163     185.508 100.592 228.506  1.00 47.84           C
ATOM   1897 1HB  GLN A 163     186.391 100.143 228.959  1.00 47.84           H
ATOM   1898 2HB  GLN A 163     185.563 100.428 227.434  1.00 47.84           H
ATOM   1899  CG  GLN A 163     185.544 102.096 228.806  1.00 47.84           C
ATOM   1900 1HG  GLN A 163     185.200 102.259 229.826  1.00 47.84           H
ATOM   1901 2HG  GLN A 163     186.575 102.438 228.745  1.00 47.84           H
ATOM   1902  CD  GLN A 163     184.704 102.944 227.863  1.00 47.84           C
ATOM   1903  OE1 GLN A 163     184.976 103.035 226.671  1.00 47.84           O
ATOM   1904  NE2 GLN A 163     183.700 103.598 228.391  1.00 47.84           N
ATOM   1905 1HE2 GLN A 163     183.169 104.226 227.808  1.00 47.84           H
ATOM   1906 2HE2 GLN A 163     183.453 103.452 229.356  1.00 47.84           H
ATOM   1907  N   VAL A 164     181.927  99.450 228.676  1.00 28.70           N
ATOM   1908  H   VAL A 164     181.965  98.784 229.442  1.00 28.70           H
ATOM   1909  CA  VAL A 164     180.635  99.874 228.148  1.00 28.70           C
ATOM   1910  HA  VAL A 164     180.654  99.758 227.066  1.00 28.70           H
ATOM   1911  C   VAL A 164     180.538 101.362 228.478  1.00 28.70           C
ATOM   1912  O   VAL A 164     181.006 101.835 229.527  1.00 28.70           O
ATOM   1913  CB  VAL A 164     179.435  99.043 228.710  1.00 28.70           C
ATOM   1914  HB  VAL A 164     179.673  97.989 228.581  1.00 28.70           H
ATOM   1915  CG1 VAL A 164     179.192  99.280 230.188  1.00 28.70           C
ATOM   1916 1HG1 VAL A 164     178.371  98.644 230.514  1.00 28.70           H
ATOM   1917 2HG1 VAL A 164     178.931 100.322 230.376  1.00 28.70           H
ATOM   1918 3HG1 VAL A 164     180.083  99.017 230.750  1.00 28.70           H
ATOM   1919  CG2 VAL A 164     178.146  99.314 227.929  1.00 28.70           C
ATOM   1920 1HG2 VAL A 164     177.356  98.668 228.311  1.00 28.70           H
ATOM   1921 2HG2 VAL A 164     178.301  99.094 226.874  1.00 28.70           H
ATOM   1922 3HG2 VAL A 164     177.835 100.352 228.048  1.00 28.70           H
ATOM   1923  N   ALA A 165     179.952 102.118 227.566  1.00 -2.94           N
ATOM   1924  H   ALA A 165     179.631 101.705 226.709  1.00 -2.94           H
ATOM   1925  CA  ALA A 165     179.678 103.517 227.824  1.00 -2.94           C
ATOM   1926  HA  ALA A 165     180.588 104.014 228.162  1.00 -2.94           H
ATOM   1927  C   ALA A 165     178.629 103.542 228.941  1.00 -2.94           C
ATOM   1928  O   ALA A 165     177.702 102.732 228.947  1.00 -2.94           O
ATOM   1929  CB  ALA A 165     179.170 104.169 226.557  1.00 -2.94           C
ATOM   1930 1HB  ALA A 165     179.935 104.102 225.783  1.00 -2.94           H
ATOM   1931 2HB  ALA A 165     178.951 105.218 226.746  1.00 -2.94           H
ATOM   1932 3HB  ALA A 165     178.258 103.672 226.221  1.00 -2.94           H
ATOM   1933  N   SER A 166     178.785 104.450 229.892  1.00 14.53           N
ATOM   1934  H   SER A 166     179.529 105.127 229.830  1.00 14.53           H
ATOM   1935  CA  SER A 166     177.883 104.525 231.032  1.00 14.53           C
ATOM   1936  HA  SER A 166     176.929 104.071 230.767  1.00 14.53           H
ATOM   1937  C   SER A 166     177.661 105.997 231.330  1.00 14.53           C
ATOM   1938  O   SER A 166     178.612 106.781 231.414  1.00 14.53           O
ATOM   1939  CB  SER A 166     178.474 103.794 232.238  1.00 14.53           C
ATOM   1940 1HB  SER A 166     178.697 102.765 231.952  1.00 14.53           H
ATOM   1941 2HB  SER A 166     179.399 104.286 232.543  1.00 14.53           H
ATOM   1942  OG  SER A 166     177.560 103.782 233.323  1.00 14.53           O
ATOM   1943  HG  SER A 166     177.984 104.205 234.089  1.00 14.53           H
ATOM   1944  N   VAL A 167     176.396 106.369 231.431  1.00 16.76           N
ATOM   1945  H   VAL A 167     175.674 105.670 231.365  1.00 16.76           H
ATOM   1946  CA  VAL A 167     175.995 107.763 231.587  1.00 16.76           C
ATOM   1947  HA  VAL A 167     176.468 108.341 230.801  1.00 16.76           H
ATOM   1948  C   VAL A 167     176.472 108.311 232.930  1.00 16.76           C
ATOM   1949  O   VAL A 167     176.331 107.655 233.968  1.00 16.76           O
ATOM   1950  CB  VAL A 167     174.455 107.889 231.426  1.00 16.76           C
ATOM   1951  HB  VAL A 167     173.969 107.321 232.218  1.00 16.76           H
ATOM   1952  CG1 VAL A 167     174.003 109.336 231.509  1.00 16.76           C
ATOM   1953 1HG1 VAL A 167     172.928 109.408 231.347  1.00 16.76           H
ATOM   1954 2HG1 VAL A 167     174.525 109.946 230.770  1.00 16.76           H
ATOM   1955 3HG1 VAL A 167     174.210 109.731 232.503  1.00 16.76           H
ATOM   1956  CG2 VAL A 167     174.008 107.312 230.068  1.00 16.76           C
ATOM   1957 1HG2 VAL A 167     172.959 107.541 229.886  1.00 16.76           H
ATOM   1958 2HG2 VAL A 167     174.128 106.227 230.054  1.00 16.76           H
ATOM   1959 3HG2 VAL A 167     174.603 107.742 229.261  1.00 16.76           H
ATOM   1960  N   ARG A 168     177.063 109.502 232.899  1.00 26.70           N
ATOM   1961  H   ARG A 168     177.139 109.995 232.015  1.00 26.70           H
ATOM   1962  CA  ARG A 168     177.593 110.152 234.099  1.00 26.70           C
ATOM   1963  HA  ARG A 168     178.314 109.478 234.559  1.00 26.70           H
ATOM   1964  C   ARG A 168     176.421 110.412 235.051  1.00 26.70           C
ATOM   1965  O   ARG A 168     175.338 110.745 234.582  1.00 26.70           O
ATOM   1966  CB  ARG A 168     178.274 111.459 233.661  1.00 26.70           C
ATOM   1967 1HB  ARG A 168     178.804 111.253 232.733  1.00 26.70           H
ATOM   1968 2HB  ARG A 168     177.500 112.187 233.429  1.00 26.70           H
ATOM   1969  CG  ARG A 168     179.269 112.095 234.635  1.00 26.70           C
ATOM   1970 1HG  ARG A 168     179.602 113.047 234.221  1.00 26.70           H
ATOM   1971 2HG  ARG A 168     178.776 112.286 235.587  1.00 26.70           H
ATOM   1972  CD  ARG A 168     180.491 111.204 234.868  1.00 26.70           C
ATOM   1973 1HD  ARG A 168     181.163 111.710 235.560  1.00 26.70           H
ATOM   1974 2HD  ARG A 168     180.165 110.269 235.324  1.00 26.70           H
ATOM   1975  NE  ARG A 168     181.207 110.903 233.619  1.00 26.70           N
ATOM   1976  HE  ARG A 168     181.062 111.546 232.846  1.00 26.70           H
ATOM   1977  CZ  ARG A 168     182.001 109.864 233.392  1.00 26.70           C
ATOM   1978  NH1 ARG A 168     182.463 109.664 232.192  1.00 26.70           N
ATOM   1979 1HH1 ARG A 168     182.236 110.294 231.435  1.00 26.70           H
ATOM   1980 2HH1 ARG A 168     183.036 108.849 232.016  1.00 26.70           H
ATOM   1981  NH2 ARG A 168     182.315 108.973 234.299  1.00 26.70           N
ATOM   1982 1HH2 ARG A 168     181.948 109.052 235.228  1.00 26.70           H
ATOM   1983 2HH2 ARG A 168     182.926 108.213 234.047  1.00 26.70           H
ATOM   1984  N   PRO A 169     176.601 110.284 236.381  1.00 -8.00           N
ATOM   1985  CA  PRO A 169     175.417 110.455 237.242  1.00 -8.00           C
ATOM   1986  HA  PRO A 169     174.696 109.670 237.014  1.00 -8.00           H
ATOM   1987  C   PRO A 169     174.691 111.801 237.175  1.00 -8.00           C
ATOM   1988  O   PRO A 169     173.486 111.866 237.410  1.00 -8.00           O
ATOM   1989  CB  PRO A 169     175.982 110.237 238.650  1.00 -8.00           C
ATOM   1990 1HB  PRO A 169     176.249 111.193 239.101  1.00 -8.00           H
ATOM   1991 2HB  PRO A 169     175.263 109.707 239.275  1.00 -8.00           H
ATOM   1992  CG  PRO A 169     177.190 109.413 238.439  1.00 -8.00           C
ATOM   1993 1HG  PRO A 169     177.884 109.517 239.270  1.00 -8.00           H
ATOM   1994 2HG  PRO A 169     176.909 108.369 238.302  1.00 -8.00           H
ATOM   1995  CD  PRO A 169     177.789 109.944 237.187  1.00 -8.00           C
ATOM   1996 1HD  PRO A 169     178.380 110.838 237.395  1.00 -8.00           H
ATOM   1997 2HD  PRO A 169     178.396 109.177 236.703  1.00 -8.00           H
ATOM   1998  N   GLY A 170     175.386 112.872 236.812  1.00  4.44           N
ATOM   1999  H   GLY A 170     176.378 112.805 236.651  1.00  4.44           H
ATOM   2000  CA  GLY A 170     174.733 114.164 236.652  1.00  4.44           C
ATOM   2001 1HA  GLY A 170     174.017 114.301 237.463  1.00  4.44           H
ATOM   2002 2HA  GLY A 170     175.485 114.948 236.734  1.00  4.44           H
ATOM   2003  C   GLY A 170     173.992 114.354 235.341  1.00  4.44           C
ATOM   2004  O   GLY A 170     173.390 115.398 235.112  1.00  4.44           O
ATOM   2005  N   VAL A 171     174.018 113.357 234.468  1.00  8.69           N
ATOM   2006  H   VAL A 171     174.469 112.478 234.707  1.00  8.69           H
ATOM   2007  CA  VAL A 171     173.420 113.456 233.138  1.00  8.69           C
ATOM   2008  HA  VAL A 171     173.059 114.469 232.965  1.00  8.69           H
ATOM   2009  C   VAL A 171     172.235 112.496 233.116  1.00  8.69           C
ATOM   2010  O   VAL A 171     172.364 111.316 233.433  1.00  8.69           O
ATOM   2011  CB  VAL A 171     174.484 113.104 232.050  1.00  8.69           C
ATOM   2012  HB  VAL A 171     174.841 112.092 232.229  1.00  8.69           H
ATOM   2013  CG1 VAL A 171     173.917 113.177 230.634  1.00  8.69           C
ATOM   2014 1HG1 VAL A 171     174.683 112.875 229.919  1.00  8.69           H
ATOM   2015 2HG1 VAL A 171     173.601 114.197 230.411  1.00  8.69           H
ATOM   2016 3HG1 VAL A 171     173.069 112.500 230.539  1.00  8.69           H
ATOM   2017  CG2 VAL A 171     175.677 114.056 232.136  1.00  8.69           C
ATOM   2018 1HG2 VAL A 171     176.434 113.752 231.416  1.00  8.69           H
ATOM   2019 2HG2 VAL A 171     176.121 114.031 233.129  1.00  8.69           H
ATOM   2020 3HG2 VAL A 171     175.351 115.069 231.907  1.00  8.69           H
ATOM   2021  N   SER A 172     171.056 113.004 232.798  1.00-11.57           N
ATOM   2022  H   SER A 172     170.980 113.998 232.602  1.00-11.57           H
ATOM   2023  CA  SER A 172     169.861 112.168 232.689  1.00-11.57           C
ATOM   2024  HA  SER A 172     169.894 111.372 233.435  1.00-11.57           H
ATOM   2025  C   SER A 172     169.818 111.546 231.299  1.00-11.57           C
ATOM   2026  O   SER A 172     170.467 112.044 230.377  1.00-11.57           O
ATOM   2027  CB  SER A 172     168.613 113.016 232.923  1.00-11.57           C
ATOM   2028 1HB  SER A 172     167.727 112.385 232.842  1.00-11.57           H
ATOM   2029 2HB  SER A 172     168.657 113.436 233.927  1.00-11.57           H
ATOM   2030  OG  SER A 172     168.526 114.080 231.989  1.00-11.57           O
ATOM   2031  HG  SER A 172     169.261 114.696 232.155  1.00-11.57           H
ATOM   2032  N   LEU A 173     169.050 110.484 231.093  1.00 45.39           N
ATOM   2033  H   LEU A 173     168.529 110.073 231.867  1.00 45.39           H
ATOM   2034  CA  LEU A 173     168.989 109.883 229.760  1.00 45.39           C
ATOM   2035  HA  LEU A 173     170.021 109.615 229.538  1.00 45.39           H
ATOM   2036  C   LEU A 173     168.571 110.786 228.584  1.00 45.39           C
ATOM   2037  O   LEU A 173     169.183 110.658 227.525  1.00 45.39           O
ATOM   2038  CB  LEU A 173     168.227 108.548 229.730  1.00 45.39           C
ATOM   2039 1HB  LEU A 173     168.633 108.013 228.878  1.00 45.39           H
ATOM   2040 2HB  LEU A 173     168.522 107.978 230.610  1.00 45.39           H
ATOM   2041  CG  LEU A 173     166.702 108.437 229.594  1.00 45.39           C
ATOM   2042  HG  LEU A 173     166.344 109.229 228.939  1.00 45.39           H
ATOM   2043  CD1 LEU A 173     166.345 107.101 228.947  1.00 45.39           C
ATOM   2044 1HD1 LEU A 173     165.261 107.007 228.875  1.00 45.39           H
ATOM   2045 2HD1 LEU A 173     166.731 106.273 229.544  1.00 45.39           H
ATOM   2046 3HD1 LEU A 173     166.762 107.051 227.941  1.00 45.39           H
ATOM   2047  CD2 LEU A 173     166.014 108.558 230.943  1.00 45.39           C
ATOM   2048 1HD2 LEU A 173     164.936 108.545 230.801  1.00 45.39           H
ATOM   2049 2HD2 LEU A 173     166.290 109.490 231.431  1.00 45.39           H
ATOM   2050 3HD2 LEU A 173     166.302 107.724 231.582  1.00 45.39           H
ATOM   2051  N   PRO A 174     167.608 111.728 228.724  1.00  6.97           N
ATOM   2052  CA  PRO A 174     167.433 112.563 227.523  1.00  6.97           C
ATOM   2053  HA  PRO A 174     167.211 111.931 226.669  1.00  6.97           H
ATOM   2054  C   PRO A 174     168.620 113.466 227.174  1.00  6.97           C
ATOM   2055  O   PRO A 174     168.859 113.776 226.003  1.00  6.97           O
ATOM   2056  CB  PRO A 174     166.196 113.404 227.867  1.00  6.97           C
ATOM   2057 1HB  PRO A 174     166.496 114.369 228.269  1.00  6.97           H
ATOM   2058 2HB  PRO A 174     165.560 113.533 226.992  1.00  6.97           H
ATOM   2059  CG  PRO A 174     165.498 112.628 228.916  1.00  6.97           C
ATOM   2060 1HG  PRO A 174     164.823 113.259 229.491  1.00  6.97           H
ATOM   2061 2HG  PRO A 174     164.961 111.788 228.472  1.00  6.97           H
ATOM   2062  CD  PRO A 174     166.637 112.145 229.753  1.00  6.97           C
ATOM   2063 1HD  PRO A 174     167.041 112.957 230.359  1.00  6.97           H
ATOM   2064 2HD  PRO A 174     166.327 111.312 230.377  1.00  6.97           H
ATOM   2065  N   GLN A 175     169.408 113.849 228.168  1.00-23.74           N
ATOM   2066  H   GLN A 175     169.188 113.588 229.120  1.00-23.74           H
ATOM   2067  CA  GLN A 175     170.611 114.639 227.919  1.00-23.74           C
ATOM   2068  HA  GLN A 175     170.382 115.432 227.208  1.00-23.74           H
ATOM   2069  C   GLN A 175     171.689 113.734 227.326  1.00-23.74           C
ATOM   2070  O   GLN A 175     172.431 114.130 226.432  1.00-23.74           O
ATOM   2071  CB  GLN A 175     171.111 115.260 229.224  1.00-23.74           C
ATOM   2072 1HB  GLN A 175     171.278 114.457 229.937  1.00-23.74           H
ATOM   2073 2HB  GLN A 175     172.060 115.763 229.041  1.00-23.74           H
ATOM   2074  CG  GLN A 175     170.142 116.255 229.840  1.00-23.74           C
ATOM   2075 1HG  GLN A 175     170.092 117.144 229.216  1.00-23.74           H
ATOM   2076 2HG  GLN A 175     169.152 115.808 229.883  1.00-23.74           H
ATOM   2077  CD  GLN A 175     170.523 116.644 231.249  1.00-23.74           C
ATOM   2078  OE1 GLN A 175     170.661 115.786 232.116  1.00-23.74           O
ATOM   2079  NE2 GLN A 175     170.640 117.913 231.509  1.00-23.74           N
ATOM   2080 1HE2 GLN A 175     170.821 118.207 232.459  1.00-23.74           H
ATOM   2081 2HE2 GLN A 175     170.547 118.598 230.767  1.00-23.74           H
ATOM   2082  N   ALA A 176     171.744 112.491 227.783  1.00-16.78           N
ATOM   2083  H   ALA A 176     171.138 112.211 228.548  1.00-16.78           H
ATOM   2084  CA  ALA A 176     172.694 111.529 227.239  1.00-16.78           C
ATOM   2085  HA  ALA A 176     173.688 111.973 227.292  1.00-16.78           H
ATOM   2086  C   ALA A 176     172.380 111.229 225.774  1.00-16.78           C
ATOM   2087  O   ALA A 176     173.275 111.135 224.943  1.00-16.78           O
ATOM   2088  CB  ALA A 176     172.665 110.247 228.067  1.00-16.78           C
ATOM   2089 1HB  ALA A 176     172.863 110.485 229.111  1.00-16.78           H
ATOM   2090 2HB  ALA A 176     173.429 109.560 227.702  1.00-16.78           H
ATOM   2091 3HB  ALA A 176     171.689 109.769 227.985  1.00-16.78           H
ATOM   2092  N   PHE A 177     171.097 111.125 225.462  1.00 11.60           N
ATOM   2093  H   PHE A 177     170.402 111.171 226.203  1.00 11.60           H
ATOM   2094  CA  PHE A 177     170.645 110.934 224.089  1.00 11.60           C
ATOM   2095  HA  PHE A 177     171.117 110.052 223.657  1.00 11.60           H
ATOM   2096  C   PHE A 177     171.054 112.138 223.260  1.00 11.60           C
ATOM   2097  O   PHE A 177     171.564 111.982 222.159  1.00 11.60           O
ATOM   2098  CB  PHE A 177     169.124 110.768 224.068  1.00 11.60           C
ATOM   2099 1HB  PHE A 177     168.882 109.736 224.319  1.00 11.60           H
ATOM   2100 2HB  PHE A 177     168.694 111.412 224.832  1.00 11.60           H
ATOM   2101  CG  PHE A 177     168.489 111.129 222.753  1.00 11.60           C
ATOM   2102  CD1 PHE A 177     168.487 110.223 221.682  1.00 11.60           C
ATOM   2103  HD1 PHE A 177     168.910 109.237 221.812  1.00 11.60           H
ATOM   2104  CD2 PHE A 177     167.913 112.402 222.574  1.00 11.60           C
ATOM   2105  HD2 PHE A 177     167.900 113.109 223.393  1.00 11.60           H
ATOM   2106  CE1 PHE A 177     167.956 110.597 220.419  1.00 11.60           C
ATOM   2107  HE1 PHE A 177     167.993 109.909 219.588  1.00 11.60           H
ATOM   2108  CE2 PHE A 177     167.371 112.783 221.325  1.00 11.60           C
ATOM   2109  HE2 PHE A 177     166.950 113.769 221.197  1.00 11.60           H
ATOM   2110  CZ  PHE A 177     167.393 111.877 220.244  1.00 11.60           C
ATOM   2111  HZ  PHE A 177     166.987 112.166 219.286  1.00 11.60           H
ATOM   2112  N   GLY A 178     170.879 113.335 223.800  1.00 -9.39           N
ATOM   2113  H   GLY A 178     170.461 113.422 224.720  1.00 -9.39           H
ATOM   2114  CA  GLY A 178     171.245 114.535 223.070  1.00 -9.39           C
ATOM   2115 1HA  GLY A 178     170.712 114.545 222.119  1.00 -9.39           H
ATOM   2116 2HA  GLY A 178     170.941 115.405 223.649  1.00 -9.39           H
ATOM   2117  C   GLY A 178     172.730 114.635 222.786  1.00 -9.39           C
ATOM   2118  O   GLY A 178     173.124 115.086 221.708  1.00 -9.39           O
ATOM   2119  N   ALA A 179     173.556 114.198 223.726  1.00-23.72           N
ATOM   2120  H   ALA A 179     173.180 113.864 224.607  1.00-23.72           H
ATOM   2121  CA  ALA A 179     175.000 114.208 223.534  1.00-23.72           C
ATOM   2122  HA  ALA A 179     175.289 115.195 223.174  1.00-23.72           H
ATOM   2123  C   ALA A 179     175.429 113.178 222.485  1.00-23.72           C
ATOM   2124  O   ALA A 179     176.229 113.482 221.604  1.00-23.72           O
ATOM   2125  CB  ALA A 179     175.695 113.938 224.869  1.00-23.72           C
ATOM   2126 1HB  ALA A 179     175.408 114.703 225.592  1.00-23.72           H
ATOM   2127 2HB  ALA A 179     176.777 113.963 224.730  1.00-23.72           H
ATOM   2128 3HB  ALA A 179     175.404 112.959 225.250  1.00-23.72           H
ATOM   2129  N   GLU A 180     174.883 111.971 222.567  1.00-19.69           N
ATOM   2130  H   GLU A 180     174.233 111.764 223.320  1.00-19.69           H
ATOM   2131  CA  GLU A 180     175.213 110.906 221.614  1.00-19.69           C
ATOM   2132  HA  GLU A 180     176.293 110.761 221.582  1.00-19.69           H
ATOM   2133  C   GLU A 180     174.742 111.274 220.208  1.00-19.69           C
ATOM   2134  O   GLU A 180     175.436 111.026 219.216  1.00-19.69           O
ATOM   2135  CB  GLU A 180     174.536 109.598 222.040  1.00-19.69           C
ATOM   2136 1HB  GLU A 180     173.491 109.813 222.261  1.00-19.69           H
ATOM   2137 2HB  GLU A 180     174.561 108.911 221.199  1.00-19.69           H
ATOM   2138  CG  GLU A 180     175.160 108.902 223.255  1.00-19.69           C
ATOM   2139 1HG  GLU A 180     175.232 109.611 224.078  1.00-19.69           H
ATOM   2140 2HG  GLU A 180     174.502 108.087 223.560  1.00-19.69           H
ATOM   2141  CD  GLU A 180     176.541 108.324 222.972  1.00-19.69           C
ATOM   2142  OE1 GLU A 180     176.761 107.825 221.857  1.00-19.69           O
ATOM   2143  OE2 GLU A 180     177.409 108.293 223.872  1.00-19.69           O
ATOM   2144  N   LEU A 181     173.578 111.908 220.132  1.00 -6.03           N
ATOM   2145  H   LEU A 181     173.047 112.071 220.985  1.00 -6.03           H
ATOM   2146  CA  LEU A 181     173.014 112.369 218.868  1.00 -6.03           C
ATOM   2147  HA  LEU A 181     172.896 111.519 218.195  1.00 -6.03           H
ATOM   2148  C   LEU A 181     173.938 113.374 218.203  1.00 -6.03           C
ATOM   2149  O   LEU A 181     174.259 113.235 217.027  1.00 -6.03           O
ATOM   2150  CB  LEU A 181     171.652 113.035 219.120  1.00 -6.03           C
ATOM   2151 1HB  LEU A 181     170.994 112.297 219.578  1.00 -6.03           H
ATOM   2152 2HB  LEU A 181     171.810 113.825 219.851  1.00 -6.03           H
ATOM   2153  CG  LEU A 181     170.907 113.672 217.938  1.00 -6.03           C
ATOM   2154  HG  LEU A 181     171.572 114.383 217.449  1.00 -6.03           H
ATOM   2155  CD1 LEU A 181     170.480 112.640 216.919  1.00 -6.03           C
ATOM   2156 1HD1 LEU A 181     170.006 113.134 216.072  1.00 -6.03           H
ATOM   2157 2HD1 LEU A 181     169.789 111.926 217.368  1.00 -6.03           H
ATOM   2158 3HD1 LEU A 181     171.355 112.104 216.559  1.00 -6.03           H
ATOM   2159  CD2 LEU A 181     169.687 114.436 218.440  1.00 -6.03           C
ATOM   2160 1HD2 LEU A 181     169.174 114.902 217.599  1.00 -6.03           H
ATOM   2161 2HD2 LEU A 181     170.002 115.217 219.131  1.00 -6.03           H
ATOM   2162 3HD2 LEU A 181     169.003 113.759 218.951  1.00 -6.03           H
ATOM   2163  N   LEU A 182     174.375 114.384 218.942  1.00-20.43           N
ATOM   2164  H   LEU A 182     174.098 114.458 219.914  1.00-20.43           H
ATOM   2165  CA  LEU A 182     175.214 115.423 218.351  1.00-20.43           C
ATOM   2166  HA  LEU A 182     174.749 115.773 217.430  1.00-20.43           H
ATOM   2167  C   LEU A 182     176.594 114.907 217.998  1.00-20.43           C
ATOM   2168  O   LEU A 182     177.142 115.274 216.960  1.00-20.43           O
ATOM   2169  CB  LEU A 182     175.381 116.602 219.306  1.00-20.43           C
ATOM   2170 1HB  LEU A 182     175.655 116.207 220.285  1.00-20.43           H
ATOM   2171 2HB  LEU A 182     176.208 117.214 218.949  1.00-20.43           H
ATOM   2172  CG  LEU A 182     174.167 117.521 219.466  1.00-20.43           C
ATOM   2173  HG  LEU A 182     173.301 116.912 219.717  1.00-20.43           H
ATOM   2174  CD1 LEU A 182     174.430 118.479 220.609  1.00-20.43           C
ATOM   2175 1HD1 LEU A 182     173.518 119.025 220.830  1.00-20.43           H
ATOM   2176 2HD1 LEU A 182     175.216 119.182 220.337  1.00-20.43           H
ATOM   2177 3HD1 LEU A 182     174.727 117.927 221.501  1.00-20.43           H
ATOM   2178  CD2 LEU A 182     173.853 118.319 218.196  1.00-20.43           C
ATOM   2179 1HD2 LEU A 182     173.032 119.010 218.391  1.00-20.43           H
ATOM   2180 2HD2 LEU A 182     173.548 117.643 217.398  1.00-20.43           H
ATOM   2181 3HD2 LEU A 182     174.730 118.884 217.877  1.00-20.43           H
ATOM   2182  N   ALA A 183     177.163 114.069 218.853  1.00-11.54           N
ATOM   2183  H   ALA A 183     176.682 113.802 219.707  1.00-11.54           H
ATOM   2184  CA  ALA A 183     178.501 113.551 218.599  1.00-11.54           C
ATOM   2185  HA  ALA A 183     179.184 114.387 218.451  1.00-11.54           H
ATOM   2186  C   ALA A 183     178.471 112.731 217.314  1.00-11.54           C
ATOM   2187  O   ALA A 183     179.342 112.857 216.459  1.00-11.54           O
ATOM   2188  CB  ALA A 183     178.975 112.718 219.787  1.00-11.54           C
ATOM   2189 1HB  ALA A 183     179.026 113.346 220.678  1.00-11.54           H
ATOM   2190 2HB  ALA A 183     179.966 112.315 219.579  1.00-11.54           H
ATOM   2191 3HB  ALA A 183     178.282 111.895 219.970  1.00-11.54           H
ATOM   2192  N   THR A 184     177.434 111.928 217.147  1.00-12.77           N
ATOM   2193  H   THR A 184     176.728 111.840 217.872  1.00-12.77           H
ATOM   2194  CA  THR A 184     177.318 111.138 215.930  1.00-12.77           C
ATOM   2195  HA  THR A 184     178.279 110.662 215.741  1.00-12.77           H
ATOM   2196  C   THR A 184     176.971 111.991 214.717  1.00-12.77           C
ATOM   2197  O   THR A 184     177.507 111.761 213.646  1.00-12.77           O
ATOM   2198  CB  THR A 184     176.277 110.038 216.096  1.00-12.77           C
ATOM   2199  HB  THR A 184     175.281 110.474 216.176  1.00-12.77           H
ATOM   2200  OG1 THR A 184     176.573 109.313 217.291  1.00-12.77           O
ATOM   2201  HG1 THR A 184     176.214 109.809 218.043  1.00-12.77           H
ATOM   2202  CG2 THR A 184     176.325 109.065 214.937  1.00-12.77           C
ATOM   2203 1HG2 THR A 184     175.805 108.153 215.216  1.00-12.77           H
ATOM   2204 2HG2 THR A 184     177.356 108.821 214.688  1.00-12.77           H
ATOM   2205 3HG2 THR A 184     175.833 109.500 214.067  1.00-12.77           H
ATOM   2206  N   PHE A 185     176.126 113.000 214.872  1.00  4.55           N
ATOM   2207  H   PHE A 185     175.681 113.149 215.774  1.00  4.55           H
ATOM   2208  CA  PHE A 185     175.808 113.925 213.782  1.00  4.55           C
ATOM   2209  HA  PHE A 185     175.343 113.378 212.961  1.00  4.55           H
ATOM   2210  C   PHE A 185     177.074 114.596 213.244  1.00  4.55           C
ATOM   2211  O   PHE A 185     177.267 114.686 212.030  1.00  4.55           O
ATOM   2212  CB  PHE A 185     174.825 114.975 214.314  1.00  4.55           C
ATOM   2213 1HB  PHE A 185     173.907 114.472 214.620  1.00  4.55           H
ATOM   2214 2HB  PHE A 185     175.262 115.448 215.190  1.00  4.55           H
ATOM   2215  CG  PHE A 185     174.486 116.062 213.336  1.00  4.55           C
ATOM   2216  CD1 PHE A 185     173.508 115.862 212.349  1.00  4.55           C
ATOM   2217  HD1 PHE A 185     173.016 114.904 212.266  1.00  4.55           H
ATOM   2218  CD2 PHE A 185     175.119 117.315 213.431  1.00  4.55           C
ATOM   2219  HD2 PHE A 185     175.883 117.476 214.179  1.00  4.55           H
ATOM   2220  CE1 PHE A 185     173.149 116.912 211.463  1.00  4.55           C
ATOM   2221  HE1 PHE A 185     172.396 116.751 210.706  1.00  4.55           H
ATOM   2222  CE2 PHE A 185     174.759 118.378 212.567  1.00  4.55           C
ATOM   2223  HE2 PHE A 185     175.245 119.338 212.657  1.00  4.55           H
ATOM   2224  CZ  PHE A 185     173.772 118.173 211.578  1.00  4.55           C
ATOM   2225  HZ  PHE A 185     173.490 118.980 210.918  1.00  4.55           H
ATOM   2226  N   LEU A 186     177.961 115.015 214.138  1.00-10.69           N
ATOM   2227  H   LEU A 186     177.760 114.911 215.129  1.00-10.69           H
ATOM   2228  CA  LEU A 186     179.223 115.640 213.738  1.00-10.69           C
ATOM   2229  HA  LEU A 186     179.003 116.491 213.093  1.00-10.69           H
ATOM   2230  C   LEU A 186     180.103 114.664 212.955  1.00-10.69           C
ATOM   2231  O   LEU A 186     180.668 115.009 211.913  1.00-10.69           O
ATOM   2232  CB  LEU A 186     179.964 116.118 214.996  1.00-10.69           C
ATOM   2233 1HB  LEU A 186     179.296 116.774 215.554  1.00-10.69           H
ATOM   2234 2HB  LEU A 186     180.154 115.243 215.616  1.00-10.69           H
ATOM   2235  CG  LEU A 186     181.307 116.843 214.814  1.00-10.69           C
ATOM   2236  HG  LEU A 186     181.968 116.205 214.230  1.00-10.69           H
ATOM   2237  CD1 LEU A 186     181.160 118.181 214.091  1.00-10.69           C
ATOM   2238 1HD1 LEU A 186     182.133 118.665 214.013  1.00-10.69           H
ATOM   2239 2HD1 LEU A 186     180.482 118.830 214.645  1.00-10.69           H
ATOM   2240 3HD1 LEU A 186     180.773 118.017 213.085  1.00-10.69           H
ATOM   2241  CD2 LEU A 186     181.959 117.073 216.172  1.00-10.69           C
ATOM   2242 1HD2 LEU A 186     182.927 117.557 216.041  1.00-10.69           H
ATOM   2243 2HD2 LEU A 186     182.114 116.118 216.674  1.00-10.69           H
ATOM   2244 3HD2 LEU A 186     181.323 117.703 216.794  1.00-10.69           H
ATOM   2245  N   VAL A 187     180.196 113.433 213.440  1.00 -3.86           N
ATOM   2246  H   VAL A 187     179.721 113.198 214.305  1.00 -3.86           H
ATOM   2247  CA  VAL A 187     180.992 112.406 212.766  1.00 -3.86           C
ATOM   2248  HA  VAL A 187     181.987 112.803 212.575  1.00 -3.86           H
ATOM   2249  C   VAL A 187     180.369 112.060 211.417  1.00 -3.86           C
ATOM   2250  O   VAL A 187     181.087 111.919 210.434  1.00 -3.86           O
ATOM   2251  CB  VAL A 187     181.129 111.131 213.654  1.00 -3.86           C
ATOM   2252  HB  VAL A 187     180.133 110.797 213.941  1.00 -3.86           H
ATOM   2253  CG1 VAL A 187     181.828 109.981 212.919  1.00 -3.86           C
ATOM   2254 1HG1 VAL A 187     181.922 109.128 213.587  1.00 -3.86           H
ATOM   2255 2HG1 VAL A 187     182.823 110.286 212.589  1.00 -3.86           H
ATOM   2256 3HG1 VAL A 187     181.241 109.669 212.056  1.00 -3.86           H
ATOM   2257  CG2 VAL A 187     181.929 111.444 214.924  1.00 -3.86           C
ATOM   2258 1HG2 VAL A 187     181.937 110.574 215.580  1.00 -3.86           H
ATOM   2259 2HG2 VAL A 187     181.490 112.280 215.463  1.00 -3.86           H
ATOM   2260 3HG2 VAL A 187     182.953 111.705 214.662  1.00 -3.86           H
ATOM   2261  N   ALA A 188     179.051 111.944 211.340  1.00-10.08           N
ATOM   2262  H   ALA A 188     178.490 112.099 212.174  1.00-10.08           H
ATOM   2263  CA  ALA A 188     178.374 111.549 210.108  1.00-10.08           C
ATOM   2264  HA  ALA A 188     178.778 110.589 209.784  1.00-10.08           H
ATOM   2265  C   ALA A 188     178.615 112.557 208.987  1.00-10.08           C
ATOM   2266  O   ALA A 188     178.913 112.167 207.858  1.00-10.08           O
ATOM   2267  CB  ALA A 188     176.867 111.386 210.373  1.00-10.08           C
ATOM   2268 1HB  ALA A 188     176.709 110.604 211.116  1.00-10.08           H
ATOM   2269 2HB  ALA A 188     176.361 111.111 209.448  1.00-10.08           H
ATOM   2270 3HB  ALA A 188     176.450 112.322 210.748  1.00-10.08           H
ATOM   2271  N   LEU A 189     178.526 113.843 209.307  1.00 -0.18           N
ATOM   2272  H   LEU A 189     178.292 114.110 210.258  1.00 -0.18           H
ATOM   2273  CA  LEU A 189     178.758 114.883 208.305  1.00 -0.18           C
ATOM   2274  HA  LEU A 189     178.056 114.757 207.480  1.00 -0.18           H
ATOM   2275  C   LEU A 189     180.172 114.767 207.753  1.00 -0.18           C
ATOM   2276  O   LEU A 189     180.382 114.780 206.542  1.00 -0.18           O
ATOM   2277  CB  LEU A 189     178.609 116.281 208.922  1.00 -0.18           C
ATOM   2278 1HB  LEU A 189     179.223 116.300 209.823  1.00 -0.18           H
ATOM   2279 2HB  LEU A 189     179.048 116.991 208.221  1.00 -0.18           H
ATOM   2280  CG  LEU A 189     177.223 116.824 209.302  1.00 -0.18           C
ATOM   2281  HG  LEU A 189     176.714 116.098 209.932  1.00 -0.18           H
ATOM   2282  CD1 LEU A 189     177.412 118.114 210.099  1.00 -0.18           C
ATOM   2283 1HD1 LEU A 189     176.441 118.533 210.351  1.00 -0.18           H
ATOM   2284 2HD1 LEU A 189     177.978 118.843 209.518  1.00 -0.18           H
ATOM   2285 3HD1 LEU A 189     177.944 117.894 211.025  1.00 -0.18           H
ATOM   2286  CD2 LEU A 189     176.350 117.101 208.082  1.00 -0.18           C
ATOM   2287 1HD2 LEU A 189     175.393 117.507 208.405  1.00 -0.18           H
ATOM   2288 2HD2 LEU A 189     176.166 116.170 207.547  1.00 -0.18           H
ATOM   2289 3HD2 LEU A 189     176.841 117.810 207.416  1.00 -0.18           H
ATOM   2290  N   ALA A 190     181.146 114.645 208.643  1.00 -6.75           N
ATOM   2291  H   ALA A 190     180.924 114.612 209.630  1.00 -6.75           H
ATOM   2292  CA  ALA A 190     182.542 114.629 208.227  1.00 -6.75           C
ATOM   2293  HA  ALA A 190     182.694 115.445 207.520  1.00 -6.75           H
ATOM   2294  C   ALA A 190     182.953 113.332 207.531  1.00 -6.75           C
ATOM   2295  O   ALA A 190     183.699 113.361 206.564  1.00 -6.75           O
ATOM   2296  CB  ALA A 190     183.419 114.876 209.433  1.00 -6.75           C
ATOM   2297 1HB  ALA A 190     183.162 115.841 209.870  1.00 -6.75           H
ATOM   2298 2HB  ALA A 190     184.468 114.886 209.128  1.00 -6.75           H
ATOM   2299 3HB  ALA A 190     183.262 114.090 210.173  1.00 -6.75           H
ATOM   2300  N   THR A 191     182.467 112.197 208.006  1.00  9.89           N
ATOM   2301  H   THR A 191     181.837 112.219 208.805  1.00  9.89           H
ATOM   2302  CA  THR A 191     182.842 110.903 207.433  1.00  9.89           C
ATOM   2303  HA  THR A 191     183.928 110.838 207.393  1.00  9.89           H
ATOM   2304  C   THR A 191     182.306 110.807 206.013  1.00  9.89           C
ATOM   2305  O   THR A 191     182.974 110.286 205.118  1.00  9.89           O
ATOM   2306  CB  THR A 191     182.312 109.731 208.293  1.00  9.89           C
ATOM   2307  HB  THR A 191     181.222 109.729 208.279  1.00  9.89           H
ATOM   2308  OG1 THR A 191     182.766 109.901 209.638  1.00  9.89           O
ATOM   2309  HG1 THR A 191     182.258 110.624 210.032  1.00  9.89           H
ATOM   2310  CG2 THR A 191     182.829 108.384 207.829  1.00  9.89           C
ATOM   2311 1HG2 THR A 191     182.524 107.617 208.541  1.00  9.89           H
ATOM   2312 2HG2 THR A 191     183.918 108.399 207.774  1.00  9.89           H
ATOM   2313 3HG2 THR A 191     182.420 108.139 206.851  1.00  9.89           H
ATOM   2314  N   LEU A 192     181.130 111.365 205.763  1.00 -4.80           N
ATOM   2315  H   LEU A 192     180.568 111.760 206.511  1.00 -4.80           H
ATOM   2316  CA  LEU A 192     180.656 111.442 204.387  1.00 -4.80           C
ATOM   2317  HA  LEU A 192     180.762 110.465 203.917  1.00 -4.80           H
ATOM   2318  C   LEU A 192     181.478 112.427 203.583  1.00 -4.80           C
ATOM   2319  O   LEU A 192     181.899 112.101 202.487  1.00 -4.80           O
ATOM   2320  CB  LEU A 192     179.199 111.881 204.323  1.00 -4.80           C
ATOM   2321 1HB  LEU A 192     179.075 112.768 204.946  1.00 -4.80           H
ATOM   2322 2HB  LEU A 192     178.977 112.161 203.293  1.00 -4.80           H
ATOM   2323  CG  LEU A 192     178.181 110.825 204.756  1.00 -4.80           C
ATOM   2324  HG  LEU A 192     178.412 110.504 205.769  1.00 -4.80           H
ATOM   2325  CD1 LEU A 192     176.829 111.481 204.757  1.00 -4.80           C
ATOM   2326 1HD1 LEU A 192     176.071 110.744 205.018  1.00 -4.80           H
ATOM   2327 2HD1 LEU A 192     176.603 111.907 203.781  1.00 -4.80           H
ATOM   2328 3HD1 LEU A 192     176.818 112.274 205.508  1.00 -4.80           H
ATOM   2329  CD2 LEU A 192     178.165 109.595 203.847  1.00 -4.80           C
ATOM   2330 1HD2 LEU A 192     177.330 108.948 204.118  1.00 -4.80           H
ATOM   2331 2HD2 LEU A 192     179.087 109.030 203.985  1.00 -4.80           H
ATOM   2332 3HD2 LEU A 192     178.082 109.892 202.804  1.00 -4.80           H
ATOM   2333  N   ALA A 193     181.706 113.618 204.115  1.00 -1.87           N
ATOM   2334  H   ALA A 193     181.351 113.834 205.041  1.00 -1.87           H
ATOM   2335  CA  ALA A 193     182.400 114.663 203.372  1.00 -1.87           C
ATOM   2336  HA  ALA A 193     181.831 114.868 202.466  1.00 -1.87           H
ATOM   2337  C   ALA A 193     183.814 114.268 202.952  1.00 -1.87           C
ATOM   2338  O   ALA A 193     184.238 114.490 201.820  1.00 -1.87           O
ATOM   2339  CB  ALA A 193     182.452 115.932 204.236  1.00 -1.87           C
ATOM   2340 1HB  ALA A 193     181.446 116.203 204.556  1.00 -1.87           H
ATOM   2341 2HB  ALA A 193     182.875 116.753 203.665  1.00 -1.87           H
ATOM   2342 3HB  ALA A 193     183.065 115.759 205.122  1.00 -1.87           H
ATOM   2343  N   VAL A 194     184.570 113.725 203.890  1.00 32.11           N
ATOM   2344  H   VAL A 194     184.174 113.524 204.808  1.00 32.11           H
ATOM   2345  CA  VAL A 194     186.000 113.546 203.689  1.00 32.11           C
ATOM   2346  HA  VAL A 194     186.346 114.393 203.099  1.00 32.11           H
ATOM   2347  C   VAL A 194     186.321 112.286 202.886  1.00 32.11           C
ATOM   2348  O   VAL A 194     187.399 112.164 202.306  1.00 32.11           O
ATOM   2349  CB  VAL A 194     186.702 113.648 205.067  1.00 32.11           C
ATOM   2350  HB  VAL A 194     186.096 114.318 205.677  1.00 32.11           H
ATOM   2351  CG1 VAL A 194     186.786 112.316 205.798  1.00 32.11           C
ATOM   2352 1HG1 VAL A 194     187.138 112.490 206.816  1.00 32.11           H
ATOM   2353 2HG1 VAL A 194     187.473 111.640 205.289  1.00 32.11           H
ATOM   2354 3HG1 VAL A 194     185.798 111.860 205.851  1.00 32.11           H
ATOM   2355  CG2 VAL A 194     188.050 114.304 204.942  1.00 32.11           C
ATOM   2356 1HG2 VAL A 194     188.461 114.459 205.932  1.00 32.11           H
ATOM   2357 2HG2 VAL A 194     187.931 115.280 204.475  1.00 32.11           H
ATOM   2358 3HG2 VAL A 194     188.719 113.686 204.347  1.00 32.11           H
ATOM   2359  N   LEU A 195     185.356 111.376 202.794  1.00  2.83           N
ATOM   2360  H   LEU A 195     184.479 111.535 203.274  1.00  2.83           H
ATOM   2361  CA  LEU A 195     185.519 110.133 202.033  1.00  2.83           C
ATOM   2362  HA  LEU A 195     186.552 110.044 201.699  1.00  2.83           H
ATOM   2363  C   LEU A 195     184.619 110.109 200.802  1.00  2.83           C
ATOM   2364  O   LEU A 195     184.412 109.048 200.203  1.00  2.83           O
ATOM   2365  CB  LEU A 195     185.179 108.908 202.892  1.00  2.83           C
ATOM   2366 1HB  LEU A 195     184.120 108.969 203.123  1.00  2.83           H
ATOM   2367 2HB  LEU A 195     185.326 108.026 202.271  1.00  2.83           H
ATOM   2368  CG  LEU A 195     185.916 108.636 204.210  1.00  2.83           C
ATOM   2369  HG  LEU A 195     185.707 109.448 204.904  1.00  2.83           H
ATOM   2370  CD1 LEU A 195     185.379 107.331 204.803  1.00  2.83           C
ATOM   2371 1HD1 LEU A 195     185.884 107.109 205.741  1.00  2.83           H
ATOM   2372 2HD1 LEU A 195     185.538 106.503 204.110  1.00  2.83           H
ATOM   2373 3HD1 LEU A 195     184.314 107.430 205.008  1.00  2.83           H
ATOM   2374  CD2 LEU A 195     187.423 108.540 204.024  1.00  2.83           C
ATOM   2375 1HD2 LEU A 195     187.894 108.325 204.981  1.00  2.83           H
ATOM   2376 2HD2 LEU A 195     187.802 109.493 203.663  1.00  2.83           H
ATOM   2377 3HD2 LEU A 195     187.669 107.751 203.311  1.00  2.83           H
ATOM   2378  N   GLU A 196     184.030 111.244 200.450  1.00  3.68           N
ATOM   2379  H   GLU A 196     184.212 112.096 200.962  1.00  3.68           H
ATOM   2380  CA  GLU A 196     183.081 111.269 199.339  1.00  3.68           C
ATOM   2381  HA  GLU A 196     182.332 110.508 199.544  1.00  3.68           H
ATOM   2382  C   GLU A 196     183.803 110.937 198.025  1.00  3.68           C
ATOM   2383  O   GLU A 196     184.777 111.609 197.662  1.00  3.68           O
ATOM   2384  CB  GLU A 196     182.357 112.616 199.245  1.00  3.68           C
ATOM   2385 1HB  GLU A 196     181.852 112.807 200.186  1.00  3.68           H
ATOM   2386 2HB  GLU A 196     183.077 113.411 199.074  1.00  3.68           H
ATOM   2387  CG  GLU A 196     181.320 112.635 198.150  1.00  3.68           C
ATOM   2388 1HG  GLU A 196     181.825 112.763 197.194  1.00  3.68           H
ATOM   2389 2HG  GLU A 196     180.812 111.670 198.144  1.00  3.68           H
ATOM   2390  CD  GLU A 196     180.270 113.716 198.335  1.00  3.68           C
ATOM   2391  OE1 GLU A 196     180.585 114.890 198.605  1.00  3.68           O
ATOM   2392  OE2 GLU A 196     179.071 113.376 198.192  1.00  3.68           O
ATOM   2393  N   PRO A 197     183.358 109.893 197.292  1.00  5.95           N
ATOM   2394  CA  PRO A 197     184.141 109.490 196.113  1.00  5.95           C
ATOM   2395  HA  PRO A 197     185.153 109.233 196.425  1.00  5.95           H
ATOM   2396  C   PRO A 197     184.223 110.477 194.954  1.00  5.95           C
ATOM   2397  O   PRO A 197     185.110 110.359 194.111  1.00  5.95           O
ATOM   2398  CB  PRO A 197     183.416 108.229 195.632  1.00  5.95           C
ATOM   2399 1HB  PRO A 197     182.709 108.484 194.842  1.00  5.95           H
ATOM   2400 2HB  PRO A 197     184.132 107.486 195.278  1.00  5.95           H
ATOM   2401  CG  PRO A 197     182.699 107.730 196.815  1.00  5.95           C
ATOM   2402 1HG  PRO A 197     181.864 107.092 196.528  1.00  5.95           H
ATOM   2403 2HG  PRO A 197     183.388 107.195 197.470  1.00  5.95           H
ATOM   2404  CD  PRO A 197     182.220 108.973 197.485  1.00  5.95           C
ATOM   2405 1HD  PRO A 197     181.326 109.361 196.992  1.00  5.95           H
ATOM   2406 2HD  PRO A 197     182.032 108.779 198.541  1.00  5.95           H
ATOM   2407  N   VAL A 198     183.309 111.436 194.889  1.00-12.12           N
ATOM   2408  H   VAL A 198     182.579 111.480 195.582  1.00-12.12           H
ATOM   2409  CA  VAL A 198     183.315 112.437 193.818  1.00-12.12           C
ATOM   2410  HA  VAL A 198     183.852 112.033 192.960  1.00-12.12           H
ATOM   2411  C   VAL A 198     184.045 113.708 194.241  1.00-12.12           C
ATOM   2412  O   VAL A 198     184.265 114.608 193.432  1.00-12.12           O
ATOM   2413  CB  VAL A 198     181.877 112.779 193.333  1.00-12.12           C
ATOM   2414  HB  VAL A 198     181.958 113.487 192.512  1.00-12.12           H
ATOM   2415  CG1 VAL A 198     181.178 111.516 192.805  1.00-12.12           C
ATOM   2416 1HG1 VAL A 198     180.212 111.788 192.377  1.00-12.12           H
ATOM   2417 2HG1 VAL A 198     181.017 110.794 193.606  1.00-12.12           H
ATOM   2418 3HG1 VAL A 198     181.787 111.061 192.022  1.00-12.12           H
ATOM   2419  CG2 VAL A 198     181.019 113.417 194.434  1.00-12.12           C
ATOM   2420 1HG2 VAL A 198     180.088 113.774 193.992  1.00-12.12           H
ATOM   2421 2HG2 VAL A 198     181.531 114.273 194.874  1.00-12.12           H
ATOM   2422 3HG2 VAL A 198     180.778 112.689 195.206  1.00-12.12           H
ATOM   2423  N   ARG A 199     184.446 113.782 195.504  1.00 19.76           N
ATOM   2424  H   ARG A 199     184.297 113.001 196.131  1.00 19.76           H
ATOM   2425  CA  ARG A 199     185.194 114.938 195.997  1.00 19.76           C
ATOM   2426  HA  ARG A 199     184.894 115.833 195.452  1.00 19.76           H
ATOM   2427  C   ARG A 199     186.672 114.733 195.753  1.00 19.76           C
ATOM   2428  O   ARG A 199     187.123 113.619 195.459  1.00 19.76           O
ATOM   2429  CB  ARG A 199     184.960 115.177 197.487  1.00 19.76           C
ATOM   2430 1HB  ARG A 199     184.818 114.225 197.993  1.00 19.76           H
ATOM   2431 2HB  ARG A 199     185.849 115.642 197.904  1.00 19.76           H
ATOM   2432  CG  ARG A 199     183.777 116.090 197.747  1.00 19.76           C
ATOM   2433 1HG  ARG A 199     183.890 116.981 197.134  1.00 19.76           H
ATOM   2434 2HG  ARG A 199     182.858 115.581 197.462  1.00 19.76           H
ATOM   2435  CD  ARG A 199     183.695 116.531 199.194  1.00 19.76           C
ATOM   2436 1HD  ARG A 199     182.793 117.128 199.328  1.00 19.76           H
ATOM   2437 2HD  ARG A 199     183.630 115.651 199.830  1.00 19.76           H
ATOM   2438  NE  ARG A 199     184.874 117.332 199.562  1.00 19.76           N
ATOM   2439  HE  ARG A 199     185.603 117.429 198.864  1.00 19.76           H
ATOM   2440  CZ  ARG A 199     185.107 117.912 200.727  1.00 19.76           C
ATOM   2441  NH1 ARG A 199     186.241 118.527 200.878  1.00 19.76           N
ATOM   2442 1HH1 ARG A 199     186.903 118.513 200.113  1.00 19.76           H
ATOM   2443 2HH1 ARG A 199     186.458 118.980 201.749  1.00 19.76           H
ATOM   2444  NH2 ARG A 199     184.265 117.909 201.727  1.00 19.76           N
ATOM   2445 1HH2 ARG A 199     183.379 117.447 201.612  1.00 19.76           H
ATOM   2446 2HH2 ARG A 199     184.511 118.350 202.607  1.00 19.76           H
ATOM   2447  N   GLU A 200     187.414 115.816 195.897  1.00 17.71           N
ATOM   2448  H   GLU A 200     186.977 116.681 196.192  1.00 17.71           H
ATOM   2449  CA  GLU A 200     188.858 115.799 195.717  1.00 17.71           C
ATOM   2450  HA  GLU A 200     189.077 115.367 194.741  1.00 17.71           H
ATOM   2451  C   GLU A 200     189.506 114.921 196.787  1.00 17.71           C
ATOM   2452  O   GLU A 200     188.908 114.626 197.828  1.00 17.71           O
ATOM   2453  CB  GLU A 200     189.430 117.228 195.760  1.00 17.71           C
ATOM   2454 1HB  GLU A 200     190.436 117.176 195.344  1.00 17.71           H
ATOM   2455 2HB  GLU A 200     188.837 117.863 195.102  1.00 17.71           H
ATOM   2456  CG  GLU A 200     189.556 117.915 197.138  1.00 17.71           C
ATOM   2457 1HG  GLU A 200     189.897 117.192 197.874  1.00 17.71           H
ATOM   2458 2HG  GLU A 200     190.335 118.673 197.059  1.00 17.71           H
ATOM   2459  CD  GLU A 200     188.292 118.608 197.653  1.00 17.71           C
ATOM   2460  OE1 GLU A 200     187.278 117.958 197.981  1.00 17.71           O
ATOM   2461  OE2 GLU A 200     188.326 119.856 197.793  1.00 17.71           O
ATOM   2462  N   ASP A 201     190.744 114.514 196.563  1.00 17.69           N
ATOM   2463  H   ASP A 201     191.209 114.737 195.686  1.00 17.69           H
ATOM   2464  CA  ASP A 201     191.486 113.804 197.594  1.00 17.69           C
ATOM   2465  HA  ASP A 201     190.803 113.188 198.175  1.00 17.69           H
ATOM   2466  C   ASP A 201     192.107 114.844 198.514  1.00 17.69           C
ATOM   2467  O   ASP A 201     193.194 115.360 198.267  1.00 17.69           O
ATOM   2468  CB  ASP A 201     192.575 112.906 197.014  1.00 17.69           C
ATOM   2469 1HB  ASP A 201     193.218 113.499 196.367  1.00 17.69           H
ATOM   2470 2HB  ASP A 201     193.173 112.509 197.835  1.00 17.69           H
ATOM   2471  CG  ASP A 201     192.009 111.751 196.225  1.00 17.69           C
ATOM   2472  OD1 ASP A 201     190.996 111.147 196.653  1.00 17.69           O
ATOM   2473  OD2 ASP A 201     192.551 111.456 195.132  1.00 17.69           O
ATOM   2474  N   VAL A 202     191.401 115.149 199.591  1.00 56.44           N
ATOM   2475  H   VAL A 202     190.473 114.756 199.677  1.00 56.44           H
ATOM   2476  CA  VAL A 202     191.863 116.040 200.662  1.00 56.44           C
ATOM   2477  HA  VAL A 202     192.262 116.942 200.200  1.00 56.44           H
ATOM   2478  C   VAL A 202     192.999 115.462 201.527  1.00 56.44           C
ATOM   2479  O   VAL A 202     193.038 115.617 202.750  1.00 56.44           O
ATOM   2480  CB  VAL A 202     190.662 116.464 201.554  1.00 56.44           C
ATOM   2481  HB  VAL A 202     191.031 117.014 202.419  1.00 56.44           H
ATOM   2482  CG1 VAL A 202     189.725 117.398 200.794  1.00 56.44           C
ATOM   2483 1HG1 VAL A 202     188.985 117.802 201.483  1.00 56.44           H
ATOM   2484 2HG1 VAL A 202     189.205 116.857 200.000  1.00 56.44           H
ATOM   2485 3HG1 VAL A 202     190.290 118.227 200.365  1.00 56.44           H
ATOM   2486  CG2 VAL A 202     189.865 115.249 202.031  1.00 56.44           C
ATOM   2487 1HG2 VAL A 202     189.061 115.596 202.673  1.00 56.44           H
ATOM   2488 2HG2 VAL A 202     190.507 114.579 202.599  1.00 56.44           H
ATOM   2489 3HG2 VAL A 202     189.409 114.712 201.198  1.00 56.44           H
ATOM   2490  N   GLY A 203     193.969 114.824 200.893  1.00 20.88           N
ATOM   2491  H   GLY A 203     193.911 114.713 199.884  1.00 20.88           H
ATOM   2492  CA  GLY A 203     195.120 114.298 201.603  1.00 20.88           C
ATOM   2493 1HA  GLY A 203     195.856 113.934 200.889  1.00 20.88           H
ATOM   2494 2HA  GLY A 203     195.568 115.090 202.201  1.00 20.88           H
ATOM   2495  C   GLY A 203     194.718 113.169 202.518  1.00 20.88           C
ATOM   2496  O   GLY A 203     193.949 112.297 202.121  1.00 20.88           O
ATOM   2497  N   THR A 204     195.224 113.200 203.744  1.00 41.56           N
ATOM   2498  H   THR A 204     195.868 113.941 203.991  1.00 41.56           H
ATOM   2499  CA  THR A 204     194.927 112.212 204.779  1.00 41.56           C
ATOM   2500  HA  THR A 204     195.100 111.240 204.336  1.00 41.56           H
ATOM   2501  C   THR A 204     193.488 112.186 205.295  1.00 41.56           C
ATOM   2502  O   THR A 204     193.190 112.462 206.457  1.00 41.56           O
ATOM   2503  CB  THR A 204     195.936 112.351 205.925  1.00 41.56           C
ATOM   2504  HB  THR A 204     195.500 112.900 206.758  1.00 41.56           H
ATOM   2505  OG1 THR A 204     197.063 113.075 205.432  1.00 41.56           O
ATOM   2506  HG1 THR A 204     197.616 113.302 206.183  1.00 41.56           H
ATOM   2507  CG2 THR A 204     196.449 110.993 206.387  1.00 41.56           C
ATOM   2508 1HG2 THR A 204     197.027 111.116 207.299  1.00 41.56           H
ATOM   2509 2HG2 THR A 204     197.084 110.551 205.619  1.00 41.56           H
ATOM   2510 3HG2 THR A 204     195.616 110.321 206.589  1.00 41.56           H
ATOM   2511  N   LYS A 205     192.578 111.791 204.421  1.00  8.01           N
ATOM   2512  H   LYS A 205     192.884 111.617 203.460  1.00  8.01           H
ATOM   2513  CA  LYS A 205     191.173 111.610 204.762  1.00  8.01           C
ATOM   2514  HA  LYS A 205     190.807 112.531 205.213  1.00  8.01           H
ATOM   2515  C   LYS A 205     190.997 110.507 205.796  1.00  8.01           C
ATOM   2516  O   LYS A 205     190.097 110.595 206.619  1.00  8.01           O
ATOM   2517  CB  LYS A 205     190.355 111.353 203.492  1.00  8.01           C
ATOM   2518 1HB  LYS A 205     189.311 111.246 203.782  1.00  8.01           H
ATOM   2519 2HB  LYS A 205     190.442 112.235 202.861  1.00  8.01           H
ATOM   2520  CG  LYS A 205     190.762 110.128 202.669  1.00  8.01           C
ATOM   2521 1HG  LYS A 205     191.814 110.210 202.400  1.00  8.01           H
ATOM   2522 2HG  LYS A 205     190.625 109.237 203.281  1.00  8.01           H
ATOM   2523  CD  LYS A 205     189.946 109.956 201.386  1.00  8.01           C
ATOM   2524 1HD  LYS A 205     190.141 108.960 200.987  1.00  8.01           H
ATOM   2525 2HD  LYS A 205     188.886 110.035 201.621  1.00  8.01           H
ATOM   2526  CE  LYS A 205     190.307 110.982 200.315  1.00  8.01           C
ATOM   2527 1HE  LYS A 205     190.140 111.989 200.701  1.00  8.01           H
ATOM   2528 2HE  LYS A 205     191.363 110.874 200.060  1.00  8.01           H
ATOM   2529  NZ  LYS A 205     189.479 110.787 199.085  1.00  8.01           N
ATOM   2530 1HZ  LYS A 205     189.961 111.168 198.276  1.00  8.01           H
ATOM   2531 2HZ  LYS A 205     188.584 111.257 199.185  1.00  8.01           H
ATOM   2532 3HZ  LYS A 205     189.318 109.801 198.920  1.00  8.01           H
ATOM   2533  N   ALA A 206     191.895 109.529 205.833  1.00  5.87           N
ATOM   2534  H   ALA A 206     192.621 109.485 205.128  1.00  5.87           H
ATOM   2535  CA  ALA A 206     191.833 108.502 206.874  1.00  5.87           C
ATOM   2536  HA  ALA A 206     190.843 108.043 206.845  1.00  5.87           H
ATOM   2537  C   ALA A 206     192.018 109.131 208.262  1.00  5.87           C
ATOM   2538  O   ALA A 206     191.221 108.913 209.171  1.00  5.87           O
ATOM   2539  CB  ALA A 206     192.895 107.422 206.612  1.00  5.87           C
ATOM   2540 1HB  ALA A 206     192.710 106.951 205.646  1.00  5.87           H
ATOM   2541 2HB  ALA A 206     192.831 106.660 207.391  1.00  5.87           H
ATOM   2542 3HB  ALA A 206     193.895 107.858 206.613  1.00  5.87           H
ATOM   2543  N   LEU A 207     193.043 109.966 208.397  1.00  3.72           N
ATOM   2544  H   LEU A 207     193.644 110.130 207.607  1.00  3.72           H
ATOM   2545  CA  LEU A 207     193.315 110.682 209.648  1.00  3.72           C
ATOM   2546  HA  LEU A 207     193.469 109.975 210.465  1.00  3.72           H
ATOM   2547  C   LEU A 207     192.127 111.560 209.991  1.00  3.72           C
ATOM   2548  O   LEU A 207     191.728 111.654 211.143  1.00  3.72           O
ATOM   2549  CB  LEU A 207     194.557 111.569 209.482  1.00  3.72           C
ATOM   2550 1HB  LEU A 207     195.411 110.914 209.322  1.00  3.72           H
ATOM   2551 2HB  LEU A 207     194.415 112.132 208.567  1.00  3.72           H
ATOM   2552  CG  LEU A 207     194.949 112.616 210.541  1.00  3.72           C
ATOM   2553  HG  LEU A 207     194.148 113.351 210.606  1.00  3.72           H
ATOM   2554  CD1 LEU A 207     195.184 112.062 211.931  1.00  3.72           C
ATOM   2555 1HD1 LEU A 207     195.510 112.863 212.596  1.00  3.72           H
ATOM   2556 2HD1 LEU A 207     195.939 111.279 211.907  1.00  3.72           H
ATOM   2557 3HD1 LEU A 207     194.253 111.657 212.323  1.00  3.72           H
ATOM   2558  CD2 LEU A 207     196.211 113.333 210.066  1.00  3.72           C
ATOM   2559 1HD2 LEU A 207     196.482 114.106 210.787  1.00  3.72           H
ATOM   2560 2HD2 LEU A 207     196.027 113.809 209.103  1.00  3.72           H
ATOM   2561 3HD2 LEU A 207     197.037 112.627 209.978  1.00  3.72           H
ATOM   2562  N   SER A 208     191.559 112.184 208.973  1.00 -7.53           N
ATOM   2563  H   SER A 208     191.915 112.024 208.041  1.00 -7.53           H
ATOM   2564  CA  SER A 208     190.477 113.143 209.149  1.00 -7.53           C
ATOM   2565  HA  SER A 208     190.805 113.875 209.880  1.00 -7.53           H
ATOM   2566  C   SER A 208     189.151 112.571 209.652  1.00 -7.53           C
ATOM   2567  O   SER A 208     188.489 113.215 210.466  1.00 -7.53           O
ATOM   2568  CB  SER A 208     190.276 113.867 207.830  1.00 -7.53           C
ATOM   2569 1HB  SER A 208     189.929 113.159 207.080  1.00 -7.53           H
ATOM   2570 2HB  SER A 208     189.530 114.641 207.960  1.00 -7.53           H
ATOM   2571  OG  SER A 208     191.489 114.460 207.400  1.00 -7.53           O
ATOM   2572  HG  SER A 208     192.086 113.770 207.075  1.00 -7.53           H
ATOM   2573  N   VAL A 209     188.810 111.344 209.270  1.00 -6.77           N
ATOM   2574  H   VAL A 209     189.360 110.863 208.566  1.00 -6.77           H
ATOM   2575  CA  VAL A 209     187.655 110.650 209.862  1.00 -6.77           C
ATOM   2576  HA  VAL A 209     186.758 111.258 209.747  1.00 -6.77           H
ATOM   2577  C   VAL A 209     187.941 110.481 211.348  1.00 -6.77           C
ATOM   2578  O   VAL A 209     187.091 110.707 212.211  1.00 -6.77           O
ATOM   2579  CB  VAL A 209     187.424 109.245 209.217  1.00 -6.77           C
ATOM   2580  HB  VAL A 209     188.354 108.680 209.272  1.00 -6.77           H
ATOM   2581  CG1 VAL A 209     186.332 108.443 209.935  1.00 -6.77           C
ATOM   2582 1HG1 VAL A 209     186.132 107.516 209.395  1.00 -6.77           H
ATOM   2583 2HG1 VAL A 209     185.411 109.027 209.998  1.00 -6.77           H
ATOM   2584 3HG1 VAL A 209     186.665 108.184 210.937  1.00 -6.77           H
ATOM   2585  CG2 VAL A 209     187.033 109.385 207.758  1.00 -6.77           C
ATOM   2586 1HG2 VAL A 209     186.867 108.400 207.327  1.00 -6.77           H
ATOM   2587 2HG2 VAL A 209     187.824 109.873 207.198  1.00 -6.77           H
ATOM   2588 3HG2 VAL A 209     186.117 109.970 207.668  1.00 -6.77           H
ATOM   2589  N   GLY A 210     189.184 110.147 211.655  1.00 -8.75           N
ATOM   2590  H   GLY A 210     189.861 109.981 210.921  1.00 -8.75           H
ATOM   2591  CA  GLY A 210     189.591 110.038 213.041  1.00 -8.75           C
ATOM   2592 1HA  GLY A 210     188.950 109.311 213.539  1.00 -8.75           H
ATOM   2593 2HA  GLY A 210     190.618 109.682 213.081  1.00 -8.75           H
ATOM   2594  C   GLY A 210     189.504 111.349 213.800  1.00 -8.75           C
ATOM   2595  O   GLY A 210     189.112 111.346 214.956  1.00 -8.75           O
ATOM   2596  N   LEU A 211     189.810 112.479 213.177  1.00 -4.73           N
ATOM   2597  H   LEU A 211     190.126 112.445 212.215  1.00 -4.73           H
ATOM   2598  CA  LEU A 211     189.712 113.770 213.864  1.00 -4.73           C
ATOM   2599  HA  LEU A 211     190.318 113.728 214.768  1.00 -4.73           H
ATOM   2600  C   LEU A 211     188.263 114.038 214.269  1.00 -4.73           C
ATOM   2601  O   LEU A 211     187.997 114.527 215.367  1.00 -4.73           O
ATOM   2602  CB  LEU A 211     190.198 114.929 212.980  1.00 -4.73           C
ATOM   2603 1HB  LEU A 211     189.522 114.986 212.129  1.00 -4.73           H
ATOM   2604 2HB  LEU A 211     190.075 115.850 213.551  1.00 -4.73           H
ATOM   2605  CG  LEU A 211     191.629 114.915 212.417  1.00 -4.73           C
ATOM   2606  HG  LEU A 211     191.766 113.992 211.868  1.00 -4.73           H
ATOM   2607  CD1 LEU A 211     191.798 116.065 211.429  1.00 -4.73           C
ATOM   2608 1HD1 LEU A 211     192.765 115.974 210.934  1.00 -4.73           H
ATOM   2609 2HD1 LEU A 211     191.745 117.018 211.954  1.00 -4.73           H
ATOM   2610 3HD1 LEU A 211     191.020 116.022 210.668  1.00 -4.73           H
ATOM   2611  CD2 LEU A 211     192.723 114.989 213.471  1.00 -4.73           C
ATOM   2612 1HD2 LEU A 211     193.702 114.943 212.991  1.00 -4.73           H
ATOM   2613 2HD2 LEU A 211     192.637 114.144 214.153  1.00 -4.73           H
ATOM   2614 3HD2 LEU A 211     192.645 115.918 214.033  1.00 -4.73           H
ATOM   2615  N   ALA A 212     187.329 113.671 213.400  1.00 -9.40           N
ATOM   2616  H   ALA A 212     187.599 113.264 212.513  1.00 -9.40           H
ATOM   2617  CA  ALA A 212     185.910 113.855 213.690  1.00 -9.40           C
ATOM   2618  HA  ALA A 212     185.753 114.892 213.991  1.00 -9.40           H
ATOM   2619  C   ALA A 212     185.471 112.951 214.843  1.00 -9.40           C
ATOM   2620  O   ALA A 212     184.749 113.380 215.747  1.00 -9.40           O
ATOM   2621  CB  ALA A 212     185.085 113.565 212.437  1.00 -9.40           C
ATOM   2622 1HB  ALA A 212     185.457 114.168 211.608  1.00 -9.40           H
ATOM   2623 2HB  ALA A 212     184.042 113.821 212.624  1.00 -9.40           H
ATOM   2624 3HB  ALA A 212     185.154 112.509 212.171  1.00 -9.40           H
ATOM   2625  N   TYR A 213     185.937 111.708 214.829  1.00  8.17           N
ATOM   2626  H   TYR A 213     186.509 111.397 214.050  1.00  8.17           H
ATOM   2627  CA  TYR A 213     185.631 110.774 215.912  1.00  8.17           C
ATOM   2628  HA  TYR A 213     184.553 110.715 216.048  1.00  8.17           H
ATOM   2629  C   TYR A 213     186.223 111.260 217.219  1.00  8.17           C
ATOM   2630  O   TYR A 213     185.584 111.146 218.253  1.00  8.17           O
ATOM   2631  CB  TYR A 213     186.170 109.372 215.635  1.00  8.17           C
ATOM   2632 1HB  TYR A 213     187.094 109.437 215.062  1.00  8.17           H
ATOM   2633 2HB  TYR A 213     186.395 108.906 216.593  1.00  8.17           H
ATOM   2634  CG  TYR A 213     185.177 108.483 214.930  1.00  8.17           C
ATOM   2635  CD1 TYR A 213     185.361 108.109 213.587  1.00  8.17           C
ATOM   2636  HD1 TYR A 213     186.209 108.493 213.040  1.00  8.17           H
ATOM   2637  CD2 TYR A 213     184.050 107.987 215.618  1.00  8.17           C
ATOM   2638  HD2 TYR A 213     183.885 108.267 216.649  1.00  8.17           H
ATOM   2639  CE1 TYR A 213     184.457 107.216 212.948  1.00  8.17           C
ATOM   2640  HE1 TYR A 213     184.615 106.926 211.920  1.00  8.17           H
ATOM   2641  CE2 TYR A 213     183.138 107.110 214.980  1.00  8.17           C
ATOM   2642  HE2 TYR A 213     182.279 106.744 215.516  1.00  8.17           H
ATOM   2643  CZ  TYR A 213     183.363 106.715 213.658  1.00  8.17           C
ATOM   2644  OH  TYR A 213     182.502 105.842 213.044  1.00  8.17           O
ATOM   2645  HH  TYR A 213     182.765 105.649 212.141  1.00  8.17           H
ATOM   2646  N   GLY A 214     187.416 111.831 217.175  1.00-19.62           N
ATOM   2647  H   GLY A 214     187.920 111.882 216.293  1.00-19.62           H
ATOM   2648  CA  GLY A 214     188.028 112.376 218.372  1.00-19.62           C
ATOM   2649 1HA  GLY A 214     188.110 111.590 219.122  1.00-19.62           H
ATOM   2650 2HA  GLY A 214     189.027 112.734 218.127  1.00-19.62           H
ATOM   2651  C   GLY A 214     187.223 113.520 218.957  1.00-19.62           C
ATOM   2652  O   GLY A 214     186.960 113.523 220.156  1.00-19.62           O
ATOM   2653  N   ALA A 215     186.780 114.462 218.132  1.00 -1.72           N
ATOM   2654  H   ALA A 215     187.008 114.413 217.144  1.00 -1.72           H
ATOM   2655  CA  ALA A 215     185.978 115.585 218.622  1.00 -1.72           C
ATOM   2656  HA  ALA A 215     186.549 116.108 219.391  1.00 -1.72           H
ATOM   2657  C   ALA A 215     184.673 115.088 219.258  1.00 -1.72           C
ATOM   2658  O   ALA A 215     184.273 115.534 220.336  1.00 -1.72           O
ATOM   2659  CB  ALA A 215     185.676 116.557 217.468  1.00 -1.72           C
ATOM   2660 1HB  ALA A 215     186.605 116.905 217.020  1.00 -1.72           H
ATOM   2661 2HB  ALA A 215     185.122 117.417 217.852  1.00 -1.72           H
ATOM   2662 3HB  ALA A 215     185.080 116.057 216.703  1.00 -1.72           H
ATOM   2663  N   GLY A 216     184.032 114.137 218.590  1.00 -6.13           N
ATOM   2664  H   GLY A 216     184.396 113.817 217.697  1.00 -6.13           H
ATOM   2665  CA  GLY A 216     182.808 113.553 219.109  1.00 -6.13           C
ATOM   2666 1HA  GLY A 216     182.068 114.338 219.260  1.00 -6.13           H
ATOM   2667 2HA  GLY A 216     182.422 112.840 218.380  1.00 -6.13           H
ATOM   2668  C   GLY A 216     183.028 112.829 220.423  1.00 -6.13           C
ATOM   2669  O   GLY A 216     182.306 113.043 221.395  1.00 -6.13           O
ATOM   2670  N   ALA A 217     184.045 111.981 220.470  1.00 -8.29           N
ATOM   2671  H   ALA A 217     184.629 111.851 219.646  1.00 -8.29           H
ATOM   2672  CA  ALA A 217     184.348 111.190 221.656  1.00 -8.29           C
ATOM   2673  HA  ALA A 217     183.444 110.654 221.945  1.00 -8.29           H
ATOM   2674  C   ALA A 217     184.776 112.036 222.853  1.00 -8.29           C
ATOM   2675  O   ALA A 217     184.412 111.698 223.966  1.00 -8.29           O
ATOM   2676  CB  ALA A 217     185.430 110.159 221.328  1.00 -8.29           C
ATOM   2677 1HB  ALA A 217     185.078 109.485 220.547  1.00 -8.29           H
ATOM   2678 2HB  ALA A 217     185.671 109.581 222.222  1.00 -8.29           H
ATOM   2679 3HB  ALA A 217     186.324 110.673 220.975  1.00 -8.29           H
ATOM   2680  N   LEU A 218     185.512 113.124 222.660  1.00  0.31           N
ATOM   2681  H   LEU A 218     185.809 113.377 221.722  1.00  0.31           H
ATOM   2682  CA  LEU A 218     185.918 113.956 223.799  1.00  0.31           C
ATOM   2683  HA  LEU A 218     186.488 113.355 224.509  1.00  0.31           H
ATOM   2684  C   LEU A 218     184.703 114.521 224.522  1.00  0.31           C
ATOM   2685  O   LEU A 218     184.611 114.486 225.749  1.00  0.31           O
ATOM   2686  CB  LEU A 218     186.744 115.160 223.344  1.00  0.31           C
ATOM   2687 1HB  LEU A 218     186.228 115.600 222.491  1.00  0.31           H
ATOM   2688 2HB  LEU A 218     186.691 115.877 224.159  1.00  0.31           H
ATOM   2689  CG  LEU A 218     188.227 115.057 222.982  1.00  0.31           C
ATOM   2690  HG  LEU A 218     188.361 114.287 222.228  1.00  0.31           H
ATOM   2691  CD1 LEU A 218     188.688 116.386 222.405  1.00  0.31           C
ATOM   2692 1HD1 LEU A 218     189.723 116.295 222.087  1.00  0.31           H
ATOM   2693 2HD1 LEU A 218     188.610 117.176 223.153  1.00  0.31           H
ATOM   2694 3HD1 LEU A 218     188.080 116.644 221.538  1.00  0.31           H
ATOM   2695  CD2 LEU A 218     189.074 114.716 224.201  1.00  0.31           C
ATOM   2696 1HD2 LEU A 218     190.123 114.664 223.913  1.00  0.31           H
ATOM   2697 2HD2 LEU A 218     188.772 113.746 224.596  1.00  0.31           H
ATOM   2698 3HD2 LEU A 218     188.948 115.473 224.977  1.00  0.31           H
ATOM   2699  N   PHE A 219     183.769 115.038 223.736  1.00 -1.29           N
ATOM   2700  H   PHE A 219     183.914 115.040 222.734  1.00 -1.29           H
ATOM   2701  CA  PHE A 219     182.542 115.619 224.266  1.00 -1.29           C
ATOM   2702  HA  PHE A 219     182.781 116.362 225.028  1.00 -1.29           H
ATOM   2703  C   PHE A 219     181.676 114.535 224.905  1.00 -1.29           C
ATOM   2704  O   PHE A 219     181.205 114.655 226.038  1.00 -1.29           O
ATOM   2705  CB  PHE A 219     181.809 116.289 223.099  1.00 -1.29           C
ATOM   2706 1HB  PHE A 219     182.450 117.071 222.693  1.00 -1.29           H
ATOM   2707 2HB  PHE A 219     181.640 115.549 222.317  1.00 -1.29           H
ATOM   2708  CG  PHE A 219     180.485 116.890 223.470  1.00 -1.29           C
ATOM   2709  CD1 PHE A 219     180.424 118.151 224.082  1.00 -1.29           C
ATOM   2710  HD1 PHE A 219     181.335 118.699 224.270  1.00 -1.29           H
ATOM   2711  CD2 PHE A 219     179.288 116.200 223.196  1.00 -1.29           C
ATOM   2712  HD2 PHE A 219     179.319 115.236 222.708  1.00 -1.29           H
ATOM   2713  CE1 PHE A 219     179.181 118.711 224.461  1.00 -1.29           C
ATOM   2714  HE1 PHE A 219     179.147 119.677 224.940  1.00 -1.29           H
ATOM   2715  CE2 PHE A 219     178.036 116.759 223.546  1.00 -1.29           C
ATOM   2716  HE2 PHE A 219     177.125 116.229 223.320  1.00 -1.29           H
ATOM   2717  CZ  PHE A 219     177.983 118.010 224.198  1.00 -1.29           C
ATOM   2718  HZ  PHE A 219     177.033 118.434 224.487  1.00 -1.29           H
ATOM   2719  N   ALA A 220     181.470 113.449 224.174  1.00-12.96           N
ATOM   2720  H   ALA A 220     181.893 113.366 223.256  1.00-12.96           H
ATOM   2721  CA  ALA A 220     180.586 112.395 224.644  1.00-12.96           C
ATOM   2722  HA  ALA A 220     179.657 112.861 224.977  1.00-12.96           H
ATOM   2723  C   ALA A 220     181.150 111.616 225.834  1.00-12.96           C
ATOM   2724  O   ALA A 220     180.389 111.168 226.669  1.00-12.96           O
ATOM   2725  CB  ALA A 220     180.250 111.454 223.491  1.00-12.96           C
ATOM   2726 1HB  ALA A 220     179.793 112.019 222.679  1.00-12.96           H
ATOM   2727 2HB  ALA A 220     179.542 110.696 223.833  1.00-12.96           H
ATOM   2728 3HB  ALA A 220     181.156 110.970 223.126  1.00-12.96           H
ATOM   2729  N   PHE A 221     182.454 111.416 225.954  1.00 16.24           N
ATOM   2730  H   PHE A 221     183.109 111.803 225.276  1.00 16.24           H
ATOM   2731  CA  PHE A 221     182.950 110.558 227.031  1.00 16.24           C
ATOM   2732  HA  PHE A 221     182.421 109.613 226.968  1.00 16.24           H
ATOM   2733  C   PHE A 221     182.677 111.152 228.401  1.00 16.24           C
ATOM   2734  O   PHE A 221     182.301 110.444 229.333  1.00 16.24           O
ATOM   2735  CB  PHE A 221     184.438 110.261 226.885  1.00 16.24           C
ATOM   2736 1HB  PHE A 221     184.639 110.008 225.846  1.00 16.24           H
ATOM   2737 2HB  PHE A 221     185.009 111.154 227.140  1.00 16.24           H
ATOM   2738  CG  PHE A 221     184.903 109.103 227.727  1.00 16.24           C
ATOM   2739  CD1 PHE A 221     184.902 107.806 227.183  1.00 16.24           C
ATOM   2740  HD1 PHE A 221     184.535 107.643 226.181  1.00 16.24           H
ATOM   2741  CD2 PHE A 221     185.358 109.290 229.047  1.00 16.24           C
ATOM   2742  HD2 PHE A 221     185.346 110.278 229.486  1.00 16.24           H
ATOM   2743  CE1 PHE A 221     185.389 106.707 227.923  1.00 16.24           C
ATOM   2744  HE1 PHE A 221     185.393 105.722 227.482  1.00 16.24           H
ATOM   2745  CE2 PHE A 221     185.851 108.195 229.804  1.00 16.24           C
ATOM   2746  HE2 PHE A 221     186.207 108.348 230.813  1.00 16.24           H
ATOM   2747  CZ  PHE A 221     185.884 106.903 229.228  1.00 16.24           C
ATOM   2748  HZ  PHE A 221     186.289 106.069 229.781  1.00 16.24           H
ATOM   2749  N   GLN A 222     182.807 112.464 228.513  1.00 10.25           N
ATOM   2750  H   GLN A 222     183.072 113.017 227.708  1.00 10.25           H
ATOM   2751  CA  GLN A 222     182.587 113.126 229.794  1.00 10.25           C
ATOM   2752  HA  GLN A 222     183.199 112.639 230.554  1.00 10.25           H
ATOM   2753  C   GLN A 222     181.122 112.988 230.222  1.00 10.25           C
ATOM   2754  O   GLN A 222     180.845 112.718 231.389  1.00 10.25           O
ATOM   2755  CB  GLN A 222     183.030 114.588 229.686  1.00 10.25           C
ATOM   2756 1HB  GLN A 222     182.499 115.057 228.857  1.00 10.25           H
ATOM   2757 2HB  GLN A 222     182.774 115.111 230.608  1.00 10.25           H
ATOM   2758  CG  GLN A 222     184.538 114.713 229.453  1.00 10.25           C
ATOM   2759 1HG  GLN A 222     185.069 114.319 230.320  1.00 10.25           H
ATOM   2760 2HG  GLN A 222     184.817 114.121 228.584  1.00 10.25           H
ATOM   2761  CD  GLN A 222     184.995 116.130 229.201  1.00 10.25           C
ATOM   2762  OE1 GLN A 222     184.857 117.016 230.028  1.00 10.25           O
ATOM   2763  NE2 GLN A 222     185.547 116.351 228.046  1.00 10.25           N
ATOM   2764 1HE2 GLN A 222     185.943 117.262 227.864  1.00 10.25           H
ATOM   2765 2HE2 GLN A 222     185.557 115.624 227.346  1.00 10.25           H
ATOM   2766  N   LEU A 223     180.188 113.115 229.289  1.00 -1.74           N
ATOM   2767  H   LEU A 223     180.461 113.314 228.336  1.00 -1.74           H
ATOM   2768  CA  LEU A 223     178.760 113.037 229.620  1.00 -1.74           C
ATOM   2769  HA  LEU A 223     178.618 113.462 230.614  1.00 -1.74           H
ATOM   2770  C   LEU A 223     178.164 111.623 229.646  1.00 -1.74           C
ATOM   2771  O   LEU A 223     177.319 111.304 230.482  1.00 -1.74           O
ATOM   2772  CB  LEU A 223     177.970 113.889 228.614  1.00 -1.74           C
ATOM   2773 1HB  LEU A 223     178.109 113.454 227.624  1.00 -1.74           H
ATOM   2774 2HB  LEU A 223     176.912 113.813 228.865  1.00 -1.74           H
ATOM   2775  CG  LEU A 223     178.330 115.384 228.522  1.00 -1.74           C
ATOM   2776  HG  LEU A 223     179.393 115.474 228.308  1.00 -1.74           H
ATOM   2777  CD1 LEU A 223     177.567 116.048 227.381  1.00 -1.74           C
ATOM   2778 1HD1 LEU A 223     177.847 117.101 227.320  1.00 -1.74           H
ATOM   2779 2HD1 LEU A 223     176.492 115.972 227.546  1.00 -1.74           H
ATOM   2780 3HD1 LEU A 223     177.835 115.573 226.438  1.00 -1.74           H
ATOM   2781  CD2 LEU A 223     178.039 116.142 229.813  1.00 -1.74           C
ATOM   2782 1HD2 LEU A 223     178.324 117.186 229.683  1.00 -1.74           H
ATOM   2783 2HD2 LEU A 223     178.630 115.730 230.630  1.00 -1.74           H
ATOM   2784 3HD2 LEU A 223     176.977 116.084 230.055  1.00 -1.74           H
ATOM   2785  N   THR A 224     178.561 110.780 228.704  1.00-13.75           N
ATOM   2786  H   THR A 224     179.265 111.075 228.032  1.00-13.75           H
ATOM   2787  CA  THR A 224     177.924 109.478 228.491  1.00-13.75           C
ATOM   2788  HA  THR A 224     177.203 109.296 229.281  1.00-13.75           H
ATOM   2789  C   THR A 224     178.860 108.281 228.397  1.00-13.75           C
ATOM   2790  O   THR A 224     178.404 107.157 228.249  1.00-13.75           O
ATOM   2791  CB  THR A 224     177.175 109.468 227.143  1.00-13.75           C
ATOM   2792  HB  THR A 224     176.612 108.540 227.048  1.00-13.75           H
ATOM   2793  OG1 THR A 224     178.129 109.563 226.085  1.00-13.75           O
ATOM   2794  HG1 THR A 224     177.743 109.168 225.282  1.00-13.75           H
ATOM   2795  CG2 THR A 224     176.239 110.643 227.004  1.00-13.75           C
ATOM   2796 1HG2 THR A 224     175.562 110.459 226.172  1.00-13.75           H
ATOM   2797 2HG2 THR A 224     176.808 111.549 226.799  1.00-13.75           H
ATOM   2798 3HG2 THR A 224     175.660 110.773 227.918  1.00-13.75           H
ATOM   2799  N   GLY A 225     180.166 108.497 228.405  1.00 -6.91           N
ATOM   2800  H   GLY A 225     180.530 109.428 228.570  1.00 -6.91           H
ATOM   2801  CA  GLY A 225     181.099 107.406 228.157  1.00 -6.91           C
ATOM   2802 1HA  GLY A 225     182.062 107.671 228.594  1.00 -6.91           H
ATOM   2803 2HA  GLY A 225     180.740 106.505 228.651  1.00 -6.91           H
ATOM   2804  C   GLY A 225     181.321 107.089 226.685  1.00 -6.91           C
ATOM   2805  O   GLY A 225     182.001 106.110 226.378  1.00 -6.91           O
ATOM   2806  N   ALA A 226     180.777 107.917 225.795  1.00 40.06           N
ATOM   2807  H   ALA A 226     180.195 108.673 226.136  1.00 40.06           H
ATOM   2808  CA  ALA A 226     180.963 107.819 224.339  1.00 40.06           C
ATOM   2809  HA  ALA A 226     180.280 108.538 223.886  1.00 40.06           H
ATOM   2810  C   ALA A 226     180.631 106.464 223.700  1.00 40.06           C
ATOM   2811  O   ALA A 226     181.522 105.757 223.223  1.00 40.06           O
ATOM   2812  CB  ALA A 226     182.397 108.258 223.953  1.00 40.06           C
ATOM   2813 1HB  ALA A 226     182.596 109.261 224.322  1.00 40.06           H
ATOM   2814 2HB  ALA A 226     182.502 108.255 222.868  1.00 40.06           H
ATOM   2815 3HB  ALA A 226     183.123 107.564 224.379  1.00 40.06           H
ATOM   2816  N   GLY A 227     179.359 106.093 223.647  1.00 -1.21           N
ATOM   2817  H   GLY A 227     178.629 106.711 224.000  1.00 -1.21           H
ATOM   2818  CA  GLY A 227     179.010 104.827 223.018  1.00 -1.21           C
ATOM   2819 1HA  GLY A 227     179.651 104.035 223.405  1.00 -1.21           H
ATOM   2820 2HA  GLY A 227     177.969 104.577 223.222  1.00 -1.21           H
ATOM   2821  C   GLY A 227     179.216 104.942 221.524  1.00 -1.21           C
ATOM   2822  O   GLY A 227     179.806 104.071 220.879  1.00 -1.21           O
ATOM   2823  N   LEU A 228     178.736 106.066 221.003  1.00 23.52           N
ATOM   2824  H   LEU A 228     178.246 106.705 221.635  1.00 23.52           H
ATOM   2825  CA  LEU A 228     178.784 106.514 219.606  1.00 23.52           C
ATOM   2826  HA  LEU A 228     178.193 107.430 219.578  1.00 23.52           H
ATOM   2827  C   LEU A 228     178.133 105.620 218.559  1.00 23.52           C
ATOM   2828  O   LEU A 228     177.950 106.055 217.424  1.00 23.52           O
ATOM   2829  CB  LEU A 228     180.210 106.896 219.178  1.00 23.52           C
ATOM   2830 1HB  LEU A 228     180.818 105.992 219.167  1.00 23.52           H
ATOM   2831 2HB  LEU A 228     180.153 107.265 218.154  1.00 23.52           H
ATOM   2832  CG  LEU A 228     180.952 107.959 220.007  1.00 23.52           C
ATOM   2833  HG  LEU A 228     181.137 107.558 221.001  1.00 23.52           H
ATOM   2834  CD1 LEU A 228     182.297 108.265 219.352  1.00 23.52           C
ATOM   2835 1HD1 LEU A 228     182.846 108.980 219.963  1.00 23.52           H
ATOM   2836 2HD1 LEU A 228     182.147 108.687 218.357  1.00 23.52           H
ATOM   2837 3HD1 LEU A 228     182.885 107.354 219.273  1.00 23.52           H
ATOM   2838  CD2 LEU A 228     180.175 109.267 220.160  1.00 23.52           C
ATOM   2839 1HD2 LEU A 228     180.788 110.004 220.679  1.00 23.52           H
ATOM   2840 2HD2 LEU A 228     179.274 109.096 220.751  1.00 23.52           H
ATOM   2841 3HD2 LEU A 228     179.894 109.654 219.180  1.00 23.52           H
ATOM   2842  N   ASN A 229     177.790 104.388 218.909  1.00 21.71           N
ATOM   2843  H   ASN A 229     178.061 104.051 219.829  1.00 21.71           H
ATOM   2844  CA  ASN A 229     177.063 103.473 218.036  1.00 21.71           C
ATOM   2845  HA  ASN A 229     176.213 104.005 217.612  1.00 21.71           H
ATOM   2846  C   ASN A 229     176.582 102.238 218.806  1.00 21.71           C
ATOM   2847  O   ASN A 229     177.187 101.876 219.825  1.00 21.71           O
ATOM   2848  CB  ASN A 229     177.976 102.994 216.903  1.00 21.71           C
ATOM   2849 1HB  ASN A 229     177.372 102.466 216.177  1.00 21.71           H
ATOM   2850 2HB  ASN A 229     178.424 103.849 216.409  1.00 21.71           H
ATOM   2851  CG  ASN A 229     179.058 102.065 217.373  1.00 21.71           C
ATOM   2852  OD1 ASN A 229     178.952 100.868 217.190  1.00 21.71           O
ATOM   2853  ND2 ASN A 229     180.096 102.586 217.949  1.00 21.71           N
ATOM   2854 1HD2 ASN A 229     180.878 101.997 218.172  1.00 21.71           H
ATOM   2855 2HD2 ASN A 229     180.111 103.566 218.175  1.00 21.71           H
ATOM   2856  N   PRO A 230     175.545 101.539 218.303  1.00 -8.72           N
ATOM   2857  CA  PRO A 230     175.135 100.320 219.013  1.00 -8.72           C
ATOM   2858  HA  PRO A 230     174.747 100.590 219.996  1.00 -8.72           H
ATOM   2859  C   PRO A 230     176.164  99.204 219.181  1.00 -8.72           C
ATOM   2860  O   PRO A 230     176.184  98.572 220.221  1.00 -8.72           O
ATOM   2861  CB  PRO A 230     174.009  99.776 218.132  1.00 -8.72           C
ATOM   2862 1HB  PRO A 230     174.405  99.069 217.405  1.00 -8.72           H
ATOM   2863 2HB  PRO A 230     173.247  99.299 218.739  1.00 -8.72           H
ATOM   2864  CG  PRO A 230     173.471 100.939 217.452  1.00 -8.72           C
ATOM   2865 1HG  PRO A 230     172.948 100.646 216.543  1.00 -8.72           H
ATOM   2866 2HG  PRO A 230     172.801 101.473 218.120  1.00 -8.72           H
ATOM   2867  CD  PRO A 230     174.667 101.782 217.141  1.00 -8.72           C
ATOM   2868 1HD  PRO A 230     175.145 101.447 216.222  1.00 -8.72           H
ATOM   2869 2HD  PRO A 230     174.381 102.833 217.073  1.00 -8.72           H
ATOM   2870  N   ALA A 231     177.004  98.917 218.193  1.00  5.48           N
ATOM   2871  H   ALA A 231     177.038  99.491 217.366  1.00  5.48           H
ATOM   2872  CA  ALA A 231     177.868  97.736 218.265  1.00  5.48           C
ATOM   2873  HA  ALA A 231     177.240  96.875 218.502  1.00  5.48           H
ATOM   2874  C   ALA A 231     178.925  97.842 219.371  1.00  5.48           C
ATOM   2875  O   ALA A 231     179.148  96.883 220.113  1.00  5.48           O
ATOM   2876  CB  ALA A 231     178.529  97.484 216.897  1.00  5.48           C
ATOM   2877 1HB  ALA A 231     177.764  97.349 216.132  1.00  5.48           H
ATOM   2878 2HB  ALA A 231     179.136  96.579 216.948  1.00  5.48           H
ATOM   2879 3HB  ALA A 231     179.171  98.323 216.622  1.00  5.48           H
ATOM   2880  N   ARG A 232     179.549  99.010 219.503  1.00 17.67           N
ATOM   2881  H   ARG A 232     179.329  99.761 218.856  1.00 17.67           H
ATOM   2882  CA  ARG A 232     180.561  99.215 220.551  1.00 17.67           C
ATOM   2883  HA  ARG A 232     181.284  98.400 220.498  1.00 17.67           H
ATOM   2884  C   ARG A 232     179.917  99.178 221.928  1.00 17.67           C
ATOM   2885  O   ARG A 232     180.566  98.850 222.902  1.00 17.67           O
ATOM   2886  CB  ARG A 232     181.304 100.552 220.391  1.00 17.67           C
ATOM   2887 1HB  ARG A 232     181.533 100.694 219.336  1.00 17.67           H
ATOM   2888 2HB  ARG A 232     180.651 101.361 220.720  1.00 17.67           H
ATOM   2889  CG  ARG A 232     182.632 100.619 221.170  1.00 17.67           C
ATOM   2890 1HG  ARG A 232     182.489 100.250 222.183  1.00 17.67           H
ATOM   2891 2HG  ARG A 232     183.341  99.962 220.669  1.00 17.67           H
ATOM   2892  CD  ARG A 232     183.249 102.016 221.253  1.00 17.67           C
ATOM   2893 1HD  ARG A 232     184.333 101.904 221.319  1.00 17.67           H
ATOM   2894 2HD  ARG A 232     183.025 102.550 220.329  1.00 17.67           H
ATOM   2895  NE  ARG A 232     182.795 102.817 222.407  1.00 17.67           N
ATOM   2896  HE  ARG A 232     182.076 103.506 222.235  1.00 17.67           H
ATOM   2897  CZ  ARG A 232     183.281 102.759 223.644  1.00 17.67           C
ATOM   2898  NH1 ARG A 232     182.934 103.653 224.518  1.00 17.67           N
ATOM   2899 1HH1 ARG A 232     182.334 104.426 224.253  1.00 17.67           H
ATOM   2900 2HH1 ARG A 232     183.303 103.590 225.456  1.00 17.67           H
ATOM   2901  NH2 ARG A 232     184.121 101.855 224.067  1.00 17.67           N
ATOM   2902 1HH2 ARG A 232     184.411 101.113 223.462  1.00 17.67           H
ATOM   2903 2HH2 ARG A 232     184.449 101.909 225.026  1.00 17.67           H
ATOM   2904  N   THR A 233     178.643  99.521 222.016  1.00  4.89           N
ATOM   2905  H   THR A 233     178.138  99.804 221.191  1.00  4.89           H
ATOM   2906  CA  THR A 233     177.971  99.524 223.310  1.00  4.89           C
ATOM   2907  HA  THR A 233     178.694  99.809 224.073  1.00  4.89           H
ATOM   2908  C   THR A 233     177.399  98.152 223.675  1.00  4.89           C
ATOM   2909  O   THR A 233     177.505  97.707 224.812  1.00  4.89           O
ATOM   2910  CB  THR A 233     176.837 100.564 223.315  1.00  4.89           C
ATOM   2911  HB  THR A 233     175.991 100.190 222.738  1.00  4.89           H
ATOM   2912  OG1 THR A 233     177.317 101.775 222.719  1.00  4.89           O
ATOM   2913  HG1 THR A 233     177.195 101.724 221.761  1.00  4.89           H
ATOM   2914  CG2 THR A 233     176.399 100.903 224.729  1.00  4.89           C
ATOM   2915 1HG2 THR A 233     175.412 101.356 224.692  1.00  4.89           H
ATOM   2916 2HG2 THR A 233     177.101 101.608 225.176  1.00  4.89           H
ATOM   2917 3HG2 THR A 233     176.344 100.009 225.348  1.00  4.89           H
ATOM   2918  N   LEU A 234     176.774  97.474 222.722  1.00 -9.20           N
ATOM   2919  H   LEU A 234     176.726  97.852 221.780  1.00 -9.20           H
ATOM   2920  CA  LEU A 234     176.062  96.227 222.999  1.00 -9.20           C
ATOM   2921  HA  LEU A 234     175.350  96.412 223.802  1.00 -9.20           H
ATOM   2922  C   LEU A 234     176.973  95.100 223.454  1.00 -9.20           C
ATOM   2923  O   LEU A 234     176.629  94.370 224.377  1.00 -9.20           O
ATOM   2924  CB  LEU A 234     175.294  95.769 221.753  1.00 -9.20           C
ATOM   2925 1HB  LEU A 234     174.643  96.583 221.436  1.00 -9.20           H
ATOM   2926 2HB  LEU A 234     176.020  95.591 220.959  1.00 -9.20           H
ATOM   2927  CG  LEU A 234     174.439  94.497 221.898  1.00 -9.20           C
ATOM   2928  HG  LEU A 234     175.081  93.683 222.232  1.00 -9.20           H
ATOM   2929  CD1 LEU A 234     173.312  94.662 222.920  1.00 -9.20           C
ATOM   2930 1HD1 LEU A 234     172.719  93.751 222.956  1.00 -9.20           H
ATOM   2931 2HD1 LEU A 234     172.670  95.500 222.649  1.00 -9.20           H
ATOM   2932 3HD1 LEU A 234     173.730  94.834 223.912  1.00 -9.20           H
ATOM   2933  CD2 LEU A 234     173.868  94.102 220.542  1.00 -9.20           C
ATOM   2934 1HD2 LEU A 234     173.277  93.192 220.648  1.00 -9.20           H
ATOM   2935 2HD2 LEU A 234     174.680  93.906 219.842  1.00 -9.20           H
ATOM   2936 3HD2 LEU A 234     173.233  94.894 220.148  1.00 -9.20           H
ATOM   2937  N   GLY A 235     178.136  94.966 222.832  1.00 26.30           N
ATOM   2938  H   GLY A 235     178.401  95.614 222.101  1.00 26.30           H
ATOM   2939  CA  GLY A 235     179.040  93.891 223.208  1.00 26.30           C
ATOM   2940 1HA  GLY A 235     178.543  92.940 223.018  1.00 26.30           H
ATOM   2941 2HA  GLY A 235     179.943  93.945 222.601  1.00 26.30           H
ATOM   2942  C   GLY A 235     179.428  93.916 224.676  1.00 26.30           C
ATOM   2943  O   GLY A 235     179.116  92.964 225.394  1.00 26.30           O
ATOM   2944  N   PRO A 236     180.074  94.981 225.179  1.00 24.31           N
ATOM   2945  CA  PRO A 236     180.387  94.969 226.610  1.00 24.31           C
ATOM   2946  HA  PRO A 236     180.923  94.057 226.866  1.00 24.31           H
ATOM   2947  C   PRO A 236     179.176  95.086 227.537  1.00 24.31           C
ATOM   2948  O   PRO A 236     179.244  94.637 228.678  1.00 24.31           O
ATOM   2949  CB  PRO A 236     181.335  96.156 226.747  1.00 24.31           C
ATOM   2950 1HB  PRO A 236     181.274  96.597 227.741  1.00 24.31           H
ATOM   2951 2HB  PRO A 236     182.354  95.838 226.534  1.00 24.31           H
ATOM   2952  CG  PRO A 236     180.904  97.090 225.717  1.00 24.31           C
ATOM   2953 1HG  PRO A 236     180.009  97.619 226.039  1.00 24.31           H
ATOM   2954 2HG  PRO A 236     181.700  97.795 225.476  1.00 24.31           H
ATOM   2955  CD  PRO A 236     180.596  96.206 224.546  1.00 24.31           C
ATOM   2956 1HD  PRO A 236     179.848  96.670 223.907  1.00 24.31           H
ATOM   2957 2HD  PRO A 236     181.505  95.985 223.984  1.00 24.31           H
ATOM   2958  N   ALA A 237     178.043  95.595 227.064  1.00 -2.21           N
ATOM   2959  H   ALA A 237     178.004  95.997 226.138  1.00 -2.21           H
ATOM   2960  CA  ALA A 237     176.835  95.585 227.885  1.00 -2.21           C
ATOM   2961  HA  ALA A 237     177.060  96.068 228.837  1.00 -2.21           H
ATOM   2962  C   ALA A 237     176.394  94.152 228.176  1.00 -2.21           C
ATOM   2963  O   ALA A 237     176.041  93.828 229.300  1.00 -2.21           O
ATOM   2964  CB  ALA A 237     175.714  96.345 227.199  1.00 -2.21           C
ATOM   2965 1HB  ALA A 237     176.044  97.355 226.967  1.00 -2.21           H
ATOM   2966 2HB  ALA A 237     174.860  96.398 227.875  1.00 -2.21           H
ATOM   2967 3HB  ALA A 237     175.417  95.836 226.282  1.00 -2.21           H
ATOM   2968  N   VAL A 238     176.450  93.282 227.176  1.00-11.15           N
ATOM   2969  H   VAL A 238     176.706  93.596 226.244  1.00-11.15           H
ATOM   2970  CA  VAL A 238     176.161  91.866 227.399  1.00-11.15           C
ATOM   2971  HA  VAL A 238     175.226  91.772 227.947  1.00-11.15           H
ATOM   2972  C   VAL A 238     177.282  91.287 228.257  1.00-11.15           C
ATOM   2973  O   VAL A 238     177.032  90.551 229.210  1.00-11.15           O
ATOM   2974  CB  VAL A 238     176.051  91.078 226.050  1.00-11.15           C
ATOM   2975  HB  VAL A 238     176.967  91.231 225.480  1.00-11.15           H
ATOM   2976  CG1 VAL A 238     175.871  89.566 226.278  1.00-11.15           C
ATOM   2977 1HG1 VAL A 238     175.781  89.060 225.317  1.00-11.15           H
ATOM   2978 2HG1 VAL A 238     174.976  89.378 226.870  1.00-11.15           H
ATOM   2979 3HG1 VAL A 238     176.738  89.158 226.797  1.00-11.15           H
ATOM   2980  CG2 VAL A 238     174.865  91.590 225.216  1.00-11.15           C
ATOM   2981 1HG2 VAL A 238     174.847  91.083 224.251  1.00-11.15           H
ATOM   2982 2HG2 VAL A 238     174.961  92.659 225.038  1.00-11.15           H
ATOM   2983 3HG2 VAL A 238     173.930  91.400 225.741  1.00-11.15           H
ATOM   2984  N   MET A 239     178.524  91.603 227.924  1.00 20.82           N
ATOM   2985  H   MET A 239     178.692  92.257 227.166  1.00 20.82           H
ATOM   2986  CA  MET A 239     179.661  90.940 228.553  1.00 20.82           C
ATOM   2987  HA  MET A 239     179.480  89.871 228.465  1.00 20.82           H
ATOM   2988  C   MET A 239     179.862  91.225 230.046  1.00 20.82           C
ATOM   2989  O   MET A 239     180.108  90.293 230.810  1.00 20.82           O
ATOM   2990  CB  MET A 239     180.932  91.266 227.766  1.00 20.82           C
ATOM   2991 1HB  MET A 239     180.681  91.310 226.708  1.00 20.82           H
ATOM   2992 2HB  MET A 239     181.301  92.242 228.076  1.00 20.82           H
ATOM   2993  CG  MET A 239     182.026  90.235 227.936  1.00 20.82           C
ATOM   2994 1HG  MET A 239     182.945  90.593 227.472  1.00 20.82           H
ATOM   2995 2HG  MET A 239     182.202  90.088 229.001  1.00 20.82           H
ATOM   2996  SD  MET A 239     181.539  88.673 227.186  1.00 20.82           S
ATOM   2997  CE  MET A 239     182.406  87.538 228.231  1.00 20.82           C
ATOM   2998 1HE  MET A 239     182.125  86.515 227.977  1.00 20.82           H
ATOM   2999 2HE  MET A 239     182.156  87.732 229.275  1.00 20.82           H
ATOM   3000 3HE  MET A 239     183.479  87.660 228.091  1.00 20.82           H
ATOM   3001  N   TYR A 240     179.698  92.467 230.481  1.00 32.45           N
ATOM   3002  H   TYR A 240     179.503  93.214 229.815  1.00 32.45           H
ATOM   3003  CA  TYR A 240     179.852  92.816 231.897  1.00 32.45           C
ATOM   3004  HA  TYR A 240     180.382  92.008 232.402  1.00 32.45           H
ATOM   3005  C   TYR A 240     178.509  93.008 232.600  1.00 32.45           C
ATOM   3006  O   TYR A 240     178.451  93.330 233.787  1.00 32.45           O
ATOM   3007  CB  TYR A 240     180.696  94.084 232.025  1.00 32.45           C
ATOM   3008 1HB  TYR A 240     181.191  94.267 231.071  1.00 32.45           H
ATOM   3009 2HB  TYR A 240     180.045  94.932 232.238  1.00 32.45           H
ATOM   3010  CG  TYR A 240     181.762  93.984 233.097  1.00 32.45           C
ATOM   3011  CD1 TYR A 240     183.065  93.566 232.767  1.00 32.45           C
ATOM   3012  HD1 TYR A 240     183.294  93.284 231.751  1.00 32.45           H
ATOM   3013  CD2 TYR A 240     181.489  94.322 234.439  1.00 32.45           C
ATOM   3014  HD2 TYR A 240     180.500  94.655 234.719  1.00 32.45           H
ATOM   3015  CE1 TYR A 240     184.086  93.518 233.742  1.00 32.45           C
ATOM   3016  HE1 TYR A 240     185.088  93.249 233.457  1.00 32.45           H
ATOM   3017  CE2 TYR A 240     182.505  94.234 235.434  1.00 32.45           C
ATOM   3018  HE2 TYR A 240     182.283  94.486 236.460  1.00 32.45           H
ATOM   3019  CZ  TYR A 240     183.797  93.832 235.071  1.00 32.45           C
ATOM   3020  OH  TYR A 240     184.798  93.726 236.005  1.00 32.45           O
ATOM   3021  HH  TYR A 240     184.519  94.023 236.879  1.00 32.45           H
ATOM   3022  N   ASN A 241     177.433  92.817 231.846  1.00 -3.64           N
ATOM   3023  H   ASN A 241     177.566  92.559 230.878  1.00 -3.64           H
ATOM   3024  CA  ASN A 241     176.052  92.978 232.316  1.00 -3.64           C
ATOM   3025  HA  ASN A 241     175.416  92.853 231.441  1.00 -3.64           H
ATOM   3026  C   ASN A 241     175.722  94.366 232.892  1.00 -3.64           C
ATOM   3027  O   ASN A 241     174.990  94.480 233.876  1.00 -3.64           O
ATOM   3028  CB  ASN A 241     175.682  91.856 233.299  1.00 -3.64           C
ATOM   3029 1HB  ASN A 241     176.088  90.915 232.930  1.00 -3.64           H
ATOM   3030 2HB  ASN A 241     176.128  92.069 234.269  1.00 -3.64           H
ATOM   3031  CG  ASN A 241     174.189  91.699 233.471  1.00 -3.64           C
ATOM   3032  OD1 ASN A 241     173.408  91.870 232.537  1.00 -3.64           O
ATOM   3033  ND2 ASN A 241     173.772  91.361 234.657  1.00 -3.64           N
ATOM   3034 1HD2 ASN A 241     172.793  91.194 234.800  1.00 -3.64           H
ATOM   3035 2HD2 ASN A 241     174.434  91.260 235.412  1.00 -3.64           H
ATOM   3036  N   VAL A 242     176.232  95.427 232.277  1.00  9.16           N
ATOM   3037  H   VAL A 242     176.791  95.291 231.446  1.00  9.16           H
ATOM   3038  CA  VAL A 242     175.981  96.807 232.726  1.00  9.16           C
ATOM   3039  HA  VAL A 242     175.324  96.798 233.594  1.00  9.16           H
ATOM   3040  C   VAL A 242     175.262  97.531 231.591  1.00  9.16           C
ATOM   3041  O   VAL A 242     175.709  97.522 230.449  1.00  9.16           O
ATOM   3042  CB  VAL A 242     177.298  97.545 233.118  1.00  9.16           C
ATOM   3043  HB  VAL A 242     177.971  97.523 232.266  1.00  9.16           H
ATOM   3044  CG1 VAL A 242     177.036  99.017 233.502  1.00  9.16           C
ATOM   3045 1HG1 VAL A 242     177.972  99.481 233.815  1.00  9.16           H
ATOM   3046 2HG1 VAL A 242     176.321  99.069 234.325  1.00  9.16           H
ATOM   3047 3HG1 VAL A 242     176.655  99.565 232.642  1.00  9.16           H
ATOM   3048  CG2 VAL A 242     177.993  96.840 234.286  1.00  9.16           C
ATOM   3049 1HG2 VAL A 242     178.891  97.389 234.574  1.00  9.16           H
ATOM   3050 2HG2 VAL A 242     178.291  95.837 233.988  1.00  9.16           H
ATOM   3051 3HG2 VAL A 242     177.321  96.771 235.143  1.00  9.16           H
ATOM   3052  N   TRP A 243     174.109  98.110 231.898  1.00 14.37           N
ATOM   3053  H   TRP A 243     173.833  98.187 232.872  1.00 14.37           H
ATOM   3054  CA  TRP A 243     173.152  98.546 230.880  1.00 14.37           C
ATOM   3055  HA  TRP A 243     173.617  98.494 229.896  1.00 14.37           H
ATOM   3056  C   TRP A 243     172.672  99.980 231.108  1.00 14.37           C
ATOM   3057  O   TRP A 243     171.494 100.277 230.921  1.00 14.37           O
ATOM   3058  CB  TRP A 243     171.954  97.588 230.894  1.00 14.37           C
ATOM   3059 1HB  TRP A 243     171.535  97.566 231.900  1.00 14.37           H
ATOM   3060 2HB  TRP A 243     171.192  97.950 230.205  1.00 14.37           H
ATOM   3061  CG  TRP A 243     172.311  96.188 230.486  1.00 14.37           C
ATOM   3062  CD1 TRP A 243     172.698  95.164 231.292  1.00 14.37           C
ATOM   3063  HD1 TRP A 243     172.811  95.248 232.366  1.00 14.37           H
ATOM   3064  CD2 TRP A 243     172.318  95.646 229.153  1.00 14.37           C
ATOM   3065  NE1 TRP A 243     172.941  94.026 230.575  1.00 14.37           N
ATOM   3066  HE1 TRP A 243     173.245  93.148 230.983  1.00 14.37           H
ATOM   3067  CE2 TRP A 243     172.734  94.288 229.249  1.00 14.37           C
ATOM   3068  CE3 TRP A 243     172.021  96.175 227.881  1.00 14.37           C
ATOM   3069  HE3 TRP A 243     171.687  97.193 227.784  1.00 14.37           H
ATOM   3070  CZ2 TRP A 243     172.864  93.459 228.117  1.00 14.37           C
ATOM   3071  HZ2 TRP A 243     173.170  92.429 228.221  1.00 14.37           H
ATOM   3072  CZ3 TRP A 243     172.187  95.358 226.736  1.00 14.37           C
ATOM   3073  HZ3 TRP A 243     172.002  95.767 225.752  1.00 14.37           H
ATOM   3074  CH2 TRP A 243     172.604  94.003 226.871  1.00 14.37           C
ATOM   3075  HH2 TRP A 243     172.713  93.392 225.988  1.00 14.37           H
ATOM   3076  N   THR A 244     173.551 100.863 231.561  1.00 42.10           N
ATOM   3077  H   THR A 244     174.517 100.592 231.672  1.00 42.10           H
ATOM   3078  CA  THR A 244     173.174 102.229 231.950  1.00 42.10           C
ATOM   3079  HA  THR A 244     172.490 102.153 232.793  1.00 42.10           H
ATOM   3080  C   THR A 244     172.499 103.069 230.860  1.00 42.10           C
ATOM   3081  O   THR A 244     173.166 103.594 229.974  1.00 42.10           O
ATOM   3082  CB  THR A 244     174.424 103.005 232.409  1.00 42.10           C
ATOM   3083  HB  THR A 244     175.004 103.312 231.539  1.00 42.10           H
ATOM   3084  OG1 THR A 244     175.247 102.152 233.209  1.00 42.10           O
ATOM   3085  HG1 THR A 244     176.101 102.596 233.306  1.00 42.10           H
ATOM   3086  CG2 THR A 244     174.065 104.220 233.244  1.00 42.10           C
ATOM   3087 1HG2 THR A 244     174.977 104.704 233.596  1.00 42.10           H
ATOM   3088 2HG2 THR A 244     173.473 103.919 234.109  1.00 42.10           H
ATOM   3089 3HG2 THR A 244     173.494 104.932 232.650  1.00 42.10           H
ATOM   3090  N   ASN A 245     171.175 103.172 230.930  1.00  7.75           N
ATOM   3091  H   ASN A 245     170.702 102.676 231.677  1.00  7.75           H
ATOM   3092  CA  ASN A 245     170.340 103.902 229.966  1.00  7.75           C
ATOM   3093  HA  ASN A 245     169.298 103.684 230.198  1.00  7.75           H
ATOM   3094  C   ASN A 245     170.599 103.425 228.535  1.00  7.75           C
ATOM   3095  O   ASN A 245     170.585 104.209 227.596  1.00  7.75           O
ATOM   3096  CB  ASN A 245     170.524 105.416 230.111  1.00  7.75           C
ATOM   3097 1HB  ASN A 245     171.550 105.677 229.866  1.00  7.75           H
ATOM   3098 2HB  ASN A 245     169.860 105.922 229.412  1.00  7.75           H
ATOM   3099  CG  ASN A 245     170.206 105.893 231.499  1.00  7.75           C
ATOM   3100  OD1 ASN A 245     169.189 105.520 232.070  1.00  7.75           O
ATOM   3101  ND2 ASN A 245     171.075 106.676 232.073  1.00  7.75           N
ATOM   3102 1HD2 ASN A 245     170.928 106.961 233.032  1.00  7.75           H
ATOM   3103 2HD2 ASN A 245     171.894 106.975 231.574  1.00  7.75           H
ATOM   3104  N   HIS A 246     170.868 102.134 228.390  1.00 19.99           N
ATOM   3105  H   HIS A 246     170.692 101.519 229.176  1.00 19.99           H
ATOM   3106  CA  HIS A 246     171.532 101.570 227.212  1.00 19.99           C
ATOM   3107  HA  HIS A 246     172.579 101.869 227.259  1.00 19.99           H
ATOM   3108  C   HIS A 246     171.021 101.991 225.829  1.00 19.99           C
ATOM   3109  O   HIS A 246     171.805 102.230 224.912  1.00 19.99           O
ATOM   3110  CB  HIS A 246     171.473 100.046 227.324  1.00 19.99           C
ATOM   3111 1HB  HIS A 246     171.887  99.750 228.286  1.00 19.99           H
ATOM   3112 2HB  HIS A 246     170.430  99.731 227.287  1.00 19.99           H
ATOM   3113  CG  HIS A 246     172.225  99.332 226.245  1.00 19.99           C
ATOM   3114  ND1 HIS A 246     173.576  99.083 226.274  1.00 19.99           N
ATOM   3115  HD1 HIS A 246     174.218  99.336 227.012  1.00 19.99           H
ATOM   3116  CD2 HIS A 246     171.791  98.785 225.079  1.00 19.99           C
ATOM   3117  HD2 HIS A 246     170.768  98.802 224.731  1.00 19.99           H
ATOM   3118  CE1 HIS A 246     173.899  98.424 225.159  1.00 19.99           C
ATOM   3119  HE1 HIS A 246     174.899  98.091 224.917  1.00 19.99           H
ATOM   3120  NE2 HIS A 246     172.844  98.219 224.397  1.00 19.99           N
ATOM   3121  N   TRP A 247     169.720 102.119 225.636  1.00 18.17           N
ATOM   3122  H   TRP A 247     169.062 101.948 226.389  1.00 18.17           H
ATOM   3123  CA  TRP A 247     169.225 102.481 224.312  1.00 18.17           C
ATOM   3124  HA  TRP A 247     169.816 101.919 223.590  1.00 18.17           H
ATOM   3125  C   TRP A 247     169.410 103.943 223.903  1.00 18.17           C
ATOM   3126  O   TRP A 247     169.160 104.277 222.748  1.00 18.17           O
ATOM   3127  CB  TRP A 247     167.800 101.974 224.130  1.00 18.17           C
ATOM   3128 1HB  TRP A 247     167.243 102.117 225.052  1.00 18.17           H
ATOM   3129 2HB  TRP A 247     167.314 102.519 223.321  1.00 18.17           H
ATOM   3130  CG  TRP A 247     167.852 100.517 223.771  1.00 18.17           C
ATOM   3131  CD1 TRP A 247     168.207  99.480 224.580  1.00 18.17           C
ATOM   3132  HD1 TRP A 247     168.425  99.585 225.636  1.00 18.17           H
ATOM   3133  CD2 TRP A 247     167.627  99.928 222.476  1.00 18.17           C
ATOM   3134  NE1 TRP A 247     168.283  98.305 223.885  1.00 18.17           N
ATOM   3135  HE1 TRP A 247     168.534  97.412 224.287  1.00 18.17           H
ATOM   3136  CE2 TRP A 247     167.977  98.550 222.575  1.00 18.17           C
ATOM   3137  CE3 TRP A 247     167.173 100.423 221.235  1.00 18.17           C
ATOM   3138  HE3 TRP A 247     166.887 101.460 221.130  1.00 18.17           H
ATOM   3139  CZ2 TRP A 247     167.940  97.681 221.466  1.00 18.17           C
ATOM   3140  HZ2 TRP A 247     168.241  96.649 221.561  1.00 18.17           H
ATOM   3141  CZ3 TRP A 247     167.114  99.545 220.120  1.00 18.17           C
ATOM   3142  HZ3 TRP A 247     166.777  99.915 219.162  1.00 18.17           H
ATOM   3143  CH2 TRP A 247     167.514  98.185 220.250  1.00 18.17           C
ATOM   3144  HH2 TRP A 247     167.488  97.540 219.383  1.00 18.17           H
ATOM   3145  N   VAL A 248     169.988 104.801 224.738  1.00 12.34           N
ATOM   3146  H   VAL A 248     170.193 104.543 225.701  1.00 12.34           H
ATOM   3147  CA  VAL A 248     170.389 106.124 224.235  1.00 12.34           C
ATOM   3148  HA  VAL A 248     169.538 106.546 223.702  1.00 12.34           H
ATOM   3149  C   VAL A 248     171.528 105.980 223.231  1.00 12.34           C
ATOM   3150  O   VAL A 248     171.615 106.749 222.278  1.00 12.34           O
ATOM   3151  CB  VAL A 248     170.794 107.147 225.338  1.00 12.34           C
ATOM   3152  HB  VAL A 248     170.965 108.101 224.846  1.00 12.34           H
ATOM   3153  CG1 VAL A 248     169.645 107.335 226.321  1.00 12.34           C
ATOM   3154 1HG1 VAL A 248     169.881 108.160 226.990  1.00 12.34           H
ATOM   3155 2HG1 VAL A 248     169.488 106.430 226.908  1.00 12.34           H
ATOM   3156 3HG1 VAL A 248     168.730 107.577 225.781  1.00 12.34           H
ATOM   3157  CG2 VAL A 248     172.095 106.781 226.080  1.00 12.34           C
ATOM   3158 1HG2 VAL A 248     172.255 107.465 226.910  1.00 12.34           H
ATOM   3159 2HG2 VAL A 248     172.946 106.867 225.403  1.00 12.34           H
ATOM   3160 3HG2 VAL A 248     172.056 105.765 226.466  1.00 12.34           H
ATOM   3161  N   TYR A 249     172.336 104.936 223.396  1.00 16.78           N
ATOM   3162  H   TYR A 249     172.180 104.309 224.177  1.00 16.78           H
ATOM   3163  CA  TYR A 249     173.470 104.652 222.515  1.00 16.78           C
ATOM   3164  HA  TYR A 249     173.955 105.591 222.248  1.00 16.78           H
ATOM   3165  C   TYR A 249     173.021 103.948 221.239  1.00 16.78           C
ATOM   3166  O   TYR A 249     173.817 103.649 220.348  1.00 16.78           O
ATOM   3167  CB  TYR A 249     174.476 103.764 223.241  1.00 16.78           C
ATOM   3168 1HB  TYR A 249     174.023 102.786 223.400  1.00 16.78           H
ATOM   3169 2HB  TYR A 249     175.352 103.636 222.605  1.00 16.78           H
ATOM   3170  CG  TYR A 249     174.920 104.312 224.583  1.00 16.78           C
ATOM   3171  CD1 TYR A 249     174.510 103.701 225.786  1.00 16.78           C
ATOM   3172  HD1 TYR A 249     173.887 102.824 225.757  1.00 16.78           H
ATOM   3173  CD2 TYR A 249     175.770 105.429 224.662  1.00 16.78           C
ATOM   3174  HD2 TYR A 249     176.104 105.911 223.755  1.00 16.78           H
ATOM   3175  CE1 TYR A 249     174.927 104.198 227.039  1.00 16.78           C
ATOM   3176  HE1 TYR A 249     174.613 103.717 227.952  1.00 16.78           H
ATOM   3177  CE2 TYR A 249     176.206 105.922 225.921  1.00 16.78           C
ATOM   3178  HE2 TYR A 249     176.876 106.765 225.969  1.00 16.78           H
ATOM   3179  CZ  TYR A 249     175.776 105.294 227.095  1.00 16.78           C
ATOM   3180  OH  TYR A 249     176.194 105.711 228.325  1.00 16.78           O
ATOM   3181  HH  TYR A 249     176.943 106.323 228.271  1.00 16.78           H
ATOM   3182  N   TRP A 250     171.720 103.714 221.150  1.00 22.01           N
ATOM   3183  H   TRP A 250     171.126 103.927 221.937  1.00 22.01           H
ATOM   3184  CA  TRP A 250     171.098 103.260 219.915  1.00 22.01           C
ATOM   3185  HA  TRP A 250     171.855 102.888 219.230  1.00 22.01           H
ATOM   3186  C   TRP A 250     170.421 104.458 219.270  1.00 22.01           C
ATOM   3187  O   TRP A 250     170.826 104.897 218.204  1.00 22.01           O
ATOM   3188  CB  TRP A 250     170.068 102.161 220.181  1.00 22.01           C
ATOM   3189 1HB  TRP A 250     169.397 102.481 220.975  1.00 22.01           H
ATOM   3190 2HB  TRP A 250     169.475 102.010 219.279  1.00 22.01           H
ATOM   3191  CG  TRP A 250     170.674 100.851 220.572  1.00 22.01           C
ATOM   3192  CD1 TRP A 250     171.295 100.542 221.745  1.00 22.01           C
ATOM   3193  HD1 TRP A 250     171.448 101.240 222.559  1.00 22.01           H
ATOM   3194  CD2 TRP A 250     170.708  99.642 219.792  1.00 22.01           C
ATOM   3195  NE1 TRP A 250     171.707  99.241 221.764  1.00 22.01           N
ATOM   3196  HE1 TRP A 250     172.188  98.803 222.547  1.00 22.01           H
ATOM   3197  CE2 TRP A 250     171.353  98.649 220.585  1.00 22.01           C
ATOM   3198  CE3 TRP A 250     170.260  99.291 218.501  1.00 22.01           C
ATOM   3199  HE3 TRP A 250     169.751 100.016 217.885  1.00 22.01           H
ATOM   3200  CZ2 TRP A 250     171.557  97.333 220.126  1.00 22.01           C
ATOM   3201  HZ2 TRP A 250     172.031  96.600 220.758  1.00 22.01           H
ATOM   3202  CZ3 TRP A 250     170.475  97.968 218.029  1.00 22.01           C
ATOM   3203  HZ3 TRP A 250     170.137  97.688 217.041  1.00 22.01           H
ATOM   3204  CH2 TRP A 250     171.122  97.003 218.855  1.00 22.01           C
ATOM   3205  HH2 TRP A 250     171.269  95.998 218.483  1.00 22.01           H
ATOM   3206  N   VAL A 251     169.407 105.007 219.920  1.00  5.82           N
ATOM   3207  H   VAL A 251     169.180 104.695 220.859  1.00  5.82           H
ATOM   3208  CA  VAL A 251     168.538 105.995 219.280  1.00  5.82           C
ATOM   3209  HA  VAL A 251     168.175 105.564 218.348  1.00  5.82           H
ATOM   3210  C   VAL A 251     169.292 107.276 218.923  1.00  5.82           C
ATOM   3211  O   VAL A 251     169.116 107.812 217.829  1.00  5.82           O
ATOM   3212  CB  VAL A 251     167.303 106.294 220.184  1.00  5.82           C
ATOM   3213  HB  VAL A 251     167.648 106.747 221.113  1.00  5.82           H
ATOM   3214  CG1 VAL A 251     166.319 107.249 219.501  1.00  5.82           C
ATOM   3215 1HG1 VAL A 251     165.491 107.464 220.176  1.00  5.82           H
ATOM   3216 2HG1 VAL A 251     165.924 106.793 218.590  1.00  5.82           H
ATOM   3217 3HG1 VAL A 251     166.807 108.184 219.241  1.00  5.82           H
ATOM   3218  CG2 VAL A 251     166.559 104.984 220.524  1.00  5.82           C
ATOM   3219 1HG2 VAL A 251     165.638 105.211 221.060  1.00  5.82           H
ATOM   3220 2HG2 VAL A 251     167.170 104.346 221.157  1.00  5.82           H
ATOM   3221 3HG2 VAL A 251     166.304 104.446 219.608  1.00  5.82           H
ATOM   3222  N   GLY A 252     170.175 107.738 219.802  1.00 16.87           N
ATOM   3223  H   GLY A 252     170.339 107.249 220.674  1.00 16.87           H
ATOM   3224  CA  GLY A 252     170.960 108.929 219.510  1.00 16.87           C
ATOM   3225 1HA  GLY A 252     170.288 109.757 219.291  1.00 16.87           H
ATOM   3226 2HA  GLY A 252     171.569 109.190 220.375  1.00 16.87           H
ATOM   3227  C   GLY A 252     171.862 108.728 218.310  1.00 16.87           C
ATOM   3228  O   GLY A 252     171.681 109.402 217.293  1.00 16.87           O
ATOM   3229  N   PRO A 253     172.828 107.798 218.366  1.00 23.96           N
ATOM   3230  CA  PRO A 253     173.635 107.629 217.156  1.00 23.96           C
ATOM   3231  HA  PRO A 253     174.167 108.555 216.962  1.00 23.96           H
ATOM   3232  C   PRO A 253     172.920 107.211 215.878  1.00 23.96           C
ATOM   3233  O   PRO A 253     173.278 107.686 214.804  1.00 23.96           O
ATOM   3234  CB  PRO A 253     174.624 106.535 217.562  1.00 23.96           C
ATOM   3235 1HB  PRO A 253     174.245 105.550 217.290  1.00 23.96           H
ATOM   3236 2HB  PRO A 253     175.588 106.713 217.095  1.00 23.96           H
ATOM   3237  CG  PRO A 253     174.726 106.664 219.028  1.00 23.96           C
ATOM   3238 1HG  PRO A 253     175.120 105.755 219.479  1.00 23.96           H
ATOM   3239 2HG  PRO A 253     175.346 107.523 219.287  1.00 23.96           H
ATOM   3240  CD  PRO A 253     173.308 106.902 219.431  1.00 23.96           C
ATOM   3241 1HD  PRO A 253     172.745 105.970 219.430  1.00 23.96           H
ATOM   3242 2HD  PRO A 253     173.263 107.381 220.408  1.00 23.96           H
ATOM   3243  N   LEU A 254     171.932 106.328 215.938  1.00 -3.13           N
ATOM   3244  H   LEU A 254     171.624 105.945 216.829  1.00 -3.13           H
ATOM   3245  CA  LEU A 254     171.296 105.869 214.703  1.00 -3.13           C
ATOM   3246  HA  LEU A 254     172.074 105.548 214.011  1.00 -3.13           H
ATOM   3247  C   LEU A 254     170.546 107.017 214.033  1.00 -3.13           C
ATOM   3248  O   LEU A 254     170.694 107.230 212.826  1.00 -3.13           O
ATOM   3249  CB  LEU A 254     170.364 104.683 214.972  1.00 -3.13           C
ATOM   3250 1HB  LEU A 254     169.663 104.980 215.752  1.00 -3.13           H
ATOM   3251 2HB  LEU A 254     169.788 104.491 214.068  1.00 -3.13           H
ATOM   3252  CG  LEU A 254     171.038 103.362 215.396  1.00 -3.13           C
ATOM   3253  HG  LEU A 254     171.716 103.565 216.222  1.00 -3.13           H
ATOM   3254  CD1 LEU A 254     169.980 102.383 215.890  1.00 -3.13           C
ATOM   3255 1HD1 LEU A 254     170.449 101.445 216.185  1.00 -3.13           H
ATOM   3256 2HD1 LEU A 254     169.250 102.192 215.105  1.00 -3.13           H
ATOM   3257 3HD1 LEU A 254     169.468 102.805 216.755  1.00 -3.13           H
ATOM   3258  CD2 LEU A 254     171.857 102.701 214.285  1.00 -3.13           C
ATOM   3259 1HD2 LEU A 254     172.320 101.792 214.661  1.00 -3.13           H
ATOM   3260 2HD2 LEU A 254     172.634 103.379 213.938  1.00 -3.13           H
ATOM   3261 3HD2 LEU A 254     171.207 102.437 213.452  1.00 -3.13           H
ATOM   3262  N   PHE A 255     169.831 107.828 214.804  1.00  3.17           N
ATOM   3263  H   PHE A 255     169.719 107.649 215.798  1.00  3.17           H
ATOM   3264  CA  PHE A 255     169.191 108.995 214.207  1.00  3.17           C
ATOM   3265  HA  PHE A 255     168.676 108.667 213.304  1.00  3.17           H
ATOM   3266  C   PHE A 255     170.226 110.034 213.791  1.00  3.17           C
ATOM   3267  O   PHE A 255     170.065 110.679 212.767  1.00  3.17           O
ATOM   3268  CB  PHE A 255     168.150 109.638 215.124  1.00  3.17           C
ATOM   3269 1HB  PHE A 255     167.458 108.866 215.456  1.00  3.17           H
ATOM   3270 2HB  PHE A 255     168.650 110.053 215.999  1.00  3.17           H
ATOM   3271  CG  PHE A 255     167.366 110.729 214.437  1.00  3.17           C
ATOM   3272  CD1 PHE A 255     166.636 110.444 213.266  1.00  3.17           C
ATOM   3273  HD1 PHE A 255     166.548 109.424 212.921  1.00  3.17           H
ATOM   3274  CD2 PHE A 255     167.411 112.053 214.903  1.00  3.17           C
ATOM   3275  HD2 PHE A 255     167.926 112.281 215.823  1.00  3.17           H
ATOM   3276  CE1 PHE A 255     166.031 111.482 212.517  1.00  3.17           C
ATOM   3277  HE1 PHE A 255     165.497 111.252 211.606  1.00  3.17           H
ATOM   3278  CE2 PHE A 255     166.801 113.103 214.171  1.00  3.17           C
ATOM   3279  HE2 PHE A 255     166.856 114.119 214.533  1.00  3.17           H
ATOM   3280  CZ  PHE A 255     166.132 112.818 212.963  1.00  3.17           C
ATOM   3281  HZ  PHE A 255     165.687 113.618 212.390  1.00  3.17           H
ATOM   3282  N   GLY A 256     171.327 110.150 214.523  1.00-10.03           N
ATOM   3283  H   GLY A 256     171.430 109.604 215.376  1.00-10.03           H
ATOM   3284  CA  GLY A 256     172.396 111.060 214.136  1.00-10.03           C
ATOM   3285 1HA  GLY A 256     171.998 112.074 214.091  1.00-10.03           H
ATOM   3286 2HA  GLY A 256     173.187 111.026 214.886  1.00-10.03           H
ATOM   3287  C   GLY A 256     172.981 110.722 212.780  1.00-10.03           C
ATOM   3288  O   GLY A 256     173.292 111.618 211.996  1.00-10.03           O
ATOM   3289  N   GLY A 257     173.063 109.437 212.463  1.00 -9.98           N
ATOM   3290  H   GLY A 257     172.805 108.732 213.150  1.00 -9.98           H
ATOM   3291  CA  GLY A 257     173.505 109.020 211.143  1.00 -9.98           C
ATOM   3292 1HA  GLY A 257     174.458 109.499 210.919  1.00 -9.98           H
ATOM   3293 2HA  GLY A 257     173.639 107.939 211.129  1.00 -9.98           H
ATOM   3294  C   GLY A 257     172.507 109.401 210.065  1.00 -9.98           C
ATOM   3295  O   GLY A 257     172.878 110.003 209.057  1.00 -9.98           O
ATOM   3296  N   LEU A 258     171.229 109.111 210.276  1.00 -8.30           N
ATOM   3297  H   LEU A 258     170.958 108.642 211.135  1.00 -8.30           H
ATOM   3298  CA  LEU A 258     170.196 109.445 209.287  1.00 -8.30           C
ATOM   3299  HA  LEU A 258     170.452 108.978 208.335  1.00 -8.30           H
ATOM   3300  C   LEU A 258     170.088 110.954 209.063  1.00 -8.30           C
ATOM   3301  O   LEU A 258     169.954 111.429 207.931  1.00 -8.30           O
ATOM   3302  CB  LEU A 258     168.823 108.941 209.755  1.00 -8.30           C
ATOM   3303 1HB  LEU A 258     168.621 109.402 210.721  1.00 -8.30           H
ATOM   3304 2HB  LEU A 258     168.078 109.320 209.056  1.00 -8.30           H
ATOM   3305  CG  LEU A 258     168.579 107.432 209.909  1.00 -8.30           C
ATOM   3306  HG  LEU A 258     169.357 107.017 210.546  1.00 -8.30           H
ATOM   3307  CD1 LEU A 258     167.233 107.206 210.588  1.00 -8.30           C
ATOM   3308 1HD1 LEU A 258     167.066 106.137 210.719  1.00 -8.30           H
ATOM   3309 2HD1 LEU A 258     166.425 107.627 209.989  1.00 -8.30           H
ATOM   3310 3HD1 LEU A 258     167.237 107.669 211.574  1.00 -8.30           H
ATOM   3311  CD2 LEU A 258     168.599 106.687 208.579  1.00 -8.30           C
ATOM   3312 1HD2 LEU A 258     168.419 105.626 208.754  1.00 -8.30           H
ATOM   3313 2HD2 LEU A 258     169.574 106.799 208.107  1.00 -8.30           H
ATOM   3314 3HD2 LEU A 258     167.826 107.077 207.916  1.00 -8.30           H
ATOM   3315  N   LEU A 259     170.136 111.704 210.154  1.00-15.81           N
ATOM   3316  H   LEU A 259     170.219 111.253 211.062  1.00-15.81           H
ATOM   3317  CA  LEU A 259     170.024 113.157 210.115  1.00-15.81           C
ATOM   3318  HA  LEU A 259     169.140 113.426 209.537  1.00-15.81           H
ATOM   3319  C   LEU A 259     171.247 113.781 209.459  1.00-15.81           C
ATOM   3320  O   LEU A 259     171.117 114.634 208.585  1.00-15.81           O
ATOM   3321  CB  LEU A 259     169.890 113.690 211.548  1.00-15.81           C
ATOM   3322 1HB  LEU A 259     169.052 113.178 212.019  1.00-15.81           H
ATOM   3323 2HB  LEU A 259     170.791 113.400 212.089  1.00-15.81           H
ATOM   3324  CG  LEU A 259     169.699 115.199 211.753  1.00-15.81           C
ATOM   3325  HG  LEU A 259     170.503 115.724 211.243  1.00-15.81           H
ATOM   3326  CD1 LEU A 259     168.370 115.700 211.195  1.00-15.81           C
ATOM   3327 1HD1 LEU A 259     168.270 116.765 211.398  1.00-15.81           H
ATOM   3328 2HD1 LEU A 259     167.543 115.165 211.664  1.00-15.81           H
ATOM   3329 3HD1 LEU A 259     168.342 115.550 210.116  1.00-15.81           H
ATOM   3330  CD2 LEU A 259     169.795 115.517 213.241  1.00-15.81           C
ATOM   3331 1HD2 LEU A 259     169.711 116.593 213.393  1.00-15.81           H
ATOM   3332 2HD2 LEU A 259     170.759 115.190 213.632  1.00-15.81           H
ATOM   3333 3HD2 LEU A 259     168.997 115.015 213.788  1.00-15.81           H
ATOM   3334  N   GLY A 260     172.436 113.355 209.864  1.00 -9.55           N
ATOM   3335  H   GLY A 260     172.507 112.632 210.577  1.00 -9.55           H
ATOM   3336  CA  GLY A 260     173.658 113.940 209.338  1.00 -9.55           C
ATOM   3337 1HA  GLY A 260     173.623 115.022 209.456  1.00 -9.55           H
ATOM   3338 2HA  GLY A 260     174.514 113.551 209.889  1.00 -9.55           H
ATOM   3339  C   GLY A 260     173.829 113.618 207.875  1.00 -9.55           C
ATOM   3340  O   GLY A 260     174.232 114.467 207.084  1.00 -9.55           O
ATOM   3341  N   GLY A 261     173.467 112.405 207.484  1.00  3.02           N
ATOM   3342  H   GLY A 261     173.120 111.724 208.154  1.00  3.02           H
ATOM   3343  CA  GLY A 261     173.598 112.037 206.089  1.00  3.02           C
ATOM   3344 1HA  GLY A 261     174.605 112.287 205.775  1.00  3.02           H
ATOM   3345 2HA  GLY A 261     173.448 110.965 205.975  1.00  3.02           H
ATOM   3346  C   GLY A 261     172.651 112.779 205.174  1.00  3.02           C
ATOM   3347  O   GLY A 261     173.028 113.141 204.060  1.00  3.02           O
ATOM   3348  N   PHE A 262     171.441 113.051 205.642  1.00 -6.26           N
ATOM   3349  H   PHE A 262     171.154 112.720 206.556  1.00 -6.26           H
ATOM   3350  CA  PHE A 262     170.514 113.844 204.844  1.00 -6.26           C
ATOM   3351  HA  PHE A 262     170.487 113.447 203.829  1.00 -6.26           H
ATOM   3352  C   PHE A 262     171.014 115.283 204.790  1.00 -6.26           C
ATOM   3353  O   PHE A 262     171.070 115.890 203.724  1.00 -6.26           O
ATOM   3354  CB  PHE A 262     169.105 113.794 205.440  1.00 -6.26           C
ATOM   3355 1HB  PHE A 262     168.805 112.751 205.530  1.00 -6.26           H
ATOM   3356 2HB  PHE A 262     169.123 114.234 206.437  1.00 -6.26           H
ATOM   3357  CG  PHE A 262     168.078 114.515 204.608  1.00 -6.26           C
ATOM   3358  CD1 PHE A 262     167.456 113.862 203.529  1.00 -6.26           C
ATOM   3359  HD1 PHE A 262     167.712 112.837 203.299  1.00 -6.26           H
ATOM   3360  CD2 PHE A 262     167.739 115.853 204.886  1.00 -6.26           C
ATOM   3361  HD2 PHE A 262     168.208 116.370 205.711  1.00 -6.26           H
ATOM   3362  CE1 PHE A 262     166.499 114.535 202.725  1.00 -6.26           C
ATOM   3363  HE1 PHE A 262     166.029 114.025 201.897  1.00 -6.26           H
ATOM   3364  CE2 PHE A 262     166.791 116.542 204.086  1.00 -6.26           C
ATOM   3365  HE2 PHE A 262     166.551 117.574 204.302  1.00 -6.26           H
ATOM   3366  CZ  PHE A 262     166.170 115.880 203.004  1.00 -6.26           C
ATOM   3367  HZ  PHE A 262     165.451 116.401 202.387  1.00 -6.26           H
ATOM   3368  N   THR A 263     171.426 115.812 205.936  1.00  6.43           N
ATOM   3369  H   THR A 263     171.402 115.256 206.784  1.00  6.43           H
ATOM   3370  CA  THR A 263     171.884 117.200 206.016  1.00  6.43           C
ATOM   3371  HA  THR A 263     171.069 117.852 205.703  1.00  6.43           H
ATOM   3372  C   THR A 263     173.059 117.439 205.075  1.00  6.43           C
ATOM   3373  O   THR A 263     173.082 118.454 204.395  1.00  6.43           O
ATOM   3374  CB  THR A 263     172.306 117.587 207.464  1.00  6.43           C
ATOM   3375  HB  THR A 263     173.175 117.000 207.759  1.00  6.43           H
ATOM   3376  OG1 THR A 263     171.232 117.331 208.375  1.00  6.43           O
ATOM   3377  HG1 THR A 263     171.134 116.371 208.467  1.00  6.43           H
ATOM   3378  CG2 THR A 263     172.619 119.068 207.603  1.00  6.43           C
ATOM   3379 1HG2 THR A 263     172.879 119.283 208.639  1.00  6.43           H
ATOM   3380 2HG2 THR A 263     171.743 119.655 207.324  1.00  6.43           H
ATOM   3381 3HG2 THR A 263     173.459 119.338 206.964  1.00  6.43           H
ATOM   3382  N   TYR A 264     174.008 116.513 205.005  1.00 11.20           N
ATOM   3383  H   TYR A 264     173.940 115.674 205.571  1.00 11.20           H
ATOM   3384  CA  TYR A 264     175.191 116.703 204.164  1.00 11.20           C
ATOM   3385  HA  TYR A 264     175.717 117.587 204.523  1.00 11.20           H
ATOM   3386  C   TYR A 264     174.907 116.947 202.682  1.00 11.20           C
ATOM   3387  O   TYR A 264     175.468 117.870 202.094  1.00 11.20           O
ATOM   3388  CB  TYR A 264     176.141 115.506 204.288  1.00 11.20           C
ATOM   3389 1HB  TYR A 264     176.445 115.395 205.328  1.00 11.20           H
ATOM   3390 2HB  TYR A 264     175.621 114.600 203.976  1.00 11.20           H
ATOM   3391  CG  TYR A 264     177.369 115.689 203.422  1.00 11.20           C
ATOM   3392  CD1 TYR A 264     178.341 116.658 203.745  1.00 11.20           C
ATOM   3393  HD1 TYR A 264     178.258 117.218 204.666  1.00 11.20           H
ATOM   3394  CD2 TYR A 264     177.522 114.958 202.225  1.00 11.20           C
ATOM   3395  HD2 TYR A 264     176.789 114.213 201.958  1.00 11.20           H
ATOM   3396  CE1 TYR A 264     179.415 116.935 202.857  1.00 11.20           C
ATOM   3397  HE1 TYR A 264     180.132 117.706 203.095  1.00 11.20           H
ATOM   3398  CE2 TYR A 264     178.612 115.215 201.349  1.00 11.20           C
ATOM   3399  HE2 TYR A 264     178.718 114.660 200.432  1.00 11.20           H
ATOM   3400  CZ  TYR A 264     179.541 116.209 201.670  1.00 11.20           C
ATOM   3401  OH  TYR A 264     180.591 116.473 200.823  1.00 11.20           O
ATOM   3402  HH  TYR A 264     180.579 115.906 200.033  1.00 11.20           H
ATOM   3403  N   GLU A 265     174.054 116.151 202.051  1.00 11.79           N
ATOM   3404  H   GLU A 265     173.568 115.417 202.548  1.00 11.79           H
ATOM   3405  CA  GLU A 265     173.821 116.367 200.622  1.00 11.79           C
ATOM   3406  HA  GLU A 265     174.761 116.654 200.149  1.00 11.79           H
ATOM   3407  C   GLU A 265     172.823 117.494 200.418  1.00 11.79           C
ATOM   3408  O   GLU A 265     172.969 118.329 199.527  1.00 11.79           O
ATOM   3409  CB  GLU A 265     173.298 115.102 199.934  1.00 11.79           C
ATOM   3410 1HB  GLU A 265     173.975 114.293 200.184  1.00 11.79           H
ATOM   3411 2HB  GLU A 265     172.311 114.864 200.325  1.00 11.79           H
ATOM   3412  CG  GLU A 265     173.222 115.233 198.404  1.00 11.79           C
ATOM   3413 1HG  GLU A 265     172.583 116.080 198.158  1.00 11.79           H
ATOM   3414 2HG  GLU A 265     174.223 115.441 198.025  1.00 11.79           H
ATOM   3415  CD  GLU A 265     172.677 114.007 197.681  1.00 11.79           C
ATOM   3416  OE1 GLU A 265     172.931 112.859 198.107  1.00 11.79           O
ATOM   3417  OE2 GLU A 265     172.042 114.186 196.616  1.00 11.79           O
ATOM   3418  N   PHE A 266     171.801 117.530 201.258  1.00 19.86           N
ATOM   3419  H   PHE A 266     171.792 116.933 202.080  1.00 19.86           H
ATOM   3420  CA  PHE A 266     170.608 118.317 200.978  1.00 19.86           C
ATOM   3421  HA  PHE A 266     170.604 118.570 199.919  1.00 19.86           H
ATOM   3422  C   PHE A 266     170.594 119.631 201.747  1.00 19.86           C
ATOM   3423  O   PHE A 266     169.551 120.104 202.181  1.00 19.86           O
ATOM   3424  CB  PHE A 266     169.377 117.445 201.238  1.00 19.86           C
ATOM   3425 1HB  PHE A 266     169.344 117.178 202.293  1.00 19.86           H
ATOM   3426 2HB  PHE A 266     168.481 118.013 201.009  1.00 19.86           H
ATOM   3427  CG  PHE A 266     169.362 116.188 200.406  1.00 19.86           C
ATOM   3428  CD1 PHE A 266     169.541 114.928 201.001  1.00 19.86           C
ATOM   3429  HD1 PHE A 266     169.630 114.852 202.072  1.00 19.86           H
ATOM   3430  CD2 PHE A 266     169.227 116.264 199.007  1.00 19.86           C
ATOM   3431  HD2 PHE A 266     169.090 117.226 198.532  1.00 19.86           H
ATOM   3432  CE1 PHE A 266     169.627 113.751 200.213  1.00 19.86           C
ATOM   3433  HE1 PHE A 266     169.806 112.798 200.688  1.00 19.86           H
ATOM   3434  CE2 PHE A 266     169.298 115.094 198.203  1.00 19.86           C
ATOM   3435  HE2 PHE A 266     169.220 115.170 197.128  1.00 19.86           H
ATOM   3436  CZ  PHE A 266     169.507 113.835 198.809  1.00 19.86           C
ATOM   3437  HZ  PHE A 266     169.599 112.947 198.199  1.00 19.86           H
ATOM   3438  N   VAL A 267     171.762 120.246 201.880  1.00 27.44           N
ATOM   3439  H   VAL A 267     172.586 119.803 201.497  1.00 27.44           H
ATOM   3440  CA  VAL A 267     171.895 121.533 202.573  1.00 27.44           C
ATOM   3441  HA  VAL A 267     171.549 121.406 203.597  1.00 27.44           H
ATOM   3442  C   VAL A 267     171.028 122.588 201.879  1.00 27.44           C
ATOM   3443  O   VAL A 267     170.346 123.386 202.530  1.00 27.44           O
ATOM   3444  CB  VAL A 267     173.373 122.063 202.581  1.00 27.44           C
ATOM   3445  HB  VAL A 267     173.639 122.331 201.563  1.00 27.44           H
ATOM   3446  CG1 VAL A 267     173.532 123.305 203.471  1.00 27.44           C
ATOM   3447 1HG1 VAL A 267     174.547 123.697 203.385  1.00 27.44           H
ATOM   3448 2HG1 VAL A 267     173.343 123.043 204.513  1.00 27.44           H
ATOM   3449 3HG1 VAL A 267     172.833 124.083 203.167  1.00 27.44           H
ATOM   3450  CG2 VAL A 267     174.371 121.012 203.050  1.00 27.44           C
ATOM   3451 1HG2 VAL A 267     175.384 121.413 203.022  1.00 27.44           H
ATOM   3452 2HG2 VAL A 267     174.338 120.132 202.409  1.00 27.44           H
ATOM   3453 3HG2 VAL A 267     174.144 120.707 204.072  1.00 27.44           H
ATOM   3454  N   HIS A 268     171.022 122.584 200.551  1.00  6.13           N
ATOM   3455  H   HIS A 268     171.542 121.884 200.033  1.00  6.13           H
ATOM   3456  CA  HIS A 268     170.245 123.578 199.817  1.00  6.13           C
ATOM   3457  HA  HIS A 268     170.460 124.569 200.218  1.00  6.13           H
ATOM   3458  C   HIS A 268     168.771 123.290 199.986  1.00  6.13           C
ATOM   3459  O   HIS A 268     167.997 124.188 200.254  1.00  6.13           O
ATOM   3460  CB  HIS A 268     170.526 123.579 198.315  1.00  6.13           C
ATOM   3461 1HB  HIS A 268     171.589 123.697 198.141  1.00  6.13           H
ATOM   3462 2HB  HIS A 268     170.220 122.622 197.896  1.00  6.13           H
ATOM   3463  CG  HIS A 268     169.798 124.667 197.593  1.00  6.13           C
ATOM   3464  ND1 HIS A 268     170.270 125.948 197.434  1.00  6.13           N
ATOM   3465  HD1 HIS A 268     171.183 126.291 197.705  1.00  6.13           H
ATOM   3466  CD2 HIS A 268     168.564 124.671 197.022  1.00  6.13           C
ATOM   3467  HD2 HIS A 268     167.911 123.813 196.958  1.00  6.13           H
ATOM   3468  CE1 HIS A 268     169.314 126.667 196.846  1.00  6.13           C
ATOM   3469  HE1 HIS A 268     169.400 127.719 196.612  1.00  6.13           H
ATOM   3470  NE2 HIS A 268     168.254 125.934 196.572  1.00  6.13           N
ATOM   3471  N   GLU A 269     168.380 122.038 199.831  1.00  5.93           N
ATOM   3472  H   GLU A 269     169.067 121.315 199.625  1.00  5.93           H
ATOM   3473  CA  GLU A 269     166.974 121.655 199.883  1.00  5.93           C
ATOM   3474  HA  GLU A 269     166.409 122.249 199.165  1.00  5.93           H
ATOM   3475  C   GLU A 269     166.408 121.932 201.273  1.00  5.93           C
ATOM   3476  O   GLU A 269     165.288 122.416 201.395  1.00  5.93           O
ATOM   3477  CB  GLU A 269     166.831 120.172 199.526  1.00  5.93           C
ATOM   3478 1HB  GLU A 269     167.567 119.618 200.099  1.00  5.93           H
ATOM   3479 2HB  GLU A 269     165.840 119.836 199.832  1.00  5.93           H
ATOM   3480  CG  GLU A 269     167.002 119.841 198.038  1.00  5.93           C
ATOM   3481 1HG  GLU A 269     166.762 118.788 197.886  1.00  5.93           H
ATOM   3482 2HG  GLU A 269     166.285 120.436 197.471  1.00  5.93           H
ATOM   3483  CD  GLU A 269     168.398 120.113 197.479  1.00  5.93           C
ATOM   3484  OE1 GLU A 269     169.422 119.948 198.179  1.00  5.93           O
ATOM   3485  OE2 GLU A 269     168.481 120.510 196.298  1.00  5.93           O
ATOM   3486  N   ALA A 270     167.193 121.710 202.317  1.00 -0.42           N
ATOM   3487  H   ALA A 270     168.105 121.276 202.181  1.00 -0.42           H
ATOM   3488  CA  ALA A 270     166.764 122.040 203.672  1.00 -0.42           C
ATOM   3489  HA  ALA A 270     165.762 121.634 203.818  1.00 -0.42           H
ATOM   3490  C   ALA A 270     166.690 123.559 203.905  1.00 -0.42           C
ATOM   3491  O   ALA A 270     165.806 124.040 204.608  1.00 -0.42           O
ATOM   3492  CB  ALA A 270     167.701 121.372 204.677  1.00 -0.42           C
ATOM   3493 1HB  ALA A 270     167.742 120.298 204.483  1.00 -0.42           H
ATOM   3494 2HB  ALA A 270     167.317 121.529 205.684  1.00 -0.42           H
ATOM   3495 3HB  ALA A 270     168.705 121.788 204.590  1.00 -0.42           H
ATOM   3496  N   SER A 271     167.580 124.339 203.300  1.00-18.26           N
ATOM   3497  H   SER A 271     168.341 123.926 202.772  1.00-18.26           H
ATOM   3498  CA  SER A 271     167.467 125.801 203.405  1.00-18.26           C
ATOM   3499  HA  SER A 271     167.320 126.058 204.453  1.00-18.26           H
ATOM   3500  C   SER A 271     166.243 126.276 202.620  1.00-18.26           C
ATOM   3501  O   SER A 271     165.512 127.170 203.042  1.00-18.26           O
ATOM   3502  CB  SER A 271     168.736 126.513 202.911  1.00-18.26           C
ATOM   3503 1HB  SER A 271     168.665 127.568 203.174  1.00-18.26           H
ATOM   3504 2HB  SER A 271     169.600 126.087 203.421  1.00-18.26           H
ATOM   3505  OG  SER A 271     168.927 126.415 201.507  1.00-18.26           O
ATOM   3506  HG  SER A 271     168.702 125.521 201.210  1.00-18.26           H
ATOM   3507  N   ALA A 272     165.981 125.624 201.495  1.00-14.63           N
ATOM   3508  H   ALA A 272     166.616 124.897 201.184  1.00-14.63           H
ATOM   3509  CA  ALA A 272     164.833 125.925 200.659  1.00-14.63           C
ATOM   3510  HA  ALA A 272     164.804 126.997 200.475  1.00-14.63           H
ATOM   3511  C   ALA A 272     163.549 125.542 201.385  1.00-14.63           C
ATOM   3512  O   ALA A 272     162.550 126.207 201.185  1.00-14.63           O
ATOM   3513  CB  ALA A 272     164.949 125.212 199.306  1.00-14.63           C
ATOM   3514 1HB  ALA A 272     165.868 125.516 198.801  1.00-14.63           H
ATOM   3515 2HB  ALA A 272     164.095 125.475 198.680  1.00-14.63           H
ATOM   3516 3HB  ALA A 272     164.960 124.133 199.448  1.00-14.63           H
ATOM   3517  N   GLN A 273     163.576 124.550 202.268  1.00  6.61           N
ATOM   3518  H   GLN A 273     164.419 123.997 202.378  1.00  6.61           H
ATOM   3519  CA  GLN A 273     162.402 124.228 203.079  1.00  6.61           C
ATOM   3520  HA  GLN A 273     161.573 123.982 202.415  1.00  6.61           H
ATOM   3521  C   GLN A 273     162.028 125.454 203.908  1.00  6.61           C
ATOM   3522  O   GLN A 273     160.877 125.872 203.914  1.00  6.61           O
ATOM   3523  CB  GLN A 273     162.663 123.058 204.040  1.00  6.61           C
ATOM   3524 1HB  GLN A 273     163.125 122.234 203.499  1.00  6.61           H
ATOM   3525 2HB  GLN A 273     163.358 123.393 204.805  1.00  6.61           H
ATOM   3526  CG  GLN A 273     161.391 122.553 204.720  1.00  6.61           C
ATOM   3527 1HG  GLN A 273     160.808 123.408 205.058  1.00  6.61           H
ATOM   3528 2HG  GLN A 273     160.803 122.006 203.986  1.00  6.61           H
ATOM   3529  CD  GLN A 273     161.614 121.666 205.922  1.00  6.61           C
ATOM   3530  OE1 GLN A 273     162.661 121.691 206.565  1.00  6.61           O
ATOM   3531  NE2 GLN A 273     160.606 120.919 206.286  1.00  6.61           N
ATOM   3532 1HE2 GLN A 273     160.705 120.320 207.088  1.00  6.61           H
ATOM   3533 2HE2 GLN A 273     159.734 120.959 205.776  1.00  6.61           H
ATOM   3534  N   GLY A 274     163.000 126.059 204.578  1.00 -9.62           N
ATOM   3535  H   GLY A 274     163.948 125.704 204.529  1.00 -9.62           H
ATOM   3536  CA  GLY A 274     162.707 127.215 205.415  1.00 -9.62           C
ATOM   3537 1HA  GLY A 274     161.917 126.957 206.122  1.00 -9.62           H
ATOM   3538 2HA  GLY A 274     163.603 127.494 205.967  1.00 -9.62           H
ATOM   3539  C   GLY A 274     162.249 128.400 204.597  1.00 -9.62           C
ATOM   3540  O   GLY A 274     161.263 129.060 204.921  1.00 -9.62           O
ATOM   3541  N   ARG A 275     162.925 128.639 203.483  1.00-11.12           N
ATOM   3542  H   ARG A 275     163.735 128.062 203.268  1.00-11.12           H
ATOM   3543  CA  ARG A 275     162.544 129.721 202.570  1.00-11.12           C
ATOM   3544  HA  ARG A 275     162.553 130.665 203.115  1.00-11.12           H
ATOM   3545  C   ARG A 275     161.129 129.513 202.032  1.00-11.12           C
ATOM   3546  O   ARG A 275     160.374 130.468 201.906  1.00-11.12           O
ATOM   3547  CB  ARG A 275     163.549 129.791 201.414  1.00-11.12           C
ATOM   3548 1HB  ARG A 275     163.618 128.798 200.973  1.00-11.12           H
ATOM   3549 2HB  ARG A 275     163.168 130.475 200.655  1.00-11.12           H
ATOM   3550  CG  ARG A 275     164.956 130.251 201.823  1.00-11.12           C
ATOM   3551 1HG  ARG A 275     164.963 131.336 201.928  1.00-11.12           H
ATOM   3552 2HG  ARG A 275     165.215 129.810 202.782  1.00-11.12           H
ATOM   3553  CD  ARG A 275     166.012 129.822 200.815  1.00-11.12           C
ATOM   3554 1HD  ARG A 275     166.994 130.124 201.181  1.00-11.12           H
ATOM   3555 2HD  ARG A 275     165.996 128.736 200.742  1.00-11.12           H
ATOM   3556  NE  ARG A 275     165.783 130.402 199.485  1.00-11.12           N
ATOM   3557  HE  ARG A 275     165.321 131.293 199.457  1.00-11.12           H
ATOM   3558  CZ  ARG A 275     166.134 129.864 198.324  1.00-11.12           C
ATOM   3559  NH1 ARG A 275     165.793 130.470 197.227  1.00-11.12           N
ATOM   3560 1HH1 ARG A 275     165.311 131.352 197.243  1.00-11.12           H
ATOM   3561 2HH1 ARG A 275     166.039 130.029 196.346  1.00-11.12           H
ATOM   3562  NH2 ARG A 275     166.787 128.737 198.195  1.00-11.12           N
ATOM   3563 1HH2 ARG A 275     167.083 128.229 199.010  1.00-11.12           H
ATOM   3564 2HH2 ARG A 275     167.000 128.393 197.267  1.00-11.12           H
ATOM   3565  N   LEU A 276     160.752 128.277 201.744  1.00  6.90           N
ATOM   3566  H   LEU A 276     161.425 127.521 201.839  1.00  6.90           H
ATOM   3567  CA  LEU A 276     159.414 127.943 201.250  1.00  6.90           C
ATOM   3568  HA  LEU A 276     159.161 128.632 200.445  1.00  6.90           H
ATOM   3569  C   LEU A 276     158.338 128.073 202.321  1.00  6.90           C
ATOM   3570  O   LEU A 276     157.274 128.614 202.043  1.00  6.90           O
ATOM   3571  CB  LEU A 276     159.436 126.519 200.683  1.00  6.90           C
ATOM   3572 1HB  LEU A 276     160.215 126.499 199.921  1.00  6.90           H
ATOM   3573 2HB  LEU A 276     159.753 125.851 201.483  1.00  6.90           H
ATOM   3574  CG  LEU A 276     158.181 125.895 200.058  1.00  6.90           C
ATOM   3575  HG  LEU A 276     157.463 125.689 200.850  1.00  6.90           H
ATOM   3576  CD1 LEU A 276     157.510 126.782 199.023  1.00  6.90           C
ATOM   3577 1HD1 LEU A 276     156.675 126.258 198.557  1.00  6.90           H
ATOM   3578 2HD1 LEU A 276     158.234 127.052 198.255  1.00  6.90           H
ATOM   3579 3HD1 LEU A 276     157.127 127.684 199.499  1.00  6.90           H
ATOM   3580  CD2 LEU A 276     158.581 124.577 199.397  1.00  6.90           C
ATOM   3581 1HD2 LEU A 276     157.703 124.062 199.013  1.00  6.90           H
ATOM   3582 2HD2 LEU A 276     159.081 123.927 200.115  1.00  6.90           H
ATOM   3583 3HD2 LEU A 276     159.268 124.764 198.568  1.00  6.90           H
ATOM   3584  N   VAL A 277     158.613 127.660 203.550  1.00  6.46           N
ATOM   3585  H   VAL A 277     159.496 127.188 203.739  1.00  6.46           H
ATOM   3586  CA  VAL A 277     157.664 127.851 204.655  1.00  6.46           C
ATOM   3587  HA  VAL A 277     156.702 127.417 204.385  1.00  6.46           H
ATOM   3588  C   VAL A 277     157.461 129.346 204.872  1.00  6.46           C
ATOM   3589  O   VAL A 277     156.339 129.823 205.051  1.00  6.46           O
ATOM   3590  CB  VAL A 277     158.182 127.169 205.958  1.00  6.46           C
ATOM   3591  HB  VAL A 277     159.207 127.493 206.135  1.00  6.46           H
ATOM   3592  CG1 VAL A 277     157.346 127.536 207.191  1.00  6.46           C
ATOM   3593 1HG1 VAL A 277     157.682 126.956 208.050  1.00  6.46           H
ATOM   3594 2HG1 VAL A 277     156.293 127.328 207.014  1.00  6.46           H
ATOM   3595 3HG1 VAL A 277     157.469 128.593 207.426  1.00  6.46           H
ATOM   3596  CG2 VAL A 277     158.169 125.652 205.793  1.00  6.46           C
ATOM   3597 1HG2 VAL A 277     158.634 125.187 206.660  1.00  6.46           H
ATOM   3598 2HG2 VAL A 277     158.722 125.353 204.908  1.00  6.46           H
ATOM   3599 3HG2 VAL A 277     157.146 125.295 205.702  1.00  6.46           H
ATOM   3600  N   ARG A 278     158.539 130.113 204.784  1.00-11.49           N
ATOM   3601  H   ARG A 278     159.452 129.678 204.660  1.00-11.49           H
ATOM   3602  CA  ARG A 278     158.447 131.571 204.903  1.00-11.49           C
ATOM   3603  HA  ARG A 278     157.856 131.798 205.789  1.00-11.49           H
ATOM   3604  C   ARG A 278     157.742 132.230 203.721  1.00-11.49           C
ATOM   3605  O   ARG A 278     157.142 133.296 203.880  1.00-11.49           O
ATOM   3606  CB  ARG A 278     159.847 132.163 205.098  1.00-11.49           C
ATOM   3607 1HB  ARG A 278     160.509 131.761 204.330  1.00-11.49           H
ATOM   3608 2HB  ARG A 278     159.800 133.246 204.985  1.00-11.49           H
ATOM   3609  CG  ARG A 278     160.423 131.846 206.473  1.00-11.49           C
ATOM   3610 1HG  ARG A 278     159.880 132.417 207.227  1.00-11.49           H
ATOM   3611 2HG  ARG A 278     160.297 130.785 206.685  1.00-11.49           H
ATOM   3612  CD  ARG A 278     161.900 132.173 206.565  1.00-11.49           C
ATOM   3613 1HD  ARG A 278     162.443 131.588 205.821  1.00-11.49           H
ATOM   3614 2HD  ARG A 278     162.050 133.235 206.365  1.00-11.49           H
ATOM   3615  NE  ARG A 278     162.401 131.852 207.907  1.00-11.49           N
ATOM   3616  HE  ARG A 278     161.730 131.512 208.585  1.00-11.49           H
ATOM   3617  CZ  ARG A 278     163.647 131.963 208.340  1.00-11.49           C
ATOM   3618  NH1 ARG A 278     163.875 131.693 209.592  1.00-11.49           N
ATOM   3619 1HH1 ARG A 278     163.093 131.423 210.176  1.00-11.49           H
ATOM   3620 2HH1 ARG A 278     164.811 131.743 209.966  1.00-11.49           H
ATOM   3621  NH2 ARG A 278     164.657 132.336 207.600  1.00-11.49           N
ATOM   3622 1HH2 ARG A 278     164.521 132.497 206.610  1.00-11.49           H
ATOM   3623 2HH2 ARG A 278     165.558 132.482 208.027  1.00-11.49           H
ATOM   3624  N   ARG A 279     157.787 131.616 202.549  1.00  4.22           N
ATOM   3625  H   ARG A 279     158.354 130.779 202.460  1.00  4.22           H
ATOM   3626  CA  ARG A 279     157.063 132.111 201.373  1.00  4.22           C
ATOM   3627  HA  ARG A 279     157.151 133.196 201.331  1.00  4.22           H
ATOM   3628  C   ARG A 279     155.578 131.775 201.429  1.00  4.22           C
ATOM   3629  O   ARG A 279     154.760 132.554 200.949  1.00  4.22           O
ATOM   3630  CB  ARG A 279     157.685 131.529 200.095  1.00  4.22           C
ATOM   3631 1HB  ARG A 279     158.766 131.637 200.173  1.00  4.22           H
ATOM   3632 2HB  ARG A 279     157.448 130.467 200.028  1.00  4.22           H
ATOM   3633  CG  ARG A 279     157.238 132.228 198.810  1.00  4.22           C
ATOM   3634 1HG  ARG A 279     156.193 132.001 198.606  1.00  4.22           H
ATOM   3635 2HG  ARG A 279     157.343 133.302 198.951  1.00  4.22           H
ATOM   3636  CD  ARG A 279     158.090 131.822 197.619  1.00  4.22           C
ATOM   3637 1HD  ARG A 279     157.884 132.505 196.793  1.00  4.22           H
ATOM   3638 2HD  ARG A 279     159.140 131.922 197.894  1.00  4.22           H
ATOM   3639  NE  ARG A 279     157.823 130.450 197.168  1.00  4.22           N
ATOM   3640  HE  ARG A 279     156.918 130.067 197.383  1.00  4.22           H
ATOM   3641  CZ  ARG A 279     158.653 129.680 196.477  1.00  4.22           C
ATOM   3642  NH1 ARG A 279     158.225 128.528 196.062  1.00  4.22           N
ATOM   3643 1HH1 ARG A 279     157.257 128.259 196.203  1.00  4.22           H
ATOM   3644 2HH1 ARG A 279     158.865 127.884 195.610  1.00  4.22           H
ATOM   3645  NH2 ARG A 279     159.898 129.986 196.210  1.00  4.22           N
ATOM   3646 1HH2 ARG A 279     160.281 130.867 196.526  1.00  4.22           H
ATOM   3647 2HH2 ARG A 279     160.457 129.339 195.675  1.00  4.22           H
ATOM   3648  N   SER A 280     155.228 130.621 201.977  1.00 16.17           N
ATOM   3649  H   SER A 280     155.944 130.010 202.354  1.00 16.17           H
ATOM   3650  CA  SER A 280     153.833 130.178 202.028  1.00 16.17           C
ATOM   3651  HA  SER A 280     153.466 130.108 201.007  1.00 16.17           H
ATOM   3652  C   SER A 280     152.962 131.176 202.791  1.00 16.17           C
ATOM   3653  O   SER A 280     153.388 131.734 203.805  1.00 16.17           O
ATOM   3654  CB  SER A 280     153.741 128.793 202.679  1.00 16.17           C
ATOM   3655 1HB  SER A 280     154.481 128.135 202.222  1.00 16.17           H
ATOM   3656 2HB  SER A 280     153.949 128.875 203.746  1.00 16.17           H
ATOM   3657  OG  SER A 280     152.452 128.233 202.477  1.00 16.17           O
ATOM   3658  HG  SER A 280     152.300 128.168 201.523  1.00 16.17           H
ATOM   3659  N   PHE A 281     151.757 131.442 202.299  1.00 -6.87           N
ATOM   3660  H   PHE A 281     151.437 130.990 201.454  1.00 -6.87           H
ATOM   3661  CA  PHE A 281     150.877 132.383 202.983  1.00 -6.87           C
ATOM   3662  HA  PHE A 281     151.475 133.244 203.281  1.00 -6.87           H
ATOM   3663  C   PHE A 281     150.323 131.716 204.237  1.00 -6.87           C
ATOM   3664  O   PHE A 281     149.712 130.642 204.192  1.00 -6.87           O
ATOM   3665  CB  PHE A 281     149.756 132.867 202.064  1.00 -6.87           C
ATOM   3666 1HB  PHE A 281     150.192 133.120 201.097  1.00 -6.87           H
ATOM   3667 2HB  PHE A 281     149.037 132.062 201.918  1.00 -6.87           H
ATOM   3668  CG  PHE A 281     149.051 134.083 202.590  1.00 -6.87           C
ATOM   3669  CD1 PHE A 281     149.603 135.358 202.386  1.00 -6.87           C
ATOM   3670  HD1 PHE A 281     150.524 135.464 201.828  1.00 -6.87           H
ATOM   3671  CD2 PHE A 281     147.854 133.967 203.313  1.00 -6.87           C
ATOM   3672  HD2 PHE A 281     147.414 132.993 203.467  1.00 -6.87           H
ATOM   3673  CE1 PHE A 281     148.978 136.515 202.908  1.00 -6.87           C
ATOM   3674  HE1 PHE A 281     149.423 137.488 202.753  1.00 -6.87           H
ATOM   3675  CE2 PHE A 281     147.210 135.119 203.842  1.00 -6.87           C
ATOM   3676  HE2 PHE A 281     146.291 135.025 204.400  1.00 -6.87           H
ATOM   3677  CZ  PHE A 281     147.772 136.396 203.630  1.00 -6.87           C
ATOM   3678  HZ  PHE A 281     147.284 137.277 204.021  1.00 -6.87           H
ATOM   3679  N   ARG A 282     150.542 132.345 205.383  1.00 20.31           N
ATOM   3680  H   ARG A 282     150.892 133.292 205.363  1.00 20.31           H
ATOM   3681  CA  ARG A 282     150.463 131.656 206.681  1.00 20.31           C
ATOM   3682  HA  ARG A 282     150.801 130.625 206.511  1.00 20.31           H
ATOM   3683  C   ARG A 282     149.075 131.527 207.308  1.00 20.31           C
ATOM   3684  O   ARG A 282     148.908 131.542 208.524  1.00 20.31           O
ATOM   3685  CB  ARG A 282     151.480 132.274 207.645  1.00 20.31           C
ATOM   3686 1HB  ARG A 282     151.173 133.290 207.888  1.00 20.31           H
ATOM   3687 2HB  ARG A 282     151.521 131.680 208.560  1.00 20.31           H
ATOM   3688  CG  ARG A 282     152.871 132.318 207.019  1.00 20.31           C
ATOM   3689 1HG  ARG A 282     153.144 131.326 206.664  1.00 20.31           H
ATOM   3690 2HG  ARG A 282     152.845 132.994 206.166  1.00 20.31           H
ATOM   3691  CD  ARG A 282     153.953 132.808 207.938  1.00 20.31           C
ATOM   3692 1HD  ARG A 282     153.607 133.709 208.445  1.00 20.31           H
ATOM   3693 2HD  ARG A 282     154.189 132.043 208.679  1.00 20.31           H
ATOM   3694  NE  ARG A 282     155.139 133.132 207.135  1.00 20.31           N
ATOM   3695  HE  ARG A 282     155.092 132.907 206.155  1.00 20.31           H
ATOM   3696  CZ  ARG A 282     156.238 133.728 207.573  1.00 20.31           C
ATOM   3697  NH1 ARG A 282     157.110 134.167 206.714  1.00 20.31           N
ATOM   3698 1HH1 ARG A 282     156.968 134.030 205.723  1.00 20.31           H
ATOM   3699 2HH1 ARG A 282     157.925 134.662 207.060  1.00 20.31           H
ATOM   3700  NH2 ARG A 282     156.503 133.939 208.833  1.00 20.31           N
ATOM   3701 1HH2 ARG A 282     155.851 133.626 209.546  1.00 20.31           H
ATOM   3702 2HH2 ARG A 282     157.363 134.403 209.086  1.00 20.31           H
ATOM   3703  N   ARG A 283     148.077 131.367 206.452  1.00-10.88           N
ATOM   3704  H   ARG A 283     148.255 131.504 205.466  1.00-10.88           H
ATOM   3705  CA  ARG A 283     146.787 130.811 206.875  1.00-10.88           C
ATOM   3706  HA  ARG A 283     146.451 131.247 207.820  1.00-10.88           H
ATOM   3707  C   ARG A 283     147.070 129.328 207.086  1.00-10.88           C
ATOM   3708  O   ARG A 283     146.479 128.677 207.942  1.00-10.88           O
ATOM   3709  CB  ARG A 283     145.712 130.934 205.795  1.00-10.88           C
ATOM   3710 1HB  ARG A 283     146.112 130.534 204.866  1.00-10.88           H
ATOM   3711 2HB  ARG A 283     144.863 130.316 206.091  1.00-10.88           H
ATOM   3712  CG  ARG A 283     145.195 132.334 205.544  1.00-10.88           C
ATOM   3713 1HG  ARG A 283     144.739 132.724 206.453  1.00-10.88           H
ATOM   3714 2HG  ARG A 283     146.015 132.979 205.244  1.00-10.88           H
ATOM   3715  CD  ARG A 283     144.155 132.281 204.432  1.00-10.88           C
ATOM   3716 1HD  ARG A 283     144.600 131.833 203.544  1.00-10.88           H
ATOM   3717 2HD  ARG A 283     143.340 131.636 204.761  1.00-10.88           H
ATOM   3718  NE  ARG A 283     143.602 133.601 204.096  1.00-10.88           N
ATOM   3719  HE  ARG A 283     142.987 134.024 204.778  1.00-10.88           H
ATOM   3720  CZ  ARG A 283     143.804 134.296 202.985  1.00-10.88           C
ATOM   3721  NH1 ARG A 283     143.186 135.435 202.869  1.00-10.88           N
ATOM   3722 1HH1 ARG A 283     142.591 135.759 203.615  1.00-10.88           H
ATOM   3723 2HH1 ARG A 283     143.295 135.977 202.027  1.00-10.88           H
ATOM   3724  NH2 ARG A 283     144.568 133.912 201.997  1.00-10.88           N
ATOM   3725 1HH2 ARG A 283     145.068 133.035 202.050  1.00-10.88           H
ATOM   3726 2HH2 ARG A 283     144.647 134.483 201.170  1.00-10.88           H
ATOM   3727  N   ARG A 284     147.993 128.810 206.289  1.00 18.50           N
ATOM   3728  H   ARG A 284     148.436 129.393 205.590  1.00 18.50           H
ATOM   3729  CA  ARG A 284     148.438 127.424 206.411  1.00 18.50           C
ATOM   3730  HA  ARG A 284     147.576 126.763 206.334  1.00 18.50           H
ATOM   3731  C   ARG A 284     149.100 127.304 207.788  1.00 18.50           C
ATOM   3732  O   ARG A 284     149.921 128.162 208.138  1.00 18.50           O
ATOM   3733  CB  ARG A 284     149.435 127.127 205.280  1.00 18.50           C
ATOM   3734 1HB  ARG A 284     149.018 127.531 204.357  1.00 18.50           H
ATOM   3735 2HB  ARG A 284     150.368 127.654 205.483  1.00 18.50           H
ATOM   3736  CG  ARG A 284     149.741 125.651 205.032  1.00 18.50           C
ATOM   3737 1HG  ARG A 284     150.182 125.208 205.924  1.00 18.50           H
ATOM   3738 2HG  ARG A 284     148.812 125.136 204.788  1.00 18.50           H
ATOM   3739  CD  ARG A 284     150.717 125.515 203.861  1.00 18.50           C
ATOM   3740 1HD  ARG A 284     150.356 126.130 203.035  1.00 18.50           H
ATOM   3741 2HD  ARG A 284     151.686 125.903 204.171  1.00 18.50           H
ATOM   3742  NE  ARG A 284     150.875 124.136 203.367  1.00 18.50           N
ATOM   3743  HE  ARG A 284     150.222 123.439 203.696  1.00 18.50           H
ATOM   3744  CZ  ARG A 284     151.776 123.725 202.483  1.00 18.50           C
ATOM   3745  NH1 ARG A 284     151.654 122.542 201.959  1.00 18.50           N
ATOM   3746 1HH1 ARG A 284     150.900 121.939 202.252  1.00 18.50           H
ATOM   3747 2HH1 ARG A 284     152.307 122.240 201.241  1.00 18.50           H
ATOM   3748  NH2 ARG A 284     152.799 124.439 202.100  1.00 18.50           N
ATOM   3749 1HH2 ARG A 284     152.930 125.367 202.476  1.00 18.50           H
ATOM   3750 2HH2 ARG A 284     153.461 124.053 201.439  1.00 18.50           H
ATOM   3751  N   PRO A 285     148.725 126.297 208.601  1.00-15.62           N
ATOM   3752  CA  PRO A 285     149.469 126.138 209.859  1.00-15.62           C
ATOM   3753  HA  PRO A 285     149.340 127.011 210.497  1.00-15.62           H
ATOM   3754  C   PRO A 285     150.941 125.885 209.578  1.00-15.62           C
ATOM   3755  O   PRO A 285     151.269 125.271 208.567  1.00-15.62           O
ATOM   3756  CB  PRO A 285     148.830 124.896 210.488  1.00-15.62           C
ATOM   3757 1HB  PRO A 285     149.391 124.005 210.207  1.00-15.62           H
ATOM   3758 2HB  PRO A 285     148.783 124.991 211.571  1.00-15.62           H
ATOM   3759  CG  PRO A 285     147.475 124.848 209.904  1.00-15.62           C
ATOM   3760 1HG  PRO A 285     147.060 123.843 209.965  1.00-15.62           H
ATOM   3761 2HG  PRO A 285     146.827 125.564 210.411  1.00-15.62           H
ATOM   3762  CD  PRO A 285     147.681 125.263 208.477  1.00-15.62           C
ATOM   3763 1HD  PRO A 285     148.038 124.428 207.875  1.00-15.62           H
ATOM   3764 2HD  PRO A 285     146.759 125.675 208.064  1.00-15.62           H
ATOM   3765  N   CYS A 286     151.833 126.308 210.461  1.00 -6.37           N
ATOM   3766  H   CYS A 286     151.532 126.748 211.320  1.00 -6.37           H
ATOM   3767  CA  CYS A 286     153.265 126.174 210.201  1.00 -6.37           C
ATOM   3768  HA  CYS A 286     153.498 126.676 209.260  1.00 -6.37           H
ATOM   3769  C   CYS A 286     153.672 124.710 210.080  1.00 -6.37           C
ATOM   3770  O   CYS A 286     154.493 124.367 209.245  1.00 -6.37           O
ATOM   3771  CB  CYS A 286     154.061 126.823 211.329  1.00 -6.37           C
ATOM   3772 1HB  CYS A 286     153.901 126.244 212.238  1.00 -6.37           H
ATOM   3773 2HB  CYS A 286     155.123 126.782 211.082  1.00 -6.37           H
ATOM   3774  SG  CYS A 286     153.587 128.534 211.657  1.00 -6.37           S
ATOM   3775  HG  CYS A 286     154.296 128.670 212.787  1.00 -6.37           H
ATOM   3776  N   SER A 287     153.050 123.832 210.857  1.00-19.28           N
ATOM   3777  H   SER A 287     152.370 124.148 211.533  1.00-19.28           H
ATOM   3778  CA  SER A 287     153.334 122.399 210.762  1.00-19.28           C
ATOM   3779  HA  SER A 287     154.406 122.236 210.883  1.00-19.28           H
ATOM   3780  C   SER A 287     152.918 121.827 209.406  1.00-19.28           C
ATOM   3781  O   SER A 287     153.573 120.950 208.855  1.00-19.28           O
ATOM   3782  CB  SER A 287     152.584 121.662 211.869  1.00-19.28           C
ATOM   3783 1HB  SER A 287     152.708 120.586 211.741  1.00-19.28           H
ATOM   3784 2HB  SER A 287     152.995 121.958 212.834  1.00-19.28           H
ATOM   3785  OG  SER A 287     151.205 122.002 211.833  1.00-19.28           O
ATOM   3786  HG  SER A 287     150.747 121.477 212.498  1.00-19.28           H
ATOM   3787  N   SER A 288     151.841 122.342 208.833  1.00-14.39           N
ATOM   3788  H   SER A 288     151.311 123.058 209.309  1.00-14.39           H
ATOM   3789  CA  SER A 288     151.401 121.898 207.515  1.00-14.39           C
ATOM   3790  HA  SER A 288     151.444 120.809 207.475  1.00-14.39           H
ATOM   3791  C   SER A 288     152.309 122.472 206.437  1.00-14.39           C
ATOM   3792  O   SER A 288     152.575 121.829 205.421  1.00-14.39           O
ATOM   3793  CB  SER A 288     149.968 122.350 207.278  1.00-14.39           C
ATOM   3794 1HB  SER A 288     149.950 123.431 207.146  1.00-14.39           H
ATOM   3795 2HB  SER A 288     149.573 121.868 206.384  1.00-14.39           H
ATOM   3796  OG  SER A 288     149.184 122.018 208.413  1.00-14.39           O
ATOM   3797  HG  SER A 288     148.261 121.941 208.134  1.00-14.39           H
ATOM   3798  N   SER A 289     152.832 123.664 206.682  1.00 -4.08           N
ATOM   3799  H   SER A 289     152.553 124.190 207.506  1.00 -4.08           H
ATOM   3800  CA  SER A 289     153.807 124.253 205.775  1.00 -4.08           C
ATOM   3801  HA  SER A 289     153.407 124.226 204.765  1.00 -4.08           H
ATOM   3802  C   SER A 289     155.092 123.443 205.807  1.00 -4.08           C
ATOM   3803  O   SER A 289     155.681 123.198 204.761  1.00 -4.08           O
ATOM   3804  CB  SER A 289     154.115 125.700 206.156  1.00 -4.08           C
ATOM   3805 1HB  SER A 289     154.588 125.717 207.137  1.00 -4.08           H
ATOM   3806 2HB  SER A 289     154.808 126.123 205.428  1.00 -4.08           H
ATOM   3807  OG  SER A 289     152.944 126.495 206.205  1.00 -4.08           O
ATOM   3808  HG  SER A 289     153.211 127.404 206.423  1.00 -4.08           H
ATOM   3809  N   ASP A 290     155.512 122.996 206.982  1.00-11.13           N
ATOM   3810  H   ASP A 290     155.008 123.269 207.824  1.00-11.13           H
ATOM   3811  CA  ASP A 290     156.728 122.190 207.131  1.00-11.13           C
ATOM   3812  HA  ASP A 290     157.572 122.715 206.683  1.00-11.13           H
ATOM   3813  C   ASP A 290     156.576 120.833 206.461  1.00-11.13           C
ATOM   3814  O   ASP A 290     157.476 120.338 205.779  1.00-11.13           O
ATOM   3815  CB  ASP A 290     157.032 121.911 208.606  1.00-11.13           C
ATOM   3816 1HB  ASP A 290     156.149 121.498 209.091  1.00-11.13           H
ATOM   3817 2HB  ASP A 290     157.830 121.174 208.654  1.00-11.13           H
ATOM   3818  CG  ASP A 290     157.488 123.131 209.362  1.00-11.13           C
ATOM   3819  OD1 ASP A 290     158.315 123.913 208.845  1.00-11.13           O
ATOM   3820  OD2 ASP A 290     157.109 123.281 210.547  1.00-11.13           O
ATOM   3821  N   ASN A 291     155.427 120.212 206.671  1.00-18.58           N
ATOM   3822  H   ASN A 291     154.726 120.638 207.269  1.00-18.58           H
ATOM   3823  CA  ASN A 291     155.187 118.883 206.122  1.00-18.58           C
ATOM   3824  HA  ASN A 291     156.036 118.242 206.361  1.00-18.58           H
ATOM   3825  C   ASN A 291     155.069 118.934 204.606  1.00-18.58           C
ATOM   3826  O   ASN A 291     155.659 118.120 203.899  1.00-18.58           O
ATOM   3827  CB  ASN A 291     153.931 118.271 206.740  1.00-18.58           C
ATOM   3828 1HB  ASN A 291     153.112 118.985 206.683  1.00-18.58           H
ATOM   3829 2HB  ASN A 291     153.663 117.388 206.165  1.00-18.58           H
ATOM   3830  CG  ASN A 291     154.137 117.848 208.176  1.00-18.58           C
ATOM   3831  OD1 ASN A 291     155.256 117.788 208.684  1.00-18.58           O
ATOM   3832  ND2 ASN A 291     153.062 117.545 208.845  1.00-18.58           N
ATOM   3833 1HD2 ASN A 291     153.150 117.249 209.800  1.00-18.58           H
ATOM   3834 2HD2 ASN A 291     152.163 117.589 208.392  1.00-18.58           H
ATOM   3835  N   GLY A 292     154.379 119.941 204.093  1.00 -9.81           N
ATOM   3836  H   GLY A 292     153.888 120.594 204.697  1.00 -9.81           H
ATOM   3837  CA  GLY A 292     154.293 120.099 202.652  1.00 -9.81           C
ATOM   3838 1HA  GLY A 292     153.944 119.164 202.214  1.00 -9.81           H
ATOM   3839 2HA  GLY A 292     153.581 120.885 202.417  1.00 -9.81           H
ATOM   3840  C   GLY A 292     155.629 120.454 202.033  1.00 -9.81           C
ATOM   3841  O   GLY A 292     156.005 119.931 200.995  1.00 -9.81           O
ATOM   3842  N   SER A 293     156.397 121.317 202.679  1.00 -5.66           N
ATOM   3843  H   SER A 293     156.084 121.728 203.551  1.00 -5.66           H
ATOM   3844  CA  SER A 293     157.696 121.701 202.132  1.00 -5.66           C
ATOM   3845  HA  SER A 293     157.569 121.942 201.078  1.00 -5.66           H
ATOM   3846  C   SER A 293     158.714 120.570 202.221  1.00 -5.66           C
ATOM   3847  O   SER A 293     159.613 120.511 201.397  1.00 -5.66           O
ATOM   3848  CB  SER A 293     158.244 122.943 202.826  1.00 -5.66           C
ATOM   3849 1HB  SER A 293     159.240 123.165 202.442  1.00 -5.66           H
ATOM   3850 2HB  SER A 293     157.586 123.787 202.623  1.00 -5.66           H
ATOM   3851  OG  SER A 293     158.301 122.736 204.221  1.00 -5.66           O
ATOM   3852  HG  SER A 293     157.428 122.941 204.589  1.00 -5.66           H
ATOM   3853  N   SER A 294     158.585 119.645 203.163  1.00 -1.62           N
ATOM   3854  H   SER A 294     157.876 119.745 203.880  1.00 -1.62           H
ATOM   3855  CA  SER A 294     159.458 118.467 203.172  1.00 -1.62           C
ATOM   3856  HA  SER A 294     160.476 118.784 202.939  1.00 -1.62           H
ATOM   3857  C   SER A 294     159.049 117.465 202.090  1.00 -1.62           C
ATOM   3858  O   SER A 294     159.909 116.800 201.514  1.00 -1.62           O
ATOM   3859  CB  SER A 294     159.498 117.800 204.550  1.00 -1.62           C
ATOM   3860 1HB  SER A 294     159.988 116.830 204.466  1.00 -1.62           H
ATOM   3861 2HB  SER A 294     160.083 118.426 205.223  1.00 -1.62           H
ATOM   3862  OG  SER A 294     158.206 117.643 205.108  1.00 -1.62           O
ATOM   3863  HG  SER A 294     157.938 118.497 205.479  1.00 -1.62           H
ATOM   3864  N   ASN A 295     157.775 117.405 201.718  1.00-14.99           N
ATOM   3865  H   ASN A 295     157.065 117.890 202.255  1.00-14.99           H
ATOM   3866  CA  ASN A 295     157.385 116.626 200.533  1.00-14.99           C
ATOM   3867  HA  ASN A 295     157.847 115.639 200.591  1.00-14.99           H
ATOM   3868  C   ASN A 295     157.900 117.315 199.275  1.00-14.99           C
ATOM   3869  O   ASN A 295     158.329 116.677 198.316  1.00-14.99           O
ATOM   3870  CB  ASN A 295     155.867 116.457 200.423  1.00-14.99           C
ATOM   3871 1HB  ASN A 295     155.382 117.427 200.497  1.00-14.99           H
ATOM   3872 2HB  ASN A 295     155.635 116.031 199.448  1.00-14.99           H
ATOM   3873  CG  ASN A 295     155.311 115.534 201.471  1.00-14.99           C
ATOM   3874  OD1 ASN A 295     155.964 114.589 201.896  1.00-14.99           O
ATOM   3875  ND2 ASN A 295     154.111 115.787 201.902  1.00-14.99           N
ATOM   3876 1HD2 ASN A 295     153.699 115.162 202.574  1.00-14.99           H
ATOM   3877 2HD2 ASN A 295     153.610 116.596 201.555  1.00-14.99           H
ATOM   3878  N   ASP A 296     157.920 118.638 199.297  1.00 10.69           N
ATOM   3879  H   ASP A 296     157.499 119.123 200.084  1.00 10.69           H
ATOM   3880  CA  ASP A 296     158.466 119.430 198.195  1.00 10.69           C
ATOM   3881  HA  ASP A 296     158.107 119.014 197.253  1.00 10.69           H
ATOM   3882  C   ASP A 296     160.000 119.360 198.198  1.00 10.69           C
ATOM   3883  O   ASP A 296     160.656 119.876 197.305  1.00 10.69           O
ATOM   3884  CB  ASP A 296     158.012 120.895 198.279  1.00 10.69           C
ATOM   3885 1HB  ASP A 296     158.344 121.309 199.227  1.00 10.69           H
ATOM   3886 2HB  ASP A 296     158.486 121.461 197.477  1.00 10.69           H
ATOM   3887  CG  ASP A 296     156.498 121.069 198.169  1.00 10.69           C
ATOM   3888  OD1 ASP A 296     155.800 120.204 197.594  1.00 10.69           O
ATOM   3889  OD2 ASP A 296     155.981 122.112 198.647  1.00 10.69           O
ATOM   3890  N   GLY A 297     160.576 118.695 199.191  1.00 15.33           N
ATOM   3891  H   GLY A 297     160.003 118.356 199.950  1.00 15.33           H
ATOM   3892  CA  GLY A 297     162.003 118.413 199.230  1.00 15.33           C
ATOM   3893 1HA  GLY A 297     162.554 119.217 198.743  1.00 15.33           H
ATOM   3894 2HA  GLY A 297     162.321 118.355 200.271  1.00 15.33           H
ATOM   3895  C   GLY A 297     162.350 117.100 198.558  1.00 15.33           C
ATOM   3896  O   GLY A 297     163.514 116.820 198.279  1.00 15.33           O
ATOM   3897  N   ASP A 298     161.337 116.291 198.272  1.00  2.05           N
ATOM   3898  H   ASP A 298     160.396 116.551 198.544  1.00  2.05           H
ATOM   3899  CA  ASP A 298     161.513 115.029 197.537  1.00  2.05           C
ATOM   3900  HA  ASP A 298     162.489 114.598 197.757  1.00  2.05           H
ATOM   3901  C   ASP A 298     161.420 115.322 196.039  1.00  2.05           C
ATOM   3902  O   ASP A 298     161.714 114.494 195.169  1.00  2.05           O
ATOM   3903  CB  ASP A 298     160.426 114.032 197.926  1.00  2.05           C
ATOM   3904 1HB  ASP A 298     160.379 113.956 199.012  1.00  2.05           H
ATOM   3905 2HB  ASP A 298     159.469 114.406 197.561  1.00  2.05           H
ATOM   3906  CG  ASP A 298     160.661 112.656 197.335  1.00  2.05           C
ATOM   3907  OD1 ASP A 298     159.666 112.023 196.909  1.00  2.05           O
ATOM   3908  OD2 ASP A 298     161.816 112.183 197.273  1.00  2.05           O
ATOM   3909  N   ASP A 299     161.051 116.560 195.761  1.00 16.79           N
ATOM   3910  H   ASP A 299     160.819 117.180 196.519  1.00 16.79           H
ATOM   3911  CA  ASP A 299     161.035 117.099 194.410  1.00 16.79           C
ATOM   3912  HA  ASP A 299     160.548 116.394 193.736  1.00 16.79           H
ATOM   3913  C   ASP A 299     162.471 117.361 193.955  1.00 16.79           C
ATOM   3914  O   ASP A 299     163.330 117.754 194.754  1.00 16.79           O
ATOM   3915  CB  ASP A 299     160.273 118.422 194.417  1.00 16.79           C
ATOM   3916 1HB  ASP A 299     159.373 118.304 195.020  1.00 16.79           H
ATOM   3917 2HB  ASP A 299     160.900 119.187 194.870  1.00 16.79           H
ATOM   3918  CG  ASP A 299     159.872 118.870 193.036  1.00 16.79           C
ATOM   3919  OD1 ASP A 299     158.828 118.392 192.542  1.00 16.79           O
ATOM   3920  OD2 ASP A 299     160.548 119.736 192.444  1.00 16.79           O
ATOM   3921  N   GLY A 300     162.744 117.157 192.678  1.00 20.15           N
ATOM   3922  H   GLY A 300     162.031 116.816 192.042  1.00 20.15           H
ATOM   3923  CA  GLY A 300     164.060 117.399 192.119  1.00 20.15           C
ATOM   3924 1HA  GLY A 300     164.301 118.462 192.139  1.00 20.15           H
ATOM   3925 2HA  GLY A 300     164.818 116.817 192.643  1.00 20.15           H
ATOM   3926  C   GLY A 300     163.916 116.912 190.700  1.00 20.15           C
ATOM   3927  O   GLY A 300     162.844 116.391 190.378  1.00 20.15           O
ATOM   3928  N   GLY A 301     164.929 117.052 189.859  1.00-10.55           N
ATOM   3929  H   GLY A 301     165.786 117.508 190.154  1.00-10.55           H
ATOM   3930  CA  GLY A 301     164.841 116.538 188.502  1.00-10.55           C
ATOM   3931 1HA  GLY A 301     163.913 116.881 188.047  1.00-10.55           H
ATOM   3932 2HA  GLY A 301     165.673 116.926 187.916  1.00-10.55           H
ATOM   3933  C   GLY A 301     164.877 115.022 188.459  1.00-10.55           C
ATOM   3934  O   GLY A 301     165.069 114.367 189.491  1.00-10.55           O
ATOM   3935  N   SER A 302     164.744 114.445 187.272  1.00-10.19           N
ATOM   3936  H   SER A 302     164.656 115.021 186.445  1.00-10.19           H
ATOM   3937  CA  SER A 302     164.717 112.986 187.124  1.00-10.19           C
ATOM   3938  HA  SER A 302     163.859 112.601 187.673  1.00-10.19           H
ATOM   3939  C   SER A 302     165.959 112.277 187.647  1.00-10.19           C
ATOM   3940  O   SER A 302     165.862 111.154 188.130  1.00-10.19           O
ATOM   3941  CB  SER A 302     164.572 112.599 185.652  1.00-10.19           C
ATOM   3942 1HB  SER A 302     165.447 112.950 185.104  1.00-10.19           H
ATOM   3943 2HB  SER A 302     164.524 111.512 185.576  1.00-10.19           H
ATOM   3944  OG  SER A 302     163.406 113.156 185.076  1.00-10.19           O
ATOM   3945  HG  SER A 302     163.264 112.710 184.232  1.00-10.19           H
ATOM   3946  N   GLY A 303     167.120 112.915 187.589  1.00 -5.38           N
ATOM   3947  H   GLY A 303     167.168 113.855 187.205  1.00 -5.38           H
ATOM   3948  CA  GLY A 303     168.334 112.287 188.085  1.00 -5.38           C
ATOM   3949 1HA  GLY A 303     168.447 111.302 187.631  1.00 -5.38           H
ATOM   3950 2HA  GLY A 303     169.197 112.901 187.824  1.00 -5.38           H
ATOM   3951  C   GLY A 303     168.277 112.134 189.589  1.00 -5.38           C
ATOM   3952  O   GLY A 303     168.578 111.074 190.135  1.00 -5.38           O
ATOM   3953  N   VAL A 304     167.797 113.172 190.258  1.00 -0.20           N
ATOM   3954  H   VAL A 304     167.502 113.995 189.750  1.00 -0.20           H
ATOM   3955  CA  VAL A 304     167.704 113.181 191.717  1.00 -0.20           C
ATOM   3956  HA  VAL A 304     168.666 112.869 192.123  1.00 -0.20           H
ATOM   3957  C   VAL A 304     166.627 112.205 192.179  1.00 -0.20           C
ATOM   3958  O   VAL A 304     166.818 111.442 193.125  1.00 -0.20           O
ATOM   3959  CB  VAL A 304     167.371 114.607 192.242  1.00 -0.20           C
ATOM   3960  HB  VAL A 304     166.358 114.868 191.940  1.00 -0.20           H
ATOM   3961  CG1 VAL A 304     167.466 114.672 193.769  1.00 -0.20           C
ATOM   3962 1HG1 VAL A 304     167.223 115.678 194.112  1.00 -0.20           H
ATOM   3963 2HG1 VAL A 304     168.477 114.418 194.095  1.00 -0.20           H
ATOM   3964 3HG1 VAL A 304     166.761 113.971 194.210  1.00 -0.20           H
ATOM   3965  CG2 VAL A 304     168.321 115.639 191.632  1.00 -0.20           C
ATOM   3966 1HG2 VAL A 304     168.138 116.610 192.088  1.00 -0.20           H
ATOM   3967 2HG2 VAL A 304     168.147 115.733 190.561  1.00 -0.20           H
ATOM   3968 3HG2 VAL A 304     169.358 115.347 191.810  1.00 -0.20           H
ATOM   3969  N   ARG A 305     165.494 112.192 191.488  1.00  1.66           N
ATOM   3970  H   ARG A 305     165.365 112.856 190.727  1.00  1.66           H
ATOM   3971  CA  ARG A 305     164.417 111.254 191.819  1.00  1.66           C
ATOM   3972  HA  ARG A 305     164.167 111.349 192.875  1.00  1.66           H
ATOM   3973  C   ARG A 305     164.861 109.813 191.596  1.00  1.66           C
ATOM   3974  O   ARG A 305     164.597 108.950 192.425  1.00  1.66           O
ATOM   3975  CB  ARG A 305     163.171 111.570 190.985  1.00  1.66           C
ATOM   3976 1HB  ARG A 305     163.473 111.704 189.946  1.00  1.66           H
ATOM   3977 2HB  ARG A 305     162.496 110.718 191.025  1.00  1.66           H
ATOM   3978  CG  ARG A 305     162.409 112.823 191.445  1.00  1.66           C
ATOM   3979 1HG  ARG A 305     163.069 113.458 192.034  1.00  1.66           H
ATOM   3980 2HG  ARG A 305     162.109 113.379 190.556  1.00  1.66           H
ATOM   3981  CD  ARG A 305     161.140 112.513 192.270  1.00  1.66           C
ATOM   3982 1HD  ARG A 305     160.599 113.450 192.416  1.00  1.66           H
ATOM   3983 2HD  ARG A 305     160.496 111.847 191.695  1.00  1.66           H
ATOM   3984  NE  ARG A 305     161.399 111.929 193.600  1.00  1.66           N
ATOM   3985  HE  ARG A 305     161.564 112.587 194.352  1.00  1.66           H
ATOM   3986  CZ  ARG A 305     161.402 110.637 193.916  1.00  1.66           C
ATOM   3987  NH1 ARG A 305     161.721 110.271 195.120  1.00  1.66           N
ATOM   3988 1HH1 ARG A 305     161.824 110.960 195.864  1.00  1.66           H
ATOM   3989 2HH1 ARG A 305     161.845 109.278 195.313  1.00  1.66           H
ATOM   3990  NH2 ARG A 305     161.093 109.681 193.080  1.00  1.66           N
ATOM   3991 1HH2 ARG A 305     160.831 109.899 192.138  1.00  1.66           H
ATOM   3992 2HH2 ARG A 305     161.107 108.717 193.403  1.00  1.66           H
ATOM   3993  N   GLY A 306     165.596 109.562 190.523  1.00 -3.64           N
ATOM   3994  H   GLY A 306     165.785 110.298 189.852  1.00 -3.64           H
ATOM   3995  CA  GLY A 306     166.116 108.228 190.272  1.00 -3.64           C
ATOM   3996 1HA  GLY A 306     165.291 107.516 190.297  1.00 -3.64           H
ATOM   3997 2HA  GLY A 306     166.569 108.199 189.281  1.00 -3.64           H
ATOM   3998  C   GLY A 306     167.151 107.797 191.293  1.00 -3.64           C
ATOM   3999  O   GLY A 306     167.168 106.639 191.696  1.00 -3.64           O
ATOM   4000  N   GLN A 307     167.973 108.721 191.774  1.00 10.57           N
ATOM   4001  H   GLN A 307     167.941 109.664 191.398  1.00 10.57           H
ATOM   4002  CA  GLN A 307     168.946 108.418 192.827  1.00 10.57           C
ATOM   4003  HA  GLN A 307     169.583 107.592 192.508  1.00 10.57           H
ATOM   4004  C   GLN A 307     168.215 108.015 194.106  1.00 10.57           C
ATOM   4005  O   GLN A 307     168.581 107.053 194.781  1.00 10.57           O
ATOM   4006  CB  GLN A 307     169.799 109.665 193.098  1.00 10.57           C
ATOM   4007 1HB  GLN A 307     170.244 109.990 192.158  1.00 10.57           H
ATOM   4008 2HB  GLN A 307     169.139 110.457 193.446  1.00 10.57           H
ATOM   4009  CG  GLN A 307     170.906 109.516 194.138  1.00 10.57           C
ATOM   4010 1HG  GLN A 307     170.492 109.089 195.050  1.00 10.57           H
ATOM   4011 2HG  GLN A 307     171.679 108.850 193.756  1.00 10.57           H
ATOM   4012  CD  GLN A 307     171.519 110.862 194.479  1.00 10.57           C
ATOM   4013  OE1 GLN A 307     171.822 111.657 193.601  1.00 10.57           O
ATOM   4014  NE2 GLN A 307     171.678 111.138 195.746  1.00 10.57           N
ATOM   4015 1HE2 GLN A 307     172.005 112.063 196.012  1.00 10.57           H
ATOM   4016 2HE2 GLN A 307     171.479 110.450 196.449  1.00 10.57           H
ATOM   4017  N   ARG A 308     167.164 108.752 194.439  1.00  7.31           N
ATOM   4018  H   ARG A 308     166.900 109.538 193.851  1.00  7.31           H
ATOM   4019  CA  ARG A 308     166.396 108.476 195.654  1.00  7.31           C
ATOM   4020  HA  ARG A 308     167.081 108.418 196.499  1.00  7.31           H
ATOM   4021  C   ARG A 308     165.683 107.128 195.575  1.00  7.31           C
ATOM   4022  O   ARG A 308     165.654 106.400 196.567  1.00  7.31           O
ATOM   4023  CB  ARG A 308     165.401 109.620 195.903  1.00  7.31           C
ATOM   4024 1HB  ARG A 308     164.869 109.822 194.973  1.00  7.31           H
ATOM   4025 2HB  ARG A 308     164.674 109.307 196.653  1.00  7.31           H
ATOM   4026  CG  ARG A 308     166.077 110.910 196.390  1.00  7.31           C
ATOM   4027 1HG  ARG A 308     166.367 110.776 197.432  1.00  7.31           H
ATOM   4028 2HG  ARG A 308     166.977 111.090 195.803  1.00  7.31           H
ATOM   4029  CD  ARG A 308     165.183 112.144 196.273  1.00  7.31           C
ATOM   4030 1HD  ARG A 308     164.968 112.322 195.218  1.00  7.31           H
ATOM   4031 2HD  ARG A 308     164.246 111.960 196.799  1.00  7.31           H
ATOM   4032  NE  ARG A 308     165.838 113.329 196.856  1.00  7.31           N
ATOM   4033  HE  ARG A 308     166.626 113.156 197.454  1.00  7.31           H
ATOM   4034  CZ  ARG A 308     165.470 114.595 196.703  1.00  7.31           C
ATOM   4035  NH1 ARG A 308     166.089 115.515 197.384  1.00  7.31           N
ATOM   4036 1HH1 ARG A 308     166.868 115.281 197.974  1.00  7.31           H
ATOM   4037 2HH1 ARG A 308     165.744 116.461 197.344  1.00  7.31           H
ATOM   4038  NH2 ARG A 308     164.524 114.992 195.896  1.00  7.31           N
ATOM   4039 1HH2 ARG A 308     163.965 114.317 195.399  1.00  7.31           H
ATOM   4040 2HH2 ARG A 308     164.312 115.978 195.808  1.00  7.31           H
ATOM   4041  N   ASP A 309     165.137 106.789 194.417  1.00 -0.68           N
ATOM   4042  H   ASP A 309     165.194 107.432 193.637  1.00 -0.68           H
ATOM   4043  CA  ASP A 309     164.304 105.587 194.283  1.00 -0.68           C
ATOM   4044  HA  ASP A 309     163.886 105.345 195.261  1.00 -0.68           H
ATOM   4045  C   ASP A 309     164.938 104.311 193.729  1.00 -0.68           C
ATOM   4046  O   ASP A 309     164.628 103.214 194.186  1.00 -0.68           O
ATOM   4047  CB  ASP A 309     163.147 105.885 193.333  1.00 -0.68           C
ATOM   4048 1HB  ASP A 309     163.529 106.394 192.448  1.00 -0.68           H
ATOM   4049 2HB  ASP A 309     162.713 104.937 193.019  1.00 -0.68           H
ATOM   4050  CG  ASP A 309     162.047 106.715 193.964  1.00 -0.68           C
ATOM   4051  OD1 ASP A 309     162.240 107.438 194.960  1.00 -0.68           O
ATOM   4052  OD2 ASP A 309     160.937 106.672 193.386  1.00 -0.68           O
ATOM   4053  N   GLY A 310     165.806 104.409 192.732  1.00  8.85           N
ATOM   4054  H   GLY A 310     166.108 105.324 192.399  1.00  8.85           H
ATOM   4055  CA  GLY A 310     166.285 103.218 192.037  1.00  8.85           C
ATOM   4056 1HA  GLY A 310     165.444 102.548 191.856  1.00  8.85           H
ATOM   4057 2HA  GLY A 310     166.707 103.513 191.077  1.00  8.85           H
ATOM   4058  C   GLY A 310     167.341 102.465 192.816  1.00  8.85           C
ATOM   4059  O   GLY A 310     167.689 101.314 192.540  1.00  8.85           O
ATOM   4060  N   LEU A 311     167.849 103.128 193.842  1.00 12.90           N
ATOM   4061  H   LEU A 311     167.535 104.073 194.016  1.00 12.90           H
ATOM   4062  CA  LEU A 311     168.855 102.545 194.719  1.00 12.90           C
ATOM   4063  HA  LEU A 311     169.366 101.744 194.190  1.00 12.90           H
ATOM   4064  C   LEU A 311     168.208 101.919 195.952  1.00 12.90           C
ATOM   4065  O   LEU A 311     168.896 101.389 196.820  1.00 12.90           O
ATOM   4066  CB  LEU A 311     169.895 103.604 195.076  1.00 12.90           C
ATOM   4067 1HB  LEU A 311     169.375 104.445 195.532  1.00 12.90           H
ATOM   4068 2HB  LEU A 311     170.580 103.183 195.812  1.00 12.90           H
ATOM   4069  CG  LEU A 311     170.731 104.123 193.894  1.00 12.90           C
ATOM   4070  HG  LEU A 311     170.057 104.455 193.105  1.00 12.90           H
ATOM   4071  CD1 LEU A 311     171.567 105.314 194.318  1.00 12.90           C
ATOM   4072 1HD1 LEU A 311     172.045 105.748 193.445  1.00 12.90           H
ATOM   4073 2HD1 LEU A 311     172.329 105.008 195.036  1.00 12.90           H
ATOM   4074 3HD1 LEU A 311     170.926 106.073 194.764  1.00 12.90           H
ATOM   4075  CD2 LEU A 311     171.655 103.035 193.323  1.00 12.90           C
ATOM   4076 1HD2 LEU A 311     172.277 103.459 192.534  1.00 12.90           H
ATOM   4077 2HD2 LEU A 311     171.062 102.232 192.887  1.00 12.90           H
ATOM   4078 3HD2 LEU A 311     172.299 102.638 194.108  1.00 12.90           H
ATOM   4079  N   VAL A 312     166.882 101.913 195.991  1.00 26.10           N
ATOM   4080  H   VAL A 312     166.347 102.386 195.271  1.00 26.10           H
ATOM   4081  CA  VAL A 312     166.146 101.176 197.022  1.00 26.10           C
ATOM   4082  HA  VAL A 312     166.685 101.294 197.960  1.00 26.10           H
ATOM   4083  C   VAL A 312     166.106  99.666 196.713  1.00 26.10           C
ATOM   4084  O   VAL A 312     166.434  98.867 197.598  1.00 26.10           O
ATOM   4085  CB  VAL A 312     164.720 101.765 197.233  1.00 26.10           C
ATOM   4086  HB  VAL A 312     164.148 101.652 196.315  1.00 26.10           H
ATOM   4087  CG1 VAL A 312     163.981 101.051 198.360  1.00 26.10           C
ATOM   4088 1HG1 VAL A 312     162.995 101.502 198.494  1.00 26.10           H
ATOM   4089 2HG1 VAL A 312     164.537 101.134 199.294  1.00 26.10           H
ATOM   4090 3HG1 VAL A 312     163.846 100.000 198.108  1.00 26.10           H
ATOM   4091  CG2 VAL A 312     164.801 103.260 197.576  1.00 26.10           C
ATOM   4092 1HG2 VAL A 312     163.795 103.657 197.720  1.00 26.10           H
ATOM   4093 2HG2 VAL A 312     165.262 103.811 196.759  1.00 26.10           H
ATOM   4094 3HG2 VAL A 312     165.374 103.407 198.491  1.00 26.10           H
ATOM   4095  N   PRO A 313     165.807  99.234 195.463  1.00 20.23           N
ATOM   4096  CA  PRO A 313     166.259  97.851 195.238  1.00 20.23           C
ATOM   4097  HA  PRO A 313     165.883  97.191 196.021  1.00 20.23           H
ATOM   4098  C   PRO A 313     167.787  97.739 195.178  1.00 20.23           C
ATOM   4099  O   PRO A 313     168.366  96.751 195.632  1.00 20.23           O
ATOM   4100  CB  PRO A 313     165.593  97.482 193.908  1.00 20.23           C
ATOM   4101 1HB  PRO A 313     166.196  96.766 193.349  1.00 20.23           H
ATOM   4102 2HB  PRO A 313     164.598  97.079 194.094  1.00 20.23           H
ATOM   4103  CG  PRO A 313     165.472  98.764 193.187  1.00 20.23           C
ATOM   4104 1HG  PRO A 313     166.424  99.024 192.728  1.00 20.23           H
ATOM   4105 2HG  PRO A 313     164.688  98.711 192.432  1.00 20.23           H
ATOM   4106  CD  PRO A 313     165.115  99.760 194.267  1.00 20.23           C
ATOM   4107 1HD  PRO A 313     165.471 100.753 194.002  1.00 20.23           H
ATOM   4108 2HD  PRO A 313     164.036  99.770 194.432  1.00 20.23           H
ATOM   4109  N   GLY A 314     168.454  98.766 194.660  1.00 35.11           N
ATOM   4110  H   GLY A 314     167.944  99.517 194.211  1.00 35.11           H
ATOM   4111  CA  GLY A 314     169.902  98.868 194.765  1.00 35.11           C
ATOM   4112 1HA  GLY A 314     170.208  99.840 194.381  1.00 35.11           H
ATOM   4113 2HA  GLY A 314     170.163  98.829 195.817  1.00 35.11           H
ATOM   4114  C   GLY A 314     170.714  97.808 194.054  1.00 35.11           C
ATOM   4115  O   GLY A 314     171.872  97.556 194.403  1.00 35.11           O
ATOM   4116  N   GLN A 315     170.125  97.175 193.055  1.00 19.42           N
ATOM   4117  H   GLN A 315     169.193  97.452 192.767  1.00 19.42           H
ATOM   4118  CA  GLN A 315     170.733  96.084 192.302  1.00 19.42           C
ATOM   4119  HA  GLN A 315     171.822  96.091 192.353  1.00 19.42           H
ATOM   4120  C   GLN A 315     170.250  96.421 190.907  1.00 19.42           C
ATOM   4121  O   GLN A 315     169.302  97.198 190.798  1.00 19.42           O
ATOM   4122  CB  GLN A 315     170.163  94.742 192.768  1.00 19.42           C
ATOM   4123 1HB  GLN A 315     169.076  94.809 192.715  1.00 19.42           H
ATOM   4124 2HB  GLN A 315     170.494  93.952 192.094  1.00 19.42           H
ATOM   4125  CG  GLN A 315     170.558  94.370 194.193  1.00 19.42           C
ATOM   4126 1HG  GLN A 315     171.606  94.075 194.214  1.00 19.42           H
ATOM   4127 2HG  GLN A 315     170.430  95.234 194.840  1.00 19.42           H
ATOM   4128  CD  GLN A 315     169.708  93.264 194.750  1.00 19.42           C
ATOM   4129  OE1 GLN A 315     170.025  92.084 194.627  1.00 19.42           O
ATOM   4130  NE2 GLN A 315     168.631  93.629 195.384  1.00 19.42           N
ATOM   4131 1HE2 GLN A 315     168.043  92.926 195.805  1.00 19.42           H
ATOM   4132 2HE2 GLN A 315     168.394  94.612 195.462  1.00 19.42           H
ATOM   4133  N   LEU A 316     170.873  95.898 189.863  1.00-25.13           N
ATOM   4134  H   LEU A 316     171.662  95.273 189.987  1.00-25.13           H
ATOM   4135  CA  LEU A 316     170.386  96.187 188.517  1.00-25.13           C
ATOM   4136  HA  LEU A 316     170.190  97.255 188.431  1.00-25.13           H
ATOM   4137  C   LEU A 316     169.067  95.446 188.330  1.00-25.13           C
ATOM   4138  O   LEU A 316     168.949  94.267 188.689  1.00-25.13           O
ATOM   4139  CB  LEU A 316     171.410  95.774 187.457  1.00-25.13           C
ATOM   4140 1HB  LEU A 316     171.595  94.706 187.558  1.00-25.13           H
ATOM   4141 2HB  LEU A 316     170.970  95.946 186.477  1.00-25.13           H
ATOM   4142  CG  LEU A 316     172.763  96.500 187.507  1.00-25.13           C
ATOM   4143  HG  LEU A 316     173.202  96.347 188.490  1.00-25.13           H
ATOM   4144  CD1 LEU A 316     173.700  95.903 186.477  1.00-25.13           C
ATOM   4145 1HD1 LEU A 316     174.672  96.392 186.540  1.00-25.13           H
ATOM   4146 2HD1 LEU A 316     173.295  96.034 185.471  1.00-25.13           H
ATOM   4147 3HD1 LEU A 316     173.834  94.841 186.677  1.00-25.13           H
ATOM   4148  CD2 LEU A 316     172.644  98.003 187.271  1.00-25.13           C
ATOM   4149 1HD2 LEU A 316     173.639  98.449 187.275  1.00-25.13           H
ATOM   4150 2HD2 LEU A 316     172.054  98.459 188.065  1.00-25.13           H
ATOM   4151 3HD2 LEU A 316     172.167  98.186 186.306  1.00-25.13           H
ATOM   4152  N   GLY A 317     168.066  96.151 187.822  1.00  9.74           N
ATOM   4153  H   GLY A 317     168.207  97.112 187.552  1.00  9.74           H
ATOM   4154  CA  GLY A 317     166.742  95.575 187.684  1.00  9.74           C
ATOM   4155 1HA  GLY A 317     166.459  95.126 188.634  1.00  9.74           H
ATOM   4156 2HA  GLY A 317     166.028  96.367 187.462  1.00  9.74           H
ATOM   4157  C   GLY A 317     166.637  94.522 186.604  1.00  9.74           C
ATOM   4158  O   GLY A 317     167.434  94.483 185.663  1.00  9.74           O
ATOM   4159  N   ARG A 318     165.628  93.673 186.739  1.00  0.54           N
ATOM   4160  H   ARG A 318     165.016  93.762 187.540  1.00  0.54           H
ATOM   4161  CA  ARG A 318     165.332  92.617 185.772  1.00  0.54           C
ATOM   4162  HA  ARG A 318     165.921  92.760 184.866  1.00  0.54           H
ATOM   4163  C   ARG A 318     163.850  92.755 185.449  1.00  0.54           C
ATOM   4164  O   ARG A 318     163.029  92.778 186.368  1.00  0.54           O
ATOM   4165  CB  ARG A 318     165.620  91.238 186.385  1.00  0.54           C
ATOM   4166 1HB  ARG A 318     165.055  91.159 187.312  1.00  0.54           H
ATOM   4167 2HB  ARG A 318     165.257  90.473 185.699  1.00  0.54           H
ATOM   4168  CG  ARG A 318     167.089  90.942 186.708  1.00  0.54           C
ATOM   4169 1HG  ARG A 318     167.663  90.929 185.782  1.00  0.54           H
ATOM   4170 2HG  ARG A 318     167.484  91.719 187.362  1.00  0.54           H
ATOM   4171  CD  ARG A 318     167.219  89.589 187.415  1.00  0.54           C
ATOM   4172 1HD  ARG A 318     166.626  89.605 188.331  1.00  0.54           H
ATOM   4173 2HD  ARG A 318     166.810  88.818 186.761  1.00  0.54           H
ATOM   4174  NE  ARG A 318     168.613  89.239 187.732  1.00  0.54           N
ATOM   4175  HE  ARG A 318     169.129  88.733 187.023  1.00  0.54           H
ATOM   4176  CZ  ARG A 318     169.265  89.487 188.860  1.00  0.54           C
ATOM   4177  NH1 ARG A 318     170.503  89.093 188.941  1.00  0.54           N
ATOM   4178 1HH1 ARG A 318     170.915  88.629 188.146  1.00  0.54           H
ATOM   4179 2HH1 ARG A 318     171.037  89.263 189.782  1.00  0.54           H
ATOM   4180  NH2 ARG A 318     168.755  90.106 189.891  1.00  0.54           N
ATOM   4181 1HH2 ARG A 318     167.804  90.445 189.853  1.00  0.54           H
ATOM   4182 2HH2 ARG A 318     169.308  90.235 190.723  1.00  0.54           H
ATOM   4183  N   GLU A 319     163.503  92.882 184.179  1.00 -2.21           N
ATOM   4184  H   GLU A 319     164.219  92.873 183.461  1.00 -2.21           H
ATOM   4185  CA  GLU A 319     162.107  93.014 183.751  1.00 -2.21           C
ATOM   4186  HA  GLU A 319     161.445  92.598 184.507  1.00 -2.21           H
ATOM   4187  C   GLU A 319     161.956  92.218 182.458  1.00 -2.21           C
ATOM   4188  O   GLU A 319     162.906  92.144 181.674  1.00 -2.21           O
ATOM   4189  CB  GLU A 319     161.727  94.481 183.494  1.00 -2.21           C
ATOM   4190 1HB  GLU A 319     162.417  94.895 182.761  1.00 -2.21           H
ATOM   4191 2HB  GLU A 319     160.724  94.504 183.073  1.00 -2.21           H
ATOM   4192  CG  GLU A 319     161.736  95.368 184.734  1.00 -2.21           C
ATOM   4193 1HG  GLU A 319     161.008  94.984 185.450  1.00 -2.21           H
ATOM   4194 2HG  GLU A 319     162.724  95.331 185.192  1.00 -2.21           H
ATOM   4195  CD  GLU A 319     161.417  96.817 184.423  1.00 -2.21           C
ATOM   4196  OE1 GLU A 319     162.364  97.600 184.178  1.00 -2.21           O
ATOM   4197  OE2 GLU A 319     160.239  97.229 184.450  1.00 -2.21           O
ATOM   4198  N   VAL A 320     160.801  91.607 182.229  1.00-20.78           N
ATOM   4199  H   VAL A 320     160.047  91.689 182.911  1.00-20.78           H
ATOM   4200  CA  VAL A 320     160.563  90.781 181.035  1.00-20.78           C
ATOM   4201  HA  VAL A 320     161.389  90.909 180.339  1.00-20.78           H
ATOM   4202  C   VAL A 320     159.291  91.230 180.332  1.00-20.78           C
ATOM   4203  O   VAL A 320     158.487  91.961 180.917  1.00-20.78           O
ATOM   4204  CB  VAL A 320     160.464  89.263 181.382  1.00-20.78           C
ATOM   4205  HB  VAL A 320     160.298  88.717 180.456  1.00-20.78           H
ATOM   4206  CG1 VAL A 320     161.777  88.778 181.990  1.00-20.78           C
ATOM   4207 1HG1 VAL A 320     161.731  87.700 182.128  1.00-20.78           H
ATOM   4208 2HG1 VAL A 320     161.947  89.256 182.956  1.00-20.78           H
ATOM   4209 3HG1 VAL A 320     162.600  89.008 181.314  1.00-20.78           H
ATOM   4210  CG2 VAL A 320     159.303  88.943 182.332  1.00-20.78           C
ATOM   4211 1HG2 VAL A 320     159.262  87.867 182.508  1.00-20.78           H
ATOM   4212 2HG2 VAL A 320     158.358  89.251 181.884  1.00-20.78           H
ATOM   4213 3HG2 VAL A 320     159.434  89.454 183.284  1.00-20.78           H
ATOM   4214  N   SER A 321     159.094  90.820 179.087  1.00 -3.93           N
ATOM   4215  H   SER A 321     159.788  90.235 178.632  1.00 -3.93           H
ATOM   4216  CA  SER A 321     157.863  91.161 178.378  1.00 -3.93           C
ATOM   4217  HA  SER A 321     157.607  92.197 178.587  1.00 -3.93           H
ATOM   4218  C   SER A 321     156.736  90.261 178.866  1.00 -3.93           C
ATOM   4219  O   SER A 321     156.954  89.071 179.126  1.00 -3.93           O
ATOM   4220  CB  SER A 321     158.015  90.988 176.870  1.00 -3.93           C
ATOM   4221 1HB  SER A 321     158.852  91.593 176.520  1.00 -3.93           H
ATOM   4222 2HB  SER A 321     158.202  89.939 176.640  1.00 -3.93           H
ATOM   4223  OG  SER A 321     156.827  91.419 176.230  1.00 -3.93           O
ATOM   4224  HG  SER A 321     156.783  91.026 175.345  1.00 -3.93           H
ATOM   4225  N   GLY A 322     155.538  90.812 178.976  1.00 11.27           N
ATOM   4226  H   GLY A 322     155.404  91.789 178.732  1.00 11.27           H
ATOM   4227  CA  GLY A 322     154.385  90.058 179.428  1.00 11.27           C
ATOM   4228 1HA  GLY A 322     154.272  89.161 178.822  1.00 11.27           H
ATOM   4229 2HA  GLY A 322     154.518  89.775 180.473  1.00 11.27           H
ATOM   4230  C   GLY A 322     153.143  90.910 179.292  1.00 11.27           C
ATOM   4231  O   GLY A 322     153.232  92.030 178.784  1.00 11.27           O
ATOM   4232  N   LEU A 323     151.994  90.407 179.719  1.00-24.83           N
ATOM   4233  H   LEU A 323     151.976  89.456 180.065  1.00-24.83           H
ATOM   4234  CA  LEU A 323     150.759  91.196 179.782  1.00-24.83           C
ATOM   4235  HA  LEU A 323     150.636  91.785 178.873  1.00-24.83           H
ATOM   4236  C   LEU A 323     150.869  92.138 180.974  1.00-24.83           C
ATOM   4237  O   LEU A 323     151.736  91.946 181.831  1.00-24.83           O
ATOM   4238  CB  LEU A 323     149.544  90.284 179.986  1.00-24.83           C
ATOM   4239 1HB  LEU A 323     149.741  89.673 180.867  1.00-24.83           H
ATOM   4240 2HB  LEU A 323     148.681  90.910 180.209  1.00-24.83           H
ATOM   4241  CG  LEU A 323     149.143  89.350 178.835  1.00-24.83           C
ATOM   4242  HG  LEU A 323     150.025  88.812 178.491  1.00-24.83           H
ATOM   4243  CD1 LEU A 323     148.124  88.332 179.321  1.00-24.83           C
ATOM   4244 1HD1 LEU A 323     147.867  87.652 178.509  1.00-24.83           H
ATOM   4245 2HD1 LEU A 323     147.219  88.832 179.669  1.00-24.83           H
ATOM   4246 3HD1 LEU A 323     148.549  87.746 180.137  1.00-24.83           H
ATOM   4247  CD2 LEU A 323     148.550  90.126 177.667  1.00-24.83           C
ATOM   4248 1HD2 LEU A 323     148.255  89.433 176.878  1.00-24.83           H
ATOM   4249 2HD2 LEU A 323     149.290  90.813 177.263  1.00-24.83           H
ATOM   4250 3HD2 LEU A 323     147.674  90.687 177.993  1.00-24.83           H
ATOM   4251  N   SER A 324     150.019  93.154 181.028  1.00 -3.07           N
ATOM   4252  H   SER A 324     149.320  93.266 180.311  1.00 -3.07           H
ATOM   4253  CA  SER A 324     150.055  94.155 182.095  1.00 -3.07           C
ATOM   4254  HA  SER A 324     151.060  94.566 182.162  1.00 -3.07           H
ATOM   4255  C   SER A 324     149.682  93.585 183.452  1.00 -3.07           C
ATOM   4256  O   SER A 324     150.188  94.061 184.485  1.00 -3.07           O
ATOM   4257  OXT SER A 324     148.822  92.684 183.485  1.00 -3.07           O
ATOM   4258  CB  SER A 324     149.074  95.274 181.753  1.00 -3.07           C
ATOM   4259 1HB  SER A 324     148.117  95.067 182.234  1.00 -3.07           H
ATOM   4260 2HB  SER A 324     149.459  96.225 182.125  1.00 -3.07           H
ATOM   4261  OG  SER A 324     148.882  95.327 180.348  1.00 -3.07           O
ATOM   4262  HG  SER A 324     148.132  95.918 180.158  1.00 -3.07           H
TER    4263      SER A 324 
END
